# Supplementary material for: Proteome Dynamics During Transition From Exponential to Stationary Phase Under Aerobic and Anaerobic Conditions in Yeast
Source: Mol Cell Proteomics. 2023 Apr 17;22(6):100552. doi: 10.1016/j.mcpro.2023.100552 (PMC10227427; doi:10.1016/j.mcpro.2023.100552)
Supplement: Supplementary Data 3 [file mmc3.xlsx]

## Sheet: Overview SI Excel tables
	#	SI-EXCEL FILE	TITLE	CONTENT DESCRIPTION
	1	SI DOC Table 1	Biomass specific production and consumption rates	Biomass specific production and consumption rates for performed WT CEN.PK113-7D yeast and minimal glycolysis mutant IMX372 glucose batch cultures.
	2	SI DOC Table 2	Statistical power calculations	Determination of required number of replicates for different experimental variations.
	3	SI EXCEL Table 3	TMT experiments setup and observed labelling efficiency	Table of performed TMT experiments for WT CEN.PK113-7D yeast and minimal glycolysis mutant IMX372 for erobic and anaerobic growth on glucose.
	4	SI EXCEL Table 4	Shared proteins and unique peptides between conditions	Table of shared proteins and unique peptides between the main four conditions
	5	SI EXCEL Table 5	Quantified proteins and coverage across TMT experiments	Table of quantified proteins including sequence coverage, across individual TMT experiments.
	6	SI EXCEL Table 6	Protein content estimation using emPAI and PAI for WT yeast	Protein content estimation using PAI and emPAI indices for WT CEN.PK113-7D yeast under aerobic and anaerobic growth on glucose.
	7	SI EXCEL Table 7	Observed GO-term distribution of proteomics results	Observed GO-term distribution for or yeast WT CEN.PK113-7D and minimal glycolysis mutant IMX372 for aerobic and anaerobic growth on glucose.
	8	SI EXCEL Table 8	Global protein abundance changes WT yeast aerobic	Global proteome changes across different growth phases for WT CEN.PK113-7D for aerobic growth on glucose.
	9	SI EXCEL Table 9	Global protein abundance changes WT yeast anaerobic	Global proteome changes across different growth phases for WT CEN.PK113-7D for anaerobic growth on glucose.
	10	SI EXCEL Table 10	ORFs Central Carbon Metabolic (CCM) pathways for WT and MG yeast	Outline ORFs central carbon metabolism WT CEN.PK113-7D including reduced set of glycolytic enzymes in minimal glycolysis mutant IMX372 strain.
	11	SI EXCEL Table 11	Global protein abundance changes WT yeast aerobic vs anaerobic	Global proteome differences for WT CEN.PK113-7D between anaerobic and aerobic growth on glucose.
	12	SI EXCEL Table 12	Global protein abundance changes MG (vs WT) yeast aerobic	Global proteome changes and differences minimal glycolysis mutant IMX372 (versus WT CEN.PK113-7D) for aerobic growth on glucose.
	13	SI EXCEL Table 13	Global protein abundance changes MG (vs WT) yeast anaerobic	Global proteome changes and differences minimal glycolysis mutant IMX372 (versus WT CEN.PK113-7D) for anaerobic growth on glucose.
	14	SI EXCEL Table 14	PEAKSQ output files for performed TMT experiments	PEAKS Q quantification files of all performed TMT experiments: WT CEN.PK113-7D and minimal glycolysis mutant IMX372 strain fro aerobic and anaerobic growth on glucose.
