# Supplementary material for: Proteome Dynamics During Transition From Exponential to Stationary Phase Under Aerobic and Anaerobic Conditions in Yeast
Source: Mol Cell Proteomics. 2023 Apr 17;22(6):100552. doi: 10.1016/j.mcpro.2023.100552 (PMC10227427; doi:10.1016/j.mcpro.2023.100552)
Supplement: Supplementary Table S4 [file mmc5.xlsx]

## Sheet: Unique proteins per condition
		Detected unique proteins per condition
	Abbreviation	MG AN	MG O2	WT AN	WT O2
	Strain	IMX372	IMX372	CEN.PK113-7D	CEN.PK113-7D
	Condition	Anaerobic	Aerobic	Anaerobic	Aerobic
	TMT experiments	TMT01/TMT02/TMT03	TMT04/TMT05/TMT06/TMT07	TMT08/TMT09/TMT10	TMT11/TMT12/TMT13/TMT14
		P00925	P00925	P00925	P00925
		P00560	P00560	P00560	P00560
		P05694	P05694	P05694	P05694
		P07259	P07259	P07259	P07259
		P07262	P07262	P07262	P07262
		P00549	P00549	P00549	P00549
		P10592	P10592	P10592	P10592
		P10591	P10591	P10591	P10591
		P07149	P07149	P07149	P07149
		P06169	P06169	P06169	P06169
		P19097	P19097	P19097	P19097
		P03965	P03965	P03965	P03965
		P39692	P39692	P39692	P39692
		P00359	P00359	P00359	P00359
		P32324	P32324	P32324	P32324
		Q00955	Q00955	Q00955	Q00955
		P40150	P40150	P40150	P40150
		P15108	P15108	P15108	P15108
		P02829	P02829	P02829	P02829
		P16861	P16861	P16861	P16861
		P11484	P11484	P11484	P11484
		P12709	P12709	P12709	P12709
		P16521	P16521	P16521	P16521
		P39976	P39976	P39976	P39976
		P02994	P02994	P02994	P02994
		P19414	P19414	P19414	P19414
		P23254	P23254	P23254	P23254
		P07251	P07251	P07251	P07251
		P00330	P00330	P00330	P00330
		P19882	P19882	P19882	P19882
		P06106	P06106	P06106	P06106
		P54115	P54115	P54115	P54115
		P28240	P28240	P28240	P28240
		P32589	P32589	P32589	P32589
		P38720	P38720	P38720	P38720
		P04147	P04147	P04147	P04147
		P06168	P06168	P06168	P06168
		P00890	P00890	P00890	P00890
		P47169	P47169	P47169	P47169
		P0CS90	P0CS90	P0CS90	P0CS90
		P16140	P16140	P00924	P00924
		P46655	P46655	P16140	P16140
		P04807	P04807	P46655	P46655
		P00815	P00815	P04807	P04807
		P08566	P08566	P00815	P00815
		P17255	P17255	P08566	P08566
		P11154	P11154	P17255	P17255
		P32327	P32327	P11154	P11154
		P38009	P38009	P32327	P32327
		P05030	P05030	P38009	P38009
		P22515	P22515	P05030	P05030
		P37291	P37291	P22515	P22515
		P32316	P32316	P37291	P37291
		P80210	P80210	P32316	P32316
		P07244	P07244	P00358	P00358
		P25694	P25694	P80210	P80210
		P32582	P32582	P07244	P07244
		P09436	P09436	P25694	P25694
		P17076	P17076	P32582	P32582
		P18239	P18239	P09436	P09436
		P16862	P16862	P17076	P17076
		P38972	P38972	P18239	P18239
		P30952	P30952	P16862	P16862
		P31539	P31539	P38972	P38972
		Q01217	Q01217	P30952	P30952
		P14126	P14126	P31539	P31539
		P39954	P39954	Q01217	Q01217
		P15019	P15019	P14126	P14126
		P40510	P40510	P39954	P39954
		P10081	P10081	P15019	P15019
		P46367	P46367	P40510	P40510
		P31116	P31116	P10081	P10081
		P29453	P29453	P46367	P46367
		P16474	P16474	P31116	P31116
		P04840	P04840	P29453	P29453
		Q12680	Q12680	P16474	P16474
		Q05911	Q05911	P04840	P04840
		P07245	P07245	Q12680	Q12680
		P00830	P00830	Q05911	Q05911
		P05737	P05737	P07245	P07245
		P36008	P36008	P00830	P00830
		P49723	P49723	P05737	P05737
		Q12213	Q12213	P36008	P36008
		P0CX46	P0CX46	P49723	P49723
		P0CX45	P0CX45	Q12213	Q12213
		P40495	P40495	P0CX46	P0CX46
		Q01574	Q01574	P0CX45	P0CX45
		P04801	P04801	P40495	P40495
		P38788	P38788	Q01574	Q01574
		P13663	P13663	P04801	P04801
		P00950	P00950	P38788	P38788
		P26637	P26637	P13663	P13663
		P08536	P08536	P00950	P00950
		P23248	P23248	P26637	P26637
		P10664	P10664	P08536	P08536
		P31373	P31373	P23248	P23248
		P17967	P17967	P10664	P10664
		P14540	P14540	P31373	P31373
		P0CX36	P0CX36	P17967	P17967
		P0CX35	P0CX35	P14540	P14540
		P40069	P40069	P0CX36	P0CX36
		P10963	P10963	P0CX35	P0CX35
		P10659	P10659	P40069	P40069
		P39522	P39522	P10963	P10963
		P00931	P00931	P10659	P10659
		P07342	P07342	P39522	P39522
		P49367	P49367	P00931	P00931
		P26786	P26786	P07342	P07342
		P52910	P52910	P49367	P49367
		P07806	P07806	P26786	P26786
		P27616	P27616	P52910	P52910
		P48164	P48164	P07806	P07806
		Q03558	Q03558	P27616	P27616
		P11353	P23641	P48164	P48164
		P23641	P25443	Q03558	Q03558
		P25443	P07264	P11353	P23641
		P07264	P10614	P23641	P25443
		P10614	P39533	P25443	P07264
		P39533	P40212	P07264	P10614
		P40212	P33442	P10614	P39533
		P33442	P19358	P39533	P40212
		P19358	P40054	P40212	P33442
		P40054	Q12690	P33442	P19358
		Q12690	P39676	P19358	P40054
		P39676	P07257	P40054	Q12690
		P07257	Q12122	Q12690	P39676
		Q12122	P05750	P39676	P07257
		P05750	P26783	P07257	Q12122
		P26783	Q03195	Q12122	P05750
		Q03195	P21954	P05750	Q12273
		P21954	P05317	P47100	Q12088
		P05317	P23542	Q12141	Q04670
		P23542	P00958	P26783	Q03619
		P00958	P20967	Q03195	P47100
		P20967	P22768	P21954	Q12141
		P22768	P29547	P05317	P26783
		P29547	P26785	P23542	Q03195
		P26785	P38088	P00958	P21954
		P38088	P48570	P00360	Q12316
		P48570	P15705	P20967	P05317
		P15705	P41277	P22768	P23542
		P41277	P15180	P29547	P00958
		P15180	P0CX38	P26785	P00360
		P0CX38	P0CX37	P38088	P20967
		P0CX37	P39708	P48570	P22768
		P39708	P38999	P15705	P29547
		P38999	P07256	P41277	P26785
		P07256	P22202	P15180	P38088
		P22202	P06105	P0CX38	P48570
		P06105	P33734	P0CX37	P15705
		P33734	P10869	P39708	P41277
		P10869	P05739	P38999	P15180
		P05739	P0CX52	P07256	P0CX38
		P0CX52	P0CX51	P06105	P0CX37
		P0CX51	P38708	P33734	P39708
		P38708	P38891	P10869	P38999
		P38891	P26784	P05739	P07256
		P26784	P00817	P0CX52	P22202
		P00817	Q12428	P0CX51	P06105
		Q12428	P40825	P38708	P33734
		P40825	P08417	P38891	P10869
		P08417	P41940	P26784	P05739
		P41940	P32476	P00817	P0CX52
		P32476	P41805	Q12428	P0CX51
		P41805	P15624	P40825	P38708
		P15624	P00942	P08417	P38891
		P00942	P53090	P41940	P26784
		P53090	P34167	P32476	P00817
		P34167	P05756	P41805	Q12428
		P05756	P25087	P15624	P40825
		P25087	Q12363	P00942	P08417
		Q12363	P07702	P53090	P41940
		P07702	P04802	P34167	P32476
		P04802	P17505	P05756	P41805
		P17505	P60010	P25087	P15624
		P60010	Q02326	Q12363	P00942
		Q02326	P32527	P07702	P53090
		P32527	P53334	P04802	P34167
		P53334	P21264	P17505	P05756
		P21264	P0CX48	P60010	P25087
		P0CX48	P0CX47	Q02326	Q12363
		P0CX47	P07283	P32527	P07702
		P07283	Q05022	P53334	P04802
		Q05022	P04046	P21264	P17505
		P05748	P08679	P0CX48	P60010
		P04046	P06103	P0CX47	Q02326
		P08679	P16603	P07283	P32527
		P06103	P05738	Q05022	P53334
		P16603	P38988	P04046	P21264
		P05738	P0CX54	P08679	P0CX48
		P40106	P0CX53	P06103	P0CX47
		P38988	P32614	P16603	P07283
		P0CX54	P38219	P05738	Q05022
		P0CX53	P33303	P40106	P04046
		P32614	P28241	P38988	P08679
		P38219	Q05506	P0CX54	P06103
		P33303	P38011	P0CX53	P16603
		P28241	P21576	P32614	P05738
		Q05506	P0CX43	P38219	P40106
		P38011	P0CX44	P33303	P38988
		P21576	P05755	P28241	P0CX54
		P0CX43	O13516	Q05506	P0CX53
		P0CX44	Q04728	P38011	P32614
		P05755	P15992	P21576	P38219
		O13516	Q12118	P0CX43	P33303
		Q04728	P35844	P0CX44	P28241
		P15992	P26321	P05755	Q05506
		Q12118	P41338	O13516	P38011
		P35844	P36013	Q04728	P21576
		P26321	P0CX83	P15992	P0CX43
		P41338	P0CX82	Q12118	P0CX44
		P36013	P38754	P35844	P05755
		P0CX83	P09624	P26321	O13516
		P0CX82	P29311	P41338	Q04728
		P38754	P0CX32	P36013	P15992
		P09624	P0CX31	P0CX83	Q12118
		P29311	P0CX24	P0CX82	P35844
		P0CX32	P0CX23	P38754	P26321
		P0CX31	P39015	P09624	P41338
		P0CX24	P53622	P29311	P36013
		P0CX23	Q02486	P0CX32	P0CX83
		P39015	P09457	P0CX31	P0CX82
		P53622	P07246	P0CX24	P38754
		Q02486	P38934	P0CX23	P09624
		P09457	Q12460	P39015	P29311
		P07246	P07170	P53622	P0CX32
		P38934	P53978	Q02486	P0CX31
		Q12460	P46654	P09457	P0CX24
		P07170	P38625	P07246	P0CX23
		P46654	P32471	P38934	P39015
		P38625	P54839	Q12460	P53622
		P32471	P02406	P07170	Q02486
		P54839	P32497	P46654	P09457
		P02406	P06634	P38625	P07246
		P32497	P32191	P32471	P38934
		P06634	P0CX40	P54839	Q12460
		P32191	P0CX39	P02406	P07170
		P0CX40	P15303	P32497	P53978
		P0CX39	P38968	P06634	P46654
		P15303	P06208	P32191	P38625
		P38968	P33330	P0CX40	P32471
		P06208	P53852	P0CX39	P54839
		P33330	P47039	P15303	P02406
		P53852	P54113	P38968	P32497
		P47039	P32905	P06208	P06634
		P54113	P13188	P33330	P32191
		P32905	Q04409	P53852	P0CX40
		P13188	P41939	P47039	P0CX39
		Q04409	P53252	P54113	P15303
		P41939	P15703	P32905	P38968
		P53252	P27476	P13188	P06208
		P15703	P28834	Q04409	P33330
		P27476	P35691	P41939	P53852
		P28834	P43588	P53252	P47039
		P35691	P32377	P15703	P54113
		P43588	P04076	P27476	P32905
		P32377	P36060	P28834	P13188
		P04076	P09440	P35691	Q04409
		P36060	P0CX56	P43588	P41939
		P09440	P0CX55	P32377	P53252
		P0CX56	P0C2H6	P04076	P15703
		P0CX55	P0C2H7	P36060	P27476
		P0C2H6	P11412	P09440	P28834
		P0C2H7	P15891	P0CX56	P35691
		P11412	Q08972	P0CX55	P43588
		P15891	P38061	P0C2H6	P32377
		Q08972	Q07478	P0C2H7	P04076
		P38061	P32835	P11412	P36060
		Q07478	P22137	P15891	P09440
		P32835	Q03532	Q08972	P0CX56
		P22137	P39730	P38061	P0CX55
		Q03532	P32836	Q07478	P0C2H6
		P39730	P25294	P32835	P0C2H7
		P32836	P39003	P22137	P11412
		P25294	P38249	Q03532	P15891
		P39003	P24280	P39730	Q08972
		P38249	P37292	P32836	P38061
		P24280	P0CX85	P25294	Q07478
		P37292	P0CX84	P39003	P32835
		P0CX85	P14020	P38249	P22137
		P0CX84	P32861	P24280	Q03532
		P14020	P39004	P37292	P39730
		P32861	P38764	P0CX85	P32836
		P39004	Q12499	P0CX84	P25294
		P38764	P14904	P14020	P39003
		Q12499	P14832	P32861	P38249
		P14904	P32590	P39004	P24280
		P14832	P12385	P38764	P37292
		P12385	Q08971	Q12499	P0CX85
		Q08971	Q07551	P14904	P0CX84
		Q07551	P32288	P14832	P14020
		P32288	Q04947	P32590	P32861
		Q04947	P32449	P12385	P39004
		P32449	P22203	Q08971	P38764
		P22203	Q06151	Q07551	Q12499
		Q06151	P26263	P32288	P14904
		P0C2H9	P39683	Q04947	P14832
		P26263	P47143	P32449	P32590
		P39683	P16120	P22203	P12385
		P47143	P38707	Q06151	Q08971
		P16120	P08524	P0C2H9	Q07551
		P38707	P29704	P26263	P32288
		P08524	P47120	P39683	Q04947
		P29704	P11986	P47143	P32449
		P47120	P0C0W1	P16120	P22203
		P11986	Q3E7Y3	P38707	Q06151
		P0C0W1	Q3E757	P08524	P0C2H9
		Q3E7Y3	P0C0W9	P29704	P26263
		Q3E757	P49089	P47120	P39683
		P0C0W9	P49090	P11986	P47143
		P49089	P32454	P0C0W1	P16120
		P49090	P32340	Q3E7Y3	P38707
		P32454	P09938	Q3E757	P08524
		P32340	Q12159	P0C0W9	P29704
		P09938	P38701	P49089	P47120
		Q12159	P32473	P49090	P11986
		P38701	P04456	P32454	P0C0W1
		P32473	P0C2H8	P32340	Q3E7Y3
		P04456	P36010	P09938	Q3E757
		P0C2H8	Q02753	Q12159	P0C0W9
		P36010	P32074	P38701	P49089
		Q02753	Q04062	P32473	P49090
		P32074	P38264	P04456	P32454
		Q04062	P32558	P0C2H8	P32340
		P38264	P38998	P36010	P09938
		P32558	P50095	Q02753	Q12159
		P38998	P32563	P32074	P38701
		P50095	P31787	Q04062	P32473
		P32563	P15646	P38264	P00331
		P31787	P30902	P32558	P04456
		P15646	P20449	P38998	P0C2H8
		P30902	P46672	P50095	P36010
		P05744	P41807	P32563	Q02753
		P20449	P07284	P31787	P32074
		P46672	P25605	P15646	Q04062
		P41807	P38431	P30902	P38264
		P07284	P14742	P20449	P32558
		P25605	P02309	P46672	P38998
		P38431	P16467	P41807	P50095
		P14742	Q04491	P07284	P32563
		P02309	P38879	P25605	P31787
		P16467	P40327	P38431	P15646
		Q04491	P33892	P14742	P30902
		P38879	P25719	P02309	P41056
		P40327	P32481	P16467	P20449
		P33892	P07172	Q04491	P46672
		P25719	Q01532	P38879	P41807
		P32481	P54861	P40327	P07284
		P07172	P22147	P33892	P25605
		Q01532	P80235	P25719	P38431
		P54861	O14455	P32481	P14742
		P22147	P05745	P07172	P02309
		P80235	P20606	Q01532	P16467
		O14455	P38013	P54861	Q04491
		P05745	P16387	P22147	P38879
		P20606	P05759	P80235	P40327
		P38013	O14467	O14455	P33892
		P16387	P39986	P05745	P25719
		P05759	P53341	P20606	P32481
		O14467	P38158	P38013	P07172
		P39986	Q04013	P16387	Q01532
		P53341	P07280	P05759	P54861
		P38158	P07281	O14467	P22147
		Q04013	P53549	P39986	P80235
		P07280	P32565	P53341	O14455
		P07281	P21801	P38158	P05745
		P53549	P22146	Q04013	P20606
		P32565	Q12672	P07280	P38013
		P21801	P48589	P07281	P16387
		P22146	Q00711	P53549	P05759
		Q12672	Q04660	P32565	O14467
		P48589	Q03048	P21801	P39986
		Q00711	Q06440	P22146	P53341
		Q04660	P43616	Q12672	P38158
		Q03048	P34760	P48589	Q04013
		Q06440	P0CX49	Q00711	P07280
		P43616	P0CX50	Q04660	P07281
		P34760	P23180	Q03048	P53549
		P0CX49	Q3E792	Q06440	P32565
		P0CX50	P0C0T4	P43616	P21801
		P23180	P00498	P34760	P22146
		Q3E792	P14907	P0CX49	Q12672
		P0C0T4	P10080	P0CX50	P48589
		P00498	Q05016	P23180	Q00711
		P14907	P14127	Q3E792	Q04660
		P10080	P02407	P0C0T4	Q03048
		Q05016	P05150	P00498	Q06440
		P14127	P20081	P14907	P43616
		P02407	P37012	P10080	P34760
		P05150	Q12458	Q05016	P0CX49
		P20081	P00927	P14127	P0CX50
		P37012	P40024	P02407	P23180
		Q12458	P50094	P05150	Q3E792
		P00927	Q12074	P20081	P0C0T4
		P40024	P32796	P37012	P00498
		P50094	P02557	Q12458	P14907
		Q12074	P53235	P00927	P10080
		P21375	P18238	P40024	Q05016
		P32796	P40047	P50094	P14127
		P02557	P06367	Q12074	P02407
		P53235	P39516	P32796	P05150
		P18238	P37302	P02557	P20081
		P40047	P40202	P53235	P37012
		P06367	P23644	P18238	Q12458
		P39516	Q12305	P40047	P00927
		P37302	P0CX29	P06367	P40024
		P40202	P0CX30	P39516	P50094
		P23644	Q99287	P37302	Q12074
		Q12305	P53141	P40202	P21375
		P0CX29	P39939	P23644	P32796
		P0CX30	Q12452	Q12305	P02557
		Q99287	P29952	P0CX29	P53235
		P53141	P34227	P0CX30	P40047
		P39939	P15625	Q99287	P06367
		Q12452	P02294	P53141	P39516
		P29952	P38115	P39939	P37302
		P34227	P01123	Q12452	P40202
		P15625	P33297	P29952	P23644
		P02294	P30656	P34227	Q12305
		P38115	P40032	P15625	P0CX29
		Q08409	P15454	P02294	P0CX30
		P01123	P54838	P38115	Q99287
		P33297	P29509	Q08409	P53141
		P30656	P50085	P01123	Q12166
		P40032	P40482	P33297	P39939
		P15454	P53598	P30656	Q12452
		P54838	P32599	P40032	P29952
		P29509	Q02196	P15454	P34227
		P50085	P33298	P54838	P15625
		P40482	Q12230	P29509	P02294
		P53598	P22217	P50085	P38115
		P32599	Q04178	P40482	P01123
		Q02196	P05319	P53598	P33297
		P33298	P02293	P32599	P30656
		Q12230	Q05905	Q02196	P40032
		P22217	P13298	P33298	P15454
		Q04178	P23724	Q12230	P54838
		P05319	Q12335	P22217	P29509
		P02293	P49166	Q04178	P50085
		Q05905	P51402	P05319	P40482
		P13298	P05373	P02293	P53598
		P23724	P38715	Q05905	P32599
		Q12335	Q02892	P13298	Q02196
		P49166	P42943	P23724	P33298
		P51402	P00410	Q12335	Q12230
		P05373	P25349	P49166	P22217
		P38715	P10964	P51402	Q04178
		Q02892	Q08723	P05373	P05319
		P42943	P25491	P38715	P02293
		P00410	P38152	Q02892	Q05905
		P25349	P00044	P42943	P13298
		P10964	P15873	P00410	P23724
		Q08723	P01120	P25349	Q12335
		P25491	P47079	P10964	P49166
		P38152	P00724	Q08723	P51402
		P00044	P14120	P25491	P05373
		P15873	P53312	P38152	P38715
		P01120	P09232	P00044	Q02892
		P47079	P04449	P15873	P42943
		P00724	P39076	P01120	P00410
		P14120	P05743	P47079	P25349
		P53312	P53221	P00724	P10964
		P09232	P05626	P14120	Q08723
		P04449	P18562	P53312	P25491
		P39076	P38260	P09232	P38152
		P05743	P41911	P04449	P00044
		P53221	Q03028	P39076	P15873
		P05626	Q3E841	P05743	P01120
		P18562	P35197	P53221	P47079
		P38260	P53278	P05626	P00724
		P41911	Q99383	P18562	P14120
		Q03028	P07143	P38260	P53312
		Q3E841	P09201	P41911	P09232
		P35197	P11076	Q03028	P04449
		P53278	P40893	Q3E841	P39076
		Q99383	P06101	P35197	P05743
		P07143	P33201	P53278	P53221
		P09201	P04912	Q99383	P05626
		P11076	P04911	P07143	P18562
		P40893	Q00764	P09201	P38260
		P06101	P33299	P11076	P41911
		P33201	P36421	P40893	Q03028
		P04912	P22133	P06101	Q3E841
		P04911	P39990	P33201	P35197
		Q00764	Q99297	P04912	P53278
		P33299	P35997	P04911	Q99383
		P36421	P38711	Q00764	P07143
		P22133	P40531	P33299	P09201
		P39990	P11745	P36421	P11076
		Q99297	P08518	P22133	P40893
		P35997	P07703	P39990	P06101
		P38711	Q12462	Q99297	P33201
		P40531	Q01939	P35997	P04912
		P11745	Q04697	P38711	P04911
		P08518	Q12154	P40531	Q00764
		P07703	P23301	P11745	P33299
		Q12462	P39938	P08518	P36421
		Q01939	P41811	P07703	P22133
		Q04697	P0CX25	Q12462	P39990
		Q12154	P0CX26	Q01939	Q99297
		P23301	Q04869	Q04697	P35997
		P41811	P38996	Q12154	P38711
		P0CX25	P43567	P23301	P40531
		P0CX26	P0CH09	P41811	P11745
		Q04869	P0CH08	P0CX25	P08518
		P38996	P28274	P0CX26	P07703
		P43567	P02992	Q04869	Q12462
		P0CH09	P06738	P38996	Q01939
		P0CH08	P07278	P43567	Q04697
		P28274	P39078	P0CH09	Q12154
		P02992	P38682	P0CH08	P23301
		P06738	P40302	P28274	P39938
		P07278	P22803	P02992	P41811
		P39078	Q08162	P06738	P0CX25
		P47119	P38427	P07278	P0CX26
		P38682	P31412	P39078	Q04869
		P40302	P54885	P47119	P38996
		P22803	P32466	P38682	P43567
		Q08162	P53982	P40302	P0CH09
		P38427	P32179	P22803	P0CH08
		P31412	P16550	Q08162	P28274
		P54885	P25567	P38427	P02992
		P32466	P07267	P31412	P06738
		P32179	P40093	P54885	P07278
		P16550	Q03690	P32466	P39078
		P25567	P32368	P32179	P47119
		P07267	P17555	P16550	P38682
		P40093	P38929	P25567	P40302
		Q03690	P47154	P07267	P22803
		P32368	P02400	P40093	Q08162
		Q12532	P25373	Q03690	P38427
		P17555	P41058	P32368	P31412
		P38929	P38689	Q12532	P54885
		P47154	P40185	P17555	P32466
		P02400	P49167	P38929	P32179
		P25373	P19146	P47154	P16550
		P41058	P05749	P02400	P25567
		P38689	P38911	P25373	P07267
		P40185	Q12233	P41058	P40093
		P49167	P0CX42	P38689	Q03690
		P19146	P0CX41	P40185	P32368
		P05749	P21734	P49167	Q12532
		P38911	Q04636	P19146	P17555
		Q12233	P32467	P05749	P38929
		P0CX42	P36775	P38911	P47154
		P0CX41	P33322	Q12233	P02400
		P19211	P24276	P0CX42	P25373
		P21734	P24000	P0CX41	P41058
		Q04636	P40010	P19211	P38689
		P32467	P05453	P21734	P40185
		P36775	P21524	Q04636	P49167
		P33322	P22855	P32467	P19146
		P24276	P0CX28	P36775	P05749
		P24000	P0CX27	P33322	P38911
		P40010	P00899	P24276	Q12233
		P05453	P53834	P24000	P0CX42
		P21524	P00175	P40010	P0CX41
		P22855	P32915	P05453	P21734
		P0CX28	P21242	P21524	Q04636
		P0CX27	P39079	P22855	P32467
		P00899	P31383	P0CX28	P36775
		P53834	P47018	P0CX27	P33322
		P00175	Q12464	P00899	P24276
		P32915	P38077	P53834	P40010
		P21242	P46985	P00175	P05453
		P39079	P40462	P32915	P21524
		P31383	P16622	P21242	P22855
		P47018	P38626	P32916	P0CX28
		Q12464	P46681	P39079	P0CX27
		P38077	P47912	P31383	P00899
		P46985	P38858	P47018	P53834
		P40462	Q01560	Q12464	P00175
		P16622	P38353	P38077	P32915
		Q12501	P39926	P46985	P21242
		P38626	Q12447	P40462	P32916
		P46681	P32939	P16622	P39079
		P47912	P12612	P38626	P31383
		Q12472	Q03103	P46681	P47018
		Q12491	P32598	P47912	Q12464
		P38858	P48015	P38858	P38077
		Q03494	Q86ZR7	Q01560	P46985
		P0C2J3	P38910	P38353	P40462
		P0CX63	P25375	P39926	P16622
		P25384	P11075	Q12447	P38626
		P0CX64	P36114	P32939	P46681
		Q01560	P61830	P12612	P47912
		Q12337	P53261	Q03103	P38858
		P38353	P49095	P32598	Q01560
		P39926	P34160	P48015	P38353
		Q12447	P53691	Q86ZR7	P39926
		P32939	Q08686	P38910	Q12447
		P12612	P38631	P25375	P32939
		Q03103	P19262	P11075	P12612
		P32598	P12695	P32353	Q03103
		P48015	P07263	P36114	P32598
		Q86ZR7	P38523	P61830	P48015
		P38910	P87262	P53261	Q86ZR7
		P25375	P40525	P49095	P38910
		P11075	P22336	P34160	P25375
		P32353	P14906	P53691	P11075
		P36114	Q06679	Q02201	P36114
		P61830	P43583	Q08686	P61830
		P53261	P0C0X0	P38631	P53261
		P49095	Q3E7X9	P19262	P49095
		P34160	P41921	P12695	P34160
		P53691	P14843	P07263	P53691
		Q02201	P21965	P38523	Q08686
		Q08686	P33416	P87262	P38631
		P38631	P28777	P40525	P19262
		P19262	P30822	P22336	P12695
		P12695	P07213	P14906	P07263
		P07263	P41810	Q06679	P38523
		P38523	P38795	P43583	P87262
		P87262	P27692	P0C0X0	P40525
		P40525	Q03862	Q3E7X9	P22336
		P22336	P42945	P41921	P14906
		P48606	P04050	P14843	Q06679
		P14906	P47160	P21965	P43583
		Q06679	P22138	P33416	P0C0X0
		P43583	P23292	P28777	Q3E7X9
		P0C0X0	P40850	P30822	P41921
		Q3E7X9	Q05050	P07213	P14843
		P41921	P39936	P41810	P21965
		P14843	Q02821	P38795	P33416
		P21965	P38732	P27692	P28777
		P33416	P32496	Q03862	P30822
		P28777	P04806	P42945	P07213
		P30822	P25340	P04050	P41810
		P07213	P38755	P47160	P38795
		P41810	P00445	P22138	P27692
		P38795	P17891	P23292	Q03862
		P27692	Q06338	P40850	P42945
		Q03862	P49435	Q05050	P04050
		P42945	Q01477	P39936	P47160
		P04050	P38248	Q02821	P22138
		P47160	P24783	P38732	P23292
		P22138	P47176	P32496	P40850
		P23292	P17423	P04806	Q05050
		P40850	P43582	P25340	P39936
		Q05050	P53254	P35843	Q02821
		P39936	Q06142	P00445	P38732
		Q02821	P43603	P38787	P32496
		P38732	P32379	P17891	P04806
		P32496	P28007	Q06338	P25340
		P04806	P23776	P49435	P38755
		P25340	P38314	Q01477	P00445
		P35843	P40303	P38248	P38787
		P00445	P36015	P24783	P17891
		P38787	Q02642	P47176	Q06338
		P17891	P14065	P17423	P49435
		P49435	P39077	P43582	Q01477
		Q01477	P19524	P32474	P38248
		P38248	P38205	P53254	P24783
		P24783	P46680	Q06142	P47176
		P47176	P53731	P43603	P17423
		P17423	P21304	P32379	P43582
		P43582	Q12466	P28007	P53254
		P32474	Q03161	P23776	Q06142
		P53254	P35719	P38314	P43603
		Q06142	P03879	P40303	P32379
		P43603	P35180	P36015	P28007
		P32379	P53633	Q02642	P23776
		P28007	P25043	P14065	P40303
		P23776	Q01855	P39077	P36015
		P38314	P47117	P19524	Q02642
		P40303	Q12289	P38205	P14065
		P36015	P07253	P46680	P39077
		Q02642	P25586	P53731	P19524
		P14065	P53199	P21304	P38205
		P39077	Q00055	P53941	P46680
		P19524	P32419	Q12466	P53731
		P38205	P53163	Q03161	P21304
		P46680	Q07505	P35719	P53941
		P53731	P33307	P35180	Q12466
		P21304	P32611	P53633	Q03161
		P53941	Q02354	P25043	P35719
		Q12466	P47047	Q01855	Q08818
		Q03161	P46969	P47117	P35180
		P35719	P40053	Q12289	P53633
		Q08818	Q12019	P18963	P25043
		P35180	P38630	P53199	Q01855
		P53633	P25039	Q00055	P47117
		P25043	Q00402	P32419	Q12289
		Q01855	P12945	P53163	Q06506
		P47117	P15274	P33307	P07253
		Q12289	P32468	P32611	P25586
		Q06506	P32795	P38113	P53199
		P25586	P27466	Q02354	Q00055
		P53199	P18544	P47047	P32419
		Q00055	P07275	P46969	P53163
		P32419	P16547	P40053	Q07505
		P53163	P38791	Q12019	P33307
		Q07505	P31688	P38630	P32611
		P33307	P37898	P25039	P26570
		P32611	P15565	P53337	P47047
		P47047	P32628	P12945	P40053
		P46969	P06245	P15274	Q12019
		P40053	P33767	P12688	P53048
		Q12019	P43635	P32468	P38630
		P53048	P53299	P32795	P25039
		P38630	Q06505	P53276	Q00402
		P25039	P30619	P18544	P12945
		Q00402	Q06205	P07275	P15274
		P12945	P38886	P16547	P12688
		P15274	P36150	Q06336	P32468
		P12688	P31382	P38791	P38138
		P32468	P50109	P31688	P32795
		P32795	P23291	P37898	P27466
		P27466	P20459	P15565	P18544
		P18544	P32335	P32628	P07275
		P07275	Q05979	P33767	P16547
		P16547	P20485	P43635	Q06336
		Q06336	P07273	P53299	P38791
		P38791	P45978	Q06505	P31688
		P31688	P38811	P30665	P37898
		P37898	Q03640	P30619	P15565
		P15565	P32386	Q01476	P32628
		P32628	P27929	Q06205	P06245
		P33767	P05374	P38886	P33767
		P43635	P40509	P36150	P43635
		P53299	P38295	P31382	P53299
		Q06505	Q06493	P50109	Q06505
		P30619	Q12496	P23291	P30665
		Q06205	Q04373	P20459	P30619
		P38886	P40008	P32335	Q06205
		P36150	P32492	P20485	P38886
		P40081	P21306	P07273	P36150
		P31382	Q12449	P48582	P31382
		P50109	P38137	P45978	P50109
		P23291	P46971	P17709	P23291
		P20459	P36161	Q03640	P20459
		P32769	P38080	P32386	P32335
		P32335	Q04217	P27929	Q05979
		P20485	P38789	P05374	P32266
		P07273	P33401	P40509	P20485
		P48582	Q04439	P52918	P07273
		P45978	P27809	P32895	P48582
		Q03640	P22141	P38295	P45978
		P32386	P40991	Q06493	P38811
		P27929	P32597	Q04373	P17709
		P05374	P22579	P40008	Q03640
		P40509	P38624	P21306	P32386
		P32895	Q10740	Q12449	P27929
		P38295	Q03940	P38137	P05374
		Q06493	P40037	P46971	P40509
		Q12496	Q12031	P36161	P52918
		Q04373	P17157	P38789	P32895
		P40008	Q08962	P33401	P38295
		P21306	P38071	Q04439	Q06493
		Q12449	P04173	P27809	Q12496
		P38137	Q04279	P22141	Q04373
		P46971	P39935	P40991	P40008
		P18961	P38333	P22579	P21306
		P36161	P38836	P38624	Q12449
		Q06106	P53044	P33333	P47037
		P38080	P40413	Q12389	P38137
		P38789	Q05931	Q10740	P46971
		P33401	Q06252	Q03940	P36161
		Q04439	P23639	P40037	Q04217
		P27809	P36112	Q12031	P38789
		P22141	P53115	P17157	P33401
		P40991	P41057	Q08962	Q04439
		P22579	P12686	P38071	P22141
		P38624	Q08911	P04173	P40991
		P33333	P40363	P39543	P32597
		Q12389	P47035	P38333	P22579
		Q10740	P42826	P38836	P38624
		Q03940	P06786	P53044	P33333
		P25644	P39109	Q07844	Q12389
		P40037	P36006	P40413	Q10740
		Q12031	P39940	Q05931	Q03940
		P38149	O13297	Q06252	P40037
		P17157	P00937	P23639	Q12031
		Q08962	P32264	P36112	P38149
		P19812	P32499	P23585	P17157
		P38071	P10823	P41057	Q08962
		P04173	P38426	P40363	P19812
		P39543	P32799	P47035	P38071
		P39935	P17883	P39109	P04173
		P38333	P38737	P36006	P39935
		P38836	P33775	P39940	P38333
		P53044	P09950	P00937	P38836
		P30771	P40159	P32264	P53044
		P40413	Q05775	P32499	P40413
		Q06252	P07260	P38426	Q05931
		P23639	P28707	P40498	Q06252
		Q12518	P00447	P32178	P23639
		P36112	P14306	P32799	P36112
		P41057	P05318	Q04493	Q06010
		P12686	P17695	P17883	P41057
		Q08911	P81449	P38737	P12686
		P40363	P25343	P33775	Q08911
		P39109	P52490	P09950	P40363
		P36006	P33331	P40159	P47035
		P39940	P0CT04	Q05775	P06786
		P00937	P39726	P07260	P39109
		P32264	P25374	P28707	P53552
		P32499	Q06177	P00447	P36006
		P47031	P53889	P14306	P39940
		P10823	P40217	P05318	P00937
		P38426	P32263	P17695	P32264
		P32178	P36136	P81449	P32499
		P32799	Q01662	P25343	P47031
		Q04493	Q12306	P52490	P10823
		P17883	P53295	P33331	P38426
		P38737	P23638	P0CT04	P40498
		P48837	Q08235	P39726	P32799
		P33775	P53600	P25374	P38181
		P09950	P08067	Q06177	Q04493
		P40459	P49334	P53889	P17883
		P40159	Q9ZZW7	P40217	P38737
		Q05775	P28272	P32263	P48837
		P07260	P15496	P36136	P33775
		P28707	P38804	Q01662	P09950
		P00447	P53128	Q12306	P40159
		P14306	P00424	P53295	Q05775
		P05318	P0CX33	P23638	P07260
		P17695	P0CX34	Q08235	P28707
		P81449	Q12153	P53600	P00447
		P25343	P38555	P08067	P14306
		P52490	P53008	P49334	P05318
		P33331	Q12109	P28272	P17695
		P0CT04	Q06405	P15496	P81449
		P39726	P40040	P38804	P25343
		O43137	P52893	P53128	P52490
		P25374	P13711	P00424	P33331
		Q06177	P34241	P0CX33	P0CT04
		P53889	P35176	P0CX34	P39726
		P40217	P32387	P38629	Q06177
		P32263	P25655	Q12153	P53889
		P36136	P15202	P38555	P40217
		Q01662	P38075	P53332	P32263
		Q12306	P32775	Q12109	P36136
		P53295	Q04119	Q06405	Q01662
		P23638	P11914	P40040	Q12306
		Q08235	P40580	P52893	P53295
		P53600	Q9URQ5	P13711	P23638
		P08067	Q01852	P34241	Q08235
		P49334	Q02931	P35176	P53600
		P28272	P03873	P32387	P08067
		P38804	P40693	P48510	P49334
		P53128	P33338	P25655	P28272
		P00424	P33327	P36135	P15496
		P0CX33	P39968	P15202	P38804
		P0CX34	P16451	P38075	P53128
		Q12153	P34216	Q04119	P00424
		P38555	P00729	P11914	P0CX33
		P53332	P21147	Q9URQ5	P0CX34
		Q12109	Q12029	Q01852	P38629
		Q06405	Q92331	Q04781	Q12153
		P40040	Q6Q547	Q02931	P38555
		P52893	P35179	P40693	P53008
		P13711	P39685	P33338	P53332
		P35176	P23615	P33327	Q12109
		P0CE41	P43621	P39968	Q06405
		P32387	P39965	P47001	P52893
		P48510	P07991	Q99260	P13711
		P36135	P08539	Q06689	P02381
		P15202	P54783	P16451	P35176
		P38075	Q07825	P34216	P32387
		P40165	P32381	P52917	P48510
		Q04119	P53733	P53313	P25655
		P11914	P40471	P21147	P36135
		P40580	Q12406	Q12029	P15202
		Q9URQ5	P32347	Q6Q547	P38075
		Q01852	P32332	P35179	P12687
		Q04781	P38112	P23615	P40165
		Q02931	Q08225	P43621	Q04119
		P40693	P36047	P07991	P11914
		P33338	P12754	P08539	P40580
		P33327	Q08220	P54783	Q9URQ5
		P39968	Q12250	P32381	Q01852
		P47001	P81450	P40471	Q02931
		Q06689	Q99257	Q12406	P40693
		P16451	Q12402	P53051	P33338
		P34216	P38712	P32347	P33327
		P00729	P38063	P32332	P39968
		P21147	P25454	P38112	P47001
		Q12029	Q12487	Q08225	Q99260
		Q6Q547	P07258	P36047	P16451
		P35179	P17649	P12754	P34216
		P23615	P53011	Q12250	P00729
		P43621	P06782	P81450	P21147
		P07991	Q06287	Q12402	Q12029
		P32897	P32588	P38712	Q6Q547
		P32521	Q07688	P07258	P35179
		P36521	P32642	P17649	P23615
		Q04305	Q03835	P53011	P43621
		P08539	Q06489	P06782	P39965
		P54783	Q08742	Q06287	P07991
		P32381	P40961	P32588	P32521
		P53733	P53075	Q07688	P36521
		P40471	P39111	P32642	Q04305
		Q12406	P47008	Q03835	P54783
		P32347	P39105	Q06489	P38716
		P32332	Q07657	Q08742	Q07825
		P38112	P48439	P40961	P32381
		Q08225	Q03973	P39111	P53733
		P36047	Q12024	P47008	P40471
		Q08220	P54003	P39105	Q12406
		P24031	P32331	P38765	P32347
		P00635	P00427	Q07657	P32332
		P35842	P47124	Q07716	P38112
		P38693	P07560	P48439	Q08225
		Q12250	Q02207	Q03973	P36047
		P81450	P40215	Q12024	P12754
		Q99257	Q08965	P32623	Q08220
		Q12402	P39518	P00427	P53742
		P38712	P30624	P07560	Q12250
		Q00776	P38779	Q02207	P27472
		P25454	P33399	P40215	P81450
		P07258	P25560	Q08965	Q99257
		P17649	P36017	P39518	Q12402
		P53011	P38687	P80428	P38712
		P06782	P25037	P30624	P36024
		Q06287	P39962	P38779	P07258
		P32588	P20447	P46965	P17649
		Q07688	P32451	P33399	P53011
		P32642	P20433	P53045	P06782
		Q06489	P32610	P25560	Q06287
		Q08742	P53885	P36017	P32588
		P40961	P36148	P38687	Q07688
		P53075	P49687	P25037	P32642
		P39111	Q03430	Q3E764	Q06489
		P47008	Q04067	P39962	Q08742
		P39105	Q03921	P20447	P40961
		P38765	Q12211	P32451	P53075
		Q07657	P38616	P20433	P32794
		Q07716	Q12034	Q03280	P39111
		P48439	Q08208	P25588	P47008
		Q03973	P53551	P46683	P39105
		Q12024	P43561	P32610	P38765
		P32623	P47068	Q12091	Q07657
		P54003	P32501	P25303	Q07716
		Q06685	Q04430	P36148	P48439
		P32331	P21339	P49687	Q03973
		P00427	P47133	Q03430	Q12024
		P47124	P25293	Q04067	P54003
		P07560	P23201	Q12211	Q06685
		Q02207	P25451	P38616	P32331
		P40215	P15731	Q12034	P00427
		Q08965	P04650	P32657	P47124
		P39518	P22943	Q08208	P13393
		P80428	Q12117	P47068	P07560
		P30624	P14743	P32501	Q02207
		P38779	P53250	Q04430	P40215
		O74700	P09733	P47133	Q08965
		P46965	Q01080	P25293	P39518
		P48445	P32445	P25451	P80428
		P33399	P19955	P39101	P30624
		P53045	Q12314	Q12522	P38779
		P25560	P53303	P15731	O74700
		P36017	P32566	P04650	P33399
		P22517	P39958	P22943	P69771
		P38687	P38758	P53073	P25560
		P25037	P38694	Q12117	P36017
		P20447	P50861	P14743	P22517
		P32451	P00163	P53250	P38687
		P20433	Q06103	P09733	P25037
		Q03280	Q99190	Q01080	Q3E764
		P25588	Q05926	P32445	P39962
		P46683	P36040	P19955	P25335
		P32610	P25040	Q12314	P20447
		Q12091	P35996	P53296	P32451
		P09064	P34221	P32566	P20433
		P36148	P32366	P39958	P25626
		Q03430	P38861	P38758	P46683
		Q04067	P53550	P38694	P32610
		Q12211	P40319	P50861	P38695
		P38616	P40513	Q06103	P53885
		Q08208	P40581	Q99190	P09064
		P22023	Q05933	P36040	P36148
		P47068	P47141	P53066	P09734
		P32501	P53920	P34221	P49687
		Q04430	Q06697	P32366	Q03430
		P25293	P40518	Q05027	Q07381
		P25451	P51998	P38861	Q04067
		Q12522	Q04935	P53550	Q03921
		P15731	P32891	P40319	Q12211
		P04650	P53183	P40513	P38616
		P22943	P27614	P40581	Q12034
		P14743	P47096	Q05933	P32657
		P53250	P10662	P53920	Q08208
		P09733	P35189	Q06697	P47068
		Q01080	P40502	P40518	P32501
		P32445	P04161	P51998	Q04430
		Q12314	P36520	P53183	P37838
		P53303	P40098	P27614	P47133
		P53296	P22353	P10662	P25293
		P32566	P17558	P35189	P25451
		P39958	P29468	P40030	Q05515
		P38758	P53914	Q03529	P39101
		P32472	P38281	P40098	P00401
		P38694	Q12265	P39106	P04650
		P50861	P32523	P22353	P22943
		Q06103	Q12189	P17558	P14743
		Q99190	P54114	P29468	P28737
		Q05926	P38902	P53914	P53250
		P36040	Q06705	P38281	P09733
		P25040	P41920	Q12265	P40089
		P34221	P38986	Q12285	Q01080
		Q08245	P38810	P32523	P32445
		P32366	P0CF35	Q12189	P19955
		P38861	P40017	P54114	P32566
		P53550	P53145	P38902	P39958
		P40319	P07255	Q06705	P38758
		P40513	P40515	P41920	P53738
		P40581	P18759	P53040	P32472
		Q05933	P35191	P38986	P38694
		P47141	P38922	P38810	P51601
		P33760	P39517	P40017	Q06103
		P53920	P48231	P53145	Q99190
		Q06697	P38345	P07255	Q05926
		P40518	Q06218	P18759	P25040
		P51998	P06787	P35191	P34221
		P32891	Q08822	P40012	Q08245
		P53183	P43535	P38323	P32366
		P27614	P38069	P38922	Q05027
		P10662	P32317	P39517	P38861
		P35189	Q06625	P48231	P40319
		P04161	Q08977	Q06218	P40513
		P40030	P15424	P06787	P40581
		P36520	P38286	P48415	Q05933
		Q03529	P50108	P43535	P47141
		P40098	P53839	P32317	P53920
		P39106	P42949	Q06625	Q06697
		P22353	P37299	Q08977	P40518
		P17558	Q06706	P15424	Q07914
		P29468	P35732	P38286	P51998
		P53914	Q08641	P53839	Q04935
		Q12125	P32337	P42949	P32891
		Q12265	P39007	Q06706	P27614
		P32523	Q03761	P35732	P47096
		Q12189	P32892	Q99207	P10662
		P54114	P53617	P32337	P35189
		P38902	P38688	P39007	P40502
		P53723	P25635	Q03761	P04161
		Q06705	Q04371	P32892	Q08412
		P41920	P38144	P53617	P36520
		P53040	P38120	P38688	P40098
		P38986	Q12451	P25635	P39106
		P33754	P25582	Q04371	P22353
		P40096	P38866	Q02630	P17558
		P38351	Q04458	P38144	P29468
		P38810	P32469	P32462	P53914
		P0CF35	P10507	P25582	P38281
		P40017	P42941	P32469	Q12265
		P53145	P33755	P53981	Q12285
		P07255	P53905	P42941	P53292
		P32626	Q07897	P53905	P32523
		Q06629	P42847	P04037	Q12189
		P18759	P04037	P27810	P54114
		P35191	P38169	P47077	P38902
		P38323	Q08179	P38777	P41920
		P38922	P27810	Q08548	P53040
		Q01846	P34217	P33313	P38986
		P39517	P47077	P40483	P38351
		P48231	P38777	P40563	P38810
		Q06218	Q12675	Q07938	P0CF35
		P06787	P38620	P81451	P40017
		P48415	P47045	Q06892	P53145
		P43535	P04051	P53868	P07255
		P32317	Q12298	P38116	P40515
		Q06625	Q02908	P40477	P18759
		Q08977	Q07938	P19881	P35191
		P15424	Q01519	P43123	P38922
		P38736	P39107	P36533	P39517
		P38286	P81451	P32477	P48231
		P53839	Q06892	P36016	Q06218
		P42949	P53868	P36123	P06787
		P20051	P38116	P47075	P48415
		Q06706	Q06169	P38130	Q08822
		P35732	P40477	P24279	P43535
		P32319	P36517	P36523	P32317
		Q08641	P19881	P36049	Q06625
		Q99207	P43123	P38774	Q08685
		P32337	P36533	P38773	Q12263
		P39007	P32477	P25613	Q08977
		Q03761	P53860	P21269	P15424
		P32892	Q12445	P40487	P38736
		P53617	P36016	Q12486	P38286
		P38688	P39002	P32356	P50108
		P25635	P47075	Q01163	P53839
		Q04371	P38130	P38903	P42949
		P40340	P24279	P57744	P37299
		P38144	P36523	P20676	P20051
		Q12030	P53081	Q06523	Q06706
		P40038	P36049	P39929	P35732
		P42838	P15179	Q08444	P32319
		Q12451	P38162	P39714	Q99207
		P25582	P38774	Q08193	P32337
		P36101	P38773	P21243	P39007
		P48743	P22276	P25574	Q03761
		P38199	P50896	P19454	P32892
		Q05788	P25613	Q12754	P53960
		Q04458	P21269	P34223	P53617
		P32469	P40487	P52553	P38688
		P10507	P32843	P42942	P25635
		P53981	Q12486	P42940	Q04371
		P42941	P32356	P36051	Q02630
		P53905	Q01163	Q12377	P38144
		Q07897	Q03976	P08018	P42838
		P42847	P39743	P40016	P38120
		P04037	P57744	Q06678	Q12451
		P38169	P20676	Q03674	P25582
		P27810	P38234	P53172	P36101
		P47077	P25270	Q04336	Q05788
		P38777	Q06523	P07347	Q04458
		Q08548	P39929	P39715	P10507
		P38620	Q08444	Q12387	P42941
		P04051	P39714	P47127	P33755
		Q12298	Q08193	Q02046	P53905
		P40483	P21243	P36516	Q07897
		Q07938	P39010	P38197	P42847
		P39107	P25574	Q12349	P04037
		P53192	P19454	Q12500	P38169
		P81451	Q12754	P39744	Q08179
		Q06892	P34223	P39705	P40157
		P53868	P52553	P20435	P27810
		P38116	P42942	P11632	P47077
		P40477	P42940	P40075	P38777
		P19881	Q12377	P38840	P26755
		P43123	P08018	P38628	P33313
		P36533	P40016	P39985	P53954
		P32477	Q06678	P28625	P47045
		Q12032	P38087	P38883	Q12298
		P36016	P40533	P89105	Q02908
		P39002	P31384	P32495	Q07938
		P47075	P53172	P43593	Q01519
		P38130	Q12063	P16649	P81451
		P24279	P47127	P38064	Q06892
		P36037	Q02046	P06633	P53868
		P36523	P36516	P11491	P38116
		P53081	Q08347	P37254	P40477
		P36049	P28263	P38822	P19881
		P38774	P38145	P00128	P43123
		P38773	P38197	P32832	Q12028
		P25613	Q12349	P53877	P36533
		P21269	P38230	P38221	P32477
		P13586	Q12500	Q12355	P53860
		Q12486	P39744	Q12176	P36016
		P32356	P39705	P41903	P47075
		Q01163	Q12009	P32771	P17106
		P38903	P32790	P47122	P38130
		P34077	Q01976	P40485	P24279
		P39743	P20435	Q12329	P36523
		P57744	P53140	P32502	Q02776
		P20676	P11632	Q08647	P53081
		Q06523	P40075	P40362	P36049
		P39929	P38840	Q03705	P15179
		Q08444	P38628	P32902	P38162
		Q00582	P39985	Q12746	P38771
		P39714	P53316	P54000	P25613
		Q08193	P38883	P32342	P21269
		P21243	Q03774	P36041	P32843
		P39010	P89105	Q06631	P32356
		P25574	P32495	P38166	P47006
		P19454	P53629	P38821	P46989
		Q12754	P54781	P53297	P36159
		P34223	P43593	Q06344	Q01163
		P52553	P16649	P38817	P36527
		P42942	P38064	Q03769	P38903
		P36051	P11491	P39979	P34077
		Q12377	P37254	P23337	Q03976
		P39013	P38822	P25369	P57744
		P40016	P00128	P54860	P20676
		P53318	P32832	Q12480	P25270
		P38087	P53877	P38129	Q06523
		Q03674	P21771	P29478	P39929
		P53172	P38221	P40364	P53969
		P38089	Q03799	Q03771	Q08444
		P47127	P29295	P39966	P39925
		P38074	P12683	P03962	Q08193
		Q02046	Q12355	Q04344	P38784
		Q08347	Q12176	Q12018	P21243
		P28263	P41903	P00546	P39010
		P38197	P47158	Q08601	P25574
		Q12349	P32907	Q12000	P19454
		Q12500	Q12329	P40506	Q12754
		P39744	P48527	P22213	P34223
		P39705	P40087	P33317	P40033
		Q12009	P32502	P20424	P42942
		P43612	P32457	Q04894	P50101
		Q01976	P32909	P40029	P42940
		P20435	P40362	P53875	Q12377
		P53140	Q03246	Q05359	P32505
		P11632	P27514	P53883	P40016
		P40075	Q03705	P21560	P87108
		P38067	P32902	Q02884	Q06678
		P38628	P53881	Q05029	P38087
		P39985	P54000	Q02784	P40533
		P53316	P32342	Q12270	P53172
		P28625	P36041	Q04773	Q04336
		P38883	P38821	P00812	P07347
		Q03774	P53297	Q04177	P38089
		P89105	P38817	Q04225	P47127
		P32495	P32898	P43585	P38074
		P43593	Q03769	P37303	Q02046
		P16649	P47771	P32774	P36516
		P38064	P25369	P25623	P28263
		P11491	P54860	P21538	P25618
		P37254	Q12480	P19073	P38197
		P38822	P38129	P38325	Q12349
		Q02875	Q03088	P08456	P38230
		P00128	P33759	P27796	Q12500
		P53877	P40364	P20604	P39744
		P38221	P50087	P20436	P39705
		P29295	Q12453	P30657	Q08979
		Q12355	Q05567	P32349	P32790
		Q12176	P39966	P32864	Q01976
		P41903	Q06624	Q08096	P53615
		P32771	P36000	P53111	P20435
		P40485	Q04344	Q03104	P53140
		P32907	Q07500	P28495	P11632
		Q12329	P23369	P32643	P40075
		P40087	P00546	P23594	P38067
		Q02793	Q12000	Q12055	P38628
		P32502	P40506	P38328	P39985
		Q08647	Q06630	P38604	Q12434
		P32457	P22213	P37296	P53316
		P40362	Q08645	P40070	P28625
		P27514	P47150	P07277	P48360
		Q03705	P20424	P32857	P38883
		P32902	P40341	P42073	P89105
		Q12746	Q04894	P46151	P32495
		P54000	P35184	P34222	P54781
		P32342	P53875	Q02772	P43593
		P38698	Q05359	P08465	P16649
		P43619	P53883	P43594	Q05584
		P53297	P36139	P32485	P38064
		P38817	P21560	P13517	P06633
		P32898	Q02884	P43609	P11491
		P20434	Q05029	P47064	P39994
		Q03769	P48362	P38962	P37254
		P47771	Q02784	P42846	P00128
		P39979	Q12270	P18900	P32832
		P23337	Q07589	P40481	P28817
		P25369	Q04773	Q12008	P38221
		P54860	P00812	P40078	Q08732
		Q12480	Q04177	Q00245	P12683
		P38129	Q04225	P32602	Q12176
		Q03088	P43585	P36160	P41903
		P40364	Q03102	Q03124	P47158
		Q03771	P37303	P53131	P47122
		P39966	P25623	P36018	P40485
		Q06624	P21538	P45818	P32907
		P36000	P47019	Q04053	Q12329
		Q04344	P19073	P53845	P48527
		P50264	P38325	P21827	Q02793
		P23369	P08456	Q12207	P08466
		P00546	P27796	P32803	P49954
		Q12000	P20604	P39515	P32502
		P40506	P20436	Q04175	Q03497
		Q06630	P30657	P53184	P36528
		P22213	Q6Q560	P46956	P32909
		Q08645	Q96VH4	P07274	P40362
		P20424	P38797	P53849	Q03246
		P40341	P32864	P38882	P27514
		Q04894	P36525	Q08421	Q03705
		P35184	Q08096	P00431	P32902
		P40029	Q00873	P53330	Q12746
		P53875	P09032	P50623	P53881
		Q05359	Q03104	P21182	P32342
		P53883	Q02629	Q08954	P38698
		P21560	P32643	P54007	P36041
		Q02884	Q12055	P43555	P43590
		Q05029	P38328	Q03655	P43619
		Q02784	P37296	Q00772	P37370
		Q12270	Q04599	P25608	Q06631
		Q04773	P07277	Q06449	P38166
		Q04177	P38889	P53730	P38821
		Q04225	P32857	Q04969	P53297
		P43585	P53833	P38912	Q06344
		Q03102	P46151	Q99258	P38817
		P37303	Q02772	P47818	P46682
		P50086	P43594	P17064	P32898
		P32774	P13517	Q06608	P36519
		P25623	P43609	P38828	Q03769
		P38127	P47064	Q12044	P47771
		P47019	P40986	P08525	P23337
		P39742	P18900	P53305	P25369
		P08456	P41819	P38985	P54860
		P27796	P47054	P53281	Q12480
		P20604	P40078		P38129
		P20436	Q00245		Q03088
		P15700	P36154		P40364
		P30657	P36160		P50087
		Q6Q560	P38741		Q12453
		P32864	Q05123		Q05567
		Q08096	Q03124		P38793
		P09032	P32500		P39966
		P53111	P38885		P03962
		Q03104	Q03281		Q06624
		Q06406	P53131		Q04344
		P32643	P40858		Q12018
		P23595	P36018		Q07500
		Q12055	P38081		P23369
		P38328	P53632		P00546
		Q04599	P45818		Q08601
		P52891	P36152		Q12000
		P07277	Q07362		P40506
		P38889	Q07395		Q06630
		P32857	Q07540		Q08645
		P53224	P21827		P47150
		P46151	Q12207		P20424
		Q02772	Q06053		P40341
		P08465	P32803		Q04894
		Q02950	P39515		P35184
		P12904	Q04175		P40029
		Q06494	Q12517		Q12515
		P43594	P40517		P53875
		P06104	P53184		Q05359
		P13517	P46956		P53883
		P43609	P07274		P36139
		Q03629	P38882		P21560
		P32329	P00431		Q02884
		P42846	P29703		Q05029
		P36149	P28789		P48362
		P16892	P21182		Q02784
		P40078	P43555		Q12270
		Q00245	Q02608		Q07589
		P53200	P38341		Q04773
		Q05123	Q3E752		P00812
		Q03124	Q99258		Q04177
		P38885	P47818		Q04225
		P53131	P26754		P43585
		Q12133	Q06608		Q03102
		P36018	P38828		P37303
		P38081	Q96VH5		P50086
		P39931	P08525		P32774
		P45818	P53305		P25623
		P36152	P38985		Q04438
		Q07362			P21538
		P14164			P39742
		P53845			P19073
		P36069			P08456
		P21827			P27796
		P32899			P20604
		Q12207			P20436
		P47148			P30657
		P32803			Q6Q560
		P39515			Q96VH4
		Q04175			P32864
		P53184			P36525
		Q06146			Q08096
		P46956			P09032
		P07274			P11633
		Q08421			Q03104
		O13563			Q02629
		P00431			Q06406
		P28789			P38328
		P41543			P37296
		Q08230			Q04599
		P53121			P38792
		P43555			P07277
		P40204			P53736
		Q03655			P32857
		Q06449			P40496
		P40472			P38109
		Q3E752			P53927
		P38912			P46151
		Q99258			P34222
		P48836			P35207
		P53909			Q02772
		P52286			Q02950
		P17064			P12904
		P26754			P43594
		Q06608			P32485
		P41735			P13517
		Q03390			P43609
		P38828			Q03629
		P40018			P47064
		Q12044			P42846
		Q02159			P18900
		P53305			P32802
					P40481
					P29366
					P16892
					P40078
					Q00245
					P32602
					Q03201
					P14747
					P38741
					P38254
					Q03148
					Q05123
					Q03124
					P53955
					P53131
					P40858
					P38172
					P36018
					P53632
					P45818
					P36152
					Q07362
					P32453
					P36046
					P53219
					P25642
					Q12207
					P53063
					P22354
					P49573
					P32803
					P39515
					Q04175
					Q12251
					Q08285
					P53184
					P46956
					P07274
					P25372
					P53849
					P38882
					O13563
					P00431
					P29703
					P28789
					P41543
					P11938
					P40188
					P43555
					Q03655
					P06785
					P38341
					Q04969
					P38912
					Q99258
					P53909
					P37267
					Q06608
					Q03390
					P38828
					Q12096
					P08525
					P53305
					P38985

## Sheet: Venn diagram table proteins
	VENN ELEMENT	# UNIQUE PROTEINS	PROTEINS
	MG_AN MG_O2 WT_AN WT_O2	1069	P43609	Venn diagram data table listing the overlapping and unique proteins across experiements (different yeast strains and grwoth conditions aerobic/anaerobic)
			Q03104
			P0C0X0
			P07259
			P25369
			Q99190
			P0CX49
			P25087
			P50085
			P38333
			P22141
			P0CX27
			P04173
			P11986
			Q06697
			Q08742
			P53868
			P36049
			Q12118
			Q06625
			Q12406
			P30624
			Q00711
			P38129
			P17649
			P23542
			P05750
			P46672
			P05756
			P36015
			Q12460
			Q02772
			P47154
			P40098
			P32288
			P52910
			P32835
			P28707
			P0C0W9
			P54113
			P53128
			Q00764
			Q02196
			P22803
			P40693
			Q12031
			P07280
			P33399
			P47079
			P38810
			P32905
			P0CX33
			P39990
			Q04636
			P24280
			P46681
			P32179
			Q08225
			P0CX83
			P33303
			P0CX53
			P08456
			P35176
			P08566
			P0CX42
			Q01217
			P53839
			P38886
			P0C0W1
			P38219
			P07263
			P38754
			P39985
			P38248
			Q08971
			P28241
			P20967
			P00925
			P47127
			P00498
			P32387
			P38861
			P33330
			P30822
			P53299
			P40093
			P53920
			P32481
			P39940
			Q12377
			P54861
			P20435
			Q03028
			P38929
			P32642
			P54839
			P02406
			P32342
			P36006
			Q06205
			P35191
			P40202
			P39968
			P21306
			Q12074
			P25613
			P06787
			P27476
			P10963
			P53617
			P23724
			P40850
			P12695
			P22943
			P19414
			P53914
			P10869
			P40513
			P15202
			P35844
			P40302
			Q04013
			P06782
			P39744
			P32347
			P53312
			P53250
			P25039
			P53278
			Q08193
			P34167
			P38626
			P00044
			P40518
			P41940
			P07257
			P38817
			P32611
			Q12213
			P39003
			P17505
			P53295
			Q03705
			P21801
			P02294
			P19881
			P25037
			P38071
			P10081
			Q01080
			P10659
			P20081
			P33401
			P37292
			P05373
			P61830
			P16521
			P16467
			Q02784
			P38616
			Q02892
			Q05905
			P01120
			P28272
			P32467
			P23644
			P36017
			P31688
			P22133
			Q03048
			P38711
			P39966
			P22579
			P18239
			P20606
			P12385
			P32588
			Q08096
			P22146
			Q04728
			P46654
			Q04430
			P46971
			P38934
			P38988
			P53883
			P40471
			P17255
			P00445
			Q12250
			Q06142
			P00175
			P38707
			P54115
			P32892
			P40413
			P48570
			P0CX25
			Q03690
			Q05506
			Q04344
			P32566
			P0CT04
			P53633
			P05755
			P39078
			P0CX55
			P26785
			Q12000
			P40037
			P25567
			Q01574
			P20604
			P53252
			P21243
			P32366
			Q06523
			P47169
			P43635
			Q01163
			P25560
			P32799
			P14742
			P43585
			P38789
			Q03769
			P14843
			P38064
			P32527
			Q3E757
			P32628
			P00899
			P53549
			P47160
			P00927
			Q12480
			P23291
			P07277
			P0CX35
			Q06287
			P38152
			P10591
			P32381
			P07281
			P43535
			P04050
			P27692
			P37291
			Q12500
			P39705
			P17555
			P40531
			P36047
			P38795
			Q99287
			P04076
			P32864
			P31383
			P60010
			P32501
			P21954
			P04840
			P38555
			P10662
			P25375
			P02400
			P0CX40
			Q12289
			P07245
			Q01852
			P30656
			P43603
			P37302
			P28274
			P38999
			Q01662
			P0CX23
			P53731
			P04802
			P48439
			P28777
			P21576
			P0CX28
			P32582
			Q04409
			Q04067
			P49435
			Q12029
			Q02884
			P41921
			Q02326
			Q04491
			P53145
			P39079
			Q06489
			Q05775
			P0CX47
			P41811
			Q12349
			P25574
			P13663
			P49090
			P46985
			P17967
			P32496
			P33775
			P11745
			P33416
			P00937
			P00128
			Q06405
			Q12680
			P15303
			P40215
			P47912
			P22138
			P0C2H7
			P38088
			P0CX39
			P33299
			P43123
			Q02821
			P38732
			Q04947
			P39676
			P53297
			Q03862
			P40991
			P26263
			P33338
			P46151
			P47143
			P39015
			P40362
			P53905
			Q01560
			P38144
			P40047
			P38715
			P49166
			P40961
			P36010
			P29952
			P40495
			Q06440
			P00560
			P38426
			P40008
			P08417
			Q08162
			P05737
			P35189
			P36150
			P39516
			P0CX37
			P40364
			Q12176
			P24783
			P46655
			P31116
			P00427
			P48015
			P08518
			P16649
			P22203
			P11154
			P34160
			P00447
			P40185
			P26784
			P19524
			Q02207
			P15424
			P38115
			P16451
			Q05022
			P33892
			P80235
			Q06892
			P05374
			P50095
			Q04660
			Q06177
			P16550
			P23301
			P81451
			P38009
			P43582
			P08536
			P22336
			Q02642
			P16474
			P37303
			Q04439
			P38720
			P32939
			P41805
			Q02046
			P04449
			Q01532
			P33307
			P09950
			P33297
			P42949
			P32795
			P33734
			P38911
			P00958
			Q06103
			P30902
			P13298
			P07172
			P49089
			P31787
			P51402
			P33767
			P38631
			Q01939
			P25491
			P06169
			P15624
			P21524
			P07702
			P07149
			Q04894
			P53044
			P0CX45
			P25582
			P13517
			P0CX30
			P09733
			P09440
			Q00055
			P06101
			P27796
			Q3E7X9
			P38694
			P28240
			P38689
			P38922
			P18544
			Q12363
			P23639
			P10614
			P04806
			Q12024
			Q03640
			Q04177
			P89105
			Q12466
			P06106
			P04456
			P00546
			P40525
			P07274
			P40893
			P29468
			P39518
			P22353
			P00424
			P39976
			P14020
			Q07688
			P53254
			P07256
			P38431
			P0CX85
			P29704
			P38624
			Q12109
			P38682
			Q03940
			P40078
			P25694
			P47176
			P36060
			P12709
			P43593
			P24279
			P32451
			P41277
			P12612
			P09436
			P53305
			P39076
			P16140
			P32861
			P32473
			P07283
			P54885
			Q04062
			P00431
			P32191
			Q04773
			Q01477
			P53341
			P25719
			P32316
			P32836
			P38891
			P04911
			P05319
			Q3E841
			P40477
			P38523
			Q12207
			P42942
			Q12153
			P53172
			P32327
			P32803
			P39939
			Q12754
			Q06505
			P40010
			P32476
			Q12690
			P38996
			P39105
			P17157
			P11075
			P38701
			P53090
			P53600
			P0CX51
			P20485
			P38879
			P11484
			P47120
			P38205
			P15873
			P0CX82
			P39007
			P07560
			P09938
			P35197
			P0CX43
			P21147
			P40016
			P40212
			P22768
			P19262
			P25043
			Q12428
			P07143
			P41057
			Q02753
			P05453
			P32264
			P35179
			P38628
			P07264
			P53141
			P05759
			P32379
			P39986
			P0CX32
			Q08686
			P50094
			P0CX54
			P39726
			P38260
			P21304
			P38197
			P33331
			P32857
			P52490
			P32074
			Q04225
			P32449
			P0CH08
			Q00245
			P33322
			P11076
			P0CH09
			P40053
			P38013
			P46680
			P31412
			P40319
			P07806
			P38264
			Q12452
			P26321
			Q03973
			Q12335
			P00549
			P41058
			P15646
			P06634
			P38116
			P15019
			Q03161
			P00359
			Q07657
			P06105
			P34760
			P54114
			Q03103
			P0CX26
			P41920
			P0CX48
			P39683
			P20449
			P26637
			P14907
			P05749
			Q12230
			P53184
			P38077
			P36148
			P38130
			P14540
			P49723
			P40825
			Q08965
			P17695
			P19454
			P05743
			P87262
			P07251
			P53235
			P15625
			P14306
			P16622
			P31373
			P41338
			P07170
			P25451
			P15891
			P43616
			Q07938
			P32317
			P38737
			P25443
			P53852
			P32377
			P42945
			P32471
			Q08962
			P38708
			P02557
			P39077
			P21560
			P05317
			Q08972
			P38328
			P07258
			Q12019
			Q04373
			P45818
			P32335
			P27616
			P38712
			P46367
			Q99258
			Q00955
			P36013
			Q06252
			P10592
			P38788
			P36533
			P32563
			Q06493
			P12945
			P07262
			P39533
			P06103
			P02829
			P23292
			P47117
			Q12265
			P05626
			P07267
			Q12462
			P39515
			P26786
			P32386
			P22855
			P38427
			P43588
			P54838
			P0CX56
			P81449
			P38779
			P19882
			P11412
			P36018
			P35180
			Q05029
			P25635
			P10664
			P43555
			P06367
			P53691
			P29547
			Q06706
			Q12189
			P40069
			P16861
			P14127
			P32499
			P40217
			Q12122
			P0CX34
			P20459
			P38764
			P23776
			P06738
			P27810
			P20436
			P17883
			P10964
			Q07551
			P31382
			Q02931
			P32502
			Q03532
			P34227
			P36161
			P0CX41
			P14743
			Q04697
			Q12159
			P36112
			P11914
			P09232
			P38828
			P32495
			P54860
			P40303
			Q12270
			P00410
			P06208
			P42943
			P32565
			P29453
			P15992
			P41903
			P25293
			P40024
			P00931
			P45978
			Q12306
			P53131
			Q05911
			P04046
			P32468
			P20433
			P16547
			P43621
			P07342
			P53889
			P39936
			P20424
			P19097
			P47068
			P02293
			Q12233
			Q05050
			Q08977
			P32324
			P36114
			Q3E7Y3
			P24276
			P32902
			O14467
			P36016
			Q86ZR7
			P32915
			P49334
			P15703
			P0CX24
			Q06608
			P80210
			P15108
			P53261
			P07278
			P38158
			P00950
			P38295
			P40462
			P05745
			P22147
			P53834
			P48231
			P39111
			P38687
			P28834
			P21242
			P35691
			Q05359
			P36421
			P53163
			P47047
			P38836
			Q12447
			P0CX50
			Q10740
			P50109
			P38221
			P38353
			P46956
			P38972
			P14126
			Q12449
			P25349
			P38061
			P47008
			Q08444
			P31539
			P36775
			P19146
			P26783
			P25623
			P05738
			P39708
			Q99383
			P21269
			P15180
			P22515
			P32477
			P30619
			P16862
			P14065
			P02407
			Q05016
			Q06218
			P40075
			P02994
			P13188
			P04912
			P35997
			P23180
			P23254
			P38791
			P81450
			P53598
			P14906
			Q12402
			P32419
			P38777
			Q12329
			P39958
			O13516
			P32445
			P49367
			P25294
			P48589
			P37898
			P38986
			P04801
			Q08235
			P47039
			P14120
			P40150
			Q12211
			Q08208
			P05739
			P25605
			P0CX36
			P27929
			P07260
			P47075
			P02992
			P32263
			P36523
			P32466
			Q04119
			P25343
			P0CX38
			P09201
			P07275
			P05318
			P32610
			P35732
			P37012
			P03965
			P10080
			P15274
			P34216
			P16387
			P38137
			P33327
			P17423
			P32796
			P41810
			P00817
			P38910
			Q12464
			P25340
			P00830
			P32497
			P0CX46
			P00724
			Q03761
			P07246
			P30657
			P17558
			P53011
			Q08723
			P41807
			P21965
			P15454
			P13711
			P19358
			P38758
			P18759
			Q04178
			P53334
			P25373
			P40581
			O14455
			P23638
			Q04869
			Q12305
			P07255
			Q04371
			P0C0T4
			P0CX84
			P39929
			Q03558
			P38286
			P0C2H6
			P38630
			P39004
			P34221
			P33442
			Q06151
			P38858
			P39954
			Q03124
			P40482
			P07284
			P57744
			Q6Q547
			P47077
			P15705
			P23248
			P40327
			P0CX52
			P04037
			P39692
			P41939
			P37254
			P39109
			P04650
			P11491
			Q02486
			P27614
			P30952
			Q12672
			P02309
			P49095
			P0CS90
			Q01855
			P38883
			P39730
			P14904
			P17891
			P40506
			Q99297
			P16120
			P15565
			P22137
			P38011
			P09624
			P54783
			P22217
			P00890
			P48164
			P11632
			P05030
			P53199
			P04147
			P43583
			P53622
			Q03430
			P23641
			Q05933
			P05694
			P53221
			P0CX29
			P43594
			P32614
			P32337
			P14832
			P29311
			P32368
			Q07478
			P29509
			P38998
			P28007
			P38902
			P09457
			P21734
			Q04175
			Q12154
			P35719
			P47018
			Q12458
			P00942
			P0CX31
			P32599
			Q03195
			P16603
			P32332
			P23615
			P40017
			P42941
			P38112
			P38968
			P32589
			P0CX44
			P32598
			P05150
			P21264
			P38804
			P38075
			P17076
			P38249
			P52893
			Q3E792
			Q06679
			P36008
			P40509
			P32558
			P32356
			P07991
			P40363
			P0C2H8
			P07244
			P07273
			P38688
			P08067
			Q9URQ5
			P41911
			P39926
			P07703
			P32523
			P07213
			P53875
			P51998
			P34223
			P20676
			P33201
			P01123
			P06168
			P04807
			P00330
			P49167
			P36136
			P40054
			P32454
			P39517
			P43567
			P20447
			P32340
			P33298
			P18562
			Q12499
			P08679
			P08524
			P38625
			P39522
			P40032
			P40510
			P00815
			P40159
	MG_AN MG_O2 WT_AN	29	P53183
			P50861
			P38773
			Q06705
			P53877
			P52553
			Q12314
			P40040
			P36040
			P27809
			Q12055
			P25374
			P46969
			P24000
			P39714
			P32469
			P32643
			P54000
			Q12355
			P18238
			P08539
			P38774
			P38822
			P21827
			P15731
			P22213
			P38314
			P53550
			Q12486
	MG_AN MG_O2 WT_O2	59	P27514
			Q99257
			P47124
			P35184
			P36152
			Q08220
			Q03088
			P04161
			P42847
			P10823
			Q12451
			P53075
			P40580
			Q01976
			Q05926
			Q08911
			P54003
			P23369
			P28263
			P32331
			Q07505
			P27466
			P53140
			P32898
			Q07897
			P53316
			P12686
			P09032
			Q07362
			P40341
			Q06630
			P53733
			Q12298
			P22202
			Q00402
			Q04458
			Q12496
			Q06624
			P39935
			P32891
			Q6Q560
			Q03102
			P36520
			P47141
			P00729
			P39010
			Q04599
			P28789
			P38169
			P0CF35
			P25586
			Q08645
			P53081
			P47771
			P38087
			Q05123
			P25040
			P32907
			P10507
	MG_AN WT_AN WT_O2	35	Q03655
			P38787
			Q04493
			P48415
			P40029
			P47001
			Q12532
			P46683
			P38765
			P40485
			P23337
			Q99207
			P38903
			P32895
			Q06336
			P0C2H9
			P36135
			P47119
			P48510
			P32774
			P12688
			Q12389
			P33333
			P53040
			Q07716
			P42846
			P53941
			P39106
			Q12746
			P48582
			P53332
			P40106
			P80428
			P38912
			P28625
	MG_O2 WT_AN WT_O2	28	P12754
			P38821
			Q05931
			P47035
			P08525
			P32590
			P21538
			P36516
			P19955
			Q12034
			P00812
			P38985
			P38882
			P15496
			P25655
			P49687
			P42940
			P19073
			P18900
			P32832
			Q06678
			P38281
			Q06338
			P39962
			P37296
			P47133
			P36041
			P47064
	MG_AN MG_O2	22	P38080
			P38889
			Q3E752
			Q08641
			Q03774
			P25454
			P04051
			P29295
			Q12009
			P38885
			P38081
			P39743
			P39002
			P53303
			P38620
			P36000
			P32457
			P39107
			P40087
			P47019
			P26754
			Q08347
	MG_AN WT_AN	38	P32474
			Q03280
			Q08421
			Q12044
			P11353
			P32178
			P39543
			P25588
			Q03674
			P40483
			P32353
			P32771
			P08465
			Q12091
			P46965
			Q03529
			P32623
			P36051
			Q08548
			P35843
			P38323
			P53981
			Q08647
			Q08409
			P53045
			P40030
			P19211
			Q12522
			Q06689
			P39979
			Q03771
			Q04781
			P17064
			P53111
			Q02201
			Q06449
			P53296
			P53845
	MG_AN WT_O2	43	P39742
			Q06685
			P53909
			Q02793
			P19812
			Q08245
			P20051
			P09064
			P53048
			P32472
			P38089
			P42838
			P36521
			P48837
			P47031
			Q04305
			P16892
			P38074
			O13563
			Q08818
			P12904
			Q05788
			O74700
			Q03390
			P38149
			P38067
			P34077
			P36101
			P38736
			P32521
			Q02950
			P22517
			P40165
			P50086
			P32319
			P38351
			P38698
			P21375
			Q06506
			P43619
			P41543
			Q03629
			Q06406
	MG_O2 WT_AN	11	P47818
			P40487
			P38840
			Q03835
			P36160
			P21182
			P34241
			Q02354
			P08018
			Q12117
			P38325
	MG_O2 WT_O2	60	P53881
			P12683
			P48527
			P38120
			P47158
			P47096
			P40858
			Q03246
			P38741
			P53008
			P39965
			Q02629
			P48362
			Q12453
			Q07500
			P53885
			Q04935
			P53860
			P06786
			P32597
			P25270
			Q96VH4
			P38162
			Q01519
			P38755
			P06245
			Q02908
			P37299
			P50108
			Q07825
			P36139
			P40533
			P53978
			P40502
			Q07589
			Q08179
			P38811
			P07253
			Q08822
			P53632
			P40515
			P39938
			P54781
			P36525
			Q03921
			P47045
			P38341
			P32909
			P29703
			Q04217
			P50087
			P32790
			P15179
			P38230
			Q05567
			P32843
			Q03976
			P47150
			Q05979
			P33755
	WT_AN WT_O2	35	P53849
			P47100
			P17709
			P32916
			Q04336
			P30665
			Q04969
			P06633
			P47122
			P40481
			P00360
			P03962
			P33313
			Q06344
			P38166
			Q12018
			Q08601
			P52918
			Q99260
			P00358
			Q12285
			P39101
			P00924
			Q05027
			P34222
			P40498
			P32485
			P32657
			Q12141
			Q02630
			P07347
			Q3E764
			Q06631
			P38629
			P32602
	MG_AN	80	P32897
			P48606
			P0CX63
			P05748
			P33754
			Q08230
			P22023
			Q06106
			P25644
			Q12518
			P06104
			P40081
			P52891
			P38693
			P20434
			P40018
			P50264
			P48743
			Q02159
			P39013
			P40096
			P13586
			P0CE41
			P15700
			Q12491
			P0C2J3
			Q06494
			P32329
			Q12125
			Q03494
			P25384
			P18961
			Q12133
			P43612
			P48836
			P48445
			P53318
			P53200
			P40340
			P53224
			Q00776
			P36069
			Q12030
			P40459
			P00635
			P32899
			Q01846
			Q12337
			P52286
			P39931
			P47148
			O43137
			P0CX64
			P40472
			P53121
			P53192
			Q12032
			Q06629
			P30771
			P41735
			P05744
			Q02875
			Q06146
			P24031
			P36037
			P32769
			Q12501
			P36149
			P32626
			P33760
			P38199
			P23595
			Q00582
			Q12472
			P38127
			P53723
			P40038
			P40204
			P14164
			P35842
	MG_O2	54	Q07395
			P32775
			P38797
			P53629
			P03879
			P38234
			P23201
			Q9ZZW7
			P35996
			P22276
			P34217
			Q12445
			P53115
			Q96VH5
			P38866
			P50896
			P53551
			P43561
			P33759
			Q03281
			Q06053
			P53982
			P21771
			Q00873
			Q12487
			P53833
			Q12063
			Q02608
			Q07540
			P42826
			P31384
			O13297
			Q12517
			P38345
			Q12675
			P32492
			Q92331
			Q03799
			P00163
			P40517
			P36517
			P41819
			P03873
			P39685
			P47054
			P38069
			Q06169
			P38145
			P21339
			P38063
			Q04279
			P36154
			P32500
			P40986
	WT_AN	38	P53276
			P38113
			P36123
			P40070
			Q01476
			P18963
			P40563
			P32462
			P38962
			P39715
			P53330
			P53066
			Q12008
			P40012
			P53313
			P32349
			P25303
			Q07844
			Q08954
			P53051
			P50623
			Q12387
			P25608
			P23594
			P33317
			P29478
			P53073
			P53281
			P23585
			P52917
			P28495
			P53730
			P38604
			Q00772
			P54007
			P42073
			Q04053
			P53337
	WT_O2	110	P51601
			P53960
			P36159
			Q03148
			P38695
			P25372
			P48360
			Q02776
			P40496
			P38172
			P53738
			P37267
			P36519
			P36528
			P46989
			Q12515
			P32794
			Q07914
			P37838
			P38793
			Q12028
			P53955
			Q12273
			Q08732
			Q03201
			P39994
			P39925
			P53219
			P38771
			Q08412
			P40033
			P25618
			P53063
			P38138
			P32453
			Q08979
			P49954
			P53292
			P12687
			P25335
			P35207
			P38784
			P26570
			Q08285
			P11633
			Q12088
			P32266
			P40089
			P53736
			Q04670
			Q05584
			P14747
			P13393
			P26755
			P69771
			P25642
			P37370
			Q05515
			P36024
			P32505
			P27472
			Q03497
			P53615
			Q12263
			P02381
			P00331
			Q12434
			P36046
			Q12251
			P09734
			P53954
			P38716
			Q08685
			P28817
			P36527
			P87108
			Q12096
			P46682
			Q12316
			P53742
			P38254
			P11938
			P38109
			P38792
			P29366
			Q07381
			P43590
			P49573
			P53969
			P40188
			P38181
			Q04438
			P32802
			P53552
			Q03619
			P50101
			P00401
			P47006
			P17106
			P53927
			P47037
			P40157
			P08466
			P25626
			P06785
			P41056
			P28737
			Q12166
			Q06010
			P22354

## Sheet: Unique peptides per condition
		Detected unique peptides per condition
	Abbreviation	MG AN	MG O2	WT AN	WT O2
	Strain	IMX372	IMX372	CEN.PK113-7D	CEN.PK113-7D
	Condition	Anaerobic	Aerobic	Anaerobic	Aerobic
	TMT experiments	TMT01/TMT02/TMT03	TMT04/TMT05/TMT06/TMT07	TMT08/TMT09/TMT10	TMT11/TMT12/TMT13/TMT14
		K.AAAALAGGK.K	K.AAAALAGGK.K	K.AAAALAGGK.K	K.AAAALAGGK.K
		K.AAAALAGGKK.S	K.AAAALAGGKK.S	K.AAAALAGGKK.S	K.AAAALAGGKK.S
		K.AAADALSDLEIK.D	K.AAADALSDLEIK.D	K.AAAPGIQLVAGEGFQSPLEDR.F	K.AAAPGIQLVAGEGFQSPLEDR.F
		K.AAAPGIQLVAGEGFQSPLEDR.F	K.AAAPGIQLVAGEGFQSPLEDR.F	K.AAAPPPVR.L	K.AAAPPPVR.L
		K.AAAPPPVR.L	K.AAAPGIQLVAGEGFQSPLEDRFTASTFTAIK.T	K.AAATAAMTK.A	K.AAATAAMTK.A
		K.AAATAAMTK.A	K.AAAPPPVR.L	K.AADLINLAK.K	K.AADETAAAFYPSK.I
		K.AAAYISAILEPHFK.N	K.AAATAAMTK.A	K.AAEPHAVSLAWSADGQTLFAGYTDNVIR.V	K.AADLINLAK.K
		K.AADETAAAFYPSK.I	K.AAATAAMTKATETVDNKDIER.F	K.AAFLGSEVR.L	K.AAEAPIFPK.L
		K.AADLINLAK.K	K.AADETAAAFYPSK.I	K.AAFNGVTFK.D	K.AAEIGVSGVVLSNHGGR.Q
		K.AAEEAGIVANFIHLDESATEFEVLR.Y	K.AADLINLAK.K	K.AAFVAIGNTYGFLTPNLWAEQPLPVSPLDIYSDEASAQK.K	K.AAELAFLA
		K.AAELAFLA	K.AAEIGVSGVVLSNHGGR.Q	K.AAFVAIGNTYGFLTPNLWAEQPLPVSPLDIYSDEASAQKK.R	K.AAEPHAVSLAWSADGQTLFAGYTDNVIR.V
		K.AAENLLR.F	K.AAELAFLA	K.AAGHDGKVK.I	K.AAFLGSEVR.L
		K.AAEPHAVSLAWSADGQTLFAGYTDNVIR.V	K.AAENLLR.F	K.AAGIFVSTSSYGGGQESTVK.A	K.AAFMAVGETALSR.V
		K.AAFIYYR.A	K.AAEPHAVSLAWSADGQTLFAGYTDNVIR.V	K.AAGLTAAYAR.T	K.AAFNGVTFK.D
		K.AAFLGSEVR.L	K.AAFIYYR.A	K.AAGSYYVEAQHK.L	K.AAFVAIGNTYGFLTPNLWAEQPLPVSPLDIYSDEASAQK.K
		K.AAFMAVGETALSR.V	K.AAFLGSEVR.L	K.AAIDFYTK.F	K.AAFVAIGNTYGFLTPNLWAEQPLPVSPLDIYSDEASAQKK.R
		K.AAFNGVTFK.D	K.AAFNGVTFK.D	K.AAIEDGWVPGK.N	K.AAGHDGKVK.I
		K.AAFVAIGNTYGFLTPNLWAEQPLPVSPLDIYSDEASAQK.K	K.AAFVAIGNTYGFLTPNLWAEQPLPVSPLDIYSDEASAQK.K	K.AAIHQYAR.G	K.AAGIFVSTSSYGGGQESTVK.A
		K.AAFVAIGNTYGFLTPNLWAEQPLPVSPLDIYSDEASAQKK.R	K.AAFVAIGNTYGFLTPNLWAEQPLPVSPLDIYSDEASAQKK.R	K.AAILGFSK.T	K.AAGLTAAYAR.T
		K.AAGHDGKVK.I	K.AAGHDGKVK.I	K.AAISFGAKPEEQK.S	K.AAGSYYVEAQHK.L
		K.AAGIFVSTSSYGGGQESTVK.A	K.AAGIFVSTSSYGGGQESTVK.A	K.AAIVQIDATPFR.Q	K.AAIDFYTK.F
		K.AAGLTAAYAR.T	K.AAGLTAAYAR.T	K.AAKPAKPAAK.S	K.AAIEDGWVPGK.N
		K.AAGSYYVEAQHK.L	K.AAGSYYVEAQHK.L	K.AALAASTTK.T	K.AAIHQYAR.G
		K.AAIDFYTK.F	K.AAIDFYTK.F	K.AALLNQYFAQAYK.G	K.AAILGFSK.T
		K.AAIEDGWVPGK.N	K.AAIEAKLEEEAHRR.L	K.AALQTYLPK.I	K.AAIVQIDATPFR.Q
		K.AAIHQYAR.G	K.AAIEDGWVPGK.N	K.AANAPVYVTR.L	K.AAKPAKPAAK.S
		K.AAILGFSK.T	K.AAIHQYAR.G	K.AANAPVYVTRLANPNFEK.Q	K.AALAASTTK.T
		K.AAIVQIDATPFR.Q	K.AAILGFSK.T	K.AANLAHDNQTTVEAYKR.M	K.AALLNQYFAQAYK.G
		K.AAKPAKPAAK.S	K.AAISFGAKPEEQK.S	K.AANLGGVAVSGLEMAQNSQR.I	K.AALQTYLPK.I
		K.AALAASTTK.T	K.AAIVQIDATPFR.Q	K.AAPVLTSK.K	K.AALVTVSK.K
		K.AALLNQYFAQAYK.G	K.AAKPAKPAAK.S	K.AAQDSFAANWGVMVSHR.S	K.AALVVGGFETYDIK.T
		K.AALQTYLPK.I	K.AALAASTTK.T	K.AAQDVWNR.A	K.AANAPVYVTR.L
		K.AALVVGGFETYDIK.T	K.AALLNQYFAQAYK.G	K.AASDAIPPASPK.A	K.AANLAHDNQTTVEAYKR.M
		K.AANAPVYVTR.L	K.AALQTYLPK.I	K.AATASANVR.G	K.AANLGGVAVSGLEMAQNSQR.I
		K.AANAPVYVTRLANPNFEK.Q	K.AALVVGGFETYDIK.T	K.AATLISNIL	K.AAPVLTSK.K
		K.AANLAHDNQTTVEAYKR.M	K.AANAPVYVTR.L	K.AAWPSFAR.T	K.AAQDSFAAGWGVMVSHR.S
		K.AANLGGVAVSGLEMAQNSQR.I	K.AANAPVYVTRLANPNFEK.Q	K.AAYSYMFDSLR.E	K.AAQDSFAANWGVMVSHR.S
		K.AAPVLTSK.K	K.AANLAHDNQTTVEAYKR.M	K.AC(+71.04)AQQFR.S	K.AAQDVWNR.A
		K.AAQDSFAANWGVMVSHR.S	K.AANLGGVAVSGLEMAQNSQK.V	K.AC(+71.04)DDKIMYVDYK.N	K.AAQLEASKAFSKR.F
		K.AAQDVWNR.A	K.AANLGGVAVSGLEMAQNSQR.I	K.AC(+71.04)VLVVSDIKK.D	K.AAQLGFNTAC(+71.04)VEK.R
		K.AAQLGFNTACVEK.R	K.AAPVLTSK.K	K.AC(+71.04)VVYGGSPIGNQLR.E	K.AAQLGFNTAC(+71.04)VEKR.G
		K.AAQLGFNTACVEKR.G	K.AAQDSFAANWGVMVSHR.S	K.AC(+71.04)YVC(+71.04)GK.I	K.AASDAIPPASPK.A
		K.AASDAIPPASPK.A	K.AAQDVWNR.A	K.ADAVLLGAVGGPK.W	K.AASELRILYGGSANGSNAVTFK.D
		K.AASELRILYGGSANGSNAVTFK.D	K.AAQLGFNTACVEK.R	K.ADFLVPGENQVTPSSTPYISLK.V	K.AASESIK.V
		K.AATASANVR.G	K.AAQLGFNTACVEKR.G	K.ADGHIDKHVIVLK.R	K.AASLSPK.D
		K.AATLISNIL	K.AASDAIPPASPK.A	K.ADKDSLDLEPLSLLEQLLPLYTEILSK.L	K.AATASANVR.G
		K.AAWIRNR.Q	K.AASLSPK.D	K.ADKFSVPLPK.V	K.AATLISNIL
		K.AAWPSFAR.T	K.AATASANVR.G	K.ADLMLYVSK.M	K.AAVAVAQSNHQK.K
		K.AAYSYMFDSLR.E	K.AATLISNIL	K.ADLRPLQIK.S	K.AAWPSFAR.T
		K.ACAQQFR.S	K.AAVAVAQSNHQK.K	K.ADNWWFR.Q	K.AAYSYMFDSLR.E
		K.ACDDKIMYVDYK.N	K.AAWPSFAR.T	K.ADQILQFSTNPQSK.F	K.AC(+71.04)AQQFR.S
		K.ACVLVVSDIKK.D	K.AAYSYMFDSLR.E	K.ADRDESSPYAAMLAAQDVAAK.C	K.AC(+71.04)DDKIMYVDYK.N
		K.ACVVYGGSPIGNQLR.E	K.ACAQQFR.S	K.ADRLWIPVNR.S	K.AC(+71.04)PVGNEAGVTTSLR.E
		K.ADAVLLGAVGGPK.W	K.ACDDKIMYVDYK.N	K.ADTVLHDGAPNVGLGWVQDAFTQSQLTLQALK.L	K.AC(+71.04)VLVVSDIKK.D
		K.ADFLVPGENQVTPSSTPYISLK.V	K.ACTLAAK.D	K.ADVDGFLVGGASLKPEFVDIINSR.N	K.AC(+71.04)VVYGGSPIGNQLR.E
		K.ADGHIDK.H	K.ACVLVVSDIKK.D	K.ADVLTAFLNK.V	K.AC(+71.04)YGSTFVGPITISSVLGGMR.G
		K.ADKDSLDLEPLSLLEQLLPLYTEILSK.L	K.ADAVLLGAVGGPK.W	K.ADYANGVLTLTVPK.L	K.AC(+71.04)YVC(+71.04)GK.I
		K.ADKFSVPLPK.V	K.ADDTMNAK.L	K.AEASFTFGTK.H	K.ADAVLLGAVGGPK.W
		K.ADLMLYVSK.M	K.ADFLVPGENQVTPSSTPYISLK.V	K.AEDLKMQGNKAMANK.D	K.ADFLVPGENQVTPSSTPYISLK.V
		K.ADLRPLQIK.S	K.ADIGEVAGDAIVSFQDVFFTTPR.G	K.AEIEAAQFLK.E	K.ADFYAPETEGDEAK.K
		K.ADNWWFR.Q	K.ADIYRVEETLPDEVLTK.M	K.AEINNPEVQYNFQFNNK.L	K.ADIGEVAGDAIVSFQDVFFTTPR.G
		K.ADRDESSPYAAMLAAQDVAAK.C	K.ADKDSLDLEPLSLLEQLLPLYTEILSK.L	K.AEKDAVSVFGFR.T	K.ADKDSLDLEPLSLLEQLLPLYTEILSK.L
		K.ADRLWIPVNR.S	K.ADKFSVPLPK.V	K.AELDPLDIDAVLLTGGVSFTPK.L	K.ADKFSVPLPK.V
		K.ADTLTAQELQQFK.S	K.ADLMLYVSK.M	K.AELRPLQFK.S	K.ADLMLYVSK.M
		K.ADTVLHDGAPNVGLGWVQDAFTQSQLTLQALK.L	K.ADLRPLQIK.S	K.AEPIDEEVSLAIENGIINPR.D	K.ADLRPLQIK.S
		K.ADVDGFLVGGASLKPEFVDIINSR.N	K.ADNWWFR.Q	K.AEQVFQNVK.N	K.ADNWWFR.Q
		K.ADVLTAFLNK.V	K.ADQILQFSTNPQSK.F	K.AEVSSMPTLIFYK.G	K.ADQILQFSTNPQSK.F
		K.ADVLTAFLNKVYK.R	K.ADRDESSPYAAMLAAQDVAAK.C	K.AEWGSDIPTTK.E	K.ADRDESSPYAAMLAAQDVAAK.C
		K.ADVPAFK.D	K.ADRLWIPVNR.S	K.AEYLFQR.I	K.ADRLWIPVNR.S
		K.ADYANGVLTLTVPK.L	K.ADSFFMDVLVVPPTR.F	K.AFAAEIDR.I	K.ADSFFMDVLVVPPTR.F
		K.AEASFTFGTK.H	K.ADTLTAQELQQFK.S	K.AFDTTGEPDAKPYLPEEILWR.Q	K.ADTLTAQELQQFK.S
		K.AEEEKLTGPIHLDVVK.A	K.ADTVLHDGAPNVGLGWVQDAFTQSQLTLQALK.L	K.AFEDHSWK.F	K.ADTVLHDGAPNVGLGWVQDAFTQSQLTLQALK.L
		K.AEELIFTSVNLLGK.K	K.ADVDGFLVGGASLKPEFVDIINSR.N	K.AFEELINTIYQK.V	K.ADVDGFLVGGASLKPEFVDIINSR.N
		K.AEEWLYDEGFDSIK.A	K.ADVDGFLVGGASLKPEFVDIINSRN	K.AFEERHQAGK.N	K.ADVDGFLVGGASLKPEFVDIINSRN
		K.AEGATGGLVPHK.V	K.ADVLTAFLNK.V	K.AFETLTDSNKR.A	K.ADVLTAFLNK.V
		K.AEGSTEPLPEALFWLLLTGEIPTDAQVK.A	K.ADYANGVLTLTVPK.L	K.AFHELGIPVIPNPSHIVPVLIGNADLAK.Q	K.ADYANGVLTLTVPK.L
		K.AEIEAAQFLK.E	K.AEEEKLTGPIHLDVVK.A	K.AFIDEQFPQGISEPIPLGFTFSFPASQNK.I	K.AEASFTFGTK.H
		K.AEIVLNILTTMFSR.Y	K.AEELIFTSVNLLGK.K	K.AFKDFEK.R	K.AEEAEQPK.T
		K.AEKDAVSVFGFR.T	K.AEEWLYDEGFDSIK.A	K.AFLASEEAR.H	K.AEEWLYDEGFDSIK.A
		K.AELDPLDIDAVLLTGGVSFTPK.L	K.AEGSTEPLPEALFWLLLTGEIPTDAQVK.A	K.AFLGGDIVPKPVDLMLNK.K	K.AEGATGGLVPHK.V
		K.AELDSNSLWNAYWLR.L	K.AEIEAAQFLK.E	K.AFLLTQSK.V	K.AEGFDKPTGIQC(+71.04)QGWPMALSGR.D
		K.AELRPLQFK.S	K.AEILFPK.K	K.AFLTFAQR.Y	K.AEGSTEPLPEALFWLLLTGEIPTDAQVK.A
		K.AEPIDEEVSLAIENGIINPR.D	K.AEINNPEVQYNFQFNNK.L	K.AFNQVEIRPEMLGHYLGEFSITYTPVR.H	K.AEINNPEVQYNFQFNNK.L
		K.AEPILNISNAGPWSR.F	K.AEKDAVSVFGFR.T	K.AFPANDQSLGVLR.W	K.AEKDAVSVFGFR.T
		K.AEQVFQNVK.N	K.AELDPLDIDAVLLTGGVSFTPK.L	K.AFPDMILGEPLDNSMVSLK.S	K.AELDPLDIDAVLLTGGVSFTPK.L
		K.AETVAVVSFDTIK.D	K.AELRPLQFK.S	K.AFPLADAALTQQILDVVQQAANLR.Q	K.AELRPLQFK.S
		K.AEVSSMPTLIFYK.G	K.AEPIDEEVSLAIENGIINPR.D	K.AFQFFQLNNVPR.L	K.AEPIDEEVSLAIENGIINPR.D
		K.AEWGSDIPTTK.E	K.AEQTYINTAHPDLLK.G	K.AFQIGLSQR.F	K.AEQTYINTAHPDLLK.G
		K.AEYLFQR.I	K.AEQVFQNVK.N	K.AFQSAYPEFSR.W	K.AEQVFQNVK.N
		K.AFDTTGEPDAKPYLPEEILWR.Q	K.AETVAVVSFDTIK.D	K.AFQVFDK.E	K.AETVAVVSFDTIK.D
		K.AFEELINTIYQK.V	K.AEVSSMPTLIFYK.G	K.AFQVFDKESTGK.V	K.AEVSSMPTLIFYK.G
		K.AFETLTDSNKR.A	K.AEWGSDIPTTK.E	K.AFQVTTYSRPEDLC(+71.04)ITR.G	K.AEWGSDIPTTK.E
		K.AFEYQLHGDDK.M	K.AEYLFQR.I	K.AFSGGVYR.H	K.AEYLFQR.I
		K.AFHELGIPVIPNPSHIVPVLIGNADLAK.Q	K.AFAGAFDLLTNR.C	K.AFSSDLATWK.A	K.AFAGAFDLLTNR.C
		K.AFHVTPDK.W	K.AFATPDIVPALQSQVAR.I	K.AFTSYDR.T	K.AFATPDIVPALQSQVAR.I
		K.AFIDEQFPQGISEPIPLGFTFSFPASQNK.I	K.AFDTTGEPDAKPYLPEEILWR.Q	K.AFVEAGAISK.D	K.AFDTTGEPDAKPYLPEEILWR.Q
		K.AFKDFEK.R	K.AFEDHSWK.F	K.AFVNEVNK.T	K.AFEELINTIYQK.V
		K.AFLASEEAR.H	K.AFEELINTIYQK.V	K.AFWEFSK.A	K.AFETLTDSNKR.A
		K.AFLDSMAQK.Y	K.AFETLTDSNKR.A	K.AFWSNIER.I	K.AFHELGIPVIPNPSHIVPVLIGNADLAK.Q
		K.AFLEFTK.N	K.AFIDEQFPQGISEPIPLGFTFSFPASQNK.I	K.AFYALSNLIR.N	K.AFHVTPDK.W
		K.AFLGGDIVPKPVDLMLNK.K	K.AFKDFEK.R	K.AGAFITK.S	K.AFIDEQFPQGISEPIPLGFTFSFPASQNK.I
		K.AFLLTQSK.V	K.AFLASEEAR.H	K.AGAGHSNTLQVSTV	K.AFLASEEAR.H
		K.AFLTFAQR.Y	K.AFLDSMAQK.Y	K.AGAPVDALINQIVPLLEK.G	K.AFLDSMAQK.Y
		K.AFNQVEIRPEMLGHYLGEFSITYTPVR.H	K.AFLGGDIVPKPVDLMLNK.K	K.AGC(+71.04)HIAVILGK.E	K.AFLEFTK.N
		K.AFPANDQSLGVLR.W	K.AFLGGDIVPKPVDLMLNKK.Y	K.AGDVFEGTIK.S	K.AFLGGDIVPKPVDLMLNK.K
		K.AFPLADAALTQQILDVVQQAANLR.Q	K.AFLLTQSK.V	K.AGDWVAISGAAGGLGSLAVQYATAMGYR.V	K.AFLGGDIVPKPVDLMLNKK.Y
		K.AFQFFQLNNVPR.L	K.AFLTFAQR.Y	K.AGEIVLAAR.K	K.AFLLTQSK.V
		K.AFQIGLSQR.F	K.AFNQVEIRPEMLGHYLGEFSITYTPVR.H	K.AGFAGDDAPR.A	K.AFLTFAQR.Y
		K.AFQNGRTEAIR.S	K.AFNSTSR.F	K.AGGASAGGWGSSR.S	K.AFNQVEIRPEMLGHYLGEFSITYTPVR.H
		K.AFQSAYPEFSR.W	K.AFPANDQSLGVLR.W	K.AGGAYKPPHAR.R	K.AFPANDQSLGVLR.W
		K.AFQVFDK.E	K.AFPDMILGEPLDNSMVSLK.S	K.AGGEC(+71.04)ITLDQLAVR.A	K.AFPDMILGEPLDNSMVSLK.S
		K.AFQVFDKESTGK.V	K.AFPLADAALTQQILDVVQQAANLR.Q	K.AGHFIVYFTPK.N	K.AFPLADAALTQQILDVVQQAANLR.Q
		K.AFQVTTYSRPEDLCITR.G	K.AFQFFQLNNVPR.L	K.AGIVGLANVGK.S	K.AFQFFQLNNVPR.L
		K.AFSEFGITSK.L	K.AFQIGLSQR.F	K.AGKFPTPVSHNDDLYGK.V	K.AFQSAYPEFSR.W
		K.AFSGGVYR.H	K.AFQSAYPEFSR.W	K.AGKPVILEKPIAANLDQAK.E	K.AFQVFDK.E
		K.AFSSDLATWK.A	K.AFQVFDK.E	K.AGLIAAR.R	K.AFQVFDKESTGK.V
		K.AFSTPGYQIPK.S	K.AFQVFDKESTGK.V	K.AGLLGVESIELTPHIISK.T	K.AFQVTTYSRPEDLC(+71.04)ITR.G
		K.AFTSYDR.T	K.AFQVTTYSRPEDLCITR.G	K.AGLNIVR.M	K.AFRDQVAR.S
		K.AFVEAGAISK.D	K.AFSEFGITSK.L	K.AGLNVIENFLK.Q	K.AFSEFGITSK.L
		K.AFVEMFIHR.Q	K.AFSGGVYR.H	K.AGLTDDSQKR.I	K.AFSGGVYR.H
		K.AFVNEVNK.T	K.AFSPLAEK.K	K.AGLTFPVGR.V	K.AFSSDLATWK.A
		K.AFWEFSK.A	K.AFSSDLATWK.A	K.AGLYNQISQAFAC(+71.04)LLPVK.S	K.AFTSYDR.T
		K.AFWQFQADK.Y	K.AFTSYDR.T	K.AGMTTIVR.D	K.AFVEAGAISK.D
		K.AFYALSNLIR.N	K.AFVEAGAISK.D	K.AGQTHLGQPVFASVK.D	K.AFVEMFIHR.Q
		K.AGAEIVPK.L	K.AFVEMFIHR.Q	K.AGQVGGAGSIPGQYVPPSR.R	K.AFVNEVNK.T
		K.AGAFITK.S	K.AFWEFSK.A	K.AGQVGGAGSIPGQYVPPSRR.A	K.AFWEFSK.A
		K.AGAGHSNTLQVSTV	K.AFWQFQADK.Y	K.AGSAINYIGNIR.R	K.AFWQFQADK.Y
		K.AGAPVDALINQIVPLLEK.G	K.AFYALSNLIR.N	K.AGSGTSQLDQLAALQALSSSLNK.L	K.AFWSNIER.I
		K.AGDVFEGTIK.S	K.AGAFITK.S	K.AGTVWINTYNDFDSR.V	K.AFYALSNLIR.N
		K.AGEIVLAAR.K	K.AGAGHSNTLQVSTV	K.AHDIATNPNAAIVFFWK.D	K.AGAFITK.S
		K.AGFAGDDAPR.A	K.AGAPVDALINQIVPLLEK.G	K.AHGGFSVFTGVGER.T	K.AGAGHSNTLQVSTV
		K.AGGASAGGWGSSR.S	K.AGCHIAVILGK.E	K.AHLAEIQLNGGSISEK.V	K.AGAPVDALINQIVPLLEK.G
		K.AGGAYKPPHAR.R	K.AGDKVFFEGFGDEAPMK.Q	K.AHLLAFEKPEC(+71.04)AGQR.L	K.AGDVFEGTIK.S
		K.AGHFIVYFTPK.N	K.AGDWVAISGAAGGLGSLAVQYATAMGYR.V	K.AHLMGTTYVYDFPELFR.Q	K.AGDWVAISGAAGGLGSLAVQYATAMGYR.V
		K.AGIVGLANVGK.S	K.AGEIVLAAR.K	K.AHNGDLVNAIMSLSK	K.AGEIVLAAR.K
		K.AGKFPTPVSHNDDLYGK.V	K.AGFAGDDAPR.A	K.AHPDVLTVMLQMLDDGR.I	K.AGEMVLKSLR.R
		K.AGLIAAR.R	K.AGGASAGGWGSSR.S	K.AHPNFPIALQWTGGR.G	K.AGGASAGGWGSSR.S
		K.AGLNIVR.M	K.AGGAYKPPHAR.R	K.AHVDLEGLTLDK.E	K.AGGEC(+71.04)ITLDQLAVR.A
		K.AGLNVIENFLK.Q	K.AGGPNILSR.F	K.AIAEFFTK.F	K.AGGPNILSR.F
		K.AGLTFPVGR.V	K.AGITYGTWNEK.F	K.AIAIGEFDTAKK.R	K.AGHFIVYFTPK.N
		K.AGLYNQISQAFACLLPVK.S	K.AGIVGLANVGK.S	K.AIAPNLTQLVGELVGAR.L	K.AGITVMNEIGLDPGIDHLYAVK.T
		K.AGMTTIVR.D	K.AGKFPTPVSHNDDLYGK.V	K.AIDEQFGSLDELIK.L	K.AGITYGTWNEK.F
		K.AGQTHLGQPVFASVK.D	K.AGKPVILEKPIAANLDQAK.E	K.AIDLFKDPESK.I	K.AGIVGLANVGK.S
		K.AGQVGGAGSIPGQYVPPSR.R	K.AGLIAAR.R	K.AIEDAIESAPVVLFMK.G	K.AGKFPTPVSHNDDLYGK.V
		K.AGSAINYIGNIR.R	K.AGLNIVR.M	K.AIELFTK.A	K.AGKPVILEKPIAANLDQAK.E
		K.AGSGTSQLDQLAALQALSSSLNK.L	K.AGLNVIENFLK.Q	K.AIEMEGLTWGAHQFIPIGFGIK.K	K.AGLIAAR.R
		K.AGSSAGANK.D	K.AGLTDDSQK.R	K.AIEQLNYTPIK.G	K.AGLNIVR.M
		K.AGTVWINTYNDFDSR.V	K.AGLTFPVGR.V	K.AIESAQLQFK.E	K.AGLNVIENFLK.Q
		K.AHDIATNPNAAIVFFWK.D	K.AGLYNQISQAFACLLPVK.S	K.AIESYGTASGKPR.A	K.AGLPPLSSTEITQEISKK.W
		K.AHEIQGIIALENSFNK.V	K.AGMTTIVR.D	K.AIEVSETPNHVLYSNR.S	K.AGLTFPVGR.V
		K.AHFVLYN	K.AGQTHLGQPVFASVK.D	K.AIEYIAESFVNDK.S	K.AGLYNQISQAFAC(+71.04)LLPVK.S
		K.AHGGFSVFTGVGER.T	K.AGQVGGAGSIPGQYVPPSR.R	K.AIEYIAESFVNDKSELLK.H	K.AGMTTIVR.D
		K.AHLAEIQLNGGSISEK.V	K.AGQVGGAGSIPGQYVPPSRR.A	K.AIFEILNK.S	K.AGQTHLGQPVFASVK.D
		K.AHLMGTTYVYDFPELFR.Q	K.AGSAINYIGNIR.R	K.AIFGDKEFNSK.H	K.AGQVGGAGSIPGQYVPPSR.R
		K.AHNGDLVNAIMSLSK	K.AGSGTSQLDQLAALQALSSSLNK.L	K.AIFPENIPGFELGTDSDGFFR.L	K.AGQVGGAGSIPGQYVPPSRR.A
		K.AHNINVVDK	K.AGTVWINTYNDFDSR.V	K.AIFPNTVDGDLLK.L	K.AGSAINYIGNIR.R
		K.AHPNFPIALQWTGGR.G	K.AGTVWINTYNDFDSRVPFGGVK.Q	K.AIFQGQEPLLQLR.E	K.AGSGTSQLDQLAALQALSSSLNK.L
		K.AHVDLEGLTLDK.E	K.AHCILGIGGDHAK.F	K.AIFTDNSLLPSLIKPVQAAQDVK.Y	K.AGTVWINTYNDFDSR.V
		K.AHVDLEGLTLDKEVR.Q	K.AHDIATNPNAAIVFFWK.D	K.AIGAPAGLSISLC(+71.04)SSR.F	K.AGTVWINTYNDFDSRVPFGGVK.Q
		K.AHYTNLYVK.N	K.AHEIQGIIALENSFNK.V	K.AIGIKPPR.G	K.AHDIATNPNAAIVFFWK.D
		K.AIAEFFTK.F	K.AHGGFSVFTGVGER.T	K.AIGVQNAYFPMFVSSR.V	K.AHEIQGIIALENSFNK.V
		K.AIAIGEFDTAKK.R	K.AHIDPLGISFGSNK.N	K.AIGYQWYWK.Y	K.AHGGFSVFTGVGER.T
		K.AIAPNLTQLVGELVGAR.L	K.AHLAEIQLNGGSISEK.V	K.AIIFAPTVK.F	K.AHIDPLGISFGSNK.N
		K.AIAVMTSGGDAPGMNSNVR.A	K.AHLMGTTYVYDFPELFR.Q	K.AIIFEGDEPGQGYSITYK.E	K.AHLAEIQLNGGSISEK.V
		K.AIDEVTVVR.D	K.AHNGDLVNAIMSLSK	K.AIIKPQYVDNIPR.A	K.AHLMGTTYVYDFPELFR.Q
		K.AIDLFKDPESK.I	K.AHPDVLTVMLQMLDDGR.I	K.AIILGAQSIK.C	K.AHNGDLVNAIMSLSK
		K.AIEDAIESAPVVLFMK.G	K.AHPNFPIALQWTGGR.G	K.AIIPTLITLSQYEPELVLPVLQR.I	K.AHPNFPIALQWTGGR.G
		K.AIELFPR.V	K.AHVDLEGLTLDK.E	K.AIIVLSTSGTTPR.L	K.AHVDLEGLTLDK.E
		K.AIELFTK.A	K.AHVDLEGLTLDKEVR.Q	K.AIIYDVR.T	K.AHVDLEGLTLDKEVR.Q
		K.AIEMEGLTWGAHQFIPIGFGIK.K	K.AHYTNLYVK.N	K.AIKEESQSIYIPR.G	K.AHYC(+71.04)GTPYLAK.K
		K.AIEQLNYTPIK.G	K.AIAEFFTK.F	K.AILDLNLPK.A	K.AHYTNLYVK.N
		K.AIESAQLQFK.E	K.AIAIGEFDTAK.K	K.AILESVGIEIEDEK.V	K.AIAEFFTK.F
		K.AIESLVK.D	K.AIAIGEFDTAKK.R	K.AILESVGIEIEDEKVSSVLSALEGK.S	K.AIAIGEFDTAK.K
		K.AIESLVKDFLK.G	K.AIAPNLTQLVGELVGAR.L	K.AIMGLPLTPYPVEK.L	K.AIAPNLTQLVGELVGAR.L
		K.AIESYGTASGKPR.A	K.AIAVMTSGGDAPGMNSNVR.A	K.AINIDLSPILTPAHVIRPGVPTK.F	K.AIAVMTSGGDAPGMNSNVR.A
		K.AIEYIAESFVNDK.S	K.AIDEQFGSLDELIK.L	K.AINPFKK.Y	K.AIDEQFGSLDELIK.L
		K.AIEYIAESFVNDKSELLK.H	K.AIDFLQSLQR.L	K.AIPNNSFR.D	K.AIDFLQSLQR.L
		K.AIFEILNK.S	K.AIDLFKDPESK.I	K.AIPPLPQLDFLLPLEEIK.S	K.AIDLGRGVYYSR.S
		K.AIFGDKEFNSK.H	K.AIEDAIESAPVVLFMK.G	K.AIQEYNAR.Y	K.AIEDAIESAPVVLFMK.G
		K.AIFPENIPGFELGTDSDGFFR.L	K.AIELFPR.V	K.AIQIPAVSSDESLR.S	K.AIELFTK.A
		K.AIFPNTVDGDLLK.L	K.AIELFTK.A	K.AIQNLVR.S	K.AIEMEGLTWGAHQFIPIGFGIK.K
		K.AIFQGQEPLLQLR.E	K.AIEMEGLTWGAHQFIPIGFGIK.K	K.AIQNLYPNDIAQR.N	K.AIEQLNYTPIK.G
		K.AIFTDNSLLPSLIKPVQAAQDVK.Y	K.AIENYLVELK.E	K.AISAQADKQDISSSTR.V	K.AIESAQLQFK.E
		K.AIGAPAGLSISLCSSR.F	K.AIEQLNYTPIK.G	K.AISEGLVSR.K	K.AIESLVK.D
		K.AIGIKPPR.G	K.AIESAQLQFK.E	K.AISGTYMSLIK.E	K.AIESLVKDFLK.G
		K.AIGVQNAYFPMFVSSR.V	K.AIESLVK.D	K.AISSDQLFGR.G	K.AIESYGTASGKPR.A
		K.AIGYQWYWK.Y	K.AIESLVKDFLK.G	K.AITEAINYMK.S	K.AIEYIAESFVNDK.S
		K.AIIFAPTVK.F	K.AIESYGTASGKPR.A	K.AITFYTK.Q	K.AIEYIAESFVNDKSELLK.H
		K.AIIFEGDEPGQGYSITYK.E	K.AIEVSETPNHVLYSNR.S	K.AITRPAK.Q	K.AIFEILNK.S
		K.AIIKPQYVDNIPR.A	K.AIEYIAESFVNDKSELLK.H	K.AITVAAK.R	K.AIFGDKEFNSK.H
		K.AIILGAQSIK.C	K.AIFEILNK.S	K.AITVAAKR.V	K.AIFPENIPGFELGTDSDGFFR.L
		K.AIIPTLITLSQYEPELVLPVLQR.I	K.AIFGDKEFNSK.H	K.AITVGASTLSDDR.A	K.AIFPNTVDGDLLK.L
		K.AIIVLSTSGTTPR.L	K.AIFPENIPGFELGTDSDGFFR.L	K.AITYSHAAK.E	K.AIFQGQEPLLQLR.E
		K.AIIYDVR.T	K.AIFPNTVDGDLLK.L	K.AIVFYETDGKLEYK.D	K.AIFTDNSLLPSLIKPVQAAQDVK.Y
		K.AIKEESQSIYIPR.G	K.AIFQGQEPLLQLR.E	K.AIWLDQFTLGVKPPR.I	K.AIGAPAGLSISLC(+71.04)SSR.F
		K.AILDLNLPK.A	K.AIFTDNSLLPSLIKPVQAAQDVK.Y	K.AIWNVVNWK.E	K.AIGIKPPR.G
		K.AILESVGIEIEDEK.V	K.AIGAPAGLSISLCSSR.F	K.AIYSINEGNTLYWNETIR.T	K.AIGVQNAYFPMFVSSR.V
		K.AILESVGIEIEDEKVSSVLSALEGK.S	K.AIGIKPPR.G	K.AKAEDLK.M	K.AIGYQWYWK.Y
		K.AIMGLPLTPYPVEK.L	K.AIGVQNAYFPMFVSSR.V	K.AKAPSGLDQSR.I	K.AIIFAPTVK.F
		K.AINANPFLPNKHPVTQR.F	K.AIGYQWYWK.Y	K.AKDFALQK.F	K.AIIFEGDEPGQGYSITYK.E
		K.AINIDLSPILTPAHVIRPGVPTK.F	K.AIIFAPTVK.F	K.AKDILDEFR.K	K.AIIFYESNGK.L
		K.AINPFKK.Y	K.AIIFEGDEPGQGYSITYK.E	K.AKDILDEFRK.R	K.AIIFYESNGKLEHK.D
		K.AIPGIIK.E	K.AIIKPQYVDNIPR.A	K.AKDVLEPLLSK.T	K.AIIKPQYVDNIPR.A
		K.AIPNMQELLSPR.L	K.AIILGAQSIK.C	K.AKDYVPSQR.E	K.AIILGAEGNFHGR.T
		K.AIPNNSFR.D	K.AIIPTLITLSQYEPELVLPVLQR.I	K.AKEFGILK.K	K.AIILGAQSIK.C
		K.AIPPLPQLDFLLPLEEIK.S	K.AIIVLSTSGTTPR.L	K.AKEFGILKK.G	K.AIIPTLITLSQYEPELVLPVLQR.I
		K.AIQEYNAR.Y	K.AIIYDVR.T	K.AKGDIPGVR.F	K.AIIVLSTSGTTPR.L
		K.AIQLYQK.V	K.AIKEESQSIYIPR.G	K.AKGVEVVLPVDFIIADAFSADANTK.T	K.AIIYDVR.T
		K.AIQNLVR.S	K.AILDLNLPK.A	K.AKILYEALDANSDFYNVPVDPK.C	K.AIKEESQSIYIPR.G
		K.AIQNLYPNDIAQR.N	K.AILESVGIEIEDEK.V	K.AKNPLTHSTPK.N	K.AILDLNLPK.A
		K.AISAQADKQDISSSTR.V	K.AILESVGIEIEDEKVSSVLSALEGK.S	K.AKQPVKDGPLSTNVEAK.L	K.AILESVGIEIEDEKVSSVLSALEGK.S
		K.AISEGLVSR.K	K.AIMGLPLTPYPVEK.L	K.AKSELSEILSAFEFMDR.G	K.AIMGLPLTPYPVEK.L
		K.AISGTYMSLIK.E	K.AINAGGGATTVLTK.D	K.AKTMTSFESGMDQESLPK.V	K.AINAGGGATTVLTK.D
		K.AISQAIK.Q	K.AINANPFLPNKHPVTQR.F	K.AKVDDLVLGKPLADLRPLFTR.Y	K.AINANPFLPNKHPVTQR.F
		K.AISSDQLFGR.G	K.AINIDLSPILTPAHVIRPGVPTK.F	K.AKVDEGSDVLNTWK.K	K.AINIDLSPILTPAHVIRPGVPTK.F
		K.AITEDILK.Q	K.AIPNMQELLSPR.L	K.AKVDEGSDVLNTWKK.E	K.AINPFKK.Y
		K.AITFYTK.Q	K.AIPNNSFR.D	K.AKVSDSGIVTLAYK.Q	K.AIPNMQELLSPR.L
		K.AITRPAK.Q	K.AIPPHQLAIGTLGLLGLLVVPNPFK.S	K.AKYNTPK.Y	K.AIPNNSFR.D
		K.AITVAAK.R	K.AIPPLPQLDFLLPLEEIK.S	K.ALAELRK.L	K.AIPPALEGHDIIGLAQTGSGK.T
		K.AITVGASTLSDDR.A	K.AIPPLPQLDFLLPLEEIKSDK.S	K.ALAGSEINWR.H	K.AIPPHQLAIGTLGLLGLLVVPNPFK.S
		K.AITYSHAAK.E	K.AIQEYNAR.Y	K.ALAIFVPVPSLAGFHK.V	K.AIPPLPQLDFLLPLEEIK.S
		K.AIVEKDFATFAK.E	K.AIQIPAVSSDESLR.S	K.ALANLDPQTTK.K	K.AIPPLPQLDFLLPLEEIKSDK.S
		K.AIWNVVNWK.E	K.AIQIPAVSSDESLRSK.V	K.ALAVAIR.E	K.AIQEYNAR.Y
		K.AIYSINEGNTLYWNETIR.T	K.AIQLLQYLGALDNK.E	K.ALDADVVSIEFSK.K	K.AIQIPAVSSDESLR.S
		K.AKAPSGLDQSR.I	K.AIQNLYPNDIAQR.N	K.ALDALQGEYIDNRPVR.L	K.AIQLLQYLGALDNK.E
		K.AKDFALQK.F	K.AISAQADKQDISSSTR.V	K.ALDFPGWYQQILTK.G	K.AIQNLVR.S
		K.AKDILDEFR.K	K.AISEGLVSR.K	K.ALDGQNLK.D	K.AIQNLYPNDIAQR.N
		K.AKDILDEFRK.R	K.AISGTYMSLIK.E	K.ALDLLNKK.L	K.AISAQADKQDISSSTR.V
		K.AKDSSSQSIFNWGFSEAER.R	K.AISQAIK.Q	K.ALDLRPGQGQR.V	K.AISEGLVSR.K
		K.AKDVLEPLLSK.T	K.AISSDQLFGR.G	K.ALDQVYK.S	K.AISGTYMSLIK.E
		K.AKDYVPSQR.E	K.AITEAINYMK.S	K.ALELASAEQR.K	K.AISQAIK.Q
		K.AKEFGILK.K	K.AITFYTK.Q	K.ALELKPDYSK.V	K.AITEAINYMK.S
		K.AKEFGILKK.G	K.AITRPAK.Q	K.ALELWGIPK.T	K.AITFYTK.Q
		K.AKELDPENIFPYIQLACLAYRENK.F	K.AITVAAK.R	K.ALENPTRPFLAILGGAK.V	K.AITRPAK.Q
		K.AKELFDTHR.V	K.AITVGASTLSDDR.A	K.ALENTNYAVDLGR.A	K.AITVAAK.R
		K.AKGDIPGVR.F	K.AITYSHAAK.E	K.ALESEFK.N	K.AITVGASTLSDDR.A
		K.AKGVEVVLPVDFIIADAFSADANTK.T	K.AIVEKDFATFAK.E	K.ALESILVK.K	K.AITYSHAAK.E
		K.AKLDEFLIYHK.T	K.AIVLSGGSSMYPGLPSR.L	K.ALESNIAPVVVLASNR.G	K.AIVLSGGSSMYPGLPSR.L
		K.AKNPLTHSTPK.N	K.AIVSTGLDLGNATIEK.L	K.ALFHLAQNK.K	K.AIVSTGLDLGNATIEK.L
		K.AKQPVKDGPLSTNVEAK.L	K.AIWLDQFTLGVKPPR.I	K.ALFHLAQNKK.A	K.AIWNVVNWK.E
		K.AKSELSEILSAFEFMDR.G	K.AIWNVVNWK.E	K.ALFLSKINRPPVSVSRIAR.A	K.AIYSINEGNTLYWNETIR.T
		K.AKVDDLVLGKPLADLRPLFTR.Y	K.AIYSINEGNTLYWNETIR.T	K.ALFNLADLVEK.H	K.AKAPSGLDQSR.I
		K.AKVDEGSDVLNTWK.K	K.AIYYEDINSINNLNFK.L	K.ALFSNKPTNGFVYHEATVGAGLPIISFLR.E	K.AKDFALQK.F
		K.AKVDEGSDVLNTWKK.E	K.AKAPSGLDQSR.I	K.ALFVTVDAPSLGQR.E	K.AKDILDEFR.K
		K.AKVSDSGIVTLAYK.Q	K.AKDFALQK.F	K.ALGAEIIR.T	K.AKDILDEFRK.R
		K.AKYETSILEHSGIR.L	K.AKDILDEFR.K	K.ALGGAPKPDYPIATQDTLTEYDAFLFGIPTR.F	K.AKDSSSQSIFNWGFSEAER.R
		K.AKYGSEEFIAAVNK.N	K.AKDILDEFRK.R	K.ALGIKPQIYAK.L	K.AKDVLEPLLSK.T
		K.AKYNTPK.Y	K.AKDSSSQSIFNWGFSEAER.R	K.ALGIMALLDEGETDWK.V	K.AKDYVPSQR.E
		K.ALAEFLFDDESNVIR.F	K.AKDVLEPLLSK.T	K.ALINVYNLSGSFK.R	K.AKEFGILK.K
		K.ALAELRK.L	K.AKDYVPSQR.E	K.ALISISK.G	K.AKEFGILKK.G
		K.ALAGSEINWR.H	K.AKEFGILK.K	K.ALKDILGDQVEK.V	K.AKGDIPGVR.F
		K.ALAIFVPVPSLAGFHK.V	K.AKEFGILKK.G	K.ALKEDNKFTILVNPNIATNQTSHSLADK.I	K.AKGVEVVLPVDFIIADAFSADANTK.T
		K.ALASGFFMQVAK.K	K.AKELFDTHR.V	K.ALKEEGIYTILINPNIATIQTSK.G	K.AKLDEFLIYHK.T
		K.ALCFVAEGSSK.Q	K.AKGDIPGVR.F	K.ALKEFEGGVIIITHSAEFTK.N	K.AKNPLTHSTPK.N
		K.ALDADVVSIEFSK.K	K.AKGVEVVLPVDFIIADAFSADANTK.T	K.ALKEILGDQVEK.V	K.AKPLEPILDQFGLVLVSASEQKDPWQGR.S
		K.ALDADVVSIEFSKK.D	K.AKLDEFLIYHK.T	K.ALKPFSTGDMNILLLENVNATAIK.I	K.AKQPVKDGPLSTNVEAK.L
		K.ALDALQGEYIDNRPVR.L	K.AKLQETNPEEVPK.F	K.ALKPSGIR.D	K.AKQQQVWLIK.F
		K.ALDFPGWYQQILTK.G	K.AKLQETNPEEVPKFEK.G	K.ALLDEVVK.S	K.AKSELSEILSAFEFMDR.G
		K.ALDGQNLK.D	K.AKMMDRLWGDSFFNPK.T	K.ALLELLDDSPVTPGETRPAYDGYEASK.Q	K.AKVDDLVLGKPLADLRPLFTR.Y
		K.ALDLLNKK.L	K.AKNPLTHSTPK.N	K.ALLFFNNEK.E	K.AKVDEGSDVLNTWK.K
		K.ALDLRPGQGQR.V	K.AKPLEPILDQFGLVLVSASEQKDPWQGR.S	K.ALMANMK.S	K.AKVDEGSDVLNTWKK.E
		K.ALDQVYK.S	K.AKPLTQNITGTANTNR.V	K.ALNAVFFGIENFDTVQK.L	K.AKVEEMNNIIAASR.R
		K.ALELASAEQR.K	K.AKQPVKDGPLSTNVEAK.L	K.ALNFTNR.L	K.AKVSDSGIVTLAYK.Q
		K.ALELASAEQRK.T	K.AKSELSEILSAFEFMDR.G	K.ALNPNTHTANK.V	K.AKYNTPK.Y
		K.ALELKPDYSK.V	K.AKVDDLVLGKPLADLRPLFTR.Y	K.ALNVLKEDDEADKENK.F	K.ALAGSEINWR.H
		K.ALELLTK.C	K.AKVDEGSDVLNTWK.K	K.ALPDAVTIIEPK.E	K.ALAIFVPVPSLAGFHK.V
		K.ALELWGIPK.T	K.AKVDEGSDVLNTWKK.E	K.ALQC(+71.04)IHAK.L	K.ALAVAIR.E
		K.ALENPTRPFLAILGGAK.V	K.AKVSDSGIVTLAYK.Q	K.ALQDAVDSYDK.F	K.ALC(+71.04)FVAEGSSK.Q
		K.ALENTNYAVDLGR.A	K.AKYGSEEFIAAVNK.N	K.ALQDAVDSYDKFDQLGLASR.L	K.ALC(+71.04)LGAK.G
		K.ALESEFK.N	K.AKYNTPK.Y	K.ALQLLDYLIK.H	K.ALDADVVSIEFSK.K
		K.ALESILVK.K	K.ALAELRK.L	K.ALQSGISVK.G	K.ALDADVVSIEFSKK.D
		K.ALESNIAPVVVLASNR.G	K.ALAGSEINWR.H	K.ALQSIGQLIGEVMK.E	K.ALDALQGEYIDNRPVR.L
		K.ALESVGSDTTFK.F	K.ALAIFVPVPSLAGFHK.V	K.ALSADLAAR.S	K.ALDFPGWYQQILTK.G
		K.ALFHLAQNK.K	K.ALANLDPQTTK.K	K.ALSENPFTSANTSGFTFLK.T	K.ALDGQNLK.D
		K.ALFHLAQNKK.A	K.ALCFVAEGSSK.Q	K.ALSLTEKPR.N	K.ALDIPMVNQYSPTR.G
		K.ALFNLADLVEK.H	K.ALDADVVSIEFSK.K	K.ALSRPIQK.T	K.ALDLRPGQGQR.V
		K.ALFSNKPTNGFVYHEATVGAGLPIISFLR.E	K.ALDADVVSIEFSKK.D	K.ALSTWEETLTSFK.N	K.ALDQVYK.S
		K.ALFVTVDAPSLGQR.E	K.ALDALQGEYIDNRPVR.L	K.ALTDALEVIK.Q	K.ALEDDSASWDQFAVNEK.K
		K.ALGAEIIR.T	K.ALDFPGWYQQILTK.G	K.ALTEQAQTLTLSSR.A	K.ALEEVSLK.W
		K.ALGGAPKPDYPIATQDTLTEYDAFLFGIPTR.F	K.ALDGQNLK.D	K.ALTEQAVIDLTVATLVLK.Y	K.ALELASAEQR.K
		K.ALGIKPQIYAK.L	K.ALDLLNKK.L	K.ALTLKPSLAK.V	K.ALELKPDYSK.V
		K.ALGIMALLDEGETDWK.V	K.ALDLRPGQGQR.V	K.ALTQILTPGVSVDLLR.E	K.ALELSEVKDLSQFGFFER.S
		K.ALHYLKK.F	K.ALDQVYK.S	K.ALTSLFSK.A	K.ALENPTRPFLAILGGAK.V
		K.ALKDAGLSTSDISEVLLVGGMSR.M	K.ALELASAEQR.K	K.ALTVYPQPADLLGIYQR.S	K.ALENTNYAVDLGR.A
		K.ALKDILGDQVEK.V	K.ALELKPDYSK.V	K.ALTYTPPK.K	K.ALESILVK.K
		K.ALKEEGIYTILINPNIATIQTSK.G	K.ALELWGIPK.T	K.ALTYTPPKK.Q	K.ALESNIAPVVVLASNR.G
		K.ALKEFEGGVIIITHSAEFTK.N	K.ALENPTRPFLAILGGAK.V	K.ALVAQGVK.F	K.ALFHLAQNK.K
		K.ALKPFSTGDMNILLLENVNATAIK.I	K.ALENTNYAVDLGR.A	K.ALVDMGMLKDDANEIFSKPIAWNEALK.Q	K.ALFHLAQNKK.A
		K.ALKPSGIR.D	K.ALESILVK.K	K.ALVLFVPVPALSAYHK.V	K.ALFNLADLVEK.H
		K.ALLDEVVK.S	K.ALESNIAPVVVLASNR.G	K.ALYDTFSVFGDILSSK.I	K.ALFSNKPTNGFVYHEATVGAGLPIISFLR.E
		K.ALLELLDDSPVTPGETRPAYDGYEASK.Q	K.ALFEHYGPYEELK.V	K.ALYELLSAADQK.A	K.ALFVTVDAPSLGQR.E
		K.ALLFFNNEKETEK.F	K.ALFHLAQNK.K	K.ALYTISGQWSGSSK.I	K.ALGAEIIR.T
		K.ALLQNGVPNILSSSGFK.T	K.ALFHLAQNKK.A	K.ALYTKPMYVR.A	K.ALGALIEHQPR.V
		K.ALMDNNIQANIQTVVQVATK.F	K.ALFNLADLVEK.H	K.AMGAETYVISR.S	K.ALGGAPKPDYPIATQDTLTEYDAFLFGIPTR.F
		K.ALNAVFFGIENFDTVQK.L	K.ALFSNKPTNGFVYHEATVGAGLPIISFLR.E	K.AMLFIAHK.F	K.ALGGTC(+71.04)VNVGC(+71.04)VPK.K
		K.ALNPNTHTANK.V	K.ALFVTVDAPSLGQR.E	K.AMLINLILR.D	K.ALGIKPQIYAK.L
		K.ALNVPLHTK.F	K.ALGAEIIR.T	K.AMLSQQITK.S	K.ALGIMALLDEGETDWK.V
		K.ALPDAVTIIEPK.E	K.ALGGAPKPDYPIATQDTLTEYDAFLFGIPTR.F	K.AMQFNTIGVSDGISMGTK.G	K.ALHPISPNFSIAAAFGNC(+71.04)HGLYAGDIALRPEILAEHQK.Y
		K.ALPDAVTIIEPKEEEPILAPSVK.D	K.ALGIKPQIYAK.L	K.AMSVDEQHTFIQR.L	K.ALIDYLNDPLLR.N
		K.ALQCIHAK.L	K.ALGIMALLDEGETDWK.V	K.AMYTLSAQDEVFSLAFSPNR.Y	K.ALISISK.G
		K.ALQDAVDSYDK.F	K.ALINVYNLSGSFK.R	K.ANAHAIEEANKIDLAVAK.E	K.ALKDAGLSTSDISEVLLVGGMSR.M
		K.ALQDAVDSYDKFDQLGLASR.L	K.ALISISK.G	K.ANAYLINTGWTGSSYVSGGK.R	K.ALKDILGDQVEK.V
		K.ALQLLDYLIK.H	K.ALKEEGIYTILINPNIATIQTSK.G	K.ANAYLINTGWTGSSYVSGGKR.C	K.ALKEDNKFTILVNPNIATNQTSHSLADK.I
		K.ALQSGISVK.G	K.ALKEFEGGVIIITHSAEFTK.N	K.ANDIGFHK.Y	K.ALKEEGIYTILINPNIATIQTSK.G
		K.ALQSIGQLIGEVMK.E	K.ALKEILGDQVEK.V	K.ANDIGFNK.F	K.ALKEFEGGVIIITHSAEFTK.N
		K.ALSADLAAR.S	K.ALKPFSTGDMNILLLENVNATAIK.I	K.ANDPSSDFYTVALRPAGIFGPGDR.Q	K.ALKEILGDQVEK.V
		K.ALSENPFTSANTSGFTFLK.T	K.ALKPSGIR.D	K.ANELLINVK.Y	K.ALKPFSTGDMNILLLENVNATAIK.I
		K.ALSLTEKPR.N	K.ALLDEVVK.S	K.ANESLNSLR.T	K.ALKPSGIR.D
		K.ALSRPIQK.T	K.ALLELLDDSPVTPGETRPAYDGYEASK.Q	K.ANFEIDLPDAK.M	K.ALLDEVVK.S
		K.ALSTWEETLTSFK.N	K.ALLFFNNEKETEK.F	K.ANFQGAITNR.Q	K.ALLELLDDSPVTPGETRPAYDGYEASK.Q
		K.ALTDALEVIK.Q	K.ALLQNGVPNILSSSGFK.T	K.ANFTAYGAPR.I	K.ALLFFNNEK.E
		K.ALTEQAVIDLTVATLVLK.Y	K.ALLTNIPWLAWTFLK.L	K.ANGHLQILYGSLAPGGAVGK.I	K.ALLQNGVPNILSSSGFK.T
		K.ALTLKPSLAK.V	K.ALMDNNIQANIQTVVQVATK.F	K.ANGPYDGIVGFSQGAALSSIITNK.I	K.ALMANMK.S
		K.ALTSLFSK.A	K.ALNAVFFGIENFDTVQK.L	K.ANIEVRPR.F	K.ALMDNNIQANIQTVVQVATK.F
		K.ALTTLVYSDNLNLQR.S	K.ALNFNVIGR.Y	K.ANIIAAR.S	K.ALNAVFFGIENFDTVQK.L
		K.ALTVYPQPADLLGIYQR.S	K.ALNPNTHTANK.V	K.ANIQALIHGLNR.H	K.ALNLQFK.A
		K.ALTYTPPK.K	K.ALNQVDSPVSITAVGFIADISNSLEEDFRR.Y	K.ANKYQIK.K	K.ALNPNTHTANK.V
		K.ALTYTPPKK.Q	K.ALNVPLHTK.F	K.ANLLSSK.A	K.ALPASLVPQAPPVLTSK.D
		K.ALVAQGVK.F	K.ALPDAVTIIEPK.E	K.ANLLSSSNFEATKK.S	K.ALPDAVTIIEPK.E
		K.ALVASGVK.F	K.ALPDAVTIIEPKEEEPILAPSVK.D	K.ANLPWLGK.A	K.ALQC(+71.04)IHAK.L
		K.ALVLFVPVPALSAYHK.V	K.ALQCIHAK.L	K.ANNFVYVSGQIPYTPDNKPVQGSISEK.A	K.ALQDAVDSYDK.F
		K.ALYDTFSVFGDILSSK.I	K.ALQDAVDSYDK.F	K.ANNPQHSITK.D	K.ALQDAVDSYDKFDQLGLASR.L
		K.ALYELLSAADQK.A	K.ALQDAVDSYDKFDQLGLASR.L	K.ANNPQHSITKDEIK.Q	K.ALQLLDYLIK.H
		K.ALYTISGQWSGSSK.I	K.ALQLLDYLIK.H	K.ANSIINAIPGNNILTK.T	K.ALQSGISVK.G
		K.AMEDDVDEAVAAAK.K	K.ALQSGISVK.G	K.ANVDTDAIIPK.Q	K.ALQSIGQLIGEVMK.E
		K.AMGAETYVISR.S	K.ALQSIGQLIGEVMK.E	K.ANVKDEEIVDYIKPLFK.R	K.ALQSVLDADVWR.K
		K.AMLINLILR.D	K.ALQSINVK.D	K.ANVLASSR.L	K.ALQSWSPK.F
		K.AMLSQQITK.S	K.ALSADLAAR.S	K.ANVPTVPGTPGPIETVEEALDFVNEYGYPVIIK.A	K.ALSADLAAR.S
		K.AMQFNTIGVSDGISMGTK.G	K.ALSENPFTSANTSGFTFLK.T	K.APALGLLLEAPVFEGYNK.R	K.ALSENPFTSANTSGFTFLK.T
		K.AMSVDEQHTFIQR.L	K.ALSLTEKPR.N	K.APEAEQVLSAAATFPIAQPATDVEAR.A	K.ALSLTEKPR.N
		K.AMYTLSAQDEVFSLAFSPNR.Y	K.ALSRPIQK.T	K.APEGELGDSLQTAFDEGK.D	K.ALSRPIQK.T
		K.ANAHAIEEANKIDLAVAK.E	K.ALSSLPASNNVSSNR.N	K.APEKPKPSAIDFR.V	K.ALSTWEETLTSFK.N
		K.ANAYLINTGWTGSSYVSGGK.R	K.ALSTWEETLTSFK.N	K.APELHLR.T	K.ALTAAITPMNK.K
		K.ANAYLINTGWTGSSYVSGGKR.C	K.ALTDALEVIK.Q	K.APGFGDNRK.N	K.ALTEQAQTLTLSSR.A
		K.ANDIGFHK.Y	K.ALTEQAQTLTLSSR.A	K.APGILPR.R	K.ALTEQAVIDLTVATLVLK.Y
		K.ANDIGFNK.F	K.ALTEQAVIDLTVATLVLK.Y	K.APGQSTVGLLAQLAK.Q	K.ALTLKPSLAK.V
		K.ANDPSSDFYTVALRPAGIFGPGDR.Q	K.ALTLKPSLAK.V	K.APHTYNLMLGGGYLGQR.L	K.ALTQILTPGVSVDLLR.E
		K.ANEGYLYPLDNAFFFLTKPTLYIPFSDVSMVNISR.A	K.ALTQILTPGVSVDLLR.E	K.APIVAYAELIAAR.I	K.ALTSLFSK.A
		K.ANELLINVK.Y	K.ALTRGEALLVVLVSSVTEANIIK.L	K.APLDAAC(+71.04)LLGC(+71.04)GVTTGFGAALK.T	K.ALTTLVYSDNLNLQR.S
		K.ANESLNSLR.T	K.ALTSLFSK.A	K.APLTFTIPEGIVYSR.G	K.ALTVYPQPADLLGIYQR.S
		K.ANFEIDLPDAK.M	K.ALTVYPQPADLLGIYQR.S	K.APLTRPGFHPVNGLNK.Q	K.ALTYTPPK.K
		K.ANFQGAITNR.Q	K.ALTYTPPK.K	K.APLVIADPTYFPEK.C	K.ALTYTPPKK.Q
		K.ANFTAYGAPR.I	K.ALTYTPPKK.Q	K.APNEPLLPPLPGQPPLINIGLVGYPNVGK.S	K.ALVAQGVK.F
		K.ANGHLQILYGSLAPGGAVGK.I	K.ALVAQGVK.F	K.APQAAGVIHNDLMNTFILAQVMK.C	K.ALVASGVK.F
		K.ANGPYDGIVGFSQGAALSSIITNK.I	K.ALVASGVK.F	K.APQALMLAPTR.E	K.ALVDMGMLKDDANEIFSKPIAWNEALK.Q
		K.ANIEVRPR.F	K.ALVDMGMLKDDANEIFSKPIAWNEALK.Q	K.APQHFYNSQPGK.G	K.ALVVFNPLLK.S
		K.ANIQALIHGLNR.H	K.ALVLFVPVPALSAYHK.V	K.APSATYAGYVWGADTR.R	K.ALYDTFSVFGDILSSK.I
		K.ANITDVCIAVPPWYTEEQR.Y	K.ALVVFNPLLK.S	K.APSLFGGMGQTGPK.T	K.ALYELLSAADQK.A
		K.ANKGSTAPTTFYYAKDIQYLMHEPVLAK.F	K.ALYDTFSVFGDILSSK.I	K.APSLPEGQEIIKPLSHPIK.A	K.ALYTISGQWSGSSK.I
		K.ANKTNDFQSNHLK.L	K.ALYELLSAADQK.A	K.APTFTFGSSALADNKEDVKKPFSFGTSQPNNTPSFSFGK.T	K.AMEDDVDEAVAAAK.K
		K.ANKYQIK.K	K.ALYTISGQWSGSSK.I	K.APVASPRPAATPNLSK.D	K.AMFGFKK.E
		K.ANLGSGNVDIR.T	K.AMEDDVDEAVAAAK.K	K.APVELPWYPDHLAWQLDVPK.T	K.AMGAETYVISR.S
		K.ANLLSSK.A	K.AMGAETYVISR.S	K.APVVNVC(+71.04)TGR.E	K.AMLFIAHK.F
		K.ANLLSSSNFEATKK.S	K.AMLSQQITK.S	K.APYNISSLASEYALK.A	K.AMLINLILR.D
		K.ANLPWLGK.A	K.AMLSQQITKSTIANK.M	K.AQALAVAIGSGYVYQTTFER.E	K.AMLNNSMSLYR.C
		K.ANNFVYVSGQIPYTPDNKPVQGSISEK.A	K.AMSTKHSTFQPGWAPR.E	K.AQC(+71.04)PIIER.L	K.AMLSQQITK.S
		K.ANNPQHSITK.D	K.AMSVDEQHTFIQR.L	K.AQEPPVASNSFTPFPR.T	K.AMLSQQITKSTIANK.M
		K.ANSIINAIPGNNILTK.T	K.AMYTLSAQDEVFSLAFSPNR.Y	K.AQGVAVQLK.R	K.AMLYFTK.G
		K.ANSSITK.K	K.ANAHAIEEANKIDLAVAK.E	K.AQGVAVQLKR.Q	K.AMQFNTIGVSDGISMGTK.G
		K.ANVDTDAIIPK.Q	K.ANAPLIR.A	K.AQIWDTAGQER.Y	K.AMSVDEQHTFIQR.L
		K.ANVKDEEIVDYIKPLFK.R	K.ANAYLINTGWTGSSYVSGGK.R	K.AQIYDDQLQNYR.D	K.AMYTLSAQDEVFSLAFSPNR.Y
		K.ANVLASSR.L	K.ANAYLINTGWTGSSYVSGGKR.C	K.AQKLETVGYEAYLENK	K.ANAYLINTGWTGSSYVSGGK.R
		K.ANVPTVPGTPGPIETVEEALDFVNEYGYPVIIK.A	K.ANDIGFHK.Y	K.AQLFHDR.K	K.ANAYLINTGWTGSSYVSGGKR.C
		K.ANVTIEGSR.S	K.ANDIGFNK.F	K.AQLQYQLK.E	K.ANDELTSLAEKIR.A
		K.APALGLLLEAPVFEGYNK.R	K.ANDPSSDFYTVALRPAGIFGPGDR.Q	K.AQLTSSSGGNIIVVSNR.L	K.ANDGWNDLPLK.V
		K.APDLLTQLSGSK.K	K.ANELLINVK.Y	K.AQMWEPVYRPMIK.V	K.ANDIGFHK.Y
		K.APEAEQVLSAAATFPIAQPATDVEAR.A	K.ANFEIDLPDAK.M	K.AQNVVFNYTEMEGK.V	K.ANDIGFNK.F
		K.APEKPKPSAIDFR.V	K.ANFQGAITNR.Q	K.AQPSYIR.T	K.ANDPSSDFYTVALRPAGIFGPGDR.Q
		K.APELHLR.T	K.ANFTAEEKDKYALALK.D	K.AQPTEVSSILEER.I	K.ANELLINVK.Y
		K.APFVVALNK.I	K.ANFTAYGAPR.I	K.AQQLVGDNSIEYFSLPIVLR.N	K.ANFEIDLPDAK.M
		K.APGFGDNR.K	K.ANGHLQILYGSLAPGGAVGK.I	K.AQSQGALLK.I	K.ANFQGAITNR.Q
		K.APGFGDNRK.N	K.ANIEVRPR.F	K.AQSTWGNSDFSR.R	K.ANFTAEEKDKYALALK.D
		K.APGILPR.R	K.ANIQALIHGLNR.H	K.AQTLNSNPEILLR.K	K.ANFTAYGAPR.I
		K.APGQSTVGLLAQLAK.Q	K.ANITDVCIAVPPWYTEEQR.Y	K.AQYNEIQGWDHLSLLPTFGAK.D	K.ANGHLQILYGSLAPGGAVGK.I
		K.APHTYNLMLGGGYLGQR.L	K.ANKYQIK.K	K.ARDFFLK.N	K.ANGPYDGIVGFSQGAALSSIITNK.I
		K.APILINNLLDSGIR.L	K.ANLLSSK.A	K.ARPVITDLFK.K	K.ANIEVRPR.F
		K.APIVAYAELIAAR.I	K.ANLLSSSNFEATK.K	K.ASAPGSVILLENLR.Y	K.ANIIAAR.S
		K.APLDAACLLGCGVTTGFGAALK.T	K.ANLLSSSNFEATKK.S	K.ASAQEAIVR.H	K.ANIQALIHGLNR.H
		K.APLEVVNYR.A	K.ANLPWLGK.A	K.ASATSKPAFSFGAKPEEK.K	K.ANITDVC(+71.04)IAVPPWYTEEQR.Y
		K.APLTFTIPEGIVYSR.G	K.ANNFVYVSGQIPYTPDNKPVQGSISEK.A	K.ASELDQFWQEYSSVFK.G	K.ANKIVDQLRAYVTK.S
		K.APLTRPGFHPVNGLNK.Q	K.ANNPQHSITK.D	K.ASFDALVAR.M	K.ANKYQIK.K
		K.APLVIADPTYFPEK.C	K.ANPEVVFSR.E	K.ASFELAIER.K	K.ANLLLVNK.A
		K.APNEPLLPPLPGQPPLINIGLVGYPNVGK.S	K.ANSIINAIPGNNILTK.T	K.ASGAFTGENSVDQIK.D	K.ANLLSSK.A
		K.APNKNVLVVSTGTFSDR.F	K.ANVDTDAIIPK.Q	K.ASGAFTGENSVDQIKDVGAK.W	K.ANLLSSSNFEATK.K
		K.APQAAGVIHNDLMNTFILAQVMK.C	K.ANVKDEEIVDYIKPLFK.R	K.ASGEIVSINQINEAHPTK.V	K.ANLLSSSNFEATKK.S
		K.APQALMLAPTR.E	K.ANVLASSR.L	K.ASGTVVVADTGDFGSIAK.F	K.ANLPWLGK.A
		K.APQHFYNSQPGK.G	K.ANVPTVPGTPGPIETVEEALDFVNEYGYPVIIK.A	K.ASIASSFR.K	K.ANNFVYVSGQIPYTPDNKPVQGSISEK.A
		K.APSATYAGYVWGADTR.R	K.APALGLLLEAPVFEGYNK.R	K.ASIIGSGGR.T	K.ANSIINAIPGNNILTK.T
		K.APSLFGGMGQTGPK.T	K.APEAEQVLSAAATFPIAQPATDVEAR.A	K.ASITVSGTK.R	K.ANVKDEEIVDYIKPLFK.R
		K.APSLPEGQEIIKPLSHPIK.A	K.APEKPKPSAIDFR.V	K.ASLFAQGK.R	K.ANVLASSR.L
		K.APTFTFGSSALADNKEDVKKPFSFGTSQPNNTPSFSFGK.T	K.APELHLR.T	K.ASLLLHVLVAHK.L	K.ANVPTVPGTPGPIETVEEALDFVNEYGYPVIIK.A
		K.APVELPWYPDHLAWQLDVPK.T	K.APFVVALNK.I	K.ASLNVGNVLPLGSVPEGTIVSNVEEKPGDR.G	K.APALGLLLEAPVFEGYNK.R
		K.APVVNVCTGR.E	K.APGFGDNRK.N	K.ASMIISGSR.D	K.APDFVESNTIFNLNTVK.S
		K.APVYADAIDFIK.R	K.APGILPR.R	K.ASNNDATFGIK.K	K.APDLLTQLSGSK.K
		K.APYNISSLASEYALK.A	K.APGQSTVGLLAQLAK.Q	K.ASRELTNDVIPR.L	K.APEAEQVLSAAATFPIAQPATDVEAR.A
		K.AQALAVAIGSGYVYQTTFER.E	K.APHTYNLMLGGGYLGQR.L	K.ASSIGGNSIK.A	K.APEKPKPSAIDFR.V
		K.AQALTGGR.G	K.APIVAYAELIAAR.I	K.ASTAIAGISGQK.G	K.APELHLR.T
		K.AQCPIIER.L	K.APLTFTIPEGIVYSR.G	K.ASTNANILVTDTFVSMGEEFAK.Q	K.APGFGDNR.K
		K.AQDLIMQGIMK.A	K.APLTRPGFHPVNGLNK.Q	K.ASTQQVVDDVLSRL	K.APGFGDNRK.N
		K.AQEDVPYLLPYILEAEAAAK.E	K.APLVIADPTYFPEK.C	K.ASVPIPDDFVK.V	K.APGILPR.R
		K.AQEPPVASNSFTPFPR.T	K.APNEPLLPPLPGQPPLINIGLVGYPNVGK.S	K.ASYLIDDQK.L	K.APGQSTVGLLAQLAK.Q
		K.AQGVAVQLK.R	K.APNKNVLVVSTGTFSDR.F	K.ASYPLTPR.R	K.APHTYNLMLGGGYLGQR.L
		K.AQGVAVQLKR.Q	K.APQAAGVIHNDLMNTFILAQVMK.C	K.ATAIISTVVK.F	K.APIVAYAELIAAR.I
		K.AQIWDTAGQER.Y	K.APQALMLAPTR.E	K.ATAISAAELGYK.T	K.APLDYDLAKHFAHLYIR.D
		K.AQIYDDQLQNYR.D	K.APQHFYNSQPGK.G	K.ATAQIAVK.E	K.APLEVVNYR.A
		K.AQKLETVGYEAYLENK	K.APSATYAGYVWGADTR.R	K.ATDGGAHGVINVSVSEAAIEASTR.Y	K.APLTFTIPEGIVYSR.G
		K.AQLDYQK.I	K.APSATYAGYVWGADTRR.F	K.ATDSIPIIFTVR.T	K.APLTRPGFHPVNGLNK.Q
		K.AQLEKDPQSLPFDR.I	K.APSLFGGMGQTGPK.T	K.ATDTLIPGPGSLELVYKPSDPTTAQPQTLK.V	K.APLVIADPTYFPEK.C
		K.AQLFHDR.K	K.APSLPEGQEIIKPLSHPIK.A	K.ATEGYWNGK.I	K.APNEPLLPPLPGQPPLINIGLVGYPNVGK.S
		K.AQLQDYQGWDNLSLK.L	K.APTFTFGSSALADNKEDVKKPFSFGTSQPNNTPSFSFGK.T	K.ATFC(+71.04)IQNGPSFEGISFGANK.S	K.APNKNVLVVSTGTFSDR.F
		K.AQLQYQLK.E	K.APVASPRPAATPNLSK.D	K.ATFLKDDLPYYVNALADVLYK.T	K.APQAAGVIHNDLMNTFILAQVMK.C
		K.AQLTSSSGGNIIVVSNR.L	K.APVELPWYPDHLAWQLDVPK.T	K.ATFVTLVR.N	K.APQALMLAPTR.E
		K.AQPSYIR.T	K.APVVNVCTGR.E	K.ATGQEMDVVSEEPLIEWLAANYK.N	K.APQHFYNSQPGK.G
		K.AQPTEVSSILEER.I	K.APWISFDEYALIGGGTK.L	K.ATHFYVAPTALR.L	K.APSATYAGYVWGADTR.R
		K.AQQLVGDNSIEYFSLPIVLR.N	K.APYNISSLASEYALK.A	K.ATHILDFGPGGASGLGVLTHR.N	K.APSATYAGYVWGADTRR.F
		K.AQSQGALLK.I	K.AQALAVAIGSGYVYQTTFER.E	K.ATHPEGWPR.L	K.APSLFGGMGQTGPK.T
		K.AQSTWGNSDFSR.R	K.AQALTGGR.G	K.ATIDILHAK.V	K.APSLPEGQEIIKPLSHPIK.A
		K.AQTLNSNPEILLR.K	K.AQCPIIER.L	K.ATIGADFLTK.E	K.APTFTFGSSALADNKEDVKKPFSFGTSQPNNTPSFSFGK.T
		K.AQYGPYK.E	K.AQEDVPYLLPYILEAEAAAK.E	K.ATIQGYDNDMRPVILVRPR.L	K.APVELPWYPDHLAWQLDVPK.T
		K.AQYNEIQGWDHLSLLPTFGAK.D	K.AQEPPVASNSFTPFPR.T	K.ATLELLK.L	K.APVVNVC(+71.04)TGR.E
		K.AREAKPCVIFFDEIDSVAPK.R	K.AQFPVETNNGEHYWAEKPNK.F	K.ATLLQMYK.D	K.APWISFDEYALIGGGTK.L
		K.ARPQATK.D	K.AQGVAVQLK.R	K.ATLSTLFQELNVPK.S	K.APYNISSLASEYALK.A
		K.ARPVITDLFK.K	K.AQGVAVQLKR.Q	K.ATLVFPNGTFENLGPSAK.L	K.AQAEYFETSAGLMK.E
		K.ARVDQLNLNLTDDQIK.E	K.AQISIIDIWSISK.K	K.ATNASLEAYK.T	K.AQALAVAIGSGYVYQTTFER.E
		K.ASAPGSVILLENLR.Y	K.AQIWDTAGQER.Y	K.ATNIAHVC(+71.04)GLQDK.V	K.AQALTGGR.G
		K.ASAQEAIVR.H	K.AQIYDDQLQNYR.D	K.ATNQTNINSLAVR.G	K.AQDLIMQGIMK.A
		K.ASATSKPAFSFGAKPEEK.K	K.AQKLETVGYEAYLENK	K.ATPTDLSKL	K.AQEDVPYLLPYILEAEAAAK.E
		K.ASFDALVAR.M	K.AQLDLVIEALNER.K	K.ATQAIIGYTFK	K.AQEPPVASNSFTPFPR.T
		K.ASFELAIER.K	K.AQLDLVIEALNERK.H	K.ATQFLNWSKPFDK.V	K.AQFPVETNNGEHYWAEKPNK.F
		K.ASGAFTGENSVDQIK.D	K.AQLFHDR.K	K.ATQGFSGADLLYIVQR.A	K.AQGVAVQLK.R
		K.ASGAFTGENSVDQIKDVGAK.W	K.AQLFHDRK.Q	K.ATSSTDEESWFK.A	K.AQGVAVQLKR.Q
		K.ASGEIVSINQINEAHPTK.V	K.AQLQYQLK.E	K.ATTPNVNDPIYFLR.G	K.AQIKPQDMFK.D
		K.ASGTVVVADTGDFGSIAK.F	K.AQLTSSSGGNIIVVSNR.L	K.ATVPVLEQQGTVITR.T	K.AQIWDTAGQER.Y
		K.ASIASSFR.K	K.AQPAEPQAEK.K	K.ATVTNTVSYPIQPSATK.I	K.AQIYDDQLQNYR.D
		K.ASIIGSGGR.T	K.AQPTEVSSILEER.I	K.ATYNNGLLQIK.V	K.AQKLETVGYEAYLENK
		K.ASIIGSGGRTIREISDAYEVK.I	K.AQQLVGDNSIEYFSLPIVLR.N	K.AVAATIGANFIFSPASGIVDK.Y	K.AQLDLVIEALNER.K
		K.ASITVSGTK.R	K.AQSQGALLK.I	K.AVADVWSDLEAEFK.Q	K.AQLFHDR.K
		K.ASLAQYEVLANYLTSALSELSGLISSAK.L	K.AQSTWGNSDFSR.R	K.AVADWPVLGK.K	K.AQLFHDRK.Q
		K.ASLFAQGK.R	K.AQTILSR.A	K.AVAEAIQAK.D	K.AQLQYQLK.E
		K.ASLLLHVLVAHK.L	K.AQTLNSNPEILLR.K	K.AVALGSPDR.T	K.AQLTSSSGGNIIVVSNR.L
		K.ASLNVGNVLPLGSVPEGTIVSNVEEKPGDR.G	K.AQVNSLIQQNTAR.E	K.AVANGANWSK.L	K.AQPSYIR.T
		K.ASMIISGSR.D	K.AQYGPYK.E	K.AVANQTSATFLR.I	K.AQPTEVSSILEER.I
		K.ASNNDATFGIK.K	K.AQYNEIQGWDHLSLLPTFGAK.D	K.AVAPIDTDDVLLGQYGK.S	K.AQQLVGDNSIEYFSLPIVLR.N
		K.ASRELTNDVIPR.L	K.ARARIMADDYGWDVTDARK.I	K.AVASGVFK.D	K.AQSQGALLK.I
		K.ASSFLTSFFTTLESR.I	K.ARDFFLK.N	K.AVATEVSANFISVK.G	K.AQSTWGNSDFSR.R
		K.ASSGPRYIVGVRNSVDRSK.L	K.ARLDYQQIVR.D	K.AVDALVPIGR.G	K.AQTILSR.A
		K.ASSIGGNSIK.A	K.ARPQATK.D	K.AVDVTALEMVK.W	K.AQTLNSNPEILLR.K
		K.ASSSTSNLPSFK.K	K.ARPVITDLFK.K	K.AVEFAQQVQQSLPK.D	K.AQVNSLIQQNTAR.E
		K.ASTAIAGISGQK.G	K.ARVDQLNLNLTDDQIK.E	K.AVEQGFNVKPR.L	K.AQYGPYK.E
		K.ASTEGSVTTEFLSDIIGK.T	K.ARVDQLNLNLTDDQIKEVTAK.I	K.AVEVASLFTK.N	K.AQYNEIQGWDHLSLLPTFGAK.D
		K.ASTNANILVTDTFVSMGEEFAK.Q	K.ASAPGSVILLENLR.Y	K.AVFFGSHTPK.F	K.ARDSVC(+71.04)DILNGKDDR.L
		K.ASTQQVVDDVLSR.L	K.ASAQEAIVR.H	K.AVFNLASK.R	K.ARLDYQQIVR.D
		K.ASTQQVVDDVLSRL	K.ASATSKPAFSFGAKPEEK.K	K.AVFTTLK.T	K.ARPQATK.D
		K.ASVPIPDDFVK.V	K.ASEALKPDSQK.S	K.AVGDNDPIDVLEIGETIAYTGQVK.Q	K.ARPVITDLFK.K
		K.ASYLIDDQK.L	K.ASELDQFWQEYSSVFK.G	K.AVLAELMGR.R	K.ARPVITDLFKK.I
		K.ASYPLTPR.R	K.ASFDALVAR.M	K.AVLDSWVR.Y	K.ARVDQLNLNLTDDQIK.E
		K.ATAIISTVVK.F	K.ASFELAIER.K	K.AVLEFTPETPSPLIGILENK.I	K.ARVDQLNLNLTDDQIKEVTAK.I
		K.ATAISAAELGYK.T	K.ASGAFTGENSVDQIK.D	K.AVMNAWNGTESQSK.N	K.ASAPGSVILLENLR.Y
		K.ATAQIAVK.E	K.ASGAFTGENSVDQIKDVGAK.W	K.AVNELPTKPSTDELLELYALYK.Q	K.ASAQEAIVR.H
		K.ATDGGAHGVINVSVSEAAIEASTR.Y	K.ASGEIVSINQINEAHPTK.V	K.AVPEALIDHVEK.N	K.ASATSKPAFSFGAKPEEK.K
		K.ATDSIPIIFTVR.T	K.ASGEIVSINQINEAHPTKVK.N	K.AVPHYNR.L	K.ASEALKPDSQK.S
		K.ATDTLIPGPGSLELVYKPSDPTTAQPQTLK.V	K.ASGTVVVADTGDFGSIAK.F	K.AVQNLVDFIK.E	K.ASELDQFWQEYSSVFK.G
		K.ATEGYWNGK.I	K.ASIASSFR.K	K.AVQYLHEIK.D	K.ASFDALVAR.M
		K.ATFCIQNGPSFEGISFGANK.S	K.ASIASSFRK.N	K.AVSISYSALGSIK.E	K.ASFELAIER.K
		K.ATFLKDDLPYYVNALADVLYK.T	K.ASIIGSGGR.T	K.AVSNAVR.L	K.ASGAFTGENSVDQIK.D
		K.ATFVTLVR.N	K.ASITVSGTK.R	K.AVSNLYK.I	K.ASGAFTGENSVDQIKDVGAK.W
		K.ATGTRVADATK.R	K.ASLAQYEVLANYLTSALSELSGLISSAK.L	K.AVTTTFDK.V	K.ASGTVVVADTGDFGSIAK.F
		K.ATHFYVAPTALR.L	K.ASLDPPSISR.R	K.AVTVEAGMIALR.N	K.ASIASSFR.K
		K.ATHPEGWPR.L	K.ASLFAQGK.R	K.AVTVHSK.S	K.ASIASSFRK.N
		K.ATIDILHAK.V	K.ASLLLHVLVAHK.L	K.AVTWNLYGQLVK.K	K.ASIIGSGGR.T
		K.ATIGADFLTK.E	K.ASLNVGNVLPLGSVPEGTIVSNVEEKPGDR.G	K.AVVAQFNASQLITQR.E	K.ASITVSGTK.R
		K.ATIQGYDNDMRPVILVRPR.L	K.ASMIISGSR.D	K.AVVFNTVAR.L	K.ASITVSGTKR.S
		K.ATLELLK.L	K.ASNNDATFGIK.K	K.AVVGELQLLR.D	K.ASLFAQGK.R
		K.ATLLQMYK.D	K.ASPLGDKNK.F	K.AVVVVGDSNGHVGLGIK.T	K.ASLLLHVLVAHK.L
		K.ATLSTLFQELNVPK.S	K.ASSLVSLSSSSATPSTSR.S	K.AVYAGENFHHGDK.L	K.ASLNVGNVLPLGSVPEGTIVSNVEEKPGDR.G
		K.ATNASLEAYK.T	K.ASTNANILVTDTFVSMGEEFAK.Q	K.AVYAGENFHHGDKL	K.ASLTAAR.T
		K.ATNIAHVCGLQDK.V	K.ASTQQVVDDVLSRL	K.AVYLETIGNPK.Y	K.ASMIISGSR.D
		K.ATNQTNINSLAVR.G	K.ASVPIPDDFVK.V	K.AWDLLQSGSQNISEFDSFTDILK.S	K.ASNNDATFGIK.K
		K.ATNQTNINSLAVRGK.D	K.ASYLLLK.L	K.AWISLAVEGEPVNSPNYFVAK.L	K.ASPLGDKNK.F
		K.ATNTWFNLAMLGLK.K	K.ASYPLTPR.R	K.AWNLNQFQIEADFIGHNSNINTLTASPDGTLIASAGK.D	K.ASSSTSNLPSFK.K
		K.ATNTWLIATLIDELR.Q	K.ATAIISTVVK.F	K.AWNTEVNNVLEAFR.F	K.ASTEGSVTTEFLSDIIGKTVNVK.L
		K.ATPTDLSKL	K.ATAISAAELGYK.T	K.AWYDVAGAIK.L	K.ASTNANILVTDTFVSMGEEFAK.Q
		K.ATQAIIGYTFK	K.ATDGGAHGVINVSVSEAAIEASTR.Y	K.AYAQGISK.Q	K.ASTQQVVDDVLSRL
		K.ATQFLNWSKPFDK.V	K.ATDSIPIIFTVR.T	K.AYAQGVSK.K	K.ASVPIPDDFVK.V
		K.ATQGFSGADLLYIVQR.A	K.ATDTLIPGPGSLELVYKPSDPTTAQPQTLK.V	K.AYAQGVSKK.E	K.ASYPLTPR.R
		K.ATSSTDEESWFK.A	K.ATEGYWNGK.I	K.AYAQNVQQR.E	K.ATAIISTVVK.F
		K.ATTPNVNDPIYFLR.G	K.ATFLKDDLPYYVNALADVLYK.T	K.AYAVTTLPQEQSDQILTLVK.R	K.ATAISAAELGYK.T
		K.ATVPVLEQQGTVITR.T	K.ATHFYVAPTALR.L	K.AYDKSARKYVDEQVELADAAPPPEAK.L	K.ATDGGAHGVINVSVSEAAIEASTR.Y
		K.ATVTPIK.T	K.ATHPEGWPR.L	K.AYEELSNTDLEFK.F	K.ATDSIPIIFTVR.T
		K.ATYNNGLLQIK.V	K.ATIDILHAK.V	K.AYEELSNTDLEFKFPEPGYLEGVK.T	K.ATDTLIPGPGSLELVYKPSDPTTAQPQTLK.V
		K.AVAATIGANFIFSPASGIVDK.Y	K.ATIGADFLTK.E	K.AYFTAPSSER.R	K.ATEGYWNGK.I
		K.AVADVWSDLEAEFK.Q	K.ATLELLK.L	K.AYFTAPSSERR.V	K.ATEHHLGLLK.G
		K.AVADWPVLGK.K	K.ATLLQMYK.D	K.AYFTAPSSQR.R	K.ATETVDNKDIERFIPK.L
		K.AVAEAIQAK.D	K.ATLSTLFQELNVPK.S	K.AYGDVQPLK.G	K.ATFC(+71.04)IQNGPSFEGISFGANK.S
		K.AVAEAYNNR.S	K.ATLVFPNGTFENLGPSAK.L	K.AYLALFK.L	K.ATFLKDDLPYYVNALADVLYK.T
		K.AVALGSPDR.T	K.ATNASLEAYK.T	K.AYLAQSPQFNK.Q	K.ATFVTLVR.N
		K.AVALYSFAGEESGDLPFR.K	K.ATNIAHVCGLQDK.V	K.AYLDELKDVR.Q	K.ATGTWEETFR.F
		K.AVANGANWSK.L	K.ATNQTNINSLAVR.G	K.AYLETEIK.V	K.ATHFYVAPTALR.L
		K.AVANQTSATFLR.I	K.ATNQTNINSLAVRGK.D	K.AYLPVNESFGFTGELR.Q	K.ATHPEGWPR.L
		K.AVAPIDTDDVLLGQYGK.S	K.ATNTWLIATLIDELR.Q	K.AYLVSC(+71.04)TNSR.L	K.ATIDILHAK.V
		K.AVASGVFK.D	K.ATPTDLSKL	K.AYNPANVESSWYDWWIK.T	K.ATIGADFLTK.E
		K.AVATEVSANFISVK.G	K.ATQAIIGYTFK	K.AYPTAVIMAPTR.E	K.ATLELLK.L
		K.AVDALVPIGR.G	K.ATQFLNWSKPFDK.V	K.AYPTQDLVFNLQR.L	K.ATLLQMYK.D
		K.AVDILSDILTK.S	K.ATQGFSGADLLYIVQR.A	K.AYREEPDLENLLFNK.F	K.ATLSTLFQELNVPK.S
		K.AVDNTVPSTTLFNFGGK.S	K.ATSADLTSELETVEELHK.K	K.AYTEMIK.R	K.ATNASLEAYK.T
		K.AVDVTALEMVK.W	K.ATSSTDEESWFK.A	K.AYTEQNVETAHVAK.E	K.ATNIAHVC(+71.04)GLQDK.V
		K.AVEFAQQVQQSLPK.D	K.ATSWQDYVEIK.K	K.AYTPDTPAVAISR.L	K.ATNQTNINSLAVR.G
		K.AVEFTTTALSS	K.ATSWQDYVEIKK.V	K.AYTTVGSILK.T	K.ATNQTNINSLAVRGK.D
		K.AVEQGFNVKPR.L	K.ATTNPIFK.Q	K.AYTYFGEQSNLPK.I	K.ATNTWLIATLIDELR.Q
		K.AVEVASLFTK.N	K.ATTPNVNDPIYFLR.G	K.C(+71.04)AALITGHNR.S	K.ATPTDLSKL
		K.AVFFGSHTPK.F	K.ATVPVLEQQGTVITR.T	K.C(+71.04)C(+71.04)SDVFNQVVK.S	K.ATQAIIGYTFK
		K.AVFNLASK.R	K.ATVTPIK.T	K.C(+71.04)DAGVVMR.D	K.ATQFLNWSKPFDK.V
		K.AVFTTLK.T	K.ATYNNGLLQIK.V	K.C(+71.04)DLGITGVDQVR.E	K.ATQGFSGADLLYIVQR.A
		K.AVGDNDPIDVLEIGETIAYTGQVK.Q	K.AVAAEQALK.Y	K.C(+71.04)FGPIKVELPTK.E	K.ATQLFNQQQQHQLQSVAR.N
		K.AVGIDLGTTYSCVAHFANDRVDIIANDQGNR.T	K.AVAATIGANFIFSPASGIVDK.Y	K.C(+71.04)GALLDPFELINPR.C	K.ATSSTDEESWFK.A
		K.AVGKVLPELQGK.L	K.AVADVWSDLEAEFK.Q	K.C(+71.04)GDC(+71.04)GSALQGISTLRPR.Q	K.ATSWQDYVEIKK.V
		K.AVGVSNFSINNIK.E	K.AVADWPVLGK.K	K.C(+71.04)GHTNQLRPK.K	K.ATTPNVNDPIYFLR.G
		K.AVIINTPHNPIGK.V	K.AVAFKVEVK.D	K.C(+71.04)GSVTVR.L	K.ATVPVLEQQGTVITR.T
		K.AVIVAPTR.D	K.AVALGSPDR.T	K.C(+71.04)GVISPR.F	K.ATVTNTVSYPIQPSATK.I
		K.AVLDSWVR.Y	K.AVANGANWSK.L	K.C(+71.04)HPQDFGNPGR.I	K.ATYEKEYGSDLFEIQK.N
		K.AVLEFTPETPSPLIGILENK.I	K.AVANQTSATFLR.I	K.C(+71.04)IAAC(+71.04)TGVPDDKWEQTYK.K	K.ATYNNGLLQIK.V
		K.AVLQPASNSTDVRR.L	K.AVAPIDTDDVLLGQYGK.S	K.C(+71.04)INLSAEKEPEIFDAIK.F	K.AVAAEQALK.Y
		K.AVMNAWNGTESQSK.N	K.AVASGVFK.D	K.C(+71.04)ITAFQSYIGENIDPLVELSGK.I	K.AVAATIGANFIFSPASGIVDK.Y
		K.AVNELIK.F	K.AVATEVSANFISVK.G	K.C(+71.04)KSELIDAFGFLGGNAFMK.D	K.AVADVWSDLEAEFK.Q
		K.AVNELPTKPSTDELLELYALYK.Q	K.AVCDSLTEEGEIIWELGSLQERPK.D	K.C(+71.04)LAPTYLGEFALK.G	K.AVADWPVLGK.K
		K.AVPHYNR.L	K.AVDALVPIGR.G	K.C(+71.04)LFASKPLGLTIDTSTR.S	K.AVALGSPDR.T
		K.AVPHYNRLDSYK.V	K.AVDANLREGSIK.T	K.C(+71.04)LTSPYATR.N	K.AVANGANWSK.L
		K.AVQNLVDFIK.E	K.AVDILSDILTK.S	K.C(+71.04)NPNRPIYWIQSSYDEK.T	K.AVANQTSATFLR.I
		K.AVQYLHEIK.D	K.AVDNTVPSTTLFNFGGK.S	K.C(+71.04)NVLLIQK.S	K.AVAPIDTDDVLLGQYGK.S
		K.AVQYLHEIKDSVVAAFQWATK.E	K.AVDVTALEMVK.W	K.C(+71.04)PFTGLVSIR.G	K.AVASGVFK.D
		K.AVSIETALEHK.V	K.AVEFAQQVQQSLPK.D	K.C(+71.04)QATLALR.N	K.AVATEVSANFISVK.G
		K.AVSISYSALGSIK.E	K.AVEQGFNVKPR.L	K.C(+71.04)QRPGC(+71.04)PGR.Y	K.AVDALVPIGR.G
		K.AVSNAVR.L	K.AVEVASLFTK.N	K.C(+71.04)RQEFLER.V	K.AVDANLREGSIK.T
		K.AVSNLYK.I	K.AVFFGSHTPK.F	K.C(+71.04)SWVINK.A	K.AVDILSDILTK.S
		K.AVTTTFDK.V	K.AVFNLASK.R	K.C(+71.04)TYKDNELLTK.Y	K.AVDNTVPSTTLFNFGGK.S
		K.AVTVEAGMIALR.N	K.AVFTTLK.T	K.C(+71.04)YQLPPAGR.G	K.AVDVTALEMVK.W
		K.AVTVEAGMIALRNGQSSVK.H	K.AVGDNDPIDVLEIGETIAYTGQVK.Q	K.DAAQFWTNR.I	K.AVEFAEQLLANPVMKPIGLAAR.D
		K.AVTVHSK.S	K.AVIINTPHNPIGK.V	K.DAESAISIDPSYFR.G	K.AVEFAQQVQQSLPK.D
		K.AVTWNLYGQLVK.K	K.AVKELYEVDVLK.V	K.DAGLSTSDISEVLLVGGMSR.M	K.AVEQGFNVKPR.L
		K.AVVAQFNASQLITQR.E	K.AVLDSWVR.Y	K.DAGQIVGLNVLR.V	K.AVEVASLFTK.N
		K.AVVESVGAEVDEAR.I	K.AVLEFTPETPSPLIGILENK.I	K.DAIVVNPWDSVAVAK.S	K.AVFATVNNIIHSGDVLLAE
		K.AVVFNTVAR.L	K.AVLENVLRNFSTLTVDDVIEISYNGK.T	K.DAKNPVILADAC(+71.04)C(+71.04)SR.H	K.AVFFGSHTPK.F
		K.AVVGELQLLR.D	K.AVLQPASNSTDVRR.L	K.DALAYLASPAVVAASAVLGK.I	K.AVFNLASK.R
		K.AVVVVGDSNGHVGLGIK.T	K.AVMNAWNGTESQSK.N	K.DALEFIVLLHR.T	K.AVFTTLK.T
		K.AVYAGENFHHGDK.L	K.AVNELPTKPSTDELLELYALYK.Q	K.DALIELGLDTK.V	K.AVGDNDPIDVLEIGETIAYTGQVK.Q
		K.AVYAGENFHHGDKL	K.AVPEALIDHVEK.N	K.DALLGVSQK.A	K.AVGIDLGTTYSC(+71.04)VAHFANDRVDIIANDQGNR.T
		K.AVYLETIGNPK.Y	K.AVPEALIDHVEKNNLQGK.L	K.DANNEWFFNR.E	K.AVGVSNFSINNIK.E
		K.AWDLLQSGSQNISEFDSFTDILK.S	K.AVPHYNR.L	K.DANNFPIAPGADQLLPLVDGADYFAIPLTITTK.G	K.AVIIASQGVLSPAFNALLFLSDPESGKDIELPTQPVR.K
		K.AWISLAVEGEPVNSPNYFVAK.L	K.AVQNIILGIYYNSGEVCCAGSR.V	K.DAPSPFIFK.T	K.AVIINTPHNPIGK.V
		K.AWLPVVR.R	K.AVQNLVDFIK.E	K.DASLPTLSQWK.L	K.AVIVAPTR.D
		K.AWNLNQFQIEADFIGHNSNINTLTASPDGTLIASAGK.D	K.AVQYLHEIKDSVVAAFQWATK.E	K.DASLVDYVQVR.Q	K.AVKELYEVDVLK.V
		K.AWRDEAFSIWSEWAK.L	K.AVSISYSALGSIK.E	K.DATIPELQALLNDPK.Q	K.AVLDSWVR.Y
		K.AWTDVLPWK.Y	K.AVSNAVR.L	K.DATIPELQALLNDPKQPLFQR.Y	K.AVLEFTPETPSPLIGILENK.I
		K.AWTDVLPWKYDEEFASQK.V	K.AVSNAVRLSRSGLANPR.Q	K.DATIPTNEFVVDIIK.A	K.AVLFNFK.G
		K.AYAQGISK.Q	K.AVSNLYK.I	K.DAVDDLESLFK.E	K.AVLQPASNSTDVRR.L
		K.AYAQGVSK.K	K.AVTATEDAELQALLESK.E	K.DAVSAITSSC(+71.04)GADTFLFTAFNDYWK.A	K.AVLTSAVTEVFLR.K
		K.AYAQGVSKK.E	K.AVTTTFDK.V	K.DAVSVFGFR.T	K.AVMNAWNGTESQSK.N
		K.AYAQNVQQR.E	K.AVTVEAGMIALR.N	K.DAVWFGPPK.A	K.AVNELPTKPSTDELLELYALYK.Q
		K.AYAVTTLPQEQSDQILTLVK.R	K.AVTVEAGMIALRNGQSSVK.H	K.DAWGVFR.V	K.AVPEALIDHVEK.N
		K.AYDKSARKYVDEQVELADAAPPPEAK.L	K.AVTVHSK.S	K.DDANEIFSKPIAWNEALK.Q	K.AVPEALIDHVEKNNLQGK.L
		K.AYEELSNTDLEFK.F	K.AVTWNLYGQLVK.K	K.DDANYIAEFK.N	K.AVPHYNR.L
		K.AYEELSNTDLEFKFPEPGYLEGVK.T	K.AVVAQFNASQLITQR.E	K.DDFLFTNDQFPLK.S	K.AVPHYNRLDSYK.V
		K.AYFTAPSSER.R	K.AVVESVGAEVDEAR.I	K.DEIWWGPVNKPC(+71.04)SER.T	K.AVQNIILGIYYNSGEVC(+71.04)C(+71.04)AGSR.V
		K.AYFTAPSSQR.R	K.AVVESVGAEVDEARINELLSSLEGK.G	K.DELASIFELPAR.F	K.AVQNLVDFIK.E
		K.AYGAQAVVISVDPK.R	K.AVVFNTVAR.L	K.DFATFAK.E	K.AVQYLHEIKDSVVAAFQWATK.E
		K.AYGDVQPLK.G	K.AVVVVGDSNGHVGLGIK.T	K.DFDEIIFGNVLSANLGQAPAR.Q	K.AVSISYSALGSIK.E
		K.AYGEGEEHEPVVEIPK.R	K.AVYAGENFHHGDK.L	K.DFDILVHDLR.D	K.AVSNAVR.L
		K.AYGLGNSSSSK.N	K.AVYAGENFHHGDKL	K.DFEVNISSLDAR.E	K.AVSNLYK.I
		K.AYLALFK.L	K.AVYLETIGNPK.Y	K.DFIFAEK	K.AVTTTFDK.V
		K.AYLAQSPQFNK.Q	K.AVYSDLLK.T	K.DFIQEHVPGPK.E	K.AVTVHSK.S
		K.AYLDELKDVR.Q	K.AWDLLQSGSQNISEFDSFTDILK.S	K.DFKPQALGDTNLFKPIK.I	K.AVTWNLYGQLVK.K
		K.AYLETEIK.V	K.AWELHKDITYLNNR.A	K.DFLKGDASPIVK.S	K.AVVAQFNASQLITQR.E
		K.AYLPVNESFGFTGELR.Q	K.AWISLAVEGEPVNSPNYFVAK.L	K.DFLLKPELSR.A	K.AVVAQFNASQLITQREK.V
		K.AYLVSCTNSR.L	K.AWNLNQFQIEADFIGHNSNINTLTASPDGTLIASAGK.D	K.DFLSGTVLYLNSLAK.R	K.AVVESVGAEVDEARINELLSSLEGK.G
		K.AYNPANVESSWYDWWIK.T	K.AWRDEAFSIWSEWAK.L	K.DFNISGTSR.L	K.AVYAGENFHHGDKL
		K.AYPILAR.A	K.AWTDVLPWK.Y	K.DFNTQLR.G	K.AVYLETIGNPK.Y
		K.AYPTAVIMAPTR.E	K.AWTDVLPWKYDEEFASQK.V	K.DFSPLNVGSDWK.A	K.AVYSDLLK.T
		K.AYPTQDLVFNLQR.L	K.AWYDVAGAIK.L	K.DFSYLFSDETNAR.K	K.AWDLLQSGSQNISEFDSFTDILK.S
		K.AYREEPDLENLLFNK.F	K.AYAQGISK.Q	K.DFYVDQIHRPR.H	K.AWDNLYGEEC(+71.04)GQK.R
		K.AYTEMIK.R	K.AYAQGVSK.K	K.DGEIMLWNLAAK.K	K.AWELHKDITYLNNR.A
		K.AYTEQNVETAHVAK.E	K.AYAQGVSKK.E	K.DGFAPLSLISK.F	K.AWISLAVEGEPVNSPNYFVAK.L
		K.AYTPDTPAVAISR.L	K.AYAQNVQQR.E	K.DGKYDLDFKNPESDK.S	K.AWLPVVR.R
		K.AYTTVGSILK.T	K.AYAVTTLPQEQSDQILTLVK.R	K.DGKYDLDFKNPESDKSK.W	K.AWNLNQFQIEADFIGHNSNINTLTASPDGTLIASAGK.D
		K.AYTYFGEQSNLPK.I	K.AYDKSARKYVDEQVELADAAPPPEAK.L	K.DGSLVQIAR.G	K.AWTDVLPWK.Y
		K.CAALITGHNR.S	K.AYEELSNTDLEFKFPEPGYLEGVK.T	K.DGTVLQGYSFGAEK.S	K.AWTDVLPWKYDEEFASQK.V
		K.CCSDVFNQVVK.S	K.AYFGNSDGSVEVTEK	K.DHGDVSNQLYAK.Y	K.AYAQGISK.Q
		K.CDAGVVMR.D	K.AYFTAPSSER.R	K.DHPFGFYAKPVK.K	K.AYAQGVSK.K
		K.CDLGITGVDQVR.E	K.AYFTAPSSERR.V	K.DIEFSVEELNAATGSK.T	K.AYAQGVSKK.E
		K.CFGPIKVELPTK.E	K.AYFTAPSSQR.R	K.DIFENLNNQLK.T	K.AYAQNVQQR.E
		K.CGDCGSALQGISTLRPR.Q	K.AYGDVQPLK.G	K.DIFSNDELLSDAYDAK.L	K.AYAVTTLPQEQSDQILTLVK.R
		K.CGHTNQLRPK.K	K.AYGEGEEHEPVVEIPK.R	K.DIFTLFDK.K	K.AYEELSNTDLEFK.F
		K.CGSVTVR.L	K.AYGLGNSSSSK.N	K.DIFTLFDKK.G	K.AYEELSNTDLEFKFPEPGYLEGVK.T
		K.CGVISPR.F	K.AYKIDQLNWK.M	K.DIGPFAAPK.L	K.AYFGNSDGSVEVTEK
		K.CIAACTGVPDDKWEQTYK.K	K.AYLALFK.L	K.DIIC(+71.04)QIISSTITGDVVLAAAYSHELPR.Y	K.AYFTAPSSER.R
		K.CIAIIPQFELSTADSR.G	K.AYLAQSPQFNK.Q	K.DIIIALVGNK.I	K.AYFTAPSSERR.V
		K.CINLSAEKEPEIFDAIK.F	K.AYLDELK.D	K.DILDEFR.K	K.AYFTAPSSQR.R
		K.CLAPTYLGEFALK.G	K.AYLDELKDVR.Q	K.DILDEFRK.R	K.AYGAQAVVISVDPK.R
		K.CLTSPYATR.N	K.AYLETEIK.V	K.DILFPAVQVNAVYEDVYLLGTSLARPVIAK.A	K.AYGDVQPLK.G
		K.CNPNRPIYWIQSSYDEK.T	K.AYLPVNESFGFTGELR.Q	K.DILTTVFTDETTLVK.S	K.AYGLGNSSSSK.N
		K.CNVLLIQK.S	K.AYLVSCTNSR.L	K.DINSYTNSTSVINELR.S	K.AYKIDQLNWK.M
		K.CPFTGLVSIR.G	K.AYNPANVESSWYDWWIK.T	K.DIPNNELVIR.V	K.AYLALFK.L
		K.CQATLALR.N	K.AYPILAR.A	K.DIPTVAPANDLLDIVLNR.T	K.AYLAQSPQFNK.Q
		K.CQRPGCPGR.Y	K.AYPTAVIMAPTR.E	K.DIPVNKPIAVYVEDK.A	K.AYLDELK.D
		K.CRQEFLER.V	K.AYPTQDLVFNLQR.L	K.DIPVPEPKPNEILINVK.Y	K.AYLDELKDVR.Q
		K.CSWVINK.A	K.AYREEPDLENLLFNK.F	K.DIPVPKPK.A	K.AYLETEIK.V
		K.CTYKDNELLTK.Y	K.AYSLLAIK.Y	K.DIQIPVYDTFDGSDLR.V	K.AYLPVNESFGFTGELR.Q
		K.CVHFQNSYYR.K	K.AYTEMIK.R	K.DISALNANIR.F	K.AYLVSC(+71.04)TNSR.L
		K.CYQLPPAGR.G	K.AYTEQNVETAHVAK.E	K.DISASSPNLGGILK.A	K.AYNERHWAAIYVGK.N
		K.DAAQFWTNR.I	K.AYTPDTPAVAISR.L	K.DISSTLLNELK.S	K.AYNPANVESSWYDWWIK.T
		K.DAESAISIDPSYFR.G	K.AYTYFGEQSNLPK.I	K.DITNDITTITR.S	K.AYPTAVIMAPTR.E
		K.DAGIITHIGAAFSR.D	K.CAALITGHNR.S	K.DITYLNNR.A	K.AYPTQDLVFNLQR.L
		K.DAGLSTSDISEVLLVGGMSR.M	K.CCSDVFNQVVK.S	K.DIVGAVLK.A	K.AYREEPDLENLLFNK.F
		K.DAGLTAYNHNIDTSR.E	K.CDLGITGVDQVR.E	K.DIVPPGKR.Q	K.AYSLLAIK.Y
		K.DAGQIVGLNVLR.V	K.CFGPIKVELPTK.E	K.DIYGWTQTSLDDYPIK.I	K.AYTEMIK.R
		K.DAIKETGATASAIFVPPPIAAAAIK.E	K.CGDCGSALQGISTLRPR.Q	K.DKADVDGFLVGGASLKPEFVDIINSR.N	K.AYTEQNVETAHVAK.E
		K.DAIVVNPWDSVAVAK.S	K.CGFTPQYK.E	K.DKDGNEFMLKPPHGDGLPQR.G	K.AYTTVGSILK.T
		K.DAKNPVILADACCSR.H	K.CGHTNQLRPK.K	K.DKDGYIWILGR.V	K.AYTYFGEQSNLPK.I
		K.DALAYLASPAVVAASAVLGK.I	K.CGSVTVR.L	K.DKDQFAVEITSK.Y	K.AYVQFLK.E
		K.DALEFIVLLHR.T	K.CGVISPR.F	K.DKEIQSVASETLISIVNAVNPVAIK.A	K.C(+71.04)AALITGHNR.S
		K.DALIELGLDTK.V	K.CIAACTGVPDDKWEQTYK.K	K.DKENLQQSLYSSIDPAPPLPLEK.D	K.C(+71.04)AHPDYQALLTDYLDR.A
		K.DALLGVSQK.A	K.CINLSAEKEPEIFDAIK.F	K.DKFFTLSAENIEER.L	K.C(+71.04)C(+71.04)IGFVGGSDLSK.Q
		K.DALPSVTSEQVR.E	K.CITAFQSYIGENIDPLVELSGK.I	K.DKIDLLFEENNFKPFK.Y	K.C(+71.04)C(+71.04)SDVFNQVVK.S
		K.DANNEWFFNR.E	K.CLAPTYLGEFALK.G	K.DKIETLLI	K.C(+71.04)DAGVVMR.D
		K.DANNFPIAPGADQLLPLVDGADYFAIPLTITTK.G	K.CLTSPYATR.N	K.DKLELPPIFR.D	K.C(+71.04)DLGITGVDQVR.E
		K.DAPSPFIFK.T	K.CNPNRPIYWIQSSYDEK.T	K.DKYGIYLK.E	K.C(+71.04)FGPIKVELPTK.E
		K.DASIVYR.T	K.CNVLLIQK.S	K.DKYVLITGAGK.G	K.C(+71.04)GALLDPFELINPR.C
		K.DASLPTLSQWK.L	K.CPFTGLVSIR.G	K.DLALILGK.S	K.C(+71.04)GDC(+71.04)GSALQGISTLRPR.Q
		K.DASLVDYVQVR.Q	K.CPHLEIVNLSDNAFGLR.T	K.DLASNLVEQFLR.I	K.C(+71.04)GHMAGR.C
		K.DATIPELQALLNDPK.Q	K.CQATLALR.N	K.DLDLNSVESYVK.N	K.C(+71.04)GHTNQLRPK.K
		K.DATIPTNEFVVDIIK.A	K.CQRPGCPGR.Y	K.DLDVILVAPK.G	K.C(+71.04)GSVTVR.L
		K.DAVSAITSSCGADTFLFTAFNDYWK.A	K.CRQEFLER.V	K.DLESEYWPR.L	K.C(+71.04)GVISPR.F
		K.DAVSVFGFR.T	K.CSWVINK.A	K.DLETLTMHTK.T	K.C(+71.04)IAAC(+71.04)TGVPDDKWEQTYK.K
		K.DAVVTVPAYFNDSQR.Q	K.CTGAVVSQQWFGGAR.M	K.DLFHPEQLISGK.E	K.C(+71.04)IAIIPQFELSTADSR.G
		K.DAVWFGPPK.A	K.CTYKDNELLTK.Y	K.DLFIFDKR.L	K.C(+71.04)INLSAEKEPEIFDAIK.F
		K.DAWGVFR.V	K.CYQLPPAGR.G	K.DLHLKPVVSVK.E	K.C(+71.04)ITAFQSYIGENIDPLVELSGK.I
		K.DDAANILKPALSR.G	K.DAAQFWTNR.I	K.DLIPLLPK.I	K.C(+71.04)KENPDVEFLK.E
		K.DDANEIFSKPIAWNEALK.Q	K.DAEIVITTPFFPAYISR.N	K.DLKFPLPHR.V	K.C(+71.04)KSELIDAFGFLGGNAFMK.D
		K.DDANYIAEFK.N	K.DAESAISIDPSYFR.G	K.DLLATHGNDIQVPESQVK.S	K.C(+71.04)LAPTYLGEFALK.G
		K.DEFFAFQK.E	K.DAGIITHIGAAFSR.D	K.DLLDYAAQK.G	K.C(+71.04)LIPMGITNENVAANFK.I
		K.DEIWWGPVNKPCSER.T	K.DAGLSTSDISEVLLVGGMSR.M	K.DLLIGLLSR.D	K.C(+71.04)LTSPYATR.N
		K.DFATFAK.E	K.DAGQIVGLNVLR.V	K.DLLLLDVAPLSLGVGMQGDIFGIVVPR.N	K.C(+71.04)LYVYNK.I
		K.DFDEIIFGNVLSANLGQAPAR.Q	K.DAIKETGATASAIFVPPPIAAAAIK.E	K.DLLLLDVAPLSLGVGMQGDMFGIVVPR.N	K.C(+71.04)NPNRPIYWIQSSYDEK.T
		K.DFDILVHDLR.D	K.DAKNPVILADACCSR.H	K.DLLQTMFPVDFIHEGK.R	K.C(+71.04)NVLLIQK.S
		K.DFEVNISSLDAR.E	K.DALAYLASPAVVAASAVLGK.I	K.DLLQTMFPVDFIHEGKR.Y	K.C(+71.04)PFTGLVSIR.G
		K.DFIFAEK	K.DALEFIVLLHR.T	K.DLPFPLENQHNFYVLIETSGSNK.R	K.C(+71.04)QATLALR.N
		K.DFIQEHVPGPK.E	K.DALIELGLDTK.V	K.DLPFPLENQHNFYVLIETSGSNKR.H	K.C(+71.04)RQEFLER.V
		K.DFKPLINQR.L	K.DALLGVSQK.A	K.DLPNADKETDPFK.L	K.C(+71.04)SSDVFNHVVK.S
		K.DFKPQALGDTNLFKPIK.I	K.DANNEWFFNR.E	K.DLPNADKETDPFKLSGAQVVDNLK.L	K.C(+71.04)SWVINK.A
		K.DFLKGDASPIVK.S	K.DANNFPIAPGADQLLPLVDGADYFAIPLTITTK.G	K.DLPVLGWTHFQPAQLTTLGK.R	K.C(+71.04)TGAVVSQQWFGGAR.M
		K.DFLLKPELSR.A	K.DAPSPFIFK.T	K.DLQDSPFPSAPLR.K	K.C(+71.04)TQAYLNTK.I
		K.DFLSGTVLYLNSLAK.R	K.DASLPTLSQWK.L	K.DLSFPILISSDLQTAISNADSSYK.I	K.C(+71.04)TYKDNELLTK.Y
		K.DFNISGTSR.L	K.DASLVDYVQVR.Q	K.DLSPAINYTK.L	K.C(+71.04)VHFQNSYYR.K
		K.DFNTQLR.G	K.DATIPELQALLNDPK.Q	K.DLSQFGFFER.S	K.C(+71.04)YQLPPAGR.G
		K.DFSPLNVGSDWK.A	K.DATIPTNEFVVDIIK.A	K.DLTHVEPPKDLDVILVAPK.G	K.DAAQFWTNR.I
		K.DFSYLFSDETNAR.K	K.DAVSVFGFR.T	K.DLTNLLFETALLTSGFSLEEPTSFASR.I	K.DAGIITHIGAAFSR.D
		K.DFYVDQIHRPR.H	K.DAVWFGPPK.A	K.DLVALDLGSLIAGAK.Y	K.DAGLSTSDISEVLLVGGMSR.M
		K.DGEIMLWNLAAK.K	K.DAWGVFR.V	K.DLVPDLTNFYQQYK.S	K.DAGLTAYNHNIDTSR.E
		K.DGGHHQFPLQFFIDYK.G	K.DDAANILKPALSR.G	K.DLVPVTTEVAK.I	K.DAGQIVGLNVLR.V
		K.DGKYDLDFKNPESDK.S	K.DDANEIFSKPIAWNEALK.Q	K.DLVSGGVVVSNASDK.I	K.DAIKETGATASAIFVPPPIAAAAIK.E
		K.DGKYDLDFKNPESDKSK.W	K.DDANYIAEFK.N	K.DLYGDLPYSTTASR.K	K.DAKNPVILADAC(+71.04)C(+71.04)SR.H
		K.DGTVLQGYSFGAEK.S	K.DDFLFTNDQFPLK.S	K.DLYHIPEAETVIR.G	K.DALAYLASPAVVAASAVLGK.I
		K.DIDLFNLR.E	K.DDLPYYVNALADVLYK.T	K.DLYSVSAAVTER.L	K.DALEFIVLLHR.T
		K.DIFAGTIGGIAQVLVGQPFDTTK.V	K.DDSKLFQTLVNLQK.F	K.DMPYTKEEQQWQAIR.R	K.DALIELGLDTK.V
		K.DIFENLNNQLK.T	K.DEIWWGPVNKPCSER.T	K.DNFWNNIYK.V	K.DALLGVSQK.A
		K.DIFSNDELLSDAYDAK.L	K.DELASIFELPAR.F	K.DNPWPQWPR.V	K.DANNEWFFNR.E
		K.DIFTGEEVEIPPVTK.I	K.DFATFAK.E	K.DNQIYAIEKPEVFR.S	K.DANNFPIAPGADQLLPLVDGADYFAIPLTITTK.G
		K.DIFTLFDK.K	K.DFDEIIFGNVLSANLGQAPAR.Q	K.DPFDIFASTASK.E	K.DAPSPFIFK.T
		K.DIFTLFDKK.G	K.DFDILVHDLR.D	K.DPIHHLFDVYVR.I	K.DAPTFQESALIADK.L
		K.DIGPFAAPK.L	K.DFEVNISSLDAR.E	K.DPITIVPAEDGSGAGAAVIAALSEK.R	K.DASIVYR.T
		K.DIHDWNNR.M	K.DFIFAEK	K.DPMGNNITFSGLANATDSAPTSK.D	K.DASLPTLSQWK.L
		K.DIIAVGFDPK.N	K.DFIQEHVPGPK.E	K.DQGELIGILNNLGYSK.D	K.DASLVDYVQVR.Q
		K.DIICQIISSTITGDVVLAAAYSHELPR.Y	K.DFKPLINQR.L	K.DQGYQVEFHK.S	K.DATIPELQALLNDPK.Q
		K.DIIIALVGNK.I	K.DFKPQALGDTNLFKPIK.I	K.DQIDFFK.A	K.DAVSVFGFR.T
		K.DILDEFR.K	K.DFLKGDASPIVK.S	K.DQWKPYFVNLNDK.S	K.DAVVTVPAYFNDSQR.Q
		K.DILDEFRK.R	K.DFLSGTVLYLNSLAK.R	K.DQWSPALTLSK.V	K.DAVWFGPPK.A
		K.DILFPAVQVNAVYEDVYLLGTSLARPVIAK.A	K.DFNISGTSR.L	K.DQYVPEVSALDLSR.S	K.DAWGVFR.V
		K.DILTTVFTDETTLVK.S	K.DFSPLNVGSDWK.A	K.DRDWNVDLIPK.F	K.DDAANILKPALSR.G
		K.DINEILSNYVK.E	K.DFSYLFSDETNAR.K	K.DREQFVDDLEQALYASK.I	K.DDANEIFSKPIAWNEALK.Q
		K.DINSYTNSTSVINELR.S	K.DFVFSESSK.V	K.DRPNWGYGTPATGVGK.W	K.DDANYIAEFK.N
		K.DIPNNELVIR.V	K.DFYVDQIHRPR.H	K.DRYDDALNATR.A	K.DDIFALMLK.G
		K.DIPVNKPIAVYVEDK.A	K.DGEIMLWNLAAK.K	K.DSDSSKPAFSFGTK.S	K.DDSKLFQTLVNLQK.F
		K.DIPVNKPIAVYVEDKADVPAFK.D	K.DGFAPLSLISK.F	K.DSGLWGFSTATR.N	K.DEIWWGPVNKPC(+71.04)SER.T
		K.DIPVPEPKPNEILINVK.Y	K.DGGHHQFPLQFFIDYK.G	K.DSGSSKPAFSFGAKPDEK.K	K.DELASIFELPAR.F
		K.DIPVPKPK.A	K.DGKYDLDFKNPESDK.S	K.DSIGGVVTC(+71.04)VVR.N	K.DFATFAK.E
		K.DIQIPVYDTFDGSDLR.V	K.DGKYDLDFKNPESDKSK.W	K.DSIVSLIK.A	K.DFDEIIFGNVLSANLGQAPAR.Q
		K.DISAISTLAQTFPNLK.N	K.DGSLVQIAR.G	K.DSLAYGYTESR.L	K.DFDILVHDLR.D
		K.DISALNANIR.F	K.DGVAHLLNR.F	K.DSLDNTFVTR.L	K.DFIDLMR.L
		K.DISSTLLNELK.S	K.DIFAGTIGGIAQVLVGQPFDTTK.V	K.DSLGDYLR.A	K.DFIFAEK
		K.DITNDITTITR.S	K.DIFENLNNQLK.T	K.DSLPLLLAAVEEGK.L	K.DFIQEHVPGPK.E
		K.DITYLNNR.A	K.DIFSNDELLSDAYDAK.L	K.DSLVSSLFELSK.A	K.DFKPLINQR.L
		K.DIVGAVLK.A	K.DIFTLFDK.K	K.DSNKDVVVEGLR.R	K.DFKPQALGDTNLFKPIK.I
		K.DIVPPGKR.Q	K.DIFTLFDKK.G	K.DSNLEPNFR.D	K.DFLKGDASPIVK.S
		K.DIYGWTQTSLDDYPIK.I	K.DIGPFAAPK.L	K.DSNLVGQNIISYLQK.S	K.DFLSGTVLYLNSLAK.R
		K.DKADVDGFLVGGASLKPEFVDIINSR.N	K.DIICQIISSTITGDVVLAAAYSHELPR.Y	K.DSTFASSVTGTLRPGDLVK.I	K.DFNISGTSR.L
		K.DKDGYIWILGR.V	K.DIIIALVGNK.I	K.DSVVAAFQWATK.E	K.DFNTQLR.G
		K.DKDQFAVEITSK.Y	K.DILDEFR.K	K.DSVYSVVFTR.D	K.DFPEINIEPQLK.I
		K.DKEIQSVASETLISIVNAVNPVAIK.A	K.DILDEFRK.R	K.DSYINANTIETAK.M	K.DFSPLNVGSDWK.A
		K.DKENLQQSLYSSIDPAPPLPLEK.D	K.DILFPAVQVNAVYEDVYLLGTSLARPVIAK.A	K.DSYLSVIK.A	K.DFSYLFSDETNAR.K
		K.DKFFTLSAENIEER.L	K.DILTTVFTDETTLVK.S	K.DTLLFLR.S	K.DFVFSESSK.V
		K.DKIDLLFEENNFKPFK.Y	K.DINEILSNYVK.E	K.DTLNAMNAPLQGYPTELFPMQLYTLDPLGNVVGVTSTK.N	K.DFYVDQIHRPR.H
		K.DKIETLLI	K.DINSYTNSTSVINELR.S	K.DTLPLGFTFSYPASQNK.I	K.DGEIMLWNLAAK.K
		K.DKLELPPIFR.D	K.DIPAVNGAIEGDQIVYR.D	K.DTLYILLDNALK.L	K.DGFAPLSLISK.F
		K.DKPTLIK.M	K.DIPNNELVIR.V	K.DTPFTIYDGEAVAK.Y	K.DGGHHQFPLQFFIDYK.G
		K.DKPYFDAEHVIHISHGWR.T	K.DIPTVAPANDLLDIVLNR.T	K.DTPIETHPLFNAETK.R	K.DGKYDLDFKNPESDK.S
		K.DKYALALK.D	K.DIPVNKPIAVYVEDK.A	K.DTPIETHPLFNAETKR.E	K.DGKYDLDFKNPESDKSK.W
		K.DKYGIYLK.E	K.DIPVPEPKPNEILINVK.Y	K.DTPLAVGFGVSTR.E	K.DGTVLQGYSFGAEK.S
		K.DKYVLITGAGK.G	K.DIPVPKPK.A	K.DTQLVLFSATFADAVR.Q	K.DGVAHLLNR.F
		K.DLALILGK.S	K.DIQIPVYDTFDGSDLR.V	K.DTVPILK.G	K.DHSIFALEPGVVR.Y
		K.DLDLNSVESYVK.N	K.DISAISTLAQTFPNLK.N	K.DTWDRPVDFTPTNDETYDVR.W	K.DIFAGTIGGIAQVLVGQPFDTTK.V
		K.DLDVILVAPK.G	K.DISSTLLNELK.S	K.DVDAC(+71.04)FVK.I	K.DIFENLNNQLK.T
		K.DLESEYWPR.L	K.DITNDITTITR.S	K.DVDDIVLVGGSTR.I	K.DIFQEVYEAQYK.S
		K.DLETLTMHTK.T	K.DITYLNNR.A	K.DVDGFGPTNIGELNK.K	K.DIFSNDELLSDAYDAK.L
		K.DLFHPEQLISGK.E	K.DIVGAVLK.A	K.DVDGFGPTNIGELNKK.N	K.DIFTLFDKK.G
		K.DLFIFDKR.L	K.DIVPPGKR.Q	K.DVDIIVFNIPHQFLPR.I	K.DIGPFAAPK.L
		K.DLGFSEK.D	K.DIYGWTQTSLDDYPIK.I	K.DVFNVNNIVR.V	K.DIIC(+71.04)QIISSTITGDVVLAAAYSHELPR.Y
		K.DLGVHLPLTK.R	K.DKADVDGFLVGGASLKPEFVDIINSR.N	K.DVLLIALSGITTR.D	K.DIKLSFLPRDVQEAGSTEPIVK.T
		K.DLHLKPVVSVK.E	K.DKADVDGFLVGGASLKPEFVDIINSRN	K.DVNAPLPTPFK.V	K.DIKNHYDPNGILNPYK.Y
		K.DLIAENEIFVASK.T	K.DKDGNEFMLKPPHGDGLPQR.G	K.DVNNALQPFQK.Y	K.DILDEFRK.R
		K.DLIDSALLRPGR.F	K.DKDGYIWILGR.V	K.DVNVVVADFGGIR.S	K.DILFPAVQVNAVYEDVYLLGTSLARPVIAK.A
		K.DLINFNDIGLGIGEISHR.S	K.DKEIQSVASETLISIVNAVNPVAIK.A	K.DVPDFEGVYVK.D	K.DILTTVFTDETTLVK.S
		K.DLIPLLPK.I	K.DKFFTLSAENIEER.L	K.DVPEPITEFTSPPLDGLLLENIK.L	K.DINEILSNYVK.E
		K.DLKFPLPHR.V	K.DKIDLLFEENNFKPFK.Y	K.DVPFTAIAGSEIFSLELSK.T	K.DINSYTNSTSVINELR.S
		K.DLLDYAAQK.G	K.DKIETLLI	K.DVPFVILGNK.I	K.DIPAVNGAIEGDQIVYR.D
		K.DLLIGLLSR.D	K.DKLELPPIFR.D	K.DVQPFIPK.S	K.DIPNNELVIR.V
		K.DLLIIMR.A	K.DKPTLIK.M	K.DVQTTYQHVLTK.V	K.DIPTVAPANDLLDIVLNR.T
		K.DLLLLDVAPLSLGVGMQGDIFGIVVPR.N	K.DKYALALK.D	K.DVSSTQGMQLTVATSELFK.E	K.DIPVNKPIAVYVEDK.A
		K.DLLLLDVAPLSLGVGMQGDMFGIVVPR.N	K.DKYGIYLK.E	K.DVSVFILYPTGR.I	K.DIPVPEPKPNEILINVK.Y
		K.DLLQTMFPVDFIHEGKR.Y	K.DKYVLITGAGK.G	K.DVTAIFEPLHAPNVIDK.Y	K.DIPVPKPK.A
		K.DLPFPLENQHNFYVLIETSGSNK.R	K.DLALACGNNER.S	K.DVTFLNDC(+71.04)VGPEVEAAVK.A	K.DIPVPKPKPNELLINVK.Y
		K.DLPFPLENQHNFYVLIETSGSNKR.H	K.DLALILGK.S	K.DVTNLGVPLPTLK.Y	K.DIQIPVYDTFDGSDLR.V
		K.DLPNADKETDPFK.L	K.DLASNLVEQFLR.I	K.DVTVPEPKPNEILVHVK.Y	K.DIQYLMHEPVLAK.F
		K.DLPNADKETDPFKLSGAQVVDNLK.L	K.DLDLNSVESYVK.N	K.DVVPVDLVDFDHLITK.D	K.DISAISTLAQTFPNLK.N
		K.DLPVLGWTHFQPAQLTTLGK.R	K.DLDVILVAPK.G	K.DVVVEGLR.R	K.DISALNANIR.F
		K.DLQDSPFPSAPLR.K	K.DLETLTMHTK.T	K.DVWSLTNEAAAK.A	K.DISSTLLNELK.S
		K.DLQMVSLTLR.V	K.DLFIFDKR.L	K.DWC(+71.04)LSGK.G	K.DITNDITTITR.S
		K.DLRPFPIR.C	K.DLFNDVLNK.I	K.DWNTQAGLGLHAVQLNILNR.G	K.DITYLNNR.A
		K.DLSDFDALLQWSQK.D	K.DLGINTVR.V	K.DWTGYLPER.M	K.DIVDVDGTKIPALEVASLYFR.S
		K.DLSFPILISSDLQTAISNADSSYK.I	K.DLHLKPVVSVK.E	K.DYC(+71.04)IIEVNAR.L	K.DIVGAVLK.A
		K.DLSPAINYTK.L	K.DLIDSALLRPGR.F	K.DYELAINK.Y	K.DIVPILLSK.M
		K.DLSQFGFFER.S	K.DLIPLLPK.I	K.DYHTLANNVESK.L	K.DIVPPGKR.Q
		K.DLTHVEPPKDLDVILVAPK.G	K.DLKFPLPHR.V	K.DYIMSPVGNPEGPEKPNK.K	K.DIVSAVVK.A
		K.DLTNLLFETALLTSGFSLEEPTSFASR.I	K.DLLAGTAGGIAQVLVGQPFDTTK.V	K.DYIMSPVGNPEGPEKPNKK.F	K.DIYGWTQTSLDDYPIK.I
		K.DLTPDLIHEAAQQHAIR.G	K.DLLATHGNDIQVPESQVK.S	K.DYKGEADPGVISVK.K	K.DKADVDGFLVGGASLKPEFVDIINSR.N
		K.DLVNIEPIR.K	K.DLLDYAAQK.G	K.DYNFVSVDEFK.S	K.DKADVDGFLVGGASLKPEFVDIINSRN
		K.DLVNIEPIRKSVDADK.A	K.DLLLLDVAPLSLGVGMQGDIFGIVVPR.N	K.DYSFLGVIAR.S	K.DKDGNEFMLKPPHGDGLPQR.G
		K.DLVPDLTNFYQQYK.S	K.DLLLLDVAPLSLGVGMQGDMFGIVVPR.N	K.DYSLGATLNNEQITTVDFFQNVNAFLQVGAK.A	K.DKDGYIWILGR.V
		K.DLVPVTTEVAK.I	K.DLLQTMFPVDFIHEGKR.Y	K.DYSNSVQWR.V	K.DKEIQSVASETLISIVNAVNPVAIK.A
		K.DLVSGGVVVSNASDK.I	K.DLPFPLENQHNFYVLIETSGSNK.R	K.EAC(+71.04)DWYAHSLNYNTPGGK.L	K.DKENLQQSLYSSIDPAPPLPLEK.D
		K.DLYGDLPYSTTASR.K	K.DLPFPLENQHNFYVLIETSGSNKR.H	K.EAC(+71.04)WAISNASSGGLQRPDIIR.Y	K.DKFFTLSAENIEER.L
		K.DLYHIPEAETVIR.G	K.DLPNADKETDPFK.L	K.EAFTSYR.G	K.DKIDLLFEENNFKPFK.Y
		K.DLYSVSAAVTER.L	K.DLPNADKETDPFKLSGAQVVDNLK.L	K.EAHELIPLFK.N	K.DKIETLLI
		K.DMPYTKEEQQWQAIR.R	K.DLPVLGWTHFQPAQLTTLGK.R	K.EAINWLK.E	K.DKLELPPIFR.D
		K.DNQIYAIEKPEVFR.S	K.DLPVLGWTHFQPAQLTTLGKR.A	K.EAIQNEIKPTVLVVINPGNPTGAVLSPESIAQIFEVAAK.Y	K.DKPTLIK.M
		K.DNYGKLPLIQSR.D	K.DLQDSPFPSAPLR.K	K.EAITYSWTLLTEVYGIPK.D	K.DKYALALK.D
		K.DPFDIFASTASK.E	K.DLQSTLDNIQSARPFDELTVDDLTK.I	K.EALAENNAK.K	K.DKYGIYLK.E
		K.DQGELIGILNNLGYSK.D	K.DLSFPILISSDLQTAISNADSSYK.I	K.EALASGQFRPLTR.K	K.DKYVLITGAGK.G
		K.DQGYQVEFHK.S	K.DLSPAINYTK.L	K.EALDFQPPSSGSGNYSGR.Y	K.DLALAC(+71.04)GNNER.S
		K.DQIDFFK.A	K.DLSQFGFFER.S	K.EALDLSIENVR.K	K.DLALILGK.S
		K.DQLDSADYVDNLIDGLSTILSK.Q	K.DLTHVEPPKDLDVILVAPK.G	K.EALFILQK.R	K.DLASNLVEQFLR.I
		K.DQWKPYFVNLNDK.S	K.DLTNLLFETALLTSGFSLEEPTSFASR.I	K.EANLFPEQQNK.E	K.DLDHAYFK.E
		K.DQWSPALTLSK.V	K.DLVPDLTNFYQQYK.S	K.EANLFPEQQTK.E	K.DLDLNSVESYVK.N
		K.DQYVPEVSALDLSR.S	K.DLVPVTTEVAK.I	K.EANVTGLR.D	K.DLDVILVAPK.G
		K.DRDWNVDLIPK.F	K.DLYGDLPYSTTASR.K	K.EAPNFNIK.I	K.DLESEYWPR.L
		K.DREQFVDDLEQALYASK.I	K.DLYHIPEAETVIR.G	K.EASAAYEILSDPEKR.D	K.DLETLTMHTK.T
		K.DRNDLITYLK.K	K.DLYSVSAAVTER.L	K.EASAAYESFKK.E	K.DLFHPEQLISGK.E
		K.DRNDLITYLKK.A	K.DNDDSISFMKISIK.T	K.EASYVNIPVIALTDLDSPSEFVDVAIPC(+71.04)NNR.G	K.DLFIFDKR.L
		K.DRPNWGYGTPATGVGK.W	K.DNFWNNIYK.V	K.EATFYQIYPASFK.D	K.DLHLKPVVSVK.E
		K.DRYDDALNATR.A	K.DNQIYAIEKPEVFR.S	K.EATIYQIYPASFK.D	K.DLIPLLPK.I
		K.DSDSSKPAFSFGTK.S	K.DNYGKLPLIQSR.D	K.EAVESADLILSVGALLSDFNTGSFSYSYK.T	K.DLKFPLPHR.V
		K.DSFIAQDHILFALFNDSSIQQIFK.E	K.DPFDIFASTASK.E	K.EAVESADLILSVGALLSDFNTGSFSYSYKTK.N	K.DLLAGTAGGIAQVLVGQPFDTTK.V
		K.DSFITTR.T	K.DPIIIESYDDYR.Y	K.EAYNYNDEQYQAISLVNYNVEK.F	K.DLLATHGNDIQVPESQVK.S
		K.DSGLWGFSTATR.N	K.DPMGNNITFSGLANATDSAPTSK.D	K.EAYVPATK.V	K.DLLDYAAQK.G
		K.DSIGGVVTCVVR.N	K.DQGELIGILNNLGYSK.D	K.EC(+71.04)ADLWPR.V	K.DLLIGLLSR.D
		K.DSLALINDLLR.E	K.DQGYQVEFHK.S	K.EC(+71.04)AIEYLK.A	K.DLLIIMR.A
		K.DSLAYGYTESR.L	K.DQIDFFK.A	K.EC(+71.04)INIKPQVDR.Y	K.DLLLLDVAPLSLGVGMQGDIFGIVVPR.N
		K.DSLDNTFVTR.L	K.DQLDSADYVDNLIDGLSTILSK.Q	K.EDDVRDFVIR.R	K.DLLLLDVAPLSLGVGMQGDMFGIVVPR.N
		K.DSLGDYLR.A	K.DQWKPYFVNLNDK.S	K.EDIIAGFK.N	K.DLLQTMFPVDFIHEGKR.Y
		K.DSLPLLLAAVEEGK.L	K.DQWSPALTLSK.V	K.EDLYQTFAR.T	K.DLMVTIISAMGEEAAISFK.E
		K.DSLPLLLAAVEEGKLTIDDIVLR.L	K.DQYVPEVSALDLSR.S	K.EDLYTKPEQVYNVYK.A	K.DLPFPLENQHNFYVLIETSGSNKR.H
		K.DSLVSSLFELSK.A	K.DREQFVDDLEQALYASK.I	K.EDNKFTILVNPNIATNQTSHSLADK.I	K.DLPILEFHGK.I
		K.DSNKDVVVEGLR.R	K.DRGTTTAGNASQVSDGVAGVLLAR.R	K.EDTVSWFK.Q	K.DLPNADKETDPFK.L
		K.DSNLEPNFR.D	K.DRIDSVSQLQNVAETTK.V	K.EEAAPKPPSSAVFSMFGGK.K	K.DLPNADKETDPFKLSGAQVVDNLK.L
		K.DSNLVGQNIISYLQK.S	K.DRNDLITYLK.K	K.EEEPILAPSVK.D	K.DLPVLGWTHFQPAQLTTLGK.R
		K.DSTFASSVTGTLRPGDLVK.I	K.DRNDLITYLKK.A	K.EEEVPLVALSLPSGK.F	K.DLQDSPFPSAPLR.K
		K.DSVVAAFQWATK.E	K.DRNSVIDAIVETHK.N	K.EEGIGSFYSGFTPILFK.Q	K.DLQLIVVNNK.S
		K.DSVYSVVFTR.D	K.DRPNWGYGTPATGVGK.W	K.EEIAALIVNYFSSIVEK.K	K.DLQMVNITC(+71.04)R.V
		K.DSYINANTIETAK.M	K.DRYDDALNATR.A	K.EEIFGPVVTVAK.F	K.DLQMVSLTLR.V
		K.DTLLFLR.S	K.DSDSSKPAFSFGTK.S	K.EEQQWQAIR.R	K.DLQSTLDNIQSARPFDELTVDDLTK.I
		K.DTLYILLDNALK.L	K.DSFIAQDHILFALFNDSSIQQIFK.E	K.EEQQWQAIRR.G	K.DLRPFPIR.C
		K.DTLYINNVPFK.A	K.DSGLWGFSTATR.N	K.EESQSIYIPR.G	K.DLSDFDALLQWSQK.D
		K.DTPETAAQGPYGAHTVQVR.R	K.DSIGGVVTCVVR.N	K.EFDETIFNLPK.N	K.DLSFPILISSDLQTAISNADSSYK.I
		K.DTPFTIYDGEAVAK.Y	K.DSLAYGYTESR.L	K.EFEHIGGVIGAR.V	K.DLSPAINYTK.L
		K.DTPIETHPLFNAETK.R	K.DSLDNTFVTR.L	K.EFGILKK.G	K.DLTHVEPPKDLDVILVAPK.G
		K.DTPIETHPLFNAETKR.E	K.DSLGDYLR.A	K.EFHWEDVR.G	K.DLTNLLFETALLTSGFSLEEPTSFASR.I
		K.DTPLAVGFGVSTR.E	K.DSLPLLLAAVEEGK.L	K.EFIILGGGQEAK.D	K.DLVGGKSTVQNEILGDLGK.E
		K.DTVPILK.G	K.DSLPLLLAAVEEGKLTIDDIVLR.L	K.EFINDPR.N	K.DLVPDLTNFYQQYK.S
		K.DTVVVQSLIR.R	K.DSLVNGLQLTSVSR.Y	K.EFISQDSLSLK.V	K.DLVPVTTEVAK.I
		K.DVALLTDGR.F	K.DSLVSSLFELSK.A	K.EFLLNTLK.D	K.DLYGDLPYSTTASR.K
		K.DVALQFVGNLFEYFLQR.T	K.DSNKDVVVEGLR.R	K.EFLTFYGLNESDVVLVPNK.D	K.DLYHIPEAETVIR.G
		K.DVDDIVLVGGSTR.I	K.DSNLEPNFR.D	K.EFNDWTTNLSNLSQQLDAQIFK.I	K.DLYSVSAAVTER.L
		K.DVDGFGPTNIGELNKK.N	K.DSNLVGQNIISYLQK.S	K.EFQIIDTLLPGLQDEVMNIKPVQK.Q	K.DMVTMSSR.I
		K.DVDIIVFNIPHQFLPR.I	K.DSSSQSIFNWGFSEAER.R	K.EFSLTTLTNNIK.K	K.DNIC(+71.04)DLC(+71.04)YAPAR.V
		K.DVENLNTSSSPSSDLYIR.S	K.DSSSQSIFNWGFSEAERR.K	K.EFTGISAPYEAPK.A	K.DNQIYAIEKPEVFR.S
		K.DVFELFNSFGQLK.S	K.DSTFASSVTGTLRPGDLVK.I	K.EFTNPITK.K	K.DPFDIFASTASK.E
		K.DVLLIALSGITTR.D	K.DSVVAAFQWATK.E	K.EGGIASLFK.G	K.DPGIPSNFPYK.A
		K.DVLVLYYAPWCGHCK.R	K.DTFLILR.G	K.EGIFQAGNYASMFWLTDK.K	K.DPIHHLFDVYVR.I
		K.DVNAPLPTPFK.V	K.DTLEDSLNLIASLPLLTGR.I	K.EGIFQAGNYASMFWLTDKK.I	K.DPITIVPAEDGSGAGAAVIAALSEK.R
		K.DVNEQAFLSVSSK.G	K.DTLLFLR.S	K.EGIIKPISK.H	K.DPMGNNITFSGLANATDSAPTSK.D
		K.DVNNALQPFQK.Y	K.DTLNAMNAPLQGYPTELFPMQLYTLDPLGNVVGVTSTK.N	K.EGIPAGWQGLDNGPESR.K	K.DQAGWQNVLMR.F
		K.DVNVVVADFGGIR.S	K.DTLYILLDNALK.L	K.EGLALSSNISR.D	K.DQGELIGILNNLGYSK.D
		K.DVPDFEGVYVK.D	K.DTPETAAQGPYGAHTVQVR.R	K.EGPIFGEEMR.S	K.DQGYQVEFHK.S
		K.DVPEPITEFTSPPLDGLLLENIK.L	K.DTPFTIYDGEAVAK.Y	K.EGPSAPNPSLYVR.H	K.DQIDFFK.A
		K.DVPFTAIAGSEIFSLELSK.T	K.DTPIETHPLFNAETK.R	K.EGVITIR.E	K.DQLDSADYVDNLIDGLSTILSK.Q
		K.DVPFVILGNK.I	K.DTPIETHPLFNAETKR.E	K.EGWIKPC(+71.04)PPSTR.T	K.DQSDLIK.L
		K.DVQPFIPK.S	K.DTPLAVGFGVSTR.E	K.EGYGYFEDR.R	K.DQVLSVSFAQK.R
		K.DVQTTYQHVLTK.V	K.DTQLVLFSATFADAVR.Q	K.EHFLPTFNTEPLQDAK.V	K.DQWKPYFVNLNDK.S
		K.DVSVFILYPTGR.I	K.DTVPILK.G	K.EHFLPYVEQSLK.V	K.DQWSPALTLSK.V
		K.DVTAIFEPLHAPNVIDK.Y	K.DTVVVQSLIR.R	K.EHPFDC(+71.04)NGPTQIYR.S	K.DQYVPEVSALDLSR.S
		K.DVTFLNDCVGPEVEAAVK.A	K.DVAAPVTLK.Y	K.EIANLPEVK.H	K.DRDWNVDLIPK.F
		K.DVVPVDLVDFDHLITK.D	K.DVDACFVK.I	K.EIDGRPINC(+71.04)DMSTSKPAGNNDR.A	K.DREQFVDDLEQALYASK.I
		K.DVVVEGLR.R	K.DVDDIVLVGGSTR.I	K.EIDLLSF	K.DRGTTTAGNASQVSDGVAGVLLAR.R
		K.DVWSLTNEAAAK.A	K.DVDGFGPTNIGELNKK.N	K.EIGFPVIVR.A	K.DRIDSVSQLQNVAETTK.V
		K.DWCLSGK.G	K.DVDIIVFNIPHQFLPR.I	K.EIHFFGDK.T	K.DRNDLITYLK.K
		K.DWNTQAGLGLHAVQLNILNR.G	K.DVFNVNNIVR.V	K.EIIPPQPSTQR.N	K.DRNSVIDAIVETHK.N
		K.DWTGYLPER.M	K.DVLLIALSGITTR.D	K.EILDEFDENHKHPIR.F	K.DRPNWGYGTPATGVGK.W
		K.DYASVVPPR.H	K.DVLVLYYAPWCGHCK.R	K.EILGHEIFFDWELPR.V	K.DRYDDALNATR.A
		K.DYELAINK.Y	K.DVNDPAVTIGFNVIGQEK.T	K.EILGTAQSVGC(+71.04)R.V	K.DSAVNAVC(+71.04)YGAK.L
		K.DYHTLANNVESK.L	K.DVNNALQPFQK.Y	K.EINDESSVLYWAHK.N	K.DSDSSKPAFSFGTK.S
		K.DYIMSPVGNPEGPEKPNK.K	K.DVNVVVADFGGIR.S	K.EINLLTQPINR.Y	K.DSFIAQDHILFALFNDSSIQQIFK.E
		K.DYIMSPVGNPEGPEKPNKK.F	K.DVPDFEGVYVK.D	K.EIPLDLAK.S	K.DSFITTR.T
		K.DYKGEADPGVISVK.K	K.DVPEPITEFTSPPLDGLLLENIK.L	K.EIPLVASNIPAIYLPR.I	K.DSFLTDRLELLLR.G
		K.DYNFVSVDEFK.S	K.DVPFTAIAGSEIFSLELSK.T	K.EIPVGISYSIQGK.K	K.DSGLWGFSTATR.N
		K.DYSFLGVIAR.S	K.DVPFVILGNK.I	K.EIQSVASETLISIVNAVNPVAIK.A	K.DSGSSKPAFSFGAKPDEK.K
		K.DYSLGATLNNEQITTVDFFQNVNAFLQVGAK.A	K.DVQPFIPK.S	K.EISDLYTGVR.M	K.DSIGGVVTC(+71.04)VVR.N
		K.DYTPETFFALHDIK.K	K.DVQTTYQHVLTK.V	K.EITALAPSSMK.V	K.DSLAYGYTESR.L
		K.DYVNFLK.E	K.DVSVFILYPTGR.I	K.EITGSYIIK.Y	K.DSLDNTFVTR.L
		K.EACDWYAHSLNYNTPGGK.L	K.DVTAIFEPLHAPNVIDK.Y	K.EITSNDIYYWGLSVIK.Q	K.DSLPLLLAAVEEGK.L
		K.EACWAISNASSGGLQRPDIIR.Y	K.DVTAIFEPLHAPNVIDKYIAPEKK.L	K.EIVFASPPR.K	K.DSLPLLLAAVEEGKLTIDDIVLR.L
		K.EAFALFDKDNNGSISSSELATVMR.S	K.DVTFLNDCVGPEVEAAVK.A	K.EIVTNILKPGR.T	K.DSLVNGLQLTSVSR.Y
		K.EAFTSYR.G	K.DVVPVDLVDFDHLITK.D	K.EIVVSNTAGGAPLR.L	K.DSLVSSLFELSK.A
		K.EAHELIPLFK.N	K.DVWSLTNEAAAK.A	K.EIWSQYAPQLK.D	K.DSNLVGQNIISYLQK.S
		K.EAIGVLAVTIASADSLK.G	K.DWCLSGK.G	K.EIYDWAGEYPLAV	K.DSSSQSIFNWGFSEAER.R
		K.EAINWLK.E	K.DWNTQAGLGLHAVQLNILNR.G	K.EIYHTPLLELTHAAQLQHR.K	K.DSSSQSIFNWGFSEAERR.K
		K.EAITYSWTLLTEVYGIPK.D	K.DYCIIEVNAR.L	K.EKDHVEGFAPEVAWVTR.A	K.DSTFASSVTGTLRPGDLVK.I
		K.EALAENNAK.K	K.DYELAINK.Y	K.EKDIVGAVLK.A	K.DSTLIMQLLR.D
		K.EALAPYLPYINK.N	K.DYHTLANNVESK.L	K.EKDRNDLITYLK.K	K.DSVVAAFQWATK.E
		K.EALASGQFRPLTR.K	K.DYIMSPVGNPEGPEKPNK.K	K.EKDRNDLITYLKK.A	K.DSVYSVVFTR.D
		K.EALDFQPPSSGSGNYSGR.Y	K.DYIMSPVGNPEGPEKPNKK.F	K.EKEEFQDSILEDLDLLGIK.G	K.DTIENIVPGR.T
		K.EALDLSIENVR.K	K.DYKGEADPGVISVK.K	K.EKEHEAK.I	K.DTLNAMNAPLQGYPTELFPMQLYTLDPLGNVVGVTSTK.N
		K.EALGSMGNDAPLACLNENPVLLYDYFR.Q	K.DYNFVSVDEFK.S	K.EKEVDQVIVVTVDNPFANQAWAK.S	K.DTLPLGFTFSYPASQNK.I
		K.EALHSFLNR.A	K.DYSFLGVIAR.S	K.EKFPDQWLAYNLSPSFNWPK.A	K.DTLYILLDNALK.L
		K.EANLFPEQQNK.E	K.DYSLGATLNNEQITTVDFFQNVNAFLQVGAK.A	K.EKLNTGHEILQIQPR.E	K.DTNVPTLDKFVC(+71.04)SDAAWLNNVTDNVFNVLR.R
		K.EANLFPEQQTK.E	K.EACWAISNASSGGLQRPDIIR.Y	K.EKPAAQSSLLR.L	K.DTPETAAQGPYGAHTVQVR.R
		K.EANVTGLR.D	K.EAFTSYR.G	K.EKPETLVLFDVDGTLTPAR.L	K.DTPFTIYDGEAVAK.Y
		K.EAPNFNIK.I	K.EAGVDIIPSNDFSFYDQVLDLSLLFNVIPDRYTK.Y	K.EKPGIFNMK.D	K.DTPIETHPLFNAETK.R
		K.EASAAYEILSDPEKR.D	K.EAHELIPLFK.N	K.EKPSFQPLPLTAESLEYR.R	K.DTPIETHPLFNAETKR.E
		K.EASAAYESFK.K	K.EAIGVLAVTIASADSLK.G	K.EKVPLDLEPSNTILETK.T	K.DTPLAVGFGVSTR.E
		K.EASAAYESFKK.E	K.EAINWLK.E	K.ELAAQSLSLAPQILVEK.S	K.DTQLVLFSATFADAVR.Q
		K.EASYVNIPVIALTDLDSPSEFVDVAIPCNNR.G	K.EAIQNEIKPTVLVVINPGNPTGAVLSPESIAQIFEVAAK.Y	K.ELADFHK.A	K.DTSNMWVK.I
		K.EATIYQIYPASFK.D	K.EAITYSWTLLTEVYGIPK.D	K.ELASQSFINWLGEEK.Y	K.DTVPILK.G
		K.EATPVLPANEAVK.D	K.EALAENNAK.K	K.ELEALYKR.Y	K.DTYQVLLR.R
		K.EAVESADLILSVGALLSDFNTGSFSYSYK.T	K.EALASGQFR.A	K.ELEDFAFPDTPTIVK.A	K.DVALLTDGR.F
		K.EAVESADLILSVGALLSDFNTGSFSYSYKTK.N	K.EALASGQFRPLTR.K	K.ELELNFSRPWK.R	K.DVDAC(+71.04)FVK.I
		K.EAYNYNDEQYQAISLVNYNVEK.F	K.EALDFQPPSSGSGNYSGR.Y	K.ELFTDSGAGTMIR.R	K.DVDDIVLVGGSTR.I
		K.EAYVPATK.V	K.EALHSFLNR.A	K.ELFVVDPFIGK.K	K.DVDGFGPTNIGELNK.K
		K.ECADLWPR.V	K.EALLGQLLK.D	K.ELFVVDPFIGKK.Q	K.DVDGFGPTNIGELNKK.N
		K.ECINIKPQVDR.Y	K.EANLFPEQQNK.E	K.ELFVVGKPIGHSR.S	K.DVDIIVFNIPHQFLPR.I
		K.EDAFSYPR.M	K.EANLFPEQQTK.E	K.ELGIHTRPVLLGPVSYLFLGK.A	K.DVFELFNSFGQLK.S
		K.EDDVRDFVIR.R	K.EANVTGLR.D	K.ELGIPFIESSAK.N	K.DVLLIALSGITTR.D
		K.EDIQLGVNESFYDTTK.V	K.EASAAYEILSDPEKR.D	K.ELGSTISNPEIFR.Q	K.DVNAPLPTPFK.V
		K.EDLYQTFAR.T	K.EASAAYESFKK.E	K.ELIFYC(+71.04)ASGK.R	K.DVNNALQPFQK.Y
		K.EDLYTKPEQVYNVYK.A	K.EASYVNIPVIALTDLDSPSEFVDVAIPCNNR.G	K.ELIHQNEVPLVLLSSGVGVTPLLAMLEEQVK.C	K.DVNVVVADFGGIR.S
		K.EDNKFTILVNPNIATNQTSHSLADK.I	K.EATIYQIYPASFK.D	K.ELKDFIFAEK	K.DVPDFEGVYVK.D
		K.EDSYYQWQGK.K	K.EATSWETTPMDIAK.G	K.ELLASLK.S	K.DVPEPITEFTSPPLDGLLLENIK.L
		K.EDTVSWFK.Q	K.EAVESADLILSVGALLSDFNTGSFSYSYK.T	K.ELLELVEALGPK.I	K.DVPFTAIAGSEIFSLELSK.T
		K.EEAAPKPPSSAVFSMFGGK.K	K.EAVESADLILSVGALLSDFNTGSFSYSYKTK.N	K.ELMQQIENFEK.I	K.DVPFVILGNK.I
		K.EEEPILAPSVK.D	K.EAYNYNDEQYQAISLVNYNVEK.F	K.ELNLAGDSFLK.A	K.DVQTTYQHVLTK.V
		K.EEGIGSFYSGFTPILFK.Q	K.EAYVPATK.V	K.ELNLTGPK.V	K.DVSSTQGMQLTVATSELFK.E
		K.EEIAALIVNYFSSIVEK.K	K.ECADLWPR.V	K.ELNQLLK.L	K.DVSVFILYPTGR.I
		K.EEIFGPVVTVAK.F	K.ECAIEYLK.A	K.ELPGVAFLSEK.K	K.DVTAIFEPLHAPNVIDK.Y
		K.EEQQWQAIR.R	K.ECDIVFSGLDADYAGAIEK.E	K.ELPGVAFLSEKK	K.DVTAIFEPLHAPNVIDKYIAPEKK.L
		K.EESQSIYIPR.G	K.ECINIKPQVDR.Y	K.ELPQQHVEVLTNK.A	K.DVTFLNDC(+71.04)VGPEVEAAVK.A
		K.EFEGGVIIITHSAEFTK.N	K.EDAFSYPR.M	K.ELQEIPPQLLFVHWQK.E	K.DVVPVDLVDFDHLITK.D
		K.EFEHIGGVIGAR.V	K.EDDVRDFVIR.R	K.ELQHYIEFPVKR.E	K.DVWSLTNEAAAK.A
		K.EFFNWALK.S	K.EDIQLGVNESFYDTTK.V	K.ELQLYANLRPC(+71.04)NFASDSLLDLSPIKPQFAK.G	K.DWC(+71.04)LSGK.G
		K.EFFQNFLTFVAK.N	K.EDLYQTFAR.T	K.ELQSLLGK.D	K.DWNTQAGLGLHAVQLNILNR.G
		K.EFGILKK.G	K.EDTVSWFK.Q	K.ELSWEAADLFYFALAK.L	K.DWTGYLPER.M
		K.EFGTTPEKPEETPLEELAETFQDTFSGALGK.Q	K.EEAAPKPPSSAVFSMFGGK.K	K.ELSYQAR.G	K.DYC(+71.04)IIEVNAR.L
		K.EFHWEDVR.G	K.EEGIGSFYSGFTPILFK.Q	K.ELTYDLLQEMPLLNQTIK.E	K.DYGIYIVDRR.F
		K.EFIILGGGQEAK.D	K.EEGVSALYR.G	K.ELVDLC(+71.04)NVAFSSSPQVLVEK.S	K.DYHTLANNVESK.L
		K.EFINDPR.N	K.EEIAALIVNYFSSIVEK.K	K.ELVPIIYTPTEGDAIAAYSHR.F	K.DYIMSPVGNPEGPEKPNK.K
		K.EFISQDSLSLK.V	K.EEIFGPVVTVAK.F	K.ELWGLQFHFK.A	K.DYIMSPVGNPEGPEKPNKK.F
		K.EFLLNTLK.D	K.EEIFGPVVTVTK.F	K.ELYEVDVLK.V	K.DYKGEADPGVISVK.K
		K.EFLTFYGLNESDVVLVPNK.D	K.EFAEGVKEKFPDQWLAYNLSPSFNWPK.A	K.ELYGNIVMSGGTTMFPGIAER.M	K.DYNFVSVDEFK.S
		K.EFMATPYTPVIPINDNFIITHFR.N	K.EFDEKLPPKKPAGPFIK.Y	K.ELYSYSK.D	K.DYSFLGVIAR.S
		K.EFMEAGIAIVSNAK.N	K.EFDLDGLFSSLDK.A	K.EMIPEALEVLK.D	K.DYSLGATLNNEQITTVDFFQNVNAFLQVGAK.A
		K.EFNDWTTNLSNLSQQLDAQIFK.I	K.EFEGGVIIITHSAEFTK.N	K.EMLNHNLITK.Q	K.DYVPSQR.E
		K.EFPVNLTIK.K	K.EFEHIGGVIGAR.V	K.EMSATFSLR.N	K.EAC(+71.04)DWYAHSLNYNTPGGK.L
		K.EFQIIDTLLPGLQDEVMNIKPVQK.Q	K.EFGILKK.G	K.ENLEVPFIYAYR.R	K.EAC(+71.04)WAISNASSGGLQRPDIIR.Y
		K.EFSEWPTIPQLYVNK.E	K.EFHWEDVR.G	K.ENNIFNMVVEIPR.W	K.EAELLVLK.I
		K.EFSLESHIK.Y	K.EFIILGGGQEAK.D	K.ENPTLRPAEISK.I	K.EAFTSYR.G
		K.EFSLTTLTNNIK.K	K.EFINDPR.N	K.ENPYFTNR.M	K.EAHELIPLFK.N
		K.EFTGISAPYEAPK.A	K.EFISQDSLSLK.V	K.ENSKPFVLNFSAPFIPHVFK.D	K.EAINWLK.E
		K.EFTNPITK.K	K.EFLLNTLK.D	K.ENYGQTADVFLKPVINSIVK.F	K.EAITYSWTLLTEVYGIPK.D
		K.EFWGSEYAVFR.E	K.EFLTFYGLNESDVVLVPNK.D	K.EPFLLFDANAILR.Y	K.EALAPYLPYINK.N
		K.EGIFQAGNYASMFWLTDKK.I	K.EFNDWTTNLSNLSQQLDAQIFK.I	K.EPIPIIPTVHYNMGGIPTK.W	K.EALASGQFR.A
		K.EGIIKPISK.H	K.EFQIIDTLLPGLQDEVMNIKPVQK.Q	K.EQC(+71.04)QGALFGAVQSPTTK.V	K.EALASGQFRPLTR.K
		K.EGIPAGWQGLDNGPESR.K	K.EFSEQVR.S	K.EQFPLFAIHDMTEDLK.Y	K.EALDFQPPSSGSGNYSGR.Y
		K.EGLALSSNISR.D	K.EFSEWPTIPQLYVNK.E	K.EQFPNLQSHLQYYTPLPFLNR.I	K.EALDLSIENVR.K
		K.EGPIFGEEMR.S	K.EFSLTTLTNNIK.K	K.EQFSYLGNLR.F	K.EALQILNLTENTLTK.K
		K.EGPSAPNPSLYVR.H	K.EFTGISAPYEAPK.A	K.EQGFGNLPIC(+71.04)IAK.T	K.EANLFPEQQNK.E
		K.EGVITIR.E	K.EGAQILNEGSYEIK.L	K.EQIYQIFTLLPPTTQVVLLSATMPNDVLEVTTK.F	K.EANLFPEQQTK.E
		K.EGVYEAVESLKR.N	K.EGFLALYK.G	K.EQKPLVNELISQVGK.Y	K.EANVTGLR.D
		K.EGYGYFEDR.R	K.EGFSHLYK.G	K.EQLASQLVDLK.K	K.EAPNFNIK.I
		K.EHFLPTFNTEPLQDAK.V	K.EGGIASLFK.G	K.EQLASQLVDLKK.E	K.EASAAYEILSDPEKR.D
		K.EHPFDCNGPTQIYR.S	K.EGIFQAGNYASMFWLTDKK.I	K.EQLEGVPDSILTQFETIK.S	K.EASAAYESFKK.E
		K.EIANLPEVK.H	K.EGIIKPISK.H	K.EQLSFVMNLYYEK.S	K.EASYVNIPVIALTDLDSPSEFVDVAIPC(+71.04)NNR.G
		K.EIDLLSF	K.EGLALSSNISR.D	K.EQLYC(+71.04)LK.S	K.EATIYQIYPASFK.D
		K.EIHFFGDK.T	K.EGPIFGEEMR.S	K.EQTFGTLFAR.T	K.EATKPAFSFGINTNTTK.T
		K.EIIPPQPSTQR.N	K.EGPSAPNPSLYVR.H	K.EQWQSGLK.M	K.EAVESADLILSVGALLSDFNTGSFSYSYK.T
		K.EILDEFDENHKHPIR.F	K.EGVKQPNYFGSMTQCSTLK.L	K.ERHDGGFDLVHIK.D	K.EAVESADLILSVGALLSDFNTGSFSYSYKTK.N
		K.EILGHEIFFDWELPR.V	K.EGWIKPCPPSTR.T	K.ERHDGGFDLVHIKDSLDNTFVTR.L	K.EAYNYNDEQYQAISLVNYNVEK.F
		K.EILGTAQSVGCR.V	K.EGYGYFEDR.R	K.ERPWNIWR.D	K.EAYVPATK.V
		K.EINDESSVLYWAHK.N	K.EHFLPTFNTEPLQDAK.V	K.ESEGYSTVPLR.S	K.EC(+71.04)ADLWPR.V
		K.EINLLTQPINR.Y	K.EHFLPYVEQSLK.V	K.ESGDFLAIDLGGTNLR.V	K.EC(+71.04)DLLFAK.R
		K.EIPNSLEIR.R	K.EHILILTPMQTFHQQYWDNLLQLNYPR.E	K.ESGNYLAIDLGGTNLR.V	K.EC(+71.04)PNIAGFIKPHIDEALK.Q
		K.EIPVGISYSIQGK.K	K.EIANLPEVK.H	K.ESITTVIVNLSPYDAEFSSVLPSNVGLIK.I	K.EDDVRDFVIR.R
		K.EIQSVASETLISIVNAVNPVAIK.A	K.EIDLLSF	K.ESLLGFSK.T	K.EDDVRDFVIRR.E
		K.EISDLYTGVR.M	K.EIGFPVIVR.A	K.ESNFLIDFLMGGVSAAVAK.T	K.EDIQLGVNESFYDTTK.V
		K.EITALAPSSMK.V	K.EIHFFGDK.T	K.ESNVISGDIFELINSK.L	K.EDLYQTFAR.T
		K.EITGSYIIK.Y	K.EIIPPQPSTQR.N	K.ESQEFPEPIFTPSTK.A	K.EDTVSWFK.Q
		K.EIVFASPPR.K	K.EILDEFDENHKHPIR.F	K.ESTVAGFLVGSEALYR.N	K.EEAAPKPPSSAVFSMFGGK.K
		K.EIVIPITK.E	K.EILGHEIFFDWELPR.V	K.ESVASYLR.Y	K.EEEVPLVALSLPSGK.F
		K.EIVSQNK.N	K.EILGTAQSVGCR.V	K.ESVYAQSITSKPVK.G	K.EEGIGSFYSGFTPILFK.Q
		K.EIVVSNTAGGAPLR.L	K.EINDESSVLYWAHK.N	K.ETAPVIDTLAAGYGK.I	K.EEGVSALYR.G
		K.EIWSQYAPQLK.D	K.EINLLTQPINR.Y	K.ETDKVTGANSGISSVPINLR.I	K.EEIAALIVNYFSSIVEK.K
		K.EIYDWAGEYPLAV	K.EIPVGISYSIQGK.K	K.ETFPILVEEK.Q	K.EEIFGPVVTVAK.F
		K.EIYEQPESTFNTMR.G	K.EIQFLLQGTLYPDVIESISFK.G	K.ETGATASAIFVPPPIAAAAIK.E	K.EEIFGPVVTVTK.F
		K.EIYHTPLLELTHAAQLQHR.K	K.EIQSVASETLISIVNAVNPVAIK.A	K.ETGLADSLLK.R	K.EENIEDYK.Y
		K.EKDHVEGFAPEVAWVTR.A	K.EISDLYTGVR.M	K.ETLERLR.Y	K.EESQSIYIPR.G
		K.EKDIVGAVLK.A	K.EITALAPSSMK.V	K.ETLIGHIMGTK.I	K.EFAEGVK.E
		K.EKDRNDLITYLK.K	K.EITALAPSSMKVK.I	K.ETLINIAK.T	K.EFAEGVKEKFPDQWLAYNLSPSFNWPK.A
		K.EKDRNDLITYLKK.A	K.EITGSYIIK.Y	K.ETNPGTDVTVSSVESVLAHL	K.EFDETIFNLPK.N
		K.EKDVEGLNHVYYQNLYHNVR.Y	K.EITSNDIYYWGLSVIK.Q	K.ETNTIFTSFNR.N	K.EFEGGVIIITHSAEFTK.N
		K.EKEHEAK.I	K.EIVFASPPR.K	K.ETSNFIK.K	K.EFEHIGGVIGAR.V
		K.EKEVDQVIVVTVDNPFANQAWAK.S	K.EIVFASPPRK.S	K.ETSNFIKK.V	K.EFGGIVLANAC(+71.04)GPC(+71.04)IGQWDR.R
		K.EKFPDQWLAYNLSPSFNWPK.A	K.EIVSQNK.N	K.ETVAKIGVTVQEAVEEIDIGGVTLLRAAAK.N	K.EFGGIVLANAC(+71.04)GPC(+71.04)IGQWDRR.D
		K.EKLSSTSTTLLNLLSGLTAGLAAAIVSQPADTLLSK.V	K.EIVTNILKPGR.T	K.ETVYISSIALLK.M	K.EFGILKK.G
		K.EKPAAQSSLLR.L	K.EIWSQYAPQLK.D	K.ETWDAQVK.E	K.EFHWEDVR.G
		K.EKPETLVLFDVDGTLTPAR.L	K.EIYDWAGEYPLAV	K.ETYSSYIYK.V	K.EFIGGC(+71.04)DVITSMAR.S
		K.EKPNIYYK.K	K.EIYEQPESTFNTMR.G	K.EVAGAIR.A	K.EFIILGGGQEAK.D
		K.EKPSFQPLPLTAESLEYR.R	K.EIYHTPLLELTHAAQLQHR.K	K.EVARPNNYAGALYDPR.D	K.EFINDPR.N
		K.EKQELLSSVQK.L	K.EKDHVEGFAPEVAWVTR.A	K.EVASAALSELALGTK.E	K.EFISQDSLSLK.V
		K.EKVPLDLEPSNTILETK.T	K.EKDIVGAVLK.A	K.EVAVANNWPLDVR.V	K.EFLLNTLK.D
		K.ELAAQSLSLAPQILVEK.S	K.EKDRNDLITYLK.K	K.EVDGIFTADPR.K	K.EFLTFYGLNESDVVLVPNK.D
		K.ELADFHK.A	K.EKDRNDLITYLKK.A	K.EVDQVIVVTVDNPFANQAWAK.S	K.EFMEAGIAIVSNAK.N
		K.ELAPQINLLYK.N	K.EKDVEGLNHVYYQNLYHNVR.Y	K.EVEQFYAFWHR.F	K.EFNDWTTNLSNLSQQLDAQIFK.I
		K.ELASQSFINWLGEEK.Y	K.EKEEFQDSILEDLDLLGIK.G	K.EVFMLVTLPDVPGAFKK.M	K.EFNFYLNDLK.S
		K.ELDSWFQDVTR.E	K.EKEVDQVIVVTVDNPFANQAWAK.S	K.EVGITAVHVK.I	K.EFQIIDTLLPGLQDEVMNIKPVQK.Q
		K.ELDTAQK.H	K.EKFESLGIWYEHR.L	K.EVIDTILALVK.D	K.EFSLTTLTNNIK.K
		K.ELEALYKR.Y	K.EKFPDQWLAYNLSPSFNWPK.A	K.EVIPAGK.Q	K.EFTGISAPYEAPK.A
		K.ELEDFAFPDTPTIVK.A	K.EKLNTGHEILQIQPR.E	K.EVNKIPQSYENLK.K	K.EFTNPITK.K
		K.ELELNFSRPWK.R	K.EKLSSTSTTLLNLLSGLTAGLAAAIVSQPADTLLSK.V	K.EVNKIPQSYENLKK.G	K.EFVARMTGETPVAK.H
		K.ELFVVDPFIGK.K	K.EKPETLVLFDVDGTLTPAR.L	K.EVQGSTLAQLTSK.L	K.EGFLALYK.G
		K.ELFVVDPFIGKK.Q	K.EKPSFQPLPLTAESLEYR.R	K.EVSNPNIIFFR.G	K.EGFSHLYK.G
		K.ELFVVGKPIGHSR.S	K.EKPSSYLYQQLYYR.L	K.EVSVTKPLDVFLAASNLAR.A	K.EGIFQAGNYASMFWLTDKK.I
		K.ELGIHTRPVLLGPVSYLFLGK.A	K.EKVPLDLEPSNTILETK.T	K.EVTAALENAAVGLVAGGK.S	K.EGIIKPISK.H
		K.ELGIPFIESSAK.N	K.EKWAVATSGTR.D	K.EVYDFLASATAK.Y	K.EGIPAGWQGLDNGPESR.K
		K.ELGWIGAEVIK.N	K.ELAAQSLSLAPQILVEK.S	K.EWDADKFVR.H	K.EGLALSSNISR.D
		K.ELHPDHVPTVGSSFVGMSLFNAK.N	K.ELADFHK.A	K.EWDLANVLKPFAEVQSVILNNSR.K	K.EGPSAPNPSLYVR.H
		K.ELIEDPR.K	K.ELASQSFINWLGEEK.Y	K.EWIC(+71.04)VVPR.S	K.EGVITIR.E
		K.ELIFYCASGK.R	K.ELATEILPHEPTNVPESTLK.E	K.EYANDQDKFFK.D	K.EGVYEAVESLKR.N
		K.ELIHQNEVPLVLLSSGVGVTPLLAMLEEQVK.C	K.ELDTAQK.H	K.EYASALETLDAAR.T	K.EGWIKPC(+71.04)PPSTR.T
		K.ELKDFIFAEK	K.ELEALVAMKPSQFK.I	K.EYFEAANK	K.EGYGYFEDR.R
		K.ELLASLK.S	K.ELEALYKR.Y	K.EYFQLLNSALTEK.G	K.EHFAEAMK.T
		K.ELLDYLPR.S	K.ELEDFAFPDTPTIVK.A	K.EYGITPFVK.Q	K.EHFLPTFNTEPLQDAK.V
		K.ELLGYLGK.Y	K.ELEHRDDMIHYEPFGPK.M	K.EYIALVDQLIAK.Y	K.EHPFDC(+71.04)NGPTQIYR.S
		K.ELLVHNFGVPPNAR.K	K.ELELNFSRPWK.R	K.EYILGLK.D	K.EIANLPEVK.H
		K.ELMQQIENFEK.I	K.ELFFGQR.H	K.EYISIVGKPSFQSQEIK.I	K.EIDLLSF
		K.ELNLTGPK.V	K.ELFTDSGAGTMIR.R	K.EYITFTK.E	K.EIELAEHEMPGLMAIR.K
		K.ELNNFQASENANIVINSAK.A	K.ELFVVDPFIGK.K	K.EYLLEHGLK.V	K.EIIPPQPSTQR.N
		K.ELNQLLK.L	K.ELFVVDPFIGKK.Q	K.EYNPITDGK.V	K.EILGHEIFFDWELPR.V
		K.ELPGVAFLSEK.K	K.ELFVVGKPIGHSR.S	K.EYPDLTLETELIDNSVLK.V	K.EILGTAQSVGC(+71.04)R.V
		K.ELPGVAFLSEKK	K.ELGIHTRPVLLGPVSYLFLGK.A	K.EYQTQVLK.N	K.EINDESSVLYWAHK.N
		K.ELPINHTILGK.L	K.ELGIPFIESSAK.N	K.EYQVIGR.R	K.EIPGAVILDQYNNMMNPEAHYFGTGR.E
		K.ELPQQHVEVLTNK.A	K.ELIFYCASGK.R	K.EYVASDIVEFTVKPK.F	K.EIPLDLAK.S
		K.ELQDIANPIMSK.L	K.ELIHQNEVPLVLLSSGVGVTPLLAMLEEQVK.C	K.EYVQAAK.N	K.EIPVGISYSIQGK.K
		K.ELQEIPPQLLFVHWQK.E	K.ELKDFIFAEK	K.EYVQGILNGAK.H	K.EIQSVASETLISIVNAVNPVAIK.A
		K.ELQEVANPIMSK.L	K.ELLASLK.S	K.EYWSYTFEDSLDLLGK.L	K.EISDLYTGVR.M
		K.ELQHYIEFPVKR.E	K.ELLGYLGK.Y	K.EYWSYTFEDSLDLLGKLPVIASK.I	K.EITALAPSSMK.V
		K.ELQIYFNK.V	K.ELLVHNFGVPPNAR.K	K.EYYSNSLPVEK.F	K.EITALAPSSMKVK.I
		K.ELQQLIK.D	K.ELNLTGPK.V	K.FAAHTGATPIAGR.F	K.EITGSYIIK.Y
		K.ELQSLLGK.D	K.ELNQLLK.L	K.FAAIFDNGDKEQVAK.W	K.EITSNDIYYWGLSVIK.Q
		K.ELSWEAADLFYFALAK.L	K.ELPASIAIPK.E	K.FAASIPSVVNVLDAVIK.A	K.EIVFASPPR.K
		K.ELSWIDVENWHNLGGSEIGTNR.S	K.ELPEVFFDPVIDLHSLK.K	K.FAAYNVLEDPELR.E	K.EIVKETDKVTGANSGISSVPINLR.I
		K.ELSYQAR.G	K.ELPGVAFLSEK.K	K.FADAVNNALSGFSNYSFEK.D	K.EIVTNILKPGR.T
		K.ELVPIIYTPTEGDAIAAYSHR.F	K.ELPGVAFLSEKK	K.FADENFVK.K	K.EIVVSNTAGGAPLR.L
		K.ELVSCSNCTDYQSR.N	K.ELPQQHVEVLTNK.A	K.FADGFLIHSGQPVNDFIDTATR.H	K.EIWSQYAPQLK.D
		K.ELVTAPLDGTILEGVTR.D	K.ELQEIPPQLLFVHWQK.E	K.FADIGNTVK.L	K.EIYDWAGEYPLAV
		K.ELWGLQFHFK.A	K.ELQHYIEFPVK.R	K.FADKPLSPPQK.K	K.EIYHTPLLELTHAAQLQHR.K
		K.ELYEVDVLK.V	K.ELQHYIEFPVKR.E	K.FADYSEYSK.G	K.EKDHVEGFAPEVAWVTR.A
		K.ELYGNIVMSGGTTMFPGIAER.M	K.ELQSLLGK.D	K.FAEQYSDAAFYK.L	K.EKDIVGAVLK.A
		K.ELYHAIPR.N	K.ELSWEAADLFYFALAK.L	K.FAEYIYQFK.N	K.EKDIVSAVVK.A
		K.ELYNATLA	K.ELSYQAR.G	K.FAGGDFTTTC(+71.04)EGYIPQTGR.G	K.EKDRNDLITYLK.K
		K.ELYNNAHVYAR.D	K.ELVDLCNVAFSSSPQVLVEK.S	K.FAIDHNEPQLNVIVGK.G	K.EKDRNDLITYLKK.A
		K.ELYSYSK.D	K.ELVPIIYTPTEGDAIAAYSHR.F	K.FAIPAINVTSSSTAVAALEAAR.D	K.EKEEFQDSILEDLDLLGIK.G
		K.EMSATFSLR.N	K.ELWGLQFHFK.A	K.FALGQGVGVILC(+71.04)IGETLEEK.K	K.EKEVDQVIVVTVDNPFANQAWAK.S
		K.ENIPNFLK.G	K.ELYEVDVLK.V	K.FALGQGVGVILC(+71.04)IGETLEEKK.A	K.EKFESLGIWYEHR.L
		K.ENLEVPFIYAYR.R	K.ELYGNIVMSGGTTMFPGIAER.M	K.FALIAGYGK.A	K.EKFPDQWLAYNLSPSFNWPK.A
		K.ENLQVFYK.E	K.ELYSYSK.D	K.FALVILPK.Q	K.EKLIGWYHSGPK.L
		K.ENMAIMHPLPRVNEIK.E	K.EMLNHNLITK.Q	K.FANAVLSGFK.G	K.EKLNTGHEILQIQPR.E
		K.ENPTLRPAEISK.I	K.EMSATFSLR.N	K.FANAVLSGFKGER.D	K.EKLSSTSTTLLNLLSGLTAGLAAAIVSQPADTLLSK.V
		K.ENPYFTNR.M	K.ENPTLRPAEISK.I	K.FANILESATLNTVQQDGIMTK.D	K.EKPETLVLFDVDGTLTPAR.L
		K.ENSKPFVLNFSAPFIPHVFK.D	K.ENPYFTNR.M	K.FANSIFAAVEHIK.K	K.EKPGIFNMK.D
		K.ENTFYFPFTK.K	K.ENSKPFVLNFSAPFIPHVFK.D	K.FANSIFAAVEHIKK.Q	K.EKPNIYYK.K
		K.ENYSIDNYYK.D	K.ENYGQTADVFLKPVINSIVK.F	K.FAPAHLGLK.L	K.EKPSFQPLPLTAESLEYR.R
		K.EPFLLFDANAILR.Y	K.EPDNNLFLGESNEKAEEQAEVTQLISSVK.K	K.FAPDFADEEYVNKLEGEIPEK.Y	K.EKPSSYLYQQLYYR.L
		K.EPIPIIPTVHYNMGGIPTK.W	K.EPFLLFDANAILR.Y	K.FAPMFLSTISK.D	K.EKVPLDLEPSNTILETK.T
		K.EQFPLFAIHDMTEDLK.Y	K.EPIPIIPTVHYNMGGIPTK.W	K.FAQFVVENQEK.T	K.ELAAQSLSLAPQILVEK.S
		K.EQFPNLQSHLQYYTPLPFLNR.I	K.EQCQGALFGAVQSPTTK.V	K.FASDPGC(+71.04)AFTK.S	K.ELAPQINLLYK.N
		K.EQFSYLGNLR.F	K.EQFPLFAIHDMTEDLK.Y	K.FASEDASIK.A	K.ELASQSFINWLGEEK.Y
		K.EQGFGNLPICIAK.T	K.EQGFGNLPICIAK.T	K.FASYYLER.S	K.ELDSAMAGDNAGVLLR.G
		K.EQIYQIFTLLPPTTQVVLLSATMPNDVLEVTTK.F	K.EQIYQIFTLLPPTTQVVLLSATMPNDVLEVTTK.F	K.FATAPFWNLFPK.L	K.ELEALVAMKPSQFK.I
		K.EQKPLVNELISQVGK.Y	K.EQKPLVNELISQVGK.Y	K.FATVGADATIR.V	K.ELEDFAFPDTPTIVK.A
		K.EQLASQLVDLKK.E	K.EQLASQLVDLKK.E	K.FAVGAFTDSLRK.E	K.ELEHRDDMIHYEPFGPK.M
		K.EQLEGVPDSILTQFETIK.S	K.EQLSFVMNLYYEK.S	K.FAVPGGLIGVGTK.V	K.ELELNFSRPWK.R
		K.EQLSFVMNLYYEK.S	K.EQNDKIQIVGADPFGSILAQPENLNK.T	K.FAYSIWK.G	K.ELFFGQR.H
		K.EQLYCLK.S	K.EQTFGTLFAR.T	K.FDAWFPQK.T	K.ELFTDSGAGTMIR.R
		K.EQNDKIQIVGADPFGSILAQPENLNK.T	K.EQWQSGLK.M	K.FDGILGLGYDTISVDK.V	K.ELFVVDPFIGK.K
		K.EQTFGTLFAR.T	K.ERHDGGFDLVHIK.D	K.FDKFETESAQLVK.E	K.ELFVVDPFIGKK.Q
		K.EQWQSGLK.M	K.ERIPLLIK.V	K.FDKPFVMDTSYPAR.I	K.ELFVVGKPIGHSR.S
		K.ERDFDQAPLKPNQSSYKPIGK.I	K.ERPWNIWR.D	K.FDNLANAGTFQAQFVTSK.E	K.ELGIHTRPVLLGPVSYLFLGK.A
		K.ERHDGGFDLVHIK.D	K.ERTEQIEHILK.S	K.FDVWDTAGQEK.F	K.ELGIPFIESSAK.N
		K.ERIPLLIK.V	K.ESALELGVLTEKEFDEWVVPEHMLGPK	K.FDWHFNDADLPVDTWR.V	K.ELGLTVVTDEAIEQMR.K
		K.ERPWNIWR.D	K.ESEGYSTVPLR.S	K.FDYPPMPFDGFLFGSR.V	K.ELIFYC(+71.04)ASGK.R
		K.ESEGYSTVPLR.S	K.ESFLLESAK.T	K.FEDKDHLLFK.L	K.ELIHQNEVPLVLLSSGVGVTPLLAMLEEQVK.C
		K.ESFLLESAK.T	K.ESGDFLAIDLGGTNLR.V	K.FEELNLDLFKK.T	K.ELKDFIFAEK
		K.ESGDFLAIDLGGTNLR.V	K.ESIANLDKLR.N	K.FEEWIVPILDK.M	K.ELKDLQSTLDNIQSARPFDELTVDDLTK.I
		K.ESISLPVAR.E	K.ESITTVIVNLSPYDAEFSSVLPSNVGLIK.I	K.FELGEILENDLHDYAK.A	K.ELLASLK.S
		K.ESITTVIVNLSPYDAEFSSVLPSNVGLIK.I	K.ESLNSPLLTK.N	K.FELTGIPPAPR.G	K.ELLDYLPR.S
		K.ESLLGFSK.T	K.ESNFLIDFLMGGVSAAVAK.T	K.FENELDSFFTLFR.R	K.ELLELVEALGPK.I
		K.ESNFLIDFLMGGVSAAVAK.T	K.ESQAELQLFQNEINAANPSDFLQFSANYFNK.R	K.FEPERPFEFK.S	K.ELLVHNFGVPPNAR.K
		K.ESQAELQLFQNEINAANPSDFLQFSANYFNK.R	K.ESQEFPEPIFTPSTK.A	K.FESLIISK.Y	K.ELNLAGDSFLK.A
		K.ESQEFPEPIFTPSTK.A	K.ESSFYTVLFGVSR.A	K.FFADAVTK.A	K.ELNLTGPK.V
		K.ESSFYTVLFGVSR.A	K.ESTVAGFLVGSEALYR.N	K.FFASLNAETK.G	K.ELNNFQASENANIVINSAK.A
		K.ESTVAGFLVGSEALYR.N	K.ESVASYLR.Y	K.FFDHHQR.G	K.ELNQLLK.L
		K.ESVAGSPWGQK.F	K.ESVIATTASAVTPK.L	K.FFDISLVDSYLNK.D	K.ELPASIAIPK.E
		K.ESVASYLR.Y	K.ESVYAQSITSKPVK.G	K.FFDNIEK.Y	K.ELPGVAFLSEK.K
		K.ESVNTFR.E	K.ETAPVIDTLAAGYGK.I	K.FFEPSRGEK.E	K.ELPGVAFLSEKK
		K.ESVYAQSITSKPVK.G	K.ETDKVTGANSGISSVPINLR.I	K.FFEPYVIEILPNILK.N	K.ELPQQHVEVLTNK.A
		K.ETAPVIDTLAAGYGK.I	K.ETDSFKPPSFK.M	K.FFGFTPEGVAER.A	K.ELQDIANPIMSK.L
		K.ETDKVTGANSGISSVPINLR.I	K.ETFPILVEEK.Q	K.FFGLSKEDDVR.D	K.ELQDLLNSILAK.S
		K.ETFPDLEIIAGNVATR.E	K.ETGATASAIFVPPPIAAAAIK.E	K.FFGLSKEDDVRDFVIR.R	K.ELQEIPPQLLFVHWQK.E
		K.ETFPILVEEK.Q	K.ETGLADSLLK.R	K.FFHNGMIYNK.L	K.ELQEVANPIMSK.L
		K.ETGATASAIFVPPPIAAAAIK.E	K.ETLERLR.Y	K.FFIDNLGYDTASR.Y	K.ELQHYIEFPVK.R
		K.ETGLADSLLK.R	K.ETLIGHIMGTK.I	K.FFIPAFEK.I	K.ELQHYIEFPVKR.E
		K.ETLIGHIMGTK.I	K.ETLPESTSLDSFNDFLNK.Y	K.FFLGEENR.V	K.ELQIYFNK.V
		K.ETLPESTSLDSFNDFLNK.Y	K.ETNPGTDVTVSSVESVLAHL	K.FFLQHAQR.T	K.ELQLYANLRPC(+71.04)NFASDSLLDLSPIKPQFAK.G
		K.ETNPGTDVTVSSVESVLAHL	K.ETNTIFTSFNR.N	K.FFNGFFK.H	K.ELQSLLGK.D
		K.ETNTIFTSFNR.N	K.ETPFLLQTFAVLEK.R	K.FFNPAIR.D	K.ELSKEYPDLTLETELIDNSVLK.V
		K.ETPFLLQTFAVLEK.R	K.ETPTAFNSQPNR.A	K.FFQEDPK.Q	K.ELSWEAADLFYFALAK.L
		K.ETSNFIK.K	K.ETSNFIK.K	K.FFTIFEK.K	K.ELTALDYVDDQYVGGLDANFLLIR.I
		K.ETSNFIKK.V	K.ETSNFIKK.V	K.FFTSVIIPGIVK.S	K.ELVPIIYTPTEGDAIAAYSHR.F
		K.ETTYDEIKK.V	K.ETVYISSIALLK.M	K.FFVGEGLPYEPFAFEYK.D	K.ELWGLQFHFK.A
		K.ETVYISSIALLK.M	K.ETYSSYIYK.V	K.FFYQYFTTK.K	K.ELYEVDVLK.V
		K.ETYSSYIYK.V	K.EVAGAIR.A	K.FGFMGLFSK.A	K.ELYGNIVMSGGTTMFPGIAER.M
		K.EVAGAIR.A	K.EVARPNNYAGALYDPR.D	K.FGFNPDK.S	K.ELYSYSK.D
		K.EVARPNNYAGALYDPR.D	K.EVARPNNYAGALYDPRDETLDDWFDNDLSLFPSGFGFPR.S	K.FGGPITYK.S	K.EMAFNLLGLLTPEVVELC(+71.04)QK.S
		K.EVASAALSELALGTK.E	K.EVASAALSELALGTK.E	K.FGGTSVGKFPVQIVDDIVK.H	K.EMKDFFK.G
		K.EVAVANNWPLDVR.V	K.EVAVANNWPLDVR.V	K.FGGYEVFK.K	K.EMLNHNLITK.Q
		K.EVDGIFTADPR.K	K.EVDGIFTADPR.K	K.FGGYEVFKK.F	K.EMSATFSLR.N
		K.EVDQVIVVTVDNPFANQAWAK.S	K.EVDQVIVVTVDNPFANQAWAK.S	K.FGINTFINR.Q	K.EMSQFLSTLTEIVLPR.I
		K.EVEQFYAFWHR.F	K.EVEQFYAFWHR.F	K.FGINVETSTTEPYTYYIPK.G	K.ENEGLLKPPVNNYC(+71.04)LHK.G
		K.EVFMLVTLPDVPGAFK.K	K.EVFMLVTLPDVPGAFK.K	K.FGIQLLNK.E	K.ENIIQMEMIENR.T
		K.EVGITAVHVK.I	K.EVGITAVHVK.I	K.FGKQVQNATLQK.R	K.ENLEVPFIYAYR.R
		K.EVIDTILALVK.D	K.EVIDTILALVK.D	K.FGLGNSTK.E	K.ENLQVFYK.E
		K.EVNKIPQSYENLK.K	K.EVINAEFSR.D	K.FGLPHADDVLGLPIGQHIVIK.A	K.ENMAIMHPLPR.V
		K.EVNKIPQSYENLKK.G	K.EVNKIPQSYENLK.K	K.FGPIVSASLEK.D	K.ENPTLRPAEISK.I
		K.EVQGSTLAQLTSK.L	K.EVNKIPQSYENLKK.G	K.FGSDFNSWLNVAK.S	K.ENPYFTNR.M
		K.EVSNPNIIFFR.G	K.EVQGSTLAQLTSK.L	K.FGSGIELESLPITPGQYITVNTHPIR.Q	K.ENSKPFVLNFSAPFIPHVFK.D
		K.EVSVTKPLDVFLAASNLAR.A	K.EVSNPNIIFFR.G	K.FGSVLENVIYDEK.S	K.EPDNNLFLGESNEKAEEQAEVTQLISSVK.K
		K.EVSYIPLLAIDASPK.T	K.EVSVTKPLDVFLAASNLAR.A	K.FGTEIITETVSK.V	K.EPFLLFDANAILR.Y
		K.EVTAALENAAVGLVAGGK.S	K.EVTAALENAAVGLVAGGK.S	K.FHAAQLPTETLEVETQPGVLC(+71.04)SR.F	K.EPIPIIPTVHYNMGGIPTK.W
		K.EVYDFLASATAK.Y	K.EVYDFLASATAK.Y	K.FHADTWTR.G	K.EPSTSVQFLSNLANK.F
		K.EWDADKFVR.H	K.EWDADKFVR.H	K.FHEAWNMVSTADGILIPGGFGVR.G	K.EQAIVSVTPLLYYKPIK.S
		K.EWDLANVLKPFAEVQSVILNNSR.K	K.EWDLANVLKPFAEVQSVILNNSR.K	K.FHGIYTQDDR.D	K.EQC(+71.04)QGALFGAVQSPTTK.V
		K.EYASALETLDAAR.T	K.EYASALETLDAAR.T	K.FHGIYTQDDRDIR.E	K.EQFPLFAIHDMTEDLK.Y
		K.EYFEAANK	K.EYFEAANK	K.FHLGNLGVR.L	K.EQFSYLGNLR.F
		K.EYFQLLNSALTEK.G	K.EYFQLLNSALTEK.G	K.FHLLDGDKISTLFAK.F	K.EQGFGNLPIC(+71.04)IAK.T
		K.EYGITPFVK.Q	K.EYGITPFVK.Q	K.FHSATLTAGRPGVFHGVK.T	K.EQIYQIFTLLPPTTQVVLLSATMPNDVLEVTTK.F
		K.EYIALVDQLIAK.Y	K.EYIALVDQLIAK.Y	K.FHSELQYLDK.H	K.EQKPLVNELISQVGK.Y
		K.EYILGLK.D	K.EYILGLK.D	K.FHTDAIIDVVGWR.K	K.EQLASQLVDLKK.E
		K.EYISIVGKPSFQSQEIK.I	K.EYIPLIYQNLLEIGR.N	K.FHVSISNPEFLAK.Y	K.EQLEGVPDSILTQFETIK.S
		K.EYITFTK.E	K.EYISIVGKPSFQSQEIK.I	K.FIAEGSNMGSTPEAIAVFETAR.S	K.EQLSFVMNLYYEK.S
		K.EYLLEHGLK.V	K.EYITFTK.E	K.FIASAGTYANLVK.Q	K.EQNDKIQIVGADPFGSILAQPENLNK.T
		K.EYNPITDGK.V	K.EYLLEHGLK.V	K.FIDISPNAK.A	K.EQTFGTLFAR.T
		K.EYQTQVLK.N	K.EYPDLTLETELIDNSVLK.V	K.FIEDVLR.Q	K.EQWQSGLK.M
		K.EYQVIGR.R	K.EYQTQVLK.N	K.FIEDVLRQ	K.ERHDGGFDLVHIK.D
		K.EYVASDIVEFTVKPK.F	K.EYQVIGR.R	K.FIENYLK.K	K.ERPWNIWR.D
		K.EYVQAAK.N	K.EYVASDIVEFTVKPK.F	K.FIEQWNK.K	K.ESEGYSTVPLR.S
		K.EYVQGILNGAK.H	K.EYVQAAK.N	K.FIEQWNKK.N	K.ESGANFISIR.M
		K.EYWSYTFEDSLDLLGK.L	K.EYVQGILNGAK.H	K.FIETYVQQVNPSK.T	K.ESGDFLAIDLGGTNLR.V
		K.EYWSYTFEDSLDLLGKLPVIASK.I	K.EYWSYTFEDSLDLLGK.L	K.FIEVNPGIAGR.A	K.ESGNYLAIDLGGTNLR.V
		K.EYYSNSLPVEK.F	K.EYWSYTFEDSLDLLGKLPVIASK.I	K.FIGDVSGER.S	K.ESIANLDKLR.N
		K.FAAHTGATPIAGR.F	K.FAAHTGATPIAGR.F	K.FIGLVLPSYAVDSR.D	K.ESITTVIVNLSPYDAEFSSVLPSNVGLIK.I
		K.FAAIFDNGDKEQVAK.W	K.FAAIFDNGDKEQVAK.W	K.FIHDAAVK.A	K.ESLLGFSK.T
		K.FAASIPSVVNVLDAVIK.A	K.FAASIPSVVNVLDAVIK.A	K.FILALNDEGEPIKVNVR.V	K.ESNFLIDFLMGGVSAAVAK.T
		K.FAAYNVLEDPELR.E	K.FAAYNVLEDPELR.E	K.FILEGHTR.G	K.ESQAELQLFQNEINAANPSDFLQFSANYFNK.R
		K.FADAVNNALSGFSNYSFEK.D	K.FADAVNNALSGFSNYSFEK.D	K.FILFGLNDAK.T	K.ESQEFPEPIFTPSTK.A
		K.FADENFVK.K	K.FADENFVK.K	K.FILNQTQK.N	K.ESRPNRK.V
		K.FADGFLIHSGQPVNDFIDTATR.H	K.FADGFLIHSGQPVNDFIDTATR.H	K.FILSDSPLELSAPIGK.H	K.ESSFYTVLFGVSR.A
		K.FADKPLSPPQK.K	K.FADKPLSPPQK.K	K.FINHLIK.K	K.ESTVAGFLVGSEALYR.N
		K.FADYSEYSK.G	K.FAEEVLR.S	K.FINSEIEK.V	K.ESVAGSPWGQK.F
		K.FAEQYSDAAFYK.L	K.FAEQYSDAAFYK.L	K.FIPLTFLQDKEELSK.K	K.ESVASYLR.Y
		K.FAEYIYQFK.N	K.FAETLQPR.I	K.FIPNKPYR.Q	K.ESVYAQSITSKPVK.G
		K.FAGGDFTTTCEGYIPQTGR.G	K.FAGGDFTTTCEGYIPQTGR.G	K.FIPYLYNGLQHSC(+71.04)QDIGYK.S	K.ETAPVIDTLAAGYGK.I
		K.FAIPAINVTSSSTAVAALEAAR.D	K.FAIPAINVTSSSTAVAALEAAR.D	K.FIQHPFLPR.K	K.ETATSNFYYYEELSQTFPTWK.T
		K.FALGAANAVK.D	K.FALGAANAVK.D	K.FIQPQYIPR.Y	K.ETDKVTGANSGISSVPINLR.I
		K.FALGQGVGVILCIGETLEEK.K	K.FALGQGVGVILCIGETLEEK.K	K.FIQTETTK.T	K.ETDSFKPPSFK.M
		K.FALGQGVGVILCIGETLEEKK.A	K.FALGQGVGVILCIGETLEEKK.A	K.FISHVQAFEK.K	K.ETFPILVEEK.Q
		K.FALIAGYGK.A	K.FALIAGYGK.A	K.FITAQNITPEGLENIGR.A	K.ETGATASAIFVPPPIAAAAIK.E
		K.FALVILPK.Q	K.FALVILPK.Q	K.FITLENFLAHK.I	K.ETLERLR.Y
		K.FANAVLSGFK.G	K.FANAVLSGFK.G	K.FITSYTR.S	K.ETLINIAK.T
		K.FANAVLSGFKGER.D	K.FANAVLSGFKGER.D	K.FKDLNSFLDDQPKDPNLVASPFGGYFK.N	K.ETNPGTDVTVSSVESVLAHL
		K.FANILESATLNTVQQDGIMTK.D	K.FANILESATLNTVQQDGIMTK.D	K.FKDVFEAMYAR.S	K.ETNTIFTSFNR.N
		K.FANSIFAAVEHIK.K	K.FANSIFAAVEHIK.K	K.FKDYSSK.L	K.ETPFLLQTFAVLEK.R
		K.FAPAHLGLK.L	K.FANSIFAAVEHIKK.Q	K.FKEASAAYEILSDPEKR.D	K.ETPTAFNSQPNR.A
		K.FAPDFADEEYVNKLEGEIPEK.Y	K.FAPAHLGLK.L	K.FKGDITWLPVR.R	K.ETSNFIK.K
		K.FAPGNELSK.K	K.FAPDFADEEYVNKLEGEIPEK.Y	K.FKGDNTDWLGIR.N	K.ETSNFIKK.V
		K.FAQFVVENQEK.T	K.FAQFVVENQEK.T	K.FKGNNGVVVLR.D	K.ETVYISSIALLK.M
		K.FASDPGCAFTK.S	K.FAQVIGATK.G	K.FKLPNIPDQK.S	K.ETYSSYIYK.V
		K.FASEDASIK.A	K.FASDPGCAFTK.S	K.FKPHELENAEFLLR.A	K.EVARPNNYAGALYDPR.D
		K.FASFGIDVK.E	K.FASYYLER.S	K.FKQNPISK.E	K.EVARPNNYAGALYDPRDETLDDWFDNDLSLFPSGFGFPR.S
		K.FASTVVDPFGK.G	K.FATAPFWNLFPK.L	K.FKRPDVSVR.D	K.EVASAALSELALGTK.E
		K.FASYYLER.S	K.FATVGADATIR.V	K.FKVPYDIPK.D	K.EVAVANNWPLDVR.V
		K.FATAPFWNLFPK.L	K.FAVGAFTDSLR.K	K.FLAAESLR.G	K.EVDGIFTADPR.K
		K.FATVGADATIR.V	K.FAVGAFTDSLRK.E	K.FLAEASMR.D	K.EVDQVIVVTVDNPFANQAWAK.S
		K.FAVGAFTDSLR.K	K.FAVPGGLIGVGTK.V	K.FLAQNSNVEIVAFVTQIGEIK.M	K.EVEQFYAFWHR.F
		K.FAVGAFTDSLRK.E	K.FAVQNFEVPHGK.V	K.FLASFDNLK.A	K.EVFMLVTLPDVPGAFK.K
		K.FAVPGGLIGVGTK.V	K.FAYSIWK.G	K.FLATGAEDR.L	K.EVIDTILALVK.D
		K.FAYSIWK.G	K.FDALFPQK.T	K.FLDDFPAIPMILTYTR.I	K.EVIPAGK.Q
		K.FDALFPQK.T	K.FDAWFPQK.T	K.FLDGQIALLK.K	K.EVNKIPQSYENLKK.G
		K.FDAWFPQK.T	K.FDDLIAEENPIMQTALR.R	K.FLDGQIALLKK.M	K.EVQFGLFSPEEVR.A
		K.FDEKPDYLFLAR.L	K.FDEKPDYLFLAR.L	K.FLDHIGK.S	K.EVQGSTLAQLTSK.L
		K.FDGILGLGYDTISVDK.V	K.FDELIPSLK.L	K.FLDTSYL	K.EVSNPNIIFFR.G
		K.FDKFETESAQLVK.E	K.FDGILGLGYDTISVDK.V	K.FLEDSNLAVTTNVLNYILK.K	K.EVSVTKPLDVFLAASNLAR.A
		K.FDKPFVMDTSYPAR.I	K.FDICAATYKPIYEDTPSVSDPLTGSK.Y	K.FLEDSNLAVTTNVLNYILKK.Y	K.EVSYIPLLAIDASPK.T
		K.FDNLANAGTFQAQFVTSK.E	K.FDKFETESAQLVK.E	K.FLEILPSSVTK.I	K.EVTAALENAAVGLVAGGK.S
		K.FDNLYGCR.E	K.FDKPFVMDTSYPAR.I	K.FLEWLNEQ	K.EVYDFLASATAK.Y
		K.FDYFVFGGILGDHPPR.D	K.FDNLANAGTFQAQFVTSK.E	K.FLGEDVLPAGPVR.S	K.EWDADKFVR.H
		K.FDYPPMPFDGFLFGSR.V	K.FDVWDTAGQEK.F	K.FLGYVSSLVEPSK.V	K.EWDLANVLKPFAEVQSVILNNSR.K
		K.FEASQVTEK.Q	K.FDYFVFGGILGDHPPR.D	K.FLLEHLPIISEQQK.D	K.EWIC(+71.04)VVPR.S
		K.FEDKDHLLFK.L	K.FEASQVTEK.Q	K.FLLNPLGK.G	K.EYASALETLDAAR.T
		K.FEEASLFK.R	K.FEDKDHLLFK.L	K.FLLNVGALNYDNATGSVTNDYVTALDAASK.L	K.EYFEAANK
		K.FEEIPKPFTPEER.K	K.FEEASLFKR.I	K.FLLPVLLK.C	K.EYFQLLNSALTEK.G
		K.FEELNLDLFKK.T	K.FEEWIVPILDK.M	K.FLMDGTTYLPSNGGIVQR.D	K.EYGITPFVK.Q
		K.FEEWIVPILDK.M	K.FEFGIDEK.T	K.FLNANFDK.M	K.EYGSDLFEIQK.N
		K.FEFGIDEK.T	K.FEIDTDANVPR.D	K.FLNDPSIILNK.I	K.EYIAGIHEGLLGPIEK.T
		K.FEIDTDANVPR.D	K.FELTGIPPAPR.G	K.FLNYFFGK.D	K.EYIALVDQLIAK.Y
		K.FELTGIPPAPR.G	K.FENELDSFFTLFR.R	K.FLPAADALLEMIVLHLPSPVTAQAYR.A	K.EYILGLK.D
		K.FENELDSFFTLFR.R	K.FEPERPFEFK.S	K.FLPITHK.I	K.EYISIVGKPSFQSQEIK.I
		K.FENMGAK.L	K.FEQASESEPTTVSYEIAGNSPNAER.G	K.FLQVMQK.H	K.EYITFTK.E
		K.FEPERPFEFK.S	K.FESLGIWYEHR.L	K.FLSNDVR.N	K.EYLHWDAPYTK.V
		K.FESLGIWYEHR.L	K.FESLIISK.Y	K.FLSPGAAGLIK.R	K.EYLLEHGLK.V
		K.FESLIISK.Y	K.FEYPETPYGIFFVVGNTFK.G	K.FLTGHPK.G	K.EYPDLTLETELIDNSVLK.V
		K.FEYPETPYGIFFVVGNTFK.G	K.FFADAVTK.A	K.FLTLATLTEPK.L	K.EYQTQVLK.N
		K.FFADAVTK.A	K.FFAIAEIIR.N	K.FLTNDEKLEIVK.L	K.EYQVIGR.R
		K.FFASLNAETK.G	K.FFASLNAETK.G	K.FLTVQYVR.F	K.EYVASDIVEFTVKPK.F
		K.FFDHHQR.G	K.FFDHHQR.G	K.FLVITLPSPYDLNGK.A	K.EYVC(+71.04)DAYK.L
		K.FFDHHQRGFFETFNEK.Y	K.FFDISLVDSYLNK.D	K.FMGIAELFEPR.E	K.EYVQAAK.N
		K.FFDISLVDSYLNK.D	K.FFDNIEK.Y	K.FMGLGATK.I	K.EYVQGILNGAK.H
		K.FFDNIEK.Y	K.FFEPSRGEK.E	K.FMHC(+71.04)LPR.H	K.EYWSYTFEDSLDLLGK.L
		K.FFEPSRGEK.E	K.FFEPYVIEILPNILK.N	K.FMPTLFK.I	K.EYWSYTFEDSLDLLGKLPVIASK.I
		K.FFEPYVIEILPNILK.N	K.FFGFTPEGVAER.A	K.FNDLVIQLLK.R	K.FAAHTGATPIAGR.F
		K.FFGFTPEGVAER.A	K.FFGLSKEDDVR.D	K.FNDTVNQLLEK.F	K.FAAIFDNGDKEQVAK.W
		K.FFGLSKEDDVR.D	K.FFGLSKEDDVRDFVIR.R	K.FNEAYAQK.I	K.FAAPLTYWFLSNSDLEK.S
		K.FFGLSKEDDVRDFVIR.R	K.FFHNGMIYNK.L	K.FNELLFK.N	K.FAASIPSVVNVLDAVIK.A
		K.FFHNGMIYNK.L	K.FFIDNLGYDTASR.Y	K.FNFDLLDWTYSPIIQSGK.K	K.FAAYNVLEDPELR.E
		K.FFIDNLGYDTASR.Y	K.FFIPNIEK.A	K.FNFVLPK.H	K.FAC(+71.04)NDQYQK.I
		K.FFIPNIEK.A	K.FFKDTLDQLYAEGSLVK.T	K.FNNGVVIAADTR.S	K.FADAVNNALSGFSNYSFEK.D
		K.FFLGEENR.V	K.FFLGEENR.V	K.FNPLLQAGAK.L	K.FADAVNNALSGFSNYSFEKDVLPEELKK.L
		K.FFLQHAQR.T	K.FFLGEENRVR.F	K.FNPNSTTLASIEDSFTQFK.L	K.FADENFVK.K
		K.FFNGFFK.H	K.FFLQHAQR.T	K.FNPSFITTIGIDFK.I	K.FADGFLIHSGQPVNDFIDTATR.H
		K.FFNPAIR.D	K.FFNGFFK.H	K.FNYVAVGDVSNLPYLDEL	K.FADKPLSPPQK.K
		K.FFQEDPK.Q	K.FFNNSLNSK.D	K.FPAGDYK.F	K.FAEQYSDAAFYK.L
		K.FFSIQNGK.V	K.FFNPAIR.D	K.FPDENFK.K	K.FAEYIYQFK.N
		K.FFTIFEK.K	K.FFPQQSNSR.K	K.FPDENFKK.H	K.FAGGDFTTTC(+71.04)EGYIPQTGR.G
		K.FFVGEGLPYEPFAFEYK.D	K.FFQEDPK.Q	K.FPDQWLAYNLSPSFNWPK.A	K.FAINVATEAATTVLSIDQIIMAK.K
		K.FFVVAPK.T	K.FFTIFEK.K	K.FPDVLWR.A	K.FAIPAINVTSSSTAVAALEAAR.D
		K.FGEEKFNTYRR.S	K.FFTSVIIPGIVK.S	K.FPEPGYLEGVK.T	K.FALGAANAVK.D
		K.FGFMGLFSK.A	K.FFVGEGLPYEPFAFEYK.D	K.FPHFIHTQK.R	K.FALGQGVGVILC(+71.04)IGETLEEK.K
		K.FGFNPDK.S	K.FGFDDNASFR.Q	K.FPHLNIQVDGGLGK.E	K.FALGQGVGVILC(+71.04)IGETLEEKK.A
		K.FGGPITYK.S	K.FGFMGLFSK.A	K.FPIVMGGLLPTEIK.F	K.FALIAGYGK.A
		K.FGGTSVGK.F	K.FGFNPDK.S	K.FPKPTPIQAVAWPYLLSGK.D	K.FALVILPK.Q
		K.FGGYEVFK.K	K.FGGPITYK.S	K.FPNLHVLK.F	K.FAMDHFPDYELFK.L
		K.FGGYEVFKK.F	K.FGGSGLSFGFSNIK.V	K.FPTEYIK.E	K.FAMEYKDLPVLGWTHFQPAQLTTLGK.R
		K.FGINTFINR.Q	K.FGGYEVFK.K	K.FPTLANQFVVVR.T	K.FANAVLSGFK.G
		K.FGINVETSTTEPYTYYIPK.G	K.FGGYEVFKK.F	K.FPTPVSHNDDLYGK.V	K.FANAVLSGFKGER.D
		K.FGIQLLNK.E	K.FGGYSNK.S	K.FPTVLALNK.I	K.FANILESATLNTVQQDGIMTK.D
		K.FGIQVNHSLPQISIDK.S	K.FGINTFINR.Q	K.FPVQIVDDIVK.H	K.FANSIFAAVEHIK.K
		K.FGKQVQNATLQK.R	K.FGINVETSTTEPYTYYIPK.G	K.FPWKDYPEK.F	K.FANSIFAAVEHIKK.Q
		K.FGLGNSTK.E	K.FGIQLLNK.E	K.FQAVHEFQNLHALKK.D	K.FAPAHLGLK.L
		K.FGLSPSK.G	K.FGLGNSTK.E	K.FQDVLDNFLQG	K.FAPDFADEEYVNKLEGEIPEK.Y
		K.FGPIVSASLEK.D	K.FGLPHADDVLGLPIGQHIVIK.A	K.FQETSSYGFQAFSNFTK.N	K.FAPMFLSTISK.D
		K.FGQFNEIKPYLR.F	K.FGLSPSK.G	K.FQFLIDAEELKEK.Y	K.FAQFVVENQEK.T
		K.FGSDFNSWLNVAK.S	K.FGPIVSASLEK.D	K.FQFVTSIIEEAK.G	K.FASDPGC(+71.04)AFTK.S
		K.FGSGIELESLPITPGQYITVNTHPIR.Q	K.FGQFNEIKPYLR.F	K.FQIGDNNNLFDWTYAGNVADAHVLAAQK.L	K.FASTVVDPFGK.G
		K.FGSVLENVIYDEK.S	K.FGSDFNSWLNVAK.S	K.FQIPLEELYK.T	K.FASYYLER.S
		K.FGTEIITETVSK.V	K.FGSGIELESLPITPGQYITVNTHPIR.Q	K.FQLPSAAFSTFPTVK.S	K.FATAPFWNLFPK.L
		K.FGTNHFEFFIDRPEK.F	K.FGSGIELESLPITPGQYITVNTHPIRQENQYDALR.H	K.FQNIQYAFNR.K	K.FATIAVR.Y
		K.FHAAQLPTETLEVETQPGVLCSR.F	K.FGSVLENVIYDEK.S	K.FQNIQYAFNRK.E	K.FATVGADATIR.V
		K.FHADTWTR.G	K.FGTEIITETVSK.V	K.FQPPKGDELPK.R	K.FAVGAFTDSLRK.E
		K.FHEAWNMVSTADGILIPGGFGVR.G	K.FGTNHFEFFIDRPEK.F	K.FQPPKGDELPKR.G	K.FAVPGGLIGVGTK.V
		K.FHGIYTQDDR.D	K.FHAAQLPTETLEVETQPGVLCSR.F	K.FQPQDSTTNPSLILAAAK.Q	K.FAVQNFEVPHGK.V
		K.FHGIYTQDDRDIR.E	K.FHEAWNMVSTADGILIPGGFGVR.G	K.FQYIAISQSDADSESC(+71.04)K.M	K.FAYSIWK.G
		K.FHILVLGDISK.I	K.FHGIYTQDDR.D	K.FRHELSSLADVYINDAFGTAHR.A	K.FC(+71.04)EGTYHLAGPMYAGPLHNK.E
		K.FHLGNLGVR.L	K.FHGIYTQDDRDIR.E	K.FRPAPAAAFAR.E	K.FC(+71.04)HGAEDAWNIL
		K.FHLLDGDKISTLFAK.F	K.FHLGNLGVR.L	K.FRPDPAWVEAVSSK.I	K.FC(+71.04)YGIDDTLK.A
		K.FHSATLTAGRPGVFHGVK.T	K.FHLLDGDKISTLFAK.F	K.FSADIVTLFDLIEK.K	K.FDALFPQK.T
		K.FHSELQYLDK.H	K.FHSATLTAGRPGVFHGVK.T	K.FSADIVTLFDLIEKK.V	K.FDAWFPQK.T
		K.FHTDAIIDVVGWR.K	K.FHSELQYLDK.H	K.FSAETLSELIR.T	K.FDDLIAEENPIMQTALR.R
		K.FHTNLAEK.G	K.FHSHVFNPATINR.I	K.FSAGNFYINDK.C	K.FDGILGLGYDTISVDK.V
		K.FHYNLPIALEASR.A	K.FHTDAIIDVVGWR.K	K.FSDDEIIAFLNNGVSSLFIASQDAK.T	K.FDKFETESAQLVK.E
		K.FIAEGSNMGSTPEAIAVFETAR.S	K.FHTNLAEK.G	K.FSDGGVC(+71.04)TADWLIDSWK.K	K.FDKPFVMDTSYPAR.I
		K.FIASAGTYANLVK.Q	K.FHVSISNPEFLAK.Y	K.FSDLIGPSTLIK.L	K.FDVWDTAGQEK.F
		K.FIDISPNAK.A	K.FHYNLPIALEASR.A	K.FSEFLTTLLYDEIVSTK.A	K.FDYPPMPFDGFLFGSR.V
		K.FIDPSLTWK.D	K.FIAEGSNMGSTPEAIAVFETAR.S	K.FSEINIEK.K	K.FEASQVTEK.Q
		K.FIEDVLR.Q	K.FIASAGTYANLVK.Q	K.FSEIQINSFISQLITSPVTR.K	K.FEDGVFTGNYVTGVEDGYIQELEEKR.E
		K.FIEDVLRQ	K.FICIPTGFQSR.N	K.FSEQYPQADFYK.L	K.FEDKDHLLFK.L
		K.FIEIFVDVPLEVAEQR.D	K.FIDFKDR.K	K.FSEQYPQADFYKLDVDELGDVAQK.N	K.FEEASLFKR.I
		K.FIENYLK.K	K.FIDIIINEGDSYLLPGNVPHSPVR.F	K.FSGNDTFQTFYK.K	K.FEEIPKPFTPEER.K
		K.FIEQGHVR.V	K.FIDISPNAK.A	K.FSHDLNVGR.R	K.FEEWIVPILDK.M
		K.FIEQWNK.K	K.FIDPSLTWK.D	K.FSIETSK.G	K.FEFGIDEK.T
		K.FIEQWNKK.N	K.FIDSATK.G	K.FSIFGDVYNLAQK.L	K.FEIDTDANVPR.D
		K.FIEQWNKKNEASPNTDAK.V	K.FIEDVLRQ	K.FSKDELDDAFNDVAR.Y	K.FELTGIPPAPR.G
		K.FIETYVQQVNPSK.T	K.FIEIFVDVPLEVAEQR.D	K.FSLANSSK.D	K.FENELDSFFTLFR.R
		K.FIGLVLPSYAVDSR.D	K.FIENYLK.K	K.FSLLVIEQSK.L	K.FEQASESEPTTVSYEIAGNSPNAER.G
		K.FIHDAAVK.A	K.FIEQWNK.K	K.FSLNTEYQANPETELINLK.A	K.FESLGIWYEHR.L
		K.FIIGLQNTK.W	K.FIEQWNKK.N	K.FSLPAPEAAQNNWK.G	K.FESLIISK.Y
		K.FILALNDEGEPIKVNVR.V	K.FIEVNPGIAGR.A	K.FSLPFEQK.G	K.FETLATLSNPLQYTPR.E
		K.FILEGHTR.G	K.FIEYNLNENSFVVNNEK.S	K.FSLVETPGK.N	K.FEYPETPYGIFFVVGNTFK.G
		K.FILFGLNDAK.T	K.FIGLVLPSYAVDSR.D	K.FSLVETPGKNEAEIVR.R	K.FFADAVTK.A
		K.FILSDSPLELSAPIGK.H	K.FIHDAAVK.A	K.FSNIDIR.V	K.FFAIAEIIR.N
		K.FINSEIEK.V	K.FIHDQTLR.L	K.FSPKPDQALIR.V	K.FFASLNAETK.G
		K.FIPIPSGSSISK.V	K.FIIGLQNTK.W	K.FSPVSTASYR.L	K.FFDHHQR.G
		K.FIPLTFLQDKEELSK.K	K.FILALNDEGEPIKVNVR.V	K.FSPYSLNPK.G	K.FFDISLVDSYLNK.D
		K.FIPNKPYR.Q	K.FILEGHTR.G	K.FSQFLNK.E	K.FFEPSRGEK.E
		K.FIPYLYNGLQHSCQDIGYK.S	K.FILFGLNDAK.T	K.FSQLFDR.T	K.FFEPYVIEILPNILK.N
		K.FIQHPFLPR.K	K.FILNQTQK.N	K.FSSLVNNAEEFISLLPWSK.D	K.FFGFTPEGVAER.A
		K.FIQPQYIPR.Y	K.FILSDSPLELSAPIGK.H	K.FSTEFAK.H	K.FFGLSKEDDVR.D
		K.FIQTETTK.T	K.FINSEIEK.V	K.FSVSPVVQVAVEVK.N	K.FFGLSKEDDVRDFVIR.R
		K.FISHVQAFEK.K	K.FIPLTFLQDKEELSK.K	K.FTC(+71.04)NATHELVVR.T	K.FFHNGMIYNK.L
		K.FISQWNWK.D	K.FIPNDSPDLLILK.T	K.FTDGGLFTLFVR.D	K.FFIDNLGYDTASR.Y
		K.FISSSELVVLMDNIFTK.S	K.FIPNKPYR.Q	K.FTEVHTPK.L	K.FFKDTLDQLYAEGSLVK.T
		K.FITAQNITPEGLENIGR.A	K.FIPYLYNGLQHSCQDIGYK.S	K.FTEYLNR.A	K.FFLGEENR.V
		K.FITLENFLAHK.I	K.FIQHPFLPR.K	K.FTHFILSK.A	K.FFLGEENRVR.F
		K.FITSYTR.S	K.FIQPQYIPR.Y	K.FTIDAKPPISDSVFSFGPK.K	K.FFLPLGSGSVQDLPTMLTK.Y
		K.FKDLNSFLDDQPKDPNLVASPFGGYFK.N	K.FIQTETTK.T	K.FTILVNPNIATNQTSHSLADK.I	K.FFLQHAQR.T
		K.FKDVFEAMYAR.S	K.FISHVQAFEK.K	K.FTLEPTLIATLAELDVTVPINSDDVK.I	K.FFNGFFK.H
		K.FKDYSSK.L	K.FITAPSGSVMDK.V	K.FTLLDFKK.Q	K.FFNPAIR.D
		K.FKEASAAYEILSDPEKR.D	K.FITAQNITPEGLENIGR.A	K.FTLSTINPGFVFGPQLFADSLR.N	K.FFPQQSNSR.K
		K.FKEISEAFEILNDPQKR.E	K.FITLENFLAHK.I	K.FTLSTINPGFVFGPQMFADSLK.H	K.FFQEDPK.Q
		K.FKGDITWLPVR.R	K.FITSYTR.S	K.FTLTEQELK.D	K.FFSIQNGK.V
		K.FKGDNTDWLGIR.N	K.FIVDGQWLPSK.D	K.FTNFNTNNLWINLK.A	K.FFTIFEK.K
		K.FKGNNGVVVLR.D	K.FIVDGQWLPSKDYK.V	K.FTTFDLGGHIQAR.R	K.FFTSVIIPGIVK.S
		K.FKLPNIPDQK.S	K.FIYETQQK.G	K.FTTVLAK.I	K.FFVGEGLPYEPFAFEYK.D
		K.FKPGNVMGVTNLDLVR.A	K.FKDLNSFLDDQPKDPNLVASPFGGYFK.N	K.FTTVSQSELYK.L	K.FFYQYFTTK.K
		K.FKPHELENAEFLLR.A	K.FKDVFEAMYAR.S	K.FTVDLPK.K	K.FGFDDNASFR.Q
		K.FKPLGFER.F	K.FKEASAAYEILSDPEKR.D	K.FTVNTGISYEK.E	K.FGFITKPAETQDKK.L
		K.FKQNPISK.E	K.FKEISEAFEILNDPQKR.E	K.FTVSAIYSDLPQQER.D	K.FGFMGLFSK.A
		K.FKRPDVSVR.D	K.FKESLMATEK.H	K.FVC(+71.04)SDAAWLNNVTDNVFNVLR.R	K.FGFNPDK.S
		K.FKVPYDIPK.D	K.FKEWNDKGDGK.F	K.FVC(+71.04)VDC(+71.04)R.E	K.FGGDFLDFQVHER.L
		K.FLAAESLR.G	K.FKGDITWLPVR.R	K.FVC(+71.04)VDC(+71.04)REDFVK.D	K.FGGPITYK.S
		K.FLAEASMR.D	K.FKGNNGVVVLR.D	K.FVDDEWLK.K	K.FGGTSVGKFPVQIVDDIVK.H
		K.FLAFEPQSEIDR.F	K.FKLLNGLAIR.R	K.FVDLDEAKDSDKEVLFR.A	K.FGGYEVFK.K
		K.FLAQNSNVEIVAFVTQIGEIK.M	K.FKPHELENAEFLLR.A	K.FVEALKK.E	K.FGGYEVFKK.F
		K.FLASFDNLK.A	K.FKQAQNIIKPIVPGTIVPSGTK.I	K.FVEFGGSQR.I	K.FGINTFINR.Q
		K.FLDGIYVSHK.G	K.FKQNPISK.E	K.FVELLQK.G	K.FGINVETSTTEPYTYYIPK.G
		K.FLDGQIALLK.K	K.FKRPDVSVR.D	K.FVENGISIATPNKK.A	K.FGIQLLNK.E
		K.FLDHIGK.S	K.FKVPYDIPK.D	K.FVEPPTTFSLSDLTIIPR.V	K.FGIQVNHSLPQISIDK.S
		K.FLDLNRPLLMQILR.S	K.FLAEASMR.D	K.FVETTVENSNLNVNR.V	K.FGLPHADDVLGLPIGQHIVIK.A
		K.FLDTSYL	K.FLAESVIASTAK.T	K.FVFNPPKPR.K	K.FGLSPSK.G
		K.FLEDSNLAVTTNVLNYILK.K	K.FLAQNSNVEIVAFVTQIGEIK.M	K.FVGGNETTTVAIPFVLK.Y	K.FGPIVSASLEK.D
		K.FLEILPSSVTK.I	K.FLASFDNLK.A	K.FVGQGQNISGK.A	K.FGSDFNSWLNVAK.S
		K.FLEPIHK.E	K.FLDGIYVSHK.G	K.FVGTAVNFEDNLR.L	K.FGSGIELESLPITPGQYITVNTHPIR.Q
		K.FLEWISSYK.E	K.FLDGQIALLK.K	K.FVHAFIK.S	K.FGSGIELESLPITPGQYITVNTHPIRQENQYDALR.H
		K.FLEWLNEQ	K.FLDGQIALLKK.M	K.FVIGSSIR.C	K.FGSVLENVIYDEK.S
		K.FLGYVSSLVEPSK.V	K.FLDHIGK.S	K.FVIHNEPIDPSDKR.Q	K.FGTEIITETVSK.V
		K.FLIDGFPR.K	K.FLDTLANDYFLNK.D	K.FVLC(+71.04)GSC(+71.04)K.N	K.FGTNHFEFFIDRPEK.F
		K.FLLEHLPIISEQQK.D	K.FLDVLNNK.Y	K.FVLDGTIK.G	K.FHAAQLPTETLEVETQPGVLC(+71.04)SR.F
		K.FLLNVGALNYDNATGSVTNDYVTALDAASK.L	K.FLEDSNLAVTTNVLNYILK.K	K.FVLSAVTDLIIQQNLK.K	K.FHDHFGIHLSGDESSAAK.D
		K.FLLPVLLK.C	K.FLEDSNLAVTTNVLNYILKK.Y	K.FVLTDYNASVLR.L	K.FHEAWNMVSTADGILIPGGFGVR.G
		K.FLMDGTTYLPSNGGIVQR.D	K.FLEFIGGLKR.E	K.FVNNWFVEK.D	K.FHGIYTQDDR.D
		K.FLNALVWR.R	K.FLEILPSSVTK.I	K.FVNVTNGITPR.R	K.FHGIYTQDDRDIR.E
		K.FLNANFDK.M	K.FLEPIHK.E	K.FVPFHNAK.K	K.FHLGNLGVR.L
		K.FLNDPSIILNK.I	K.FLEWISSYK.E	K.FVPLNQTQEFTGDKLIEFYK.S	K.FHPFKPQLFVC(+71.04)SQR.Y
		K.FLNSPDLPER.T	K.FLEWLNEQ	K.FVPSKPMC(+71.04)VEAFSEYPPLGR.F	K.FHSATLTAGRPGVFHGVK.T
		K.FLNWFDDR.T	K.FLGYVSSLVEPSK.V	K.FVPYFDTFEK.L	K.FHSELQYLDK.H
		K.FLNYFFGK.D	K.FLIEAFR.K	K.FVSEFISPILIK.N	K.FHTNLAEK.G
		K.FLPAADALLEMIVLHLPSPVTAQAYR.A	K.FLIEAFRK.E	K.FVTFQDR.L	K.FHVSISNPEFLAK.Y
		K.FLPITHK.I	K.FLLEHLPIISEQQK.D	K.FVTGGADNLVK.I	K.FHYNLPIALEASR.A
		K.FLPNFFEK.G	K.FLLNVGALNYDNATGSVTNDYVTALDAASK.L	K.FVTHVPSTTK.Q	K.FIAEGSNMGSTPEAIAVFETAR.S
		K.FLQELLAK.E	K.FLLPVLLK.C	K.FVTTYSQPYEDGYVSQGGYANYVR.V	K.FIASAGTYANLVK.Q
		K.FLQVMQK.H	K.FLMANGELTNILIHTDVTR.Y	K.FVTVNVK.N	K.FIC(+71.04)IPTGFQSR.N
		K.FLRDDLFEAFGGTLNPGLAPAPVHK.F	K.FLNALVWR.R	K.FVVGSSYQLTPDYTMDIFR.L	K.FIDFKDR.K
		K.FLSLENR.S	K.FLNANFDK.M	K.FVVNDELLK.S	K.FIDISPNAK.A
		K.FLSLPIEDNYIR.E	K.FLNDPSIILNK.I	K.FVVPSGNFGDILAGYFAK.K	K.FIDPSLTWK.D
		K.FLSNDVR.N	K.FLNSPDLPER.T	K.FVWEPALVK.I	K.FIDPSLTWKDIEELKK.K
		K.FLSPGAAGLIK.R	K.FLNYFFGK.D	K.FVYQGETVSK.M	K.FIDQQFLK.L
		K.FLTGHPK.G	K.FLPAADALLEMIVLHLPSPVTAQAYR.A	K.FWDFQFATLNQSFK.A	K.FIEALVR.T
		K.FLTVQYVR.F	K.FLPITHK.I	K.FWVNPDC(+71.04)GLK.T	K.FIEDVLR.Q
		K.FLVDDGGLVDREPIVR.Q	K.FLPNFFEK.G	K.FYAELAER.K	K.FIEDVLRQ
		K.FLVENGEHIIK.G	K.FLQKNYASTLAFIESSK.D	K.FYDFFAGSQNLK.K	K.FIEIFVDVPLEVAEQR.D
		K.FLVITLPSPYDLNGK.A	K.FLQVMQK.H	K.FYDFFAGSQNLKK.S	K.FIENYLK.K
		K.FMGIAELFEPR.E	K.FLRDDLFEAFGGTLNPGLAPAPVHK.F	K.FYDILGVPVTATDVEIK.K	K.FIEQWNK.K
		K.FMGLGATK.I	K.FLSNDVR.N	K.FYDILGVPVTATDVEIKK.A	K.FIEQWNKK.N
		K.FMHCLPR.H	K.FLSPGAAGLIK.R	K.FYDKINQLSVVK.Y	K.FIERADVELVK.N
		K.FMTEWNPVWEAAVK.E	K.FLTGHAR.K	K.FYDLLYENFPQIK.G	K.FIETYVQQVNPSK.T
		K.FNAVVNFR.N	K.FLTGHPK.G	K.FYDNSNLINR.E	K.FIEVNPGIAGR.A
		K.FNDLDWSHNNK.I	K.FLTVQYVR.F	K.FYDSNYPEFPVLR.D	K.FIGDVSGER.S
		K.FNDLVIQLLK.R	K.FLVITLPSPYDLNGK.A	K.FYELANK.T	K.FIGLVLPSYAVDSR.D
		K.FNDTVNQLLEK.F	K.FMGIAELFEPR.E	K.FYFLELNPR.L	K.FIGVALR.R
		K.FNELLFK.N	K.FMGLGATK.I	K.FYIAADK.L	K.FIGVALRR.D
		K.FNFDLLDWTYSPIIQSGK.K	K.FMHCLPR.H	K.FYIINAPFGFSTAFR.L	K.FIHDAAVK.A
		K.FNFVLPK.H	K.FMPTLFK.I	K.FYNFDEIRK.E	K.FIIGLQNTK.W
		K.FNKPKGPLR.K	K.FNATVVDK.V	K.FYNPVTSLLLK.E	K.FIITGEPGVGK.T
		K.FNNGVVIAADTR.S	K.FNDTVNQLLEK.F	K.FYNQIAQR.V	K.FILALNDEGEPIKVNVR.V
		K.FNPLLQAGAK.L	K.FNELLFK.N	K.FYNSGVSPTDNSR.I	K.FILEGHTR.G
		K.FNPNSTTLASIEDSFTQFK.L	K.FNFDLLDWTYSPIIQSGK.K	K.FYPIELAK.M	K.FILFGLNDAK.T
		K.FNPSFITTIGIDFK.I	K.FNFDLLDWTYSPIIQSGKK.F	K.FYPQYYHK.T	K.FILNQTQK.N
		K.FNQIPLHR.A	K.FNFVLPK.H	K.FYSAFAK.N	K.FILSDSPLELSAPIGK.H
		K.FNSDVFLR.G	K.FNKPKGPLR.K	K.FYSAFSK.N	K.FINALMTQNQSQQQVSR.E
		K.FNYSTTK.N	K.FNNGVVIAADTR.S	K.FYSTQIEELPSDIATLLN	K.FINGFIFEGDKK.F
		K.FNYVAVGDVSNLPYLDEL	K.FNPNSTTLASIEDSFTQFK.L	K.FYTEEGNLDWVYNNTPVFFIR.D	K.FINHLIK.K
		K.FPAGDYK.F	K.FNPSFITTIGIDFK.I	K.FYTPENTVAAFVGVPHEK.A	K.FINLILLER.F
		K.FPDENFK.K	K.FNQIPLHR.A	K.FYTPVDLPK.Q	K.FINSEIEK.V
		K.FPDENFKK.H	K.FNTDLGQHILK.N	K.GAAFVNTVPTNK.Y	K.FIPLTFLQDKEELSK.K
		K.FPDQWLAYNLSPSFNWPK.A	K.FNYVAVGDVSNLPYLDEL	K.GAAGAWMMNGALQILNSGIIPGNR.N	K.FIPNDSPDLLILK.T
		K.FPDVLWR.A	K.FPAGDYK.F	K.GAARPTGGAGTVAMWIGPDAPIVFDSVR.A	K.FIPNKPYR.Q
		K.FPEPGYLEGVK.T	K.FPDENFK.K	K.GAAWGIAGLVK.G	K.FIPYLYNGLQHSC(+71.04)QDIGYK.S
		K.FPGVILYSEIYQVTGPVR.R	K.FPDENFKK.H	K.GADIDELWLR.T	K.FIQGSLLDKEDLHSLVNIANENVASAK.A
		K.FPHFIHTQK.R	K.FPDQWLAYNLSPSFNWPK.A	K.GADILVFNIPHQFLPNIVK.Q	K.FIQHPFLPR.K
		K.FPIVMGGLLPTEIK.F	K.FPDVLWR.A	K.GAFAIGTLIR.W	K.FIQTETTK.T
		K.FPKPTPIQAVAWPYLLSGK.D	K.FPEPGYLEGVK.T	K.GAFHLAQQGK.I	K.FISHVQAFEK.K
		K.FPNLHVLK.F	K.FPFGCLIR.E	K.GAFPVLLQTFK.E	K.FISSSELVVLMDNIFTK.S
		K.FPSGDQLHTAETGEFLKK.I	K.FPGVILYSEIYQVTGPVR.R	K.GAGSIFTSHTR.L	K.FITAPSGSVMDK.V
		K.FPTEYIK.E	K.FPHFIHTQK.R	K.GAIAAAHYIR.S	K.FITAQNITPEGLENIGR.A
		K.FPTLANQFVVVR.T	K.FPHLNIQVDGGLGK.E	K.GAITAAVR.K	K.FITLENFLAHK.I
		K.FPTPVSHNDDLYGK.V	K.FPKPTPIQAVAWPYLLSGK.D	K.GALAYIGSDK.A	K.FITSYTR.S
		K.FPTVLALNK.I	K.FPNLHVLK.F	K.GALIGPGGIVR.R	K.FITVSGK.Y
		K.FPVQIVDDIVK.H	K.FPNNISAK.S	K.GALLNQFIK.E	K.FIVDGQWLPSK.D
		K.FPWKDYPEK.F	K.FPTEYIK.E	K.GALMYGPPGTGK.T	K.FIVDGQWLPSKDYK.V
		K.FQAVHEFQNLHALKK.D	K.FPTLANQFVVVR.T	K.GANIASFIK.V	K.FKDLNSFLDDQPKDPNLVASPFGGYFK.N
		K.FQDVLDNFLQG	K.FPTPVSHNDDLYGK.V	K.GANQGYSLLK.R	K.FKDVFEAMYAR.S
		K.FQETSSYGFQAFSNFTK.N	K.FPTVLALNK.I	K.GAPIC(+71.04)SEYYK.N	K.FKEASAAYEILSDPEKR.D
		K.FQEVVGYNPLQVLR.Y	K.FPVQIVDDIVK.H	K.GAPLFVLK.T	K.FKESLMATEK.H
		K.FQFLIDAEELKEK.Y	K.FPWKDYPEK.F	K.GAQTYVK.K	K.FKGDITWLPVR.R
		K.FQIGDNNNLFDWTYAGNVADAHVLAAQK.L	K.FQAVGEAYQVLSDPGLR.S	K.GASAGEGLGNAFLSHIR.S	K.FKGDNTDWLGIR.N
		K.FQIPLEELYK.T	K.FQDTLYK.K	K.GASDGGLYVPHSENR.F	K.FKGNNGVVVLR.D
		K.FQLPSAAFSTFPTVK.S	K.FQDVLDNFLQG	K.GATLVVGGDGR.Y	K.FKHFIQGGSFGNREEFINK.L
		K.FQNIQYAFNR.K	K.FQETSSYGFQAFSNFTK.N	K.GATLYIPK.A	K.FKLLNGLAIR.R
		K.FQNIQYAFNRK.E	K.FQEVVGYNPLQVLR.Y	K.GAVLIDLTK.F	K.FKPGNVMGVTNLDLVR.A
		K.FQPPKGDELPK.R	K.FQFLIDAEELKEK.Y	K.GAVYSFDPVGSYER.E	K.FKPHELENAEFLLR.A
		K.FQPQDSTTNPSLILAAAK.Q	K.FQFVTSIIEEAK.G	K.GAWGFSTK.T	K.FKQAQNIIKPIVPGTIVPSGTK.I
		K.FQSDIPLYTK.L	K.FQIGDNNNLFDWTYAGNVADAHVLAAQK.L	K.GAYFATPPVQLINSLDVALK.E	K.FKRPDVSVR.D
		K.FQSDVPK.E	K.FQIPLEELYK.T	K.GC(+71.04)AAALR.G	K.FKVPYDIPK.D
		K.FQYIAISQSDADSESCK.M	K.FQLPSAAFSTFPTVK.S	K.GC(+71.04)EVVVSGK.L	K.FLAAESLR.G
		K.FRFDLNEDAMATEK.L	K.FQNIQYAFNR.K	K.GC(+71.04)IISETGITSEQVADISSAK.V	K.FLAEASMR.D
		K.FRHELSSLADVYINDAFGTAHR.A	K.FQNIQYAFNRK.E	K.GC(+71.04)IPGNR.K	K.FLAQNSNVEIVAFVTQIGEIK.M
		K.FRPAPAAAFAR.E	K.FQPPKGDELPK.R	K.GC(+71.04)YDIGLPSKK.S	K.FLASFDNLK.A
		K.FRPDPAWVEAVSSK.I	K.FQPQDSTTNPSLILAAAK.Q	K.GC(+71.04)YFDSDTFK.S	K.FLATGAEDR.L
		K.FSADIVTLFDLIEK.K	K.FQSDIPLYTK.L	K.GDDKWIDLPISK.I	K.FLDGIYVSHK.G
		K.FSADIVTLFDLIEKK.V	K.FQYIAISQSDADSESCK.M	K.GDIIIDGGNSHFPDSNR.R	K.FLDGQIALLK.K
		K.FSAETLSELIR.T	K.FQYIAISQSDADSESCKMPQTVEWSK.L	K.GDITWLPVR.R	K.FLDGQIALLKK.M
		K.FSAGNFYINDK.C	K.FRFDLNEDAMATEK.L	K.GDITWLPVRR.K	K.FLDHIGK.S
		K.FSDDEIIAFLNNGVSSLFIASQDAK.T	K.FRHELSSLADVYINDAFGTAHR.A	K.GDKITLDTDKLPPHTQIFQAGTK.Y	K.FLDTSYL
		K.FSDLIGPSTLIK.L	K.FRPAPAAAFAR.E	K.GDKNTIVSSYNR.N	K.FLEDSNLAVTTNVLNYILK.K
		K.FSEFLTTLLYDEIVSTK.A	K.FRPDPAWVEAVSSK.I	K.GDKNVITGLIKPLFK.G	K.FLEDSNLAVTTNVLNYILKK.Y
		K.FSEINIEK.K	K.FRPLGNK.F	K.GDLLQEAIDFAQK.E	K.FLEFIGGLKR.E
		K.FSEQYPQADFYK.L	K.FSADIVTLFDLIEK.K	K.GDLSIIMR.A	K.FLEILPSSVTK.I
		K.FSEQYPQADFYKLDVDELGDVAQK.N	K.FSADIVTLFDLIEKK.V	K.GDNTDWLGIR.N	K.FLEPIHK.E
		K.FSEYELLPFK.S	K.FSAETLSELIR.T	K.GDTYVSIQGFK.A	K.FLEWLNEQ
		K.FSGNDTFQTFYK.K	K.FSAGNFYINDK.C	K.GDVLAYLGK.I	K.FLGYVSSLVEPSK.V
		K.FSGNLYGPFR.D	K.FSDDEIIAFLNNGVSSLFIASQDAK.T	K.GDWLPWER.I	K.FLIEAFRK.E
		K.FSGPGNITVIPK.S	K.FSDLIGPSTLIK.L	K.GDWNGAGC(+71.04)HTNVSTK.E	K.FLLEHLPIISEQQK.D
		K.FSHDLNVGR.R	K.FSEFLTTLLYDEIVSTK.A	K.GDYSQATVLSR.K	K.FLLNVGALNYDNATGSVTNDYVTALDAASK.L
		K.FSIEGLNR.I	K.FSEINIEK.K	K.GEETSTNSIASIFAWSR.G	K.FLLPVLLK.C
		K.FSIETSK.G	K.FSEQYPQADFYK.L	K.GEFHPVLLAETSFPVQK.K	K.FLNALVWR.R
		K.FSIFGDVYNLAQK.L	K.FSEQYPQADFYKLDVDELGDVAQK.N	K.GESFAASIAR.H	K.FLNANFDK.M
		K.FSKDELDDAFNDVAR.Y	K.FSEYELLPFK.S	K.GETEEEYLWC(+71.04)IEQQLFAFK.D	K.FLNDPSIILNK.I
		K.FSLANSSK.D	K.FSGNDTFQTFYK.K	K.GETYGVAVPSK.E	K.FLNNNLIPYALSDHIHER.E
		K.FSLLVIEQSK.L	K.FSGNDTFQTFYKK.I	K.GEWFKPR.D	K.FLNSPDLPER.T
		K.FSLNTEYQANPETELINLK.A	K.FSGNLYGPFR.D	K.GFAFIDFK.N	K.FLNYFFGK.D
		K.FSLPAPEAAQNNWK.G	K.FSHDLNVGR.R	K.GFALANPSITLVPEEK.I	K.FLPAADALLEMIVLHLPSPVTAQAYR.A
		K.FSLPFEQK.G	K.FSIETSK.G	K.GFAYVQFK.D	K.FLPITHK.I
		K.FSLVETPGKNEAEIVR.R	K.FSIFGDVYNLAQK.L	K.GFDEAVADPTFWEDFK.S	K.FLQKNYASTLAFIESSK.D
		K.FSNGETNIALR.E	K.FSINPFDDIAVEEAIR.I	K.GFDIPNIENHDVVPMLQK.Q	K.FLQNSNLGGIIPTVNGKPVR.Q
		K.FSNIDIR.V	K.FSLANSSK.D	K.GFDIPNVEGHDVVPLLQNEISK.R	K.FLQVMQK.H
		K.FSPKPDQALIR.V	K.FSLLVIEQSK.L	K.GFDIPNVEGHDVVPLLQNEISKR.E	K.FLRDDLFEAFGGTLNPGLAPAPVHK.F
		K.FSPLNNAVVAR.F	K.FSLVETPGK.N	K.GFDQTLAQALDTIR.S	K.FLRPTYPDLC(+71.04)SIYDK.W
		K.FSPNPGYHLFEK.R	K.FSLVETPGKNEAEIVR.R	K.GFEIGSGFQGVSVPGSK.H	K.FLSLPIEDNYIR.E
		K.FSPVSTASYR.L	K.FSLVETPGKNEAEIVRR.T	K.GFEVGAK.G	K.FLSPGAAGLIK.R
		K.FSPYSLNPK.G	K.FSNGETNIALR.E	K.GFEVGYTASGVK.K	K.FLTGHPK.G
		K.FSQFLNK.E	K.FSNIDIR.V	K.GFEVHWAEYNK.I	K.FLTLATLTEPK.L
		K.FSQLFDR.T	K.FSPKPDQALIR.V	K.GFFPGLGPALLR.S	K.FLTTNFLK.C
		K.FSQYELK.G	K.FSPLNNAVVAR.F	K.GFFSFATQK.L	K.FLVITLPSPYDLNGK.A
		K.FSSLVNNAEEFISLLPWSK.D	K.FSPVSTASYR.L	K.GFFSFATQKLDEVVVITK.N	K.FMENYKPFR.V
		K.FSTEFAK.H	K.FSPYSLNPK.G	K.GFGFVC(+71.04)FSTPEEATK.A	K.FMESGNKPELITIPSGQFNLLR.S
		K.FSTNFISSIDGTSSDINTK.E	K.FSQFLNK.E	K.GFGFVHFEEEGAAK.E	K.FMGIAELFEPR.E
		K.FSVSPVVQVAVEVK.N	K.FSQLFDR.T	K.GFGFVNYEK.H	K.FMGLGATK.I
		K.FTCNATHELVVR.T	K.FSSLVNNAEEFISLLPWSK.D	K.GFGFVNYEKHEDAVK.A	K.FMHC(+71.04)LPR.H
		K.FTDGGLFTLFVR.D	K.FSTEFAK.H	K.GFGYAGSPFHR.V	K.FMITDATGK.H
		K.FTEVHTPK.L	K.FSVSPVVQVAVEVK.N	K.GFGYVQFSNMEDAKK.A	K.FMNNVVK.F
		K.FTHFILSK.A	K.FTCNATHELVVR.T	K.GFITEDL	K.FMPTLFK.I
		K.FTILVNPNIATNQTSHSLADK.I	K.FTDGGLFTLFVR.D	K.GFLESLIQLHQQK.E	K.FMSLRPFGNDNMLR.Y
		K.FTLEPTLIATLAELDVTVPINSDDVK.I	K.FTHFILSK.A	K.GFLFPLVETGC(+71.04)NVR.E	K.FNAVVNFR.N
		K.FTLLDFKK.Q	K.FTIDAKPPISDSVFSFGPK.K	K.GFLGAWGFAK.S	K.FNDLDWSHNNK.I
		K.FTLSTINPGFVFGPQLFADSLR.N	K.FTILVNPNIATNQTSHSLADK.I	K.GFNLQNK.K	K.FNDLVIQLLK.R
		K.FTLSTINPGFVFGPQMFADSLK.H	K.FTKPKPK.Q	K.GFQINQELVSVADPNYK.F	K.FNDTVNQLLEK.F
		K.FTLTEQELK.D	K.FTLEPTLIATLAELDVTVPINSDDVK.I	K.GFQYLYLTSEGMETLK.K	K.FNELLFK.N
		K.FTNFNTNNLWINLK.A	K.FTLLDFKK.Q	K.GFSGLYR.G	K.FNFDLLDWTYSPIIQSGK.K
		K.FTPVNITSPNLSFQK.R	K.FTLSTINPGFVFGPQLFADSLR.N	K.GFTPINFVFPNLPLEHYR.K	K.FNFVLPK.H
		K.FTSTITK.Y	K.FTLTEQELKDISALNANIR.F	K.GFTYIQSIR.V	K.FNNGVVIAADTR.S
		K.FTTFDLGGHIQAR.R	K.FTNFNTNNLWINLK.A	K.GFVENSYLR.G	K.FNPLLQAGAK.L
		K.FTTHILPNHFK.H	K.FTSKDQLDSADYVDNLIDGLSTILSK.Q	K.GFVFNSVQK.K	K.FNPNSTTLASIEDSFTQFK.L
		K.FTTVLAK.I	K.FTTHILPNHFK.H	K.GGAAWVILR.S	K.FNPSFITTIGIDFK.I
		K.FTTVSQSELYK.L	K.FTTVSQSELYK.L	K.GGAKPLEATPSEALSSAAESNILNK.L	K.FNSDVFLR.G
		K.FTVDLPK.K	K.FTVDLPK.K	K.GGFIMALK.N	K.FNYVAVGDVSNLPYLDEL
		K.FTVNTGISYEK.E	K.FTVNTGISYEK.E	K.GGFQSQLTFLR.A	K.FPAGDYK.F
		K.FTVSAIYSDLPQQER.D	K.FTVSAIYSDLPQQER.D	K.GGIGAVFAELNQGENITK.G	K.FPC(+71.04)GDFLEK.V
		K.FVAALNQELK.K	K.FVAALNQELK.K	K.GGIPNLASAGLSVLNDWR.D	K.FPDENFKK.H
		K.FVCSDAAWLNNVTDNVFNVLR.R	K.FVCSDAAWLNNVTDNVFNVLR.R	K.GGKPAQLIIWALSEGK.I	K.FPDQWLAYNLSPSFNWPK.A
		K.FVCVDCR.E	K.FVCVDCR.E	K.GGLAYSFR.R	K.FPDVLWR.A
		K.FVDDEWLK.K	K.FVDDEWLK.K	K.GGLYLSDIGPWR.D	K.FPENHFTSEENLKK.L
		K.FVDLDEAKDSDKEVLFR.A	K.FVDDEWLKK.N	K.GGLYLSDIGPWRDPK.Y	K.FPEPGYLEGVK.T
		K.FVDQFLINK.L	K.FVDLDEAKDSDKEVLFR.A	K.GGNEPLTEWFK.S	K.FPGLLNK.L
		K.FVEALKK.E	K.FVDQFLINK.L	K.GGNIPMIPGWVMDFPTGK.E	K.FPGVILYSEIYQVTGPVR.R
		K.FVEFGGSQR.I	K.FVEALKK.E	K.GGNIPMIPGWVMEFPTGK.E	K.FPHFIHTQK.R
		K.FVELLQK.G	K.FVEFGGSQR.I	K.GGNPELIR.Q	K.FPIVMGGLLPTEIK.F
		K.FVENGISIATPNKK.A	K.FVELFADVPVKDILAR.L	K.GGPLDTAILFDK.F	K.FPKPTPIQAVAWPYLLSGK.D
		K.FVEPPTTFSLSDLTIIPR.V	K.FVELLQK.G	K.GGQAIVVHPDYLYGAITEDR.Y	K.FPLDLIHEEGQK.N
		K.FVETTVENSNLNVNR.V	K.FVENGISIATPNKK.A	K.GGSFYLQSK.V	K.FPNLHVLK.F
		K.FVFNPPKPR.K	K.FVEPPTTFSLSDLTIIPR.V	K.GGTLISYDGQVR.L	K.FPSGDQLHTAETGEFLK.K
		K.FVGQGQNISGK.A	K.FVETTVENSNLNVNR.V	K.GGVNVSVVYGQLSPAAVSAMK.A	K.FPSGDQLHTAETGEFLKK.I
		K.FVGTAVNFEDNLR.L	K.FVFGAASK.F	K.GGYIIAMK.N	K.FPTEYIK.E
		K.FVHAFIK.S	K.FVFNPPKPR.K	K.GGYPAPQGPYYC(+71.04)GVGAGK.V	K.FPTLANQFVVVR.T
		K.FVIGHGLDPK.T	K.FVGGNETTTVAIPFVLK.Y	K.GHEFVFNAK.L	K.FPTPILHGLC(+71.04)TLGISAK.A
		K.FVITCIAHGENLPK.E	K.FVGQGQNISGK.A	K.GHFQLVVK.H	K.FPTPVSHNDDLYGK.V
		K.FVLCGSCK.N	K.FVGTAVNFEDNLR.L	K.GHFQYC(+71.04)FLNENTGIETK.D	K.FPTVLALNK.I
		K.FVLDGTIK.G	K.FVHAFIK.S	K.GHGFEGVTHR.W	K.FPVQIVDDIVK.H
		K.FVLEDSVTK.L	K.FVKPCVVDVAVK.I	K.GHLENISYNTLIGAQNK.E	K.FPWKDYPEK.F
		K.FVLSAVTDLIIQQNLK.K	K.FVLCGSCK.N	K.GHVITTIFFEPSTR.T	K.FQAVGEAYQVLSDPGLR.S
		K.FVNNWFVEK.D	K.FVLDGTIK.G	K.GIALLSR.D	K.FQDTLYK.K
		K.FVNVTNGITPR.R	K.FVLEDSVTK.L	K.GIANPIATIR.S	K.FQELQTVSIKYRIR.R
		K.FVPFHNAK.K	K.FVLSAVTDLIIQQNLK.K	K.GIDLTNVTLPDTPTYSK.A	K.FQETSSYGFQAFSNFTK.N
		K.FVPLNQTQEFTGDKLIEFYK.S	K.FVNNWFVEK.D	K.GIDSVVR.R	K.FQEVVGYNPLQVLR.Y
		K.FVPSKPMCVEAFSEYPPLGR.F	K.FVNVTNGITPR.R	K.GIDVDFPR.N	K.FQFLIDAEELKEK.Y
		K.FVPYFDTFEK.L	K.FVPFHNAK.K	K.GIGAIYVR.R	K.FQFVTSIIEEAK.G
		K.FVTGGADNLVK.I	K.FVPLNQTQEFTGDKLIEFYK.S	K.GIGFTNTSK.K	K.FQHMQDC(+71.04)FR.K
		K.FVTHVPSTTK.Q	K.FVPSKPMCVEAFSEYPPLGR.F	K.GIGPTYSTK.A	K.FQIGDNNNLFDWTYAGNVADAHVLAAQK.L
		K.FVTTYSQPYEDGYVSQGGYANYVR.V	K.FVPYFDTFEK.L	K.GIGQPWDAFR.S	K.FQIPLEELYK.T
		K.FVTVNVK.N	K.FVSHTIR.R	K.GIIELLHK.A	K.FQLPSAAFSTFPTVK.S
		K.FVVGSSYQLTPDYTMDIFR.L	K.FVSSTGFPWSNR.Q	K.GIIKEPNIWK.D	K.FQMNC(+71.04)YAK.E
		K.FVVNDELLK.S	K.FVTGGADNLVK.I	K.GIIQMSKMFR.A	K.FQNFQPHNDYHK.A
		K.FVVPSGNFGDILAGYFAK.K	K.FVTHVPSTTK.Q	K.GILFVGSGVSGGEEGAR.Y	K.FQNIQYAFNR.K
		K.FVWEPALVK.I	K.FVTTYSQPYEDGYVSQGGYANYVR.V	K.GILLQLFGGTNK.T	K.FQNIQYAFNRK.E
		K.FVYQGETVSK.M	K.FVTVNVK.N	K.GILTTAR.E	K.FQPPKGDELPK.R
		K.FWDFQFATLNQSFK.A	K.FVVGSSYQLTPDYTMDIFR.L	K.GINKIPPKPR.K	K.FQPQDSTTNPSLILAAAK.Q
		K.FWGTESQLHR.F	K.FVVNDELLK.S	K.GIPASSYVNADVLAVIQAAR.E	K.FQYIAISQSDADSESC(+71.04)K.M
		K.FWLAFTR.R	K.FVVPSGNFGDILAGYFAK.K	K.GIPVAQTK.A	K.FQYIAISQSDADSESC(+71.04)KMPQTVEWSK.L
		K.FWPTVAR.L	K.FVWEPALVK.I	K.GIQIYIPTQC(+71.04)VNQSELEK.F	K.FRFDLNEDAMATEK.L
		K.FWVNPDCGLK.T	K.FVYQGETVSK.M	K.GIQIYIPTQC(+71.04)VNQSELEKFDGVSQGK.Y	K.FRHELSSLADVYINDAFGTAHR.A
		K.FYAELAER.K	K.FWDFQFATLNQSFK.A	K.GIRPAINVGLSVSR.V	K.FRIPPPVC(+71.04)LR.D
		K.FYDFFAGSQNLK.K	K.FWPTVAR.L	K.GISAC(+71.04)AVC(+71.04)DGAVPIFR.N	K.FRPAPAAAFAR.E
		K.FYDILGVPVTATDVEIK.K	K.FWVNPDCGLK.T	K.GISNEGQNASIK.G	K.FRPDPAWVEAVSSK.I
		K.FYDILGVPVTATDVEIKK.A	K.FYAELAER.K	K.GISNSTAIAPR.E	K.FRPLGNK.F
		K.FYDKINQLSVVK.Y	K.FYDFFAGSQNLK.K	K.GISSSAIPYSR.N	K.FRREEGIPLLMNK.F
		K.FYDLLYENFPQIK.G	K.FYDFFAGSQNLKK.S	K.GITALTVNPLISGSYDGR.I	K.FSADIVTLFDLIEK.K
		K.FYDSNYPEFPVLR.D	K.FYDILGVPVTATDVEIK.K	K.GITSYAVSPYAQKPLQGIFHNAVFNSFR.R	K.FSADIVTLFDLIEKK.V
		K.FYFLELNPR.L	K.FYDILGVPVTATDVEIKK.A	K.GIVGFDK.R	K.FSAETLSELIR.T
		K.FYIAADK.L	K.FYDKINQLSVVK.Y	K.GIVVEAYSPFGSANAPLLK.E	K.FSAGNFYINDK.C
		K.FYIINAPFGFSTAFR.L	K.FYDLLYENFPQIK.G	K.GIYPPINVLPSLSR.L	K.FSDDEIIAFLNNGVSSLFIASQDAK.T
		K.FYNFDEIRK.E	K.FYDNSNLINR.E	K.GKDLSPAINYTK.L	K.FSDGGVC(+71.04)TADWLIDSWK.K
		K.FYNPVTSLLLK.E	K.FYDSNYPEFPVLR.D	K.GKDSTFASSVTGTLRPGDLVK.I	K.FSDLIGPSTLIK.L
		K.FYNQIAQR.V	K.FYELANK.T	K.GKDYVVEDGDIIYFR.A	K.FSEFLTTLLYDEIVSTK.A
		K.FYPIELAK.M	K.FYFLELNPR.L	K.GKEEWVSPFR.Q	K.FSEINIEK.K
		K.FYPQYYHK.T	K.FYIAADK.L	K.GKESITTVIVNLSPYDAEFSSVLPSNVGLIK.I	K.FSEIQINSFISQLITSPVTR.K
		K.FYSAFAK.N	K.FYIINAPFGFSTAFR.L	K.GKIDPFISFNLK.K	K.FSEQYPQADFYK.L
		K.FYSAFSK.N	K.FYNFDEIRK.E	K.GKPFSFQQR.S	K.FSEQYPQADFYKLDVDELGDVAQK.N
		K.FYSTQIEELPSDIATLLN	K.FYNPVTSLLLK.E	K.GKPFVFK.L	K.FSEQYPQADFYKLDVDELGDVAQKNEVSAMPTLLLFK.N
		K.FYTEEGNLDWVYNNTPVFFIR.D	K.FYNQIAQR.V	K.GKPIDMVIVR.E	K.FSEYELLPFK.S
		K.FYTPENTVAAFVGVPHEK.A	K.FYPIELAK.M	K.GKPVFVEDTALR.F	K.FSGNDTFQTFYK.K
		K.GAAFICAIHSPTLR.V	K.FYPQYYHK.T	K.GKTLLEAIDAIEQPSRPTDKPLR.L	K.FSGNDTFQTFYKK.I
		K.GAAGAWMMNGALQILNSGIIPGNR.N	K.FYSAFAK.N	K.GKTNLGGAFK.K	K.FSGNLYGPFR.D
		K.GAARPTGGAGTVAMWIGPDAPIVFDSVR.A	K.FYSAFSK.N	K.GLALIDLIEGIVK.I	K.FSGPGNITVIPK.S
		K.GAAWGIAGLVK.G	K.FYSTQIEELPSDIATLLN	K.GLDQDIEFDLSKPFTPFQQLMAVLPER.S	K.FSHDLNVGRR.M
		K.GADIDELWLR.T	K.FYTEEGNLDWVYNNTPVFFIR.D	K.GLDSATALDFLEILR.K	K.FSHSLQFNSVPEWSTK.Y
		K.GADILVFNIPHQFLPNIVK.Q	K.FYTPENTVAAFVGVPHEK.A	K.GLESTNEFLSTLSTILNVNVNEGTKK.S	K.FSIEGLNR.I
		K.GAFAIGTLIR.W	K.GAAFVNTVPTNK.Y	K.GLFFSER.D	K.FSIETSK.G
		K.GAFHLAQQGK.I	K.GAAGAWMMNGALQILNSGIIPGNR.N	K.GLFLLFR.T	K.FSIFGDVYNLAQK.L
		K.GAFPVLLQTFK.E	K.GAARPTGGAGTVAMWIGPDAPIVFDSVR.A	K.GLFPSNYVSLGN	K.FSINPFDDIAVEEAIR.I
		K.GAGSIFTSHTR.L	K.GAAWGIAGLVK.G	K.GLFSIEGLQK.A	K.FSLANSSK.D
		K.GAIAAAHYIR.S	K.GADIDELWLR.T	K.GLFYEWR.F	K.FSLPAPEAAQNNWK.G
		K.GALAYIGSDK.A	K.GADILVFNIPHQFLPNIVK.Q	K.GLGAVVIGIIPK.M	K.FSLVETPGK.N
		K.GALIGPGGIVR.R	K.GAFAIGTLIR.W	K.GLGKPDQVYDGSK.I	K.FSLVETPGKNEAEIVR.R
		K.GALKVEEFITHR.R	K.GAFPVLLQTFK.E	K.GLGNPLLYDGVER.V	K.FSLVETPGKNEAEIVRR.T
		K.GALMYGPPGTGK.T	K.GAGSIFTSHTR.L	K.GLGVGTPSEALLYVITSPVGPYYK.T	K.FSMSSLQGC(+71.04)IR.T
		K.GANIASFIK.V	K.GAIAAAHYIR.S	K.GLHEILTEANQEVPSFLK.D	K.FSNGETNIALR.E
		K.GANQGYSLLK.R	K.GAITAAVR.K	K.GLIGYHLLSK.D	K.FSNIDIR.V
		K.GAPICSEYYK.N	K.GALAYIGSDK.A	K.GLIIQFIDQAQTTFAQMQR.Q	K.FSPLNNAVVAR.F
		K.GAPLFVLK.T	K.GALIGPGGIVR.R	K.GLILAGSADFK.T	K.FSPVSTASYR.L
		K.GAQTYVK.K	K.GALLNQFIK.E	K.GLILDGLLGIQDPLR.A	K.FSPYSLNPK.G
		K.GASAGEGLGNAFLSHIR.S	K.GANIASFIK.V	K.GLILVGGYGTR.L	K.FSQFLNK.E
		K.GASDGGLYVPHSENR.F	K.GANQGYSLLK.R	K.GLINDPDVNNTFNINK.G	K.FSQNAIEEALIQQEQK.K
		K.GATLVVGGDGR.Y	K.GAPLFVLK.T	K.GLIPYNKK.D	K.FSSILDSIDVDQPEWSELTSVEEAK.L
		K.GATLYIPK.A	K.GAQTYVK.K	K.GLKLESFAQDLAK.K	K.FSSLTSTER.D
		K.GATYGKPTNQGVNELK.Y	K.GASAGEGLGNAFLSHIR.S	K.GLLDSPTAVEIFR.K	K.FSSLVNNAEEFISLLPWSK.D
		K.GAVLIDLTK.F	K.GASDGGLYVPHSENR.F	K.GLLFFETSAK.T	K.FSTEFAK.H
		K.GAVYSFDPVGSYER.E	K.GATLYIPK.A	K.GLLGLSLVEAK.K	K.FSVSPVVQVAVEVK.N
		K.GAYFATPPVQLINSLDVALK.E	K.GATYGKPTNQGVNELK.Y	K.GLLNILK.K	K.FSYDLMQIPK.A
		K.GCAAALR.G	K.GAVLIDLTK.F	K.GLNAAYIYQIGLNGSR.L	K.FSYSVEIVPIC(+71.04)K.D
		K.GCDNKIDIYQIHIPYAAK.L	K.GAVVIDQGAYAALTR.K	K.GLNPGLAIAEIK.K	K.FTAMYYAMLSEK.S
		K.GCEVVVSGK.L	K.GAVYSFDPVGSYER.E	K.GLNPGLAIAEIKK.S	K.FTC(+71.04)NATHELVVR.T
		K.GCIISETGITSEQVADISSAK.V	K.GAYFATPPVQLINSLDVALK.E	K.GLNTGGMGAYAPAPVATPSLLK.T	K.FTDGGLFTLFVR.D
		K.GCIPGNR.K	K.GCAAALR.G	K.GLNWGGSLIRPEATGYGLVYYTQAMIDYATNGK.E	K.FTDIATTSLK.G
		K.GDASPIVK.S	K.GCDIIVK.N	K.GLPLNKYDR.D	K.FTEVHTPK.L
		K.GDIIIDGGNSHFPDSNR.R	K.GCEVVVSGK.L	K.GLPMIPAFVTGSPNGTER.G	K.FTHFILSK.A
		K.GDIIIDGGNSHFPDSNRR.Y	K.GCGANILR.G	K.GLPMIPTYVTSLPNGTER.G	K.FTIDAKPPISDSVFSFGPK.K
		K.GDITWLPVR.R	K.GCIISETGITSEQVADISSAK.V	K.GLPPLLHFVK.D	K.FTILVNPNIATNQTSHSLADK.I
		K.GDITWLPVRR.K	K.GCIPGNR.K	K.GLPVAALHVDFVR.A	K.FTLEPTLIATLAELDVTVPINSDDVK.I
		K.GDKITLDTDKLPPHTQIFQAGTK.Y	K.GCYDIGLPSKK.S	K.GLQPFWFR.V	K.FTLLDFKK.Q
		K.GDKNTIVSSYNR.N	K.GCYFDSDTFK.S	K.GLQSAIDVLDPLTKDPVDFVR.Q	K.FTLSTINPGFVFGPQLFADSLR.N
		K.GDLLQEAIDFAQK.E	K.GDAGVSGVVK.F	K.GLSGGIIVIKPPK.D	K.FTLTEQELK.D
		K.GDTYVSIQGFK.A	K.GDDKWIDLPISK.I	K.GLSGGIIVIKPPKDSK.F	K.FTLTEQELKDISALNANIR.F
		K.GDVLAYLGK.I	K.GDIIIDGGNSHFPDSNR.R	K.GLSQISNEIK.E	K.FTNAAFPFHDPEAR.L
		K.GDWNGAGCHTNVSTK.E	K.GDIIIDGGNSHFPDSNRR.Y	K.GLTHEDKGAVLIDLTK.F	K.FTNFNTNNLWINLK.A
		K.GDYSQATVLSR.K	K.GDITWLPVR.R	K.GLTLEEVNTLWEEGVLPWK.S	K.FTPVNITSPNLSFQK.R
		K.GEETSTNSIASIFAWSR.G	K.GDITWLPVRR.K	K.GLTLEEVNTMWEEGVLPWK.S	K.FTQAFQSIVDAYGIATYK.E
		K.GEFHPVLLAETSFPVQK.K	K.GDKITLDTDKLPPHTQIFQAGTK.Y	K.GLTPSQIGVLLR.D	K.FTSKDQLDSADYVDNLIDGLSTILSK.Q
		K.GEFTGVAVASFLQSVTPQLALGLETLYSR.T	K.GDKLISPLK.K	K.GLVAYHQK.Y	K.FTSTITK.Y
		K.GESFAASIAR.H	K.GDKNTIVSSYNR.N	K.GLVEVLIK.R	K.FTTFDLGGHIQAR.R
		K.GETEEEYLWCIEQQLFAFK.D	K.GDLLQEAIDFAQK.E	K.GLVEVLIKR.A	K.FTTVLAK.I
		K.GETYGVAVPSKENQK.D	K.GDLSIIMR.A	K.GLVSDPAGSDALNVLK.Y	K.FTTVSQSELYK.L
		K.GEWFKPR.D	K.GDNTDWLGIR.N	K.GLVTPVVR.N	K.FTVDLPK.K
		K.GFAAQVFR.I	K.GDTYVSIQGFK.A	K.GLVWEGSVLDPEEGIR.F	K.FTVNTGISYEK.E
		K.GFAFIDFK.N	K.GDVLAYLGK.I	K.GLYNNIVLSGGSTMFK.D	K.FTVSAIYSDLPQQER.D
		K.GFALANPSITLVPEEK.I	K.GDYSQATVLSR.K	K.GMAFPYVPDVNTFLNLGLTNKPTFFGC(+71.04)DAK.N	K.FVAALNQELK.K
		K.GFAYVQFK.D	K.GEETSTNSIASIFAWSR.G	K.GMALNLEPGQVGIVLFGSDR.L	K.FVAEGANMGSTPEAISVFETAR.S
		K.GFDEAVADPTFWEDFK.S	K.GEFHPVLLAETSFPVQK.K	K.GMLTGPITC(+71.04)LR.W	K.FVC(+71.04)SDAAWLNNVTDNVFNVLR.R
		K.GFDIPNIENHDVVPMLQK.Q	K.GEFTGVAVASFLQSVTPQLALGLETLYSR.T	K.GMVGSFK.Q	K.FVC(+71.04)VDC(+71.04)R.E
		K.GFDQSLAQSLDTITSK.A	K.GERDVIEPSFVDSPLFK.S	K.GNAFFNSESGER.F	K.FVDDEWLK.K
		K.GFDQTLAQALDTIR.S	K.GESFAASIAR.H	K.GNAFLDIK.F	K.FVDDEWLKK.N
		K.GFEIGSGFQGVSVPGSK.H	K.GETEEEYLWCIEQQLFAFK.D	K.GNAFVTLK.E	K.FVDLDEAKDSDKEVLFR.A
		K.GFEVGAK.G	K.GEWFKPR.D	K.GNEFHTILATLR.S	K.FVDQFLINK.L
		K.GFEVGYTASGVK.K	K.GFAAQVFR.I	K.GNEHC(+71.04)FVILR.G	K.FVEALKK.E
		K.GFEVHWAEYNK.I	K.GFAFIDFK.N	K.GNFELLVK.S	K.FVEFGGSQR.I
		K.GFEVPDAGVAIQLSK.R	K.GFALANPSITLVPEEK.I	K.GNFFSSNPISSFVVDTYK.Q	K.FVELFADVPVKDILAR.L
		K.GFFPGLGPALLR.S	K.GFAYVQFK.D	K.GNFTEFVK.K	K.FVELLQK.G
		K.GFFSFATQK.L	K.GFDEAVADPTFWEDFK.S	K.GNIFETAIVGGR.I	K.FVENGISIATPNKK.A
		K.GFFSFATQKLDEVVVITK.N	K.GFDIPNIENHDVVPMLQK.Q	K.GNTFEDFYLKR.E	K.FVEPPTTFSLSDLTIIPR.V
		K.GFGFVCFSTPEEATK.A	K.GFDQTLAQALDTIR.S	K.GNTQVIIPR.L	K.FVETTVENSNLNVNR.V
		K.GFGFVHFEEEGAAK.E	K.GFEIGSGFQGVSVPGSK.H	K.GNVGFVFTNEPLTEIK.N	K.FVFGAASK.F
		K.GFGFVNYEK.H	K.GFEVGYTASGVK.K	K.GNVIILGR.S	K.FVFGDTTDLQENLAK.F
		K.GFGFVNYEKHEDAVK.A	K.GFEVHWAEYNK.I	K.GNVSGIDIPLPIGSFEDLISR.F	K.FVFNPPKPR.K
		K.GFGYAGSPFHR.V	K.GFFPGLGPALLR.S	K.GNWGKPGDEINDLIDSGEIK.T	K.FVGGNETTTVAIPFVLK.Y
		K.GFGYVQFSNMEDAKK.A	K.GFFSFATQK.L	K.GNYPINAVTTMAETAVIAEQAIAYLPNYDDMR.N	K.FVGLAHK.L
		K.GFITEDL	K.GFFSFATQKLDEVVVITK.N	K.GPGLLAPYSPEINDPIMK.E	K.FVGQGQNISGK.A
		K.GFLDSLR.A	K.GFGFVCFSTPEEATK.A	K.GPIGTLNYEPNSSK.H	K.FVGTAVNFEDNLR.L
		K.GFLESLIQLHQQK.E	K.GFGFVHFEEEGAAK.E	K.GPLTWDVK.I	K.FVHAFIK.S
		K.GFLGAWGFAK.S	K.GFGFVNYEK.H	K.GPLVLEYETYR.Y	K.FVIGHGLDPK.T
		K.GFNLQNK.K	K.GFGFVNYEKHEDAVK.A	K.GPSQTIK.T	K.FVIGSSIR.C
		K.GFPNINDVHPFHR.D	K.GFGYAGSPFHR.V	K.GPVRENDILVLMESER.E	K.FVKPC(+71.04)VVDVAVK.I
		K.GFQINQELVSVADPNYK.F	K.GFGYVQFSNMEDAKK.A	K.GPYFYLPK.M	K.FVLC(+71.04)GSC(+71.04)K.N
		K.GFQYLYLTSEGMETLK.K	K.GFITEDL	K.GQC(+71.04)IAGFDNTGFITATSSTLFNQFLLR.L	K.FVLDGTIK.G
		K.GFTPEEPDGLNNALKDTDMVLIPAGVPR.K	K.GFLDSLR.A	K.GQC(+71.04)LATLLGHNDWVSQVR.V	K.FVLEDSVTK.L
		K.GFTPINFVFPNLPLEHYR.K	K.GFLESLIQLHQQK.E	K.GQGASQAMLYATGFK.K	K.FVLTDYNASVLR.L
		K.GFTYIQSIR.V	K.GFLESLIQLHQQKEDIVLAYHDR.S	K.GQGASQAMLYATGFKK.E	K.FVMNGGLIIGTVDGANVEITR.E
		K.GFVENSYLR.G	K.GFLFPLVETGCNVR.E	K.GQHLADILNSASR.V	K.FVNNWFVEK.D
		K.GFVFNSVQK.K	K.GFLGAWGFAK.S	K.GQIPLYQK.M	K.FVNTNPVKFPGFAR.S
		K.GGAAWVILR.S	K.GFNLQNK.K	K.GQLPQGVSGK.D	K.FVNVTNGITPR.R
		K.GGANFLDYAAIDKAPEER.A	K.GFPNINDVHPFHR.D	K.GQNTLILR.G	K.FVPFHNAK.K
		K.GGFIMALK.N	K.GFQINQELVSVADPNYK.F	K.GQPFPFDQLK.G	K.FVPLNQTQEFTGDKLIEFYK.S
		K.GGFQSQLTFLR.A	K.GFQYLYLTSEGMETLK.K	K.GQVVGSIIALDR.Q	K.FVPPGVK.V
		K.GGIFTEVK.V	K.GFSGLYR.G	K.GRFQTPAEK.H	K.FVPSKPMC(+71.04)VEAFSEYPPLGR.F
		K.GGIGAVFAELNQGENITK.G	K.GFTLEDVVQAVGILSLKR.K	K.GRIPNVPVIVK.A	K.FVPYFDTFEK.L
		K.GGIPNLASAGLSVLNDWR.D	K.GFTPINFVFPNLPLEHYR.K	K.GRPYTGWVDSK.T	K.FVQKDVNNALQPFQK.Y
		K.GGKPAQLIIWALSEGK.I	K.GFVENSYLR.G	K.GSAPLFGNFLEPLTK.T	K.FVSSTGFPWSNR.Q
		K.GGLAYSFR.R	K.GFVFNSVQK.K	K.GSDNVISIK.T	K.FVTFQDR.L
		K.GGLLESVVER.S	K.GGAAWVILR.S	K.GSEPVVAGNFFPR.T	K.FVTGGADNLVK.I
		K.GGLYLSDIGPWR.D	K.GGFIMALK.N	K.GSFFETLSGWAK.G	K.FVTHVPSTTK.Q
		K.GGLYLSDIGPWRDPK.Y	K.GGFQSQLTFLR.A	K.GSFIQAAK.T	K.FVTTYSQPYEDGYVSQGGYANYVR.V
		K.GGNAPRPVK.R	K.GGIGAVFAELNQGENITK.G	K.GSFKDSLIK.L	K.FVTVNVK.N
		K.GGNEPLTEWFK.S	K.GGIPNLASAGLSVLNDWR.D	K.GSFLDWALSNLEIAHSR.I	K.FVVGSSYQLTPDYTMDIFR.L
		K.GGNIPMIPGWVMDFPTGK.E	K.GGKPAQLIIWALSEGK.I	K.GSFYLC(+71.04)GPTWPVPDITQALQDILAK.D	K.FVVNDELLK.S
		K.GGNIPMIPGWVMEFPTGK.E	K.GGLAYSFR.R	K.GSGNIFIK.N	K.FVVPSGNFGDILAGYFAK.K
		K.GGNPELIR.Q	K.GGNAPRPVK.R	K.GSHVVYNSIR.Q	K.FVWEPALVK.I
		K.GGPLDTAILFDK.F	K.GGNEPLTEWFK.S	K.GSIDITTTNSYEK.E	K.FVYQGETVSK.M
		K.GGQAIVVHPDYLYGAITEDR.Y	K.GGNIPMIPGWVMEFPTGK.E	K.GSIDQVNELVTISWVQPR.I	K.FWDFQFATLNQSFK.A
		K.GGQAIVVHPDYLYGAITEDRYNEYVAK.V	K.GGPLDTAILFDK.F	K.GSIGAEVLQGLLQGGAK.V	K.FWGTESQLHR.F
		K.GGSFYLQSK.V	K.GGQAIVVHPDYLYGAITEDRYNEYVAK.V	K.GSLEEIIAEGQK.K	K.FWISSMDK.N
		K.GGTLISYDGQVR.L	K.GGSFYLQSK.V	K.GSLEEIIAEGQKK.F	K.FWPTVAR.L
		K.GGVAGGSILNGVFK.L	K.GGTLISYDGQVR.L	K.GSLFATNYQK.G	K.FWVHNDNLMEVK.T
		K.GGVNVSVVYGQLSPAAVSAMK.A	K.GGVAGGSILNGVFK.L	K.GSLYSVK.F	K.FWVNPDC(+71.04)GLK.T
		K.GGYIIAMK.N	K.GGYIIAMK.N	K.GSNLQQIR.E	K.FYAELAER.K
		K.GGYPAPQGPYYCGVGAGK.V	K.GGYPAPQGPYYCGVGAGK.V	K.GSNNIFAIGDNAFAGLPPTAQVAHQEAEYLAK.N	K.FYDFFAGSQNLK.K
		K.GHEFVFNAK.L	K.GHFDTGYK.S	K.GSNVVRPYTPVSDLSQK.G	K.FYDFFAGSQNLKK.S
		K.GHFQLVVK.H	K.GHFQLVVK.H	K.GSPAGPSAVTAR.L	K.FYDILGVPVTATDVEIK.K
		K.GHFQYCFLNENTGIETK.D	K.GHFQYCFLNENTGIETK.D	K.GSPLLIGVK.S	K.FYDILGVPVTATDVEIKK.A
		K.GHGFEGVTHR.W	K.GHGFEGVTHR.W	K.GSRPVLSFDQR.F	K.FYDKINQLSVVK.Y
		K.GHLENISYNTLIGAQNK.E	K.GHVITTIFFEPSTR.T	K.GSSAALGLQR.I	K.FYDLLYENFPQIK.G
		K.GHVITTIFFEPSTR.T	K.GIAHIKPEYIVPLK.Q	K.GSSFVSPATR.K	K.FYDSNYPEFPVLR.D
		K.GHVYIDPNEAK.S	K.GIALLSR.D	K.GSSTSYAIK.K	K.FYEVASK.F
		K.GIANPIATIR.S	K.GIANPIATIR.S	K.GSSTSYAIKK.K	K.FYFLELNPR.L
		K.GIDLTNVTLPDTPTYSK.A	K.GIDLTNVTLPDTPTYSK.A	K.GSTAPTTFYYAK.D	K.FYGDNC(+71.04)TAK.M
		K.GIDSVVR.R	K.GIDSVVR.R	K.GSTLIVVPFNQGSK.Q	K.FYIAADK.L
		K.GIEFAPVAAIIGGAVAQDVINILGK.R	K.GIDVDFPR.N	K.GSVQLGK.I	K.FYIINAPFGFSTAFR.L
		K.GIGAIYVR.R	K.GIEFAPVAAIIGGAVAQDVINILGK.R	K.GSWYALDK.L	K.FYNFDEIRK.E
		K.GIGFTNTSK.K	K.GIFAGDINSD	K.GSYINYEGLKK.F	K.FYNPVTSLLLK.E
		K.GIGPTYSTK.A	K.GIFVYLSR.K	K.GSYVGNR.A	K.FYNQIAQR.V
		K.GIGQPWDAFR.S	K.GIGAIYVR.R	K.GTFLGPPGTPYEGGK.F	K.FYPGENVGIGK.D
		K.GIIELLHK.A	K.GIGFTNTSK.K	K.GTGVVTC(+71.04)VPSNSPDDYITTK.D	K.FYPIELAK.M
		K.GIIIADTK.F	K.GIGPTYSTK.A	K.GTIGGIGK.H	K.FYPQYYHK.T
		K.GILFVGSGVSGGEEGAR.Y	K.GIGQPWDAFR.S	K.GTIGITYR.R	K.FYSAFAK.N
		K.GILNQIDNLPFLTK.K	K.GIIELLHK.A	K.GTIVATK.V	K.FYSAFSK.N
		K.GILTTAR.E	K.GILFVGSGVSGGEEGAR.Y	K.GTLFQATYK.A	K.FYSTQIEELPSDIATLLN
		K.GINFFTIR.K	K.GILNQIDNLPFLTK.K	K.GTLFTNSVK.G	K.FYTEEGNLDWVYNNTPVFFIR.D
		K.GINKIPPKPR.K	K.GILTTAR.E	K.GTNDAVIHLANQDQGVR.V	K.FYTPENTVAAFVGVPHEK.A
		K.GINLVVSGSFGNIFSR.N	K.GINFFTIR.K	K.GTQAPNLQER.F	K.FYTPVDLPK.Q
		K.GIPASSYVNADVLAVIQAAR.E	K.GINKIPPKPR.K	K.GTSTYPVKPLDSSK.I	K.GAAFIC(+71.04)AIHSPTLR.V
		K.GIPGLTDAPESNKK.I	K.GIPASSYVNADVLAVIQAAR.E	K.GTTFDTQIR.A	K.GAAFVNTVPTNK.Y
		K.GIPVAQTK.A	K.GIPVAQTK.A	K.GTTGTQASFLALFHGNHDK.V	K.GAAGAWMMNGALQILNSGIIPGNR.N
		K.GIQIYIPTQCVNQSELEK.F	K.GIQGPYISR.F	K.GTTGTQASFLALFHGNHDKVEALDER.V	K.GAANMC(+71.04)K.Q
		K.GIQIYIPTQCVNQSELEKFDGVSQGK.Y	K.GIQIYIPTQCVNQSELEK.F	K.GTTLSLQPQSGNMLQSNSR.D	K.GAARPTGGAGTVAMWIGPDAPIVFDSVR.A
		K.GIRPAINVGLSVSR.V	K.GIQIYIPTQCVNQSELEKFDGVSQGK.Y	K.GTTLSLVQK.D	K.GAAWGIAGLVK.G
		K.GISACAVCDGAVPIFR.N	K.GIRPAINVGLSVSR.V	K.GVAINFVTNEDVGAMR.E	K.GADIDELWLR.T
		K.GISGLVK.T	K.GISACAVCDGAVPIFR.N	K.GVATDLSHIPTNSVVK.G	K.GADILVFNIPHQFLPNIVK.Q
		K.GISNEGQNASIK.G	K.GISNEGQNASIK.G	K.GVATLIHYGLQYLK.N	K.GAFAIGTLIR.W
		K.GISSSAIPYSR.N	K.GISNSTAIAPR.E	K.GVDSSGVYWNASTR.F	K.GAFPVLLQTFK.E
		K.GITALTVNPLISGSYDGR.I	K.GISSSAIPYSR.N	K.GVETLAEAVAATLGPK.G	K.GAGSIFTSHTR.L
		K.GITQYYAFVEER.Q	K.GITALTVNPLISGSYDGR.I	K.GVEVVLPVDFIIADAFSADANTK.T	K.GAIAAAHYIR.S
		K.GIVGFDK.R	K.GITLSGGQK.Q	K.GVGLGRPFLYANSC(+71.04)YGR.N	K.GAITAAVR.K
		K.GIVVEAYSPFGSANAPLLK.E	K.GITSYAVSPYAQKPLQGIFHNAVFNSFR.R	K.GVGVIGSHVDALTVK.L	K.GALAYIGSDK.A
		K.GIYPPINVLPSLSR.L	K.GIVGFDK.R	K.GVIASSGPR.E	K.GALIGPGGIVR.R
		K.GKDLSPAINYTK.L	K.GIVVEAYSPFGSANAPLLK.E	K.GVIFYENK.G	K.GALLNQFIK.E
		K.GKDSTFASSVTGTLRPGDLVK.I	K.GIYPPINVLPSLSR.L	K.GVIFYESHGK.L	K.GALMYGPPGTGK.T
		K.GKDYVVEDGDIIYFR.A	K.GKAPIGTVVSPYSK.T	K.GVIFYESHGKLEYK.D	K.GANIASFIK.V
		K.GKEEWVSPFR.Q	K.GKDLSPAINYTK.L	K.GVIIPSSIDESVQAIK.D	K.GANQGYSLLK.R
		K.GKESITTVIVNLSPYDAEFSSVLPSNVGLIK.I	K.GKDSTFASSVTGTLRPGDLVK.I	K.GVILYGAPGTGK.T	K.GAPIC(+71.04)SEYYK.N
		K.GKIDPFISFNLK.K	K.GKDYVVEDGDIIYFR.A	K.GVISSDILGK.H	K.GAPLFVLK.T
		K.GKPFSFQQR.S	K.GKEEWVSPFR.Q	K.GVITTQAESMWIHLPIIK.D	K.GAQTYVK.K
		K.GKPFVFK.L	K.GKESITTVIVNLSPYDAEFSSVLPSNVGLIK.I	K.GVIYDC(+71.04)PNSR.L	K.GASAGEGLGNAFLSHIR.S
		K.GKPIDMVIVR.E	K.GKPFSFQQR.S	K.GVLAALDYLR.N	K.GASDGGLYVPHSENR.F
		K.GKPVFVEDTALR.F	K.GKPFVFK.L	K.GVLFYGPPGTGK.T	K.GATLYIPK.A
		K.GKSQEDAEKEYIALVDQLIAK.Y	K.GKPIDMVIVR.E	K.GVLGIGYAK.G	K.GATWGANSFDAK.L
		K.GKTLLEAIDAIEQPSRPTDKPLR.L	K.GKSQEDAEKEYIALVDQLIAK.Y	K.GVLGYTEDAVVSSDFLGDSNSSIFDAAAGIQLSPK.F	K.GAVYSFDPVGSYER.E
		K.GKWDVPGYK.D	K.GKTLLEAIDAIEQPSRPTDKPLR.L	K.GVLHAVK.N	K.GAYFATPPVQLINSLDVALK.E
		K.GKWDVPGYKDR.F	K.GKVPWTLK.F	K.GVLTLPPIPLPK.D	K.GC(+71.04)AAALR.G
		K.GKYTVDQVFAK.M	K.GKWDVPGYK.D	K.GVLTVAHSIFK.R	K.GC(+71.04)EVVVSGK.L
		K.GLAISFVSSK.E	K.GLADKVYFVPVTAEFVR.K	K.GVMNAVNNVNNVIAAAFVK.A	K.GC(+71.04)IISETGITSEQVADISSAK.V
		K.GLAISFVSSKEDEEVLAK.I	K.GLAISFVSSKEDEEVLAK.I	K.GVNAVAIR.Q	K.GC(+71.04)IPGNR.K
		K.GLDLYSVGEKDDAASYVANAIR.K	K.GLDAIDKAFLK.S	K.GVNEAFTEAAR.V	K.GC(+71.04)YDIGLPSKK.S
		K.GLDSATALDFLEILR.K	K.GLDLYSVGEKDDAASYVANAIR.K	K.GVNFVASK	K.GC(+71.04)YFDSDTFK.S
		K.GLEFVASR.S	K.GLEFVASR.S	K.GVNLPGTDVDLPALSEK.D	K.GDIIIDGGNSHFPDSNR.R
		K.GLEIGLSSIVK.R	K.GLFFSER.D	K.GVNLPGTDVDLPALSEKDKEDLR.F	K.GDIIIDGGNSHFPDSNRR.Y
		K.GLFFSER.D	K.GLFLLFR.T	K.GVPTGFTFPIR.D	K.GDITWLPVR.R
		K.GLFLLFR.T	K.GLFPSNYVSLGN	K.GVPYVVTHDGR.T	K.GDITWLPVRR.K
		K.GLFPSNYVSLGN	K.GLFSGVNK.G	K.GVQLLSSYVTDELGIQC(+71.04)GALSGANLAPEVAK.E	K.GDKITLDTDKLPPHTQIFQAGTK.Y
		K.GLFSGVNK.G	K.GLFSIEGLQK.A	K.GVSAEGQFIFDQIFK.T	K.GDKNTIVSSYNR.N
		K.GLFSIEGLQK.A	K.GLFYEWR.F	K.GVSITNPK.I	K.GDLLQEAIDFAQK.E
		K.GLFYEWR.F	K.GLGAVVIGIIPK.M	K.GVSSPYLPFGGGR.H	K.GDLSIIMR.A
		K.GLGAVVIGIIPK.M	K.GLGIAGQQVKPK.L	K.GVSTALVGILSR.G	K.GDNTDWLGIR.N
		K.GLGKPDQVYDGSK.I	K.GLGKPDQVYDGSK.I	K.GVSYVDYDIVNR.M	K.GDTYVSIQGFK.A
		K.GLGNPLLYDGVER.V	K.GLGNPLLYDGVER.V	K.GVVLDELKR.L	K.GDVLAYLGK.I
		K.GLGVGTPSEALLYVITSPVGPYYK.T	K.GLGVGTPSEALLYVITSPVGPYYK.T	K.GWALVNIISR.E	K.GDWNGAGC(+71.04)HTNVSTK.E
		K.GLIGYHLLSK.D	K.GLHEILTEANQEVPSFLK.D	K.GWDVGIPK.L	K.GDYSQATVLSR.K
		K.GLIHSLVQTGSK.A	K.GLIFDNIPFGIFR.E	K.GWFGYNK.G	K.GEENIIK.A
		K.GLIIQFIDQAQTTFAQMQR.Q	K.GLIGYHLLSK.D	K.GWFGYNKGEQSEQQIAER.V	K.GEETSTNSIASIFAWSR.G
		K.GLILAGSADFK.T	K.GLIHSLVQTGSK.A	K.GWGEAAHQPADFTWAPSLAVPK.A	K.GEFHPVLLAETSFPVQK.K
		K.GLILDGLLGIQDPLR.A	K.GLIIQFIDQAQTTFAQMQR.Q	K.GWGYKGVPFHR.I	K.GEFTGVAVASFLQSVTPQLALGLETLYSR.T
		K.GLILVGGYGTR.L	K.GLILAGSADFK.T	K.GWVPVTK.L	K.GEIKYPVK.A
		K.GLINDPDVNNTFNINK.G	K.GLILDGLLGIQDPLR.A	K.GYDNQVIMNASLQQLIEVLR.N	K.GELPFMATENIIMAMVEK.N
		K.GLIPYNK.K	K.GLILVGGYGTR.L	K.GYDPLTPPDLLQHEFPISAK.G	K.GERDVIEPSFVDSPLFK.S
		K.GLIPYNKK.D	K.GLINDPDVNNTFNINK.G	K.GYFIKPTVFGDVK.E	K.GESFAASIAR.H
		K.GLKLESFAQDLAK.K	K.GLIPYNKK.D	K.GYFIRPTVFYDVNEDMR.I	K.GETEEEYLWC(+71.04)IEQQLFAFK.D
		K.GLLDSPTAVEIFR.K	K.GLKLESFAQDLAK.K	K.GYFVKPTVFADVK.E	K.GEWFKPR.D
		K.GLLFFETSAK.T	K.GLLDSPTAVEIFR.K	K.GYGISALSEFDIIR.N	K.GFAAQVFR.I
		K.GLLGLSLVEAK.K	K.GLLGLSLVEAK.K	K.GYIPLQAPVMMNK.E	K.GFAFIDFK.N
		K.GLLNILK.K	K.GLLNILK.K	K.GYKPVAVPAR.T	K.GFALANPSITLVPEEK.I
		K.GLLSATQFTQPALTLMEK.A	K.GLLSATQFTQPALTLMEK.A	K.GYLDWLLGLR.H	K.GFAYVQFK.D
		K.GLNAAYIYQIGLNGSR.L	K.GLNAAYIYQIGLNGSR.L	K.GYLRPETAQGQFLNFNK.L	K.GFDEAVADPTFWEDFK.S
		K.GLNPGLAIAEIK.K	K.GLNPGLAIAEIK.K	K.GYNNAPGLR.S	K.GFDIPNIENHDVVPMLQK.Q
		K.GLNPGLAIAEIKK.S	K.GLNPGLAIAEIKK.S	K.GYPIQFLTIGAGVPSLEVASEYIETLGLK.Y	K.GFDQTLAQALDTIR.S
		K.GLNTGGMGAYAPAPVATPSLLK.T	K.GLNTGGMGAYAPAPVATPSLLK.T	K.GYPVATPQK.S	K.GFEIGSGFQGVSVPGSK.H
		K.GLNWGGSLIRPEATGYGLVYYTQAMIDYATNGK.E	K.GLNWGGSLIRPEATGYGLVYYTQAMIDYATNGK.E	K.GYSILQQTK.L	K.GFEVGYTASGVK.K
		K.GLPLNKYDR.D	K.GLPFGITVPLLTTATGEK.F	K.GYTSIDQFR.G	K.GFEVHWAEYNK.I
		K.GLPMIPTYVTSLPNGTER.G	K.GLPLNKYDR.D	K.GYYGTILPPVIQR.N	K.GFFPGLGPALLR.S
		K.GLPVAALHVDFVR.A	K.GLPPLLHFVK.D	K.HAFMGTLK.K	K.GFFSFATQK.L
		K.GLPWTISK.G	K.GLPVAALHVDFVR.A	K.HAFMGTLKK.D	K.GFFSFATQKLDEVVVITK.N
		K.GLQPFWFR.V	K.GLQPFWFR.V	K.HAGEVLNLFK.E	K.GFGFVC(+71.04)FSTPEEATK.A
		K.GLQSAIDVLDPLTKDPVDFVR.Q	K.GLSGGIIVIKPPK.D	K.HAIDAGILK.V	K.GFGFVHFEEEGAAK.E
		K.GLSGGIIVIKPPK.D	K.GLSQISNEIK.E	K.HALIVYDDLSK.Q	K.GFGFVNYEK.H
		K.GLSPYIGK.E	K.GLTHEDKGAVLIDLTK.F	K.HALPFEGMLPDFGSPVIEGTKPAYK.F	K.GFGFVNYEKHEDAVK.A
		K.GLSQISNEIK.E	K.GLTLEEVNDMYAEGVLPWK.S	K.HDLDKEINLGPGILPR.F	K.GFGYAGSPFHR.V
		K.GLTHEDKGAVLIDLTK.F	K.GLTLEEVNTLWEEGVLPWK.S	K.HDPNVVLVDVR.E	K.GFGYVQFSNMEDAKK.A
		K.GLTLEEVNDMYAEGVLPWK.S	K.GLTLEEVNTMWEEGVLPWK.S	K.HEDIHNFKPK.A	K.GFITEDL
		K.GLTLEEVNTLWEEGVLPWK.S	K.GLTPSQIGVLLR.D	K.HEIAYVFGQIGSPAAVPSLIEVLGR.K	K.GFLESLIQLHQQK.E
		K.GLTPSQIGVLLR.D	K.GLTYNDTMLYYLNLPQK.V	K.HEQGAGHMAEGYAR.A	K.GFLFPLVETGC(+71.04)NVR.E
		K.GLVAYHQK.Y	K.GLVAYHQK.Y	K.HEVAYVLGQTK.N	K.GFLGAWGFAK.S
		K.GLVEVLIK.R	K.GLVEVLIK.R	K.HFAALSTNETEVAK.F	K.GFLNLNEFSAALR.M
		K.GLVSDPAGSDALNVLK.Y	K.GLVEVLIKR.A	K.HFHTHKPAR.S	K.GFNLQNK.K
		K.GLVTPVVR.N	K.GLVSDPAGSDALNVLK.Y	K.HFIDELNK.G	K.GFPNINDVHPFHR.D
		K.GLVWEGSVLDPEEGIR.F	K.GLVTPVVR.N	K.HFIQGGSFGNR.E	K.GFQINQELVSVADPNYK.F
		K.GLYAAGEVSGGVHGANR.L	K.GLVWEGSVLDPEEGIR.F	K.HFIQGGSFGNREEFINK.L	K.GFQYLYLTSEGMETLKK.F
		K.GMAFPYVPDVNTFLNLGLTNKPTFFGCDAK.N	K.GLYNNIVLSGGSTMFK.D	K.HFLEILQTYQR.E	K.GFSGLYR.G
		K.GMALNLEPGQVGIVLFGSDR.L	K.GLYYGSYR.S	K.HFNDYDFVSAENADDDFK.L	K.GFTLEDVVQAVGILSLK.R
		K.GMLNVQLLVVNR.N	K.GMALNLEPGQVGIVLFGSDR.L	K.HFPDYELFK.L	K.GFTLEDVVQAVGILSLKR.K
		K.GMLTGPITCLR.W	K.GMLTGPITCLR.W	K.HFQENVDEC(+71.04)TLEQLR.D	K.GFTPEEPDGLNNALK.D
		K.GMVGSFK.Q	K.GMVGSFK.Q	K.HGGVTIDTPVFELR.E	K.GFTPEEPDGLNNALKDTDMVLIPAGVPR.K
		K.GNAFFNSESGER.F	K.GNAFFNSESGER.F	K.HGIPLISIEELAQYLK.K	K.GFTYIQSIR.V
		K.GNAFVTLK.E	K.GNAFVTLK.E	K.HGIPVVVDNTFGAGGYFC(+71.04)QPIK.Y	K.GFVENSYLR.G
		K.GNDAFSDLFSYSK.S	K.GNDQIRFELSFYALKPDVK.C	K.HGLNDWIVGQK	K.GFVFNSVQK.K
		K.GNEHCFVILR.G	K.GNEFHTILATLR.S	K.HGLVGLESLLK.Q	K.GFVSDFGISFYEVK.D
		K.GNFELLVK.S	K.GNEHCFVILR.G	K.HGQFAADLTAK.T	K.GGAAWVILR.S
		K.GNFFSSNPISSFVVDTYK.Q	K.GNFELLVK.S	K.HGRLPENLLPLQSGIGNIANAVIEGLAGAQFK.H	K.GGANFLDYAAIDKAPEER.A
		K.GNFTEFVK.K	K.GNFFSSNPISSFVVDTYK.Q	K.HGSQLFGLEVPGYVYSR.F	K.GGFIMALK.N
		K.GNIFETAIVGGR.I	K.GNFTEFVK.K	K.HGVAAITTTK.G	K.GGFQELDQVSLLSPFLK.F
		K.GNLGSLTSQLVK.L	K.GNIFETAIVGGR.I	K.HGYIGEFEYIDDHR.S	K.GGFQSQLTFLR.A
		K.GNTFEDFYLK.R	K.GNTFEDFYLKR.E	K.HHIDHYPAGR.G	K.GGGAC(+71.04)LFQEK.L
		K.GNTFEDFYLKR.E	K.GNTQVIIPR.L	K.HIDASGSINRK.V	K.GGIGAVFAELNQGENITK.G
		K.GNTQVIIPR.L	K.GNVFQGMGDKPAAIKDAVDDLESLFK.E	K.HIDFAPTSPFGGARPGR.V	K.GGIPNLASAGLSVLNDWR.D
		K.GNVGFVFTNEPLTEIK.N	K.GNVGFVFTNEPLTEIK.N	K.HIELQTGPDGK.V	K.GGKPAQLIIWALSEGK.I
		K.GNVIILGR.S	K.GNVIILGR.S	K.HIIVDGHK.I	K.GGLAYSFR.R
		K.GNVSGIDIPLPIGSFEDLISR.F	K.GNVSGIDIPLPIGSFEDLISR.F	K.HIIVDGK.K	K.GGLYLSDIGPWR.D
		K.GNWGKPGDEINDLIDSGEIK.T	K.GNWGKPGDEINDLIDSGEIK.T	K.HIIVDGKK.I	K.GGNAPRPVK.R
		K.GNYPINAVTTMAETAVIAEQAIAYLPNYDDMR.N	K.GNYPINAVTTMAETAVIAEQAIAYLPNYDDMR.N	K.HINVGIPVK.F	K.GGNEPLTEWFK.S
		K.GPAALWDVQF	K.GPAALWDVQF	K.HIQQIVNKPLPPLPVAGSSK.V	K.GGNIPMIPGWVMEFPTGK.E
		K.GPELLSMWYGESESNIR.D	K.GPELLSMWYGESESNIRDIFDK.A	K.HKLTWLADTK.D	K.GGNPELIR.Q
		K.GPFVSVLGLSEK.L	K.GPIDAAGR.S	K.HKPIYLK.D	K.GGPLDTAILFDK.F
		K.GPGLLAPYSPEINDPIMK.E	K.GPLATPIGK.G	K.HLADWLGTVGR.M	K.GGPLDTAILFDKFFDNIEK.Y
		K.GPHFPEPLRNPEDLQTVLDYK.V	K.GPLTWDVK.I	K.HLEDNTLLISGPFK.V	K.GGQAIVVHPDYLYGAITEDRYNEYVAK.V
		K.GPIDAAGR.S	K.GPLVLEYETYR.Y	K.HLEDNTLLVTGPFK.V	K.GGSFYLQSK.V
		K.GPLTWDVK.I	K.GPSQTIK.T	K.HLEGISDADIAK.L	K.GGTLISYDGQVR.L
		K.GPLVLEYETYR.Y	K.GPVRENDILVLMESER.E	K.HLPFNVVNK.D	K.GGYIIAMK.N
		K.GPVRENDILVLMESER.E	K.GPYFYLPK.M	K.HLVPQGNGYSLYIRPTMIGTSK.G	K.GGYPAPQGPYYC(+71.04)GVGAGK.V
		K.GPYFYLPK.M	K.GQCIAGFDNTGFITATSSTLFNQFLLR.L	K.HLYHVLYK.E	K.GHFQLVVK.H
		K.GQAVLLNQHIR.L	K.GQGASQAMLYATGFK.K	K.HMVVALK.E	K.GHFQYC(+71.04)FLNENTGIETK.D
		K.GQCIAGFDNTGFITATSSTLFNQFLLR.L	K.GQGASQAMLYATGFKK.E	K.HNPRPIIFPLSNPTR.L	K.GHGFEGVTHR.W
		K.GQCLATLLGHNDWVSQVR.V	K.GQHLADILNSASR.V	K.HNVEFQTK.E	K.GHLENISYNTLIGAQNK.E
		K.GQGASQAMLYATGFK.K	K.GQIPLYQK.M	K.HPLEALGK.S	K.GHVITTIFFEPSTR.T
		K.GQGASQAMLYATGFKK.E	K.GQNTLILR.G	K.HPLELLGK.S	K.GIALLSR.D
		K.GQHLADILNSASR.V	K.GQPFPFDQLK.G	K.HPYAWPVTKPEDTKDN	K.GIANPIATIR.S
		K.GQIPLYQK.M	K.GQVVGSIIALDR.Q	K.HQIYVQAINFPTVAR.G	K.GIDLTNVTLPDTPTYSK.A
		K.GQLPQGVSGK.D	K.GRDLGFGTILNFTTK.I	K.HSFIVTFK.T	K.GIDPMSLDVFAK.H
		K.GQLTPAQVYNYYPDLTNAHFK.S	K.GRFQTPAEK.H	K.HSGNIQLDEIIEIAR.Q	K.GIDSVVR.R
		K.GQNTLILR.G	K.GRIPNVPVIVK.A	K.HSIDLIASENFTSTSVFDALGTPLSNK.Y	K.GIDVDFPR.N
		K.GQPFPFDQLK.G	K.GRPLAPK.G	K.HSITLIPSENFTSK.A	K.GIEFAPVAAIIGGAVAQDVINILGK.R
		K.GQSILLYLLR.R	K.GRYDYDLFKK.V	K.HSLSQAIK.W	K.GIESTMWR.N
		K.GQVVGSIIALDR.Q	K.GSAPLFGNFLEPLTK.T	K.HTLDIINVLTDQNPIQVVVDAITNTGPR.E	K.GIFAGDINSD
		K.GRFQTPAEK.H	K.GSATQGVVR.S	K.HTVATVGVPYK.V	K.GIGFTNTSK.K
		K.GRIPNVPVIVK.A	K.GSCHVGGVVATNAGGLR.L	K.HVFSATQLAAMFIDK.V	K.GIGPTYSTK.A
		K.GRPLAPK.G	K.GSDNVISIK.T	K.HVIILQNK.V	K.GIGQPWDAFR.S
		K.GRPYTGWVDSK.T	K.GSFFETLSGWAK.G	K.HVPQQQYQVHR.L	K.GIIELLHK.A
		K.GRYDYDLFKK.V	K.GSFIQAAK.T	K.HVVFGEVIQGK.R	K.GIIKEPNIWK.D
		K.GSAPLFGNFLEPLTK.T	K.GSFKDSLIK.L	K.HVVFGEVTK.G	K.GILFVGSGVSGGEEGAR.Y
		K.GSDNVISIK.T	K.GSFPSFGLSK.I	K.HVVFGEVTKGMDIVK.A	K.GILLQLFGGTNK.T
		K.GSEPVVAGNFFPR.T	K.GSFYLCGPTWPVPDITQALQDILAK.D	K.HVVFGEVVDGYDIVK.K	K.GILNQDGSNNYPYR.I
		K.GSFFETLSGWAK.G	K.GSGNIFIK.N	K.HVVFGEVVDGYDIVKK.V	K.GILNQIDNLPFLTK.K
		K.GSFIQAAK.T	K.GSHVVYNSIR.Q	K.HWDLVEAAK.L	K.GILTTAR.E
		K.GSFIVPIIDIPR.E	K.GSIDITTTNSYEK.E	K.HWGVFTSSDNLK.Y	K.GINFFTIR.K
		K.GSFKDSLIK.L	K.GSIDQVNELVTISWVQPR.I	K.HYILDPHTAVGVC(+71.04)ATER.L	K.GINKIPPKPR.K
		K.GSFLDWALSNLEIAHSR.I	K.GSIGAEVLQGLLQGGAK.V	K.HYLEITGPVSR.Q	K.GIPASSYVNADVLAVIQAAR.E
		K.GSFYLCGPTWPVPDITQALQDILAK.D	K.GSLATLAR.D	K.HYQPLC(+71.04)K.L	K.GIPVAQTK.A
		K.GSGNIFIK.N	K.GSLEEIIAEGQK.K	K.HYYAQDFPR.N	K.GIQIYIPTQC(+71.04)VNQSELEKFDGVSQGK.Y
		K.GSGRTVRSLFK.E	K.GSLEEIIAEGQKK.F	K.IAAIGAANGIK.K	K.GIRPAINVGLSVSR.V
		K.GSHVVYNSIR.Q	K.GSLFATNYQK.G	K.IAALAGQQ	K.GISAC(+71.04)AVC(+71.04)DGAVPIFR.N
		K.GSIDITTTNSYEK.E	K.GSNLQQIR.E	K.IAAVTAFVGYFK.Q	K.GISGLVK.T
		K.GSIDQVNELVTISWVQPR.I	K.GSNNIFAIGDNAFAGLPPTAQVAHQEAEYLAK.N	K.IADISLAAFGR.K	K.GISNEGQNASIK.G
		K.GSIGAEVLQGLLQGGAK.V	K.GSNVNVSQIMCLLGQQALEGR.R	K.IADPVFIGFAIK.H	K.GISNSTAIAPR.E
		K.GSLATLAR.D	K.GSNVVRPYTPVSDLSQK.G	K.IAEFLAADKENVVAVNYPGLK.T	K.GISSSAIPYSR.N
		K.GSLEEIIAEGQK.K	K.GSPAGPSAVTAR.L	K.IAEFSAISFPYGAK.T	K.GITALTVNPLISGSYDGR.I
		K.GSLEEIIAEGQKK.F	K.GSRPVLSFDQR.F	K.IAEGSDPSLLLDQR.H	K.GITSYAVSPYAQKPLQGIFHNAVFNSFR.R
		K.GSLFATNYQK.G	K.GSSAALGLQR.I	K.IAFTGSTATGR.H	K.GIVVEAYSPFGSANAPLLK.E
		K.GSLYSVK.F	K.GSSFVSPATR.K	K.IAGVLGATGSVGQR.F	K.GIYPPINVLPSLSR.L
		K.GSNLAPFTQPDFPFQTQNK.D	K.GSSTSYAIK.K	K.IAGYTTHLMK.R	K.GKAPIGTVVSPYSK.T
		K.GSNLQQIR.E	K.GSSTSYAIKK.K	K.IAHQEVDHVHFHLIPK.R	K.GKDLSPAINYTK.L
		K.GSNNIFAIGDNAFAGLPPTAQVAHQEAEYLAK.N	K.GSTAPTTFYYAK.D	K.IAILAAISAMVDAAK.D	K.GKDSTFASSVTGTLRPGDLVK.I
		K.GSNVISNDVYDQINK.S	K.GSTLIVVPFNQGSK.Q	K.IAILAAISAMVDAAKDQVALR.M	K.GKDYVVEDGDIIYFR.A
		K.GSNVNVSQIMCLLGQQALEGR.R	K.GSTLQFGK.Y	K.IAILGAAGGIGQSLSLLLK.A	K.GKEEWVSPFR.Q
		K.GSNVVRPYTPVSDLSQK.G	K.GSWYALDK.L	K.IAIYSGASAGAVEAFVVAPFELVK.I	K.GKESITTVIVNLSPYDAEFSSVLPSNVGLIK.I
		K.GSPAGPSAVTAR.L	K.GSYINYEGLKK.F	K.IALAELFR.Y	K.GKGSTAAFTSSILGQYK.E
		K.GSPLLIGVK.S	K.GSYVGNR.A	K.IALALEYASK.N	K.GKLPVVNFAAGGVATPADAALLMQLGC(+71.04)DGVFVGSGIFK.S
		K.GSRPVLSFDQR.F	K.GTATNIAVWGPKPVPFQPMDVTLQEK.V	K.IALELLAK.L	K.GKPFSFQQR.S
		K.GSSAALGLQR.I	K.GTDFVVVR.E	K.IALIAGYGK.A	K.GKPIDMVIVR.E
		K.GSSFVSPATR.K	K.GTENYYFKPQYHHR.L	K.IANPGC(+71.04)YATGSQLTISPLTK.Y	K.GKPVFVEDTALR.F
		K.GSSTSYAIK.K	K.GTFGEYTASTR.W	K.IAPAGYLVTGSWSQK.S	K.GKSQEDAEKEYIALVDQLIAK.Y
		K.GSSTSYAIKK.K	K.GTFLGPPGTPYEGGK.F	K.IAPALVTGNTVVLK.T	K.GKTLLEAIDAIEQPSRPTDKPLR.L
		K.GSTAAFTSSILGQYK.E	K.GTGVVTCVPSNSPDDYITTK.D	K.IAPRPLDLLRPVVR.A	K.GKTNLGGAFK.K
		K.GSTAPTTFYYAK.D	K.GTIGGIGK.H	K.IAPTSDSFIFK.S	K.GKVPWTLK.F
		K.GSTHYALAQTK.D	K.GTIGITYR.R	K.IAQDIFVVENK.T	K.GKWDVPGYK.D
		K.GSTLIVVPFNQGSK.Q	K.GTISAEEYEKFINSEIEK.V	K.IAQGAKPGEGGELPAHK.V	K.GKWDVPGYKDR.F
		K.GSTLQFGK.Y	K.GTIVATK.V	K.IASDFGVLNDAHNGLLK.G	K.GKYTVDQVFAK.M
		K.GSVQLGK.I	K.GTLFQATYK.A	K.IASTWEGIQAAK.E	K.GLADKVYFVPVTAEFVR.K
		K.GSWYALDK.L	K.GTLFTNSVK.G	K.IATFQER.D	K.GLAISFVSSKEDEEVLAK.I
		K.GSYINYEGLKK.F	K.GTNDAVIHLANQDQGVR.V	K.IATSGALIPLTK.L	K.GLALIDLIEGIVK.I
		K.GSYVGNR.A	K.GTQAPNLQER.F	K.IATSSLTPVFHFLNLEK.I	K.GLASLGYVKPSPIQSATIPIALLGK.D
		K.GTATNIAVWGPKPVPFQPMDVTLQEK.V	K.GTSTYPVKPLDSSK.I	K.IATVIEPIK.N	K.GLC(+71.04)QLAATDAVAAAR.T
		K.GTDFVVVR.E	K.GTTFDTQIR.A	K.IATYQERDPANLPWGSLK.I	K.GLDQDIEFDLSKPFTPFQQLMAVLPER.S
		K.GTENYYFKPQYHHR.L	K.GTTGTQASFLALFHGNHDKVEALDER.V	K.IATYQERDPANLPWGSSNVDIAIDSTGVFK.E	K.GLEAPWISLSLAPETLTK.G
		K.GTFGEYTASTR.W	K.GTTLSLVQK.D	K.IAVAVAGLTADAEILINTAR.I	K.GLEFVASR.S
		K.GTFLGPPGTPYEGGK.F	K.GVATDLSHIPTNSVVK.G	K.IAVLHGGTK.A	K.GLESTNEFLSTLSTILNVNVNEGTKK.S
		K.GTGVVTCVPSNSPDDYITTK.D	K.GVATLIHYGLQYLK.N	K.IAVLQGVSK.K	K.GLFFSER.D
		K.GTIAGTR.K	K.GVDSSGVYWNASTR.F	K.IAVMTSGGDSPGMNAAVR.A	K.GLFGEDELVKSSILSRANSSANLAAK.S
		K.GTIGGIGK.H	K.GVETLAEAVAATLGPK.G	K.IAVMTSGGDSPGMNAAVRAVVR.T	K.GLFLLFR.T
		K.GTIGITYR.R	K.GVEVVLPVDFIIADAFSADANTK.T	K.IAVVPQGGNTGLVGGSVPIFDELILSLANLNK.I	K.GLFPSNYVSLGN
		K.GTIVATK.V	K.GVFQGVHDSAEK.G	K.IAYIDNTFR.D	K.GLFSGVNK.G
		K.GTLFQATYK.A	K.GVFSSISTQSK.M	K.IC(+71.04)ANHIIAPEYTLKPNVGSDR.S	K.GLFSIEGLQK.A
		K.GTLFTNSVK.G	K.GVGLGRPFLYANSCYGR.N	K.IC(+71.04)GDIHGQYYDLLR.L	K.GLFYEWR.F
		K.GTNDAVIHLANQDQGVR.V	K.GVGVIGSHVDALTVK.L	K.IC(+71.04)GVSIVR.A	K.GLGAVVIGIIPK.M
		K.GTPEFPK.C	K.GVIASSGPR.E	K.IC(+71.04)IQPEAGGWLIK.A	K.GLGNPLLYDGVER.V
		K.GTQAPNLQER.F	K.GVIFYENK.G	K.IDDRFHLAILEGHNINK.A	K.GLGNPLLYDGVERVSLQDIK.D
		K.GTQLGLEAK.K	K.GVIFYESHGK.L	K.IDFDNIK.E	K.GLGNPLLYDGVERVSLQDIKDFADK.V
		K.GTSTYPVKPLDSSK.I	K.GVIFYESHGKLEYK.D	K.IDFDNIKENYDTK.V	K.GLGVGTPSEALLYVITSPVGPYYK.T
		K.GTTFDTQIR.A	K.GVIIPSSIDESVQAIK.D	K.IDGALILAYAELNK.I	K.GLHEILTEANQEVPSFLK.D
		K.GTTGTQASFLALFHGNHDK.V	K.GVIIPSSIDESVQAIKDIMVTK.Q	K.IDHTIAWAK.S	K.GLIFDNIPFGIFR.E
		K.GTTGTQASFLALFHGNHDKVEALDER.V	K.GVILYGAPGTGK.T	K.IDIIELQK.S	K.GLIGYHLLSK.D
		K.GTTLSLQPQSGNMLQSNSR.D	K.GVIPPLLGVTPIFAVSFWGYDVGK.K	K.IDKHLYHVLYK.E	K.GLIHSLVQTGSK.A
		K.GTTLSLVQK.D	K.GVIPPLLGVTPIFAVSFWGYDVGKK.L	K.IDKWFLYK.C	K.GLIIQFIDQAQTTFAQMQR.Q
		K.GTTYIWK.F	K.GVIYDCPNSR.L	K.IDLASGK.I	K.GLILAGSADFK.T
		K.GTVITPEIR.K	K.GVLAALDYLR.N	K.IDLASIREDITLLK.E	K.GLILDGLLGIQDPLR.A
		K.GVATDLSHIPTNSVVK.G	K.GVLFYGPPGTGK.T	K.IDLNTTVVPHIVVGR.D	K.GLILVGGYGTR.L
		K.GVATLIHYGLQYLK.N	K.GVLGIGYAK.G	K.IDNLAAVFDAR.L	K.GLINDPDVNNTFNINK.G
		K.GVDAVCISDNYWLGTK.K	K.GVLTLPPIPLPK.D	K.IDPFISFNLK.K	K.GLIPYNK.K
		K.GVDSSGVYWNASTR.F	K.GVLTVAHSIFK.R	K.IDPFISFNLKK.I	K.GLIPYNKK.D
		K.GVETLAEAVAATLGPK.G	K.GVMNAVNNVNNVIAAAFVK.A	K.IDQLNWK.M	K.GLKEYMQK.H
		K.GVEVVLPVDFIIADAFSADANTK.T	K.GVNAVAIR.Q	K.IDSLKPQFFSR.L	K.GLKLESFAQDLAK.K
		K.GVGLGRPFLYANSCYGR.N	K.GVNFVASK	K.IDTIVSILR.D	K.GLLDSPTAVEIFR.K
		K.GVGVIGSHVDALTVK.L	K.GVNLPGTDVDLPALSEK.D	K.IDTVVLDALQLLK.G	K.GLLFFETSAK.T
		K.GVIASSGPR.E	K.GVNLPGTDVDLPALSEKDKEDLR.F	K.IDVAVDSTGVFK.E	K.GLLGLSLVEAK.K
		K.GVIFYENK.G	K.GVPTGFTFPIR.D	K.IDYENHGVR.K	K.GLMEIANPSELGSIFSK.Q
		K.GVIFYESHGK.L	K.GVPYVVTHDGR.T	K.IEEVIDLILR.N	K.GLNAAYIYQIGLNGSR.L
		K.GVIFYESHGKLEYK.D	K.GVQIHTLKR.Y	K.IEILYNTVALEAK.G	K.GLNPGLAIAEIK.K
		K.GVIIPSSIDESVQAIK.D	K.GVQPGEIIPAR.G	K.IENQQGVNNFDEILK.V	K.GLNPGLAIAEIKK.S
		K.GVILYGAPGTGK.T	K.GVRPNQYPQQHVNR.Y	K.IEPLSPSFK.H	K.GLNTGGMGAYAPAPVATPSLLK.T
		K.GVITTQAESMWIHLPIIK.D	K.GVSAEGQFIFDQIFK.T	K.IESSVESQFSAGR.L	K.GLNWGGSLIRPEATGYGLVYYTQAMIDYATNGK.E
		K.GVIYDCPNSR.L	K.GVSITNPK.I	K.IETLDPALIRPGR.I	K.GLPFGITVPLLTTATGEK.F
		K.GVLAALDYLR.N	K.GVSSPYLPFGGGR.H	K.IEVLEQELVR.A	K.GLPLNKYDR.D
		K.GVLFYGPPGTGK.T	K.GVSTALVGILSR.G	K.IEVVWNTFYK.L	K.GLPMIPTYVTSLPNGTER.G
		K.GVLGIGYAK.G	K.GVSYVDYDIVNR.M	K.IFAYQNSWGLSTR.V	K.GLPVAALHVDFVR.A
		K.GVLSCDLVGFHTYDYAR.H	K.GVVLDELKR.L	K.IFDQNFNPSGIR.T	K.GLPWTISK.G
		K.GVLTLPPIPLPK.D	K.GVVVQASTLGSLEALLDFLK.D	K.IFEGIPPPYDK.K	K.GLQPFWFR.V
		K.GVMNAVNNVNNVIAAAFVK.A	K.GWALVNIISR.E	K.IFEGIPPPYDKK.K	K.GLQSAIDVLDPLTKDPVDFVR.Q
		K.GVNAVAIR.Q	K.GWDVGIPK.L	K.IFEHNNK.T	K.GLSGGIIVIKPPK.D
		K.GVNFVASK	K.GWFGYNK.G	K.IFESILNSPSSK.S	K.GLSQISNEIK.E
		K.GVNLPGTDVDLPALSEK.D	K.GWFGYNKGEQSEQQIAER.V	K.IFGITIPVSVSDIAFK.A	K.GLTHEDKGAVLIDLTK.F
		K.GVNLPGTDVDLPALSEKDKEDLR.F	K.GWGEAAHQPADFTWAPSLAVPK.A	K.IFGTGKR.L	K.GLTLEEVNTMWEEGVLPWK.S
		K.GVPTGFTFPIR.D	K.GWVPVTK.L	K.IFILGSSYQK.E	K.GLTPSQIGVLLR.D
		K.GVPYVVTHDGR.T	K.GYDPLTPPDLLQHEFPISAK.G	K.IFKDQGYQVEFHK.S	K.GLTYNDTMLYYLNLPQK.V
		K.GVQPGEIIPAR.G	K.GYFIKPTVFGDVK.E	K.IFKPQEIK.D	K.GLVAYHQK.Y
		K.GVSAEGQFIFDQIFK.T	K.GYFIRPTVFYDVNEDMR.I	K.IFKPQEIKDILVK.T	K.GLVEVLIK.R
		K.GVSANLTDTYER.M	K.GYFVKPTVFADVK.E	K.IFLMDRR.G	K.GLVEVLIKR.A
		K.GVSITNPK.I	K.GYGISALSEFDIIR.N	K.IFLPDAETEVGLVTSGSASPTLNNINIGQAYVQK.G	K.GLVSDPAGSDALNVLK.Y
		K.GVSNLVK.Q	K.GYHVQVTAR.D	K.IFLPPSALSK.L	K.GLVTPVVR.N
		K.GVSSPYLPFGGGR.H	K.GYIPLQAPVMMNK.E	K.IFLTISK.S	K.GLVWEGSVLDPEEGIR.F
		K.GVSTALVGILSR.G	K.GYKPVAVPAR.T	K.IFNADWTIDGIK.Q	K.GLYGGSFVQFGNNISESK.A
		K.GVSYVDYDIVNR.M	K.GYLDWLLGLR.H	K.IFNIAGNLVK.E	K.GMALNLEPGQVGIVLFGSDR.L
		K.GVVLDELKR.L	K.GYLRPETAQGQFLNFNK.L	K.IFNPPKEDMKDDVTGEALVQR.S	K.GMLTGPITC(+71.04)LR.W
		K.GVVVQASTLGSLEALLDFLK.D	K.GYNIEEVDKFLAAIESAK.R	K.IFNTNSSVVSLR.N	K.GMVGSFK.Q
		K.GWDVGIPK.L	K.GYNNAPGLR.S	K.IFQEAGFEWR.E	K.GNAFFNSESGER.F
		K.GWFGYNKGEQSEQQIAER.V	K.GYPIQFLTIGAGVPSLEVASEYIETLGLK.Y	K.IFQELLVINPVLQPDPR.I	K.GNEFHTILATLR.S
		K.GWGEAAHQPADFTWAPSLAVPK.A	K.GYPVATPQK.S	K.IFSAVPDDYIR.E	K.GNEHC(+71.04)FVILR.G
		K.GWGQSIIIGVAAAGEEISTRPFQLVTGR.V	K.GYSLYIRPTLIGTTAGLGVSTPDR.A	K.IFSEQSIGIPR.K	K.GNFELLVK.S
		K.GWVPVTK.L	K.GYTSIDQFR.G	K.IFTVPTETLQAVTK.H	K.GNFFSSNPISSFVVDTYK.Q
		K.GYDAEGKPIPPNNWK.S	K.GYYGTILPPVIQR.N	K.IFVEVER.A	K.GNFTEFVK.K
		K.GYDNQVIMNASLQQLIEVLR.N	K.HAAGQDVILVVDNTFLSPYISNPLNFGADIVVHSATK.Y	K.IFVGGIGPDVRPK.E	K.GNIFETAIVGGR.I
		K.GYDPLTPPDLLQHEFPISAK.G	K.HAFMGTLK.K	K.IFVIDGSK.R	K.GNLGSLTSQLVK.L
		K.GYFIKPTVFGDVK.E	K.HAFMGTLKK.D	K.IFVLAEENLPSLGYK.K	K.GNSSLTVAFR.N
		K.GYFIRPTVFYDVNEDMR.I	K.HAGEVLNLFK.E	K.IGASALGGGLSAWNQPIEVIR.V	K.GNTFEDFYLK.R
		K.GYFVKPTVFADVK.E	K.HAIDAGILK.V	K.IGAVFVPVGGGGLIAGIGAYLK.R	K.GNTFEDFYLKR.E
		K.GYGISALSEFDIIR.N	K.HALIVYDDLSK.Q	K.IGAVPITINEGLISFK.A	K.GNTQVIIPR.L
		K.GYIPLQAPVMMNK.E	K.HALTYPGNIFVGGIAK.S	K.IGDILSGR.L	K.GNVFQGMGDKPAAIK.D
		K.GYKPVAVPAR.T	K.HARLKYTVDDMGVEGFK.Q	K.IGDYAGIK.W	K.GNVFQGMGDKPAAIKDAVDDLESLFK.E
		K.GYLDWLLGLR.H	K.HDLDKEINLGPGILPR.F	K.IGGIGTVPVGR.V	K.GNVGFVFTNEPLTEIK.N
		K.GYLRPETAQGQFLNFNK.L	K.HDPNVVLVDVR.E	K.IGGSLAR.I	K.GNVGFVFTNEPLTEIKNVIVSNR.V
		K.GYPIQFLTIGAGVPSLEVASEYIETLGLK.Y	K.HEDIHNFKPK.A	K.IGIFPANYVKPAFTR.S	K.GNVIILGR.S
		K.GYPVATPQK.S	K.HEIAYVFGQIGSPAAVPSLIEVLGR.K	K.IGIVEISPK.G	K.GNVSGIDIPLPIGSFEDLISR.F
		K.GYSLYIRPTLIGTTAGLGVSTPDR.A	K.HEQGAGHMAEGYAR.A	K.IGLELSSQRPK.V	K.GNWGKPGDEINDLIDSGEIK.T
		K.GYSSTQVLVR.N	K.HEVAYVLGQTK.N	K.IGLFGGAGVGK.T	K.GNYPINAVTTMAETAVIAEQAIAYLPNYDDMR.N
		K.GYTSIDQFR.G	K.HFAALSTNETEVAK.F	K.IGLQIVQFINEPSAALLAHAEQFPFEK.D	K.GPAALWDVQF
		K.GYVLVSR.R	K.HFELGGEKK.Q	K.IGNNELLHR.A	K.GPEAIILTGTFDDWK.G
		K.GYWVTEK.N	K.HFHTHKPAR.S	K.IGPALATGNTVVLKPAETTPLSALFASQLC(+71.04)QEAGIPAGVVNILPGSGR.V	K.GPGLLAPYSPEINDPIMK.E
		K.GYYGTILPPVIQR.N	K.HFIQGGSFGNR.E	K.IGPDVVIGPNVTIGDGVR.I	K.GPIDAAGR.S
		K.HAAGQDVILVVDNTFLSPYISNPLNFGADIVVHSATK.Y	K.HFIQGGSFGNREEFINK.L	K.IGPLGLSPK.K	K.GPLATPIGK.G
		K.HAFMGTLK.K	K.HFLEILQTYQR.E	K.IGYGSNK.K	K.GPLTWDVK.I
		K.HAFMGTLKK.D	K.HFLIHVAR.K	K.IGYGSNKK.T	K.GPLVLEYETYR.Y
		K.HAIDAGILK.V	K.HFPDYELFK.L	K.IHAFLEK.W	K.GPNIVPLPIR.E
		K.HALIVYDDLSK.Q	K.HGAVHLSTYLK.V	K.IHEASFVLPTWAAK.E	K.GPSQTIK.T
		K.HCLVNGLDDIGITLQK.E	K.HGGVTIDTPVFELR.E	K.IHEGLAEIKK.E	K.GPTATITYEDTNPQQVAK.L
		K.HDPNVVLVDVR.E	K.HGIPLISIEELAQYLK.K	K.IHGWGPK.D	K.GPVRENDILVLMESER.E
		K.HEDIHNFKPK.A	K.HGIPVVVDNTFGAGGYFCQPIK.Y	K.IHLFGKPATGDLK.R	K.GPYFYLPK.M
		K.HEIAYVFGQIGSPAAVPSLIEVLGR.K	K.HGLNDWIVGQK	K.IHNIYNQLLK.L	K.GQAVLLNQHIR.L
		K.HELDIEVVPFR.M	K.HGLVGLESLLK.Q	K.IHPQTIIEGYR.L	K.GQC(+71.04)IAGFDNTGFITATSSTLFNQFLLR.L
		K.HEQGAGHMAEGYAR.A	K.HGRLPENLLPLQSGIGNIANAVIEGLAGAQFK.H	K.IHQAWLADLR.A	K.GQC(+71.04)LATLLGHNDWVSQVR.V
		K.HEVAYVLGQTK.N	K.HGVAAITTTK.G	K.IHVFSFLQTR.G	K.GQGASQAMLYATGFK.K
		K.HFAALSTNETEVAK.F	K.HGYIGEFEYIDDHR.S	K.IHWLTPKPK.S	K.GQGASQAMLYATGFKK.E
		K.HFELGGEK.K	K.HIDAGAK.K	K.IIAIDINNK.K	K.GQHLADILNSASR.V
		K.HFELGGEKK.Q	K.HIDAGAKK.V	K.IIAPPER.K	K.GQIPDFTDPVVLR.S
		K.HFHTHKPAR.S	K.HIDASGSINRK.V	K.IIAPPERK.Y	K.GQIPLYQK.M
		K.HFIQGGSFGNR.E	K.HIDFAPTSPFGGARPGR.V	K.IIC(+71.04)YSDSLNVEK.A	K.GQIVGRYVVDTSK
		K.HFIQGGSFGNREEFINK.L	K.HIDVTFTK.V	K.IIDNAGKPGEILR.T	K.GQLTPAQVYNYYPDLTNAHFK.S
		K.HFISELEK.G	K.HIELQTGPDGK.V	K.IIEAWDRPNEGIR.G	K.GQNTLILR.G
		K.HFLEILQTYQR.E	K.HIERPDGPTPEIYPYGSR.G	K.IIEEAPVTIAK.A	K.GQPFPFDQLK.G
		K.HFLIHVAR.K	K.HIIVDGK.K	K.IIEILQGLNETSTNAYR.T	K.GQSAWTTQGIWK.C
		K.HFNDYDFVSAENADDDFK.L	K.HILFYGSR.N	K.IIFGTQSDAFQEDR.V	K.GQVVGSIIALDR.Q
		K.HFPDYELFK.L	K.HINVGIPVK.F	K.IIGADSDFFSNMVVDALLAVK.T	K.GQYLVC(+71.04)MDADLQHPPETVPK.L
		K.HFQENVDECTLEQLR.D	K.HIQQIVNKPLPPLPVAGSSK.V	K.IIGDKWQSLDQSIK.D	K.GRFQTPAEK.H
		K.HFYELHDYFEK.T	K.HKDGTNYLSK.V	K.IIGDKWQSLDQSIKDK.Y	K.GRIPNVPVIVK.A
		K.HGAVHLSTYLK.V	K.HKLTWLADTK.D	K.IIGIGSGSTVVYVAER.I	K.GRNVLIEQPFGPPK.I
		K.HGIPLISIEELAQYLKK	K.HKVEHGYK.I	K.IIGNTFIHVFER.E	K.GRPLAPK.G
		K.HGIPVVVDNTFGAGGYFCQPIK.Y	K.HLAGGLVNVLNGANQPVPEDLIK.F	K.IIINSDDAPIANFLK.S	K.GRPYTGWVDSK.T
		K.HGLNDWIVGQK	K.HLEDNTLLISGPFK.V	K.IIITNDAATMLR.E	K.GRYDYDLFKK.V
		K.HGLVGLESLLK.Q	K.HLEDNTLLVTGPFK.V	K.IIKDFPELDLGTIGK.N	K.GSAPLFGNFLEPLTK.T
		K.HGQFAADLTAK.T	K.HLLIESFPNFDDIR.S	K.IILEPSPFNENVALQGLLLLSAIK.Y	K.GSATQGVVR.S
		K.HGSQLFGLEVPGYVYSR.F	K.HLPFNVVNK.D	K.IIMATNR.L	K.GSDNVISIK.T
		K.HGVAAITTTK.G	K.HLSMFPQDLTYGFYTR.E	K.IIMATNRPDTLDPALLRPGR.L	K.GSFFETLSGWAK.G
		K.HGYIGEFEYIDDHR.S	K.HLVFTVR.K	K.IINSTTNDVIYANSR.S	K.GSFIQAAK.T
		K.HIDAGAK.K	K.HLYHVLYK.E	K.IIPATINGLKDTEPIVK.L	K.GSFKDSLIK.L
		K.HIDAGAKK.V	K.HNPRPIIFPLSNPTR.L	K.IIQVGARPDSSTYVR.M	K.GSFYLC(+71.04)GPTWPVPDITQALQDILAK.D
		K.HIDASGSINRK.V	K.HNVEFQTK.E	K.IISGLSSYILESR.Q	K.GSGNIFIK.N
		K.HIDDFYDSYNK.K	K.HPLEALGK.S	K.IISSGPR.A	K.GSHVVYNSIR.Q
		K.HIDFAPTSPFGGARPGR.V	K.HPLELLGK.S	K.IISYAQGFMLIR.E	K.GSIDITTTNSYEK.E
		K.HIDVTFTK.V	K.HPQPFLR.T	K.IITEAVEIEK.E	K.GSIDQVNELVTISWVQPR.I
		K.HIELQTGPDGK.V	K.HPYAWPVTKPEDTKDN	K.IITFGELLR.K	K.GSIGAEVLQGLLQGGAK.V
		K.HIERPDGPTPEIYPYGSR.G	K.HQHGDKVDIFEIPETGEYSVK.L	K.IITHEGLDAATVAGWSTK.G	K.GSLATLAR.D
		K.HIGGNDDLQELR.E	K.HQIYVQAINFPTVAR.G	K.IITIGAQLLK.E	K.GSLEEIIAEGQK.K
		K.HIIVDGK.K	K.HSFIVTFK.T	K.IITIGAQLLKEEGFR.A	K.GSLEEIIAEGQKK.F
		K.HIIVDGKK.I	K.HSGNIQLDEIIEIAR.Q	K.IIVHTDTEPLINAAFLK.E	K.GSLFATNYQK.G
		K.HILFYGSR.N	K.HSIDLIASENFTSTSVFDALGTPLSNK.Y	K.IIVLPQFC(+71.04)PWK.E	K.GSLIQLLR.Q
		K.HINVGIPVK.F	K.HSITLIPSENFTSK.A	K.IIVVSGTLPNLGIGK.L	K.GSLSIDEIR.K
		K.HKLTWLADTK.D	K.HSLSQAIK.W	K.IKAPVELPWYPDHLAWQLDVPK.T	K.GSNLAPFTQPDFPFQTQNK.D
		K.HKPIYLK.D	K.HSNVVAGVGGASLNVLK.F	K.IKDEQDSTLTFR.R	K.GSNLQQIR.E
		K.HLEDNTLLISGPFK.V	K.HSVFYTILR.D	K.IKDRPNWGYGTPATGVGK.W	K.GSNNIFAIGDNAFAGLPPTAQVAHQEAEYLAK.N
		K.HLEDNTLLVTGPFK.V	K.HTLDIINVLTDQNPIQVVVDAITNTGPR.E	K.IKEEWQPK.W	K.GSNVNVSQIMC(+71.04)LLGQQALEGR.R
		K.HLEGISDADIAK.L	K.HTPSIIALSR.Q	K.IKESTVAGFLVGSEALYR.N	K.GSNVVRPYTPVSDLSQK.G
		K.HLLIESFPNFDDIR.S	K.HTPYQAK.F	K.IKGSDLVGLK.Y	K.GSPAGPSAVTAR.L
		K.HLPFNVVNK.D	K.HTVATVGVPYK.V	K.IKNEYWGK.G	K.GSPLLIGVK.S
		K.HLQILQMPEK.F	K.HVFSATQLAAMFIDK.V	K.IKPFIENLPQEFK.D	K.GSSAALGLQR.I
		K.HLVFTVR.K	K.HVIILQNK.V	K.IKPFIENLPQEFKDIDILVNNAGK.A	K.GSSAVGLTAYITR.D
		K.HLVPQGNGYSLYIRPTMIGTSK.G	K.HVPQQQYQVHR.L	K.IKPGDILVIR.K	K.GSSFTLAQLIEEVGR.N
		K.HLYHVLYK.E	K.HVVFGEVIQGK.R	K.IKPQTVIK.K	K.GSSFVSPATR.K
		K.HNPRPIIFPLSNPTR.L	K.HVVFGEVTK.G	K.IKQPAYVSK.A	K.GSSTSYAIK.K
		K.HNVEFQTK.E	K.HVVFGEVVDGYDIVK.K	K.IKRPEYFITANDVK.Q	K.GSSTSYAIKK.K
		K.HNVGAVNSINWAR.I	K.HVVFGEVVDGYDIVKK.V	K.IKYPENFFILR.G	K.GSTAAFTSSILGQYK.E
		K.HPLEALGK.S	K.HWDLVEAAK.L	K.ILAGESDQLGDVSTLSNPGIVR.H	K.GSTANMSLGGGK.S
		K.HPLELLGK.S	K.HWGVFTSSDNLK.Y	K.ILAIVKEETK.N	K.GSTAPTTFYYAK.D
		K.HPLLPLLK.G	K.HWNAIDESTR.A	K.ILALGGNSGNIIYDWFIGR.E	K.GSTHYALAQTK.D
		K.HPQPFLR.T	K.HWNYDVFNALGLEHK.L	K.ILAPLAEDK.T	K.GSTLIVVPFNQGSK.Q
		K.HPYAWPVTKPEDTKDN	K.HYILDPHTAVGVCATER.L	K.ILAPLAEDKTHVK.L	K.GSTLQFGK.Y
		K.HQIYVQAINFPTVAR.G	K.HYQPLCK.L	K.ILASFVKPNQVFGADQVIPPDVLK.R	K.GSVQLGK.I
		K.HSFIVTFK.T	K.HYYAQDFPR.N	K.ILASFVKPNQVFGADQVIPPDVLKR.A	K.GSWYALDK.L
		K.HSFYKPWK.E	K.IAALAGQQ	K.ILASLYILSK.E	K.GSYVGNR.A
		K.HSGNIQLDEIIEIAR.Q	K.IACLDLNLQK.A	K.ILASSPNR.V	K.GTDFVVVR.E
		K.HSIDLIASENFTSTSVFDALGTPLSNK.Y	K.IADISLAAFGR.K	K.ILDEAVAK.F	K.GTENYYFKPQYHHR.L
		K.HSITLIPSENFTSK.A	K.IADPVFIGFAIK.H	K.ILDEFYDR.A	K.GTFGEYTASTR.W
		K.HSLSQAIK.W	K.IADVITIPESTTR.E	K.ILDEYLVAHPK.E	K.GTFLGPPGTPYEGGK.F
		K.HSVFYTILR.D	K.IAEFLAADKENVVAVNYPGLK.T	K.ILDGIFQIAGVK.D	K.GTGVVTC(+71.04)VPSNSPDDYITTK.D
		K.HTFVGEGFTR.R	K.IAEFSAISFPYGAK.T	K.ILDLIISK.L	K.GTIAGTR.K
		K.HTLDIINVLTDQNPIQVVVDAITNTGPR.E	K.IAEGSDPSLLLDQR.H	K.ILDLYEQGKPFFLYTGR.G	K.GTIGITYR.R
		K.HTPSIIALSR.Q	K.IAFTGSTATGR.H	K.ILDSDGNVLVDHFEIEPFRK.H	K.GTISAEEYEKFINSEIEK.V
		K.HTPYQAK.F	K.IAGLFVSGAISGK.G	K.ILDYTHK.A	K.GTIVATK.V
		K.HTVATVGVPYK.V	K.IAGVLGATGSVGQR.F	K.ILDYTIIEATAIK.E	K.GTLFQATYK.A
		K.HVIILQNK.V	K.IAGYPQAK.F	K.ILDYVDVAK.S	K.GTLFTNSVK.G
		K.HVLTSIGEK.L	K.IAGYTTHLMK.R	K.ILEDLVFPTEIVGK.R	K.GTMIASLYPLSR.R
		K.HVNEPTAIASLQDTVR.N	K.IAHQEVDHVHFHLIPK.R	K.ILEDLVFPTEIVGKR.V	K.GTNDAVIHLANQDQGVR.V
		K.HVPDSEWPR.D	K.IAILAAISAMVDAAK.D	K.ILEQFEYVLYPSK.T	K.GTQAPNLQER.F
		K.HVPQQQYQVHR.L	K.IAILAAISAMVDAAKDQVALR.M	K.ILESHDVIVPPEVR.S	K.GTQLGLEAK.K
		K.HVVFGEVIQGK.R	K.IAILGAAGGIGQSLSLLLK.A	K.ILFDYSK.N	K.GTSTYPVKPLDSSK.I
		K.HVVFGEVTK.G	K.IAIYSGASAGAVEAFVVAPFELVK.I	K.ILFENPDLSTK.K	K.GTTFDTQIR.A
		K.HVVFGEVVDGYDIVK.K	K.IALALEYASK.N	K.ILFVNEMSTLK.H	K.GTTGTQASFLALFHGNHDK.V
		K.HVVFGEVVDGYDIVKK.V	K.IALELLAK.L	K.ILFYHLEK.Q	K.GTTGTQASFLALFHGNHDKVEALDER.V
		K.HVYEIAK.I	K.IALIAGYGK.A	K.ILGPGNQFVTAAK.M	K.GTTLSLQPQSGNMLQSNSR.D
		K.HWDLVEAAK.L	K.IANPGCYATGSQLTISPLTK.Y	K.ILGTGGTIASK.A	K.GTTLSLVQK.D
		K.HWGVFTSSDNLK.Y	K.IAPAGYLVTGSWSQK.S	K.ILGTSPDMIDSAENR.Y	K.GTTYIWK.F
		K.HWNAIDESTR.A	K.IAPALAMGNVCILKPAAVTPLNALYFASLCK.K	K.ILGTSYVMDPVK.G	K.GVAINFVTNEDVGAMR.E
		K.HYGDQTFSSSTVK.R	K.IAPALVTGNTVVLK.T	K.ILIAEGWIPR.D	K.GVATDLSHIPTNSVVK.G
		K.HYILDPHTAVGVCATER.L	K.IAPDLFNVK.T	K.ILIANNGIAAVK.E	K.GVATLIHYGLQYLK.N
		K.HYLEITGPVSR.Q	K.IAPRPLDLLRPVVR.A	K.ILIANTTLDTDKVK.I	K.GVC(+71.04)TEAGMYALR.E
		K.HYQPLCK.L	K.IAPTSDSFIFK.S	K.ILIDGIDEMVAPLTEK.E	K.GVDAVC(+71.04)ISDNYWLGTK.K
		K.HYYAQDFPR.N	K.IAQDIFVVENK.T	K.ILKPFSTGDMK.I	K.GVDSSGVYWNASTR.F
		K.IAAIGAANGIK.K	K.IAQGAKPGEGGELPAHK.V	K.ILKPYAVALVPR.I	K.GVETLAEAVAATLGPK.G
		K.IAALAGQQ	K.IASDFGVLNDAHNGLLK.G	K.ILLGSSFK.K	K.GVEVVLPVDFIIADAFSADANTK.T
		K.IACLDLNLQK.A	K.IASLVRQKREHEK.K	K.ILLIGDSGVGK.S	K.GVFQGVHDSAEK.G
		K.IADISLAAFGR.K	K.IASTWEGIQAAK.E	K.ILLPFLEQSLSQGIQDQAVYNALAK.I	K.GVFSSISTQSK.M
		K.IADPVFIGFAIK.H	K.IATSGALIPLTK.L	K.ILLRPDEK.I	K.GVGLGRPFLYANSC(+71.04)YGR.N
		K.IAEFLAADKENVVAVNYPGLK.T	K.IATVIEPIK.N	K.ILNEIIR.E	K.GVGVIGSHVDALTVK.L
		K.IAEFSAISFPYGAK.T	K.IATVLGTK.E	K.ILNGFAFVEFEEAESAAK.A	K.GVIASSGPR.E
[truncated: 8,680 more rows]

## Sheet: Venn diagram peptides
	VENN ELEMENT	# UNIQUE PEPTIDES	PEPTIDES
	MG_AN MG_O2 WT_AN WT_O2	6139	K.VTEFLSMELAK.D	Venn diagram data table listing the overlapping and unique peptide sequences across experiements (different yeast strains and grwoth conditions aerobic/anaerobic)
			R.VFTGQVK.V
			K.TYLQEHIK.E
			K.LRAEVAALAAENK
			K.TSGPIDLASLEALLGATGGVK.T
			K.FINSEIEK.V
			R.TTYVTQRPVYLGLPANLVDLNVPAK.L
			R.QNYLFDNFVK.E
			R.FKVYEPLLLVGLDK.F
			K.EWDADKFVR.H
			K.VASNEAEQLGDLTTLANPEVVPAIISAVENQFFSQK.K
			K.TFYETVAK.F
			K.TVLFLPGFDHAGIATQSVVEK.Q
			K.LLFLDAK.R
			R.GRIPEDTWDFKK.Q
			K.GKPIDMVIVR.E
			K.IVQSYAVNLPEGK.V
			R.HDGGFDLVHIKDSLDNTFVTR.L
			R.EYVPSVIEPSFGIGR.I
			K.IRQELALSDEVTTIRR.N
			K.GVETLAEAVAATLGPK.G
			R.YQALSDPK.Q
			K.TKPVGIIVPNHAPLTK.L
			K.KVLVIGGGDGGVLR.E
			K.GSSTSYAIK.K
			R.VLSGEFQVVNPYLLR.D
			K.TVLITGASAGIGK.A
			K.QSSPANPIGTYEYSR.S
			K.LQDVLDGFINK.F
			K.RQPAQPR.E
			K.YLPGITLPDNLVANPDLIDSVK.D
			R.YKWEAWENLK.G
			R.LIADHLVGR.K
			K.VNTLVRPNGTK.K
			K.VVLVQVAVPSR.G
			K.VVNVAVIGAGVVGSAFLDQLLAMK.S
			K.GAAWGIAGLVK.G
			K.LSAEEVDFVEIIGGTTR.I
			R.YNMFGLGNSTYEFFNGAAK.K
			R.ILAVDTVSK.A
			K.EIVFASPPR.K
			K.TRPIFAIEQLSPYQNVWTIK.A
			R.STPYPSDLAK.A
			R.YILDLANTYPLDINFAR.Q
			K.RFTGNAPLSTGK.Y
			K.TLNPSFSEK.G
			K.AIIYDVR.T
			K.SVLPIVLLNTLR.K
			K.VQQLLESYFDGK.K
			K.VEANGPFIQFFFNPQFLAK.L
			K.LSEVVELFEVFTPQDGR.G
			K.NEVSAMPTLLLFK.N
			K.QTGLGLTQGWSNTNNLQTK.L
			K.LKPVSFK.D
			K.SFGLGPK.K
			R.VASLPYASLK.G
			R.SFPFISK.V
			K.SYASFIALQDK.L
			K.AYLETEIK.V
			K.GHGFEGVTHR.W
			K.ALAGSEINWR.H
			R.YVFLLYK.Q
			K.DLYHIPEAETVIR.G
			K.TVSSTIPR.E
			R.QLQAQFTTVR.K
			R.VIPDFMLQGGDFTAGNGTGGK.S
			R.GFLSDLPDFEK.L
			K.DLTNLLFETALLTSGFSLEEPTSFASR.I
			R.YKFTVAK.S
			K.AIIFEGDEPGQGYSITYK.E
			K.SNAVTWGIFPGR.E
			K.LGPQVGK.V
			R.ALTILTLAQK.L
			K.EKPSFQPLPLTAESLEYR.R
			R.KGNNTANATNSANTVQK.N
			R.LWGDSFFNPK.T
			K.LSNLELTPISQFLSK.I
			K.HGLNDWIVGQK
			K.IDTVVLDALQLLK.G
			K.DTVPILK.G
			K.FEEWIVPILDK.M
			K.GAYFATPPVQLINSLDVALK.E
			R.AGENFPDYTFPSIVGRPILR.A
			K.LDTLNVQLK.K
			K.LWGTEQRDPEAALNK.S
			K.TKDFKPLINQR.L
			R.DMFTPLFLGAQLYVPTQDDIGTPGR.L
			R.MLIVNPLNR.I
			R.YSFSLTTFSPSGK.L
			R.VYNQLFK.S
			R.NAPGSFALFGGNAFAK.E
			R.QAVDVSPLRR.V
			R.AYTIGDIR.V
			K.VLENTEIGDSIFDK.A
			K.LSATSQTAASATPGVAQSR.E
			R.GYPILIQGFNTFLPQGYR.I
			R.GFYKPIVTVPGK.A
			K.LMSSRPPR.E
			K.LSGVLGAIGGAFLANK.I
			K.ILDEAVAK.F
			R.VLLSYNER.G
			K.SLLATGFK.L
			R.NSTWEFLGQTK.E
			R.ELWQPVDPSREDLVIVSPNNEK.F
			M.PLTTKPLSLK.I
			K.KPLNPFLGELFVGK.W
			K.IYTFDQVR.N
			K.LHAVTIDNVAEANFFKDDGK.V
			K.SKYQDVLIFK.S
			K.IAVLHGGTK.A
			K.ANLPWLGK.A
			K.LQLILKPYSAR.E
			R.GDIPGVVAFFGGLVAQEVLK.A
			R.TVFIGNILSTVITSK.K
			R.NVASYLQSNSSQEK.T
			K.KLTLFDQLELQK.L
			K.YLSLSAIYNK.L
			R.MPELIPVLSETMWDTKK.E
			K.NSFNILSAIQK.Y
			R.LYLINSPVLK.A
			R.HVILLANGR.L
			K.TYLVQTK.V
			K.FGGYEVFKK.F
			R.AVYHVALR.N
			K.FVTHVPSTTK.Q
			R.GGYFDSIGIIR.D
			K.AIFGDKEFNSK.H
			K.DVPDFEGVYVK.D
			K.AFWEFSK.A
			R.AAQLGSSFIAQLK.A
			R.NIITINNTATLLITQIIAPK.I
			K.LLLQSNYPQYVVSR.F
			R.INAGLYILNPEVIDLIEMKPTSIEK.E
			K.GYLDWLLGLR.H
			R.QTISNFFGFTSSFVR.N
			K.KVNVFNINNNR.Y
			K.GYIPLQAPVMMNK.E
			R.FVSNDFAENKEPTIGAAFLTQR.V
			K.ATDTLIPGPGSLELVYKPSDPTTAQPQTLK.V
			K.ELLASLK.S
			R.IFNPDLK.N
			R.NQNVLATMAVANVVK.S
			R.VVTGVLSSLETSR.D
			K.FRHELSSLADVYINDAFGTAHR.A
			K.ATQFLNWSKPFDK.V
			K.LSSESVIEQIVK.Y
			K.SYVPLIAEEVYK.Y
			R.GVFPFVFEK.E
			R.FLGFDTIK.D
			K.VQETLQTYK.S
			K.FVDLDEAKDSDKEVLFR.A
			K.EDTVSWFK.Q
			R.EVWLESFK.L
			K.ALSENPFTSANTSGFTFLK.T
			R.MPLPLVHAFGVLK.K
			K.IGLQIVQFINEPSAALLAHAEQFPFEK.D
			R.SNYDTDVFTPLFER.I
			R.DVAWSPTVLLR.S
			R.NILGGTVFREPIIIPR.I
			R.STATGPSEAVWYGPPK.A
			K.ILTPESQLK.K
			K.SPVMADLNGGLQFVPELK.E
			R.LAASVVGVGKR.K
			K.IVDTNGAGDAFAGGFMAGLTK.G
			R.VVTNSTGNPINEPFVTQR.I
			R.QALNVFR.M
			K.AAWPSFAR.T
			R.QLVGILR.E
			K.TVISQSLSK.Y
			K.SKQPVNFLPQGK.W
			K.HPLEALGK.S
			K.EFNDWTTNLSNLSQQLDAQIFK.I
			R.RNAIDFAIPLFNEPQTALLFAK.C
			K.LIDEYGDDFAK.G
			K.ILTGTVVSTK.M
			K.AIAEFFTK.F
			R.RATYAGFLLADPK.I
			K.VSDSGIVTLAYK.Q
			K.VLAPGTR.L
			K.GFLGAWGFAK.S
			K.SFEQLNSR.A
			R.QFWLGPR.D
			R.DFIGLPFDK.C
			K.LWNNFHHPDHVK.L
			R.VMFFLPWQGK.V
			R.VAQFTFK.Q
			K.YSSKPYK.V
			K.AIIVLSTSGTTPR.L
			R.YGANPHQKPAQAYVSQQDSLPFK.V
			R.GWTQWNNLISSNQNSYIDQPIQPQEPFR.H
			R.AAQQQWGNDFYKR.D
			R.YLSEIDLPK.R
			K.ELYSYSK.D
			K.INVSFIATDNSEPR.E
			R.GNNIGSPLGAPK.K
			K.IDHTIAWAK.S
			R.IPSKDEFIAK.I
			K.EVARPNNYAGALYDPR.D
			K.LIDVWYK.T
			K.YKVDYPISLNDAQK.R
			R.SIVVGVIGYPNVGK.S
			R.DGDDLIYTLPLSFK.E
			K.VTIIGSGPAAHTAAIYLAR.A
			R.GLPVNIDASIINTDR.A
			R.YIDLEAPVQIVK.R
			R.QAGAIIVPAGSWK.T
			R.TIITLPEK.M
			R.FVEDKFNPSFITTIGIDFK.I
			R.KWNSLLTTK.L
			R.SFAPGFIFTTTLPPSVMAGATAAIR.Y
			K.EAFTSYR.G
			K.ILVPEGTK.D
			R.VFNYNTGEK.V
			R.IALFQDDEIPIAILTVQDVYKPNK.T
			K.KFEEQGAQVLFASTDSEYSLLAWTNIPR.K
			R.YRVENSWGK.D
			K.TRGWEETR.L
			R.ELASGLSFPIGFK.N
			K.KSDSQNDWWTGR.V
			K.KKLEDLVTPAGAVDLKR.F
			K.VVEVLQSVIAELEIPAK.L
			K.LGLDETYK.G
			K.LASALNLSTK.N
			R.TTPLSANSTGVSSLTR.H
			M.GAAYHFMGK.A
			K.LVPGIFADVK.N
			R.DTEFIELYENFLSTTVK.D
			R.VATSGVANK.T
			R.LATTGFSK.L
			R.AAGFLLEK.E
			R.KFGHAYEAFK.L
			K.DVPEPITEFTSPPLDGLLLENIK.L
			K.SQIQSQLFLAGDNRK.L
			K.TAQLSLQDYLNQQANNQFNKVPEAK.K
			R.MSANISETTAMITDIATAPAEIDR.C
			R.EAADVIINVPR.K
			K.DLKFPLPHR.V
			K.KRDELYSQIR.Q
			R.IQNYTSGLVSK.A
			K.TIVWNGPPGVFEFEK.F
			R.KPLDFLR.T
			K.KPWTPSTR.E
			R.KPLLESGTLGTK.G
			R.VAIGEVPFTFGVR.T
			K.MDSLVSSVVSLFEVATGK.K
			R.IRPPPAVDPLFR.V
			K.SASWVPTSQR.G
			R.EHRPPIDVVIQAGVVPR.L
			R.ILYGGSANGSNAVTFKDK.A
			R.IHDHALLQER.M
			R.LGWITGSSK.I
			R.FLQPPGQWIR.A
			K.GYFIKPTVFGDVK.E
			R.GQFLNPQFQTDVVKPLR.I
			R.TALENFLR.L
			K.FNPSFITTIGIDFK.I
			R.VTGADVPTPYAK.E
			K.IAPRPLDLLRPVVR.A
			K.SPWEAVKK.E
			K.VHSYTDLAYR.M
			K.FLSPGAAGLIK.R
			R.LNRPFTYAEK.I
			K.WQFTPGK.F
			K.WYHFDHNDKK.L
			K.AAPVLTSK.K
			K.EAYVPATK.V
			R.LKEDDSSLYEASLNALK.E
			K.EPFLLFDANAILR.Y
			K.DVWSLTNEAAAK.A
			K.NIDRPLDTFAR.R
			K.LYNTLPK.N
			K.YGSFIVDALVDYK.Q
			R.TVGTGLITR.I
			K.LSEGTSFR.R
			R.AFAPYADLVWMESNYPDFQQAK.E
			K.LADELESQIDLVSSIEALDNGK.T
			K.ALYDTFSVFGDILSSK.I
			K.FSAETLSELIR.T
			R.KILAGESDQLGDVSTLSNPGIVR.H
			R.IFTSDSANR.G
			R.FYGHFFNR.S
			R.AVIPPLTR.M
			K.AYAQGISK.Q
			R.SKVEFIPQSGNR.G
			K.IYLDPNDHR.V
			R.ITGSTATQLSSFKK.R
			K.AIGYQWYWK.Y
			R.TVTNQAIFR.I
			K.FAAYNVLEDPELR.E
			R.FQVMVLR.K
			K.VVNYNHLLPTR.Y
			R.RAPTISK.I
			K.QQAALFQVIAALQK.H
			K.VMENWTPGAPKPK.L
			R.GWGWTAAR.N
			R.TILTIAHR.L
			R.LVTLELK.D
			K.TLANTAVVIR.D
			R.FVDQNPGVFSK.A
			K.ATPTDLSKL
			K.NQVAANPQNTIFDIK.R
			K.ANAYLINTGWTGSSYVSGGK.R
			K.VTQFYVAPTALR.L
			K.DRYDDALNATR.A
			R.LSILNAQLR.K
			K.SNAIDLFVTGQIPTEEPELSEYQSK.F
			K.YADVFGNATVK.D
			R.NEGVTVPIILMGYYNPILNYGEER.F
			K.SYIEGTAVSQADVTVFK.A
			R.FTVTLIPGDGVGK.E
			K.VAEVKPQVNQIEFSPFLQNQTPGIYK.F
			K.LIGPTSVVGR.S
			K.KLATGANIVGNALIDPTAK.I
			K.GIPVAQTK.A
			R.IYGSAVGSLATR.F
			K.SIYGGKFPDENFKK.H
			K.LIEAFNEIAEDSEQFEK.F
			R.TITTAYYR.G
			K.DITNDITTITR.S
			K.AQLTSSSGGNIIVVSNR.L
			K.IYVEDSPQSTFNINEYR.Q
			R.STVIQLLNNISTK.R
			K.GTIVATK.V
			K.YSEGYPGAR.Y
			K.STFFQAITR.C
			R.LMFNGLFPQPLTDR.K
			R.KAYFTAPSSER.R
			M.GVEQILK.R
			K.NYGASHFIVGR.D
			K.EFEHIGGVIGAR.V
			R.ASIAGLNQGNVEYVAK.A
			K.IDPFISFNLK.K
			K.YNYAAQK.V
			R.FTKPTPVQK.Y
			R.NILVDLHAR.G
			K.IYHPNIDR.L
			R.DFSFAPEGVK.L
			R.FRDQETVGAVIQLLK.S
			K.VTILGHVQR.G
			R.LFYDAAR.I
			R.WIETQDVFLK.D
			K.TLPPLLLK.L
			R.LQTGQTPIVK.A
			R.MVDNETLGYFIAR.I
			K.LIDVITK.V
			K.LKIPAAAVQIPIGSESSLSGVVDLINR.V
			R.GVNEELASFISAYSEFK.E
			K.VSGVSLLALWK.E
			K.IATSGALIPLTK.L
			K.VLIQDSGLELNYGR.R
			K.NVPGINSLNFDIEQQIMSVESSVAPSTIINTLR.N
			K.QPVNFLPQGK.W
			K.GEWFKPR.D
			K.FHSELQYLDK.H
			R.LYFEELSYER.V
			K.AYTYFGEQSNLPK.I
			R.FLALSTK.E
			R.TLDDSAIR.R
			K.AIIFAPTVK.F
			M.PYTLSDAHHK.L
			R.GAVFPAR.Q
			K.RSSIGEFPSADALR.K
			R.GKGHFDTGYK.S
			K.TSPKPVILVDNTSSAYIAGFYTK.F
			K.QLFSSNLQILNQFSSETIEPSNPEFGFGR.F
			K.AEPIDEEVSLAIENGIINPR.D
			R.ANKDIFTLFDK.K
			K.ALENPTRPFLAILGGAK.V
			R.IVKEEIFGPVVTVAK.F
			R.ENWSTNYVR.F
			R.FNDPWTWLDGKFPTFA
			K.IQENIPFWK.H
			R.ISALDLLLLAR.E
			K.QIPGIIR.V
			K.DKADVDGFLVGGASLKPEFVDIINSR.N
			R.MVLIGPPGAGK.G
			K.DDANYIAEFK.N
			R.GFLGLFGR
			K.LIEAFNEIAEDSEQFDKFYSAFAK.N
			K.YESATASALVN
			R.AVAVVVDPIQSVK.G
			K.INVANFQK.A
			R.QFNGLIDVYK.K
			R.ILAMATELAK.F
			R.RITAIIPNFPYAR.Q
			K.SLVFKPK.T
			R.ELALQIQK.V
			K.ENPYFTNR.M
			R.MSSFGDFIALSNIVDVATAK.I
			K.YFREQYKN
			K.NVSMIADSSSR.W
			R.WNQPQPPVPEPIAHLFPPGPK.N
			K.DQWKPYFVNLNDK.S
			R.IDSVSQLQNVAETTK.V
			R.SKDTLYINNVPFK.A
			R.VSGTLAAR.G
			R.VINHPYYFPFNGR.Q
			K.VFAEDYLDINGSPINPYAR.I
			K.GFNLQNK.K
			R.LAMFLTDSNTIR.E
			K.MSSGYYLGEILR.L
			K.IWVETLPVGEAGVHEAFER.M
			R.VDKPLLK.A
			K.FHEAWNMVSTADGILIPGGFGVR.G
			R.TSISVSEYIYQPDFIWSPK.A
			R.KLAAAVR.Q
			R.YFQPSSIDEVVELVK.S
			K.QLGFFGSFAGLPTR.L
			K.SFLTYIK.G
			K.LTPITIANFAQWK.K
			K.LSINDLLVK.A
			K.IQIVGADPFGSILAQPENLNK.T
			K.VFYTTSTK.N
			K.GILTTAR.E
			K.TELQTASVLNR.S
			K.RNDFQSFPLVEK.T
			R.YIETQALLLAPIAPHFAEYIYR.E
			R.LTADYDALDIANR.I
			K.EKVPLDLEPSNTILETK.T
			K.KHLFIFK.I
			R.INRVVRNNLR.I
			K.YLAAYLLLNAAGNTPDATK.I
			R.KAYFTAPSSQR.R
			R.FVNVTLVNGK.R
			R.AVNTGMEPGK.T
			R.LLYKPAK.I
			K.IPDESLWEDKIK.G
			K.KVGIPAGVVNIVPGPGR.T
			K.VNVFNINNNR.Y
			K.MPQTVEWSK.L
			K.QGLLPLNFK.N
			R.LRDEQSIYNLILR.T
			K.YAVGNVFFK.K
			K.FITSYTR.S
			R.KVVGASVVVVK.N
			R.AASILYGLGFSTEAQQQPTNSFSGGWR.M
			K.AQIWDTAGQER.Y
			R.DNSQVFGVAR.I
			K.SASWVPPSRR.G
			K.AFLASEEAR.H
			K.KLQVDLPLGTIFK.Y
			K.AQQLVGDNSIEYFSLPIVLR.N
			K.IETLDPALIRPGR.I
			R.AAGGVVELIA
			K.LKIPFLER.L
			R.VPLSDNAIIEANLGK.Y
			K.QANVAVSHAMLATR.E
			K.KIQNLGIHDIR.N
			K.GIGFTNTSK.K
			K.IVEWMSYVPAK.R
			R.AVGSLTFDENYNLLDTSGVAK.V
			R.DVGVAVVESPGYLGQALLDQFAK.F
			M.TVYTASVTAPVNIATLK.Y
			K.KIITIGAQLLK.E
			R.SLFGGYVAWEMGK.A
			R.NIEQVVLTNIGNVNDYGNVINTVISNINK.K
			R.LELLGKLEGIDVFDTKPLDSSR.K
			K.LSADYPLLTGQR.V
			K.VKADRDESSPYAAMLAAQDVAAK.C
			K.YLAAYLLLVQGGNAAPSAADIK.A
			R.ISGVEVESPTSFPVQSLIPKPLESVK.S
			R.SIIQPLETLLVGYKR.I
			K.SATAVAHVK.A
			R.LNRLPAASLGDMVMATVK.K
			K.LSPDDFQR.I
			R.GGGLSISDIAQGK.S
			K.GVIIPSSIDESVQAIK.D
			R.SLLDFNTALK.Q
			K.EFLTFYGLNESDVVLVPNK.D
			K.KAEYFAK.L
			K.KFVEAAPK.V
			K.MVYASSK.D
			K.QIIAGEGAGALLTGFGPTLLGYSIQGAFK.F
			R.QFDEAIEHYNK.A
			R.QITIGQAPTEK.N
			K.YNAFIASEVLIK.Q
			K.VLGVNFIEIAVK.A
			R.VLNLPSVGSK.S
			K.YAWVLDK.L
			K.AVQNLVDFIK.E
			R.EYLEEYK.S
			K.YNVFINFPR.D
			R.LVLLSGQVYTALHK.R
			K.LAVQDPNFLK.L
			R.EHALLAFTLGVR.Q
			K.GAAGAWMMNGALQILNSGIIPGNR.N
			K.DKYGIYLK.E
			K.ILVTPEYEK.N
			K.IVLIAHEPLIPFYER.V
			R.GVIGVIAGGGR.V
			K.SELIDAFGFLGGNAFMK.D
			K.TLITSEDRDLFASALK.D
			K.IEILYNTVALEAK.G
			R.NYYPVEEAR.K
			R.LEETHAVYLVASGR.A
			R.TIEKFEK.E
			R.LASTIAK.Q
			K.YGGQPFANEFLNK.H
			K.KEFEHIGGVIGAR.V
			K.FDKPFVMDTSYPAR.I
			K.ITDVVNIGIGGSDLGPVMVTEALK.H
			K.IIGDKWQSLDQSIK.D
			R.AYNNVTLK.N
			K.ANLLSSSNFEATKK.S
			K.LKELLSHQK.E
			K.APHTYNLMLGGGYLGQR.L
			R.YLLTTVVEFAGR.R
			R.LNQVSALIQR.E
			K.KTGIWAGVDASQPPATVWADILNK.L
			K.IFDQNFNPSGIR.T
			K.VTSVAFSPSGGLLAVGNEQGK.V
			R.HLGELLGIPHDLVWR.H
			K.NFQLIDSTLR.E
			R.TIPQAEKLDQMLK.E
			K.SVLEALTQVR.Q
			R.QPIFVAHTAGR.Y
			R.HIEPALAFQLELGR.L
			K.GLNWGGSLIRPEATGYGLVYYTQAMIDYATNGK.E
			K.NLIAYNR.T
			K.DFKPQALGDTNLFKPIK.I
			R.NAPAWFK.L
			R.VSQFQSVVIPVGITK.K
			R.IKEWVDK.Y
			K.LRPNIVIATPGR.L
			R.KATDSIPIIFTVR.T
			K.IAVAVAGLTADAEILINTAR.I
			K.FLASFDNLK.A
			R.AMPFISLLK.Q
			K.TLNIFNK.S
			R.IAVAPYGGTLNELWLDR.D
			K.ELEDFAFPDTPTIVK.A
			K.KHPAHLQLANNLK.I
			K.QAATPEFK.E
			K.TWSNTFQSWSQEDLLQYLK.S
			K.ELKDFIFAEK
			K.NVSLGNILSAAAK.S
			R.SHFYPQGEK.A
			K.VLGTPIK.T
			K.YNLDYYLEIAEK.I
			R.IVQTLVK.Y
			M.TISNLLK.Q
			K.TSLQVDAAFK.Y
			K.VEFGVLTSFAYPVIGSDEK.L
			R.NSAIGNLFRPDNYIFGQSSAGNVWAK.G
			R.DIYDQFGEDGLSGAGGAGGFPGGGFGFGDDIFSQFFGAGGAQRPR.G
			K.ESVYAQSITSKPVK.G
			R.YFFYLSK.I
			K.NVQEFTTAAR.E
			R.LPWSIVPSIK.G
			K.KLAVVPQGGNTDLVGASVPVFDEIVLSLR.N
			K.ALFNLADLVEK.H
			K.RYTNPVVIQGAGAGAAVTAAGVLGDVIK.I
			R.EKYIDLSHVK.N
			R.EVLLFPTLKPDVLR.E
			K.SIAFYPK.I
			R.LLPQINILQPIKGESAR.R
			K.ALSTWEETLTSFK.N
			R.VLGTPNEAIWPDIVYLPDFKPSFPQWR.R
			K.RGYQQNLWLFGPEK.N
			K.GLVAYHQK.Y
			K.NYTYLATENISLADLVAASIFTR.Y
			R.VKANAAK.R
			R.VDFNVPLDGKK.I
			K.NFGGAAVTIPLK.L
			M.VLSDKELFAINKK.A
			R.SDYVGFINNGIPAGGIATGAEK.N
			K.APSATYAGYVWGADTR.R
			R.RGTFPPIEYPSSVMAR.K
			K.SANPSNDIPLSR.A
			K.LRPDLPVK.N
			K.GYLRPETAQGQFLNFNK.L
			R.ILVISNPVNSLVPIAVETLK.K
			K.STYTTYR.H
			K.KNLATLLLTDYIQK.L
			K.QGVTSLGIK.A
			K.FVETTVENSNLNVNR.V
			K.QLLFNFPK.D
			K.YLWDTLNAGR.V
			K.ALDADVVSIEFSK.K
			K.VLYFALIR.R
			K.AKDILDEFRK.R
			K.ITPPGWIITK.I
			R.LQFLQNAIGAIPSPFDAWLTHR.G
			R.LLGYPVYGDEVGK.V
			K.LINQYFSSFK.S
			R.WGLKPYIFVLNNNGYTIEK.L
			K.FFNPAIR.D
			K.AVNELPTKPSTDELLELYALYK.Q
			K.IYVAPGNGGTATMDPSR.V
			K.HVPQQQYQVHR.L
			K.NLAQLLGYENK.D
			R.YISFIKDDR.F
			K.RRPYSYVAR.T
			R.SLENLTGALFQRPPLISAVK.R
			R.TQVLQYLGDKFR.V
			K.DIQIPVYDTFDGSDLR.V
			K.ETSNFIKK.V
			K.GSTLIVVPFNQGSK.Q
			K.TFVLSYAAK.F
			K.FTILVNPNIATNQTSHSLADK.I
			R.VWQVMTAN
			R.NTFHTQIFK.F
			R.LVGQVVGAK.G
			K.VDHFLANEAK.G
			K.DYSFLGVIAR.S
			K.VFNLALR.F
			K.YYPSYIVSK.N
			R.YFESLFGTEWR.A
			K.ILLGSSFK.K
			R.DVFLSQYFFTGLR.A
			K.LVPTLEAK.R
			K.DASLPTLSQWK.L
			R.AQHAVILDQEK.Y
			K.ALYTISGQWSGSSK.I
			K.ANVPTVPGTPGPIETVEEALDFVNEYGYPVIIK.A
			K.VLLGRPGNNLK.A
			R.RAFLIPFVF
			R.ISDTTPLIGDFKPSGK.Y
			K.EAITYSWTLLTEVYGIPK.D
			R.TFTTVSDNQTTVQFPVYQGER.V
			K.LFSEYQKK.F
			K.IVGAFAEEYSSK.Y
			K.TAPVWVR.A
			R.SDAFAEFAEPLVNSAYEAIK.T
			K.NVSGQDVAAALEANAK.S
			K.KIPDTYTANTSAQSIASAK.S
			R.IRDLFAQAR.S
			R.HTAIVNPVK.I
			R.IYLAANSGAR.I
			K.KITGWITQSTPVLLNHGER.A
			K.IGLELSSQRPK.V
			K.QQVYTPLTQIDFSQSLVSQLDSSK.E
			K.WDVPGYK.D
			K.TVTSLDVVYALK.R
			R.STLNIANTYK.L
			K.KAFTSYDR.T
			K.KDDANYIAEFK.N
			K.KPQVTVGAQNAYLK.A
			K.FFTIFEK.K
			K.GLVTPVVR.N
			R.WASLANSDVMSNIARPFLSFK.G
			R.TIPPLLAGR.D
			K.LDISNFVGGMK.T
			K.DLYSVSAAVTER.L
			R.TVGILGGGQLGR.M
			K.AYREEPDLENLLFNK.F
			K.VNTLVRPNGTKK.A
			K.KDNQIYAIEKPEVFR.S
			R.YYQPQQPQYPQYPQQQR.Y
			R.ETDLFSYQK.K
			R.IGTIVHK.E
			K.FHGIYTQDDR.D
			R.SIVMTYASDWR.K
			R.ITGSTATQLSSFK.K
			R.VLVHTQIRK.T
			K.KSESVVYQGSR.S
			R.AGIIIAK.L
			R.GDLGIEIPAPEVLAVQKK.L
			K.LVPQAILDLIPPKTETFIAK.K
			R.ALAYMGLEPNTPLK.S
			K.VYTDSVFK.G
			K.QTVIIAHYPPTVQAGEATK.I
			R.KVEAFVPVSK.L
			R.EEPQHFGAGPAQMPTPVLQQAAK.D
			R.YLQATNR.A
			K.WGVNVQTLSGSPANLQVYQAIMKPHER.L
			K.GIANPIATIR.S
			K.GSSFVSPATR.K
			R.GQSNLILLPNSTDK.V
			K.IPAFTYEIGAIENSLLVLDPTYVKPK.K
			K.HVVFGEVTK.G
			K.DKLELPPIFR.D
			K.KVSGFKDEVLETV
			K.FSEQYPQADFYKLDVDELGDVAQK.N
			R.ELASGLSFPVGFK.N
			R.AFLIEEQK.I
			K.GVLAALDYLR.N
			K.LEYKDIPVPKPK.A
			R.SKPFFWGDGDKTLFWNPVVNR.H
			R.FPYAVLEVK.L
			R.ANQEVLEWLFALK.E
			K.AILDLNLPK.A
			R.VEFLEDTSR.T
			K.VAITYADSGVSVDNGNNLVQTIK.E
			K.TQLGLLNLHLQQR.N
			R.FALQGFFAHR.S
			R.AAGLVDIATVLSTSAYLIESK.N
			K.IVGLSELPK.V
			K.TVIFTHGVEPTVVVSSK.G
			R.VYEIGPVFR.A
			R.VNYGNWSK.T
			K.NLFTGWVDVK.L
			K.GVNLPGTDVDLPALSEKDKEDLR.F
			K.LLEFNNSK.T
			R.FQFVSVLDSNPQTK.V
			K.TSFFQALGVPTK.I
			R.QMTNWGSR.F
			K.MFENGFINSPIVISPTTTVGEVK.V
			K.LLGFTPGELR.S
			R.LKGNAFVTLK.E
			R.KVAFVQQK.F
			R.KIPIITDK.E
			K.LYGSDNDMR.L
			K.IVIPLFNK.I
			K.VIFQGFTGK.Q
			K.LSQVQVITR.T
			R.EAAATYGWK.L
			K.VGDQVLIPQFGGSTIK.L
			K.NRPAPSVEQVK.T
			K.VYFVPVTAEFVR.K
			K.TVPLLHLNIVR.S
			R.LAALNALADSLIFIK.N
			K.LQLGSIEQYPR.I
			K.TTQGVQNLYDR.M
			K.LPLSVINVSAQR.D
			K.ILTPESQLKK.S
			K.SLFAALNDLPVK.T
			R.NFHIFYQFTK.G
			K.LLFLHGFLQNGK.V
			K.ATNQTNINSLAVR.G
			K.AKDVLEPLLSK.T
			R.STEITGPPLR.N
			K.GLQPFWFR.V
			K.TLLEYDAFLFGVPTR.F
			K.LQPQVYKPWSL
			R.SIANAFQIAIDTYAR.N
			R.YAKPLTAETYK.Q
			K.IENQQGVNNFDEILK.V
			R.NIQLAQNNVNIAETNLPVHYDLNGPR.K
			R.GVAMNPVDHPHGGGNHQHIGK.A
			R.GKLEEEYAPFASDAEK.T
			R.IPALGLGTANPHEK.L
			K.VAILGASGGVGQPLSLLLK.L
			K.AANLGGVAVSGLEMAQNSQR.I
			K.KSPLNYSSSLAIDLIR.D
			K.INWGPVLTDLPMWDK.Q
			R.YHIEEEGSR.K
			K.LYSDLMK.F
			R.FLNVFPK.L
			K.SITLLGAGTGINPLYQLAHHIVENPNDK.T
			K.KPVLYVGAGILNHADGPR.L
			K.GHVITTIFFEPSTR.T
			R.WAENNYK.K
			K.SFRPPYSDAYVGVR.Q
			K.FVHAFIK.S
			K.LTNVSLSSDAFFPFPDNVYR.A
			K.LFAATVAK.A
			K.LHDAGFYADVDLTGNTLQK.K
			R.ALENYTDIK.D
			K.KIATYQERDPANLPWGSSNVDIAIDSTGVFK.E
			K.DAGQIVGLNVLR.V
			R.FQPGTSNETPEETYQR.A
			K.KAHLAEIQLNGGSISEK.V
			R.VKVHFDQAGKK.V
			R.LVGSDVGQGPR.D
			R.IPNVPVIVK.A
			K.TASGLYLPEK.N
			K.EEAAPKPPSSAVFSMFGGK.K
			K.EFINDPR.N
			R.KFPTVSATSAYSK.Q
			R.GEALLVVLVSSVTEANIIK.L
			K.VGAQPNALATTVLAAAK.N
			K.SLEQIVNEYSTFSENKVQYIAGARPWTHVQK.V
			K.QLLPSIR.Q
			K.SSDTSKPAFTFGAQK.D
			K.FNNGVVIAADTR.S
			K.LSSAGLIFK.H
			R.LSSEAPALFQFDLK.S
			R.AKQGELLEAFGSGTAAVVSPIK.E
			K.VIANPLLLSEQYFPYLK.D
			K.LDPSTPVSLINDPR.H
			K.KQNYSVALEK.Y
			R.YNHIYGIDLTDTK.N
			R.LAPELNQAIWK.R
			K.SSAAGNTVIIGGGDTATVAKK.Y
			K.GLILVGGYGTR.L
			K.IIGDKWQSLDQSIKDK.Y
			K.FAVGAFTDSLRK.E
			K.ELASQSFINWLGEEK.Y
			K.TTKEDTVSWFK.Q
			K.LAGITTVK.G
			K.MRETYGDLSVLPTR.S
			R.IQLEPTVYNK.G
			K.VGFVISR.G
			K.TTVLLDYTRPISDDPEVINK.V
			K.LDLLAQLGGHSVAR.T
			K.TGHIAADGSVYNR.Y
			K.QITNNAPLTLAEK.I
			R.LLPQINILQPIK.G
			R.QTLMFSATFPADIQHLAR.D
			R.YVVLASHLGRPNGER.N
			R.LFQVEYALEAIK.Q
			R.GHLENISNNYMIGAINAENKK.A
			K.MYEEALWPGWKPFDITAK.E
			K.SDFTLYHTWPVR.V
			K.EVNKIPQSYENLKK.G
			K.VMPYSTGLTTPLSNFEAQQNYK.D
			K.IALIAGYGK.A
			R.SGAATLLVATAVAAR.G
			K.ALAIFVPVPSLAGFHK.V
			K.VIVLWTANTER.Y
			K.NLGIPESFLISIAK.K
			K.NFDTVLK.A
			K.KMYEEALWPGWKPFDITAK.E
			K.LVLEVAQHLGENTVR.T
			K.APLVIADPTYFPEK.C
			K.IFEGIPPPYDKK.K
			K.TPLPPAPAPK.K
			K.SVAVDSSESNLKK.I
			R.YGYIPVINR.G
			K.DYSLGATLNNEQITTVDFFQNVNAFLQVGAK.A
			K.ATDGGAHGVINVSVSEAAIEASTR.Y
			K.KITDLFLDTPQIWFGK.K
			R.KVISNPLLAR.K
			R.ASEFYYGFAGPK.E
			K.TPIPIPAFADR.L
			K.LKSEEQLWLSTAAK.L
			K.TAFKPHELTESVLPAAR.Y
			K.NWSQGESK.Y
			K.LWDLNSGNAAR.S
			K.DKIETLLI
			K.SLGNVIDPLDVITGIK.L
			R.TFDSSWNWAK.Q
			R.QAAASVVPSASSLVITALK.E
			K.VKEAHELIPLFK.N
			K.NFLQASYFAGEFLK.I
			K.ISYISDESK.F
			K.GIDLTNVTLPDTPTYSK.A
			R.EFPEYFAAQA
			K.INNALAQVLLAK.R
			K.YGLPQLSEEAFDELSDKIVLESK.A
			R.VIYTSPIK.A
			R.EIDQLYYK.A
			K.DVSVFILYPTGR.I
			R.YPGQLNSDLRK.L
			K.TTYYVVGSAIGPHPYPTLVR.T
			K.NFLTNLYSK.F
			R.NAPAAVLYEDGLKENK.T
			K.GSFIQAAK.T
			K.SIQPYLQR.S
			K.TILKPGVEANNKWNK.L
			R.VALIGAR.G
			K.TGVVYNVTK.S
			R.SEWFAQINK.W
			R.GLFIIDPK.G
			K.GQGASQAMLYATGFK.K
			K.LQVTEFAQR.L
			K.QVNLTPAPLPTSSPWK.L
			R.IEEELGDKAVYAGENFHHGDKL
			K.YINESVNEFSR.S
			K.SALVPGGVR.I
			K.SSAAGNTVIIGGGDTATVAK.K
			K.YINGLPTVFGVSGYSGAGTKPSPK.N
			R.TIALIFTK.R
			K.ILQTPIIIEK.L
			R.EVIELPLKNPEIFQR.V
			R.VATTGEWDK.L
			R.ATNEWFR.I
			K.GSIDITTTNSYEK.E
			K.EEIFGPVVTVAK.F
			R.VVVATSLNPPK.E
			K.AATASANVR.G
			K.ITLDTDKLPPHTQIFQAGTK.Y
			K.YPLGHFVR.D
			R.TTPSFVGFTDTER.L
			R.QVYGVTLEQK.R
			R.LPENLLPLQSGIGNIANAVIEGLAGAQFK.H
			K.FFEPYVIEILPNILK.N
			K.IAVLQGVSK.K
			R.VASLADYR.R
			K.IVYALTTIK.G
			R.IIEELLK
			K.KIPLVIR.R
			R.WTGDVGYITK.D
			R.NFAHQDPR.I
			K.NDYLAPAYEYLR.N
			M.SIAEFAYK.E
			K.AQGVAVQLK.R
			K.KPEFIGFSVIDAIER.R
			K.SGSLTFNSK.N
			K.IGGIGTVPVGR.V
			K.RGEGFMVVTATGDNTFVGR.A
			K.QDFAEATSEPGLTFAFGK.F
			K.NLHPDIDNK.A
			K.AQPTEVSSILEER.I
			K.QDVEALIEFIYDTEK.N
			K.NVSNIQSYSFEDMKR.I
			K.KLPDGTLDPDFPLQTVGK.A
			K.SKLIIIAANTPVLR.K
			K.LWTLIPEDKRDQYLK.S
			K.AIFPENIPGFELGTDSDGFFR.L
			K.IFEHNNK.T
			R.GGLTYNDFLVLPGLVNFPSSAVSLQTK.L
			K.ILQLENVLKR.D
			K.KRPNIIPIIEDAR.H
			K.FIDISPNAK.A
			K.TISLISVTDNR.Y
			K.LVIPDILTR.K
			K.AFQVFDK.E
			R.LTPNQPVGLIK.V
			R.GQSTGMANITFK.N
			R.FIDNFSAGTR.G
			R.KVWLDPNETSEIAQANSR.N
			K.YGATVYSWK.L
			R.TWDLSGNVQK.Q
			K.FISHVQAFEK.K
			R.YAQIHEK.H
			R.IIPAIATTTSLVTGLVNLELYK.L
			K.GTQAPNLQER.F
			K.LGHLLLNPALSLKDR.N
			K.FAPAHLGLK.L
			K.FLPAADALLEMIVLHLPSPVTAQAYR.A
			R.SFDVNKPGAEIEDLKGGVAGGSILNGVFK.L
			R.DLAAATAESAPNAAILVISNPVNSTVPIVAQVLK.N
			R.INMDKYHPGYFGK.V
			K.KQGLLPLNFK.N
			K.ASTNANILVTDTFVSMGEEFAK.Q
			R.KNTLEEYIYTLR.G
			R.LDILDPALLRPGR.I
			R.QGVLGIK.V
			R.DGLVSLAR.S
			K.VTVLGAGGGIGQPLSLLLK.L
			R.RAYLHYIPK.Y
			K.TTLTLDPR.Y
			K.ASIASSFR.K
			R.IQQDTLIQTK.F
			R.KTAPVWVR.A
			R.QAAASVVPSASSLVITALKEPPRDR.K
			K.IEPLSPSFK.H
			K.LAGNASWGELFSSK.T
			K.SPFVNEDPHSNVFK.S
			K.QDLLPPDINATNGKPLSMAPFLNLFGTTR.S
			R.ALGSTLSYR.V
			K.GLGNPLLYDGVER.V
			K.VSIGNTDQLTANKR.I
			K.DNQIYAIEKPEVFR.S
			K.VLSANTNAPFSVESVMNDVDVSSQLSR.E
			K.NTELSQGTWLNKPK.S
			K.GLKLESFAQDLAK.K
			R.LLGVTSIAELKPDLLDLSTLK.A
			R.IEIIQGLK.L
			R.VTYLVLDEADR.M
			R.NSTGPRPTLFVPELAFDLLVKPQIK.L
			K.VDVVFGWAR.F
			R.YRPQLWNK.R
			K.GVLGIGYAK.G
			K.GSNVVRPYTPVSDLSQK.G
			R.FKLPSGTEYTLTGMAK.G
			K.SAVLNTTFTQPFFTAR.G
			K.STIGVEFATR.T
			K.IYTGGDNNEYIYIGR.Q
			K.QNPQAIGQDLFTDPR.L
			K.NLIMYFTK.Y
			R.LNLPITQLVK.L
			R.GVLPVSMR.Q
			K.TLVSGNALVDIEPIYGPTYLPR.K
			R.FALGNSNPSALR.E
			K.WNNGVLDSFLVEITR.D
			K.QVNVNTIFGLPGDFNLSLLDK.I
			K.ISTLAVK.V
			K.EYISIVGKPSFQSQEIK.I
			K.ADFLVPGENQVTPSSTPYISLK.V
			R.EYGPATLK.V
			K.ILTGGEK.V
			K.SEIFSTYADNQPGVLIQVFEGER.A
			K.VATYMAK.T
			K.NPGSINIYEIER.D
			K.KLNNFNDVSSYNENK.S
			R.FEDQAQYLQR.S
			K.YALDIIK.E
			K.TFLSAPLPTWQLIGR.S
			R.LQTQVYK.L
			R.EHLENLGIFK.K
			R.FQPILLNEPSVSDTISILR.G
			R.INNYEFK.W
			K.TFTNYDGSK.I
			K.YLLLNTLEQK.L
			K.VDLGIGAYRDDNGKPWVLPSVK.A
			K.WAAEYIIR.R
			R.QKLPWAQLTEPEK.Q
			K.LSPYVSELALYDIR.A
			K.DSDSSKPAFSFGTK.S
			R.DTNSFLVDVSTLQVLK.K
			R.LSLTHMVEAAK.Y
			R.GTTTAGNASQVSDGVAGVLLAR.R
			K.ELYEVDVLK.V
			K.VEFEKPLLLLSEK.K
			K.AEQVFQNVK.N
			K.IQDVQFYR.E
			R.YNEIVNLTLPDGTVR.Q
			K.DLPNADKETDPFKLSGAQVVDNLK.L
			K.EQLSFVMNLYYEK.S
			K.TDSSIFPDLVPVLGIFQR.L
			K.DAGLSTSDISEVLLVGGMSR.M
			M.VLPILPLIDDLASWNSK.K
			R.GLALLIK.T
			R.LGGIPLGVIGVETR.T
			K.QQAHFWKPVLNLDK.L
			R.TIPQAEK.L
			R.TPQEFFNFK.K
			K.YVVSFDELEAR.I
			K.LKIYPSPETIR.L
			K.YHPDPADPAK.E
			R.LVQYLLAAPTEDGGQYSMFLNLVK.K
			K.GLGVGTPSEALLYVITSPVGPYYK.T
			R.NYISQELSK.I
			K.GGIGAVFAELNQGENITK.G
			R.YVDNYGNVTER.F
			K.KLSIVSLVGK.H
			K.HDPNVVLVDVR.E
			R.TTAVNVIR.H
			K.FANAVLSGFK.G
			K.GYFVKPTVFADVK.E
			K.NDFIMVK.G
			K.LFLAQYR.E
			K.AGAPVDALINQIVPLLEK.G
			K.ASLFAQGK.R
			K.YHPDPADPAKELELNFSRPWK.R
			K.TELDGILPLVAR.G
			K.KKDQGFLGVVNVR.V
			K.IILEPSPFNENVALQGLLLLSAIK.Y
			R.FFPALQGSTTK.M
			K.IVEQLADYLIGVQY
			R.ALAGTVLVHK.I
			K.SLESFLFER.G
			K.TPLGSYVAVQR.E
			K.KIDLASIREDITLLK.E
			K.SKEISDLYTGVR.M
			K.YYPELLYAK.Y
			R.LADGLFVNVAK.E
			R.EALDFFSR.G
			R.KAWYDVAGAIK.L
			K.TTPIDLEMPILFGKPPK.M
			R.DKGFSGLYR.G
			R.YKTNLYK.L
			K.SLIATIK.S
			R.SVNFYQK.A
			R.ERMPLPLVHAFGVLK.K
			K.EATIYQIYPASFK.D
			K.SIDSVSSAPYGNALVLPISYAYIK.M
			R.MNPTNPDWINR.D
			R.ATVLIETLPAAFQMEEIIYQLR.Q
			R.VFGDLTGFLMSLK.G
			R.LTLEEGRDFLLDHLK.D
			R.AIQILSR.R
			R.IIWHLIR.D
			R.KLIDWFR.S
			R.FGNQFLNASWNR.D
			R.AIQTANIALEK.A
			K.YFNIADALK.Y
			K.FILEGHTR.G
			K.TQIDIQLKPGWK.A
			K.FIENYLK.K
			K.LAGYLTGLVVTTR.I
			K.SPLTEQSTEYASISNNSDQTIAFK.V
			K.AIESYGTASGKPR.A
			K.GFVFNSVQK.K
			R.LGLQLTSSK.L
			K.AKSELSEILSAFEFMDR.G
			K.VNQGWGDDKK.E
			R.GYSFSTTAER.E
			K.LQVTTVR.D
			K.VDEILGPLNEVFFTIK.C
			K.ALKPFSTGDMNILLLENVNATAIK.I
			R.IVIPAPYAYGK.Q
			K.HEDIHNFKPK.A
			K.QATVGDNDKEKPGIFNMK.D
			K.FPWKDYPEK.F
			K.QAPAFLGPK.G
			K.LLNGLAIR.R
			K.ALDALQGEYIDNRPVR.L
			K.LISEGTFSK.K
			R.ELTDFFFR.I
			K.GKDLSPAINYTK.L
			K.EYVQAAK.N
			K.LNQAEVVAVGPGFTDANGNK.V
			K.DIFSNDELLSDAYDAK.L
			R.GQYIPGLK.V
			K.QFGVPYFGMSDAR.Q
			R.SLLSEYNILK.N
			K.NAAGNFGPELAR.K
			R.LAAVAVNYAK.A
			K.LLQENDTTLVK.T
			R.ALQYGFSAGQPELLNFIR.D
			K.YNVPDFEK.I
			R.FVVTAADVIHDFAIPSLGIK.V
			K.QLLLLGNALPTVQSLSER.K
			R.GAWGKPHGLAAR.V
			K.NGLLPIR.L
			R.LMAEVPYGVLLSGGLDSSLIASIAAR.E
			R.FWNGASYK.V
			K.YQVTVIDAPGHRDFIK.N
			R.ILAALTLK.N
			K.AKVSDSGIVTLAYK.Q
			K.ILSNEQIYNR.W
			K.LKVPAINVNDSVTK.S
			K.KELQFIR.V
			K.LLQEVASK.T
			K.AAILGFSK.T
			K.QWNQVYGVR.Y
			K.QFLELTR.R
			R.INWTHGGAK.D
			K.GSNLQQIR.E
			R.TGDLAGTATTSSFTEAVIK.R
			R.VLNNVLTPVTSDLLPNSAAPGQLTVAQINK.M
			R.SLNIDDVDSIIK.N
			R.RQVYGVTLEQK.R
			K.AGLIAAR.R
			K.YTTFQGSQNFR.L
			K.AGAFITK.S
			R.GQVVSEEQRPGTPLFTVK.A
			R.NQEIFDANVQR.L
			K.EIDLLSF
			R.IYPEEMISTGVSAIDTMNSIAR.G
			K.FLTGHPK.G
			K.VPQFSFTR.L
			R.ELINLGQGFFSYSPPQFAIK.E
			K.VEVNLAAIPLGK.N
			K.THPNYDVVLK.Q
			K.VYAQLLESYK.T
			K.FQLPSAAFSTFPTVK.S
			K.TLDVVER.Q
			K.VWPQGQFPLRR.V
			K.IPQIFQSNLITNFALGPALK.S
			K.RGSYVMNLLSDAAQSETWPAIKPLLTK.G
			R.TIELLEDYIAHAVNIK.H
			K.LQVYIQTSR.G
			K.ILTPESQLKK.T
			R.RQAVDVSPLR.R
			R.AQHPGNIPNRDWAVEYYAQR.A
			K.WFFISGSV
			K.NVLVVSTGTFSDR.F
			R.KTPLAQK.K
			R.WDYIFSTIKR.L
			R.NYASEALISYFK.L
			R.GSNFQSSSRPPR.R
			K.YDYSHPFASLK.G
			K.STPLEFASK.Y
			R.VHHLVNDQPGAWEEFVAR.Y
			K.NATGDFTLVLNALQFAFK.F
			K.GIPASSYVNADVLAVIQAAR.E
			K.ILASFVKPNQVFGADQVIPPDVLKR.A
			K.LSVVEDVSLLK.H
			R.TITLPGLINIATYVPNASHVIK.G
			K.ELPQQHVEVLTNK.A
			R.LLPDSSGTINDVLR.C
			R.AFANWENFK.H
			R.SSILTASR.K
			K.RPIASFMFLGPTGTGK.T
			K.INTSTITEIAR.N
			R.LAQGLLHLGK.G
			R.LQQTAFDKK.S
			K.FYFLELNPR.L
			K.IALELLAK.L
			K.NQAAMNPANTVFDAKR.L
			K.GESFAASIAR.H
			R.EWLTAAWEGFK.S
			R.RYDTATAADLR.Y
			R.GIDVQQVSLVINYDLPANK.E
			K.ELQSLLGK.D
			R.GDKDVQSVAEVLPK.L
			K.RSDLTGANSIYSVEK.K
			K.LSNANFIAKPLPINK.V
			K.STPAATPAATPTPSSASPNKK.D
			R.FLQLANEDPR.Y
			R.QATINIGTIGHVAHGK.S
			K.KWFDILK.I
			K.INEKPTVVNDYEAAR.A
			R.EGGSIPITLTFQDALNTSVLLLPMGR.G
			K.KYNAFIASEVLIK.Q
			R.RQLANTPAK.D
			R.AVNLAYLVK.N
			R.TPLDFLLR.R
			K.ILDLYEQGKPFFLYTGR.G
			K.SFNDNSK.I
			K.ATVPVLEQQGTVITR.T
			R.YEVHHGVR.I
			K.IKDRPNWGYGTPATGVGK.W
			K.FLNANFDK.M
			K.GVGVIGSHVDALTVK.L
			K.KLEIQQHAR.Y
			K.TGTFSIAALQR.I
			R.VIPNFMIQGGDFTHR.S
			K.ANDIGFNK.F
			K.GINKIPPKPR.K
			K.YIATITGVR.E
			K.TIEQSPSFGK.F
			K.DALAYLASPAVVAASAVLGK.I
			K.TTLSASQWIGGER.V
			R.NIEASVQPSR.D
			K.TVASSGQELSVEER.N
			R.VSILPIAISLLK.N
			K.YFFVSFIPDGSPVR.S
			K.GLTHEDKGAVLIDLTK.F
			R.LYSILGELTINK.E
			K.TYKLDNTDFSGLR.L
			R.VVPGYGHAVLR.K
			K.LIEPYVAYGYPSYSTIR.Q
			K.ALQLLDYLIK.H
			R.MQQRPIAPLVDSLR.A
			K.SKLGANAILGVSMAAAR.A
			R.FAFLDAK.E
			K.FSDLIGPSTLIK.L
			R.NNYIGPGPPK.N
			K.VNLLYGNK.T
			K.ELIHQNEVPLVLLSSGVGVTPLLAMLEEQVK.C
			K.DLSPAINYTK.L
			K.VVGPPKPK.N
			K.SASAGGVPQSSWSVFK.N
			K.LAGLLTVR.G
			K.YRGQSNLILLPNSTDK.V
			K.AYTEQNVETAHVAK.E
			R.SENPDITFGQVGK.K
			R.GVLPVTTSSKPQR.I
			K.AVMNAWNGTESQSK.N
			R.FLGGEILLVK.S
			R.STVYTEPFR.L
			K.HAFMGTLKK.D
			K.FVEALKK.E
			K.VSPAAAAK.K
			K.ATNASLEAYK.T
			K.AIAPNLTQLVGELVGAR.L
			K.LWDVFTNR.S
			R.EQDVPLIVPVVNPEHLDIVAQK.L
			K.YDMSLQLK.D
			R.GAGWLFGSK.V
			K.IVTLPPTIFKPYPLWTGK.Q
			K.DQIDFFK.A
			K.FQIPLEELYK.T
			R.WIDFDNDYK.T
			K.HGVAAITTTK.G
			K.FGFMGLFSK.A
			R.HFDGAHGVVVPR.S
			R.SSIFAEGGSLPLAYAVAK.A
			R.SLLAPTK.Y
			R.GLSSAVLK.G
			K.IAFTGSTATGR.H
			R.LFYLALPPSVFLTVAK.Q
			R.GVSLTAAR.Q
			K.TNLVAQVTTK.K
			R.LIFGTIASK.M
			R.AKFENELDSFFTLFR.R
			K.YNIDAVNEFIVK.T
			R.LNNIPIYK.K
			K.LPSLLLR.I
			K.KLELFPYQNNSK.Y
			K.INAALFDVDGTIIISQPAIAAFWR.D
			K.RLAASVVGVGK.R
			K.WQPNQFK.S
			R.IVAALPTIK.Y
			K.RQVLIRPSSK.V
			R.AALTPTTVK.K
			K.QVAQWNKPSQK.Q
			R.WLATLQGVDAVK.A
			K.TAIIEGVAQR.I
			K.VHLVAIDIFTGKK.L
			K.GGFQSQLTFLR.A
			K.DTPFTIYDGEAVAK.Y
			K.GYYGTILPPVIQR.N
			R.RFVNVTLVNGK.R
			K.ADLRPLQIK.S
			R.KIIGNTFIHVFER.E
			M.VYTPSKGPR.T
			R.KFSADIVTLFDLIEK.K
			K.YIDLSHVK.N
			K.VFDNFRPVVFGLFQSK.S
			K.LNIKPLTTR.L
			K.WTNNNALVATGSPFPPVDGYR.I
			K.LFQTLVNLQK.F
			R.DYAVFEPGSR.H
			R.VINWDITPDVANFAR.L
			R.FRVDSFIK.V
			K.LAAIVEIIDQK.K
			K.ILSIFQR.D
			R.HGHLGFLPR.K
			K.MYATWTQK.T
			R.LSGQLPANWESK.L
			K.HFIQGGSFGNREEFINK.L
			R.GGLPGADDLFQK.Q
			K.KVNQGWGDDKK.E
			K.MIKPVISSK.K
			K.LIPIANK.G
			R.RPGADSDIGGFGGLFDLAQAGFR.Q
			R.GLVSQILSR.F
			K.IEVLEQELVR.A
			K.LRPFEIASFR.L
			R.AQILQIHSR.K
			K.AHLAEIQLNGGSISEK.V
			R.VTPTDFNALPVGSGTLSVLLNPQGGVVDDTIITK.E
			K.REDLLPVFSFK.L
			R.WTGQLSDKPDIFLEK.K
			R.ISSIVIFNK.L
			K.TTYENVDLVLIR.E
			K.SAEAAIAFYQK.K
			K.VSGFNAR.I
			R.MTAILTEHFAGK.W
			K.WFGQAGNVPHDDILR.T
			R.RTSIIGTIGPK.T
			R.IAQLLNLPLNLK.Q
			R.SIITNDEALFK.K
			R.LGSAQALAEVISGLGLTK.L
			R.SDWLLLKK.L
			K.GYDPLTPPDLLQHEFPISAK.G
			K.NLAQLLGYENKDFIDLMR.L
			R.VTILSDPNDYSIFLQDLSK.D
			M.TKNFIVTLKK.N
			K.VLQALEK.I
			R.ALLELQVSK.E
			R.GSSSLYTLVINDAGK.A
			R.ASIPLGR.R
			R.KFDVQLAK.E
			R.YPNGIAFLSLLPLAMR.M
			R.RIAGIHSR.R
			R.VTALADSLK.I
			R.AGVSYGK.G
			K.NIALKPFDIAHK.M
			R.NAIFLTDK.Y
			K.GLVSDPAGSDALNVLK.Y
			K.LGLNIPLNEVK.N
			K.AQSQGALLK.I
			K.VVDFSQEVSK.E
			K.YTVSFIEGDGIGPEISK.S
			K.VLEQLSGQTPVQSK.A
			R.EAVWHAIIR.K
			K.KGQTAAGVAVR.L
			K.FSAGNFYINDK.C
			K.IDNLAAVFDAR.L
			K.RLELLSAK.A
			K.WDDKEVTAPLSLNITAFAPVFNTSK.T
			K.ATAIISTVVK.F
			K.EVASAALSELALGTK.E
			R.IHELLTK.S
			K.LLNGLAIRR.A
			K.ALGGAPKPDYPIATQDTLTEYDAFLFGIPTR.F
			R.FGFSGFPVTEDGKR.N
			R.KIDIDVLAPLSSFAATAHK.M
			R.ANQEVLEWLFK.L
			R.FHAAHLATGDMLR.S
			R.TAGGSSPATPATPATPATPTPSSGPK.K
			K.ETNTIFTSFNR.N
			K.FIPNKPYR.Q
			R.SNTHAVLVALKR.N
			K.AALLNQYFAQAYK.G
			K.LSLGEAFKK.I
			R.ATGQPPSQPQAQTQSQQFGAR.Y
			R.YWDIIDEHK.V
			R.IDNYSEEPSNVFGSVLKK.Q
			K.VFNLPLFPTTTIGSFPQTK.D
			K.FADENFVK.K
			K.VLLPWWNSFK.F
			R.FISSETR.G
			R.EKANDIGFHK.Y
			K.TRNDLIAGAIGGTVGTMLNTPFDVVK.S
			K.GVLTLPPIPLPK.D
			K.LVTLAQTDKK.G
			R.TLNISGTELRR.R
			R.YWDIIDEHKVTQFYVAPTALR.L
			K.NLVSGNIK.S
			R.RVNDLPTAIR.V
			R.IISGQEQPKPEQIAK.G
			R.KLGLTVIR.G
			R.FGFFDILR.D
			R.EAIFSTLSGLFK.K
			K.FYSAFAK.N
			R.KPYPYLK.V
			R.FILHNKK.T
			R.ATAGNWVASQTVK.K
			R.LVAGQIPTGWNAK.T
			R.AFSNGSWNGIDPIDR.G
			R.IVNEPTAAAIAYGLDK.S
			K.KFRPAPAAAFAR.E
			K.VFLDIGLQR.T
			K.KATEGYWNGK.I
			K.YKPIWEQR.S
			K.ISSFGTKEELPSLVLR.Q
			K.ATAISAAELGYK.T
			K.AAFNGVTFK.D
			K.VVGVNLIELATK.A
			R.ILGDDFVPLLPIVIPPLLITAK.A
			R.LFEGNALIR.R
			R.LNFNSPGSSGGISK.K
			R.QTVAVGVIK.S
			K.TNFGIFVLHDK.Q
			K.NYPNHIGLGLFDIHSPR.I
			R.RVAELAVK.L
			K.GFAFIDFK.N
			K.GLFYEWR.F
			K.TFGIQYPLPK.M
			R.GLIAGGGAPEIEISR.R
			K.KVVNLEDAYIK.V
			K.TLAFLIPAIELLHSLK.F
			R.GYITGSAWK.E
			K.KVLIVDDSIVR.G
			K.DVDGFGPTNIGELNKK.N
			K.YWFNGYAK.I
			K.LFEQEGVSK.E
			K.FMGLGATK.I
			R.LHSFAIGLPNAPDLQAAR.K
			K.KLDYVLALK.V
			K.GFITEDL
			R.LIGWATIK.K
			K.AAIVQIDATPFR.Q
			R.VVAFQTR.N
			K.FKPHELENAEFLLR.A
			K.TYIQQFR.Q
			K.YLSVEEVIK.L
			K.FSIETSK.G
			R.TLENTLK.A
			R.FSPDDKYSR.Q
			R.IHAQNYLK.T
			R.LEFYNTGKPTLK.N
			K.KLSSAELR.K
			R.VTPSFVAFTPEER.L
			K.STITYNLVLLAEAER.S
			R.SLVNLVSPK.E
			R.AQHPGNIPNR.D
			K.FIQHPFLPR.K
			K.KALTSLFSK.A
			K.YQGFGSTPAKPPQER.S
			R.LNIDPDTITIK.R
			R.MSAYAISASK.R
			K.APNEPLLPPLPGQPPLINIGLVGYPNVGK.S
			K.GDKITLDTDKLPPHTQIFQAGTK.Y
			K.IVDVVGTLSR.N
			K.VMPAIVVR.Q
			K.ANVKDEEIVDYIKPLFK.R
			K.RPYESSR.L
			R.HDDEKLTAFLK.D
			K.FTVNTGISYEK.E
			R.FSEVEGLDKLNDGTLFK.V
			R.INSSTTIKPTATQVFVMAFGGGK.D
			R.YMDTYLKPYPGHYFTGDGAGR.D
			R.GLSVVDTYAILSNK.T
			K.TNNPETLVALR.K
			R.FTGNAPLSTGK.Y
			R.DFQSYIVSSLPGSTDK.S
			K.GQPFPFDQLK.G
			K.YGSANVEGTILK.L
			R.LELLSHIADSFVYVVSR.M
			R.KETYSSYIYK.V
			R.ITLPSLSALSTK.E
			K.LIILVDDLPK.T
			K.YKGHLENISYNTLIGAQNK.E
			R.AVLVAGPPSTGK.T
			K.QVNVNTVFGLPGDFNLSLLDKIYEVEGMR.W
			K.KPQPDWSVVSQALPTLAK.L
			R.SVANQLNLPVLGR.Y
			K.SSVALATAQR.G
			K.LVLESIK.V
			R.WDYIFSTIK.R
			R.EVLGNQTSVQNAK.F
			K.ILDYTIIEATAIK.E
			K.VLNQENIHR.R
			K.LVDLLVGK.Y
			R.FDNQQWINYFLHTGHLHIEGQK.M
			K.TWETYEMR.I
			K.VIEFLSANK.K
			R.TQPWSIMPDLYFYR.N
			R.GVPATFSNVKPLYQR.R
			K.FVELLQK.G
			K.NTSVIDKIESYVK.Q
			K.ETVYISSIALLK.M
			K.GQGASQAMLYATGFKK.E
			K.IVDEGLNGVDLVSR.I
			R.EFFASQVGGVQR.V
			K.GALAYIGSDK.A
			R.VGGEIPEWFSYPEVVK.I
			K.KFPAGDYK.F
			K.ISLANVK.Y
			K.YKGNFTEFVK.K
			K.KEVEQFYAFWHR.F
			R.ALATPGSSVYLYGK.E
			R.GTIEIVSDVK.V
			K.FYDKINQLSVVK.Y
			K.GWDVGIPK.L
			K.TFSYAGFEQQPK.K
			R.AMPNSYLPAR.Q
			K.DLDLNSVESYVK.N
			R.VGVVSILEAGDSDILTTLA
			R.NSINLIR.I
			K.AFQFFQLNNVPR.L
			R.VYAENGITR.V
			K.RGFYKPIVTVPGK.A
			K.EYVQGILNGAK.H
			M.PDYDNYTTPLSSR.Y
			K.LTTIVQK.M
			K.YAQIITFGR.D
			R.ADTLDPALLRPGR.L
			R.VTPSFVAFTPQER.L
			K.FSLANSSK.D
			K.VEIDSFSGAK.I
			K.YITAANDLR.S
			R.VFVNGVWHGVHR.N
			K.RIPSTPIDYMAIR.H
			K.RIANVVHFYK.S
			K.AYLDELKDVR.Q
			K.AAGSYYVEAQHK.L
			K.GVSAEGQFIFDQIFK.T
			K.LAFGLTK.L
			K.VVIPPGSK.S
			R.NAFISQFSLILADDSIVTSLPK.L
			R.SSVYDVINESPISQGVGLSSR.L
			K.LELWHEAYR.S
			K.IVEKFPK.Q
			K.FVFNPPKPR.K
			R.FIDTEAGGSQAR.F
			K.ILSQAPTELELQVAQAFVELENSSPELK.A
			K.DVLLIALSGITTR.D
			K.TITPMGGFVHYGEIK.N
			K.STELLIR.K
			K.LQSLIWQNPLQNVYITK.K
			K.WQNLEADIKEK.Y
			R.GYQFAAALEGALK.I
			R.IVGIVSGELNNAAAK.K
			K.TADLASVLLLTSLQNR.S
			K.YGLFDFQAAR.D
			K.LSDYDKDLTQLK.K
			K.QVSGSYVFK.Q
			K.QVLNGQK.I
			K.IFNTNSSVVSLR.N
			K.LQELSLAIEPLLNIQSVK.S
			K.FTVDLPK.K
			K.YISKPNAIILSVNAANTDLANSDGLK.L
			K.STNLLAVLFNVYTQTTPNAR.S
			R.FQLEVTTPTAAAVGK.Q
			K.TVVVVGTVTDDAR.I
			K.TAYSIYLSQNELTDAIALAVR.L
			R.TLPDLLPLFK.T
			K.VALTVLSHSK.V
			K.NELITSLTPGVAK.S
			K.STFTASIESPLPVVFSGIR.I
			K.KNVFVIGATNRPDQIDPAILRPGR.L
			K.VFKPSQGMVVEISNGNTSSK.T
			K.TDLFADLDPSQYFETR.S
			K.AQTLNSNPEILLR.K
			R.VTPEEADLGMIAYYFQK.Y
			K.AHLMGTTYVYDFPELFR.Q
			K.LSDSFLDEGFILAK.K
			R.FKDIFQEVYEAQYK.S
			R.GAVTNLANLFVQNFK.I
			R.DDPTWTVDLFNSYK.T
			R.TDRPDGLYTTLVVDQYER.C
			K.KAEETIAWLDSNTTATK.E
			R.LWDVATGETYQR.F
			R.ALTFFQDWLNENPELKK.S
			R.TLDYAER.H
			K.VGPAASWK.T
			K.LVSSSGIK.L
			K.AGLTFPVGR.V
			K.NKPLIAVNMTSK.G
			K.VLEDMVFPTEIVGK.R
			K.AFLGGDIVPKPVDLMLNK.K
			R.HIGKDTDVPAGDIGVGGR.E
			K.ELQEIPPQLLFVHWQK.E
			R.SNVVVIAATNRPNSIDPALRR.F
			R.WLAHNGEINTLR.G
			K.ILGPGNQFVTAAK.M
			K.SVSVGIEK.Y
			K.LAGVQGSGWAFIVK.N
			R.WVPWDHILK.A
			R.RDGQTNWYNITVFNEPQINFLTEYVR.K
			R.GVLLALR.N
			K.ALENTNYAVDLGR.A
			R.LLFAIPK.K
			R.ATAFNDFATK.F
			K.EALASGQFRPLTR.K
			R.KYFSAGNYK.L
			K.FIPLTFLQDKEELSK.K
			K.SFSQPDLLHQDLK.K
			K.VLSLFTEAIGK.G
			K.TGPFEVGVHVLPK.I
			R.EMGLFANVRPVK.S
			K.ILNGFAFVEFEEAESAAK.A
			M.TAPLVVLGNPLLDFQADVTAEYLAK.Y
			R.DWLTANK.L
			K.AQSTWGNSDFSR.R
			K.DTLYILLDNALK.L
			M.SPPVYSDISR.N
			K.YSTLINGYTSLNITK.L
			R.VALTGLTIAEYFR.D
			K.TVPGSSLTSVPGFFAAGDVQDSK.Y
			R.QKLDNPIEVTK.W
			K.YKDWDVLATAGNTNAWESTLR.V
			K.SPTVYDNAILK.G
			R.NVQVHQEPYVFNARPDGVHVINVGK.T
			K.VWYLNKPFKK.D
			K.ASAPGSVILLENLR.Y
			K.KWGFTNLDRPEYLK.K
			R.AQTVGSLSGGWK.M
			K.APGILPR.R
			K.AYAVTTLPQEQSDQILTLVK.R
			R.QYATVSK.T
			K.YIVLTGNAR.M
			K.VSPTSDR.L
			R.SKNYNIQTSFVQR.R
			K.IESSVESQFSAGR.L
			R.LDQLIYVPLPDENAR.L
			K.QIPYNIAK.F
			K.LPSSLLSYFV
			R.VRLPSGAK.K
			K.KVVDPFTR.K
			K.GFGFVNYEKHEDAVK.A
			K.WTNKDTDAEGKPLER.A
			K.IFGITIPVSVSDIAFK.A
			R.FYKGESFAASIAR.H
			R.QLQLIQVEIK.A
			R.LVSVLQDVR.S
			K.LLQGNLDPR.E
			K.SIYGGKFPDENFK.K
			K.FIHDAAVK.A
			K.TAYFDKLNELGK.L
			K.FANSIFAAVEHIK.K
			K.GSAPLFGNFLEPLTK.T
			K.QIAFPQR.K
			K.GMALNLEPGQVGIVLFGSDR.L
			R.GLAVNDFLQVK.G
			K.SFSQPDLLHQDLKK.W
			K.VWSLGQSTPNFTLTTGQER.G
			R.VDVLINNAGILR.D
			K.DVNVVVADFGGIR.S
			K.LIVEDPLLK.T
			R.NYVSIDINR.R
			R.TDAPFNK.V
			K.LRDPLAYLEQVR.Q
			R.NALVTFMTAGYPTVK.D
			R.MPAVLPFAKPLASK.K
			K.RPGLPDSPIFDK.T
			K.GAFAIGTLIR.W
			K.KVVIVKPHDEGSK.S
			K.VRDQITSLK.E
			K.LSSFILK.N
			R.YAGEVSHDDKHIIVDGKK.I
			K.YSNSYDFFMR.G
			M.TVPYLNSNR.N
			R.KVISEILTR.E
			K.TAESTPLSALYVSK.Y
			K.TVIENPLEMLL
			K.NTIINFR.D
			R.AWPGGVGDKK.L
			K.EYLLEHGLK.V
			K.SPIILQTSNGGAAYFAGK.G
			K.LDNTVAEIEGLEATIENLKR.L
			K.HINVGIPVK.F
			R.LLNLDAKPTRK.E
			R.LYDGSWTEWVLK.S
			K.EDLYQTFAR.T
			K.QIGIPKPDSAK.E
			K.TFQQPIQSR.G
			K.FLLNVGALNYDNATGSVTNDYVTALDAASK.L
			K.TIAETLAEELINAAK.G
			K.QIAVTINK.H
			R.VFSYYDFSK.C
			K.EIYDWAGEYPLAV
			K.IGYGSNKK.T
			R.WEKPIIIGR.H
			K.ITSGAVTR.W
			R.ESEPFIQTIIR.D
			K.SSKVEFEKPLLLLSEK.K
			K.YVSTKPR.N
			R.FLTNYTK.A
			K.WDGSSGGVIR.M
			R.GGTAVAYDR.I
			R.GDLGIEIPAPEVLAVQK.K
			K.YLNTTYNGIVAQNPVLAAVIA
			K.YKPGEAILR.M
			R.LDLSNIKPIQLKPK.I
			M.TKNFIVTLK.K
			K.LQGSFNPEYIKPSFDIVK.G
			K.NSTLVMSTGVIGQR.L
			K.SAEDQLYAITFR.K
			K.GFQINQELVSVADPNYK.F
			R.SAGSSNTLSLENFQADPLGTLSR.G
			K.NLIQEHWNYTQSDLAAR.I
			K.WTANLLPAR.Q
			K.TTVANFEPSLDYIVAK.I
			K.SIFGNTFKDENFDVK.H
			K.KLVFHWK.L
			K.LLDYFKNDTFALIGYGSQGYGQGLNLR.D
			R.VASNSGVVV
			K.FTHFILSK.A
			R.SLVFAPYSDMIWLETK.T
			R.QFLFRPK.D
			R.SKLNAPVFTLLNAQK.E
			K.QPFFFLKPTSSIVTPLSSSLVK.T
			R.FNLFVGASAGPEENR.W
			R.LYDNFVSK.F
			K.KQYEAYR.L
			K.AVEVASLFTK.N
			R.EQLSIALLSTFLQFGGGR.Y
			R.RTFTTVSDNQTTVQFPVYQGER.V
			R.VAAVETLYQDMAAR.H
			K.LVEGLANDPENKVPLIK.V
			R.FLFIAPPSVEDLKK.R
			K.AAEPHAVSLAWSADGQTLFAGYTDNVIR.V
			K.WHMYDTVK.G
			K.VDEGSDVLNTWK.K
			R.YLTVAAFFR.G
			R.KNWGPEEIYPNPTVYNSVK.F
			R.FLYDGIR.I
			R.EINLWFK.K
			K.EAINWLK.E
			K.MLNAPALK.I
			R.DDLFAINASIVR.D
			K.NRPRPSGNEGAIR.D
			R.SEWPSLIEELLK.T
			R.LAQLVVR.D
			R.LTNSLMMNGR.N
			K.LAGNASWGEIFSTK.T
			R.AVEYLLMGIPENLR.Q
			K.VLADNDVVISLIPYTFHPNVVK.S
			K.LVTSQITSK.L
			K.ASATSKPAFSFGAKPEEK.K
			K.GSSTSYAIKK.K
			R.IIAAIPNPEDVVAISSR.T
			K.SKIELTQVSSITGDSNVSQR.K
			K.ELFVVDPFIGKK.Q
			K.STSPFFK.T
			K.LANAINK.L
			R.NTASFAGSK.K
			R.QATNQGANFTVYSK.L
			R.MKEILSNAEELEQVVQLVGK.S
			R.VVSVGKPIEELLANPANEEWTK.Y
			K.ADYANGVLTLTVPK.L
			K.LLPGAGATEIELISR.I
			K.VIELGGTVVSLSDSK.G
			K.YYDLSVEYR.D
			K.QSISEAFGKPLSTTLNQDEAIAK.G
			K.ILKPYAVALVPR.I
			R.TTIFSPEGR.L
			K.KISKPQNFGEVQSR.V
			R.VFSGFIK.G
			R.QAQPDLGLTQLFADPNLIENLKK.N
			R.GAFGTVVQAYLTQDKK.N
			R.TSTLVDYGK.V
			R.IVNGLQNTR
			K.FGGPITYK.S
			R.HSGFGENYRPQMFIR.T
			K.IDGALILAYAELNK.I
			K.TAVALDTILNQK.R
			K.AVAPIDTDDVLLGQYGK.S
			R.YSFIGISPR.K
			K.NAILYRPK.V
			K.VHNAVALAK.K
			R.NHLVDIAPGK.T
			R.IINVIGEPIDERGPIK.S
			R.LNYTGFQK.I
			R.GSTTFANISKEEQQLLEQFLK.S
			K.FYDFFAGSQNLK.K
			K.ALQDAVDSYDKFDQLGLASR.L
			R.EIYDQYGLEAAR.S
			K.YTIGLGQTNMSFVNDREDIYSMSLTVLSK.L
			K.NLVNDEIIAALIELAK.E
			R.SVQGWGDTAQEFGREELEEAKR.N
			R.VVSLPDFFTFDK.Q
			R.SENPDITFGQVGKK.L
			K.SFILDSSKL
			R.FPNLTASIR.T
			K.QSVEILEGFPR.E
			K.IITIGAQLLK.E
			K.VVSSIEQVTAR.K
			K.ASYPLTPR.R
			R.HAFANPDKPALIYEADDESDNKIITFGELLR.K
			K.SYTIVIK.L
			R.ENSLETTFSSVNTR.D
			K.VQYIAGARPWTHVQK.V
			K.IIAPPERK.Y
			K.LPIGDLATQFFADR.N
			K.HEQGAGHMAEGYAR.A
			R.VVNEPTAAALAYGLEK.S
			R.YWLAAATATGIK.V
			R.VAENWRK.Q
			K.FPDVLWR.A
			K.FYDLLYENFPQIK.G
			K.TSIQDYLK.K
			K.IKPFIENLPQEFKDIDILVNNAGK.A
			R.VDSFTNAFPAILEIPSK.D
			R.FYAPETK.E
			R.LAELIEQDKDVIASIETLDNGK.A
			K.LHNLDPFIFWK.M
			R.KVISEILTK.E
			K.SLDLNGFLNAIQK.A
			R.VFGLNNIQAEELVEFSSGVK.G
			R.EQIVPILNAPR.T
			K.NANPWGGYSQVQSK
			K.TVSPYAILAELK.V
			R.NALGEAFGTK.K
			K.ALESNIAPVVVLASNR.G
			R.HTWVYAR.V
			R.TILGNALK.A
			K.VNVTSAEGLQSVLETNLGPK.G
			R.GLGGILLNPITGR.R
			K.DIPNNELVIR.V
			K.IIMATNR.L
			R.GVHAMGGMAAQIPIKDDPAANEK.A
			K.LSGIANNR.D
			K.KVTSMTPAPK.I
			K.QTQINFFK.G
			K.VHGSLAR.A
			K.TTVEFTGESLR.I
			R.LIPWGIK.Y
			K.ILYGHLDDPHGQDIQR.G
			R.HSEFVAYPIQLVVTK.E
			R.EDVLSAWAGVRPLVR.D
			K.RVPFLQDISQLVR.Q
			R.LYQLNEFLGAK.G
			K.ILLPFLEQSLSQGIQDQAVYNALAK.I
			K.VIHWQATR.L
			K.GIRPAINVGLSVSR.V
			R.LGANSLLDLVVFGR.A
			R.RLAVDYSVPLVTNVK.C
			K.VSLLTPDIGAVYSGMGPDYR.V
			R.FLDSNEVAIR.R
			K.AFVEAGAISK.D
			K.FVENGISIATPNKK.A
			K.NLSLQTGTKPVLK.K
			R.YSILYNR.T
			K.LWNLQNANNK.S
			R.QVDPYYR.L
			R.NSNPENTVGLISGAGANPR.V
			R.GVPPGAILSFINTLGVTTSTTNIQVVR.F
			K.YLDQIDELYEDFHVVK.M
			K.LGSTAIGIATK.E
			K.FSEQYPQADFYK.L
			K.KANNPQHSITK.D
			K.DALIELGLDTK.V
			K.LFTPMMLFVAR.K
			R.YPFTIGELK.Y
			R.SKPFFWGDGDK.T
			K.YALYVPK.T
			K.TLIVVDMQNDFISPLGSLTVPK.G
			R.NAAWLVFANK.Q
			K.LYQLPQSTSEISR.I
			R.FTPVGIDAFDLQSQLK.D
			K.ADAVLLGAVGGPK.W
			K.FPNLHVLK.F
			R.LATDIYTDSILSFAR.G
			K.KIFGTGK.R
			K.FADAVNNALSGFSNYSFEK.D
			K.YEIISQQPENVSNLSK.L
			R.LRPSLTFEEK.H
			R.YLLSSGR.H
			R.NISFLVDNK.E
			R.DTEFLFDVFIQAVK.E
			K.VVTPDAAAEQFAR.D
			R.NLGKPVQLAQK.Y
			K.ISIFYNDPVSSLSFEPSEKPIFNAK.T
			R.AYLHYIPK.Y
			K.ELELNFSRPWK.R
			K.YVEVAQPTQPVQSTQPVQPTQPVQPTQPVQPTQPVQPTQPVQPTQPVQNVYNAK.Q
			R.FLGLEHK.D
			K.VGPLTETSHR.E
			R.DYPVVITK.Y
			K.IFNPPKEDMKDDVTGEALVQR.S
			K.LAFTGSTEVGK.S
			K.ASITVSGTK.R
			K.ALFHLAQNKK.A
			K.EYWSYTFEDSLDLLGK.L
			K.AANAPVYVTR.L
			K.ALTYTPPKK.Q
			R.TVAVLPPNWK.Y
			K.KGDTYVSIQGFK.A
			K.LSVQDLDLKDKR.V
			R.VIVEKPFGHDLASAR.E
			R.SAAAGSLIGIGEIVLLPLDVLK.I
			K.FSGNDTFQTFYK.K
			K.QLQDFLDR.E
			R.VLDEVVVDNFDQK.L
			R.KLINLPWQK.N
			R.VVDTPITEYGFTGLAVGAALK.G
			K.VFAQFSSFVDSVIAK.A
			K.GAVYSFDPVGSYER.E
			R.SSVLADALNAINNAEK.T
			R.LVIVTDPR.S
			K.TPAYALFASQQK.S
			K.WYPSEDVAAPK.K
			R.LMAEVPYGVLLSGGLDSSLIAAIAAR.E
			K.NGFVNLALPFFGFSEPIASPK.G
			K.VLEFHPFDPVSK.K
			R.YFILLESLIK.T
			K.LLVDVDKEPFFKPSSTTVGDILTK.D
			R.EYTINLHK.R
			K.AGEIVLAAR.K
			K.DLDVILVAPK.G
			K.VVDLLAPYAR.G
			K.FVEFGGSQR.I
			R.YFPSEEK.L
			R.KLEPNEVLMVNIGSTATGAR.V
			K.KNEETDLPVSGLFYAIGHTPATK.I
			K.QVTDYYQSIYAK.Y
			M.TAQQAPK.W
			K.FYAELAER.K
			K.SIIGATSIEDFISK.L
			K.TVIGEVLLEQAYGGMR.G
			K.ILPPVFNK.N
			K.IVSNLNYSQALVAK.D
			K.VLGASSR.S
			K.EANVTGLR.D
			K.LLGNVTIAQGGVLPNIHQNLLPK.K
			K.APYNISSLASEYALK.A
			K.NLPASVNWQALK.D
			R.LMEAFAK.R
			K.FLNDPSIILNK.I
			R.ALTNLAILEFSNESPYNATVVYNR.L
			K.ILDYVDVAK.S
			R.IINANIGNPQQLQQKPLTYYR.Q
			K.AIFPNTVDGDLLK.L
			K.KFFIDNLGYDTASR.Y
			K.QIVFEIPSQTN
			R.YAISVSFR.H
			K.KDDNSSKPAFSFGAK.S
			K.VGQSLSIVSNDELSK.A
			R.FLGFPLPIFEK.G
			R.FEVFVATK.E
			K.IAILAAISAMVDAAK.D
			K.LLSNLLSTFNK.K
			R.TFFVGGNFK.L
			K.LQFPTPK.Q
			K.LIQGSTEGLVSVGAVAR.K
			K.VLLNTTSSAR.Q
			K.AVSNLYK.I
			K.SVIDASDVILYVLDAR.D
			K.DANNEWFFNR.E
			R.YIEWLSSPK.G
			R.KLSETVLEDVYNQLPELIGGSADLTPSNLTR.W
			K.LVEDPQVIAPFLGK.L
			R.APEQFDEVVAAIGNK.Q
			R.TPANAAVPASTPLK.Q
			K.VQQELLSFMTTITK.Q
			K.GQVVGSIIALDR.Q
			R.GAVGALIVYDISK.S
			K.VISLFDLK.I
			K.ANKYQIK.K
			K.ISSAAILGLGIAFAGSK.N
			K.QIQSFNFQK.R
			K.KKTDLFADLDPSQYFETR.S
			R.DKGNSALLEYTEK.F
			K.LRDPNVISTINVMSLAAVGKPK.F
			R.GGIPLVFPVFGK.N
			K.LIDVAVEYGK.K
			K.YYELGNR.G
			K.ASLLLHVLVAHK.L
			K.LFSEYQK.K
			M.VKVSLDNVK.L
			R.YSSLTKPSSLSETIEELLK.E
			K.QLNASLADK.S
			R.KLSQYVQEMALGGPITK.E
			K.NLLGFQFNK.F
			K.GLFLLFR.T
			K.MTVNIPANSVAR.L
			K.NAVVLGR.S
			R.VKVHFDQAGK.K
			K.NIQAPPGAISPILLYFSTLLDKGK.L
			K.GRFQTPAEK.H
			R.LAAYHAQTEPIVDFYK.K
			K.WSQLITNEMNPQVLFTALATTR.A
			K.DLSFPILISSDLQTAISNADSSYK.I
			K.YLGLKPGSIDAISQVINIAK.A
			R.ISQAYGQQK.I
			R.ALINNVSGYVIK.T
			K.ADVLTAFLNK.V
			R.GFPGLIPPNSTLVFDVELLK.V
			R.EVNSDLYGER.G
			K.LVQITPDGK.G
			K.STLTDSLVQR.A
			K.NSGDIVNLGSIAGR.D
			K.VVVPGVK.S
			K.LQVQVPVNGEYK.K
			R.YTQSGGVRPFGVSTLIAGFDPR.D
			R.ATYANYNSAK.T
			R.SNVVVIAATNRPNSIDPALR.R
			K.VDTVTYDLTK.E
			K.VFGLVSGVVNVSHLR.T
			R.VFYGTSIINSK.G
			M.VLSDKELFAINK.K
			K.DGKYDLDFKNPESDK.S
			K.AELDPLDIDAVLLTGGVSFTPK.L
			K.FIAEGSNMGSTPEAIAVFETAR.S
			K.INNPAIDTVTLNTVDTDIHSAK.I
			R.GHVKPVR.C
			K.VNGVPAELLNPAK.N
			R.GDNLIASSFDKR.V
			K.FFIDNLGYDTASR.Y
			K.LGANAILGVSMAAAR.A
			K.RLEETHAVYLVASGR.A
			K.VSWGPNMKPAVSNSPSPSPSAPSLTTGLGAK.R
			K.YNYAAQKV
			K.WQNTVPLLPIETDILSQLR.E
			K.EQWQSGLK.M
			R.KPIHADPPSFAEQSTSAEILETGIK.V
			K.DLIPLLPK.I
			K.VASIANAQVR
			R.VIVNEWSGFVPALNK.K
			K.ILQLENVLK.R
			R.GANVTVFPYDYR.I
			R.LLTYVVKPGETSK.S
			R.NIDVSNLPSLA
			K.SASSFAINK.T
			R.KFIDLVESK.I
			R.RAPGNVPLSDTTAR.L
[truncated: 12,455 more rows]
