# Supplementary material for: Proteome Dynamics During Transition From Exponential to Stationary Phase Under Aerobic and Anaerobic Conditions in Yeast
Source: Mol Cell Proteomics. 2023 Apr 17;22(6):100552. doi: 10.1016/j.mcpro.2023.100552 (PMC10227427; doi:10.1016/j.mcpro.2023.100552)
Supplement: Supplementary Table S5 [file mmc6.xlsx]

## Sheet: Quantified proteins
TMT01		TMT02		TMT03		TMT04		TMT05		TMT06		TMT07		TMT08		TMT09		TMT10		TMT11		TMT12		TMT13		TMT14
Identified protein	Sequence coverage (%)	Quantified protein	Sequence coverage (%)	Quantified protein	Sequence coverage (%)	Quantified protein	Sequence coverage (%)	Quantified protein	Sequence coverage (%)	Quantified protein	Sequence coverage (%)	Quantified protein	Sequence coverage (%)	Quantified protein	Sequence coverage (%)	Quantified protein	Sequence coverage (%)	Quantified protein	Sequence coverage (%)	Quantified protein	Sequence coverage (%)	Quantified protein	Sequence coverage (%)	Quantified protein	Sequence coverage (%)	Quantified protein	Sequence coverage (%)
P05694|METE_YEAST	65	P05694|METE_YEAST	69	P05694|METE_YEAST	68	P05694|METE_YEAST	74	P05694|METE_YEAST	65	P05694|METE_YEAST	66	P05694|METE_YEAST	68	P05694|METE_YEAST	73	P05694|METE_YEAST	62	P00925|ENO2_YEAST	36	P05694|METE_YEAST	68	P05694|METE_YEAST	68	P05694|METE_YEAST	69	P05694|METE_YEAST	69
P07259|PYR1_YEAST	31	P00925|ENO2_YEAST	35	P00925|ENO2_YEAST	35	P06169|PDC1_YEAST	52	P00925|ENO2_YEAST	38	P00925|ENO2_YEAST	35	P00925|ENO2_YEAST	37	P06169|PDC1_YEAST	50	P00925|ENO2_YEAST	38	P05694|METE_YEAST	68	P07259|PYR1_YEAST	28	P07259|PYR1_YEAST	30	P07259|PYR1_YEAST	34	P00925|ENO2_YEAST	35
P07149|FAS1_YEAST	33	P07259|PYR1_YEAST	33	P00359|G3P3_YEAST	80	P07259|PYR1_YEAST	31	P07259|PYR1_YEAST	32	P07259|PYR1_YEAST	30	P07259|PYR1_YEAST	31	P00925|ENO2_YEAST	35	P06169|PDC1_YEAST	52	P07149|FAS1_YEAST	34	P06169|PDC1_YEAST	50	P00549|KPYK1_YEAST	75	P06169|PDC1_YEAST	52	P00549|KPYK1_YEAST	73
P00925|ENO2_YEAST	35	P07149|FAS1_YEAST	30	P07149|FAS1_YEAST	30	P32324|EF2_YEAST	58	P06169|PDC1_YEAST	52	P00549|KPYK1_YEAST	78	P00359|G3P3_YEAST	32	P07149|FAS1_YEAST	30	P07149|FAS1_YEAST	33	P19097|FAS2_YEAST	31	P07149|FAS1_YEAST	26	P00925|ENO2_YEAST	35	P00549|KPYK1_YEAST	77	P07259|PYR1_YEAST	27
P06169|PDC1_YEAST	52	P32324|EF2_YEAST	62	P19097|FAS2_YEAST	30	P00549|KPYK1_YEAST	77	P00549|KPYK1_YEAST	75	P32324|EF2_YEAST	55	P06169|PDC1_YEAST	52	P00549|KPYK1_YEAST	75	P00549|KPYK1_YEAST	70	P06169|PDC1_YEAST	52	P00925|ENO2_YEAST	35	P06169|PDC1_YEAST	50	P00925|ENO2_YEAST	33	P06169|PDC1_YEAST	50
P00560|PGK_YEAST	81	P19097|FAS2_YEAST	35	P00560|PGK_YEAST	84	P07149|FAS1_YEAST	31	P10591|HSP71_YEAST	17	P06169|PDC1_YEAST	50	P00549|KPYK1_YEAST	80	P00560|PGK_YEAST	83	P00560|PGK_YEAST	82	P00549|KPYK1_YEAST	75	P00549|KPYK1_YEAST	66	P00359|G3P3_YEAST	30	P07149|FAS1_YEAST	34	P00560|PGK_YEAST	78
P00549|KPYK1_YEAST	81	P06169|PDC1_YEAST	52	P32324|EF2_YEAST	56	P00925|ENO2_YEAST	33	P00560|PGK_YEAST	75	P07149|FAS1_YEAST	27	P32324|EF2_YEAST	52	P32324|EF2_YEAST	58	P19097|FAS2_YEAST	30	P07259|PYR1_YEAST	31	P00560|PGK_YEAST	77	P00560|PGK_YEAST	77	P11484|SSB1_YEAST	10	P00359|G3P3_YEAST	30
P19097|FAS2_YEAST	31	P00549|KPYK1_YEAST	77	P07259|PYR1_YEAST	29	P00359|G3P3_YEAST	78	P10592|HSP72_YEAST	10	P00560|PGK_YEAST	76	P00560|PGK_YEAST	78	P10592|HSP72_YEAST	8	P07259|PYR1_YEAST	32	P00560|PGK_YEAST	80	P32324|EF2_YEAST	55	P32324|EF2_YEAST	55	P19097|FAS2_YEAST	32	P32324|EF2_YEAST	53
P32324|EF2_YEAST	41	Q00955|ACAC_YEAST	27	P00549|KPYK1_YEAST	79	P10591|HSP71_YEAST	14	P07149|FAS1_YEAST	27	P10592|HSP72_YEAST	7	P10592|HSP72_YEAST	10	P07259|PYR1_YEAST	28	P32324|EF2_YEAST	53	P32324|EF2_YEAST	56	P03965|CARB_YEAST	39	P07149|FAS1_YEAST	26	P19414|ACON_YEAST	54	P07149|FAS1_YEAST	27
P00359|G3P3_YEAST	81	P00560|PGK_YEAST	83	P06169|PDC1_YEAST	50	P11484|SSB1_YEAST	6	P00359|G3P3_YEAST	78	P10591|HSP71_YEAST	10	P00950|PMG1_YEAST	64	P10591|HSP71_YEAST	13	P00359|G3P3_YEAST	30	P00359|G3P3_YEAST	30	P00359|G3P3_YEAST	32	P10592|HSP72_YEAST	4	P32324|EF2_YEAST	57	P03965|CARB_YEAST	39
Q00955|ACAC_YEAST	23	P00359|G3P3_YEAST	80	Q00955|ACAC_YEAST	23	P10592|HSP72_YEAST	8	P32324|EF2_YEAST	52	P00359|G3P3_YEAST	32	P38720|6PGD1_YEAST	50	P00359|G3P3_YEAST	30	P10591|HSP71_YEAST	16	P11484|SSB1_YEAST	10	P10591|HSP71_YEAST	10	P10591|HSP71_YEAST	10	P10592|HSP72_YEAST	10	P10592|HSP72_YEAST	5
P10592|HSP72_YEAST	7	P10591|HSP71_YEAST	19	P10592|HSP72_YEAST	9	P19097|FAS2_YEAST	28	P06168|ILV5_YEAST	68	P19097|FAS2_YEAST	28	P19097|FAS2_YEAST	28	P19097|FAS2_YEAST	29	P10592|HSP72_YEAST	14	Q00955|ACAC_YEAST	27	P10592|HSP72_YEAST	4	P03965|CARB_YEAST	40	P10591|HSP71_YEAST	17	P38720|6PGD1_YEAST	47
P03965|CARB_YEAST	34	P10592|HSP72_YEAST	11	P10591|HSP71_YEAST	13	P00560|PGK_YEAST	74	P11484|SSB1_YEAST	6	P00950|PMG1_YEAST	64	P07149|FAS1_YEAST	24	P11484|SSB1_YEAST	10	P11484|SSB1_YEAST	10	P10592|HSP72_YEAST	8	P11484|SSB1_YEAST	10	P11484|SSB1_YEAST	6	P38720|6PGD1_YEAST	72	P10591|HSP71_YEAST	12
P10591|HSP71_YEAST	13	P11484|SSB1_YEAST	10	P11484|SSB1_YEAST	6	P03965|CARB_YEAST	36	P46367|ALDH4_YEAST	62	P11484|SSB1_YEAST	6	P10591|HSP71_YEAST	10	Q00955|ACAC_YEAST	24	Q00955|ACAC_YEAST	27	P10591|HSP71_YEAST	14	P19097|FAS2_YEAST	23	P10963|PCKA_YEAST	56	P00359|G3P3_YEAST	30	P02994|EF1A_YEAST	54
P11484|SSB1_YEAST	6	P03965|CARB_YEAST	33	P07262|DHE4_YEAST	50	P10963|PCKA_YEAST	51	P19097|FAS2_YEAST	25	Q00955|ACAC_YEAST	20	P11484|SSB1_YEAST	10	P00358|G3P2_YEAST	32	P00358|G3P2_YEAST	14	P03965|CARB_YEAST	37	P02994|EF1A_YEAST	55	P07251|ATPA_YEAST	56	P00560|PGK_YEAST	82	P06168|ILV5_YEAST	65
P04147|PABP_YEAST	39	P38720|6PGD1_YEAST	49	P40150|SSB2_YEAST	10	P40150|SSB2_YEAST	10	P02994|EF1A_YEAST	55	P07251|ATPA_YEAST	49	P06168|ILV5_YEAST	63	P03965|CARB_YEAST	36	P06168|ILV5_YEAST	65	P07262|DHE4_YEAST	50	P10963|PCKA_YEAST	56	P19097|FAS2_YEAST	27	Q00955|ACAC_YEAST	24	P19097|FAS2_YEAST	26
P07262|DHE4_YEAST	49	P16861|PFKA1_YEAST	33	P00950|PMG1_YEAST	63	P02994|EF1A_YEAST	55	P03965|CARB_YEAST	37	P38720|6PGD1_YEAST	49	P02994|EF1A_YEAST	54	P07262|DHE4_YEAST	58	P03965|CARB_YEAST	37	P00358|G3P2_YEAST	14	P15108|HSC82_YEAST	11	Q00955|ACAC_YEAST	21	P03965|CARB_YEAST	43	P47169|MET5_YEAST	36
P02994|EF1A_YEAST	56	P00950|PMG1_YEAST	63	P39692|MET10_YEAST	41	Q00955|ACAC_YEAST	21	P07251|ATPA_YEAST	52	P02994|EF1A_YEAST	52	P15108|HSC82_YEAST	11	P06168|ILV5_YEAST	59	P07262|DHE4_YEAST	42	P40150|SSB2_YEAST	10	Q00955|ACAC_YEAST	20	P02994|EF1A_YEAST	52	P00950|PMG1_YEAST	65	P11484|SSB1_YEAST	6
P16861|PFKA1_YEAST	29	P07262|DHE4_YEAST	58	P16861|PFKA1_YEAST	34	P06168|ILV5_YEAST	59	P02829|HSP82_YEAST	12	P03965|CARB_YEAST	35	P07262|DHE4_YEAST	42	P40150|SSB2_YEAST	10	P02994|EF1A_YEAST	52	P06168|ILV5_YEAST	61	P00950|PMG1_YEAST	65	P46367|ALDH4_YEAST	58	P40150|SSB2_YEAST	10	P00358|G3P2_YEAST	9
P17255|VATA_YEAST	31	P15108|HSC82_YEAST	11	P15108|HSC82_YEAST	11	P30952|MLS1_YEAST	47	P15108|HSC82_YEAST	11	P46367|ALDH4_YEAST	58	P03965|CARB_YEAST	30	P02994|EF1A_YEAST	52	P40150|SSB2_YEAST	6	P00924|ENO1_YEAST	28	P02829|HSP82_YEAST	9	P19414|ACON_YEAST	39	P10963|PCKA_YEAST	51	P37291|GLYC_YEAST	59
P06168|ILV5_YEAST	57	P06168|ILV5_YEAST	62	P03965|CARB_YEAST	38	P38720|6PGD1_YEAST	49	P19414|ACON_YEAST	46	P15108|HSC82_YEAST	14	P16521|EF3A_YEAST	27	P15108|HSC82_YEAST	13	P00924|ENO1_YEAST	28	P00950|PMG1_YEAST	68	P46367|ALDH4_YEAST	58	P15108|HSC82_YEAST	12	P00358|G3P2_YEAST	21	P07262|DHE4_YEAST	50
P40150|SSB2_YEAST	6	P38009|PUR92_YEAST	56	P02829|HSP82_YEAST	10	P15108|HSC82_YEAST	11	P07262|DHE4_YEAST	54	P10963|PCKA_YEAST	51	P54115|ALDH6_YEAST	53	P00924|ENO1_YEAST	28	P38009|PUR92_YEAST	45	P02994|EF1A_YEAST	51	P40150|SSB2_YEAST	6	P06168|ILV5_YEAST	63	P30952|MLS1_YEAST	50	Q00955|ACAC_YEAST	18
P15108|HSC82_YEAST	12	P39692|MET10_YEAST	42	P06168|ILV5_YEAST	62	P07257|QCR2_YEAST	73	P54115|ALDH6_YEAST	62	P06168|ILV5_YEAST	63	P16861|PFKA1_YEAST	31	P02829|HSP82_YEAST	10	P15108|HSC82_YEAST	11	P15108|HSC82_YEAST	15	P07251|ATPA_YEAST	47	P00358|G3P2_YEAST	32	P06168|ILV5_YEAST	59	P15108|HSC82_YEAST	12
P38009|PUR92_YEAST	33	P40150|SSB2_YEAST	10	P38720|6PGD1_YEAST	59	P02829|HSP82_YEAST	12	P10963|PCKA_YEAST	51	P38009|PUR92_YEAST	52	P07251|ATPA_YEAST	46	P00330|ADH1_YEAST	57	P38720|6PGD1_YEAST	70	P39692|MET10_YEAST	41	P06168|ILV5_YEAST	57	P38720|6PGD1_YEAST	64	P02994|EF1A_YEAST	57	P00950|PMG1_YEAST	70
P38720|6PGD1_YEAST	45	P02994|EF1A_YEAST	59	P02994|EF1A_YEAST	54	P07251|ATPA_YEAST	55	Q00955|ACAC_YEAST	18	P07262|DHE4_YEAST	54	P38009|PUR92_YEAST	40	P39976|DLD3_YEAST	60	P00950|PMG1_YEAST	67	P39976|DLD3_YEAST	65	P38009|PUR92_YEAST	52	P16861|PFKA1_YEAST	33	P38009|PUR92_YEAST	55	P38009|PUR92_YEAST	55
P39692|MET10_YEAST	42	P14540|ALF_YEAST	52	P00815|HIS2_YEAST	39	P54115|ALDH6_YEAST	66	P00815|HIS2_YEAST	36	P02829|HSP82_YEAST	9	P40150|SSB2_YEAST	10	P38009|PUR92_YEAST	52	P16861|PFKA1_YEAST	35	P16861|PFKA1_YEAST	36	P00358|G3P2_YEAST	14	P40150|SSB2_YEAST	10	P07251|ATPA_YEAST	52	P07251|ATPA_YEAST	48
P14540|ALF_YEAST	42	P39976|DLD3_YEAST	69	P38009|PUR92_YEAST	46	P0CS90|HSP77_YEAST	38	P38720|6PGD1_YEAST	49	P30952|MLS1_YEAST	47	P04147|PABP_YEAST	35	P14540|ALF_YEAST	42	P39976|DLD3_YEAST	63	P02829|HSP82_YEAST	10	P19414|ACON_YEAST	35	P02829|HSP82_YEAST	9	P46367|ALDH4_YEAST	60	P02829|HSP82_YEAST	6
P37291|GLYC_YEAST	53	P54115|ALDH6_YEAST	56	P14540|ALF_YEAST	46	P07262|DHE4_YEAST	50	P40150|SSB2_YEAST	10	P54115|ALDH6_YEAST	60	P39692|MET10_YEAST	35	P16861|PFKA1_YEAST	36	P02829|HSP82_YEAST	6	P38009|PUR92_YEAST	52	P38720|6PGD1_YEAST	46	P07262|DHE4_YEAST	52	P37291|GLYC_YEAST	64	P16861|PFKA1_YEAST	27
P02829|HSP82_YEAST	5	P16521|EF3A_YEAST	32	P00330|ADH1_YEAST	60	P46367|ALDH4_YEAST	59	P30952|MLS1_YEAST	38	P16521|EF3A_YEAST	32	P10664|RL4A_YEAST	4	Q03558|OYE2_YEAST	60	P14540|ALF_YEAST	42	P14540|ALF_YEAST	46	P37291|GLYC_YEAST	55	P30952|MLS1_YEAST	44	P16521|EF3A_YEAST	36	P00942|TPIS_YEAST	77
P07251|ATPA_YEAST	48	P02829|HSP82_YEAST	7	P39976|DLD3_YEAST	60	P16521|EF3A_YEAST	31	P00830|ATPB_YEAST	71	P40150|SSB2_YEAST	10	P00815|HIS2_YEAST	31	P00950|PMG1_YEAST	63	P54115|ALDH6_YEAST	54	P38720|6PGD1_YEAST	49	P0CS90|HSP77_YEAST	35	P38009|PUR92_YEAST	51	P39976|DLD3_YEAST	62	P40150|SSB2_YEAST	10
P00330|ADH1_YEAST	54	P47169|MET5_YEAST	36	P54115|ALDH6_YEAST	52	P19414|ACON_YEAST	42	P16521|EF3A_YEAST	33	P00830|ATPB_YEAST	72	Q00955|ACAC_YEAST	19	P00815|HIS2_YEAST	40	Q03558|OYE2_YEAST	55	P47169|MET5_YEAST	40	P16861|PFKA1_YEAST	32	P39692|MET10_YEAST	41	P15108|HSC82_YEAST	12	P23254|TKT1_YEAST	38
P19414|ACON_YEAST	37	P00815|HIS2_YEAST	37	P0CS90|HSP77_YEAST	34	P16861|PFKA1_YEAST	32	P38009|PUR92_YEAST	49	P0CS90|HSP77_YEAST	37	P02829|HSP82_YEAST	7	P38720|6PGD1_YEAST	58	P39692|MET10_YEAST	40	P37291|GLYC_YEAST	54	P07262|DHE4_YEAST	46	P54115|ALDH6_YEAST	61	P54115|ALDH6_YEAST	64	P54115|ALDH6_YEAST	55
P30952|MLS1_YEAST	43	P04147|PABP_YEAST	38	P16521|EF3A_YEAST	26	P00830|ATPB_YEAST	68	P07257|QCR2_YEAST	70	P07257|QCR2_YEAST	73	P14540|ALF_YEAST	42	P19414|ACON_YEAST	40	P00815|HIS2_YEAST	35	P16521|EF3A_YEAST	33	P39692|MET10_YEAST	41	P00830|ATPB_YEAST	67	P07262|DHE4_YEAST	46	P19414|ACON_YEAST	30
P47169|MET5_YEAST	35	P37291|GLYC_YEAST	54	P00942|TPIS_YEAST	70	P38009|PUR92_YEAST	42	P0CS90|HSP77_YEAST	34	P19414|ACON_YEAST	42	P39976|DLD3_YEAST	53	P06106|CYSD_YEAST	52	P16521|EF3A_YEAST	32	P00330|ADH1_YEAST	59	P54115|ALDH6_YEAST	58	P16521|EF3A_YEAST	35	P0CS90|HSP77_YEAST	37	P04147|PABP_YEAST	32
P10664|RL4A_YEAST	4	P0CS90|HSP77_YEAST	34	P47169|MET5_YEAST	36	P00950|PMG1_YEAST	63	P23641|MPCP_YEAST	74	P00815|HIS2_YEAST	38	P00942|TPIS_YEAST	63	P29453|RL8B_YEAST	14	P29453|RL8B_YEAST	14	P16140|VATB_YEAST	52	P30952|MLS1_YEAST	47	P23254|TKT1_YEAST	41	P14540|ALF_YEAST	53	P14540|ALF_YEAST	53
P23254|TKT1_YEAST	38	P38972|PUR4_YEAST	27	P10664|RL4A_YEAST	4	P39692|MET10_YEAST	41	P10664|RL4A_YEAST	4	P00330|ADH1_YEAST	46	P00330|ADH1_YEAST	60	P54115|ALDH6_YEAST	52	P19414|ACON_YEAST	42	P54115|ALDH6_YEAST	49	P19882|HSP60_YEAST	47	P47169|MET5_YEAST	36	P00924|ENO1_YEAST	24	P39692|MET10_YEAST	36
P10963|PCKA_YEAST	56	P17255|VATA_YEAST	38	P07245|C1TC_YEAST	33	P00815|HIS2_YEAST	38	P19882|HSP60_YEAST	44	P00890|CISY1_YEAST	50	P29453|RL8B_YEAST	14	P47169|MET5_YEAST	40	P10664|RL4A_YEAST	4	P07245|C1TC_YEAST	36	P23254|TKT1_YEAST	39	P37291|GLYC_YEAST	53	P02829|HSP82_YEAST	9	P00924|ENO1_YEAST	20
P54115|ALDH6_YEAST	48	P06106|CYSD_YEAST	63	P04147|PABP_YEAST	31	P19882|HSP60_YEAST	48	P39692|MET10_YEAST	41	P14540|ALF_YEAST	42	P00830|ATPB_YEAST	58	P04147|PABP_YEAST	39	P00330|ADH1_YEAST	46	P29453|RL8B_YEAST	14	P00924|ENO1_YEAST	28	P00890|CISY1_YEAST	52	P47169|MET5_YEAST	45	P16521|EF3A_YEAST	27
P16521|EF3A_YEAST	25	Q03558|OYE2_YEAST	60	P19882|HSP60_YEAST	42	P10664|RL4A_YEAST	4	P16861|PFKA1_YEAST	33	P18239|ADT2_YEAST	42	P19882|HSP60_YEAST	42	P39692|MET10_YEAST	40	P47169|MET5_YEAST	41	P19414|ACON_YEAST	42	P00830|ATPB_YEAST	54	P00924|ENO1_YEAST	27	P18239|ADT2_YEAST	44	P10963|PCKA_YEAST	44
P39976|DLD3_YEAST	54	P10963|PCKA_YEAST	51	P46367|ALDH4_YEAST	44	P06106|CYSD_YEAST	63	P47169|MET5_YEAST	36	P04840|VDAC1_YEAST	75	P07245|C1TC_YEAST	38	P0CS90|HSP77_YEAST	37	P17076|RL8A_YEAST	9	P00815|HIS2_YEAST	33	P04147|PABP_YEAST	36	P0CS90|HSP77_YEAST	36	P39692|MET10_YEAST	44	P00815|HIS2_YEAST	38
P06106|CYSD_YEAST	56	P00330|ADH1_YEAST	60	Q03558|OYE2_YEAST	52	P37291|GLYC_YEAST	53	P37291|GLYC_YEAST	49	P16861|PFKA1_YEAST	29	P47169|MET5_YEAST	38	P36008|EF1G2_YEAST	49	P07245|C1TC_YEAST	36	P10664|RL4A_YEAST	4	P47169|MET5_YEAST	38	P07257|QCR2_YEAST	67	P07245|C1TC_YEAST	43	P39976|DLD3_YEAST	62
P46367|ALDH4_YEAST	48	P19414|ACON_YEAST	37	P17255|VATA_YEAST	31	Q01574|ACS1_YEAST	33	P00890|CISY1_YEAST	52	P23641|MPCP_YEAST	67	P10963|PCKA_YEAST	56	P05750|RS3_YEAST	75	P0CS90|HSP77_YEAST	33	P32589|HSP7F_YEAST	34	P00890|CISY1_YEAST	46	P32589|HSP7F_YEAST	40	P00830|ATPB_YEAST	62	P06106|CYSD_YEAST	56
P17076|RL8A_YEAST	5	P10664|RL4A_YEAST	4	P12709|G6PI_YEAST	47	P04147|PABP_YEAST	33	P00330|ADH1_YEAST	52	P47169|MET5_YEAST	34	P17076|RL8A_YEAST	5	P46367|ALDH4_YEAST	50	P16140|VATB_YEAST	49	Q03558|OYE2_YEAST	62	P04840|VDAC1_YEAST	72	P23641|MPCP_YEAST	67	P23254|TKT1_YEAST	44	P07257|QCR2_YEAST	67
Q03558|OYE2_YEAST	52	P07245|C1TC_YEAST	37	P29453|RL8B_YEAST	9	P14540|ALF_YEAST	42	P04840|VDAC1_YEAST	75	P29453|RL8B_YEAST	9	P23254|TKT1_YEAST	39	P16521|EF3A_YEAST	26	P17255|VATA_YEAST	39	P17076|RL8A_YEAST	10	P18239|ADT2_YEAST	42	P29453|RL8B_YEAST	14	P04147|PABP_YEAST	46	P19882|HSP60_YEAST	41
P29453|RL8B_YEAST	9	P29453|RL8B_YEAST	14	P37291|GLYC_YEAST	56	P04840|VDAC1_YEAST	75	P32589|HSP7F_YEAST	39	P07245|C1TC_YEAST	38	P19358|METK2_YEAST	27	P16140|VATB_YEAST	44	P06106|CYSD_YEAST	52	P04147|PABP_YEAST	32	P00330|ADH1_YEAST	41	P04840|VDAC1_YEAST	72	P00815|HIS2_YEAST	40	P10664|RL4A_YEAST	4
P22515|UBA1_YEAST	30	P22515|UBA1_YEAST	30	P05030|PMA1_YEAST	7	P47169|MET5_YEAST	33	P23254|TKT1_YEAST	41	P19882|HSP60_YEAST	40	P07257|QCR2_YEAST	60	P00360|G3P1_YEAST	25	P04147|PABP_YEAST	32	P06106|CYSD_YEAST	52	P06106|CYSD_YEAST	56	P00815|HIS2_YEAST	35	P28240|ACEA_YEAST	45	P00830|ATPB_YEAST	52
P19358|METK2_YEAST	17	Q12680|GLT1_YEAST	21	P30952|MLS1_YEAST	37	P00890|CISY1_YEAST	49	P29453|RL8B_YEAST	14	Q01574|ACS1_YEAST	33	P23641|MPCP_YEAST	67	P17076|RL8A_YEAST	5	P32589|HSP7F_YEAST	32	P0CS90|HSP77_YEAST	36	P14540|ALF_YEAST	42	P18239|ADT2_YEAST	42	P38972|PUR4_YEAST	28	P0CS90|HSP77_YEAST	33
Q12680|GLT1_YEAST	18	P40069|IMB4_YEAST	29	P19414|ACON_YEAST	35	P23641|MPCP_YEAST	67	P19358|METK2_YEAST	24	P04147|PABP_YEAST	33	P07244|PUR2_YEAST	36	P19882|HSP60_YEAST	43	P46367|ALDH4_YEAST	45	P19882|HSP60_YEAST	49	P00942|TPIS_YEAST	68	P04147|PABP_YEAST	31	P19882|HSP60_YEAST	53	P23641|MPCP_YEAST	55
P00942|TPIS_YEAST	61	P16140|VATB_YEAST	45	P25694|CDC48_YEAST	30	P32589|HSP7F_YEAST	34	Q01574|ACS1_YEAST	32	P39976|DLD3_YEAST	53	P06106|CYSD_YEAST	54	P10963|PCKA_YEAST	47	P19358|METK2_YEAST	17	P46367|ALDH4_YEAST	47	P07257|QCR2_YEAST	61	P10664|RL4A_YEAST	4	P07257|QCR2_YEAST	66	P49626|RL4B_YEAST	4
P00830|ATPB_YEAST	48	P12709|G6PI_YEAST	51	P06106|CYSD_YEAST	48	P39976|DLD3_YEAST	54	P06106|CYSD_YEAST	50	P23254|TKT1_YEAST	41	P46367|ALDH4_YEAST	46	P07245|C1TC_YEAST	35	P00360|G3P1_YEAST	25	P25694|CDC48_YEAST	28	P23641|MPCP_YEAST	55	Q03558|OYE2_YEAST	65	P00890|CISY1_YEAST	46	P00330|ADH1_YEAST	52
P23641|MPCP_YEAST	67	P32589|HSP7F_YEAST	35	P19358|METK2_YEAST	17	P28240|ACEA_YEAST	57	P39976|DLD3_YEAST	50	P06106|CYSD_YEAST	50	P05750|RS3_YEAST	66	P00942|TPIS_YEAST	65	P00942|TPIS_YEAST	65	P04840|VDAC1_YEAST	68	P00815|HIS2_YEAST	29	P19882|HSP60_YEAST	44	P00330|ADH1_YEAST	49	P18239|ADT2_YEAST	42
P16140|VATB_YEAST	47	P19882|HSP60_YEAST	44	Q12680|GLT1_YEAST	20	P00330|ADH1_YEAST	60	P14540|ALF_YEAST	42	P17076|RL8A_YEAST	5	P37291|GLYC_YEAST	50	P32589|HSP7F_YEAST	30	P12709|G6PI_YEAST	49	P23254|TKT1_YEAST	39	P39976|DLD3_YEAST	49	P08566|ARO1_YEAST	22	P16861|PFKA1_YEAST	37	P17076|RL8A_YEAST	5
P00950|PMG1_YEAST	72	P19358|METK2_YEAST	17	P23254|TKT1_YEAST	37	P07245|C1TC_YEAST	35	P18239|ADT2_YEAST	60	P32589|HSP7F_YEAST	34	P30952|MLS1_YEAST	43	P17255|VATA_YEAST	36	P19882|HSP60_YEAST	38	P17255|VATA_YEAST	38	P29453|RL8B_YEAST	14	P06106|CYSD_YEAST	56	P29453|RL8B_YEAST	14	P29453|RL8B_YEAST	13
P00815|HIS2_YEAST	37	P23254|TKT1_YEAST	42	P04840|VDAC1_YEAST	67	P19358|METK2_YEAST	27	P07245|C1TC_YEAST	38	P38972|PUR4_YEAST	32	P19414|ACON_YEAST	33	P04840|VDAC1_YEAST	68	P38972|PUR4_YEAST	28	P16474|BIP_YEAST	29	P16521|EF3A_YEAST	30	P39976|DLD3_YEAST	49	P17076|RL8A_YEAST	9	P30952|MLS1_YEAST	44
P00890|CISY1_YEAST	46	P17076|RL8A_YEAST	5	P31116|DHOM_YEAST	72	P18239|ADT2_YEAST	42	P17076|RL8A_YEAST	5	P39692|MET10_YEAST	33	P0CS90|HSP77_YEAST	29	P12709|G6PI_YEAST	49	P10963|PCKA_YEAST	50	Q12680|GLT1_YEAST	19	P08566|ARO1_YEAST	22	P00330|ADH1_YEAST	38	Q01217|ARG56_YEAST	39	P07244|PUR2_YEAST	38
P04840|VDAC1_YEAST	65	P05030|PMA1_YEAST	24	P05750|RS3_YEAST	70	P29453|RL8B_YEAST	9	P00942|TPIS_YEAST	68	P19358|METK2_YEAST	22	P40069|IMB4_YEAST	29	P19358|METK2_YEAST	26	P16474|BIP_YEAST	29	P22515|UBA1_YEAST	30	P17076|RL8A_YEAST	5	P17076|RL8A_YEAST	5	P04840|VDAC1_YEAST	72	P32589|HSP7F_YEAST	38
P05750|RS3_YEAST	74	P31116|DHOM_YEAST	79	P32589|HSP7F_YEAST	36	P00942|TPIS_YEAST	71	P04147|PABP_YEAST	36	P10664|RL4A_YEAST	4	P04840|VDAC1_YEAST	68	P00830|ATPB_YEAST	46	P18239|ADT2_YEAST	34	P19358|METK2_YEAST	26	P07245|C1TC_YEAST	34	P00942|TPIS_YEAST	68	P08566|ARO1_YEAST	24	P46367|ALDH4_YEAST	43
P07245|C1TC_YEAST	34	P00942|TPIS_YEAST	70	P00890|CISY1_YEAST	42	P32316|ACH1_YEAST	45	P28240|ACEA_YEAST	50	P00942|TPIS_YEAST	62	P38972|PUR4_YEAST	26	P30952|MLS1_YEAST	42	P36008|EF1G2_YEAST	49	P30952|MLS1_YEAST	43	P32589|HSP7F_YEAST	37	P14540|ALF_YEAST	42	P39676|FHP_YEAST	68	P07245|C1TC_YEAST	30
P32589|HSP7F_YEAST	29	P00830|ATPB_YEAST	43	P40069|IMB4_YEAST	26	P17076|RL8A_YEAST	5	P32316|ACH1_YEAST	47	P32316|ACH1_YEAST	45	P32589|HSP7F_YEAST	28	P16474|BIP_YEAST	27	P00830|ATPB_YEAST	43	P07244|PUR2_YEAST	32	Q01574|ACS1_YEAST	31	Q01574|ACS1_YEAST	34	P07244|PUR2_YEAST	43	P00890|CISY1_YEAST	46
P0CS90|HSP77_YEAST	30	P46367|ALDH4_YEAST	41	P08566|ARO1_YEAST	18	P40069|IMB4_YEAST	28	P40069|IMB4_YEAST	28	P28240|ACEA_YEAST	52	P25694|CDC48_YEAST	28	P23641|MPCP_YEAST	61	P46655|SYEC_YEAST	37	P10963|PCKA_YEAST	45	P28240|ACEA_YEAST	45	P20967|ODO1_YEAST	31	P19358|METK2_YEAST	36	P0CX36|RS4B_YEAST	48
P10081|IF4A_YEAST	53	P30952|MLS1_YEAST	40	P16474|BIP_YEAST	29	P23254|TKT1_YEAST	40	P08566|ARO1_YEAST	21	P08566|ARO1_YEAST	21	P36008|EF1G2_YEAST	38	P23254|TKT1_YEAST	37	P37291|GLYC_YEAST	51	P00830|ATPB_YEAST	51	Q03558|OYE2_YEAST	49	P07244|PUR2_YEAST	37	P23641|MPCP_YEAST	75	P0CX35|RS4A_YEAST	48
P25694|CDC48_YEAST	33	P07251|ATPA_YEAST	47	P10963|PCKA_YEAST	35	P38972|PUR4_YEAST	29	P31116|DHOM_YEAST	68	P05750|RS3_YEAST	61	P00890|CISY1_YEAST	46	P40069|IMB4_YEAST	27	P22768|ASSY_YEAST	45	P40069|IMB4_YEAST	30	P22515|UBA1_YEAST	28	P22515|UBA1_YEAST	24	P06106|CYSD_YEAST	52	P19358|METK2_YEAST	18
P09436|SYIC_YEAST	25	P07244|PUR2_YEAST	38	P07244|PUR2_YEAST	30	P07244|PUR2_YEAST	38	P12709|G6PI_YEAST	49	P37291|GLYC_YEAST	49	P08566|ARO1_YEAST	20	P04807|HXKB_YEAST	61	P04840|VDAC1_YEAST	67	P23641|MPCP_YEAST	55	P25694|CDC48_YEAST	31	P40069|IMB4_YEAST	24	P32589|HSP7F_YEAST	34	Q03558|OYE2_YEAST	56
P08566|ARO1_YEAST	20	P04840|VDAC1_YEAST	67	P16862|PFKA2_YEAST	33	P31116|DHOM_YEAST	79	P0CX36|RS4B_YEAST	60	P15019|TAL1_YEAST	60	Q01574|ACS1_YEAST	32	P0CX36|RS4B_YEAST	57	Q12680|GLT1_YEAST	20	P36008|EF1G2_YEAST	49	P19358|METK2_YEAST	18	Q01217|ARG56_YEAST	31	P14126|RL3_YEAST	52	P38972|PUR4_YEAST	24
P19882|HSP60_YEAST	42	P39954|SAHH_YEAST	43	P32582|CBS_YEAST	51	P17255|VATA_YEAST	31	P0CX35|RS4A_YEAST	60	P11154|PYC1_YEAST	8	P32582|CBS_YEAST	57	P0CX35|RS4A_YEAST	57	P08566|ARO1_YEAST	18	P00942|TPIS_YEAST	65	P38972|PUR4_YEAST	27	P28240|ACEA_YEAST	47	Q01574|ACS1_YEAST	34	P04840|VDAC1_YEAST	65
P07244|PUR2_YEAST	36	P08566|ARO1_YEAST	20	P22515|UBA1_YEAST	25	P08566|ARO1_YEAST	19	P07244|PUR2_YEAST	36	P31116|DHOM_YEAST	70	Q03558|OYE2_YEAST	50	P22515|UBA1_YEAST	30	P04807|HXKB_YEAST	62	P18239|ADT2_YEAST	38	P22137|CLH_YEAST	18	P07245|C1TC_YEAST	33	P17255|VATA_YEAST	30	P08566|ARO1_YEAST	20
P12709|G6PI_YEAST	47	P22768|ASSY_YEAST	46	P00830|ATPB_YEAST	43	P39676|FHP_YEAST	64	P39676|FHP_YEAST	58	P36008|EF1G2_YEAST	47	P46655|SYEC_YEAST	35	P15019|TAL1_YEAST	52	P07251|ATPA_YEAST	37	P08566|ARO1_YEAST	21	Q01217|ARG56_YEAST	32	P19358|METK2_YEAST	22	P32316|ACH1_YEAST	50	Q01217|ARG56_YEAST	29
P31116|DHOM_YEAST	70	P00931|TRP_YEAST	33	P22768|ASSY_YEAST	40	P20967|ODO1_YEAST	28	P25694|CDC48_YEAST	27	P25694|CDC48_YEAST	29	P18239|ADT2_YEAST	35	P07244|PUR2_YEAST	35	P30952|MLS1_YEAST	44	P0CX36|RS4B_YEAST	57	P0CX36|RS4B_YEAST	56	P00950|PMG1_YEAST	64	P20967|ODO1_YEAST	27	P16140|VATB_YEAST	32
P10659|METK1_YEAST	10	P00890|CISY1_YEAST	45	P46655|SYEC_YEAST	31	P05750|RS3_YEAST	70	P31539|HS104_YEAST	30	P0CX36|RS4B_YEAST	57	P05030|PMA1_YEAST	26	P22768|ASSY_YEAST	43	P05030|PMA1_YEAST	22	P0CX35|RS4A_YEAST	57	P0CX35|RS4A_YEAST	56	P31539|HS104_YEAST	32	P25694|CDC48_YEAST	34	P08536|MET3_YEAST	40
P0CX36|RS4B_YEAST	54	P05750|RS3_YEAST	65	P16140|VATB_YEAST	38	P39954|SAHH_YEAST	54	P39954|SAHH_YEAST	51	P0CX35|RS4A_YEAST	57	P31116|DHOM_YEAST	68	P39954|SAHH_YEAST	44	P22515|UBA1_YEAST	25	P46655|SYEC_YEAST	37	P32316|ACH1_YEAST	41	P36008|EF1G2_YEAST	47	P40069|IMB4_YEAST	27	P40069|IMB4_YEAST	26
P0CX35|RS4A_YEAST	54	P15019|TAL1_YEAST	53	P10659|METK1_YEAST	7	P15019|TAL1_YEAST	56	P22768|ASSY_YEAST	50	Q03558|OYE2_YEAST	52	P15019|TAL1_YEAST	51	P37291|GLYC_YEAST	53	P31116|DHOM_YEAST	70	P07251|ATPA_YEAST	38	P15019|TAL1_YEAST	57	P32316|ACH1_YEAST	44	P00942|TPIS_YEAST	68	P15019|TAL1_YEAST	52
P05030|PMA1_YEAST	21	P14126|RL3_YEAST	43	P07251|ATPA_YEAST	37	P22515|UBA1_YEAST	27	P38972|PUR4_YEAST	28	P22515|UBA1_YEAST	22	P16140|VATB_YEAST	39	P41940|MPG1_YEAST	53	P23254|TKT1_YEAST	35	P00360|G3P1_YEAST	25	P40069|IMB4_YEAST	28	P38972|PUR4_YEAST	26	P09436|SYIC_YEAST	27	P48570|HOSC_YEAST	20
P46655|SYEC_YEAST	28	P08536|MET3_YEAST	48	P18239|ADT2_YEAST	37	P31539|HS104_YEAST	39	P00950|PMG1_YEAST	64	P20967|ODO1_YEAST	29	P22515|UBA1_YEAST	25	P08566|ARO1_YEAST	20	P05750|RS3_YEAST	75	P31116|DHOM_YEAST	72	P11412|G6PD_YEAST	43	P39676|FHP_YEAST	60	P10081|IF4A_YEAST	64	P31116|DHOM_YEAST	70
P11412|G6PD_YEAST	39	P16474|BIP_YEAST	26	P0CX36|RS4B_YEAST	51	P11154|PYC1_YEAST	8	P36008|EF1G2_YEAST	47	P39676|FHP_YEAST	56	P00931|TRP_YEAST	31	P18239|ADT2_YEAST	34	P40069|IMB4_YEAST	23	P12709|G6PI_YEAST	49	P31539|HS104_YEAST	32	P05030|PMA1_YEAST	24	P36008|EF1G2_YEAST	47	P25694|CDC48_YEAST	27
P36008|EF1G2_YEAST	47	P09436|SYIC_YEAST	21	P0CX35|RS4A_YEAST	51	P14126|RL3_YEAST	47	P20967|ODO1_YEAST	28	P12709|G6PI_YEAST	45	P80210|PURA_YEAST	42	P07251|ATPA_YEAST	45	P0CX36|RS4B_YEAST	54	P38972|PUR4_YEAST	29	P07256|QCR1_YEAST	40	P80210|PURA_YEAST	51	P04807|HXKB_YEAST	61	P05030|PMA1_YEAST	24
P15019|TAL1_YEAST	55	P10659|METK1_YEAST	7	P33442|RS3A1_YEAST	16	P0CX36|RS4B_YEAST	57	P05750|RS3_YEAST	70	P22768|ASSY_YEAST	45	P14126|RL3_YEAST	45	P25694|CDC48_YEAST	24	P0CX35|RS4A_YEAST	54	P04807|HXKB_YEAST	56	P07244|PUR2_YEAST	33	P22202|HSP74_YEAST	6	P05030|PMA1_YEAST	22	P09436|SYIC_YEAST	19
P40069|IMB4_YEAST	20	P18239|ADT2_YEAST	42	P08536|MET3_YEAST	40	P0CX35|RS4A_YEAST	57	P10659|METK1_YEAST	7	P40069|IMB4_YEAST	28	P10659|METK1_YEAST	7	P05030|PMA1_YEAST	23	P14126|RL3_YEAST	43	P15019|TAL1_YEAST	56	P36008|EF1G2_YEAST	49	P15019|TAL1_YEAST	58	P38999|LYS9_YEAST	52	P38999|LYS9_YEAST	40
P38788|SSZ1_YEAST	40	P23641|MPCP_YEAST	66	P04807|HXKB_YEAST	56	P07256|QCR1_YEAST	43	P15019|TAL1_YEAST	54	P31539|HS104_YEAST	39	P23248|RS3A2_YEAST	12	P46655|SYEC_YEAST	35	P38011|GBLP_YEAST	71	P05750|RS3_YEAST	75	P46655|SYEC_YEAST	33	P25694|CDC48_YEAST	27	P0CX36|RS4B_YEAST	62	P39676|FHP_YEAST	56
P00931|TRP_YEAST	26	P04807|HXKB_YEAST	62	P23248|RS3A2_YEAST	17	P21954|IDHP_YEAST	46	Q03558|OYE2_YEAST	54	P32582|CBS_YEAST	49	P11412|G6PD_YEAST	37	Q01574|ACS1_YEAST	30	P23641|MPCP_YEAST	55	P22768|ASSY_YEAST	52	P22768|ASSY_YEAST	56	P46655|SYEC_YEAST	27	P0CX35|RS4A_YEAST	62	Q01574|ACS1_YEAST	27
P16862|PFKA2_YEAST	27	P36008|EF1G2_YEAST	47	P23641|MPCP_YEAST	61	P22202|HSP74_YEAST	14	P14126|RL3_YEAST	48	P07256|QCR1_YEAST	38	P39954|SAHH_YEAST	41	P31116|DHOM_YEAST	67	P39954|SAHH_YEAST	40	P05030|PMA1_YEAST	22	P52910|ACS2_YEAST	34	P17255|VATA_YEAST	23	P22768|ASSY_YEAST	45	P38011|GBLP_YEAST	70
P16474|BIP_YEAST	30	P25694|CDC48_YEAST	24	P38891|BCA1_YEAST	47	Q01217|ARG56_YEAST	33	Q01217|ARG56_YEAST	31	Q01217|ARG56_YEAST	32	P22768|ASSY_YEAST	44	Q12680|GLT1_YEAST	19	P23248|RS3A2_YEAST	17	P23248|RS3A2_YEAST	16	Q12680|GLT1_YEAST	16	P16140|VATB_YEAST	43	P00360|G3P1_YEAST	27	P17255|VATA_YEAST	21
P39954|SAHH_YEAST	35	P16862|PFKA2_YEAST	36	P22202|HSP74_YEAST	8	P12709|G6PI_YEAST	46	P11154|PYC1_YEAST	8	P07244|PUR2_YEAST	34	P17255|VATA_YEAST	28	P14126|RL3_YEAST	45	P10659|METK1_YEAST	5	P33442|RS3A1_YEAST	13	P20967|ODO1_YEAST	25	P12709|G6PI_YEAST	43	P22515|UBA1_YEAST	29	P46655|SYEC_YEAST	25
P08536|MET3_YEAST	42	P32582|CBS_YEAST	49	P80210|PURA_YEAST	43	P22768|ASSY_YEAST	45	P22202|HSP74_YEAST	12	P32327|PYC2_YEAST	6	P0CX36|RS4B_YEAST	42	P00890|CISY1_YEAST	40	P25694|CDC48_YEAST	26	P39522|ILV3_YEAST	36	P12709|G6PI_YEAST	43	P05750|RS3_YEAST	59	P16140|VATB_YEAST	48	P22515|UBA1_YEAST	26
P21954|IDHP_YEAST	41	Q05911|PUR8_YEAST	41	P07257|QCR2_YEAST	48	P16140|VATB_YEAST	41	P46655|SYEC_YEAST	30	P10659|METK1_YEAST	5	P0CX35|RS4A_YEAST	42	P38011|GBLP_YEAST	62	P00890|CISY1_YEAST	40	P14126|RL3_YEAST	50	P39676|FHP_YEAST	53	Q12680|GLT1_YEAST	17	P15019|TAL1_YEAST	54	P11412|G6PD_YEAST	39
P22202|HSP74_YEAST	4	P38891|BCA1_YEAST	56	P38788|SSZ1_YEAST	44	P09201|F16P_YEAST	62	P17255|VATA_YEAST	26	P05737|RL7A_YEAST	57	P39676|FHP_YEAST	56	P38972|PUR4_YEAST	27	P15019|TAL1_YEAST	53	P00890|CISY1_YEAST	38	P16140|VATB_YEAST	33	P39954|SAHH_YEAST	38	P11154|PYC1_YEAST	6	P22137|CLH_YEAST	15
P18239|ADT2_YEAST	37	P11412|G6PD_YEAST	51	P11154|PYC1_YEAST	4	P36008|EF1G2_YEAST	47	P07256|QCR1_YEAST	38	Q12213|RL7B_YEAST	57	P11154|PYC1_YEAST	3	P11412|G6PD_YEAST	41	P07257|QCR2_YEAST	56	P11412|G6PD_YEAST	40	P31116|DHOM_YEAST	67	P0CX36|RS4B_YEAST	48	P48570|HOSC_YEAST	24	P05750|RS3_YEAST	59
Q01217|ARG56_YEAST	23	Q01574|ACS1_YEAST	27	P05737|RL7A_YEAST	52	P08536|MET3_YEAST	42	P05030|PMA1_YEAST	27	P39954|SAHH_YEAST	35	P12709|G6PI_YEAST	40	P23248|RS3A2_YEAST	17	P11412|G6PD_YEAST	38	P48570|HOSC_YEAST	16	P80210|PURA_YEAST	46	P0CX35|RS4A_YEAST	48	P46655|SYEC_YEAST	35	P10081|IF4A_YEAST	47
P39522|ILV3_YEAST	34	P05737|RL7A_YEAST	61	Q12213|RL7B_YEAST	52	P23248|RS3A2_YEAST	17	P11412|G6PD_YEAST	47	P17255|VATA_YEAST	26	P48570|HOSC_YEAST	24	P00931|TRP_YEAST	36	P07244|PUR2_YEAST	33	P26783|RS5_YEAST	60	P09201|F16P_YEAST	55	P31116|DHOM_YEAST	67	Q03558|OYE2_YEAST	58	P12709|G6PI_YEAST	34
Q12213|RL7B_YEAST	53	Q12213|RL7B_YEAST	61	P38999|LYS9_YEAST	36	P32327|PYC2_YEAST	4	P21954|IDHP_YEAST	42	P14126|RL3_YEAST	41	P26783|RS5_YEAST	60	P38999|LYS9_YEAST	36	Q12213|RL7B_YEAST	52	P09436|SYIC_YEAST	21	P23248|RS3A2_YEAST	17	P08536|MET3_YEAST	39	P40825|SYA_YEAST	40	P40825|SYA_YEAST	33
P05737|RL7A_YEAST	53	P46655|SYEC_YEAST	29	P09436|SYIC_YEAST	20	Q12122|HOSM_YEAST	9	P41940|MPG1_YEAST	51	P46655|SYEC_YEAST	31	P38708|YHI0_YEAST	24	P09436|SYIC_YEAST	21	P05737|RL7A_YEAST	52	P00931|TRP_YEAST	38	P05750|RS3_YEAST	62	P07256|QCR1_YEAST	38	P31116|DHOM_YEAST	70	P80210|PURA_YEAST	43
P14126|RL3_YEAST	41	P10081|IF4A_YEAST	54	P15019|TAL1_YEAST	56	P05737|RL7A_YEAST	61	P52910|ACS2_YEAST	43	P07342|ILVB_YEAST	31	P32316|ACH1_YEAST	34	P26783|RS5_YEAST	60	P08536|MET3_YEAST	38	P31539|HS104_YEAST	28	P05030|PMA1_YEAST	22	P11154|PYC1_YEAST	9	P08536|MET3_YEAST	41	P38788|SSZ1_YEAST	43
P22137|CLH_YEAST	18	P11154|PYC1_YEAST	8	P53090|ARO8_YEAST	37	Q12213|RL7B_YEAST	61	P32582|CBS_YEAST	52	P05030|PMA1_YEAST	26	P21954|IDHP_YEAST	38	P33442|RS3A1_YEAST	13	P39676|FHP_YEAST	54	P38999|LYS9_YEAST	40	P23542|AATC_YEAST	40	P21954|IDHP_YEAST	41	P09201|F16P_YEAST	60	Q12213|RL7B_YEAST	61
P23248|RS3A2_YEAST	17	P07257|QCR2_YEAST	53	P38708|YHI0_YEAST	35	P80210|PURA_YEAST	46	P09436|SYIC_YEAST	20	P26783|RS5_YEAST	60	P33442|RS3A1_YEAST	13	P07257|QCR2_YEAST	51	P39522|ILV3_YEAST	34	P39954|SAHH_YEAST	36	P10081|IF4A_YEAST	50	P00360|G3P1_YEAST	15	P11412|G6PD_YEAST	44	P05737|RL7A_YEAST	61
P38999|LYS9_YEAST	32	P28240|ACEA_YEAST	42	P41940|MPG1_YEAST	51	P05030|PMA1_YEAST	24	P05737|RL7A_YEAST	61	P09436|SYIC_YEAST	22	Q12213|RL7B_YEAST	48	P05737|RL7A_YEAST	52	P33442|RS3A1_YEAST	13	P07257|QCR2_YEAST	51	P09436|SYIC_YEAST	18	P22137|CLH_YEAST	17	P39954|SAHH_YEAST	53	P32316|ACH1_YEAST	39
P13663|DHAS_YEAST	43	P23248|RS3A2_YEAST	17	P32327|PYC2_YEAST	3	P22137|CLH_YEAST	17	Q12213|RL7B_YEAST	61	P21954|IDHP_YEAST	40	P05737|RL7A_YEAST	48	Q12213|RL7B_YEAST	52	Q01574|ACS1_YEAST	30	P05737|RL7A_YEAST	61	P38708|YHI0_YEAST	29	P09436|SYIC_YEAST	17	P22202|HSP74_YEAST	4	P23248|RS3A2_YEAST	17
P07257|QCR2_YEAST	49	P0CX36|RS4B_YEAST	56	P07256|QCR1_YEAST	35	Q05506|SYRC_YEAST	32	P00931|TRP_YEAST	35	P00931|TRP_YEAST	33	Q05911|PUR8_YEAST	42	P10659|METK1_YEAST	5	P38788|SSZ1_YEAST	44	Q12213|RL7B_YEAST	61	P17255|VATA_YEAST	22	P17505|MDHM_YEAST	59	P12709|G6PI_YEAST	49	P21954|IDHP_YEAST	39
P22768|ASSY_YEAST	45	P0CX35|RS4A_YEAST	56	P38011|GBLP_YEAST	59	P10659|METK1_YEAST	5	P08536|MET3_YEAST	36	P23248|RS3A2_YEAST	12	P07256|QCR1_YEAST	38	P10081|IF4A_YEAST	56	P38891|BCA1_YEAST	58	P38708|YHI0_YEAST	34	P33303|SFC1_YEAST	40	P52910|ACS2_YEAST	41	P21954|IDHP_YEAST	44	P22768|ASSY_YEAST	45
P11154|PYC1_YEAST	8	P0CX46|RL2B_YEAST	66	P36008|EF1G2_YEAST	47	Q03558|OYE2_YEAST	47	P22515|UBA1_YEAST	26	P08536|MET3_YEAST	37	P38625|GUAA_YEAST	34	P31539|HS104_YEAST	28	Q01217|ARG56_YEAST	27	P06105|SC160_YEAST	27	P05737|RL7A_YEAST	53	P48570|HOSC_YEAST	20	P05750|RS3_YEAST	70	P11154|PYC1_YEAST	7
P04807|HXKB_YEAST	53	P0CX45|RL2A_YEAST	66	P14126|RL3_YEAST	47	P10081|IF4A_YEAST	58	P33303|SFC1_YEAST	38	Q05506|SYRC_YEAST	31	P38999|LYS9_YEAST	32	Q01217|ARG56_YEAST	27	P41940|MPG1_YEAST	53	P10659|METK1_YEAST	5	Q12213|RL7B_YEAST	53	P11412|G6PD_YEAST	41	P23248|RS3A2_YEAST	17	P39954|SAHH_YEAST	35
P17967|PDI_YEAST	37	P80210|PURA_YEAST	48	P38972|PUR4_YEAST	20	Q03690|CLU_YEAST	22	P26783|RS5_YEAST	60	P38999|LYS9_YEAST	43	P09436|SYIC_YEAST	17	P08536|MET3_YEAST	37	P00931|TRP_YEAST	34	P10081|IF4A_YEAST	51	P22202|HSP74_YEAST	6	Q12213|RL7B_YEAST	52	P10659|METK1_YEAST	5	P26783|RS5_YEAST	58
P33442|RS3A1_YEAST	16	P53090|ARO8_YEAST	36	P26783|RS5_YEAST	56	P09436|SYIC_YEAST	22	Q12680|GLT1_YEAST	16	P11412|G6PD_YEAST	41	P38891|BCA1_YEAST	47	P32582|CBS_YEAST	54	P32316|ACH1_YEAST	37	Q01574|ACS1_YEAST	30	P26783|RS5_YEAST	56	P05737|RL7A_YEAST	52	P00931|TRP_YEAST	35	P10659|METK1_YEAST	5
Q01574|ACS1_YEAST	31	P38708|YHI0_YEAST	35	P0CX46|RL2B_YEAST	66	P52910|ACS2_YEAST	44	P23248|RS3A2_YEAST	17	P16140|VATB_YEAST	35	P07342|ILVB_YEAST	27	P28240|ACEA_YEAST	41	P26783|RS5_YEAST	61	P80210|PURA_YEAST	43	P25443|RS2_YEAST	62	P00931|TRP_YEAST	29	P33442|RS3A1_YEAST	16	P07342|ILVB_YEAST	24
P25443|RS2_YEAST	72	P31539|HS104_YEAST	29	P0CX45|RL2A_YEAST	66	P46655|SYEC_YEAST	31	P80210|PURA_YEAST	45	P38891|BCA1_YEAST	46	P41940|MPG1_YEAST	40	P39522|ILV3_YEAST	27	P38219|OLA1_YEAST	43	P53090|ARO8_YEAST	32	P14126|RL3_YEAST	51	P38999|LYS9_YEAST	35	P07256|QCR1_YEAST	40	P36008|EF1G2_YEAST	42
P32316|ACH1_YEAST	33	P38999|LYS9_YEAST	43	P00931|TRP_YEAST	28	P41940|MPG1_YEAST	52	P32327|PYC2_YEAST	4	P41939|IDHC_YEAST	37	P10081|IF4A_YEAST	46	P80210|PURA_YEAST	44	P10081|IF4A_YEAST	43	P40510|SER33_YEAST	23	P0CX46|RL2B_YEAST	64	P33303|SFC1_YEAST	38	P38011|GBLP_YEAST	74	P07256|QCR1_YEAST	30
P38891|BCA1_YEAST	44	P33442|RS3A1_YEAST	13	P41277|GPP1_YEAST	48	P32582|CBS_YEAST	43	P07342|ILVB_YEAST	31	P33303|SFC1_YEAST	41	Q01217|ARG56_YEAST	26	P07170|KAD2_YEAST	57	P09436|SYIC_YEAST	19	P41940|MPG1_YEAST	48	P0CX45|RL2A_YEAST	64	P10081|IF4A_YEAST	47	P80210|PURA_YEAST	45	P04807|HXKB_YEAST	51
P11353|HEM6_YEAST	46	P41277|GPP1_YEAST	43	Q05911|PUR8_YEAST	36	P00931|TRP_YEAST	35	P33442|RS3A1_YEAST	17	P33442|RS3A1_YEAST	13	P38788|SSZ1_YEAST	43	P38891|BCA1_YEAST	56	P0CX43|RL1A_YEAST	53	P39676|FHP_YEAST	54	P32340|NDI1_YEAST	38	P14126|RL3_YEAST	45	P39522|ILV3_YEAST	38	P28240|ACEA_YEAST	36
P14832|CYPH_YEAST	51	P41940|MPG1_YEAST	52	P39954|SAHH_YEAST	33	P33442|RS3A1_YEAST	13	P16140|VATB_YEAST	39	P80210|PURA_YEAST	41	P32327|PYC2_YEAST	4	P40510|SER33_YEAST	20	P0CX44|RL1B_YEAST	53	P38011|GBLP_YEAST	67	P32582|CBS_YEAST	45	P41939|IDHC_YEAST	34	Q12122|HOSM_YEAST	8	P39522|ILV3_YEAST	22
P48570|HOSC_YEAST	20	P32327|PYC2_YEAST	5	P0CX43|RL1A_YEAST	53	P38999|LYS9_YEAST	38	P47143|ADK_YEAST	55	P0CX38|RS6B_YEAST	55	P40825|SYA_YEAST	32	P0CX43|RL1A_YEAST	53	P07170|KAD2_YEAST	57	Q12122|HOSM_YEAST	8	Q05911|PUR8_YEAST	43	P04807|HXKB_YEAST	54	Q12428|PRPD_YEAST	42	Q12680|GLT1_YEAST	13
P07342|ILVB_YEAST	24	P38011|GBLP_YEAST	59	P0CX44|RL1B_YEAST	53	P25694|CDC48_YEAST	24	P54113|PUR91_YEAST	21	P0CX37|RS6A_YEAST	55	P25443|RS2_YEAST	63	P0CX44|RL1B_YEAST	53	P16862|PFKA2_YEAST	31	P49723|RIR4_YEAST	54	P11154|PYC1_YEAST	7	P38011|GBLP_YEAST	64	P32327|PYC2_YEAST	4	P47143|ADK_YEAST	51
P38972|PUR4_YEAST	21	P26783|RS5_YEAST	60	P11412|G6PD_YEAST	31	P26783|RS5_YEAST	60	P48570|HOSC_YEAST	20	P09201|F16P_YEAST	49	P00817|IPYR_YEAST	31	P32316|ACH1_YEAST	38	P40054|SERA_YEAST	15	P16862|PFKA2_YEAST	28	P39954|SAHH_YEAST	30	P22768|ASSY_YEAST	40	Q05911|PUR8_YEAST	52	P00931|TRP_YEAST	24
P53090|ARO8_YEAST	32	P48570|HOSC_YEAST	16	P32316|ACH1_YEAST	33	P40825|SYA_YEAST	35	P49090|ASNS2_YEAST	19	P17505|MDHM_YEAST	47	P40510|SER33_YEAST	21	P22137|CLH_YEAST	17	P28240|ACEA_YEAST	38	P28240|ACEA_YEAST	42	P33442|RS3A1_YEAST	13	P32582|CBS_YEAST	52	P38788|SSZ1_YEAST	42	P25443|RS2_YEAST	65
P26783|RS5_YEAST	56	P07170|KAD2_YEAST	61	P31539|HS104_YEAST	24	P11412|G6PD_YEAST	43	P0CX43|RL1A_YEAST	53	P10081|IF4A_YEAST	51	P13663|DHAS_YEAST	40	P53090|ARO8_YEAST	30	P07342|ILVB_YEAST	29	P32582|CBS_YEAST	53	Q05506|SYRC_YEAST	33	P10659|METK1_YEAST	5	P07342|ILVB_YEAST	33	P16862|PFKA2_YEAST	30
P26637|SYLC_YEAST	21	P49723|RIR4_YEAST	52	P40054|SERA_YEAST	17	Q12680|GLT1_YEAST	13	P0CX44|RL1B_YEAST	53	P52910|ACS2_YEAST	38	P53090|ARO8_YEAST	28	P00817|IPYR_YEAST	56	P53090|ARO8_YEAST	30	P0CX43|RL1A_YEAST	53	Q03690|CLU_YEAST	17	P38788|SSZ1_YEAST	43	P54113|PUR91_YEAST	27	P32582|CBS_YEAST	56
Q05911|PUR8_YEAST	37	P39522|ILV3_YEAST	30	P40510|SER33_YEAST	20	Q05911|PUR8_YEAST	46	P32191|GPDM_YEAST	29	Q12428|PRPD_YEAST	34	P0CX43|RL1A_YEAST	53	P40054|SERA_YEAST	15	P25443|RS2_YEAST	66	P0CX44|RL1B_YEAST	53	P00360|G3P1_YEAST	16	P41940|MPG1_YEAST	39	Q03690|CLU_YEAST	19	P33734|HIS5_YEAST	33
P31539|HS104_YEAST	25	P38788|SSZ1_YEAST	44	P25443|RS2_YEAST	66	P33303|SFC1_YEAST	38	P04807|HXKB_YEAST	54	P26637|SYLC_YEAST	19	P0CX44|RL1B_YEAST	53	P38708|YHI0_YEAST	25	P38999|LYS9_YEAST	32	P32316|ACH1_YEAST	37	P10659|METK1_YEAST	5	P32191|GPDM_YEAST	31	Q12680|GLT1_YEAST	17	P14126|RL3_YEAST	43
P28240|ACEA_YEAST	41	Q05506|SYRC_YEAST	35	P39522|ILV3_YEAST	25	P32191|GPDM_YEAST	29	P38999|LYS9_YEAST	36	Q05911|PUR8_YEAST	35	P28240|ACEA_YEAST	39	Q05911|PUR8_YEAST	38	P10614|CP51_YEAST	35	P40054|SERA_YEAST	15	P38999|LYS9_YEAST	35	P23542|AATC_YEAST	40	P31539|HS104_YEAST	28	P0CX43|RL1A_YEAST	53
P07170|KAD2_YEAST	61	P39676|FHP_YEAST	57	Q03195|RLI1_YEAST	21	P04807|HXKB_YEAST	53	P25443|RS2_YEAST	63	P38625|GUAA_YEAST	33	P38011|GBLP_YEAST	60	P38219|OLA1_YEAST	39	P40510|SER33_YEAST	20	P07170|KAD2_YEAST	61	P04807|HXKB_YEAST	54	P09201|F16P_YEAST	50	Q12213|RL7B_YEAST	59	P0CX44|RL1B_YEAST	53
P23542|AATC_YEAST	41	Q12122|HOSM_YEAST	8	P39708|DHE5_YEAST	6	Q12428|PRPD_YEAST	37	P13663|DHAS_YEAST	44	P25443|RS2_YEAST	60	P0CX46|RL2B_YEAST	66	P16862|PFKA2_YEAST	32	P31539|HS104_YEAST	27	P11353|HEM6_YEAST	50	P00931|TRP_YEAST	25	P16862|PFKA2_YEAST	26	P05737|RL7A_YEAST	59	P0CX46|RL2B_YEAST	67
P49723|RIR4_YEAST	50	P07342|ILVB_YEAST	29	P10081|IF4A_YEAST	47	P00817|IPYR_YEAST	53	P53090|ARO8_YEAST	30	P41940|MPG1_YEAST	45	P0CX45|RL2A_YEAST	66	P38788|SSZ1_YEAST	44	P0CX32|RS24B_YEAST	53	P11154|PYC1_YEAST	4	P41940|MPG1_YEAST	39	Q05911|PUR8_YEAST	40	P38625|GUAA_YEAST	40	P0CX45|RL2A_YEAST	67
P32582|CBS_YEAST	50	P40510|SER33_YEAST	20	P07170|KAD2_YEAST	45	P48570|HOSC_YEAST	12	P0CX46|RL2B_YEAST	66	P04807|HXKB_YEAST	53	P47143|ADK_YEAST	47	P41277|GPP1_YEAST	44	P0CX31|RS24A_YEAST	53	Q05506|SYRC_YEAST	34	Q12428|PRPD_YEAST	41	P26783|RS5_YEAST	54	P26783|RS5_YEAST	56	P20967|ODO1_YEAST	22
Q12122|HOSM_YEAST	8	P07806|SYV_YEAST	28	P0CX32|RS24B_YEAST	53	P07342|ILVB_YEAST	31	P0CX45|RL2A_YEAST	66	P38708|YHI0_YEAST	24	Q12122|HOSM_YEAST	8	P0CX32|RS24B_YEAST	53	P11154|PYC1_YEAST	7	P38891|BCA1_YEAST	51	P33734|HIS5_YEAST	26	P38625|GUAA_YEAST	35	P32582|CBS_YEAST	57	P41940|MPG1_YEAST	39
P54113|PUR91_YEAST	6	P17967|PDI_YEAST	35	P0CX31|RS24A_YEAST	53	P13663|DHAS_YEAST	49	P38219|OLA1_YEAST	39	Q12122|HOSM_YEAST	9	P49090|ASNS2_YEAST	17	P0CX31|RS24A_YEAST	53	P00817|IPYR_YEAST	51	P47120|DOHH_YEAST	62	P17505|MDHM_YEAST	51	P10869|AK_YEAST	32	P41939|IDHC_YEAST	34	P33442|RS3A1_YEAST	16
P80210|PURA_YEAST	35	P25443|RS2_YEAST	60	P53334|SCW4_YEAST	36	P25443|RS2_YEAST	66	P33734|HIS5_YEAST	29	P0CX43|RL1A_YEAST	46	P07806|SYV_YEAST	19	P11154|PYC1_YEAST	3	P32582|CBS_YEAST	50	P07342|ILVB_YEAST	28	P00817|IPYR_YEAST	51	P39522|ILV3_YEAST	28	P07702|LYS2_YEAST	20	P53090|ARO8_YEAST	32
P0CX46|RL2B_YEAST	67	Q01217|ARG56_YEAST	29	P0CX83|RL19B_YEAST	37	P16862|PFKA2_YEAST	33	Q05506|SYRC_YEAST	31	P0CX44|RL1B_YEAST	46	P54113|PUR91_YEAST	17	P47100|YJ12B_YEAST	1	P38708|YHI0_YEAST	31	P25443|RS2_YEAST	63	P0CX85|RL35B_YEAST	49	P23248|RS3A2_YEAST	16	P36013|MAOM_YEAST	46	P0CX83|RL19B_YEAST	37
P0CX45|RL2A_YEAST	67	P31373|CYS3_YEAST	62	P0CX82|RL19A_YEAST	37	P54113|PUR91_YEAST	19	P00817|IPYR_YEAST	51	P32340|NDI1_YEAST	39	P16474|BIP_YEAST	18	Q12141|YG11B_YEAST	1	P47143|ADK_YEAST	53	P08536|MET3_YEAST	37	P0CX84|RL35A_YEAST	49	P07342|ILVB_YEAST	25	P41940|MPG1_YEAST	45	P0CX82|RL19A_YEAST	37
P07806|SYV_YEAST	17	P32316|ACH1_YEAST	35	P48570|HOSC_YEAST	16	P17505|MDHM_YEAST	47	P0CX38|RS6B_YEAST	54	P48570|HOSC_YEAST	16	Q05506|SYRC_YEAST	29	P33734|HIS5_YEAST	25	Q05911|PUR8_YEAST	40	P16120|THRC_YEAST	32	P41939|IDHC_YEAST	33	P32327|PYC2_YEAST	6	P04173|LEU3_YEAST	46	P52910|ACS2_YEAST	41
P0CX43|RL1A_YEAST	36	P00817|IPYR_YEAST	51	P10614|CP51_YEAST	28	P16120|THRC_YEAST	39	P0CX37|RS6A_YEAST	54	P32191|GPDM_YEAST	28	P08536|MET3_YEAST	40	P0CX85|RL35B_YEAST	49	P31373|CYS3_YEAST	50	P40825|SYA_YEAST	31	P38011|GBLP_YEAST	67	P25443|RS2_YEAST	62	P33734|HIS5_YEAST	34	P0CX32|RS24B_YEAST	53
P0CX44|RL1B_YEAST	36	P07264|LEUC_YEAST	26	P28240|ACEA_YEAST	38	P38011|GBLP_YEAST	53	P38891|BCA1_YEAST	51	P08679|CISY2_YEAST	39	P38219|OLA1_YEAST	25	P0CX84|RL35A_YEAST	49	P80210|PURA_YEAST	43	P32497|EIF3C_YEAST	23	P48570|HOSC_YEAST	20	P00331|ADH2_YEAST	28	P38708|YHI0_YEAST	27	P0CX31|RS24A_YEAST	53
P32327|PYC2_YEAST	2	P0CX43|RL1A_YEAST	53	P00817|IPYR_YEAST	51	P32340|NDI1_YEAST	39	P32340|NDI1_YEAST	39	Q12680|GLT1_YEAST	14	P16862|PFKA2_YEAST	24	P07256|QCR1_YEAST	35	P39708|DHE5_YEAST	6	P0CX32|RS24B_YEAST	53	P40825|SYA_YEAST	29	P32340|NDI1_YEAST	38	P0CX46|RL2B_YEAST	67	P00817|IPYR_YEAST	44
P06105|SC160_YEAST	25	P0CX44|RL1B_YEAST	53	P33734|HIS5_YEAST	26	P0CX43|RL1A_YEAST	53	Q12122|HOSM_YEAST	8	P00817|IPYR_YEAST	49	P0CX32|RS24B_YEAST	53	P39676|FHP_YEAST	54	P0CX38|RS6B_YEAST	46	P0CX31|RS24A_YEAST	53	P13663|DHAS_YEAST	36	P00817|IPYR_YEAST	47	P0CX45|RL2A_YEAST	67	P23542|AATC_YEAST	38
P0CX83|RL19B_YEAST	40	P40054|SERA_YEAST	14	P07342|ILVB_YEAST	26	P0CX44|RL1B_YEAST	53	P07264|LEUC_YEAST	25	P16862|PFKA2_YEAST	26	P0CX31|RS24A_YEAST	53	P48570|HOSC_YEAST	16	P0CX37|RS6A_YEAST	46	Q01217|ARG56_YEAST	28	P07342|ILVB_YEAST	24	P33442|RS3A1_YEAST	13	P47143|ADK_YEAST	55	P13663|DHAS_YEAST	38
P0CX82|RL19A_YEAST	40	P16120|THRC_YEAST	42	P07806|SYV_YEAST	24	P38891|BCA1_YEAST	48	P38788|SSZ1_YEAST	44	P40510|SER33_YEAST	20	P33734|HIS5_YEAST	28	P31373|CYS3_YEAST	52	P48570|HOSC_YEAST	19	P38219|OLA1_YEAST	39	P21954|IDHP_YEAST	39	P38891|BCA1_YEAST	46	P52910|ACS2_YEAST	42	P38625|GUAA_YEAST	27
P0CX32|RS24B_YEAST	52	P21954|IDHP_YEAST	39	P26637|SYLC_YEAST	21	P26637|SYLC_YEAST	23	P10081|IF4A_YEAST	41	P31373|CYS3_YEAST	58	P04807|HXKB_YEAST	47	P25443|RS2_YEAST	72	Q03195|RLI1_YEAST	25	P54113|PUR91_YEAST	21	P54113|PUR91_YEAST	21	Q12122|HOSM_YEAST	8	P25443|RS2_YEAST	65	Q05022|RRP5_YEAST	10
P0CX31|RS24A_YEAST	52	P06105|SC160_YEAST	18	P39676|FHP_YEAST	46	P10869|AK_YEAST	32	P07170|KAD2_YEAST	53	P07170|KAD2_YEAST	57	P52910|ACS2_YEAST	33	P47143|ADK_YEAST	51	P07256|QCR1_YEAST	35	Q05911|PUR8_YEAST	38	P38788|SSZ1_YEAST	44	P0CX85|RL35B_YEAST	49	P32419|MDHP_YEAST	42	P38219|OLA1_YEAST	29
P41277|GPP1_YEAST	52	P38625|GUAA_YEAST	29	P05317|RLA0_YEAST	39	P08417|FUMH_YEAST	36	Q03690|CLU_YEAST	14	P07264|LEUC_YEAST	26	P39708|DHE5_YEAST	8	P53334|SCW4_YEAST	35	P07806|SYV_YEAST	22	P38788|SSZ1_YEAST	46	P53090|ARO8_YEAST	32	P0CX84|RL35A_YEAST	49	P17505|MDHM_YEAST	56	P38891|BCA1_YEAST	47
P05317|RLA0_YEAST	41	P14832|CYPH_YEAST	51	Q12122|HOSM_YEAST	8	P47143|ADK_YEAST	51	P41939|IDHC_YEAST	28	P0CX83|RL19B_YEAST	37	P26637|SYLC_YEAST	16	P05317|RLA0_YEAST	38	P54113|PUR91_YEAST	15	P32327|PYC2_YEAST	4	P38625|GUAA_YEAST	31	P32497|EIF3C_YEAST	26	P22137|CLH_YEAST	17	P40510|SER33_YEAST	16
P38708|YHI0_YEAST	25	P49090|ASNS2_YEAST	23	P13663|DHAS_YEAST	35	P38625|GUAA_YEAST	35	Q05911|PUR8_YEAST	36	P0CX82|RL19A_YEAST	37	P0CX85|RL35B_YEAST	49	P07342|ILVB_YEAST	26	P22137|CLH_YEAST	17	P39708|DHE5_YEAST	6	P0CX32|RS24B_YEAST	53	P33892|GCN1_YEAST	9	Q05506|SYRC_YEAST	38	P0CX85|RL35B_YEAST	49
P40510|SER33_YEAST	19	P47120|DOHH_YEAST	56	P49367|LYS4_YEAST	30	P04802|SYDC_YEAST	30	P0CX83|RL19B_YEAST	37	P16474|BIP_YEAST	19	P0CX84|RL35A_YEAST	49	P26637|SYLC_YEAST	19	Q05506|SYRC_YEAST	29	P07256|QCR1_YEAST	35	P0CX31|RS24A_YEAST	53	P0CX43|RL1A_YEAST	46	P00331|ADH2_YEAST	23	P0CX84|RL35A_YEAST	49
P26786|RS7A_YEAST	36	P04802|SYDC_YEAST	30	P11353|HEM6_YEAST	36	P16474|BIP_YEAST	22	P0CX82|RL19A_YEAST	37	P22137|CLH_YEAST	14	P31373|CYS3_YEAST	44	P38754|RL14B_YEAST	57	P38625|GUAA_YEAST	28	P02406|RL28_YEAST	59	P0CX43|RL1A_YEAST	36	P0CX44|RL1B_YEAST	46	P33303|SFC1_YEAST	35	P07806|SYV_YEAST	16
P0CX54|RL12B_YEAST	64	P38219|OLA1_YEAST	36	P06105|SC160_YEAST	20	P33734|HIS5_YEAST	27	P0CX32|RS24B_YEAST	53	P40054|SERA_YEAST	12	P06105|SC160_YEAST	18	P0CX46|RL2B_YEAST	63	P04173|LEU3_YEAST	49	P22137|CLH_YEAST	15	P0CX44|RL1B_YEAST	36	Q05506|SYRC_YEAST	30	P16474|BIP_YEAST	22	P15180|SYKC_YEAST	24
P0CX53|RL12A_YEAST	64	Q03195|RLI1_YEAST	24	P38219|OLA1_YEAST	33	P08679|CISY2_YEAST	41	P0CX31|RS24A_YEAST	53	P33734|HIS5_YEAST	24	P0CX38|RS6B_YEAST	43	P0CX45|RL2A_YEAST	63	P33892|GCN1_YEAST	9	P05317|RLA0_YEAST	41	P00331|ADH2_YEAST	20	P13663|DHAS_YEAST	36	P38891|BCA1_YEAST	55	P06105|SC160_YEAST	20
P41940|MPG1_YEAST	40	P54113|PUR91_YEAST	17	P25087|ERG6_YEAST	37	P07170|KAD2_YEAST	57	P40510|SER33_YEAST	20	P54113|PUR91_YEAST	18	P0CX37|RS6A_YEAST	43	P21954|IDHP_YEAST	36	Q12122|HOSM_YEAST	12	P10614|CP51_YEAST	35	Q12122|HOSM_YEAST	8	P54113|PUR91_YEAST	18	P13663|DHAS_YEAST	50	P49090|ASNS2_YEAST	21
P33303|SFC1_YEAST	38	P11353|HEM6_YEAST	36	Q05506|SYRC_YEAST	26	P0CX38|RS6B_YEAST	48	P38011|GBLP_YEAST	39	P38219|OLA1_YEAST	31	P06634|DED1_YEAST	31	P13663|DHAS_YEAST	44	P14832|CYPH_YEAST	44	P00817|IPYR_YEAST	51	P40510|SER33_YEAST	14	P0CX32|RS24B_YEAST	53	P40510|SER33_YEAST	22	P10869|AK_YEAST	30
P40054|SERA_YEAST	14	P39708|DHE5_YEAST	6	P0CX85|RL35B_YEAST	49	P0CX37|RS6A_YEAST	48	P09201|F16P_YEAST	55	P40825|SYA_YEAST	30	P20967|ODO1_YEAST	17	P0CX38|RS6B_YEAST	54	P33734|HIS5_YEAST	24	P33734|HIS5_YEAST	27	P08536|MET3_YEAST	37	P0CX31|RS24A_YEAST	53	P38249|EIF3A_YEAST	22	P38708|YHI0_YEAST	26
P00817|IPYR_YEAST	46	P25087|ERG6_YEAST	39	P0CX84|RL35A_YEAST	49	P23542|AATC_YEAST	42	P04802|SYDC_YEAST	30	P0CX85|RL35B_YEAST	49	P40054|SERA_YEAST	6	P0CX37|RS6A_YEAST	54	P49723|RIR4_YEAST	45	P0CX85|RL35B_YEAST	49	P38891|BCA1_YEAST	43	P33734|HIS5_YEAST	28	P21264|PUR6_YEAST	34	Q03690|CLU_YEAST	10
P40825|SYA_YEAST	25	P32074|COPG_YEAST	23	P38754|RL14B_YEAST	62	P40510|SER33_YEAST	15	P38625|GUAA_YEAST	29	P0CX84|RL35A_YEAST	49	P09435|HSP73_YEAST	6	P49723|RIR4_YEAST	45	P52910|ACS2_YEAST	39	P0CX84|RL35A_YEAST	49	P40054|SERA_YEAST	12	Q12428|PRPD_YEAST	31	P00817|IPYR_YEAST	51	P40054|SERA_YEAST	12
P17505|MDHM_YEAST	47	P33303|SFC1_YEAST	38	P0CX54|RL12B_YEAST	64	P0CX85|RL35B_YEAST	49	P26637|SYLC_YEAST	19	Q03690|CLU_YEAST	13	P07170|KAD2_YEAST	50	P52910|ACS2_YEAST	33	P25087|ERG6_YEAST	36	P17967|PDI_YEAST	31	P07806|SYV_YEAST	21	P06105|SC160_YEAST	20	P07264|LEUC_YEAST	33	Q05911|PUR8_YEAST	36
P0CX85|RL35B_YEAST	46	P40495|LYS12_YEAST	37	P0CX53|RL12A_YEAST	64	P0CX84|RL35A_YEAST	49	P22137|CLH_YEAST	15	P13663|DHAS_YEAST	39	P31539|HS104_YEAST	25	Q03195|RLI1_YEAST	24	P05317|RLA0_YEAST	32	P49090|ASNS2_YEAST	21	P28241|IDH2_YEAST	35	P53090|ARO8_YEAST	30	P07806|SYV_YEAST	20	P17505|MDHM_YEAST	38
P0CX84|RL35A_YEAST	46	P07256|QCR1_YEAST	31	P32368|SAC1_YEAST	23	P53090|ARO8_YEAST	28	P08417|FUMH_YEAST	32	P28834|IDH1_YEAST	34	P50095|IMDH3_YEAST	12	P0CX83|RL19B_YEAST	37	P41277|GPP1_YEAST	26	P49367|LYS4_YEAST	32	P0CX83|RL19B_YEAST	32	P40510|SER33_YEAST	20	P53090|ARO8_YEAST	34	P07170|KAD2_YEAST	47
P47143|ADK_YEAST	41	P0CX38|RS6B_YEAST	42	P33892|GCN1_YEAST	8	P0CX46|RL2B_YEAST	63	P39708|DHE5_YEAST	8	P0CX46|RL2B_YEAST	66	P0CX83|RL19B_YEAST	36	P0CX82|RL19A_YEAST	37	P02406|RL28_YEAST	59	P41277|GPP1_YEAST	44	P0CX82|RL19A_YEAST	32	P07806|SYV_YEAST	18	P32191|GPDM_YEAST	27	P32497|EIF3C_YEAST	19
P52910|ACS2_YEAST	34	P0CX37|RS6A_YEAST	42	P47120|DOHH_YEAST	49	P0CX45|RL2A_YEAST	63	Q12428|PRPD_YEAST	39	P0CX45|RL2A_YEAST	66	P0CX82|RL19A_YEAST	36	P07267|CARP_YEAST	26	P60010|ACT_YEAST	49	P31373|CYS3_YEAST	50	P32191|GPDM_YEAST	21	Q03690|CLU_YEAST	16	P08417|FUMH_YEAST	35	P02406|RL28_YEAST	52
P14127|RS17B_YEAST	58	P0CX54|RL12B_YEAST	64	Q02326|RL6A_YEAST	22	P41939|IDHC_YEAST	27	P16474|BIP_YEAST	21	P47143|ADK_YEAST	51	P38754|RL14B_YEAST	57	P04173|LEU3_YEAST	49	P0CX83|RL19B_YEAST	42	P25087|ERG6_YEAST	45	P16474|BIP_YEAST	17	P40825|SYA_YEAST	25	P08679|CISY2_YEAST	42	P31373|CYS3_YEAST	44
P02407|RS17A_YEAST	58	P0CX53|RL12A_YEAST	64	P05739|RL6B_YEAST	25	P38219|OLA1_YEAST	37	P23542|AATC_YEAST	45	P38788|SSZ1_YEAST	38	P05738|RL9A_YEAST	18	P02406|RL28_YEAST	52	P0CX82|RL19A_YEAST	42	P14832|CYPH_YEAST	51	P05317|RLA0_YEAST	31	P0CX46|RL2B_YEAST	67	P0CX43|RL1A_YEAST	54	Q05506|SYRC_YEAST	29
P39708|DHE5_YEAST	6	P26263|PDC6_YEAST	8	P14832|CYPH_YEAST	44	P38788|SSZ1_YEAST	40	P17505|MDHM_YEAST	47	P38011|GBLP_YEAST	41	P14832|CYPH_YEAST	44	P0CX54|RL12B_YEAST	64	P41805|RL10_YEAST	52	P0CX46|RL2B_YEAST	63	P04802|SYDC_YEAST	23	P0CX45|RL2A_YEAST	67	P0CX44|RL1B_YEAST	54	P16474|BIP_YEAST	12
P07264|LEUC_YEAST	35	P52910|ACS2_YEAST	34	P05738|RL9A_YEAST	51	P00958|SYMC_YEAST	26	P16862|PFKA2_YEAST	25	P39708|DHE5_YEAST	6	P02406|RL28_YEAST	52	P0CX53|RL12A_YEAST	64	P0CX85|RL35B_YEAST	38	P0CX45|RL2A_YEAST	63	Q00711|SDHA_YEAST	35	P0CX83|RL19B_YEAST	40	P07267|CARP_YEAST	34	P07702|LYS2_YEAST	19
P05739|RL6B_YEAST	31	P23542|AATC_YEAST	45	P38934|BFR1_YEAST	34	P07702|LYS2_YEAST	18	P41805|RL10_YEAST	47	P53090|ARO8_YEAST	24	P22137|CLH_YEAST	13	P25087|ERG6_YEAST	38	P0CX84|RL35A_YEAST	38	P04173|LEU3_YEAST	44	P31373|CYS3_YEAST	50	P0CX82|RL19A_YEAST	40	P07170|KAD2_YEAST	57	P54113|PUR91_YEAST	15
P39676|FHP_YEAST	43	P40825|SYA_YEAST	30	P49723|RIR4_YEAST	37	P31373|CYS3_YEAST	56	P40825|SYA_YEAST	29	P07702|LYS2_YEAST	12	P39522|ILV3_YEAST	22	P54113|PUR91_YEAST	21	P21954|IDHP_YEAST	33	P41805|RL10_YEAST	42	P0CX38|RS6B_YEAST	54	P38708|YHI0_YEAST	24	P38013|AHP1_YEAST	77	P33892|GCN1_YEAST	8
P38011|GBLP_YEAST	38	P41805|RL10_YEAST	47	P23542|AATC_YEAST	42	P43567|AGX1_YEAST	39	P05738|RL9A_YEAST	14	P00958|SYMC_YEAST	20	P07702|LYS2_YEAST	14	P06105|SC160_YEAST	23	P26263|PDC6_YEAST	13	P07806|SYV_YEAST	23	P0CX37|RS6A_YEAST	54	P02406|RL28_YEAST	52	P05317|RLA0_YEAST	38	P06634|DED1_YEAST	36
P02406|RL28_YEAST	52	P22137|CLH_YEAST	16	Q01217|ARG56_YEAST	20	P28834|IDH1_YEAST	34	P0CX85|RL35B_YEAST	49	P38754|RL14B_YEAST	57	P27616|PUR7_YEAST	36	Q12122|HOSM_YEAST	10	P07702|LYS2_YEAST	19	P13663|DHAS_YEAST	41	P39522|ILV3_YEAST	23	P49090|ASNS2_YEAST	28	P23542|AATC_YEAST	46	P33303|SFC1_YEAST	35
P49090|ASNS2_YEAST	17	P0CX83|RL19B_YEAST	37	Q01574|ACS1_YEAST	20	P54839|HMCS_YEAST	37	P0CX84|RL35A_YEAST	49	P07806|SYV_YEAST	19	P41805|RL10_YEAST	43	P10614|CP51_YEAST	28	P13663|DHAS_YEAST	41	P05739|RL6B_YEAST	31	P32497|EIF3C_YEAST	18	P47143|ADK_YEAST	51	P06105|SC160_YEAST	25	P39708|DHE5_YEAST	11
P41805|RL10_YEAST	48	P0CX82|RL19A_YEAST	37	P16120|THRC_YEAST	24	P0CX83|RL19B_YEAST	40	P10869|AK_YEAST	32	P23542|AATC_YEAST	42	P26263|PDC6_YEAST	14	P49367|LYS4_YEAST	35	P07264|LEUC_YEAST	25	P0CX83|RL19B_YEAST	37	P06105|SC160_YEAST	21	P26786|RS7A_YEAST	36	P49090|ASNS2_YEAST	24	Q08972|NEW1_YEAST	14
Q03195|RLI1_YEAST	17	P05739|RL6B_YEAST	30	P07264|LEUC_YEAST	23	P0CX82|RL19A_YEAST	40	P06634|DED1_YEAST	31	P07267|CARP_YEAST	26	P26786|RS7A_YEAST	36	P05738|RL9A_YEAST	18	P04802|SYDC_YEAST	26	P0CX82|RL19A_YEAST	37	P07702|LYS2_YEAST	14	P28241|IDH2_YEAST	44	P33892|GCN1_YEAST	11	Q12428|PRPD_YEAST	29
P38219|OLA1_YEAST	25	P05738|RL9A_YEAST	18	P0CX48|RS11B_YEAST	54	P38013|AHP1_YEAST	86	P08679|CISY2_YEAST	39	P05738|RL9A_YEAST	51	P33303|SFC1_YEAST	35	P32497|EIF3C_YEAST	21	P32497|EIF3C_YEAST	19	P07267|CARP_YEAST	28	P33892|GCN1_YEAST	9	P26637|SYLC_YEAST	18	P0CX32|RS24B_YEAST	53	P14832|CYPH_YEAST	51
P31373|CYS3_YEAST	34	P05317|RLA0_YEAST	41	P0CX47|RS11A_YEAST	54	P40054|SERA_YEAST	12	P02406|RL28_YEAST	52	P53341|MAL12_YEAST	20	P10869|AK_YEAST	29	P14832|CYPH_YEAST	44	P38754|RL14B_YEAST	57	P0CX38|RS6B_YEAST	49	P38013|AHP1_YEAST	77	P07170|KAD2_YEAST	48	P0CX31|RS24A_YEAST	53	P0CX40|RS8B_YEAST	42
P25087|ERG6_YEAST	39	P0CX85|RL35B_YEAST	49	P41805|RL10_YEAST	47	P0CX32|RS24B_YEAST	53	P38013|AHP1_YEAST	80	P38158|MAL32_YEAST	20	P39015|STM1_YEAST	53	P38088|SYG_YEAST	27	P0CX54|RL12B_YEAST	64	P0CX37|RS6A_YEAST	49	P07170|KAD2_YEAST	41	P40054|SERA_YEAST	10	P16862|PFKA2_YEAST	34	P0CX39|RS8A_YEAST	42
Q12118|SGT2_YEAST	31	P0CX84|RL35A_YEAST	49	P33303|SFC1_YEAST	32	P0CX31|RS24A_YEAST	53	P07702|LYS2_YEAST	14	P41805|RL10_YEAST	47	Q12680|GLT1_YEAST	9	P32074|COPG_YEAST	20	P0CX53|RL12A_YEAST	64	P17505|MDHM_YEAST	44	P14832|CYPH_YEAST	51	P04173|LEU3_YEAST	45	P34760|TSA1_YEAST	80	P41277|GPP1_YEAST	44
Q05506|SYRC_YEAST	24	P0CX48|RS11B_YEAST	56	P17505|MDHM_YEAST	44	P07806|SYV_YEAST	23	P38754|RL14B_YEAST	52	P43567|AGX1_YEAST	37	P17505|MDHM_YEAST	36	P38934|BFR1_YEAST	37	P15303|SEC23_YEAST	25	P00958|SYMC_YEAST	23	P39708|DHE5_YEAST	7	P07267|CARP_YEAST	24	P38219|OLA1_YEAST	40	P05738|RL9A_YEAST	47
P07267|CARP_YEAST	24	P0CX47|RS11A_YEAST	56	P40212|RL13B_YEAST	56	P02406|RL28_YEAST	52	P38708|YHI0_YEAST	31	P0CX32|RS24B_YEAST	50	P41277|GPP1_YEAST	60	P16120|THRC_YEAST	28	Q02326|RL6A_YEAST	22	Q03195|RLI1_YEAST	24	P02406|RL28_YEAST	52	P38219|OLA1_YEAST	31	P11986|INO1_YEAST	38	P50095|IMDH3_YEAST	25
P38249|EIF3A_YEAST	21	Q02326|RL6A_YEAST	22	P40825|SYA_YEAST	29	P15992|HSP26_YEAST	67	P05317|RLA0_YEAST	32	P0CX31|RS24A_YEAST	50	P21264|PUR6_YEAST	26	P41805|RL10_YEAST	46	P05739|RL6B_YEAST	31	P60010|ACT_YEAST	49	Q05022|RRP5_YEAST	12	P15303|SEC23_YEAST	21	P0CX83|RL19B_YEAST	37	P05317|RLA0_YEAST	29
P26263|PDC6_YEAST	9	P0CX32|RS24B_YEAST	59	P22137|CLH_YEAST	14	P38708|YHI0_YEAST	28	P40054|SERA_YEAST	12	P09624|DLDH_YEAST	23	P05317|RLA0_YEAST	29	P36013|MAOM_YEAST	30	P06634|DED1_YEAST	36	P26637|SYLC_YEAST	19	P41805|RL10_YEAST	46	P21264|PUR6_YEAST	26	P0CX82|RL19A_YEAST	37	P21264|PUR6_YEAST	24
P04802|SYDC_YEAST	27	P0CX31|RS24A_YEAST	59	P15180|SYKC_YEAST	24	P06105|SC160_YEAST	22	P28834|IDH1_YEAST	32	P02406|RL28_YEAST	52	P38013|AHP1_YEAST	65	P26263|PDC6_YEAST	4	P07267|CARP_YEAST	26	P21954|IDHP_YEAST	41	P17709|HXKG_YEAST	19	P39708|DHE5_YEAST	8	P40054|SERA_YEAST	15	P17967|PDI_YEAST	29
P05738|RL9A_YEAST	14	P38754|RL14B_YEAST	62	P54113|PUR91_YEAST	14	P41805|RL10_YEAST	47	P43567|AGX1_YEAST	37	P06105|SC160_YEAST	19	P0CX40|RS8B_YEAST	42	P04802|SYDC_YEAST	28	P49367|LYS4_YEAST	29	P32368|SAC1_YEAST	26	P26786|RS7A_YEAST	36	Q05022|RRP5_YEAST	11	P02406|RL28_YEAST	59	P05739|RL6B_YEAST	27
P00958|SYMC_YEAST	23	P13663|DHAS_YEAST	39	P52910|ACS2_YEAST	26	P40495|LYS12_YEAST	40	P36060|MCR1_YEAST	51	P53598|SUCA_YEAST	29	P0CX39|RS8A_YEAST	42	P38625|GUAA_YEAST	26	P38088|SYG_YEAST	27	P53334|SCW4_YEAST	35	P38249|EIF3A_YEAST	19	P04802|SYDC_YEAST	24	P14832|CYPH_YEAST	51	P0CX54|RL12B_YEAST	59
Q02326|RL6A_YEAST	22	P33734|HIS5_YEAST	29	P21264|PUR6_YEAST	19	P05738|RL9A_YEAST	14	P31373|CYS3_YEAST	53	P80235|CACM_YEAST	17	P0CX52|RS16B_YEAST	66	P26321|RL5_YEAST	50	P40825|SYA_YEAST	29	P04806|HXKA_YEAST	42	P04173|LEU3_YEAST	34	P32419|MDHP_YEAST	33	P0CX38|RS6B_YEAST	47	P0CX53|RL12A_YEAST	59
P38754|RL14B_YEAST	62	P47143|ADK_YEAST	46	P26321|RL5_YEAST	50	P07264|LEUC_YEAST	25	P39522|ILV3_YEAST	22	P04802|SYDC_YEAST	22	P0CX51|RS16A_YEAST	66	P17709|HXKG_YEAST	19	P36013|MAOM_YEAST	35	P47143|ADK_YEAST	47	P15180|SYKC_YEAST	24	P31373|CYS3_YEAST	51	P0CX37|RS6A_YEAST	47	P27616|PUR7_YEAST	47
P0CX38|RS6B_YEAST	34	P10614|CP51_YEAST	30	P10869|AK_YEAST	31	P05739|RL6B_YEAST	27	P06105|SC160_YEAST	17	P40495|LYS12_YEAST	43	P32340|NDI1_YEAST	35	P33303|SFC1_YEAST	32	P17967|PDI_YEAST	28	P17709|HXKG_YEAST	26	P30624|LCF1_YEAST	22	P28834|IDH1_YEAST	35	P0CX85|RL35B_YEAST	46	P38013|AHP1_YEAST	65
P0CX37|RS6A_YEAST	34	P00958|SYMC_YEAST	21	P38088|SYG_YEAST	27	P26786|RS7A_YEAST	36	P14832|CYPH_YEAST	51	P39522|ILV3_YEAST	22	P0CX54|RL12B_YEAST	64	Q02326|RL6A_YEAST	22	P11353|HEM6_YEAST	41	P14127|RS17B_YEAST	46	P14127|RS17B_YEAST	46	P38754|RL14B_YEAST	62	P0CX84|RL35A_YEAST	46	P04802|SYDC_YEAST	24
P48164|RS7B_YEAST	25	Q12363|WTM1_YEAST	30	P14127|RS17B_YEAST	43	P39522|ILV3_YEAST	24	P0CX52|RS16B_YEAST	66	P05317|RLA0_YEAST	32	P0CX53|RL12A_YEAST	64	P0CX40|RS8B_YEAST	42	P48164|RS7B_YEAST	33	P02407|RS17A_YEAST	46	P02407|RS17A_YEAST	46	P16474|BIP_YEAST	19	P28241|IDH2_YEAST	35	P26786|RS7A_YEAST	36
P21264|PUR6_YEAST	21	P17505|MDHM_YEAST	53	P02407|RS17A_YEAST	43	P14832|CYPH_YEAST	51	P0CX51|RS16A_YEAST	66	P38013|AHP1_YEAST	76	P40212|RL13B_YEAST	41	P0CX39|RS8A_YEAST	42	P17709|HXKG_YEAST	18	P0CX48|RS11B_YEAST	58	Q02326|RL6A_YEAST	22	P80235|CACM_YEAST	18	P80235|CACM_YEAST	18	P04173|LEU3_YEAST	41
Q03690|CLU_YEAST	13	P10869|AK_YEAST	32	P04802|SYDC_YEAST	25	P05317|RLA0_YEAST	32	P11986|INO1_YEAST	35	P30902|ATP7_YEAST	60	P34760|TSA1_YEAST	64	P32471|EF1B_YEAST	53	P23542|AATC_YEAST	42	P0CX47|RS11A_YEAST	58	P28834|IDH1_YEAST	31	P09624|DLDH_YEAST	22	P06634|DED1_YEAST	39	P14127|RS17B_YEAST	43
P15705|STI1_YEAST	29	P06634|DED1_YEAST	31	P60010|ACT_YEAST	42	P48164|RS7B_YEAST	33	P07806|SYV_YEAST	20	P10869|AK_YEAST	32	P38249|EIF3A_YEAST	21	P04806|HXKA_YEAST	41	P40495|LYS12_YEAST	39	P07264|LEUC_YEAST	29	P05739|RL6B_YEAST	31	P34760|TSA1_YEAST	73	P04802|SYDC_YEAST	30	P02407|RS17A_YEAST	43
Q12460|NOP56_YEAST	29	P36013|MAOM_YEAST	30	P31373|CYS3_YEAST	50	P11986|INO1_YEAST	38	P17967|PDI_YEAST	29	P26786|RS7A_YEAST	36	P26321|RL5_YEAST	45	P05739|RL6B_YEAST	31	P0CX48|RS11B_YEAST	58	P38625|GUAA_YEAST	30	Q03195|RLI1_YEAST	21	P0CX40|RS8B_YEAST	50	P17709|HXKG_YEAST	21	P38088|SYG_YEAST	20
P20967|ODO1_YEAST	20	P28834|IDH1_YEAST	32	P32074|COPG_YEAST	22	Q02326|RL6A_YEAST	21	Q02326|RL6A_YEAST	21	P0CX52|RS16B_YEAST	58	P48164|RS7B_YEAST	25	P23542|AATC_YEAST	39	P0CX47|RS11A_YEAST	58	P26263|PDC6_YEAST	13	P16862|PFKA2_YEAST	23	P0CX39|RS8A_YEAST	50	P60010|ACT_YEAST	46	P48164|RS7B_YEAST	25
P38088|SYG_YEAST	27	P49367|LYS4_YEAST	30	P26786|RS7A_YEAST	42	P32074|COPG_YEAST	21	P00958|SYMC_YEAST	23	P0CX51|RS16A_YEAST	58	Q02326|RL6A_YEAST	21	Q03690|CLU_YEAST	15	P16120|THRC_YEAST	28	P04802|SYDC_YEAST	26	P47143|ADK_YEAST	51	P0CX38|RS6B_YEAST	47	Q04728|ARGJ_YEAST	31	Q02326|RL6A_YEAST	22
P39533|ACON2_YEAST	19	P15303|SEC23_YEAST	25	P38625|GUAA_YEAST	25	P38754|RL14B_YEAST	52	P60010|ACT_YEAST	49	P08417|FUMH_YEAST	31	P05739|RL6B_YEAST	30	Q12118|SGT2_YEAST	37	P47120|DOHH_YEAST	56	P20967|ODO1_YEAST	18	P38754|RL14B_YEAST	57	P0CX37|RS6A_YEAST	47	P14127|RS17B_YEAST	46	P36013|MAOM_YEAST	25
P36013|MAOM_YEAST	28	P26637|SYLC_YEAST	21	P15303|SEC23_YEAST	21	P53598|SUCA_YEAST	36	P41277|GPP1_YEAST	50	P49090|ASNS2_YEAST	14	P23542|AATC_YEAST	39	P40825|SYA_YEAST	28	P04806|HXKA_YEAST	29	P52910|ACS2_YEAST	28	Q08972|NEW1_YEAST	16	P14127|RS17B_YEAST	46	P02407|RS17A_YEAST	46	P26637|SYLC_YEAST	19
P15303|SEC23_YEAST	25	P49089|ASNS1_YEAST	25	P17967|PDI_YEAST	29	P0CX54|RL12B_YEAST	64	P09624|DLDH_YEAST	20	Q04728|ARGJ_YEAST	34	Q05022|RRP5_YEAST	10	P16467|PDC5_YEAST	6	P10869|AK_YEAST	26	P0CX54|RL12B_YEAST	60	P07267|CARP_YEAST	23	P02407|RS17A_YEAST	46	P36060|MCR1_YEAST	46	Q12460|NOP56_YEAST	25
P27616|PUR7_YEAST	40	P53334|SCW4_YEAST	35	P47143|ADK_YEAST	43	P0CX53|RL12A_YEAST	64	P38088|SYG_YEAST	24	P0CX40|RS8B_YEAST	42	Q03195|RLI1_YEAST	18	P48164|RS7B_YEAST	41	P17505|MDHM_YEAST	38	P0CX53|RL12A_YEAST	60	P34760|TSA1_YEAST	70	P14832|CYPH_YEAST	51	P10869|AK_YEAST	32	P0CX38|RS6B_YEAST	50
P07256|QCR1_YEAST	21	P02406|RL28_YEAST	52	Q12363|WTM1_YEAST	23	P09624|DLDH_YEAST	30	P05739|RL6B_YEAST	30	P0CX39|RS8A_YEAST	42	P32497|EIF3C_YEAST	17	P10869|AK_YEAST	21	P05738|RL9A_YEAST	18	P27616|PUR7_YEAST	45	P48164|RS7B_YEAST	25	P06634|DED1_YEAST	33	P31373|CYS3_YEAST	47	P0CX37|RS6A_YEAST	50
Q12428|PRPD_YEAST	28	P40212|RL13B_YEAST	54	P0CX52|RS16B_YEAST	59	P60010|ACT_YEAST	38	P30902|ATP7_YEAST	57	P40212|RL13B_YEAST	52	P05756|RS13_YEAST	58	P26786|RS7A_YEAST	36	P21264|PUR6_YEAST	24	Q12363|WTM1_YEAST	30	P09624|DLDH_YEAST	20	P05738|RL9A_YEAST	48	P43567|AGX1_YEAST	38	P09624|DLDH_YEAST	22
P53334|SCW4_YEAST	35	Q12690|RL13A_YEAST	54	P0CX51|RS16A_YEAST	59	P36013|MAOM_YEAST	32	P26786|RS7A_YEAST	36	Q02207|FOX2_YEAST	18	P36013|MAOM_YEAST	20	P11353|HEM6_YEAST	48	P26637|SYLC_YEAST	19	Q12118|SGT2_YEAST	42	P33330|SERC_YEAST	35	P08679|CISY2_YEAST	31	P08524|FPPS_YEAST	38	Q03195|RLI1_YEAST	20
P15703|BGL2_YEAST	24	P26786|RS7A_YEAST	36	P33330|SERC_YEAST	30	P33330|SERC_YEAST	30	P0CX54|RL12B_YEAST	64	P11986|INO1_YEAST	33	P05748|RL15A_YEAST	47	P60010|ACT_YEAST	38	Q12363|WTM1_YEAST	30	P53622|COPA_YEAST	14	P0CX54|RL12B_YEAST	60	P29547|EF1G1_YEAST	29	P38988|GGC1_YEAST	44	P41805|RL10_YEAST	35
P32377|MVD1_YEAST	41	P38013|AHP1_YEAST	80	P07702|LYS2_YEAST	11	P53341|MAL12_YEAST	20	P0CX53|RL12A_YEAST	64	P21264|PUR6_YEAST	21	Q12428|PRPD_YEAST	27	P41939|IDHC_YEAST	20	P06105|SC160_YEAST	25	Q02326|RL6A_YEAST	21	P0CX53|RL12A_YEAST	60	P05317|RLA0_YEAST	29	P33416|HSP78_YEAST	13	P30902|ATP7_YEAST	52
P60010|ACT_YEAST	40	P0CX40|RS8B_YEAST	50	Q12118|SGT2_YEAST	33	P38158|MAL32_YEAST	20	P07267|CARP_YEAST	25	P38249|EIF3A_YEAST	23	P38934|BFR1_YEAST	34	P14127|RS17B_YEAST	46	P05756|RS13_YEAST	64	P10869|AK_YEAST	27	P53598|SUCA_YEAST	26	P08417|FUMH_YEAST	31	Q00711|SDHA_YEAST	32	P07267|CARP_YEAST	24
P10869|AK_YEAST	23	P0CX39|RS8A_YEAST	50	P0CX40|RS8B_YEAST	42	Q04728|ARGJ_YEAST	40	P48164|RS7B_YEAST	33	P14832|CYPH_YEAST	44	P16120|THRC_YEAST	22	P02407|RS17A_YEAST	46	Q12690|RL13A_YEAST	54	P39533|ACON2_YEAST	24	P30902|ATP7_YEAST	59	Q08972|NEW1_YEAST	17	P41805|RL10_YEAST	51	P15303|SEC23_YEAST	21
P15624|SYFB_YEAST	21	P60010|ACT_YEAST	49	P0CX39|RS8A_YEAST	42	P32497|EIF3C_YEAST	20	P21264|PUR6_YEAST	19	P38988|GGC1_YEAST	47	P33330|SERC_YEAST	30	P17967|PDI_YEAST	28	P40212|RL13B_YEAST	54	Q04728|ARGJ_YEAST	34	P05756|RS13_YEAST	58	Q02326|RL6A_YEAST	22	P09624|DLDH_YEAST	23	P40495|LYS12_YEAST	33
P32368|SAC1_YEAST	29	P15180|SYKC_YEAST	24	P00958|SYMC_YEAST	20	P07267|CARP_YEAST	26	P38764|RPN1_YEAST	18	P26784|RL16A_YEAST	24	P40495|LYS12_YEAST	40	P0CX48|RS11B_YEAST	54	P38764|RPN1_YEAST	17	Q12690|RL13A_YEAST	54	Q12690|RL13A_YEAST	54	P05739|RL6B_YEAST	26	P40495|LYS12_YEAST	33	P38249|EIF3A_YEAST	21
P12695|ODP2_YEAST	24	P33330|SERC_YEAST	35	P39533|ACON2_YEAST	17	P38088|SYG_YEAST	27	Q03195|RLI1_YEAST	18	P09457|ATPO_YEAST	55	P04802|SYDC_YEAST	23	P0CX47|RS11A_YEAST	54	P49090|ASNS2_YEAST	19	P40212|RL13B_YEAST	54	P40212|RL13B_YEAST	54	P36060|MCR1_YEAST	54	P26786|RS7A_YEAST	36	P0CX48|RS11B_YEAST	54
P0CX40|RS8B_YEAST	42	P14127|RS17B_YEAST	46	P53622|COPA_YEAST	13	P26263|PDC6_YEAST	16	P25087|ERG6_YEAST	33	P0CX48|RS11B_YEAST	54	P14127|RS17B_YEAST	46	Q05506|SYRC_YEAST	27	Q03690|CLU_YEAST	13	P41939|IDHC_YEAST	22	P05738|RL9A_YEAST	47	P00175|CYB2_YEAST	29	P05739|RL6B_YEAST	27	P0CX47|RS11A_YEAST	54
P0CX39|RS8A_YEAST	42	P02407|RS17A_YEAST	46	P0CX38|RS6B_YEAST	42	P49090|ASNS2_YEAST	21	P0CX48|RS11B_YEAST	54	P0CX47|RS11A_YEAST	54	P02407|RS17A_YEAST	46	P27616|PUR7_YEAST	45	P26321|RL5_YEAST	45	P21264|PUR6_YEAST	21	P26637|SYLC_YEAST	15	P07702|LYS2_YEAST	16	P04806|HXKA_YEAST	38	P00958|SYMC_YEAST	23
P53252|PIL1_YEAST	40	P48164|RS7B_YEAST	41	P0CX37|RS6A_YEAST	42	P26321|RL5_YEAST	47	P0CX47|RS11A_YEAST	54	P00175|CYB2_YEAST	29	Q03690|CLU_YEAST	9	P17505|MDHM_YEAST	38	P33330|SERC_YEAST	35	P26786|RS7A_YEAST	36	P17967|PDI_YEAST	25	P40212|RL13B_YEAST	54	Q12460|NOP56_YEAST	25	P28241|IDH2_YEAST	29
P33330|SERC_YEAST	34	P32563|VPH1_YEAST	14	P15703|BGL2_YEAST	19	P22133|MDHC_YEAST	31	P54839|HMCS_YEAST	31	P15992|HSP26_YEAST	61	P16467|PDC5_YEAST	6	P47120|DOHH_YEAST	50	P41939|IDHC_YEAST	20	P0CX40|RS8B_YEAST	42	P26263|PDC6_YEAST	6	Q12690|RL13A_YEAST	54	P49723|RIR4_YEAST	35	P31539|HS104_YEAST	19
P32340|NDI1_YEAST	36	P07702|LYS2_YEAST	15	P38249|EIF3A_YEAST	20	P25087|ERG6_YEAST	30	P12695|ODP2_YEAST	25	Q03195|RLI1_YEAST	19	P00958|SYMC_YEAST	20	P21264|PUR6_YEAST	19	P0CX46|RL2B_YEAST	63	P0CX39|RS8A_YEAST	42	P38219|OLA1_YEAST	27	P33330|SERC_YEAST	35	P32497|EIF3C_YEAST	21	P34760|TSA1_YEAST	67
P08524|FPPS_YEAST	26	P12695|ODP2_YEAST	25	P46654|RSSA2_YEAST	48	P32377|MVD1_YEAST	41	P14127|RS17B_YEAST	46	P26785|RL16B_YEAST	26	P26784|RL16A_YEAST	24	P33330|SERC_YEAST	35	P0CX45|RL2A_YEAST	63	P33303|SFC1_YEAST	32	P49090|ASNS2_YEAST	21	P15180|SYKC_YEAST	23	P05738|RL9A_YEAST	51	P32340|NDI1_YEAST	37
Q12690|RL13A_YEAST	54	P21264|PUR6_YEAST	18	P32905|RSSA1_YEAST	48	P06634|DED1_YEAST	30	P02407|RS17A_YEAST	46	P32419|MDHP_YEAST	33	P07267|CARP_YEAST	24	P0CX52|RS16B_YEAST	66	P31412|VATC_YEAST	37	P0CX52|RS16B_YEAST	66	P00958|SYMC_YEAST	20	P30624|LCF1_YEAST	22	P26637|SYLC_YEAST	20	P0C2H8|RL31A_YEAST	48
P40212|RL13B_YEAST	54	Q12118|SGT2_YEAST	42	P05748|RL15A_YEAST	40	P80235|CACM_YEAST	16	P53598|SUCA_YEAST	36	P0CX54|RL12B_YEAST	64	P28241|IDH2_YEAST	31	P0CX51|RS16A_YEAST	66	Q12118|SGT2_YEAST	43	P0CX51|RS16A_YEAST	66	P26785|RL16B_YEAST	27	P60010|ACT_YEAST	42	P50095|IMDH3_YEAST	27	P33330|SERC_YEAST	25
P32614|FRDS_YEAST	20	P32497|EIF3C_YEAST	18	P02406|RL28_YEAST	46	Q03195|RLI1_YEAST	22	P49089|ASNS1_YEAST	27	P0CX53|RL12A_YEAST	64	P60010|ACT_YEAST	35	P15303|SEC23_YEAST	20	P00958|SYMC_YEAST	24	Q03690|CLU_YEAST	14	P32796|CACP_YEAST	23	P25087|ERG6_YEAST	33	P32340|NDI1_YEAST	39	P60010|ACT_YEAST	43
P41939|IDHC_YEAST	26	Q07551|KAR_YEAST	50	P27616|PUR7_YEAST	37	P14127|RS17B_YEAST	46	P80235|CACM_YEAST	16	Q00711|SDHA_YEAST	33	P15454|KGUA_YEAST	45	Q12363|WTM1_YEAST	30	Q04728|ARGJ_YEAST	39	P05756|RS13_YEAST	64	P39533|ACON2_YEAST	18	P27616|PUR7_YEAST	40	P49089|ASNS1_YEAST	22	P39076|TCPB_YEAST	25
Q04728|ARGJ_YEAST	29	P15705|STI1_YEAST	26	P07246|ADH3_YEAST	26	P02407|RS17A_YEAST	46	P53341|MAL12_YEAST	20	P48164|RS7B_YEAST	28	Q04728|ARGJ_YEAST	31	P00958|SYMC_YEAST	21	P49089|ASNS1_YEAST	28	P48164|RS7B_YEAST	41	P06634|DED1_YEAST	30	P04076|ARLY_YEAST	26	P39708|DHE5_YEAST	8	P05756|RS13_YEAST	58
P53622|COPA_YEAST	12	P27616|PUR7_YEAST	45	P29547|EF1G1_YEAST	23	Q00711|SDHA_YEAST	29	P38158|MAL32_YEAST	20	P05756|RS13_YEAST	58	Q12460|NOP56_YEAST	32	P15705|STI1_YEAST	31	P39533|ACON2_YEAST	22	Q12428|PRPD_YEAST	28	P41277|GPP1_YEAST	24	P33416|HSP78_YEAST	13	Q04894|ADH6_YEAST	31	P49367|LYS4_YEAST	25
P40495|LYS12_YEAST	32	P39015|STM1_YEAST	41	P05755|RS9B_YEAST	40	P30624|LCF1_YEAST	23	P40495|LYS12_YEAST	30	P23644|TOM40_YEAST	41	P54839|HMCS_YEAST	31	P05756|RS13_YEAST	64	P38934|BFR1_YEAST	30	P05738|RL9A_YEAST	14	P36010|NDK_YEAST	58	P26321|RL5_YEAST	44	P04801|SYTC_YEAST	23	P29547|EF1G1_YEAST	28
P08679|CISY2_YEAST	28	P32377|MVD1_YEAST	41	O13516|RS9A_YEAST	40	P15705|STI1_YEAST	28	P32471|EF1B_YEAST	52	P41277|GPP1_YEAST	42	P17967|PDI_YEAST	22	P32377|MVD1_YEAST	44	P38879|NACA_YEAST	47	P33330|SERC_YEAST	36	P0CX52|RS16B_YEAST	52	P15624|SYFB_YEAST	22	P00958|SYMC_YEAST	27	P39015|STM1_YEAST	38
P32471|EF1B_YEAST	53	P16603|NCPR_YEAST	26	P49090|ASNS2_YEAST	20	P28241|IDH2_YEAST	39	P40212|RL13B_YEAST	54	P05755|RS9B_YEAST	36	P07264|LEUC_YEAST	24	P46654|RSSA2_YEAST	48	P15703|BGL2_YEAST	24	P26321|RL5_YEAST	45	P0CX51|RS16A_YEAST	52	P0CX52|RS16B_YEAST	66	P38088|SYG_YEAST	25	P15624|SYFB_YEAST	19
P39015|STM1_YEAST	36	P09624|DLDH_YEAST	23	P26263|PDC6_YEAST	12	P0CX52|RS16B_YEAST	66	Q12690|RL13A_YEAST	54	O13516|RS9A_YEAST	36	P28834|IDH1_YEAST	25	P32905|RSSA1_YEAST	48	P39986|SPF1_YEAST	15	P32340|NDI1_YEAST	39	P15624|SYFB_YEAST	23	P0CX51|RS16A_YEAST	66	P38764|RPN1_YEAST	24	P26321|RL5_YEAST	37
P29547|EF1G1_YEAST	25	P0CX52|RS16B_YEAST	73	P24280|SEC14_YEAST	42	P0CX51|RS16A_YEAST	66	P38934|BFR1_YEAST	31	P16120|THRC_YEAST	25	P49367|LYS4_YEAST	21	P07280|RS19A_YEAST	45	P32614|FRDS_YEAST	22	Q12460|NOP56_YEAST	33	P49367|LYS4_YEAST	26	Q03195|RLI1_YEAST	21	P06208|LEU1_YEAST	28	P15705|STI1_YEAST	31
P53141|MLC1_YEAST	62	P0CX51|RS16A_YEAST	73	P28834|IDH1_YEAST	28	P21264|PUR6_YEAST	17	P05755|RS9B_YEAST	44	Q05016|YM71_YEAST	35	P38088|SYG_YEAST	21	P07281|RS19B_YEAST	45	P15705|STI1_YEAST	29	Q08972|NEW1_YEAST	16	P29547|EF1G1_YEAST	27	P41805|RL10_YEAST	35	P33330|SERC_YEAST	36	P38879|NACA_YEAST	43
P16120|THRC_YEAST	24	P07246|ADH3_YEAST	30	Q07551|KAR_YEAST	41	P0CX48|RS11B_YEAST	54	O13516|RS9A_YEAST	43	P15624|SYFB_YEAST	22	P26785|RL16B_YEAST	23	P40495|LYS12_YEAST	32	P0CX40|RS8B_YEAST	34	P39015|STM1_YEAST	45	P08679|CISY2_YEAST	31	P09457|ATPO_YEAST	53	P0CX40|RS8B_YEAST	42	P0CX52|RS16B_YEAST	50
Q12363|WTM1_YEAST	23	P29311|BMH1_YEAST	14	Q03690|CLU_YEAST	11	P0CX47|RS11A_YEAST	54	P05756|RS13_YEAST	58	P07280|RS19A_YEAST	65	P49089|ASNS1_YEAST	18	P12695|ODP2_YEAST	21	P0CX39|RS8A_YEAST	34	P15303|SEC23_YEAST	21	P40017|YAT2_YEAST	16	P50095|IMDH3_YEAST	27	P0CX39|RS8A_YEAST	42	P0CX51|RS16A_YEAST	50
P04801|SYTC_YEAST	21	P16467|PDC5_YEAST	6	P15705|STI1_YEAST	25	Q12460|NOP56_YEAST	25	Q00711|SDHA_YEAST	24	P07281|RS19B_YEAST	65	P08417|FUMH_YEAST	24	P15624|SYFB_YEAST	21	P0CX52|RS16B_YEAST	66	P15624|SYFB_YEAST	25	P11986|INO1_YEAST	29	P48164|RS7B_YEAST	33	P39533|ACON2_YEAST	25	P07280|RS19A_YEAST	58
P09624|DLDH_YEAST	19	P26321|RL5_YEAST	47	P49089|ASNS1_YEAST	25	P15303|SEC23_YEAST	28	P38249|EIF3A_YEAST	24	P12695|ODP2_YEAST	23	P27476|NSR1_YEAST	31	P38879|NACA_YEAST	47	P0CX51|RS16A_YEAST	66	P15705|STI1_YEAST	30	P27616|PUR7_YEAST	32	P38249|EIF3A_YEAST	18	P15303|SEC23_YEAST	24	P07281|RS19B_YEAST	58
P02309|H4_YEAST	50	P33892|GCN1_YEAST	8	P12695|ODP2_YEAST	23	Q08972|NEW1_YEAST	16	P0CX40|RS8B_YEAST	42	P06103|EIF3B_YEAST	18	P15180|SYKC_YEAST	24	P15703|BGL2_YEAST	19	P32368|SAC1_YEAST	24	P15180|SYKC_YEAST	22	P00175|CYB2_YEAST	23	P0CX48|RS11B_YEAST	54	Q03195|RLI1_YEAST	20	Q12690|RL13A_YEAST	54
P05756|RS13_YEAST	47	P0CX24|RL20B_YEAST	58	P26785|RL16B_YEAST	26	Q12690|RL13A_YEAST	54	P0CX39|RS8A_YEAST	42	P49089|ASNS1_YEAST	25	P15646|FBRL_YEAST	22	P53622|COPA_YEAST	14	P07280|RS19A_YEAST	58	P36013|MAOM_YEAST	33	P10869|AK_YEAST	23	P0CX47|RS11A_YEAST	54	P32796|CACP_YEAST	28	P40212|RL13B_YEAST	54
P38879|NACA_YEAST	47	P0CX23|RL20A_YEAST	58	P09624|DLDH_YEAST	20	P40212|RL13B_YEAST	54	P38988|GGC1_YEAST	48	P54839|HMCS_YEAST	37	P09457|ATPO_YEAST	49	P07806|SYV_YEAST	23	P07281|RS19B_YEAST	58	P38088|SYG_YEAST	22	P50095|IMDH3_YEAST	20	P12695|ODP2_YEAST	23	P26321|RL5_YEAST	40	P49089|ASNS1_YEAST	16
P38988|GGC1_YEAST	38	P07267|CARP_YEAST	21	P04801|SYTC_YEAST	19	Q05022|RRP5_YEAST	11	P07280|RS19A_YEAST	58	P27616|PUR7_YEAST	36	P07280|RS19A_YEAST	51	P39533|ACON2_YEAST	22	P27616|PUR7_YEAST	38	P16467|PDC5_YEAST	6	P53622|COPA_YEAST	13	P36013|MAOM_YEAST	26	P28834|IDH1_YEAST	32	P26784|RL16A_YEAST	24
Q05022|RRP5_YEAST	11	Q12460|NOP56_YEAST	27	P39015|STM1_YEAST	43	P40215|NDH1_YEAST	31	P07281|RS19B_YEAST	58	Q02326|RL6A_YEAST	15	P07281|RS19B_YEAST	51	P05755|RS9B_YEAST	40	P15454|KGUA_YEAST	48	P23542|AATC_YEAST	35	P0CX48|RS11B_YEAST	54	P38013|AHP1_YEAST	77	P22133|MDHC_YEAST	40	P11986|INO1_YEAST	22
P07702|LYS2_YEAST	9	P20967|ODO1_YEAST	14	P32861|UGPA1_YEAST	21	Q02207|FOX2_YEAST	17	P36013|MAOM_YEAST	23	P33416|HSP78_YEAST	16	Q08972|NEW1_YEAST	14	O13516|RS9A_YEAST	40	P14127|RS17B_YEAST	46	P04046|PUR1_YEAST	24	P0CX47|RS11A_YEAST	54	P05756|RS13_YEAST	58	P41277|GPP1_YEAST	33	P38988|GGC1_YEAST	38
P26785|RL16B_YEAST	26	P39533|ACON2_YEAST	22	P31412|VATC_YEAST	36	P00175|CYB2_YEAST	25	P13188|SYQ_YEAST	20	P60010|ACT_YEAST	38	P08679|CISY2_YEAST	25	P28834|IDH1_YEAST	28	P02407|RS17A_YEAST	46	P04801|SYTC_YEAST	23	P16467|PDC5_YEAST	10	P39003|HXT6_YEAST	15	Q02326|RL6A_YEAST	22	P27476|NSR1_YEAST	28
P38013|AHP1_YEAST	69	P32368|SAC1_YEAST	21	P16387|ODPA_YEAST	25	P05756|RS13_YEAST	64	P15624|SYFB_YEAST	21	P33330|SERC_YEAST	29	P38988|GGC1_YEAST	38	Q12690|RL13A_YEAST	54	P26786|RS7A_YEAST	35	P32527|ZUO1_YEAST	21	P38764|RPN1_YEAST	15	P39004|HXT7_YEAST	15	P0CX54|RL12B_YEAST	60	P07264|LEUC_YEAST	21
P28834|IDH1_YEAST	26	P05756|RS13_YEAST	58	P32527|ZUO1_YEAST	22	P33416|HSP78_YEAST	19	P28241|IDH2_YEAST	24	P38934|BFR1_YEAST	26	P46654|RSSA2_YEAST	48	P40212|RL13B_YEAST	54	P08524|FPPS_YEAST	26	P29547|EF1G1_YEAST	26	P38088|SYG_YEAST	21	P30902|ATP7_YEAST	33	P0CX53|RL12A_YEAST	60	P15454|KGUA_YEAST	29
P30902|ATP7_YEAST	39	Q08972|NEW1_YEAST	15	P20967|ODO1_YEAST	12	P16387|ODPA_YEAST	25	P26785|RL16B_YEAST	26	P0CX24|RL20B_YEAST	53	P32905|RSSA1_YEAST	48	P07264|LEUC_YEAST	28	P33303|SFC1_YEAST	32	P08417|FUMH_YEAST	25	P15303|SEC23_YEAST	19	Q04728|ARGJ_YEAST	39	P32861|UGPA1_YEAST	21	P08679|CISY2_YEAST	26
P35691|TCTP_YEAST	43	P32476|ERG1_YEAST	40	P05756|RS13_YEAST	50	P50095|IMDH3_YEAST	15	P53622|COPA_YEAST	11	P0CX23|RL20A_YEAST	53	P11986|INO1_YEAST	27	P24280|SEC14_YEAST	34	P04801|SYTC_YEAST	20	P40495|LYS12_YEAST	30	P53852|SYC_YEAST	17	P38934|BFR1_YEAST	30	P49095|GCSP_YEAST	15	P37292|GLYM_YEAST	18
P0CX52|RS16B_YEAST	73	P15624|SYFB_YEAST	21	P32449|AROG_YEAST	23	P38934|BFR1_YEAST	31	P33330|SERC_YEAST	29	P53622|COPA_YEAST	11	P32377|MVD1_YEAST	39	P48589|RS12_YEAST	47	P32481|IF2G_YEAST	29	P46654|RSSA2_YEAST	48	P38988|GGC1_YEAST	40	P41277|GPP1_YEAST	28	P00175|CYB2_YEAST	25	P32377|MVD1_YEAST	32
P0CX51|RS16A_YEAST	73	P38988|GGC1_YEAST	36	P38879|NACA_YEAST	33	P30902|ATP7_YEAST	57	P32419|MDHP_YEAST	33	P38088|SYG_YEAST	18	P12695|ODP2_YEAST	20	P07702|LYS2_YEAST	13	P26785|RL16B_YEAST	26	P32905|RSSA1_YEAST	48	P32368|SAC1_YEAST	22	P38088|SYG_YEAST	21	P25087|ERG6_YEAST	36	P41939|IDHC_YEAST	22
P32563|VPH1_YEAST	13	P11986|INO1_YEAST	24	P48589|RS12_YEAST	47	Q12363|WTM1_YEAST	27	Q05016|YM71_YEAST	35	P26321|RL5_YEAST	45	P15624|SYFB_YEAST	22	P26785|RL16B_YEAST	26	P11986|INO1_YEAST	23	P38249|EIF3A_YEAST	19	P80235|CACM_YEAST	13	P26784|RL16A_YEAST	20	P0CX48|RS11B_YEAST	54	P39533|ACON2_YEAST	18
P26321|RL5_YEAST	30	P02309|H4_YEAST	50	P32471|EF1B_YEAST	53	P05755|RS9B_YEAST	40	P26321|RL5_YEAST	47	P50095|IMDH3_YEAST	15	P32368|SAC1_YEAST	17	P38013|AHP1_YEAST	65	Q12428|PRPD_YEAST	32	P38934|BFR1_YEAST	33	Q04013|YHM2_YEAST	37	P38988|GGC1_YEAST	42	P0CX47|RS11A_YEAST	54	P32481|IF2G_YEAST	20
P28241|IDH2_YEAST	24	P50095|IMDH3_YEAST	23	P50095|IMDH3_YEAST	11	O13516|RS9A_YEAST	40	P0C2H6|RL27A_YEAST	53	P22133|MDHC_YEAST	29	P00498|HIS1_YEAST	35	P32614|FRDS_YEAST	21	P28834|IDH1_YEAST	25	P49089|ASNS1_YEAST	23	P07264|LEUC_YEAST	19	P11986|INO1_YEAST	32	P30624|LCF1_YEAST	27	P08524|FPPS_YEAST	21
P07280|RS19A_YEAST	40	Q05016|YM71_YEAST	35	P04076|ARLY_YEAST	20	P53622|COPA_YEAST	13	P0C2H7|RL27B_YEAST	53	P05739|RL6B_YEAST	26	P0CX48|RS11B_YEAST	47	P06634|DED1_YEAST	34	P12695|ODP2_YEAST	21	P15703|BGL2_YEAST	20	Q04728|ARGJ_YEAST	27	P43567|AGX1_YEAST	34	P39015|STM1_YEAST	41	P05755|RS9B_YEAST	39
P07281|RS19B_YEAST	40	P26785|RL16B_YEAST	26	P38013|AHP1_YEAST	76	P17967|PDI_YEAST	25	P31412|VATC_YEAST	35	P14127|RS17B_YEAST	46	P0CX47|RS11A_YEAST	47	P20967|ODO1_YEAST	15	P46654|RSSA2_YEAST	48	P32074|COPG_YEAST	20	P60010|ACT_YEAST	32	P54839|HMCS_YEAST	34	P16387|ODPA_YEAST	33	O13516|RS9A_YEAST	39
P46654|RSSA2_YEAST	38	Q07478|SUB2_YEAST	25	P0C2H7|RL27B_YEAST	50	P32449|AROG_YEAST	35	P22133|MDHC_YEAST	37	P02407|RS17A_YEAST	46	P0CX24|RL20B_YEAST	53	Q05022|RRP5_YEAST	10	P32905|RSSA1_YEAST	48	P28834|IDH1_YEAST	28	P04806|HXKA_YEAST	34	Q02207|FOX2_YEAST	16	P15624|SYFB_YEAST	27	P32449|AROG_YEAST	24
P38625|GUAA_YEAST	20	P00927|THDH_YEAST	25	P0C2H6|RL27A_YEAST	50	P14907|NSP1_YEAST	22	P00175|CYB2_YEAST	29	P28241|IDH2_YEAST	21	P0CX23|RL20A_YEAST	53	P38249|EIF3A_YEAST	16	P02557|TBB_YEAST	33	P13188|SYQ_YEAST	18	P36060|MCR1_YEAST	44	P26785|RL16B_YEAST	23	P15180|SYKC_YEAST	23	P26785|RL16B_YEAST	24
P48589|RS12_YEAST	47	P32471|EF1B_YEAST	53	Q02196|KAPS_YEAST	42	P04801|SYTC_YEAST	22	Q04728|ARGJ_YEAST	37	P15180|SYKC_YEAST	24	P05755|RS9B_YEAST	40	P25491|MAS5_YEAST	28	P38707|SYNC_YEAST	16	P31412|VATC_YEAST	34	P08417|FUMH_YEAST	28	P05755|RS9B_YEAST	39	P26263|PDC6_YEAST	13	P04801|SYTC_YEAST	18
P50095|IMDH3_YEAST	22	P53341|MAL12_YEAST	21	P07280|RS19A_YEAST	38	P41277|GPP1_YEAST	42	P32905|RSSA1_YEAST	48	P32449|AROG_YEAST	31	O13516|RS9A_YEAST	40	P32368|SAC1_YEAST	23	P20967|ODO1_YEAST	15	P0CX24|RL20B_YEAST	58	P25087|ERG6_YEAST	30	O13516|RS9A_YEAST	39	P48164|RS7B_YEAST	33	P32471|EF1B_YEAST	53
P40106|GPP2_YEAST	12	P38158|MAL32_YEAST	21	P07281|RS19B_YEAST	38	P25491|MAS5_YEAST	26	P46654|RSSA2_YEAST	48	P32905|RSSA1_YEAST	48	P0C2H7|RL27B_YEAST	49	P15180|SYKC_YEAST	24	P15624|SYFB_YEAST	21	P0CX23|RL20A_YEAST	58	Q05016|YM71_YEAST	44	P0CX54|RL12B_YEAST	59	P38707|SYNC_YEAST	19	P0C2H7|RL27B_YEAST	43
P13188|SYQ_YEAST	18	P04801|SYTC_YEAST	17	P15624|SYFB_YEAST	16	P48589|RS12_YEAST	53	P06208|LEU1_YEAST	20	P46654|RSSA2_YEAST	48	P0C2H6|RL27A_YEAST	49	Q12428|PRPD_YEAST	30	Q08972|NEW1_YEAST	14	P07280|RS19A_YEAST	40	Q12460|NOP56_YEAST	28	P0CX53|RL12A_YEAST	59	P09457|ATPO_YEAST	49	P0C2H6|RL27A_YEAST	43
P06634|DED1_YEAST	24	P32614|FRDS_YEAST	21	P11986|INO1_YEAST	28	P32861|UGPA1_YEAST	21	P33892|GCN1_YEAST	6	P29547|EF1G1_YEAST	26	P41939|IDHC_YEAST	20	P02557|TBB_YEAST	30	P32419|MDHP_YEAST	38	P07281|RS19B_YEAST	40	P15992|HSP26_YEAST	67	P07264|LEUC_YEAST	23	Q05022|RRP5_YEAST	12	P38707|SYNC_YEAST	18
P54839|HMCS_YEAST	31	P40106|GPP2_YEAST	13	Q05905|HRI1_YEAST	26	P23644|TOM40_YEAST	41	P29547|EF1G1_YEAST	28	P32861|UGPA1_YEAST	16	P00927|THDH_YEAST	12	P39015|STM1_YEAST	45	P05755|RS9B_YEAST	36	P02557|TBB_YEAST	28	P38934|BFR1_YEAST	30	P16120|THRC_YEAST	31	P00927|THDH_YEAST	31	P46654|RSSA2_YEAST	48
P80235|CACM_YEAST	18	Q03690|CLU_YEAST	12	P32377|MVD1_YEAST	33	P12695|ODP2_YEAST	20	P15180|SYKC_YEAST	27	P06634|DED1_YEAST	27	P25491|MAS5_YEAST	26	P32449|AROG_YEAST	23	O13516|RS9A_YEAST	36	P32614|FRDS_YEAST	20	P54839|HMCS_YEAST	34	P39076|TCPB_YEAST	22	P0CX52|RS16B_YEAST	64	P32905|RSSA1_YEAST	48
P33734|HIS5_YEAST	22	P07280|RS19A_YEAST	45	P40106|GPP2_YEAST	13	P26784|RL16A_YEAST	24	P48589|RS12_YEAST	50	Q05022|RRP5_YEAST	9	P39533|ACON2_YEAST	20	P04801|SYTC_YEAST	21	P04046|PUR1_YEAST	21	P29311|BMH1_YEAST	10	P09457|ATPO_YEAST	49	P40024|ARB1_YEAST	17	P0CX51|RS16A_YEAST	64	P38934|BFR1_YEAST	27
P15180|SYKC_YEAST	25	P07281|RS19B_YEAST	45	P32481|IF2G_YEAST	27	P09457|ATPO_YEAST	49	P32473|ODPB_YEAST	27	Q12363|WTM1_YEAST	23	P32074|COPG_YEAST	13	P38988|GGC1_YEAST	40	P35691|TCTP_YEAST	43	P12385|ERF1_YEAST	30	P32419|MDHP_YEAST	29	P32449|AROG_YEAST	20	P53622|COPA_YEAST	13	P12695|ODP2_YEAST	16
P49089|ASNS1_YEAST	16	P04046|PUR1_YEAST	20	Q04013|YHM2_YEAST	36	P34760|TSA1_YEAST	67	Q12363|WTM1_YEAST	27	P15454|KGUA_YEAST	35	Q02196|KAPS_YEAST	39	P08679|CISY2_YEAST	37	P38013|AHP1_YEAST	77	P54839|HMCS_YEAST	33	P0CX24|RL20B_YEAST	47	P07280|RS19A_YEAST	53	P04046|PUR1_YEAST	25	P00498|HIS1_YEAST	41
P26784|RL16A_YEAST	20	Q02196|KAPS_YEAST	42	P48164|RS7B_YEAST	25	P15646|FBRL_YEAST	29	P32497|EIF3C_YEAST	13	P36060|MCR1_YEAST	51	P32471|EF1B_YEAST	53	P07246|ADH3_YEAST	19	P04076|ARLY_YEAST	21	P38879|NACA_YEAST	47	P0CX23|RL20A_YEAST	47	P07281|RS19B_YEAST	53	P32074|COPG_YEAST	14	P25087|ERG6_YEAST	25
P32449|AROG_YEAST	29	P41939|IDHC_YEAST	20	P0CX24|RL20B_YEAST	53	P27476|NSR1_YEAST	33	Q05022|RRP5_YEAST	10	P15303|SEC23_YEAST	21	P53598|SUCA_YEAST	24	P29547|EF1G1_YEAST	26	P00927|THDH_YEAST	24	Q00764|TPS1_YEAST	26	P26321|RL5_YEAST	44	P15992|HSP26_YEAST	61	P15705|STI1_YEAST	34	P49723|RIR4_YEAST	36
P12385|ERF1_YEAST	23	P38764|RPN1_YEAST	17	P0CX23|RL20A_YEAST	53	P38249|EIF3A_YEAST	22	P09457|ATPO_YEAST	43	P13188|SYQ_YEAST	18	Q04013|YHM2_YEAST	38	P35691|TCTP_YEAST	43	P32471|EF1B_YEAST	53	P32473|ODPB_YEAST	34	P33416|HSP78_YEAST	12	Q00711|SDHA_YEAST	18	P53598|SUCA_YEAST	40	Q04013|YHM2_YEAST	26
P32481|IF2G_YEAST	25	P05755|RS9B_YEAST	36	P35691|TCTP_YEAST	43	P13188|SYQ_YEAST	18	P04801|SYTC_YEAST	20	P33892|GCN1_YEAST	7	P35691|TCTP_YEAST	44	P13188|SYQ_YEAST	17	P53334|SCW4_YEAST	34	P32599|FIMB_YEAST	12	P39015|STM1_YEAST	37	Q04013|YHM2_YEAST	36	P13188|SYQ_YEAST	20	P48589|RS12_YEAST	47
P47120|DOHH_YEAST	43	O13516|RS9A_YEAST	36	P15646|FBRL_YEAST	27	P26785|RL16B_YEAST	23	P0CX24|RL20B_YEAST	53	P32368|SAC1_YEAST	18	P49095|GCSP_YEAST	10	P31412|VATC_YEAST	28	P53549|PRS10_YEAST	27	P06738|PHSG_YEAST	18	P25294|SIS1_YEAST	27	P39533|ACON2_YEAST	17	P07246|ADH3_YEAST	33	P32368|SAC1_YEAST	9
P31787|ACBP_YEAST	91	P31412|VATC_YEAST	35	P07267|CARP_YEAST	22	P15454|KGUA_YEAST	41	P0CX23|RL20A_YEAST	53	Q12460|NOP56_YEAST	28	P32449|AROG_YEAST	20	P26784|RL16A_YEAST	20	P0CX42|RL23B_YEAST	52	P07246|ADH3_YEAST	28	P32481|IF2G_YEAST	27	P32796|CACP_YEAST	21	P32449|AROG_YEAST	27	Q04894|ADH6_YEAST	18
P40093|YEY6_YEAST	22	P32861|UGPA1_YEAST	20	P32565|RPN2_YEAST	14	P16547|OM45_YEAST	31	P26784|RL16A_YEAST	20	P32796|CACP_YEAST	18	P12385|ERF1_YEAST	17	P15454|KGUA_YEAST	29	P0CX41|RL23A_YEAST	52	P06634|DED1_YEAST	28	P36013|MAOM_YEAST	20	Q12460|NOP56_YEAST	30	P16120|THRC_YEAST	34	P54839|HMCS_YEAST	40
P32861|UGPA1_YEAST	20	P32527|ZUO1_YEAST	26	P08524|FPPS_YEAST	26	P36060|MCR1_YEAST	46	P04046|PUR1_YEAST	20	P17967|PDI_YEAST	22	P07246|ADH3_YEAST	18	P12385|ERF1_YEAST	28	Q02196|KAPS_YEAST	34	P0C2H8|RL31A_YEAST	54	P21264|PUR6_YEAST	15	P40047|ALDH5_YEAST	20	P05756|RS13_YEAST	58	P13188|SYQ_YEAST	14
P0CX24|RL20B_YEAST	44	P0CX42|RL23B_YEAST	53	P02309|H4_YEAST	50	Q05016|YM71_YEAST	35	P32377|MVD1_YEAST	34	P04801|SYTC_YEAST	18	P0C2H8|RL31A_YEAST	63	P04046|PUR1_YEAST	21	Q05022|RRP5_YEAST	9	P0C2H9|RL31B_YEAST	54	P26784|RL16A_YEAST	17	P46654|RSSA2_YEAST	48	P25294|SIS1_YEAST	33	P09457|ATPO_YEAST	48
P0CX23|RL20A_YEAST	44	P0CX41|RL23A_YEAST	53	P32614|FRDS_YEAST	21	P32419|MDHP_YEAST	34	P25294|SIS1_YEAST	28	P32473|ODPB_YEAST	27	P25087|ERG6_YEAST	9	P49090|ASNS2_YEAST	17	P15646|FBRL_YEAST	27	P06103|EIF3B_YEAST	17	P32449|AROG_YEAST	20	P32905|RSSA1_YEAST	48	P12385|ERF1_YEAST	30	P28834|IDH1_YEAST	21
P11986|INO1_YEAST	25	P29547|EF1G1_YEAST	24	P06738|PHSG_YEAST	14	Q04013|YHM2_YEAST	38	P16120|THRC_YEAST	18	P53852|SYC_YEAST	19	P13188|SYQ_YEAST	15	P04456|RL25_YEAST	54	P07246|ADH3_YEAST	25	P38701|RS20_YEAST	49	P15705|STI1_YEAST	23	P21576|VPS1_YEAST	22	P02992|EFTU_YEAST	34	P33322|CBF5_YEAST	18
P06103|EIF3B_YEAST	13	P38934|BFR1_YEAST	31	P36013|MAOM_YEAST	20	P38988|GGC1_YEAST	45	P16387|ODPA_YEAST	30	P16387|ODPA_YEAST	23	P39076|TCPB_YEAST	19	P54839|HMCS_YEAST	27	P24280|SEC14_YEAST	29	P33892|GCN1_YEAST	8	P49095|GCSP_YEAST	9	P08524|FPPS_YEAST	26	P26785|RL16B_YEAST	27	P04076|ARLY_YEAST	17
P0C2H9|RL31B_YEAST	54	P15703|BGL2_YEAST	21	P08417|FUMH_YEAST	22	P31412|VATC_YEAST	37	P27616|PUR7_YEAST	26	P38998|LYS1_YEAST	31	P04801|SYTC_YEAST	22	P05319|RLA2_YEAST	53	P02309|H4_YEAST	50	P38764|RPN1_YEAST	16	P13188|SYQ_YEAST	18	P36010|NDK_YEAST	52	P32377|MVD1_YEAST	41	P00927|THDH_YEAST	22
P05755|RS9B_YEAST	39	P08417|FUMH_YEAST	21	Q12460|NOP56_YEAST	29	P36010|NDK_YEAST	57	Q04013|YHM2_YEAST	34	P41338|THIL_YEAST	27	P40047|ALDH5_YEAST	27	P38707|SYNC_YEAST	16	P40024|ARB1_YEAST	16	P32449|AROG_YEAST	20	Q04670|YM14B_YEAST	1	P13188|SYQ_YEAST	18	P53341|MAL12_YEAST	21	P40024|ARB1_YEAST	14
O13516|RS9A_YEAST	39	P38249|EIF3A_YEAST	17	P04046|PUR1_YEAST	20	P49367|LYS4_YEAST	23	P15992|HSP26_YEAST	67	P15705|STI1_YEAST	24	P09624|DLDH_YEAST	17	P53141|MLC1_YEAST	48	P0C2H8|RL31A_YEAST	55	Q04013|YHM2_YEAST	32	Q12141|YG11B_YEAST	1	P05373|HEM2_YEAST	36	P38158|MAL32_YEAST	21	P04046|PUR1_YEAST	15
P0CX48|RS11B_YEAST	58	P04456|RL25_YEAST	60	P54839|HMCS_YEAST	33	P39015|STM1_YEAST	38	Q02207|FOX2_YEAST	16	P38764|RPN1_YEAST	17	P33892|GCN1_YEAST	7	Q05905|HRI1_YEAST	35	P0C2H9|RL31B_YEAST	55	P0CX42|RL23B_YEAST	52	P47100|YJ12B_YEAST	1	P37292|GLYM_YEAST	16	Q04013|YHM2_YEAST	38	Q05016|YM71_YEAST	39
P0CX47|RS11A_YEAST	58	P38879|NACA_YEAST	47	Q08972|NEW1_YEAST	11	P29311|BMH1_YEAST	10	Q02196|KAPS_YEAST	42	Q02196|KAPS_YEAST	42	P31412|VATC_YEAST	28	P00498|HIS1_YEAST	49	P54839|HMCS_YEAST	27	P0CX41|RL23A_YEAST	52	Q12088|YL11B_YEAST	1	P38707|SYNC_YEAST	18	P27616|PUR7_YEAST	35	P21576|VPS1_YEAST	12
P40024|ARB1_YEAST	15	P16387|ODPA_YEAST	29	Q12428|PRPD_YEAST	25	P32481|IF2G_YEAST	29	P39015|STM1_YEAST	42	P32471|EF1B_YEAST	52	P38701|RS20_YEAST	49	P0CX56|RS18B_YEAST	51	P53622|COPA_YEAST	13	P07284|SYSC_YEAST	26	Q03619|YE12B_YEAST	1	P38998|LYS1_YEAST	32	P17967|PDI_YEAST	24	P30624|LCF1_YEAST	18
P16603|NCPR_YEAST	25	P07284|SYSC_YEAST	26	P29311|BMH1_YEAST	10	Q02196|KAPS_YEAST	42	P33416|HSP78_YEAST	17	P07246|ADH3_YEAST	30	P29311|BMH1_YEAST	9	P0CX55|RS18A_YEAST	51	P0C2H6|RL27A_YEAST	57	P32471|EF1B_YEAST	53	Q12316|YG13B_YEAST	1	P27476|NSR1_YEAST	25	P15646|FBRL_YEAST	32	P38631|FKS1_YEAST	6
P32497|EIF3C_YEAST	16	P0C2H8|RL31A_YEAST	62	P26784|RL16A_YEAST	20	P49723|RIR4_YEAST	36	P32449|AROG_YEAST	23	P30624|LCF1_YEAST	20	P53852|SYC_YEAST	16	Q05775|EIF3J_YEAST	20	P0C2H7|RL27B_YEAST	57	P26785|RL16B_YEAST	26	P0CX40|RS8B_YEAST	34	P16467|PDC5_YEAST	7	P30902|ATP7_YEAST	49	P02309|H4_YEAST	50
P10614|CP51_YEAST	20	P48589|RS12_YEAST	47	Q04728|ARGJ_YEAST	28	P39003|HXT6_YEAST	18	P07246|ADH3_YEAST	20	Q08972|NEW1_YEAST	13	Q12118|SGT2_YEAST	26	P0CX24|RL20B_YEAST	51	P13188|SYQ_YEAST	19	P18238|ADT3_YEAST	24	P0CX39|RS8A_YEAST	34	P17967|PDI_YEAST	23	P46654|RSSA2_YEAST	48	P04456|RL25_YEAST	46
P00498|HIS1_YEAST	38	P32449|AROG_YEAST	20	P16467|PDC5_YEAST	6	P39004|HXT7_YEAST	18	P38998|LYS1_YEAST	35	P15646|FBRL_YEAST	24	P16387|ODPA_YEAST	21	P0CX23|RL20A_YEAST	51	P39015|STM1_YEAST	45	P40047|ALDH5_YEAST	26	P07280|RS19A_YEAST	40	P38764|RPN1_YEAST	14	P32905|RSSA1_YEAST	48	P35691|TCTP_YEAST	43
P50085|PHB2_YEAST	28	P26784|RL16A_YEAST	20	Q05022|RRP5_YEAST	7	P53312|SUCB_YEAST	21	P15303|SEC23_YEAST	19	P49367|LYS4_YEAST	21	Q12363|WTM1_YEAST	25	P11986|INO1_YEAST	28	P50095|IMDH3_YEAST	11	P15646|FBRL_YEAST	25	P07281|RS19B_YEAST	40	P32861|UGPA1_YEAST	15	P32471|EF1B_YEAST	53	P53852|SYC_YEAST	14
P37012|PGM2_YEAST	14	Q05022|RRP5_YEAST	10	P32563|VPH1_YEAST	9	P32471|EF1B_YEAST	53	P14120|RL30_YEAST	61	P07284|SYSC_YEAST	32	P0CX56|RS18B_YEAST	53	P49095|GCSP_YEAST	10	P00498|HIS1_YEAST	49	P04456|RL25_YEAST	54	P16120|THRC_YEAST	25	P32377|MVD1_YEAST	33	P32799|COX13_YEAST	43	P25294|SIS1_YEAST	30
P21576|VPS1_YEAST	18	P46654|RSSA2_YEAST	48	P25491|MAS5_YEAST	25	P15624|SYFB_YEAST	17	P32527|ZUO1_YEAST	20	P39533|ACON2_YEAST	16	P0CX55|RS18A_YEAST	53	P08524|FPPS_YEAST	24	P12385|ERF1_YEAST	24	P08679|CISY2_YEAST	29	P48589|RS12_YEAST	49	P32074|COPG_YEAST	16	P53252|PIL1_YEAST	42	P36060|MCR1_YEAST	34
Q07478|SUB2_YEAST	24	P32905|RSSA1_YEAST	48	P40495|LYS12_YEAST	28	P07246|ADH3_YEAST	28	P49367|LYS4_YEAST	20	P0C2H7|RL27B_YEAST	53	P15705|STI1_YEAST	26	P32473|ODPB_YEAST	31	P25294|SIS1_YEAST	33	P28241|IDH2_YEAST	29	P32471|EF1B_YEAST	53	Q12273|YO11B_YEAST	6	P16467|PDC5_YEAST	8	P07283|PMM_YEAST	35
P15454|KGUA_YEAST	41	P08524|FPPS_YEAST	24	P0CX56|RS18B_YEAST	58	P41338|THIL_YEAST	32	P36010|NDK_YEAST	46	P0C2H6|RL27A_YEAST	53	P48589|RS12_YEAST	47	P32419|MDHP_YEAST	35	P38988|GGC1_YEAST	45	P05755|RS9B_YEAST	40	P29311|BMH1_YEAST	10	P53622|COPA_YEAST	9	P07280|RS19A_YEAST	53	P40047|ALDH5_YEAST	21
P14742|GFA1_YEAST	15	P25491|MAS5_YEAST	28	P0CX55|RS18A_YEAST	58	P27616|PUR7_YEAST	31	P15454|KGUA_YEAST	29	P39015|STM1_YEAST	43	P47039|BNA3_YEAST	25	P32527|ZUO1_YEAST	22	P09624|DLDH_YEAST	20	O13516|RS9A_YEAST	40	P05755|RS9B_YEAST	36	P49367|LYS4_YEAST	22	P07281|RS19B_YEAST	53	P14120|RL30_YEAST	70
P0C0W1|RS22A_YEAST	55	P32288|GLNA_YEAST	29	P32476|ERG1_YEAST	27	P0CX40|RS8B_YEAST	34	Q12460|NOP56_YEAST	28	P36010|NDK_YEAST	51	P04456|RL25_YEAST	46	P32861|UGPA1_YEAST	21	Q04636|POB3_YEAST	18	P15454|KGUA_YEAST	43	O13516|RS9A_YEAST	36	P00958|SYMC_YEAST	18	Q00764|TPS1_YEAST	33	P32563|VPH1_YEAST	10
Q3E7Y3|RS22B_YEAST	55	Q04728|ARGJ_YEAST	34	P04456|RL25_YEAST	52	P0CX39|RS8A_YEAST	34	P30624|LCF1_YEAST	19	P00498|HIS1_YEAST	41	P29547|EF1G1_YEAST	24	P53341|MAL12_YEAST	12	P04456|RL25_YEAST	54	P16387|ODPA_YEAST	30	P40047|ALDH5_YEAST	30	P16387|ODPA_YEAST	25	P38968|SEC31_YEAST	15	P49095|GCSP_YEAST	10
P0C2H6|RL27A_YEAST	52	P54839|HMCS_YEAST	32	P29509|TRXB1_YEAST	50	P32796|CACP_YEAST	19	P53141|MLC1_YEAST	36	P40024|ARB1_YEAST	14	P04046|PUR1_YEAST	19	P38158|MAL32_YEAST	12	P18238|ADT3_YEAST	14	P37292|GLYM_YEAST	16	P15454|KGUA_YEAST	40	P0C2H7|RL27B_YEAST	52	P32558|SPT16_YEAST	18	Q04728|ARGJ_YEAST	24
P0C2H7|RL27B_YEAST	52	P53622|COPA_YEAST	12	P21576|VPS1_YEAST	18	P07280|RS19A_YEAST	38	P32861|UGPA1_YEAST	17	P40017|YAT2_YEAST	14	P15703|BGL2_YEAST	15	P53852|SYC_YEAST	20	P26784|RL16A_YEAST	20	P04076|ARLY_YEAST	21	P32473|ODPB_YEAST	27	P0C2H6|RL27A_YEAST	52	P15454|KGUA_YEAST	46	P38968|SEC31_YEAST	11
P49095|GCSP_YEAST	9	P38088|SYG_YEAST	16	P39730|IF2P_YEAST	13	P07281|RS19B_YEAST	38	P23644|TOM40_YEAST	28	P34760|TSA1_YEAST	62	P37292|GLYM_YEAST	12	P32340|NDI1_YEAST	27	P32377|MVD1_YEAST	39	P35691|TCTP_YEAST	43	P53341|MAL12_YEAST	21	P40495|LYS12_YEAST	32	Q04636|POB3_YEAST	21	P16120|THRC_YEAST	21
Q04013|YHM2_YEAST	24	P22203|VATE_YEAST	36	P38701|RS20_YEAST	49	P12385|ERF1_YEAST	24	P15646|FBRL_YEAST	27	P15202|CATA_YEAST	20	P38998|LYS1_YEAST	31	Q04728|ARGJ_YEAST	27	P32449|AROG_YEAST	21	Q07551|KAR_YEAST	41	P38158|MAL32_YEAST	21	P15703|BGL2_YEAST	20	P32527|ZUO1_YEAST	26	P07284|SYSC_YEAST	21
P38431|IF5_YEAST	25	Q04013|YHM2_YEAST	38	P21954|IDHP_YEAST	25	P50085|PHB2_YEAST	29	P37292|GLYM_YEAST	16	P32558|SPT16_YEAST	14	P32481|IF2G_YEAST	22	P02309|H4_YEAST	50	P16603|NCPR_YEAST	21	P20606|SAR1_YEAST	36	P40495|LYS12_YEAST	25	P53252|PIL1_YEAST	38	P0CX56|RS18B_YEAST	58	P32419|MDHP_YEAST	23
P37292|GLYM_YEAST	20	P53141|MLC1_YEAST	48	P35844|KES1_YEAST	17	P06208|LEU1_YEAST	13	P39533|ACON2_YEAST	17	P32377|MVD1_YEAST	30	P02309|H4_YEAST	50	P40106|GPP2_YEAST	7	P41807|VATH_YEAST	22	P12695|ODP2_YEAST	19	P37292|GLYM_YEAST	19	Q02196|KAPS_YEAST	39	P0CX55|RS18A_YEAST	58	P43567|AGX1_YEAST	23
P07246|ADH3_YEAST	15	P00498|HIS1_YEAST	41	Q01532|BLH1_YEAST	24	P32527|ZUO1_YEAST	26	P04076|ARLY_YEAST	23	P11076|ARF1_YEAST	29	P07283|PMM_YEAST	45	Q12460|NOP56_YEAST	25	Q05016|YM71_YEAST	35	P07702|LYS2_YEAST	20	P27476|NSR1_YEAST	28	P06208|LEU1_YEAST	18	P00498|HIS1_YEAST	49	P38764|RPN1_YEAST	11
P29311|BMH1_YEAST	10	Q12428|PRPD_YEAST	28	P41939|IDHC_YEAST	13	P04076|ARLY_YEAST	22	P34760|TSA1_YEAST	62	P38701|RS20_YEAST	41	P80235|CACM_YEAST	14	P25294|SIS1_YEAST	34	P29547|EF1G1_YEAST	25	P09624|DLDH_YEAST	24	P43567|AGX1_YEAST	31	P53341|MAL12_YEAST	19	P05755|RS9B_YEAST	39	P53622|COPA_YEAST	9
Q07551|KAR_YEAST	33	P32481|IF2G_YEAST	25	P34760|TSA1_YEAST	39	P0CX24|RL20B_YEAST	53	P02309|H4_YEAST	43	P06208|LEU1_YEAST	16	P32527|ZUO1_YEAST	19	P06103|EIF3B_YEAST	13	P33416|HSP78_YEAST	13	P33416|HSP78_YEAST	11	Q02207|FOX2_YEAST	12	P38158|MAL32_YEAST	19	O13516|RS9A_YEAST	39	P40093|YEY6_YEAST	17
P08417|FUMH_YEAST	23	P11076|ARF1_YEAST	29	P47039|BNA3_YEAST	25	P0CX23|RL20A_YEAST	53	P15705|STI1_YEAST	27	P04456|RL25_YEAST	54	P38879|NACA_YEAST	33	P09624|DLDH_YEAST	20	P38249|EIF3A_YEAST	21	Q05905|HRI1_YEAST	41	P32527|ZUO1_YEAST	24	P39015|STM1_YEAST	38	P39003|HXT6_YEAST	15	P25491|MAS5_YEAST	29
P32454|APE2_YEAST	10	P39076|TCPB_YEAST	20	P40047|ALDH5_YEAST	21	P0CX56|RS18B_YEAST	58	P26263|PDC6_YEAST	9	P0C2H8|RL31A_YEAST	55	P30902|ATP7_YEAST	41	P40024|ARB1_YEAST	16	P33322|CBF5_YEAST	9	P21524|RIR1_YEAST	11	P05626|ATPF_YEAST	32	P32481|IF2G_YEAST	27	P39004|HXT7_YEAST	15	P18562|UPP_YEAST	36
P32527|ZUO1_YEAST	21	P15646|FBRL_YEAST	27	P80235|CACM_YEAST	9	P0CX55|RS18A_YEAST	58	P25491|MAS5_YEAST	26	P48589|RS12_YEAST	50	P40024|ARB1_YEAST	14	P04076|ARLY_YEAST	19	P43616|DUG1_YEAST	29	P11986|INO1_YEAST	26	P46654|RSSA2_YEAST	35	P32471|EF1B_YEAST	52	P26784|RL16A_YEAST	20	P15703|BGL2_YEAST	16
P32473|ODPB_YEAST	27	P32599|FIMB_YEAST	16	Q04409|EMI2_YEAST	20	P39533|ACON2_YEAST	15	P04456|RL25_YEAST	54	P31412|VATC_YEAST	26	P14742|GFA1_YEAST	14	Q04013|YHM2_YEAST	23	P0CX24|RL20B_YEAST	52	P25491|MAS5_YEAST	26	P32905|RSSA1_YEAST	35	P40017|YAT2_YEAST	10	P05150|OTC_YEAST	37	P38998|LYS1_YEAST	35
P32565|RPN2_YEAST	12	P37012|PGM2_YEAST	17	P06634|DED1_YEAST	22	P15180|SYKC_YEAST	25	Q01532|BLH1_YEAST	24	P04046|PUR1_YEAST	16	P23644|TOM40_YEAST	35	P39990|SNU13_YEAST	56	P0CX23|RL20A_YEAST	52	P41807|VATH_YEAST	20	P39003|HXT6_YEAST	15	Q05016|YM71_YEAST	35	P54839|HMCS_YEAST	31	P06103|EIF3B_YEAST	10
P25294|SIS1_YEAST	30	P14120|RL30_YEAST	61	P05744|RL33A_YEAST	54	P38701|RS20_YEAST	49	P32481|IF2G_YEAST	27	P36013|MAOM_YEAST	18	P09440|C1TM_YEAST	10	P29311|BMH1_YEAST	9	P16387|ODPA_YEAST	28	P02309|H4_YEAST	50	P39004|HXT7_YEAST	15	P15454|KGUA_YEAST	40	P21801|SDHB_YEAST	29	P32558|SPT16_YEAST	14
P31412|VATC_YEAST	32	P31787|ACBP_YEAST	91	P41338|THIL_YEAST	30	P33892|GCN1_YEAST	8	P54861|DNM1_YEAST	14	P25087|ERG6_YEAST	26	Q05905|HRI1_YEAST	35	P16387|ODPA_YEAST	21	P27476|NSR1_YEAST	33	P32454|APE2_YEAST	14	P49089|ASNS1_YEAST	21	P15705|STI1_YEAST	22	P36010|NDK_YEAST	46	P08417|FUMH_YEAST	19
P32074|COPG_YEAST	18	P0C2H6|RL27A_YEAST	50	Q12074|SPEE_YEAST	21	P04046|PUR1_YEAST	21	P40215|NDH1_YEAST	27	P07283|PMM_YEAST	45	Q12074|SPEE_YEAST	16	P37292|GLYM_YEAST	18	P39990|SNU13_YEAST	56	P32419|MDHP_YEAST	30	P15703|BGL2_YEAST	20	P38968|SEC31_YEAST	13	P32481|IF2G_YEAST	25	P32473|ODPB_YEAST	26
P24280|SEC14_YEAST	38	P0C2H7|RL27B_YEAST	50	P32497|EIF3C_YEAST	15	P40047|ALDH5_YEAST	26	P16467|PDC5_YEAST	6	P32527|ZUO1_YEAST	21	P02557|TBB_YEAST	19	P38701|RS20_YEAST	48	Q04013|YHM2_YEAST	25	P34760|TSA1_YEAST	67	P07246|ADH3_YEAST	17	P0CX24|RL20B_YEAST	42	P37292|GLYM_YEAST	23	P0CX24|RL20B_YEAST	53
Q04409|EMI2_YEAST	19	P06738|PHSG_YEAST	13	P05759|RS31_YEAST	21	P49089|ASNS1_YEAST	20	P29509|TRXB1_YEAST	51	Q3E757|RL11B_YEAST	44	Q04894|ADH6_YEAST	24	P0C2H8|RL31A_YEAST	46	P34760|TSA1_YEAST	54	P38013|AHP1_YEAST	77	P12385|ERF1_YEAST	20	P0CX23|RL20A_YEAST	42	P0CX24|RL20B_YEAST	47	P0CX23|RL20A_YEAST	53
Q05775|EIF3J_YEAST	19	P41338|THIL_YEAST	30	P00498|HIS1_YEAST	41	P38707|SYNC_YEAST	16	Q12230|LSP1_YEAST	23	P0C0W9|RL11A_YEAST	44	P14120|RL30_YEAST	61	P0C2H9|RL31B_YEAST	46	P15180|SYKC_YEAST	24	P32377|MVD1_YEAST	39	P32377|MVD1_YEAST	30	P05626|ATPF_YEAST	35	P0CX23|RL20A_YEAST	47	P32074|COPG_YEAST	14
P40047|ALDH5_YEAST	17	Q05775|EIF3J_YEAST	19	P12385|ERF1_YEAST	16	P40024|ARB1_YEAST	16	P07283|PMM_YEAST	45	P38879|NACA_YEAST	33	Q01532|BLH1_YEAST	22	P08417|FUMH_YEAST	21	P06103|EIF3B_YEAST	11	P0C0W1|RS22A_YEAST	55	Q05775|EIF3J_YEAST	20	P48589|RS12_YEAST	47	P16547|OM45_YEAST	34	P80235|CACM_YEAST	10
P38707|SYNC_YEAST	16	P24280|SEC14_YEAST	27	P53235|EIF2A_YEAST	15	P40017|YAT2_YEAST	15	Q12074|SPEE_YEAST	21	P47039|BNA3_YEAST	28	P53549|PRS10_YEAST	10	P41807|VATH_YEAST	20	P32473|ODPB_YEAST	31	Q3E7Y3|RS22B_YEAST	55	P00927|THDH_YEAST	25	Q04894|ADH6_YEAST	30	Q02196|KAPS_YEAST	31	P0CX56|RS18B_YEAST	43
Q3E757|RL11B_YEAST	39	P15454|KGUA_YEAST	23	Q3E757|RL11B_YEAST	43	P07284|SYSC_YEAST	27	P00927|THDH_YEAST	24	P14120|RL30_YEAST	61	P38061|RL32_YEAST	55	P0C0W1|RS22A_YEAST	44	P06738|PHSG_YEAST	16	Q07478|SUB2_YEAST	21	P40024|ARB1_YEAST	14	Q01532|BLH1_YEAST	28	P29547|EF1G1_YEAST	25	P0CX55|RS18A_YEAST	43
P0C0W9|RL11A_YEAST	39	Q3E757|RL11B_YEAST	48	P0C0W9|RL11A_YEAST	43	P38077|ATPG_YEAST	36	Q05775|EIF3J_YEAST	16	P02557|TBB_YEAST	24	P25294|SIS1_YEAST	25	Q3E7Y3|RS22B_YEAST	44	Q12460|NOP56_YEAST	24	P36010|NDK_YEAST	46	P21576|VPS1_YEAST	19	P49089|ASNS1_YEAST	17	P40215|NDH1_YEAST	24	Q05775|EIF3J_YEAST	12
P07283|PMM_YEAST	45	P0C0W9|RL11A_YEAST	48	P13188|SYQ_YEAST	16	P07283|PMM_YEAST	45	P06103|EIF3B_YEAST	16	P07143|CY1_YEAST	20	P32473|ODPB_YEAST	16	P18238|ADT3_YEAST	11	P29311|BMH1_YEAST	10	P40024|ARB1_YEAST	16	P04456|RL25_YEAST	50	P49095|GCSP_YEAST	9	P33298|PRS6B_YEAST	33	P02557|TBB_YEAST	24
P27476|NSR1_YEAST	20	P38707|SYNC_YEAST	16	P09938|RIR2_YEAST	27	P05759|RS31_YEAST	22	P12385|ERF1_YEAST	20	P32497|EIF3C_YEAST	10	P49723|RIR4_YEAST	26	P0C2H7|RL27B_YEAST	50	P32861|UGPA1_YEAST	24	P53141|MLC1_YEAST	48	P08524|FPPS_YEAST	28	Q00764|TPS1_YEAST	25	P06103|EIF3B_YEAST	15	Q12363|WTM1_YEAST	18
P00927|THDH_YEAST	19	Q04409|EMI2_YEAST	19	P49095|GCSP_YEAST	7	P29509|TRXB1_YEAST	57	Q08972|NEW1_YEAST	12	Q01532|BLH1_YEAST	28	P39990|SNU13_YEAST	56	P0C2H6|RL27A_YEAST	50	P32476|ERG1_YEAST	26	P53852|SYC_YEAST	19	P02309|H4_YEAST	50	P32563|VPH1_YEAST	9	P40024|ARB1_YEAST	16	P53252|PIL1_YEAST	32
P53341|MAL12_YEAST	14	P35691|TCTP_YEAST	43	P32473|ODPB_YEAST	22	P46654|RSSA2_YEAST	35	P40024|ARB1_YEAST	14	P54861|DNM1_YEAST	14	P36060|MCR1_YEAST	32	P14120|RL30_YEAST	61	Q12074|SPEE_YEAST	21	P32481|IF2G_YEAST	24	P12695|ODP2_YEAST	17	P02309|H4_YEAST	50	P12695|ODP2_YEAST	19	Q02196|KAPS_YEAST	34
P38158|MAL32_YEAST	14	P05319|RLA2_YEAST	53	P39990|SNU13_YEAST	56	P32905|RSSA1_YEAST	35	P35691|TCTP_YEAST	44	P49723|RIR4_YEAST	34	P32599|FIMB_YEAST	11	P07283|PMM_YEAST	45	P32074|COPG_YEAST	17	P50095|IMDH3_YEAST	16	P04046|PUR1_YEAST	18	P20606|SAR1_YEAST	32	Q08972|NEW1_YEAST	15	Q00711|SDHA_YEAST	12
P49367|LYS4_YEAST	24	P06103|EIF3B_YEAST	14	P05319|RLA2_YEAST	53	P38998|LYS1_YEAST	36	P50095|IMDH3_YEAST	13	Q00764|TPS1_YEAST	18	P06103|EIF3B_YEAST	9	Q02196|KAPS_YEAST	31	P0CX56|RS18B_YEAST	51	P32861|UGPA1_YEAST	21	P47039|BNA3_YEAST	25	P47039|BNA3_YEAST	28	Q02207|FOX2_YEAST	18	P53141|MLC1_YEAST	55
P34167|IF4B_YEAST	28	P04076|ARLY_YEAST	21	P38998|LYS1_YEAST	27	P21576|VPS1_YEAST	18	P0CX56|RS18B_YEAST	52	P39990|SNU13_YEAST	56	P11076|ARF1_YEAST	29	P38431|IF5_YEAST	25	P0CX55|RS18A_YEAST	51	P38707|SYNC_YEAST	18	Q01532|BLH1_YEAST	21	P04801|SYTC_YEAST	21	Q12690|RL13A_YEAST	54	P29509|TRXB1_YEAST	45
Q05905|HRI1_YEAST	35	P25605|ILV6_YEAST	37	P32288|GLNA_YEAST	28	P53549|PRS10_YEAST	20	P0CX55|RS18A_YEAST	52	P0CX56|RS18B_YEAST	52	P38764|RPN1_YEAST	8	P15646|FBRL_YEAST	25	P14120|RL30_YEAST	61	P26784|RL16A_YEAST	20	P04801|SYTC_YEAST	18	P29311|BMH1_YEAST	4	P40212|RL13B_YEAST	54	P22138|RPA2_YEAST	10
Q12230|LSP1_YEAST	20	P38701|RS20_YEAST	41	P20081|FKBP_YEAST	58	P02557|TBB_YEAST	27	P53852|SYC_YEAST	22	P0CX55|RS18A_YEAST	52	P47120|DOHH_YEAST	26	P38764|RPN1_YEAST	17	P29509|TRXB1_YEAST	58	P39986|SPF1_YEAST	12	P0C2H6|RL27A_YEAST	52	P17709|HXKG_YEAST	9	P39076|TCPB_YEAST	26	P0CX29|RS23A_YEAST	51
P04046|PUR1_YEAST	22	P53691|PPID_YEAST	23	Q05016|YM71_YEAST	21	P29547|EF1G1_YEAST	24	P09440|C1TM_YEAST	9	P16467|PDC5_YEAST	6	Q05775|EIF3J_YEAST	12	P32481|IF2G_YEAST	24	P48589|RS12_YEAST	46	P31787|ACBP_YEAST	89	P0C2H7|RL27B_YEAST	52	P04456|RL25_YEAST	50	P0C0W1|RS22A_YEAST	55	P0CX30|RS23B_YEAST	51
P32558|SPT16_YEAST	13	P40093|YEY6_YEAST	22	P0C2H8|RL31A_YEAST	61	Q00764|TPS1_YEAST	25	P49723|RIR4_YEAST	32	P02309|H4_YEAST	43	P15303|SEC23_YEAST	17	P34760|TSA1_YEAST	58	Q05775|EIF3J_YEAST	17	P24280|SEC14_YEAST	34	P32563|VPH1_YEAST	9	P23644|TOM40_YEAST	35	Q3E7Y3|RS22B_YEAST	55	P12385|ERF1_YEAST	12
P32191|GPDM_YEAST	14	P07283|PMM_YEAST	45	P28241|IDH2_YEAST	21	P53235|EIF2A_YEAST	21	P0C2H8|RL31A_YEAST	62	Q04013|YHM2_YEAST	32	P33416|HSP78_YEAST	10	P49089|ASNS1_YEAST	23	P32527|ZUO1_YEAST	21	P0CX56|RS18B_YEAST	51	P14742|GFA1_YEAST	19	P25294|SIS1_YEAST	27	P27476|NSR1_YEAST	31	P36010|NDK_YEAST	51
P34760|TSA1_YEAST	67	P09201|F16P_YEAST	37	P34167|IF4B_YEAST	21	P00927|THDH_YEAST	20	P38061|RL32_YEAST	55	P14742|GFA1_YEAST	14	Q3E757|RL11B_YEAST	39	P29509|TRXB1_YEAST	52	P49095|GCSP_YEAST	9	P0CX55|RS18A_YEAST	51	P32558|SPT16_YEAST	12	P04046|PUR1_YEAST	23	Q12118|SGT2_YEAST	27	P15646|FBRL_YEAST	20
Q00055|GPD1_YEAST	20	P21524|RIR1_YEAST	11	P39683|NPT1_YEAST	18	P15202|CATA_YEAST	20	Q00764|TPS1_YEAST	24	P25491|MAS5_YEAST	26	P0C0W9|RL11A_YEAST	39	P33892|GCN1_YEAST	6	P40217|EIF3I_YEAST	42	P48589|RS12_YEAST	47	P22133|MDHC_YEAST	28	P31412|VATC_YEAST	35	P38879|NACA_YEAST	47	P53598|SUCA_YEAST	22
P38061|RL32_YEAST	48	Q05905|HRI1_YEAST	32	P02557|TBB_YEAST	22	P02309|H4_YEAST	43	P00044|CYC1_YEAST	51	P32481|IF2G_YEAST	25	P36421|SYYC_YEAST	9	P16603|NCPR_YEAST	24	P08417|FUMH_YEAST	27	P14120|RL30_YEAST	61	P07284|SYSC_YEAST	25	P53312|SUCB_YEAST	22	P0CX25|RL43A_YEAST	53	P00175|CYB2_YEAST	15
P25605|ILV6_YEAST	31	P0CX56|RS18B_YEAST	47	Q12458|YPR1_YEAST	21	P32473|ODPB_YEAST	26	P38701|RS20_YEAST	41	P39076|TCPB_YEAST	18	P05743|RL26A_YEAST	9	P31787|ACBP_YEAST	89	P31787|ACBP_YEAST	89	P41338|THIL_YEAST	30	P39076|TCPB_YEAST	22	P53852|SYC_YEAST	18	P0CX26|RL43B_YEAST	53	Q3E792|RS25A_YEAST	55
P39076|TCPB_YEAST	22	P0CX55|RS18A_YEAST	47	P32558|SPT16_YEAST	11	Q01532|BLH1_YEAST	24	P39003|HXT6_YEAST	15	Q12074|SPEE_YEAST	21	P0C0W1|RS22A_YEAST	43	P53549|PRS10_YEAST	20	Q3E757|RL11B_YEAST	44	P00498|HIS1_YEAST	38	P23644|TOM40_YEAST	21	P15202|CATA_YEAST	22	P32288|GLNA_YEAST	35	P0C0T4|RS25B_YEAST	55
P09457|ATPO_YEAST	48	P05759|RS31_YEAST	21	P07284|SYSC_YEAST	22	P0C2H8|RL31A_YEAST	62	P39004|HXT7_YEAST	15	P40047|ALDH5_YEAST	24	Q3E7Y3|RS22B_YEAST	43	Q00764|TPS1_YEAST	21	P0C0W9|RL11A_YEAST	44	P09201|F16P_YEAST	45	P07143|CY1_YEAST	20	P00498|HIS1_YEAST	41	P0CX42|RL23B_YEAST	46	P07246|ADH3_YEAST	21
P04456|RL25_YEAST	49	P32340|NDI1_YEAST	26	P40185|MMF1_YEAST	65	P37012|PGM2_YEAST	18	P11076|ARF1_YEAST	29	P37292|GLYM_YEAST	16	P34167|IF4B_YEAST	25	P40047|ALDH5_YEAST	22	P38701|RS20_YEAST	41	P07283|PMM_YEAST	45	P35691|TCTP_YEAST	43	P41338|THIL_YEAST	25	P0CX41|RL23A_YEAST	46	P31412|VATC_YEAST	25
Q02196|KAPS_YEAST	34	O14467|MBF1_YEAST	43	P11076|ARF1_YEAST	29	Q04636|POB3_YEAST	17	P50085|PHB2_YEAST	29	P05759|RS31_YEAST	21	P49166|RL37A_YEAST	35	P28241|IDH2_YEAST	17	P34167|IF4B_YEAST	22	Q3E757|RL11B_YEAST	39	P38701|RS20_YEAST	41	P07246|ADH3_YEAST	15	P05745|RL36A_YEAST	10	P47039|BNA3_YEAST	24
P06738|PHSG_YEAST	15	P40024|ARB1_YEAST	14	P53852|SYC_YEAST	11	Q12335|PST2_YEAST	32	P21576|VPS1_YEAST	15	P38077|ATPG_YEAST	30	P23292|KC12_YEAST	5	P0C0W9|RL11A_YEAST	39	P32835|GSP1_YEAST	27	P0C0W9|RL11A_YEAST	39	P02557|TBB_YEAST	24	P00927|THDH_YEAST	19	P15202|CATA_YEAST	28	P39990|SNU13_YEAST	56
P36010|NDK_YEAST	43	P32419|MDHP_YEAST	35	P31787|ACBP_YEAST	89	P38764|RPN1_YEAST	16	P47039|BNA3_YEAST	30	Q12189|RPIA_YEAST	43	P38631|FKS1_YEAST	3	Q3E757|RL11B_YEAST	39	P32836|GSP2_YEAST	27	P00927|THDH_YEAST	27	P06208|LEU1_YEAST	17	P40093|YEY6_YEAST	22	P32454|APE2_YEAST	13	P53549|PRS10_YEAST	16
P07284|SYSC_YEAST	19	P41807|VATH_YEAST	18	P23644|TOM40_YEAST	28	Q12289|CRC1_YEAST	30	P39990|SNU13_YEAST	56	P05626|ATPF_YEAST	36	Q05016|YM71_YEAST	35	Q07478|SUB2_YEAST	16	Q05905|HRI1_YEAST	26	P09950|HEM1_YEAST	23	P38431|IF5_YEAST	23	Q12363|WTM1_YEAST	22	P05626|ATPF_YEAST	35	P20606|SAR1_YEAST	32
P39003|HXT6_YEAST	8	P14742|GFA1_YEAST	13	P14742|GFA1_YEAST	14	Q12118|SGT2_YEAST	31	P05759|RS31_YEAST	22	P35691|TCTP_YEAST	43	P40093|YEY6_YEAST	22	P33416|HSP78_YEAST	12	P35844|KES1_YEAST	15	P32476|ERG1_YEAST	25	P00498|HIS1_YEAST	44	P49723|RIR4_YEAST	29	P02557|TBB_YEAST	28	P32614|FRDS_YEAST	16
P39004|HXT7_YEAST	8	P23644|TOM40_YEAST	28	Q3E792|RS25A_YEAST	46	P39076|TCPB_YEAST	18	P27476|NSR1_YEAST	19	P21576|VPS1_YEAST	14	P30624|LCF1_YEAST	9	P36010|NDK_YEAST	41	P05319|RLA2_YEAST	53	P25567|SRO9_YEAST	21	P53252|PIL1_YEAST	27	P0CX56|RS18B_YEAST	51	P50085|PHB2_YEAST	33	P21524|RIR1_YEAST	10
P32288|GLNA_YEAST	28	P39986|SPF1_YEAST	11	P0C0T4|RS25B_YEAST	46	P00498|HIS1_YEAST	44	P32454|APE2_YEAST	11	Q07478|SUB2_YEAST	17	P07284|SYSC_YEAST	18	P00927|THDH_YEAST	24	Q00764|TPS1_YEAST	19	Q05775|EIF3J_YEAST	20	P0CX29|RS23A_YEAST	52	P0CX55|RS18A_YEAST	51	P32473|ODPB_YEAST	30	P31787|ACBP_YEAST	91
P35844|KES1_YEAST	16	P12385|ERF1_YEAST	16	P0CX49|RL18A_YEAST	41	P37292|GLYM_YEAST	16	P32796|CACP_YEAST	15	P00927|THDH_YEAST	20	P21576|VPS1_YEAST	16	P11076|ARF1_YEAST	29	P53141|MLC1_YEAST	48	P25294|SIS1_YEAST	29	P0CX30|RS23B_YEAST	52	P07283|PMM_YEAST	42	Q12363|WTM1_YEAST	24	P24280|SEC14_YEAST	25
Q12335|PST2_YEAST	32	P02557|TBB_YEAST	24	P0CX50|RL18B_YEAST	41	P04456|RL25_YEAST	54	P02557|TBB_YEAST	24	P50085|PHB2_YEAST	31	P25605|ILV6_YEAST	26	P06738|PHSG_YEAST	12	P21524|RIR1_YEAST	8	Q05022|RRP5_YEAST	8	P0C2H8|RL31A_YEAST	48	P32558|SPT16_YEAST	13	Q12289|CRC1_YEAST	20	Q3E757|RL11B_YEAST	26
P02294|H2B2_YEAST	40	P32454|APE2_YEAST	11	P41807|VATH_YEAST	18	Q12230|LSP1_YEAST	23	P32074|COPG_YEAST	14	P0C0W1|RS22A_YEAST	44	Q00711|SDHA_YEAST	15	P35844|KES1_YEAST	19	P14742|GFA1_YEAST	16	P39076|TCPB_YEAST	19	P05373|HEM2_YEAST	28	P33327|DHE2_YEAST	12	P04456|RL25_YEAST	54	P0C0W9|RL11A_YEAST	26
P02293|H2B1_YEAST	40	P0C0W1|RS22A_YEAST	44	P25605|ILV6_YEAST	35	P0C2H7|RL27B_YEAST	50	P40017|YAT2_YEAST	14	Q3E7Y3|RS22B_YEAST	44	P04076|ARLY_YEAST	18	Q01532|BLH1_YEAST	27	P09457|ATPO_YEAST	43	P33298|PRS6B_YEAST	15	Q12363|WTM1_YEAST	22	P09440|C1TM_YEAST	9	P53549|PRS10_YEAST	23	P0C0W1|RS22A_YEAST	43
P32419|MDHP_YEAST	34	Q3E7Y3|RS22B_YEAST	44	P53691|PPID_YEAST	19	P0C2H6|RL27A_YEAST	50	P19262|ODO2_YEAST	17	P0CX42|RL23B_YEAST	45	P35844|KES1_YEAST	13	P32558|SPT16_YEAST	12	P39683|NPT1_YEAST	21	P38998|LYS1_YEAST	28	Q3E757|RL11B_YEAST	48	P32527|ZUO1_YEAST	21	P20606|SAR1_YEAST	36	Q3E7Y3|RS22B_YEAST	43
P15992|HSP26_YEAST	50	P20081|FKBP_YEAST	58	P38764|RPN1_YEAST	13	P23180|AIM17_YEAST	20	P34167|IF4B_YEAST	22	P0CX41|RL23A_YEAST	45	P08524|FPPS_YEAST	19	P20081|FKBP_YEAST	58	Q04409|EMI2_YEAST	12	Q01532|BLH1_YEAST	27	P0C0W9|RL11A_YEAST	48	P38701|RS20_YEAST	41	P38934|BFR1_YEAST	33	P09440|C1TM_YEAST	4
Q00764|TPS1_YEAST	24	Q02486|ABF2_YEAST	43	P14120|RL30_YEAST	61	Q02486|ABF2_YEAST	48	Q3E757|RL11B_YEAST	39	Q04636|POB3_YEAST	21	P07143|CY1_YEAST	16	P27476|NSR1_YEAST	21	P38061|RL32_YEAST	53	P08524|FPPS_YEAST	28	P16387|ODPA_YEAST	24	P35691|TCTP_YEAST	39	P53235|EIF2A_YEAST	17	P23644|TOM40_YEAST	21
P05743|RL26A_YEAST	9	P38998|LYS1_YEAST	32	O14467|MBF1_YEAST	36	P32565|RPN2_YEAST	11	P0C0W9|RL11A_YEAST	39	P20081|FKBP_YEAST	58	P29509|TRXB1_YEAST	46	P41911|GPD2_YEAST	12	P33298|PRS6B_YEAST	21	P39990|SNU13_YEAST	56	P49723|RIR4_YEAST	28	P13711|ACOX_YEAST	13	P14120|RL30_YEAST	61	P0CX25|RL43A_YEAST	28
P40327|PRS4_YEAST	19	P13188|SYQ_YEAST	14	P54885|PROA_YEAST	22	P32563|VPH1_YEAST	14	P07284|SYSC_YEAST	20	P36421|SYYC_YEAST	22	P39516|RS14B_YEAST	53	P21576|VPS1_YEAST	14	P0C0W1|RS22A_YEAST	44	P37012|PGM2_YEAST	14	P38061|RL32_YEAST	45	P38061|RL32_YEAST	45	P39986|SPF1_YEAST	11	P0CX26|RL43B_YEAST	28
Q04636|POB3_YEAST	16	P32565|RPN2_YEAST	10	P0C0W1|RS22A_YEAST	44	P09440|C1TM_YEAST	11	Q3E792|RS25A_YEAST	56	P0CX29|RS23A_YEAST	44	P06367|RS14A_YEAST	53	Q3E792|RS25A_YEAST	46	Q3E7Y3|RS22B_YEAST	44	P27476|NSR1_YEAST	27	P09440|C1TM_YEAST	9	P31787|ACBP_YEAST	89	P14020|DPM1_YEAST	46	Q05905|HRI1_YEAST	35
P47039|BNA3_YEAST	17	P20606|SAR1_YEAST	35	Q3E7Y3|RS22B_YEAST	44	P32368|SAC1_YEAST	16	Q12118|SGT2_YEAST	26	P0CX30|RS23B_YEAST	44	P49167|RL38_YEAST	50	P0C0T4|RS25B_YEAST	46	P32288|GLNA_YEAST	35	P36421|SYYC_YEAST	21	P34167|IF4B_YEAST	20	P22133|MDHC_YEAST	27	P40047|ALDH5_YEAST	27	P40010|NUG1_YEAST	18
P38968|SEC31_YEAST	11	P29509|TRXB1_YEAST	53	P30902|ATP7_YEAST	36	P15703|BGL2_YEAST	15	P38879|NACA_YEAST	33	P02992|EFTU_YEAST	22	P20447|DBP3_YEAST	19	Q04409|EMI2_YEAST	12	P53691|PPID_YEAST	21	P38988|GGC1_YEAST	33	P07283|PMM_YEAST	37	P07143|CY1_YEAST	20	P25605|ILV6_YEAST	40	Q04660|ERB1_YEAST	9
Q05016|YM71_YEAST	23	Q04062|RPN9_YEAST	20	Q00055|GPD1_YEAST	12	P11076|ARF1_YEAST	29	P29311|BMH1_YEAST	10	P26263|PDC6_YEAST	6	P14907|NSP1_YEAST	11	P38998|LYS1_YEAST	28	Q3E792|RS25A_YEAST	46	P38061|RL32_YEAST	53	P04076|ARLY_YEAST	19	P07284|SYSC_YEAST	21	P15703|BGL2_YEAST	16	P38061|RL32_YEAST	40
P38764|RPN1_YEAST	12	P39990|SNU13_YEAST	56	P09950|HEM1_YEAST	18	P06103|EIF3B_YEAST	16	P05743|RL26A_YEAST	9	Q12289|CRC1_YEAST	22	P20081|FKBP_YEAST	58	P39076|TCPB_YEAST	24	P0C0T4|RS25B_YEAST	46	P43616|DUG1_YEAST	32	P41338|THIL_YEAST	27	P14120|RL30_YEAST	61	P29311|BMH1_YEAST	9	P33416|HSP78_YEAST	9
P20081|FKBP_YEAST	58	P32499|NUP2_YEAST	18	P38061|RL32_YEAST	40	P00044|CYC1_YEAST	51	P14742|GFA1_YEAST	15	P40093|YEY6_YEAST	19	P10964|RPA1_YEAST	10	P0CX42|RL23B_YEAST	52	P08679|CISY2_YEAST	22	P32563|VPH1_YEAST	9	Q00764|TPS1_YEAST	22	P32368|SAC1_YEAST	15	P0C2H6|RL27A_YEAST	50	P32527|ZUO1_YEAST	18
Q12447|PAA1_YEAST	20	P53549|PRS10_YEAST	16	P50094|IMDH4_YEAST	9	P0CX29|RS23A_YEAST	52	P40047|ALDH5_YEAST	22	P37012|PGM2_YEAST	13	P53235|EIF2A_YEAST	11	P0CX41|RL23A_YEAST	52	P05743|RL26A_YEAST	9	Q02196|KAPS_YEAST	31	P32599|FIMB_YEAST	13	P16547|OM45_YEAST	25	P0C2H7|RL27B_YEAST	50	Q04636|POB3_YEAST	15
P11076|ARF1_YEAST	13	Q00764|TPS1_YEAST	21	Q00764|TPS1_YEAST	19	P0CX30|RS23B_YEAST	52	Q12289|CRC1_YEAST	22	P39986|SPF1_YEAST	9	Q3E792|RS25A_YEAST	46	P53691|PPID_YEAST	19	Q07478|SUB2_YEAST	20	P35197|GCS1_YEAST	30	P06103|EIF3B_YEAST	11	P04806|HXKA_YEAST	25	O14455|RL36B_YEAST	10	P38701|RS20_YEAST	41
P16387|ODPA_YEAST	20	P07263|SYH_YEAST	20	P20447|DBP3_YEAST	17	Q3E792|RS25A_YEAST	46	Q02486|ABF2_YEAST	48	P53235|EIF2A_YEAST	13	P0C0T4|RS25B_YEAST	46	P32476|ERG1_YEAST	24	P53852|SYC_YEAST	20	P38431|IF5_YEAST	25	Q3E792|RS25A_YEAST	46	P02557|TBB_YEAST	24	P07284|SYSC_YEAST	24	P02400|RLA4_YEAST	44
P29509|TRXB1_YEAST	52	P22133|MDHC_YEAST	29	P39516|RS14B_YEAST	50	P0C0T4|RS25B_YEAST	46	P39076|TCPB_YEAST	21	Q05775|EIF3J_YEAST	12	P38707|SYNC_YEAST	13	P41338|THIL_YEAST	29	P32340|NDI1_YEAST	31	P40217|EIF3I_YEAST	31	P0C0T4|RS25B_YEAST	46	P32614|FRDS_YEAST	18	P23644|TOM40_YEAST	34	P02294|H2B2_YEAST	31
Q04491|SEC13_YEAST	29	P15891|ABP1_YEAST	19	P06367|RS14A_YEAST	50	P39990|SNU13_YEAST	56	P08524|FPPS_YEAST	32	P14907|NSP1_YEAST	14	P53691|PPID_YEAST	19	P50095|IMDH3_YEAST	15	O14455|RL36B_YEAST	10	P39003|HXT6_YEAST	9	P43603|LSB3_YEAST	20	P02293|H2B1_YEAST	36	Q05016|YM71_YEAST	35	P02293|H2B1_YEAST	31
P33416|HSP78_YEAST	14	P36421|SYYC_YEAST	25	P0CX25|RL43A_YEAST	38	P35691|TCTP_YEAST	43	P53549|PRS10_YEAST	17	P25294|SIS1_YEAST	26	P39730|IF2P_YEAST	13	P32288|GLNA_YEAST	31	P05745|RL36A_YEAST	10	P39004|HXT7_YEAST	9	P15202|CATA_YEAST	26	P02294|H2B2_YEAST	36	P24280|SEC14_YEAST	34	P32191|GPDM_YEAST	18
P09938|RIR2_YEAST	25	P53252|PIL1_YEAST	25	P0CX26|RL43B_YEAST	38	Q03028|ODC1_YEAST	31	P32599|FIMB_YEAST	13	Q12118|SGT2_YEAST	21	P54861|DNM1_YEAST	11	P53252|PIL1_YEAST	30	P40185|MMF1_YEAST	65	Q00055|GPD1_YEAST	14	P21801|SDHB_YEAST	22	Q04636|POB3_YEAST	20	P15992|HSP26_YEAST	56	P29311|BMH1_YEAST	39
P0CX56|RS18B_YEAST	46	P34760|TSA1_YEAST	54	P07703|RPAC1_YEAST	26	P47039|BNA3_YEAST	30	P38431|IF5_YEAST	23	P40010|NUG1_YEAST	20	P15625|SYFA_YEAST	18	P07284|SYSC_YEAST	24	P39516|RS14B_YEAST	51	Q3E792|RS25A_YEAST	46	P50085|PHB2_YEAST	22	P34167|IF4B_YEAST	20	P49367|LYS4_YEAST	23	P14907|NSP1_YEAST	19
P0CX55|RS18A_YEAST	46	P25294|SIS1_YEAST	23	P36010|NDK_YEAST	46	Q12189|RPIA_YEAST	42	P0C0W1|RS22A_YEAST	44	P19146|ARF2_YEAST	22	P53221|RL26B_YEAST	9	P39003|HXT6_YEAST	8	P06367|RS14A_YEAST	51	P0C0T4|RS25B_YEAST	46	P40106|GPP2_YEAST	12	P50085|PHB2_YEAST	26	P0C2H8|RL31A_YEAST	55	P32499|NUP2_YEAST	26
P53598|SUCA_YEAST	22	P32473|ODPB_YEAST	27	P07283|PMM_YEAST	38	P32558|SPT16_YEAST	15	Q3E7Y3|RS22B_YEAST	44	P53549|PRS10_YEAST	19	Q04491|SEC13_YEAST	12	P39004|HXT7_YEAST	8	P42943|TCPH_YEAST	17	P32565|RPN2_YEAST	12	P38998|LYS1_YEAST	26	P38431|IF5_YEAST	21	P0C2H9|RL31B_YEAST	55	P39683|NPT1_YEAST	16
P25491|MAS5_YEAST	15	P33322|CBF5_YEAST	11	P18238|ADT3_YEAST	11	P25605|ILV6_YEAST	41	P53252|PIL1_YEAST	33	P29311|BMH1_YEAST	4	P21524|RIR1_YEAST	11	P43567|AGX1_YEAST	24	P32563|VPH1_YEAST	11	P0C2H6|RL27A_YEAST	40	P35844|KES1_YEAST	17	P53549|PRS10_YEAST	13	P38701|RS20_YEAST	49	P32454|APE2_YEAST	11
P39683|NPT1_YEAST	17	P47039|BNA3_YEAST	31	P0CX42|RL23B_YEAST	52	Q3E757|RL11B_YEAST	44	P21801|SDHB_YEAST	22	P21801|SDHB_YEAST	22	P32191|GPDM_YEAST	16	P36421|SYYC_YEAST	21	P32191|GPDM_YEAST	21	P0C2H7|RL27B_YEAST	40	Q02196|KAPS_YEAST	31	P41807|VATH_YEAST	20	P32565|RPN2_YEAST	13	P05759|RS31_YEAST	21
Q01532|BLH1_YEAST	23	P02400|RLA4_YEAST	55	P0CX41|RL23A_YEAST	52	P0C0W9|RL11A_YEAST	44	P15202|CATA_YEAST	17	P19262|ODO2_YEAST	15	P22133|MDHC_YEAST	29	P0CX29|RS23A_YEAST	49	P53235|EIF2A_YEAST	18	Q12074|SPEE_YEAST	28	P39990|SNU13_YEAST	56	P43616|DUG1_YEAST	31	P25491|MAS5_YEAST	28	P40215|NDH1_YEAST	21
P02400|RLA4_YEAST	42	P15992|HSP26_YEAST	49	P02293|H2B1_YEAST	31	P05626|ATPF_YEAST	40	P33327|DHE2_YEAST	11	P25349|YCP4_YEAST	26	P0CX29|RS23A_YEAST	44	P0CX30|RS23B_YEAST	49	P39003|HXT6_YEAST	14	P53341|MAL12_YEAST	16	Q12189|RPIA_YEAST	47	P13298|PYRE_YEAST	34	P00044|CYC1_YEAST	58	P34167|IF4B_YEAST	18
Q12458|YPR1_YEAST	24	P32558|SPT16_YEAST	15	P02294|H2B2_YEAST	31	P25294|SIS1_YEAST	27	P22943|HSP12_YEAST	51	P32590|HSP79_YEAST	4	P0CX30|RS23B_YEAST	44	P09457|ATPO_YEAST	43	P39004|HXT7_YEAST	14	P38158|MAL32_YEAST	16	P29509|TRXB1_YEAST	46	P0C2H8|RL31A_YEAST	40	P43616|DUG1_YEAST	29	P20081|FKBP_YEAST	58
O14455|RL36B_YEAST	10	P10964|RPA1_YEAST	9	P11745|RNA1_YEAST	23	P18238|ADT3_YEAST	13	P20081|FKBP_YEAST	58	P08524|FPPS_YEAST	24	P87262|RL34A_YEAST	25	P32454|APE2_YEAST	9	Q04894|ADH6_YEAST	26	P05373|HEM2_YEAST	27	P40093|YEY6_YEAST	19	P0C2H9|RL31B_YEAST	40	P09440|C1TM_YEAST	7	P38205|NCL1_YEAST	15
P09201|F16P_YEAST	42	P39683|NPT1_YEAST	19	P32419|MDHP_YEAST	29	P02992|EFTU_YEAST	25	Q12447|PAA1_YEAST	20	P49095|GCSP_YEAST	8	P40525|RL34B_YEAST	25	P02294|H2B2_YEAST	31	P07284|SYSC_YEAST	23	P36060|MCR1_YEAST	47	Q12230|LSP1_YEAST	23	P38879|NACA_YEAST	29	P07143|CY1_YEAST	20	Q12074|SPEE_YEAST	16
O14467|MBF1_YEAST	39	P35844|KES1_YEAST	17	P32454|APE2_YEAST	12	P21801|SDHB_YEAST	22	P35844|KES1_YEAST	16	Q05905|HRI1_YEAST	23	P02400|RLA4_YEAST	42	P02293|H2B1_YEAST	31	P02293|H2B1_YEAST	36	P29509|TRXB1_YEAST	39	P53141|MLC1_YEAST	42	Q3E792|RS25A_YEAST	46	P36421|SYYC_YEAST	23	P13298|PYRE_YEAST	23
P05319|RLA2_YEAST	53	P05373|HEM2_YEAST	27	P22203|VATE_YEAST	36	P19262|ODO2_YEAST	17	P07143|CY1_YEAST	18	P40215|NDH1_YEAST	28	Q02486|ABF2_YEAST	42	Q00055|GPD1_YEAST	13	P02294|H2B2_YEAST	36	P53691|PPID_YEAST	18	Q04894|ADH6_YEAST	24	P0C0T4|RS25B_YEAST	46	P42943|TCPH_YEAST	19	P05373|HEM2_YEAST	35
P02557|TBB_YEAST	23	P08679|CISY2_YEAST	22	P15454|KGUA_YEAST	18	P14120|RL30_YEAST	61	Q05905|HRI1_YEAST	26	P53312|SUCB_YEAST	18	P32835|GSP1_YEAST	24	P36060|MCR1_YEAST	44	P37292|GLYM_YEAST	14	P20081|FKBP_YEAST	58	P24280|SEC14_YEAST	29	P20081|FKBP_YEAST	58	Q12230|LSP1_YEAST	23	P53128|MTHR2_YEAST	14
P36421|SYYC_YEAST	21	Q3E792|RS25A_YEAST	46	P53141|MLC1_YEAST	36	P21965|MCK1_YEAST	25	P24280|SEC14_YEAST	22	P29509|TRXB1_YEAST	46	P32836|GSP2_YEAST	24	Q12074|SPEE_YEAST	16	P20081|FKBP_YEAST	58	P48015|GCST_YEAST	34	P38879|NACA_YEAST	25	P32454|APE2_YEAST	10	P39990|SNU13_YEAST	56	Q07478|SUB2_YEAST	15
P32835|GSP1_YEAST	19	P0C0T4|RS25B_YEAST	46	P53549|PRS10_YEAST	12	P49095|GCSP_YEAST	9	P32799|COX13_YEAST	30	P00044|CYC1_YEAST	36	P21801|SDHB_YEAST	22	Q05016|YM71_YEAST	31	Q00055|GPD1_YEAST	14	P40185|MMF1_YEAST	65	P40215|NDH1_YEAST	19	P21524|RIR1_YEAST	11	P47079|TCPQ_YEAST	22	P14742|GFA1_YEAST	11
P32836|GSP2_YEAST	19	P30902|ATP7_YEAST	41	Q12335|PST2_YEAST	32	P32454|APE2_YEAST	10	P32368|SAC1_YEAST	19	P07172|HIS8_YEAST	18	Q07478|SUB2_YEAST	14	P53598|SUCA_YEAST	23	P40047|ALDH5_YEAST	22	P0CX29|RS23A_YEAST	49	P37012|PGM2_YEAST	13	P39990|SNU13_YEAST	56	P35197|GCS1_YEAST	33	Q01532|BLH1_YEAST	21
P41338|THIL_YEAST	20	Q01532|BLH1_YEAST	22	P27476|NSR1_YEAST	21	P32288|GLNA_YEAST	27	P53312|SUCB_YEAST	15	P40185|MMF1_YEAST	65	P53252|PIL1_YEAST	30	P40093|YEY6_YEAST	25	P28241|IDH2_YEAST	18	P0CX30|RS23B_YEAST	49	P14120|RL30_YEAST	61	P43588|RPN11_YEAST	20	P41338|THIL_YEAST	30	P40185|MMF1_YEAST	59
P32476|ERG1_YEAST	26	P43567|AGX1_YEAST	31	Q02486|ABF2_YEAST	41	P53141|MLC1_YEAST	48	P40093|YEY6_YEAST	22	P05743|RL26A_YEAST	9	P09201|F16P_YEAST	17	P33322|CBF5_YEAST	11	P22203|VATE_YEAST	42	P02293|H2B1_YEAST	36	P32454|APE2_YEAST	9	P32473|ODPB_YEAST	26	P43635|CISY3_YEAST	20	P42943|TCPH_YEAST	13
P43588|RPN11_YEAST	22	P32179|MET22_YEAST	33	P0CX29|RS23A_YEAST	48	P05373|HEM2_YEAST	35	Q12189|RPIA_YEAST	44	P32074|COPG_YEAST	11	Q12480|ETFA_YEAST	14	P49167|RL38_YEAST	50	P47039|BNA3_YEAST	21	P02294|H2B2_YEAST	36	P0C0W1|RS22A_YEAST	44	P12385|ERF1_YEAST	21	Q00055|GPD1_YEAST	20	P40037|HMF1_YEAST	50
P40185|MMF1_YEAST	59	Q12458|YPR1_YEAST	29	P0CX30|RS23B_YEAST	48	Q04062|RPN9_YEAST	23	P40185|MMF1_YEAST	65	P25605|ILV6_YEAST	33	P41338|THIL_YEAST	20	P32565|RPN2_YEAST	11	P25491|MAS5_YEAST	17	P80235|CACM_YEAST	10	Q3E7Y3|RS22B_YEAST	44	P53141|MLC1_YEAST	42	P05759|RS31_YEAST	21	P47120|DOHH_YEAST	38
P53852|SYC_YEAST	14	P53852|SYC_YEAST	17	P21524|RIR1_YEAST	11	P07263|SYH_YEAST	25	P05373|HEM2_YEAST	27	Q12458|YPR1_YEAST	22	P38205|NCL1_YEAST	14	P38205|NCL1_YEAST	15	P0CX29|RS23A_YEAST	49	P53598|SUCA_YEAST	21	P32074|COPG_YEAST	10	P53235|EIF2A_YEAST	13	P38431|IF5_YEAST	24	P22336|RFA1_YEAST	17
Q12499|NOP58_YEAST	11	P36010|NDK_YEAST	51	P40093|YEY6_YEAST	19	P14742|GFA1_YEAST	14	P37012|PGM2_YEAST	9	Q02486|ABF2_YEAST	48	P50085|PHB2_YEAST	17	P30902|ATP7_YEAST	36	P0CX30|RS23B_YEAST	49	P34167|IF4B_YEAST	25	Q08723|RPN8_YEAST	14	P15424|MS116_YEAST	8	P31787|ACBP_YEAST	91	Q03048|COFI_YEAST	23
P33892|GCN1_YEAST	5	Q12074|SPEE_YEAST	26	Q08409|AUS1_YEAST	6	P32835|GSP1_YEAST	25	P32558|SPT16_YEAST	13	P02293|H2B1_YEAST	31	Q04636|POB3_YEAST	15	P17555|CAP_YEAST	19	P21965|MCK1_YEAST	27	P07258|CARA_YEAST	20	P20081|FKBP_YEAST	58	P22336|RFA1_YEAST	13	P38998|LYS1_YEAST	27	P17423|KHSE_YEAST	19
P05745|RL36A_YEAST	10	P50094|IMDH4_YEAST	10	P33416|HSP78_YEAST	9	P32836|GSP2_YEAST	25	P0CX49|RL18A_YEAST	41	P02294|H2B2_YEAST	31	P40185|MMF1_YEAST	65	P39986|SPF1_YEAST	11	P53252|PIL1_YEAST	25	P41911|GPD2_YEAST	16	P32614|FRDS_YEAST	14	P00447|SODM_YEAST	32	Q01532|BLH1_YEAST	27	Q02207|FOX2_YEAST	9
P14120|RL30_YEAST	43	P23776|EXG1_YEAST	26	P23292|KC12_YEAST	11	P19146|ARF2_YEAST	29	P0CX50|RL18B_YEAST	41	P34167|IF4B_YEAST	16	P00044|CYC1_YEAST	36	P0CX25|RL43A_YEAST	30	Q00711|SDHA_YEAST	15	P43588|RPN11_YEAST	22	P13298|PYRE_YEAST	23	P05759|RS31_YEAST	21	P40093|YEY6_YEAST	19	P07703|RPAC1_YEAST	18
P41807|VATH_YEAST	22	P38431|IF5_YEAST	24	P37012|PGM2_YEAST	11	P15625|SYFA_YEAST	20	P49095|GCSP_YEAST	8	P43635|CISY3_YEAST	12	P32563|VPH1_YEAST	6	P0CX26|RL43B_YEAST	30	P07283|PMM_YEAST	39	P32835|GSP1_YEAST	21	P41807|VATH_YEAST	18	P40185|MMF1_YEAST	65	P23180|AIM17_YEAST	17	P32799|COX13_YEAST	22
Q08971|YP225_YEAST	30	P19146|ARF2_YEAST	22	Q04947|RTN1_YEAST	26	Q05905|HRI1_YEAST	32	P13298|PYRE_YEAST	23	P54885|PROA_YEAST	24	P02293|H2B1_YEAST	31	P38248|ECM33_YEAST	11	P38431|IF5_YEAST	25	P32836|GSP2_YEAST	21	P33327|DHE2_YEAST	9	P32499|NUP2_YEAST	25	P35691|TCTP_YEAST	43	P25605|ILV6_YEAST	21
P33298|PRS6B_YEAST	13	P38791|DHYS_YEAST	26	P06103|EIF3B_YEAST	12	P32891|DLD1_YEAST	14	P0CX42|RL23B_YEAST	52	P32599|FIMB_YEAST	12	P02294|H2B2_YEAST	31	P13298|PYRE_YEAST	23	P05759|RS31_YEAST	22	P22203|VATE_YEAST	29	P15646|FBRL_YEAST	28	P33298|PRS6B_YEAST	17	P38077|ATPG_YEAST	39	P43616|DUG1_YEAST	26
P35197|GCS1_YEAST	24	P40185|MMF1_YEAST	65	P14907|NSP1_YEAST	13	Q07478|SUB2_YEAST	20	P0CX41|RL23A_YEAST	52	P43588|RPN11_YEAST	22	P32861|UGPA1_YEAST	13	P80235|CACM_YEAST	8	P38998|LYS1_YEAST	26	P40093|YEY6_YEAST	22	P00447|SODM_YEAST	32	Q05775|EIF3J_YEAST	12	P38061|RL32_YEAST	53	P53235|EIF2A_YEAST	13
P05373|HEM2_YEAST	16	P14907|NSP1_YEAST	15	P25294|SIS1_YEAST	23	Q04894|ADH6_YEAST	27	P02293|H2B1_YEAST	31	P24280|SEC14_YEAST	20	P40010|NUG1_YEAST	18	P53235|EIF2A_YEAST	15	P41338|THIL_YEAST	25	Q3E841|YN034_YEAST	70	P43616|DUG1_YEAST	18	P21801|SDHB_YEAST	22	P07283|PMM_YEAST	44	Q12499|NOP58_YEAST	12
P38701|RS20_YEAST	46	P05743|RL26A_YEAST	9	P37292|GLYM_YEAST	14	P43635|CISY3_YEAST	14	P02294|H2B2_YEAST	31	P39730|IF2P_YEAST	12	P39986|SPF1_YEAST	5	Q04636|POB3_YEAST	16	P41911|GPD2_YEAST	10	P47039|BNA3_YEAST	21	P0CX49|RL18A_YEAST	40	P40106|GPP2_YEAST	7	P00447|SODM_YEAST	23	P16387|ODPA_YEAST	14
P39986|SPF1_YEAST	9	Q08971|YP225_YEAST	34	P40482|SEC24_YEAST	11	P24280|SEC14_YEAST	24	Q12458|YPR1_YEAST	19	P32835|GSP1_YEAST	19	P0CX25|RL43A_YEAST	29	P38061|RL32_YEAST	48	P22133|MDHC_YEAST	28	P11745|RNA1_YEAST	23	P0CX50|RL18B_YEAST	40	P0CX25|RL43A_YEAST	38	P04076|ARLY_YEAST	22	Q02642|NACB1_YEAST	39
P28777|AROC_YEAST	26	P34167|IF4B_YEAST	20	P07258|CARA_YEAST	22	P07143|CY1_YEAST	18	P15703|BGL2_YEAST	15	P32836|GSP2_YEAST	19	P0CX26|RL43B_YEAST	29	P14742|GFA1_YEAST	14	P07263|SYH_YEAST	19	O14467|MBF1_YEAST	36	P25719|CYPC_YEAST	32	P0CX26|RL43B_YEAST	38	P48589|RS12_YEAST	47	P39730|IF2P_YEAST	11
P38075|PDX3_YEAST	25	P02294|H2B2_YEAST	36	P32467|HXT4_YEAST	10	Q05775|EIF3J_YEAST	16	Q04062|RPN9_YEAST	22	P39003|HXT6_YEAST	10	P32419|MDHP_YEAST	17	P32563|VPH1_YEAST	9	O14467|MBF1_YEAST	42	P43567|AGX1_YEAST	20	P20606|SAR1_YEAST	32	P23180|AIM17_YEAST	14	Q05775|EIF3J_YEAST	20	P46672|ARC1_YEAST	22
P19146|ARF2_YEAST	13	P02293|H2B1_YEAST	36	P02400|RLA4_YEAST	55	P02400|RLA4_YEAST	55	P41338|THIL_YEAST	27	P39004|HXT7_YEAST	10	P32454|APE2_YEAST	8	P02400|RLA4_YEAST	42	P05373|HEM2_YEAST	22	P53235|EIF2A_YEAST	15	P0CX25|RL43A_YEAST	38	P53598|SUCA_YEAST	22	P53852|SYC_YEAST	19	P0CX49|RL18A_YEAST	40
P33767|OSTB_YEAST	17	P38205|NCL1_YEAST	19	P38968|SEC31_YEAST	9	P20081|FKBP_YEAST	58	Q04894|ADH6_YEAST	26	P04076|ARLY_YEAST	21	P32614|FRDS_YEAST	12	Q04894|ADH6_YEAST	26	P02400|RLA4_YEAST	42	P54861|DNM1_YEAST	11	P0CX26|RL43B_YEAST	38	P38077|ATPG_YEAST	32	P47039|BNA3_YEAST	26	P0CX50|RL18B_YEAST	40
P38115|ARA1_YEAST	18	P37292|GLYM_YEAST	18	P36421|SYYC_YEAST	17	P33327|DHE2_YEAST	9	P0CX29|RS23A_YEAST	44	P27476|NSR1_YEAST	27	P53141|MLC1_YEAST	36	P38075|PDX3_YEAST	25	P07172|HIS8_YEAST	17	P38152|TXTP_YEAST	30	P15424|MS116_YEAST	11	P35844|KES1_YEAST	13	P53141|MLC1_YEAST	42	P15992|HSP26_YEAST	37
P0CX49|RL18A_YEAST	36	P49095|GCSP_YEAST	8	P32835|GSP1_YEAST	20	P54861|DNM1_YEAST	11	P0CX30|RS23B_YEAST	44	P33327|DHE2_YEAST	12	P40482|SEC24_YEAST	7	P06367|RS14A_YEAST	50	P40202|CCS1_YEAST	31	P38248|ECM33_YEAST	11	P32565|RPN2_YEAST	9	P07172|HIS8_YEAST	20	P14742|GFA1_YEAST	17	P20447|DBP3_YEAST	17
P0CX50|RL18B_YEAST	36	P28241|IDH2_YEAST	17	P32836|GSP2_YEAST	20	P31787|ACBP_YEAST	89	P33298|PRS6B_YEAST	25	P06738|PHSG_YEAST	11	Q02642|NACB1_YEAST	39	P39516|RS14B_YEAST	50	P06208|LEU1_YEAST	12	P11076|ARF1_YEAST	13	P16547|OM45_YEAST	25	P29509|TRXB1_YEAST	36	P32891|DLD1_YEAST	19	Q12230|LSP1_YEAST	15
Q02642|NACB1_YEAST	42	P15625|SYFA_YEAST	16	P05373|HEM2_YEAST	25	P0CX42|RL23B_YEAST	52	P32288|GLNA_YEAST	23	P32288|GLNA_YEAST	24	P40017|YAT2_YEAST	11	Q08972|NEW1_YEAST	10	P32454|APE2_YEAST	8	P16603|NCPR_YEAST	20	P40185|MMF1_YEAST	65	P24280|SEC14_YEAST	25	P32563|VPH1_YEAST	13	Q12672|RL21B_YEAST	49
P05626|ATPF_YEAST	31	P80235|CACM_YEAST	11	P00927|THDH_YEAST	16	P0CX41|RL23A_YEAST	52	P21965|MCK1_YEAST	22	P23180|AIM17_YEAST	17	P32558|SPT16_YEAST	8	P05373|HEM2_YEAST	22	P53341|MAL12_YEAST	15	P13298|PYRE_YEAST	23	P53235|EIF2A_YEAST	14	Q3E757|RL11B_YEAST	26	P22147|XRN1_YEAST	9	Q02753|RL21A_YEAST	49
P13298|PYRE_YEAST	23	P49166|RL37A_YEAST	35	P14904|AMPL_YEAST	16	P20606|SAR1_YEAST	29	P25039|EFGM_YEAST	13	O14467|MBF1_YEAST	38	P19146|ARF2_YEAST	22	P12945|NAT1_YEAST	9	P38158|MAL32_YEAST	15	P09457|ATPO_YEAST	43	P00044|CYC1_YEAST	50	P0C0W9|RL11A_YEAST	26	P40017|YAT2_YEAST	14	Q04491|SEC13_YEAST	21
P53549|PRS10_YEAST	17	Q12109|SYWC_YEAST	21	P08679|CISY2_YEAST	14	Q12447|PAA1_YEAST	33	P53221|RL26B_YEAST	9	P04173|LEU3_YEAST	12	P05626|ATPF_YEAST	24	P38689|KPR3_YEAST	17	P39076|TCPB_YEAST	19	P49167|RL38_YEAST	50	P39730|IF2P_YEAST	12	P32799|COX13_YEAST	23	P06738|PHSG_YEAST	13	P35844|KES1_YEAST	12
P36060|MCR1_YEAST	38	Q12230|LSP1_YEAST	23	P32340|NDI1_YEAST	20	P34167|IF4B_YEAST	30	P32565|RPN2_YEAST	9	P32565|RPN2_YEAST	8	P40531|GVP36_YEAST	22	P21965|MCK1_YEAST	27	P36060|MCR1_YEAST	37	P49166|RL37A_YEAST	35	P15625|SYFA_YEAST	18	Q12189|RPIA_YEAST	31	P39079|TCPZ_YEAST	17	P35197|GCS1_YEAST	24
P0CX25|RL43A_YEAST	38	P38061|RL32_YEAST	47	P20606|SAR1_YEAST	32	P39730|IF2P_YEAST	14	P02400|RLA4_YEAST	55	Q02753|RL21A_YEAST	56	P53312|SUCB_YEAST	15	P09201|F16P_YEAST	38	P80235|CACM_YEAST	8	P33322|CBF5_YEAST	9	P32288|GLNA_YEAST	23	P0C0W1|RS22A_YEAST	44	P48015|GCST_YEAST	31	P54861|DNM1_YEAST	7
P0CX26|RL43B_YEAST	38	P29704|FDFT_YEAST	19	P53341|MAL12_YEAST	9	P10964|RPA1_YEAST	12	P19146|ARF2_YEAST	22	P47176|BCA2_YEAST	14	P28777|AROC_YEAST	25	P0CX49|RL18A_YEAST	44	P50085|PHB2_YEAST	19	P06208|LEU1_YEAST	19	P38715|GRE3_YEAST	26	Q3E7Y3|RS22B_YEAST	44	P32368|SAC1_YEAST	24	P23638|PSA3_YEAST	22
P38715|GRE3_YEAST	17	P09938|RIR2_YEAST	20	P38158|MAL32_YEAST	9	P32799|COX13_YEAST	24	P53235|EIF2A_YEAST	13	P09440|C1TM_YEAST	6	P22203|VATE_YEAST	29	P0CX50|RL18B_YEAST	44	P49166|RL37A_YEAST	35	P10964|RPA1_YEAST	10	P31787|ACBP_YEAST	89	P0CX29|RS23A_YEAST	44	P49167|RL38_YEAST	51	Q12118|SGT2_YEAST	16
Q3E792|RS25A_YEAST	46	Q06151|DCPS_YEAST	21	P32599|FIMB_YEAST	13	P40093|YEY6_YEAST	19	Q12480|ETFA_YEAST	22	P38689|KPR3_YEAST	20	P07263|SYH_YEAST	11	P32835|GSP1_YEAST	21	P21576|VPS1_YEAST	18	P35844|KES1_YEAST	15	P0CX56|RS18B_YEAST	38	P0CX30|RS23B_YEAST	44	P28777|AROC_YEAST	32	P25039|EFGM_YEAST	11
P0C0T4|RS25B_YEAST	46	Q02642|NACB1_YEAST	39	P05743|RL26A_YEAST	9	P02293|H2B1_YEAST	36	P00498|HIS1_YEAST	38	Q3E792|RS25A_YEAST	46	P38152|TXTP_YEAST	25	P32836|GSP2_YEAST	21	P20606|SAR1_YEAST	29	P53252|PIL1_YEAST	25	P0CX55|RS18A_YEAST	38	P15891|ABP1_YEAST	15	P53978|EF3B_YEAST	2	P25719|CYPC_YEAST	29
P12945|NAT1_YEAST	8	P21576|VPS1_YEAST	13	P33298|PRS6B_YEAST	17	P02294|H2B2_YEAST	36	P31787|ACBP_YEAST	80	P0C0T4|RS25B_YEAST	46	P38077|ATPG_YEAST	26	P34167|IF4B_YEAST	19	P38631|FKS1_YEAST	5	Q04409|EMI2_YEAST	10	P13711|ACOX_YEAST	14	P15646|FBRL_YEAST	20	P22336|RFA1_YEAST	14	Q12189|RPIA_YEAST	29
P40961|PHB1_YEAST	33	P40217|EIF3I_YEAST	31	P40202|CCS1_YEAST	31	P40217|EIF3I_YEAST	32	Q12449|AHA1_YEAST	29	P38061|RL32_YEAST	46	P06208|LEU1_YEAST	6	P32499|NUP2_YEAST	25	P36421|SYYC_YEAST	18	Q02642|NACB1_YEAST	39	Q04636|POB3_YEAST	16	P02400|RLA4_YEAST	42	Q3E757|RL11B_YEAST	39	P41338|THIL_YEAST	22
P22147|XRN1_YEAST	5	Q08409|AUS1_YEAST	5	P25719|CYPC_YEAST	29	P32599|FIMB_YEAST	12	P22138|RPA2_YEAST	6	P32563|VPH1_YEAST	9	P18562|UPP_YEAST	20	Q00711|SDHA_YEAST	12	P40093|YEY6_YEAST	22	P39516|RS14B_YEAST	50	P38910|CH10_YEAST	65	P11076|ARF1_YEAST	29	P0C0W9|RL11A_YEAST	39	P11076|ARF1_YEAST	29
Q03048|COFI_YEAST	35	P42943|TCPH_YEAST	16	P17423|KHSE_YEAST	26	Q12074|SPEE_YEAST	16	P00427|COX6_YEAST	48	P25719|CYPC_YEAST	29	P38689|KPR3_YEAST	17	P05743|RL26A_YEAST	9	P38264|PHO88_YEAST	26	P06367|RS14A_YEAST	50	Q05905|HRI1_YEAST	26	P38689|KPR3_YEAST	21	P25719|CYPC_YEAST	40	P06208|LEU1_YEAST	5
P39726|GCSH_YEAST	22	P32835|GSP1_YEAST	22	P21243|PSA1_YEAST	23	P47079|TCPQ_YEAST	27	P20606|SAR1_YEAST	29	Q12335|PST2_YEAST	32	Q12335|PST2_YEAST	25	P87262|RL34A_YEAST	39	P43603|LSB3_YEAST	17	P02400|RLA4_YEAST	42	Q03048|COFI_YEAST	35	P25605|ILV6_YEAST	35	P07172|HIS8_YEAST	19	P05319|RLA2_YEAST	28
P32599|FIMB_YEAST	10	P32836|GSP2_YEAST	22	P40024|ARB1_YEAST	10	P00410|COX2_YEAST	29	P39730|IF2P_YEAST	11	Q04409|EMI2_YEAST	13	Q12159|YRA1_YEAST	23	P40525|RL34B_YEAST	39	P17555|CAP_YEAST	19	P32558|SPT16_YEAST	10	P06738|PHSG_YEAST	9	Q12335|PST2_YEAST	32	P33327|DHE2_YEAST	10	P09201|F16P_YEAST	23
P22855|MAN1_YEAST	10	P40202|CCS1_YEAST	34	Q12447|PAA1_YEAST	20	P36421|SYYC_YEAST	14	P25605|ILV6_YEAST	24	P53221|RL26B_YEAST	9	P31787|ACBP_YEAST	91	P32599|FIMB_YEAST	9	P36010|NDK_YEAST	43	P23180|AIM17_YEAST	16	P40327|PRS4_YEAST	17	P11745|RNA1_YEAST	22	P11076|ARF1_YEAST	29	P38910|CH10_YEAST	65
Q04178|HPRT_YEAST	20	P14904|AMPL_YEAST	22	P15992|HSP26_YEAST	50	P08524|FPPS_YEAST	19	P32563|VPH1_YEAST	10	P02400|RLA4_YEAST	55	P33299|PRS7_YEAST	10	P32191|GPDM_YEAST	18	P0CX25|RL43A_YEAST	30	P39683|NPT1_YEAST	16	Q07551|KAR_YEAST	29	Q12480|ETFA_YEAST	17	P31412|VATC_YEAST	28	P05150|OTC_YEAST	17
P16622|HEMH_YEAST	22	P53633|PRA1_YEAST	26	P39003|HXT6_YEAST	5	P53252|PIL1_YEAST	22	P43616|DUG1_YEAST	23	P35844|KES1_YEAST	11	P0CX49|RL18A_YEAST	32	P20606|SAR1_YEAST	29	P0CX26|RL43B_YEAST	30	P14742|GFA1_YEAST	13	P21306|ATP5E_YEAST	71	P32565|RPN2_YEAST	10	P38910|CH10_YEAST	65	P41807|VATH_YEAST	8
P39990|SNU13_YEAST	56	Q12335|PST2_YEAST	32	P39004|HXT7_YEAST	5	Q02753|RL21A_YEAST	56	P02992|EFTU_YEAST	21	P40217|EIF3I_YEAST	20	P0CX50|RL18B_YEAST	32	P40185|MMF1_YEAST	65	P15625|SYFA_YEAST	17	P05319|RLA2_YEAST	53	P02294|H2B2_YEAST	31	P14742|GFA1_YEAST	12	P21306|ATP5E_YEAST	71	P49167|RL38_YEAST	51
P38934|BFR1_YEAST	30	P0CX29|RS23A_YEAST	48	P43603|LSB3_YEAST	18	P38910|CH10_YEAST	65	P33299|PRS7_YEAST	20	P32799|COX13_YEAST	24	Q02207|FOX2_YEAST	11	P05759|RS31_YEAST	21	P49167|RL38_YEAST	42	P33299|PRS7_YEAST	14	P02293|H2B1_YEAST	31	P39683|NPT1_YEAST	16	P33299|PRS7_YEAST	18	P40217|EIF3I_YEAST	27
Q00711|SDHA_YEAST	10	P0CX30|RS23B_YEAST	48	P07213|TOM70_YEAST	11	P38879|NACA_YEAST	33	Q02642|NACB1_YEAST	39	P53978|EF3B_YEAST	2	O14467|MBF1_YEAST	38	P15202|CATA_YEAST	20	Q04947|RTN1_YEAST	26	Q00711|SDHA_YEAST	10	P38707|SYNC_YEAST	15	P40303|PSA4_YEAST	34	Q01939|PRS8_YEAST	17	P22147|XRN1_YEAST	5
Q02486|ABF2_YEAST	32	P47079|TCPQ_YEAST	16	P38707|SYNC_YEAST	12	P05743|RL26A_YEAST	9	P00410|COX2_YEAST	29	P87262|RL34A_YEAST	45	P25349|YCP4_YEAST	25	O14467|MBF1_YEAST	36	P40327|PRS4_YEAST	17	Q04636|POB3_YEAST	13	Q12074|SPEE_YEAST	16	P38152|TXTP_YEAST	27	Q07551|KAR_YEAST	29	P48015|GCST_YEAST	28
P39730|IF2P_YEAST	10	P15202|CATA_YEAST	18	Q04636|POB3_YEAST	11	P00447|SODM_YEAST	39	P33322|CBF5_YEAST	9	P40525|RL34B_YEAST	45	P04173|LEU3_YEAST	10	O14455|RL36B_YEAST	10	Q08971|YP225_YEAST	34	Q12335|PST2_YEAST	32	P43588|RPN11_YEAST	20	P38715|GRE3_YEAST	24	P38248|ECM33_YEAST	11	P50085|PHB2_YEAST	16
P05759|RS31_YEAST	21	P14906|SEC63_YEAST	12	P09201|F16P_YEAST	21	P07703|RPAC1_YEAST	21	P07172|HIS8_YEAST	14	P20606|SAR1_YEAST	25	P39683|NPT1_YEAST	15	P22217|TRX1_YEAST	36	P32558|SPT16_YEAST	11	P32337|IMB3_YEAST	9	Q12447|PAA1_YEAST	30	P21965|MCK1_YEAST	22	P40217|EIF3I_YEAST	27	P07143|CY1_YEAST	20
P43603|LSB3_YEAST	17	P53235|EIF2A_YEAST	12	Q12462|PEX11_YEAST	22	P43616|DUG1_YEAST	23	P06367|RS14A_YEAST	50	P12385|ERF1_YEAST	15	Q00764|TPS1_YEAST	18	Q03048|COFI_YEAST	34	Q03048|COFI_YEAST	34	P05743|RL26A_YEAST	9	Q12118|SGT2_YEAST	16	Q07478|SUB2_YEAST	13	P40185|MMF1_YEAST	65	P40017|YAT2_YEAST	9
Q04947|RTN1_YEAST	19	P53834|HCH1_YEAST	39	P43567|AGX1_YEAST	25	P17555|CAP_YEAST	22	P39516|RS14B_YEAST	50	P16547|OM45_YEAST	28	P21243|PSA1_YEAST	19	P43588|RPN11_YEAST	18	P38689|KPR3_YEAST	19	Q05016|YM71_YEAST	26	P00427|COX6_YEAST	35	Q12289|CRC1_YEAST	17	P46672|ARC1_YEAST	18	P07263|SYH_YEAST	21
P24000|RL24B_YEAST	8	P21965|MCK1_YEAST	18	P10964|RPA1_YEAST	8	P54885|PROA_YEAST	19	P42943|TCPH_YEAST	18	P32454|APE2_YEAST	6	P50094|IMDH4_YEAST	11	P21524|RIR1_YEAST	10	P23292|KC12_YEAST	8	P40482|SEC24_YEAST	9	P54861|DNM1_YEAST	11	P22147|XRN1_YEAST	5	P33322|CBF5_YEAST	14	P32565|RPN2_YEAST	8
P15646|FBRL_YEAST	20	Q00711|SDHA_YEAST	12	Q02753|RL21A_YEAST	52	P38968|SEC31_YEAST	7	P32835|GSP1_YEAST	19	P33299|PRS7_YEAST	12	P05759|RS31_YEAST	21	P25567|SRO9_YEAST	21	Q01532|BLH1_YEAST	21	P40202|CCS1_YEAST	34	P40482|SEC24_YEAST	10	P49167|RL38_YEAST	50	P33297|PRS6A_YEAST	20	Q12335|PST2_YEAST	32
P06208|LEU1_YEAST	15	P33298|PRS6B_YEAST	25	P38431|IF5_YEAST	20	P13711|ACOX_YEAST	11	P32836|GSP2_YEAST	19	P38152|TXTP_YEAST	25	P32799|COX13_YEAST	16	Q07551|KAR_YEAST	36	P32565|RPN2_YEAST	8	P09440|C1TM_YEAST	8	P31412|VATC_YEAST	25	P38205|NCL1_YEAST	13	P21576|VPS1_YEAST	16	P22133|MDHC_YEAST	18
P21524|RIR1_YEAST	13	P0CX49|RL18A_YEAST	36	P38152|TXTP_YEAST	23	P06367|RS14A_YEAST	50	Q07478|SUB2_YEAST	14	Q12462|PEX11_YEAST	20	P20606|SAR1_YEAST	25	P36015|YKT6_YEAST	40	P22217|TRX1_YEAST	36	P05150|OTC_YEAST	26	P32861|UGPA1_YEAST	17	P12945|NAT1_YEAST	9	P40961|PHB1_YEAST	28	P38689|KPR3_YEAST	11
P42943|TCPH_YEAST	10	P0CX50|RL18B_YEAST	36	P39076|TCPB_YEAST	14	P39516|RS14B_YEAST	50	P43635|CISY3_YEAST	10	P00447|SODM_YEAST	23	Q12672|RL21B_YEAST	46	P37012|PGM2_YEAST	15	Q02486|ABF2_YEAST	47	P12945|NAT1_YEAST	9	Q04491|SEC13_YEAST	28	P54861|DNM1_YEAST	11	P38295|MCFS2_YEAST	19	P07172|HIS8_YEAST	12
P40850|MKT1_YEAST	15	P05745|RL36A_YEAST	10	P53834|HCH1_YEAST	39	P0CX49|RL18A_YEAST	41	Q12335|PST2_YEAST	32	P13298|PYRE_YEAST	23	Q02753|RL21A_YEAST	46	Q04178|HPRT_YEAST	20	P47079|TCPQ_YEAST	16	P40525|RL34B_YEAST	39	P38077|ATPG_YEAST	28	P32337|IMB3_YEAST	9	Q12480|ETFA_YEAST	17	P40482|SEC24_YEAST	8
P07143|CY1_YEAST	18	P36060|MCR1_YEAST	38	P43616|DUG1_YEAST	17	P0CX50|RL18B_YEAST	41	P36421|SYYC_YEAST	19	P11745|RNA1_YEAST	18	Q12289|CRC1_YEAST	18	P19146|ARF2_YEAST	22	P33297|PRS6A_YEAST	24	P87262|RL34A_YEAST	39	Q12672|RL21B_YEAST	49	P00044|CYC1_YEAST	36	Q03048|COFI_YEAST	35	P10964|RPA1_YEAST	7
P32796|CACP_YEAST	8	P38248|ECM33_YEAST	11	P04449|RL24A_YEAST	8	Q04947|RTN1_YEAST	16	P15625|SYFA_YEAST	15	P42943|TCPH_YEAST	13	P32337|IMB3_YEAST	7	P11745|RNA1_YEAST	17	Q3E841|YN034_YEAST	70	P0CX49|RL18A_YEAST	41	Q02753|RL21A_YEAST	49	P40010|NUG1_YEAST	15	P35844|KES1_YEAST	14	P38152|TXTP_YEAST	25
P20606|SAR1_YEAST	32	P04449|RL24A_YEAST	8	P36060|MCR1_YEAST	28	P13298|PYRE_YEAST	23	O14467|MBF1_YEAST	36	P53141|MLC1_YEAST	36	P42943|TCPH_YEAST	10	P47039|BNA3_YEAST	18	P32466|HXT3_YEAST	9	P0CX50|RL18B_YEAST	41	P32835|GSP1_YEAST	21	Q12462|PEX11_YEAST	25	P02400|RLA4_YEAST	55	P38431|IF5_YEAST	22
P18238|ADT3_YEAST	7	P0CX25|RL43A_YEAST	38	P33322|CBF5_YEAST	9	P33322|CBF5_YEAST	9	P16547|OM45_YEAST	27	P0CX49|RL18A_YEAST	34	P47079|TCPQ_YEAST	18	P43616|DUG1_YEAST	27	Q12447|PAA1_YEAST	26	Q12672|RL21B_YEAST	49	P32836|GSP2_YEAST	21	Q12074|SPEE_YEAST	16	P0CX49|RL18A_YEAST	40	P40303|PSA4_YEAST	24
P38998|LYS1_YEAST	13	P0CX26|RL43B_YEAST	38	P0CH09|RL40B_YEAST	9	P39986|SPF1_YEAST	9	P41807|VATH_YEAST	18	P0CX50|RL18B_YEAST	34	P38828|LSM12_YEAST	22	P49166|RL37A_YEAST	35	P47117|ARP3_YEAST	14	Q02753|RL21A_YEAST	49	P33298|PRS6B_YEAST	13	Q12118|SGT2_YEAST	16	P0CX50|RL18B_YEAST	40	P05626|ATPF_YEAST	22
P39939|RS26B_YEAST	40	O14455|RL36B_YEAST	10	P0CH08|RL40A_YEAST	9	P05319|RLA2_YEAST	42	P40010|NUG1_YEAST	13	Q02642|NACB1_YEAST	39	P33298|PRS6B_YEAST	11	P05745|RL36A_YEAST	10	P0CX49|RL18A_YEAST	36	P47079|TCPQ_YEAST	16	P32799|COX13_YEAST	22	Q12230|LSP1_YEAST	18	P32337|IMB3_YEAST	10	Q99383|HRP1_YEAST	10
P21801|SDHB_YEAST	17	P32191|GPDM_YEAST	16	P19146|ARF2_YEAST	22	P20459|IF2A_YEAST	23	Q12462|PEX11_YEAST	20	P23292|KC12_YEAST	8	P36010|NDK_YEAST	40	P38791|DHYS_YEAST	23	P0CX50|RL18B_YEAST	36	P21576|VPS1_YEAST	11	P40513|MAM33_YEAST	21	Q04491|SEC13_YEAST	23	P43588|RPN11_YEAST	26	P32861|UGPA1_YEAST	12
P47117|ARP3_YEAST	20	P09950|HEM1_YEAST	17	P23638|PSA3_YEAST	27	P0C0W1|RS22A_YEAST	55	P00447|SODM_YEAST	23	P38707|SYNC_YEAST	9	O14455|RL36B_YEAST	10	Q02642|NACB1_YEAST	36	Q04178|HPRT_YEAST	20	P21801|SDHB_YEAST	22	P48015|GCST_YEAST	28	P43635|CISY3_YEAST	12	Q07478|SUB2_YEAST	18	P87262|RL34A_YEAST	25
P38205|NCL1_YEAST	16	P00175|CYB2_YEAST	19	Q05775|EIF3J_YEAST	16	Q3E7Y3|RS22B_YEAST	55	P00128|QCR7_YEAST	55	P38910|CH10_YEAST	65	P32565|RPN2_YEAST	6	P33298|PRS6B_YEAST	21	Q04491|SEC13_YEAST	31	Q02486|ABF2_YEAST	42	P36421|SYYC_YEAST	16	P27796|THIK_YEAST	19	P00410|COX2_YEAST	29	P40525|RL34B_YEAST	25
P04173|LEU3_YEAST	12	P09457|ATPO_YEAST	33	P29704|FDFT_YEAST	16	Q12031|ACEB_YEAST	15	P28007|GAR1_YEAST	24	P05373|HEM2_YEAST	19	P38910|CH10_YEAST	55	Q02486|ABF2_YEAST	41	P18562|UPP_YEAST	29	P15992|HSP26_YEAST	41	Q12289|CRC1_YEAST	17	P25719|CYPC_YEAST	29	P02309|H4_YEAST	49	P40302|PSA6_YEAST	43
P29952|MPI_YEAST	19	Q12447|PAA1_YEAST	26	P54861|DNM1_YEAST	13	P35844|KES1_YEAST	13	P38077|ATPG_YEAST	34	Q04178|HPRT_YEAST	14	P21965|MCK1_YEAST	13	P07172|HIS8_YEAST	17	Q12335|PST2_YEAST	32	P32288|GLNA_YEAST	23	Q12031|ACEB_YEAST	15	P38910|CH10_YEAST	65	Q04491|SEC13_YEAST	25	O14467|MBF1_YEAST	21
P32332|OAC1_YEAST	26	P18238|ADT3_YEAST	18	P16603|NCPR_YEAST	15	P48015|GCST_YEAST	22	P54885|PROA_YEAST	25	P15703|BGL2_YEAST	11	P11745|RNA1_YEAST	12	P25719|CYPC_YEAST	32	P50094|IMDH4_YEAST	9	P49095|GCSP_YEAST	7	Q07478|SUB2_YEAST	12	P0CX49|RL18A_YEAST	40	P02294|H2B2_YEAST	31	P07258|CARA_YEAST	12
P25719|CYPC_YEAST	25	P48015|GCST_YEAST	32	P12945|NAT1_YEAST	9	P53852|SYC_YEAST	11	P38707|SYNC_YEAST	12	P22943|HSP12_YEAST	39	P24280|SEC14_YEAST	18	P10964|RPA1_YEAST	8	Q02642|NACB1_YEAST	36	P30902|ATP7_YEAST	36	P32499|NUP2_YEAST	25	P0CX50|RL18B_YEAST	40	P02293|H2B1_YEAST	31	P50094|IMDH4_YEAST	12
P49167|RL38_YEAST	42	P06208|LEU1_YEAST	17	P35197|GCS1_YEAST	27	P15891|ABP1_YEAST	17	P40327|PRS4_YEAST	16	P40327|PRS4_YEAST	15	P38431|IF5_YEAST	15	P23776|EXG1_YEAST	21	P53633|PRA1_YEAST	32	P22217|TRX1_YEAST	36	Q12335|PST2_YEAST	32	P06738|PHSG_YEAST	9	P32590|HSP79_YEAST	4	P40961|PHB1_YEAST	26
Q12289|CRC1_YEAST	20	P40047|ALDH5_YEAST	25	P39986|SPF1_YEAST	8	P07172|HIS8_YEAST	14	P43603|LSB3_YEAST	15	P0CX25|RL43A_YEAST	30	P43567|AGX1_YEAST	22	P38152|TXTP_YEAST	25	P23638|PSA3_YEAST	24	P43603|LSB3_YEAST	20	P05743|RL26A_YEAST	9	P40482|SEC24_YEAST	9	P29509|TRXB1_YEAST	38	P40327|PRS4_YEAST	13
P38616|YGP1_YEAST	11	Q12499|NOP58_YEAST	15	P14020|DPM1_YEAST	26	P38248|ECM33_YEAST	11	Q08971|YP225_YEAST	27	P0CX26|RL43B_YEAST	30	Q08971|YP225_YEAST	27	P32796|CACP_YEAST	11	P32799|COX13_YEAST	16	P05759|RS31_YEAST	22	P22147|XRN1_YEAST	6	P39986|SPF1_YEAST	7	O14467|MBF1_YEAST	43	P39726|GCSH_YEAST	14
P43616|DUG1_YEAST	18	P38968|SEC31_YEAST	9	P41911|GPD2_YEAST	8	P04037|COX4_YEAST	41	P05150|OTC_YEAST	25	Q12230|LSP1_YEAST	18	P05373|HEM2_YEAST	14	Q03161|YMY9_YEAST	15	P23180|AIM17_YEAST	12	P47117|ARP3_YEAST	24	P19262|ODO2_YEAST	14	Q00055|GPD1_YEAST	10	Q12074|SPEE_YEAST	18	P32288|GLNA_YEAST	21
Q04894|ADH6_YEAST	18	P06367|RS14A_YEAST	50	Q03048|COFI_YEAST	34	P0CH09|RL40B_YEAST	9	P34227|PRX1_YEAST	20	Q03048|COFI_YEAST	34	Q12189|RPIA_YEAST	25	P53221|RL26B_YEAST	9	P07258|CARA_YEAST	25	O14455|RL36B_YEAST	10	P07703|RPAC1_YEAST	18	P32599|FIMB_YEAST	9	Q12335|PST2_YEAST	32	Q03940|RUVB1_YEAST	13
P04076|ARLY_YEAST	21	P39516|RS14B_YEAST	50	P22146|GAS1_YEAST	11	P0CH08|RL40A_YEAST	9	P53278|YG3A_YEAST	7	Q04491|SEC13_YEAST	22	P02992|EFTU_YEAST	13	P07263|SYH_YEAST	12	P15891|ABP1_YEAST	15	P39726|GCSH_YEAST	22	P38631|FKS1_YEAST	5	O14467|MBF1_YEAST	33	P41056|RL33B_YEAST	16	P28007|GAR1_YEAST	21
P14904|AMPL_YEAST	16	P54838|DAK1_YEAST	16	P09440|C1TM_YEAST	5	P34227|PRX1_YEAST	30	P00445|SODC_YEAST	55	P40961|PHB1_YEAST	24	P05150|OTC_YEAST	17	P32466|HXT3_YEAST	7	P15992|HSP26_YEAST	38	Q04491|SEC13_YEAST	25	P39986|SPF1_YEAST	6	Q12672|RL21B_YEAST	46	Q3E792|RS25A_YEAST	46	P39003|HXT6_YEAST	4
Q12672|RL21B_YEAST	44	Q04894|ADH6_YEAST	24	P32337|IMB3_YEAST	8	P27796|THIK_YEAST	19	Q03048|COFI_YEAST	34	P40531|GVP36_YEAST	22	P17423|KHSE_YEAST	18	P15992|HSP26_YEAST	41	P14907|NSP1_YEAST	13	P38791|DHYS_YEAST	23	Q03430|RSM28_YEAST	16	Q02753|RL21A_YEAST	46	P0C0T4|RS25B_YEAST	46	P39004|HXT7_YEAST	4
Q02753|RL21A_YEAST	44	P13298|PYRE_YEAST	23	P43588|RPN11_YEAST	21	P22943|HSP12_YEAST	51	P38968|SEC31_YEAST	7	P12945|NAT1_YEAST	8	Q12458|YPR1_YEAST	10	P22133|MDHC_YEAST	20	Q12672|RL21B_YEAST	49	P53221|RL26B_YEAST	9	Q12462|PEX11_YEAST	20	P40961|PHB1_YEAST	27	P40327|PRS4_YEAST	15	P05743|RL26A_YEAST	9
Q12074|SPEE_YEAST	12	P21801|SDHB_YEAST	20	P38075|PDX3_YEAST	25	O14467|MBF1_YEAST	38	P11745|RNA1_YEAST	14	P15625|SYFA_YEAST	17	P28007|GAR1_YEAST	20	Q12672|RL21B_YEAST	45	Q02753|RL21A_YEAST	49	P15891|ABP1_YEAST	15	Q12449|AHA1_YEAST	25	P20447|DBP3_YEAST	18	P53691|PPID_YEAST	16	Q12109|SYWC_YEAST	13
Q02207|FOX2_YEAST	10	P43616|DUG1_YEAST	19	P40531|GVP36_YEAST	25	O14455|RL36B_YEAST	10	P04449|RL24A_YEAST	8	P10964|RPA1_YEAST	8	P43603|LSB3_YEAST	10	Q02753|RL21A_YEAST	45	P12945|NAT1_YEAST	8	P32499|NUP2_YEAST	26	Q04062|RPN9_YEAST	16	P19146|ARF2_YEAST	29	Q12109|SYWC_YEAST	15	P00044|CYC1_YEAST	35
P22203|VATE_YEAST	36	Q00055|GPD1_YEAST	12	P49167|RL38_YEAST	42	Q00055|GPD1_YEAST	10	P43588|RPN11_YEAST	21	P21965|MCK1_YEAST	20	P13298|PYRE_YEAST	23	P39726|GCSH_YEAST	14	P28777|AROC_YEAST	28	P14020|DPM1_YEAST	36	P38248|ECM33_YEAST	11	P07560|SEC4_YEAST	21	P14907|NSP1_YEAST	24	P36421|SYYC_YEAST	12
P17423|KHSE_YEAST	19	Q01855|RS15_YEAST	57	P87262|RL34A_YEAST	39	P07275|PUT2_YEAST	15	P20459|IF2A_YEAST	28	P38205|NCL1_YEAST	11	P00445|SODC_YEAST	45	Q08971|YP225_YEAST	27	P00724|INV2_YEAST	14	P09938|RIR2_YEAST	22	P41811|COPB2_YEAST	8	P47120|DOHH_YEAST	28	P20081|FKBP_YEAST	58	P07560|SEC4_YEAST	18
P49166|RL37A_YEAST	35	P87262|RL34A_YEAST	39	P40525|RL34B_YEAST	39	P43603|LSB3_YEAST	15	P14907|NSP1_YEAST	15	P54783|ALO_YEAST	12	P39726|GCSH_YEAST	14	P23638|PSA3_YEAST	24	P25719|CYPC_YEAST	32	P18562|UPP_YEAST	33	P33299|PRS7_YEAST	16	P05743|RL26A_YEAST	9	P05743|RL26A_YEAST	9	Q03532|HAS1_YEAST	15
P53221|RL26B_YEAST	9	P40525|RL34B_YEAST	39	P04912|H2A2_YEAST	35	P40185|MMF1_YEAST	54	P23180|AIM17_YEAST	17	P07275|PUT2_YEAST	14	Q03048|COFI_YEAST	34	Q12499|NOP58_YEAST	9	Q12159|YRA1_YEAST	28	P07172|HIS8_YEAST	14	Q3E841|YN034_YEAST	53	P33767|OSTB_YEAST	17	P25567|SRO9_YEAST	17	P39986|SPF1_YEAST	6
P47079|TCPQ_YEAST	14	P39003|HXT6_YEAST	9	P04911|H2A1_YEAST	35	P49166|RL37A_YEAST	35	P40531|GVP36_YEAST	19	P20447|DBP3_YEAST	14	P38968|SEC31_YEAST	8	P38115|ARA1_YEAST	18	P53128|MTHR2_YEAST	15	P32796|CACP_YEAST	11	P15565|TRM1_YEAST	13	P42943|TCPH_YEAST	14	P38791|DHYS_YEAST	29	P19146|ARF2_YEAST	29
Q12462|PEX11_YEAST	25	P39004|HXT7_YEAST	9	Q12230|LSP1_YEAST	18	P20447|DBP3_YEAST	17	P49167|RL38_YEAST	42	P43616|DUG1_YEAST	25	Q04067|EIF3G_YEAST	21	P22203|VATE_YEAST	36	P32599|FIMB_YEAST	12	Q12499|NOP58_YEAST	9	P40303|PSA4_YEAST	31	P05319|RLA2_YEAST	42	P06367|RS14A_YEAST	43	P47079|TCPQ_YEAST	15
P22336|RFA1_YEAST	12	Q04947|RTN1_YEAST	22	P15625|SYFA_YEAST	13	P50094|IMDH4_YEAST	7	P24000|RL24B_YEAST	8	P0CH09|RL40B_YEAST	9	P05319|RLA2_YEAST	42	P39683|NPT1_YEAST	15	P87262|RL34A_YEAST	39	P53199|ERG26_YEAST	35	P22138|RPA2_YEAST	7	P53278|YG3A_YEAST	7	P39516|RS14B_YEAST	43	P33298|PRS6B_YEAST	13
P38248|ECM33_YEAST	10	P40327|PRS4_YEAST	15	P40037|HMF1_YEAST	60	P40303|PSA4_YEAST	32	P48015|GCST_YEAST	19	P0CH08|RL40A_YEAST	9	P35197|GCS1_YEAST	24	P09440|C1TM_YEAST	5	P40525|RL34B_YEAST	39	Q04894|ADH6_YEAST	26	P32366|VA0D_YEAST	13	P25039|EFGM_YEAST	9	P38137|FAT2_YEAST	11	P33767|OSTB_YEAST	17
P09440|C1TM_YEAST	5	P38115|ARA1_YEAST	17	P20459|IF2A_YEAST	14	P25719|CYPC_YEAST	29	P40217|EIF3I_YEAST	22	P05150|OTC_YEAST	26	P20459|IF2A_YEAST	14	P33201|MRT4_YEAST	32	P0CX33|RS30A_YEAST	44	P17555|CAP_YEAST	19	P02400|RLA4_YEAST	42	Q01939|PRS8_YEAST	15	Q04062|RPN9_YEAST	15	P04912|H2A2_YEAST	35
P54783|ALO_YEAST	12	Q03048|COFI_YEAST	34	P33201|MRT4_YEAST	33	P38152|TXTP_YEAST	25	P0CX33|RS30A_YEAST	44	P15424|MS116_YEAST	5	P07172|HIS8_YEAST	12	P15625|SYFA_YEAST	15	P0CX34|RS30B_YEAST	44	P0CX25|RL43A_YEAST	30	P25039|EFGM_YEAST	11	P32288|GLNA_YEAST	21	Q05905|HRI1_YEAST	23	P04911|H2A1_YEAST	35
Q08686|THTR_YEAST	19	P33201|MRT4_YEAST	29	Q08971|YP225_YEAST	27	Q08971|YP225_YEAST	27	P0CX34|RS30B_YEAST	44	Q04894|ADH6_YEAST	19	P33201|MRT4_YEAST	19	P38631|FKS1_YEAST	5	P38152|TXTP_YEAST	24	P0CX26|RL43B_YEAST	30	P14907|NSP1_YEAST	15	P43603|LSB3_YEAST	17	P17423|KHSE_YEAST	26	P00427|COX6_YEAST	35
P40017|YAT2_YEAST	11	P54885|PROA_YEAST	16	Q04491|SEC13_YEAST	19	Q12109|SYWC_YEAST	15	P10964|RPA1_YEAST	8	Q12480|ETFA_YEAST	23	P32891|DLD1_YEAST	11	P06208|LEU1_YEAST	12	P53221|RL26B_YEAST	9	P07263|SYH_YEAST	13	P28007|GAR1_YEAST	24	Q07551|KAR_YEAST	25	Q12447|PAA1_YEAST	20	P33299|PRS7_YEAST	7
P29704|FDFT_YEAST	17	P40482|SEC24_YEAST	15	P16550|APA1_YEAST	15	P38205|NCL1_YEAST	12	P10614|CP51_YEAST	12	P53278|YG3A_YEAST	7	P23301|IF5A1_YEAST	18	Q01560|NOP3_YEAST	23	P40482|SEC24_YEAST	11	P32466|HXT3_YEAST	11	P38152|TXTP_YEAST	27	P32835|GSP1_YEAST	21	P53172|SDS23_YEAST	13	P40202|CCS1_YEAST	17
P46672|ARC1_YEAST	18	P0CH09|RL40B_YEAST	9	P39726|GCSH_YEAST	14	P22203|VATE_YEAST	29	P53834|HCH1_YEAST	39	P49167|RL38_YEAST	42	P22146|GAS1_YEAST	9	P32590|HSP79_YEAST	3	P38248|ECM33_YEAST	8	P53549|PRS10_YEAST	14	P38689|KPR3_YEAST	17	P32836|GSP2_YEAST	21	P27796|THIK_YEAST	23	P32835|GSP1_YEAST	16
P22133|MDHC_YEAST	15	P0CH08|RL40A_YEAST	9	P29952|MPI_YEAST	14	Q12449|AHA1_YEAST	26	P38689|KPR3_YEAST	17	P39683|NPT1_YEAST	12	P00447|SODM_YEAST	28	P25349|YCP4_YEAST	23	P40531|GVP36_YEAST	29	Q06142|IMB1_YEAST	10	Q02642|NACB1_YEAST	36	P28007|GAR1_YEAST	24	P00427|COX6_YEAST	35	P32836|GSP2_YEAST	16
P09232|PRTB_YEAST	10	P23180|AIM17_YEAST	15	P23301|IF5A1_YEAST	8	P42943|TCPH_YEAST	12	P38248|ECM33_YEAST	11	P00410|COX2_YEAST	22	P0CX33|RS30A_YEAST	19	Q12289|CRC1_YEAST	17	P13298|PYRE_YEAST	23	P05745|RL36A_YEAST	10	P39683|NPT1_YEAST	14	P21306|ATP5E_YEAST	71	P05373|HEM2_YEAST	24	P15424|MS116_YEAST	8
P15202|CATA_YEAST	15	P27476|NSR1_YEAST	17	P25349|YCP4_YEAST	23	P05745|RL36A_YEAST	10	P16451|ODPX_YEAST	14	P20449|DBP5_YEAST	17	P0CX34|RS30B_YEAST	19	P25605|ILV6_YEAST	29	P25605|ILV6_YEAST	29	P19146|ARF2_YEAST	22	P10964|RPA1_YEAST	8	P15625|SYFA_YEAST	17	P49166|RL37A_YEAST	35	P23301|IF5A1_YEAST	18
P53235|EIF2A_YEAST	12	P40531|GVP36_YEAST	22	P32799|COX13_YEAST	16	P23292|KC12_YEAST	8	P0CX25|RL43A_YEAST	30	P53252|PIL1_YEAST	22	P40303|PSA4_YEAST	16	P21801|SDHB_YEAST	22	P11745|RNA1_YEAST	14	P25605|ILV6_YEAST	29	P38968|SEC31_YEAST	10	P0CX42|RL23B_YEAST	52	P38205|NCL1_YEAST	16	Q08971|YP225_YEAST	27
P33299|PRS7_YEAST	13	P23724|PSB6_YEAST	43	P07172|HIS8_YEAST	12	P00445|SODC_YEAST	41	P0CX26|RL43B_YEAST	30	P39726|GCSH_YEAST	22	P32288|GLNA_YEAST	13	P54861|DNM1_YEAST	12	Q12230|LSP1_YEAST	20	P23639|PSA2_YEAST	28	P49167|RL38_YEAST	42	P0CX41|RL23A_YEAST	52	P13298|PYRE_YEAST	23	Q02486|ABF2_YEAST	24
P36015|YKT6_YEAST	46	P33297|PRS6A_YEAST	21	P36136|SHB17_YEAST	19	P22146|GAS1_YEAST	11	Q04947|RTN1_YEAST	19	P34227|PRX1_YEAST	30	P53622|COPA_YEAST	6	Q03940|RUVB1_YEAST	11	P05150|OTC_YEAST	26	Q12289|CRC1_YEAST	15	Q12159|YRA1_YEAST	32	Q04062|RPN9_YEAST	13	P0CX29|RS23A_YEAST	51	Q04062|RPN9_YEAST	13
P23180|AIM17_YEAST	10	P09440|C1TM_YEAST	6	P24000|RL24B_YEAST	13	P40531|GVP36_YEAST	26	P05626|ATPF_YEAST	33	P46672|ARC1_YEAST	14	P43616|DUG1_YEAST	20	P32337|IMB3_YEAST	7	P23301|IF5A1_YEAST	20	Q03048|COFI_YEAST	34	P14020|DPM1_YEAST	30	P33322|CBF5_YEAST	12	P0CX30|RS23B_YEAST	51	P06367|RS14A_YEAST	45
P0CX29|RS23A_YEAST	29	P47176|BCA2_YEAST	16	P09457|ATPO_YEAST	27	Q01855|RS15_YEAST	57	P39726|GCSH_YEAST	14	P05319|RLA2_YEAST	42	Q12499|NOP58_YEAST	9	Q08723|RPN8_YEAST	19	P39726|GCSH_YEAST	14	P32179|MET22_YEAST	18	P38071|ETR1_YEAST	22	P38631|FKS1_YEAST	4	P19146|ARF2_YEAST	29	P39516|RS14B_YEAST	45
P0CX30|RS23B_YEAST	29	P18544|ARGD_YEAST	20	P40159|YNU8_YEAST	29	Q02821|IMA1_YEAST	18	Q12159|YRA1_YEAST	27	Q12447|PAA1_YEAST	19	P32796|CACP_YEAST	7	P35197|GCS1_YEAST	27	P32179|MET22_YEAST	24	P25349|YCP4_YEAST	26	P25349|YCP4_YEAST	26	P23638|PSA3_YEAST	22	P34167|IF4B_YEAST	22	P49166|RL37A_YEAST	36
P53199|ERG26_YEAST	28	P04173|LEU3_YEAST	12	Q01855|RS15_YEAST	57	P05150|OTC_YEAST	25	P49166|RL37A_YEAST	35	P17555|CAP_YEAST	19	P15202|CATA_YEAST	14	P23301|IF5A1_YEAST	8	P21801|SDHB_YEAST	22	P32191|GPDM_YEAST	18	P47079|TCPQ_YEAST	13	Q3E841|YN034_YEAST	53	P39968|VAC8_YEAST	11	P25349|YCP4_YEAST	15
P41911|GPD2_YEAST	13	P05150|OTC_YEAST	25	Q12499|NOP58_YEAST	9	Q06151|DCPS_YEAST	18	P54838|DAK1_YEAST	14	P04449|RL24A_YEAST	8	P47117|ARP3_YEAST	11	P20449|DBP5_YEAST	14	P35197|GCS1_YEAST	26	P15625|SYFA_YEAST	20	Q04409|EMI2_YEAST	5	P00410|COX2_YEAST	22	P53312|SUCB_YEAST	22	P38075|PDX3_YEAST	18
P41811|COPB2_YEAST	9	P22217|TRX1_YEAST	36	P18562|UPP_YEAST	31	P12945|NAT1_YEAST	8	P38205|NCL1_YEAST	14	P38075|PDX3_YEAST	18	P29952|MPI_YEAST	20	P40217|EIF3I_YEAST	19	P09201|F16P_YEAST	29	P22133|MDHC_YEAST	20	P22943|HSP12_YEAST	34	Q08971|YP225_YEAST	27	P54885|PROA_YEAST	16	P0CX42|RL23B_YEAST	38
P14906|SEC63_YEAST	11	P38264|PHO88_YEAST	33	Q12159|YRA1_YEAST	23	P07278|KAPR_YEAST	25	P25349|YCP4_YEAST	18	P14904|AMPL_YEAST	14	P54885|PROA_YEAST	18	P21243|PSA1_YEAST	23	Q12289|CRC1_YEAST	18	P23776|EXG1_YEAST	15	P25491|MAS5_YEAST	15	P40327|PRS4_YEAST	13	P39730|IF2P_YEAST	13	P0CX41|RL23A_YEAST	38
P04449|RL24A_YEAST	13	P00724|INV2_YEAST	14	P49166|RL37A_YEAST	34	P0CX25|RL43A_YEAST	30	P04912|H2A2_YEAST	35	P50094|IMDH4_YEAST	7	P22217|TRX1_YEAST	36	P07258|CARA_YEAST	15	P14020|DPM1_YEAST	29	P14306|CPYI_YEAST	16	P23292|KC12_YEAST	7	P06103|EIF3B_YEAST	12	P04037|COX4_YEAST	41	P28777|AROC_YEAST	20
P23644|TOM40_YEAST	17	Q12159|YRA1_YEAST	27	Q07478|SUB2_YEAST	14	P0CX26|RL43B_YEAST	30	P04911|H2A1_YEAST	35	P43603|LSB3_YEAST	15	P25719|CYPC_YEAST	29	Q12458|YPR1_YEAST	19	P28007|GAR1_YEAST	24	P28777|AROC_YEAST	14	P05319|RLA2_YEAST	42	P00427|COX6_YEAST	48	P22943|HSP12_YEAST	51	P53261|PESC_YEAST	6
P07213|TOM70_YEAST	13	P40159|YNU8_YEAST	29	Q12189|RPIA_YEAST	26	P04173|LEU3_YEAST	12	P54783|ALO_YEAST	12	Q02821|IMA1_YEAST	18	P39077|TCPG_YEAST	8	Q01855|RS15_YEAST	57	P23644|TOM40_YEAST	17	P19211|IF5A2_YEAST	8	P53221|RL26B_YEAST	9	P37012|PGM2_YEAST	16	P54861|DNM1_YEAST	12	P53691|PPID_YEAST	9
P00044|CYC1_YEAST	34	P07143|CY1_YEAST	18	P0CX33|RS30A_YEAST	30	P53278|YG3A_YEAST	7	P28777|AROC_YEAST	22	P07278|KAPR_YEAST	25	Q12447|PAA1_YEAST	19	P38715|GRE3_YEAST	24	P14904|AMPL_YEAST	16	Q01855|RS15_YEAST	38	O14467|MBF1_YEAST	31	Q02486|ABF2_YEAST	38	P21965|MCK1_YEAST	29	P00410|COX2_YEAST	19
P19211|IF5A2_YEAST	8	P40010|NUG1_YEAST	14	P0CX34|RS30B_YEAST	30	P23724|PSB6_YEAST	31	Q04636|POB3_YEAST	17	P40893|REE1_YEAST	22	Q01560|NOP3_YEAST	20	P40531|GVP36_YEAST	22	P09440|C1TM_YEAST	6	P23301|IF5A1_YEAST	8	P05150|OTC_YEAST	24	P41811|COPB2_YEAST	8	P41811|COPB2_YEAST	11	P33201|MRT4_YEAST	18
P15891|ABP1_YEAST	13	P32332|OAC1_YEAST	28	P14306|CPYI_YEAST	16	P49167|RL38_YEAST	42	Q01855|RS15_YEAST	57	P07560|SEC4_YEAST	23	P23638|PSA3_YEAST	19	P19211|IF5A2_YEAST	8	P38075|PDX3_YEAST	18	Q01939|PRS8_YEAST	14	P40893|REE1_YEAST	29	P48015|GCST_YEAST	20	P07560|SEC4_YEAST	33	P39079|TCPZ_YEAST	11
Q08409|AUS1_YEAST	6	P39730|IF2P_YEAST	11	P47117|ARP3_YEAST	14	P46672|ARC1_YEAST	21	P40303|PSA4_YEAST	30	P54838|DAK1_YEAST	16	P51402|RL37B_YEAST	34	P14306|CPYI_YEAST	16	Q12499|NOP58_YEAST	9	P14904|AMPL_YEAST	15	P00410|COX2_YEAST	22	P40217|EIF3I_YEAST	31	Q12166|LEU9_YEAST	6	P32599|FIMB_YEAST	9
P40893|REE1_YEAST	29	Q04697|GSF2_YEAST	17	P53252|PIL1_YEAST	14	Q04491|SEC13_YEAST	23	P0CH09|RL40B_YEAST	9	P33297|PRS6A_YEAST	16	P04912|H2A2_YEAST	35	P22147|XRN1_YEAST	7	P53199|ERG26_YEAST	31	P53128|MTHR2_YEAST	14	P15891|ABP1_YEAST	14	P25491|MAS5_YEAST	24	P21524|RIR1_YEAST	5	P39939|RS26B_YEAST	34
P14020|DPM1_YEAST	32	P32799|COX13_YEAST	16	P41811|COPB2_YEAST	8	P38715|GRE3_YEAST	26	P0CH08|RL40A_YEAST	9	O14455|RL36B_YEAST	10	P04911|H2A1_YEAST	35	P29952|MPI_YEAST	15	P04912|H2A2_YEAST	35	P14906|SEC63_YEAST	12	P43635|CISY3_YEAST	9	P14065|GCY1_YEAST	14	P41807|VATH_YEAST	13	P43603|LSB3_YEAST	13
P53312|SUCB_YEAST	13	P07703|RPAC1_YEAST	19	P21965|MCK1_YEAST	18	P07213|TOM70_YEAST	11	Q02753|RL21A_YEAST	41	P04912|H2A2_YEAST	35	P38715|GRE3_YEAST	17	P54885|PROA_YEAST	23	P04911|H2A1_YEAST	35	P23638|PSA3_YEAST	28	P32598|PP12_YEAST	13	P47079|TCPQ_YEAST	17	P39077|TCPG_YEAST	23	P00447|SODM_YEAST	32
P54885|PROA_YEAST	21	P22138|RPA2_YEAST	5	P50085|PHB2_YEAST	25	Q12499|NOP58_YEAST	11	Q12672|RL21B_YEAST	41	P04911|H2A1_YEAST	35	P46672|ARC1_YEAST	18	P42943|TCPH_YEAST	10	Q06151|DCPS_YEAST	21	P38689|KPR3_YEAST	17	P28777|AROC_YEAST	18	P07275|PUT2_YEAST	11	P23639|PSA2_YEAST	30	P25567|SRO9_YEAST	15
P38689|KPR3_YEAST	10	P46672|ARC1_YEAST	18	P32332|OAC1_YEAST	26	P16451|ODPX_YEAST	13	P32499|NUP2_YEAST	23	Q12109|SYWC_YEAST	10	P53128|MTHR2_YEAST	11	P14907|NSP1_YEAST	17	P07703|RPAC1_YEAST	20	P40327|PRS4_YEAST	12	P29704|FDFT_YEAST	19	P00424|COX5A_YEAST	19	P28007|GAR1_YEAST	24	Q12159|YRA1_YEAST	27
P27810|KTR1_YEAST	13	P39726|GCSH_YEAST	22	P54783|ALO_YEAST	9	Q02642|NACB1_YEAST	36	P22203|VATE_YEAST	29	Q03104|MSC1_YEAST	14	P25039|EFGM_YEAST	9	P43603|LSB3_YEAST	13	P07143|CY1_YEAST	18	P47176|BCA2_YEAST	7	Q02486|ABF2_YEAST	38	Q03048|COFI_YEAST	23	P38631|FKS1_YEAST	6	P53221|RL26B_YEAST	9
P38264|PHO88_YEAST	33	P38075|PDX3_YEAST	18	Q02642|NACB1_YEAST	39	P33201|MRT4_YEAST	26	P15891|ABP1_YEAST	12	P17423|KHSE_YEAST	18	Q01939|PRS8_YEAST	10	Q06679|UTP4_YEAST	7	P40303|PSA4_YEAST	30	Q12230|LSP1_YEAST	23	P32337|IMB3_YEAST	8	P33299|PRS7_YEAST	10	P23301|IF5A1_YEAST	31	P47117|ARP3_YEAST	10
P33201|MRT4_YEAST	23	P50085|PHB2_YEAST	23	P32179|MET22_YEAST	25	Q12458|YPR1_YEAST	16	P87262|RL34A_YEAST	39	P23301|IF5A1_YEAST	18	P15424|MS116_YEAST	5	Q12335|PST2_YEAST	32	P23639|PSA2_YEAST	20	P20447|DBP3_YEAST	17	P53312|SUCB_YEAST	15	P28777|AROC_YEAST	23	P00424|COX5A_YEAST	28	P38787|PANE_YEAST	10
P38631|FKS1_YEAST	5	P40037|HMF1_YEAST	44	P27810|KTR1_YEAST	14	P21524|RIR1_YEAST	10	P40525|RL34B_YEAST	39	P23724|PSB6_YEAST	31	P07258|CARA_YEAST	12	P18562|UPP_YEAST	29	P43567|AGX1_YEAST	20	Q12458|YPR1_YEAST	16	Q12499|NOP58_YEAST	9	P25349|YCP4_YEAST	18	P32614|FRDS_YEAST	16	Q12289|CRC1_YEAST	17
P14306|CPYI_YEAST	16	P41811|COPB2_YEAST	8	P53731|ARPC2_YEAST	20	P11745|RNA1_YEAST	14	P33297|PRS6A_YEAST	22	P38431|IF5_YEAST	23	P00410|COX2_YEAST	19	P29704|FDFT_YEAST	17	P53598|SUCA_YEAST	18	P32799|COX13_YEAST	16	P22336|RFA1_YEAST	13	P14907|NSP1_YEAST	17	P15565|TRM1_YEAST	16	P21965|MCK1_YEAST	23
P39516|RS14B_YEAST	41	P38152|TXTP_YEAST	25	O14455|RL36B_YEAST	10	P22217|TRX1_YEAST	36	P00424|COX5A_YEAST	24	P27796|THIK_YEAST	17	P20449|DBP5_YEAST	11	Q12305|RDL1_YEAST	68	P30902|ATP7_YEAST	36	P50085|PHB2_YEAST	19	P53128|MTHR2_YEAST	14	P07703|RPAC1_YEAST	18	P07275|PUT2_YEAST	17	P29704|FDFT_YEAST	15
P06367|RS14A_YEAST	42	P07172|HIS8_YEAST	12	P23180|AIM17_YEAST	13	P40482|SEC24_YEAST	9	P05319|RLA2_YEAST	42	P07263|SYH_YEAST	11	P49435|APT1_YEAST	28	P24000|RL24B_YEAST	13	P48015|GCST_YEAST	18	P32366|VA0D_YEAST	20	P12945|NAT1_YEAST	9	Q12159|YRA1_YEAST	27	Q12499|NOP58_YEAST	14	P28274|URA7_YEAST	15
P00175|CYB2_YEAST	14	P53221|RL26B_YEAST	9	P53128|MTHR2_YEAST	11	P14065|GCY1_YEAST	20	P25719|CYPC_YEAST	29	P38248|ECM33_YEAST	8	P36139|PET10_YEAST	13	Q12230|LSP1_YEAST	15	P38791|DHYS_YEAST	18	P38264|PHO88_YEAST	26	P11076|ARF1_YEAST	13	P46672|ARC1_YEAST	14	Q12189|RPIA_YEAST	33	Q12447|PAA1_YEAST	7
P40531|GVP36_YEAST	17	P00044|CYC1_YEAST	36	P14906|SEC63_YEAST	10	P32614|FRDS_YEAST	15	P15424|MS116_YEAST	5	P15565|TRM1_YEAST	12	Q99297|ODC2_YEAST	18	Q12159|YRA1_YEAST	28	P23776|EXG1_YEAST	15	P20449|DBP5_YEAST	14	P40531|GVP36_YEAST	17	P39726|GCSH_YEAST	14	P22217|TRX1_YEAST	36	Q01855|RS15_YEAST	49
P23639|PSA2_YEAST	28	P38689|KPR3_YEAST	20	P38248|ECM33_YEAST	11	P28272|PYRD_YEAST	42	P13711|ACOX_YEAST	10	P22217|TRX1_YEAST	36	P12945|NAT1_YEAST	6	P40327|PRS4_YEAST	13	P14306|CPYI_YEAST	16	P40850|MKT1_YEAST	12	P05759|RS31_YEAST	21	Q12499|NOP58_YEAST	9	P87262|RL34A_YEAST	39	P29952|MPI_YEAST	17
P54861|DNM1_YEAST	7	P40303|PSA4_YEAST	30	P06208|LEU1_YEAST	12	Q01939|PRS8_YEAST	14	P38910|CH10_YEAST	55	Q01855|RS15_YEAST	57	Q03862|ARX1_YEAST	11	P47018|MTC1_YEAST	14	P38205|NCL1_YEAST	11	P0CX33|RS30A_YEAST	43	P53549|PRS10_YEAST	14	P36421|SYYC_YEAST	16	P40525|RL34B_YEAST	39	P32796|CACP_YEAST	9
P32467|HXT4_YEAST	7	P32337|IMB3_YEAST	7	Q03161|YMY9_YEAST	15	P14020|DPM1_YEAST	25	P39986|SPF1_YEAST	7	P06367|RS14A_YEAST	43	P40215|NDH1_YEAST	15	P0CX33|RS30A_YEAST	30	P09938|RIR2_YEAST	19	P0CX34|RS30B_YEAST	43	P25605|ILV6_YEAST	29	P04449|RL24A_YEAST	8	Q12672|RL21B_YEAST	49	P40531|GVP36_YEAST	15
P53278|YG3A_YEAST	5	P07258|CARA_YEAST	19	P53221|RL26B_YEAST	9	P53221|RL26B_YEAST	9	Q03161|YMY9_YEAST	19	P39516|RS14B_YEAST	43	Q12230|LSP1_YEAST	12	P0CX34|RS30B_YEAST	30	P32796|CACP_YEAST	10	P16451|ODPX_YEAST	13	P23301|IF5A1_YEAST	18	P53221|RL26B_YEAST	9	Q02753|RL21A_YEAST	49	P38248|ECM33_YEAST	10
P23301|IF5A1_YEAST	8	P35197|GCS1_YEAST	26	P23639|PSA2_YEAST	29	P87262|RL34A_YEAST	39	P39683|NPT1_YEAST	12	P47117|ARP3_YEAST	16	P04037|COX4_YEAST	43	P33297|PRS6A_YEAST	18	P51402|RL37B_YEAST	34	P43123|UAP1_YEAST	16	P54783|ALO_YEAST	12	Q04409|EMI2_YEAST	9	P28274|URA7_YEAST	22	P20449|DBP5_YEAST	10
P20447|DBP3_YEAST	16	P20459|IF2A_YEAST	19	P15891|ABP1_YEAST	10	P40525|RL34B_YEAST	39	P04173|LEU3_YEAST	12	P22203|VATE_YEAST	32	P14020|DPM1_YEAST	22	P28777|AROC_YEAST	20	P37012|PGM2_YEAST	12	P07703|RPAC1_YEAST	23	P04912|H2A2_YEAST	35	P29952|MPI_YEAST	19	Q03028|ODC1_YEAST	25	P02992|EFTU_YEAST	13
Q03161|YMY9_YEAST	18	P07560|SEC4_YEAST	23	P22133|MDHC_YEAST	16	Q04409|EMI2_YEAST	13	P32891|DLD1_YEAST	10	P16603|NCPR_YEAST	14	Q03161|YMY9_YEAST	11	P49435|APT1_YEAST	25	P33299|PRS7_YEAST	10	P04912|H2A2_YEAST	35	P04911|H2A1_YEAST	35	P39730|IF2P_YEAST	10	P36775|LONM_YEAST	8	P14843|AROF_YEAST	8
P40202|CCS1_YEAST	17	P0CX33|RS30A_YEAST	30	P38077|ATPG_YEAST	23	P40327|PRS4_YEAST	12	P14306|CPYI_YEAST	16	P14020|DPM1_YEAST	22	Q12449|AHA1_YEAST	13	P50085|PHB2_YEAST	19	Q03161|YMY9_YEAST	15	P04911|H2A1_YEAST	35	P27929|NAM9_YEAST	12	P05150|OTC_YEAST	24	P32599|FIMB_YEAST	12	Q04947|RTN1_YEAST	18
P38910|CH10_YEAST	51	P0CX34|RS30B_YEAST	30	P40017|YAT2_YEAST	10	Q03048|COFI_YEAST	34	P07275|PUT2_YEAST	10	P0CX33|RS30A_YEAST	19	P04449|RL24A_YEAST	8	P23644|TOM40_YEAST	17	P17423|KHSE_YEAST	16	Q12159|YRA1_YEAST	28	P46681|DLD2_YEAST	15	P23301|IF5A1_YEAST	18	P15424|MS116_YEAST	5	P21801|SDHB_YEAST	14
P07263|SYH_YEAST	15	Q12491|YB21B_YEAST	2	P46672|ARC1_YEAST	14	P43123|UAP1_YEAST	17	O14455|RL36B_YEAST	10	P0CX34|RS30B_YEAST	19	P14843|AROF_YEAST	11	Q12447|PAA1_YEAST	20	P24000|RL24B_YEAST	8	P23644|TOM40_YEAST	12	P14306|CPYI_YEAST	16	P23292|KC12_YEAST	10	P32332|OAC1_YEAST	28	Q12458|YPR1_YEAST	14
P0CX42|RL23B_YEAST	52	Q12472|YD21B_YEAST	2	P33775|PMT1_YEAST	5	P14904|AMPL_YEAST	15	P05745|RL36A_YEAST	10	P33298|PRS6B_YEAST	16	P37898|AAP1_YEAST	7	P00724|INV2_YEAST	14	P19211|IF5A2_YEAST	8	P32590|HSP79_YEAST	3	P39079|TCPZ_YEAST	15	P38137|FAT2_YEAST	10	P15891|ABP1_YEAST	14	P38077|ATPG_YEAST	30
P0CX41|RL23A_YEAST	52	P25384|YC21B_YEAST	2	Q04062|RPN9_YEAST	13	P40513|MAM33_YEAST	17	P47117|ARP3_YEAST	13	P49166|RL37A_YEAST	35	P0CX42|RL23B_YEAST	25	P38929|ATC2_YEAST	7	P54838|DAK1_YEAST	12	P38205|NCL1_YEAST	14	P07275|PUT2_YEAST	10	P25567|SRO9_YEAST	15	Q99297|ODC2_YEAST	31	P39968|VAC8_YEAST	5
P0CH09|RL40B_YEAST	9	P0CX63|YF21B_YEAST	2	P49435|APT1_YEAST	25	P38431|IF5_YEAST	19	P23301|IF5A1_YEAST	18	P28777|AROC_YEAST	23	P0CX41|RL23A_YEAST	25	Q04869|YM94_YEAST	16	Q07551|KAR_YEAST	36	P32467|HXT4_YEAST	6	P00445|SODC_YEAST	35	Q04697|GSF2_YEAST	19	P16603|NCPR_YEAST	16	P12945|NAT1_YEAST	7
P0CH08|RL40A_YEAST	9	P0CX64|YG22B_YEAST	2	P38988|GGC1_YEAST	23	P32939|YPT7_YEAST	34	P07213|TOM70_YEAST	8	P28007|GAR1_YEAST	24	Q12211|PUS1_YEAST	8	P47079|TCPQ_YEAST	13	P54783|ALO_YEAST	12	Q08971|YP225_YEAST	20	P22217|TRX1_YEAST	36	P40302|PSA6_YEAST	38	Q02486|ABF2_YEAST	41	P36015|YKT6_YEAST	34
P00724|INV2_YEAST	10	Q12337|YG21B_YEAST	2	P38264|PHO88_YEAST	26	P23301|IF5A1_YEAST	18	P22336|RFA1_YEAST	11	P53834|HCH1_YEAST	39	P53834|HCH1_YEAST	34	P14906|SEC63_YEAST	12	Q04869|YM94_YEAST	14	P46672|ARC1_YEAST	16	Q12480|ETFA_YEAST	17	Q03161|YMY9_YEAST	18	P39683|NPT1_YEAST	16	P15565|TRM1_YEAST	5
Q12159|YRA1_YEAST	22	P0C2J3|YL21B_YEAST	2	P47079|TCPQ_YEAST	10	Q12754|RRP12_YEAST	7	P35197|GCS1_YEAST	18	P47079|TCPQ_YEAST	12	P29704|FDFT_YEAST	14	P32467|HXT4_YEAST	9	P39730|IF2P_YEAST	9	Q03161|YMY9_YEAST	15	Q01939|PRS8_YEAST	14	P40215|NDH1_YEAST	16	Q12159|YRA1_YEAST	27	Q00764|TPS1_YEAST	11
P38791|DHYS_YEAST	16	Q12501|YO22B_YEAST	2	P22217|TRX1_YEAST	24	Q08723|RPN8_YEAST	20	P12945|NAT1_YEAST	9	P40159|YNU8_YEAST	29	P53278|YG3A_YEAST	6	P07703|RPAC1_YEAST	15	P36015|YKT6_YEAST	36	P33297|PRS6A_YEAST	18	P04449|RL24A_YEAST	13	P02992|EFTU_YEAST	13	Q01163|RT23_YEAST	23	P43123|UAP1_YEAST	9
P32799|COX13_YEAST	23	Q03494|YD22B_YEAST	2	P47018|MTC1_YEAST	14	P40302|PSA6_YEAST	31	P20447|DBP3_YEAST	13	P22138|RPA2_YEAST	6	P07213|TOM70_YEAST	6	P14020|DPM1_YEAST	29	P04449|RL24A_YEAST	13	P53633|PRA1_YEAST	26	P11745|RNA1_YEAST	10	P06633|HIS7_YEAST	23	P00445|SODC_YEAST	45	P54885|PROA_YEAST	19
P15625|SYFA_YEAST	14	P04912|H2A2_YEAST	35	P39079|TCPZ_YEAST	15	P32496|RPN12_YEAST	29	P23638|PSA3_YEAST	22	P38795|NADE_YEAST	11	P48015|GCST_YEAST	18	P40303|PSA4_YEAST	30	P07560|SEC4_YEAST	23	P39730|IF2P_YEAST	9	P23180|AIM17_YEAST	10	Q12109|SYWC_YEAST	14	Q03532|HAS1_YEAST	20	P25375|PRTD_YEAST	10
P32466|HXT3_YEAST	11	P04911|H2A1_YEAST	35	Q12109|SYWC_YEAST	13	P38689|KPR3_YEAST	18	P21524|RIR1_YEAST	10	Q03161|YMY9_YEAST	19	P00175|CYB2_YEAST	12	Q06142|IMB1_YEAST	6	Q01855|RS15_YEAST	38	P50094|IMDH4_YEAST	10	P36015|YKT6_YEAST	42	Q02821|IMA1_YEAST	13	P21243|PSA1_YEAST	24	P38712|RRP3_YEAST	9
P00899|TRPE_YEAST	16	Q03161|YMY9_YEAST	19	P05745|RL36A_YEAST	10	Q12480|ETFA_YEAST	28	Q12109|SYWC_YEAST	17	Q12499|NOP58_YEAST	11	P07703|RPAC1_YEAST	16	P47117|ARP3_YEAST	13	P14065|GCY1_YEAST	11	P38115|ARA1_YEAST	14	P18562|UPP_YEAST	35	Q12447|PAA1_YEAST	15	P38264|PHO88_YEAST	26	P46681|DLD2_YEAST	12
Q03640|TCB3_YEAST	6	P49167|RL38_YEAST	42	P07278|KAPR_YEAST	17	Q04869|YM94_YEAST	17	P15565|TRM1_YEAST	11	P40202|CCS1_YEAST	31	P22147|XRN1_YEAST	4	P32179|MET22_YEAST	24	P38910|CH10_YEAST	51	P22146|GAS1_YEAST	13	P38205|NCL1_YEAST	11	P47117|ARP3_YEAST	13	Q01855|RS15_YEAST	38	P20459|IF2A_YEAST	12
P38152|TXTP_YEAST	27	P23301|IF5A1_YEAST	8	P13298|PYRE_YEAST	17	P25039|EFGM_YEAST	11	Q12031|ACEB_YEAST	12	Q12754|RRP12_YEAST	5	P39078|TCPD_YEAST	10	P38968|SEC31_YEAST	8	P20449|DBP5_YEAST	17	P42943|TCPH_YEAST	14	Q99383|HRP1_YEAST	10	P22943|HSP12_YEAST	34	Q12031|ACEB_YEAST	12	P38715|GRE3_YEAST	9
P07172|HIS8_YEAST	13	P17157|PHO85_YEAST	14	P21801|SDHB_YEAST	17	P33767|OSTB_YEAST	17	P40513|MAM33_YEAST	25	P38115|ARA1_YEAST	17	P16603|NCPR_YEAST	5	Q04697|GSF2_YEAST	19	P28272|PYRD_YEAST	24	P39077|TCPG_YEAST	12	Q03161|YMY9_YEAST	15	Q12458|YPR1_YEAST	12	Q12029|FSF1_YEAST	14	P22217|TRX1_YEAST	24
P40482|SEC24_YEAST	9	P14020|DPM1_YEAST	32	P23776|EXG1_YEAST	15	Q03161|YMY9_YEAST	19	P29704|FDFT_YEAST	17	Q01939|PRS8_YEAST	11	P40327|PRS4_YEAST	8	P14904|AMPL_YEAST	14	Q12109|SYWC_YEAST	15	P01120|RAS2_YEAST	13	P33322|CBF5_YEAST	10	Q03940|RUVB1_YEAST	16	P16451|ODPX_YEAST	14	P43588|RPN11_YEAST	13
Q12305|RDL1_YEAST	51	P24000|RL24B_YEAST	8	Q02821|IMA1_YEAST	17	Q12159|YRA1_YEAST	27	P38152|TXTP_YEAST	25	P08067|UCRI_YEAST	34	P39079|TCPZ_YEAST	7	P04449|RL24A_YEAST	8	P47160|ENT3_YEAST	7	P51402|RL37B_YEAST	34	P36775|LONM_YEAST	6	P38264|PHO88_YEAST	33	P39078|TCPD_YEAST	13	Q08723|RPN8_YEAST	18
Q01939|PRS8_YEAST	11	P47018|MTC1_YEAST	12	Q99383|HRP1_YEAST	10	P47117|ARP3_YEAST	12	P23292|KC12_YEAST	10	P28272|PYRD_YEAST	35	P17555|CAP_YEAST	14	Q12109|SYWC_YEAST	11	P07213|TOM70_YEAST	8	P27614|CBPS_YEAST	9	P39726|GCSH_YEAST	14	P19262|ODO2_YEAST	12	P31688|TPS2_YEAST	10	P00445|SODC_YEAST	51
Q3E841|YN034_YEAST	45	P43603|LSB3_YEAST	15	P28007|GAR1_YEAST	21	P32332|OAC1_YEAST	26	P39078|TCPD_YEAST	13	P32939|YPT7_YEAST	22	P33297|PRS6A_YEAST	10	P39936|IF4F2_YEAST	3	P00447|SODM_YEAST	20	P40159|YNU8_YEAST	29	P46672|ARC1_YEAST	14	O14455|RL36B_YEAST	57	P53221|RL26B_YEAST	9	P32366|VA0D_YEAST	11
Q04697|GSF2_YEAST	14	Q12189|RPIA_YEAST	29	P38911|FKBP3_YEAST	6	P20449|DBP5_YEAST	14	P17157|PHO85_YEAST	14	Q06151|DCPS_YEAST	14	Q00055|GPD1_YEAST	10	P09938|RIR2_YEAST	18	P39939|RS26B_YEAST	39	P39936|IF4F2_YEAST	3	P53633|PRA1_YEAST	21	P39079|TCPZ_YEAST	15	P38152|TXTP_YEAST	33	O14455|RL36B_YEAST	10
P07258|CARA_YEAST	12	P02992|EFTU_YEAST	16	P04173|LEU3_YEAST	10	Q12462|PEX11_YEAST	19	P50094|IMDH4_YEAST	11	P23638|PSA3_YEAST	22	Q12754|RRP12_YEAST	7	P22803|TRX2_YEAST	24	P20459|IF2A_YEAST	17	P39939|RS26B_YEAST	39	P42943|TCPH_YEAST	12	P50094|IMDH4_YEAST	8	P17555|CAP_YEAST	14	P32598|PP12_YEAST	9
Q01855|RS15_YEAST	38	P19211|IF5A2_YEAST	8	P00175|CYB2_YEAST	15	P21306|ATP5E_YEAST	71	P47176|BCA2_YEAST	14	Q12305|RDL1_YEAST	47	P38248|ECM33_YEAST	8	Q01939|PRS8_YEAST	10	Q02821|IMA1_YEAST	17	P21965|MCK1_YEAST	18	P02992|EFTU_YEAST	12	P31688|TPS2_YEAST	8	P40531|GVP36_YEAST	28	P00424|COX5A_YEAST	19
P39077|TCPG_YEAST	12	P54861|DNM1_YEAST	10	Q08723|RPN8_YEAST	18	P38631|FKS1_YEAST	4	P20449|DBP5_YEAST	11	P39936|IF4F2_YEAST	3	Q06440|CORO_YEAST	7	P19262|ODO2_YEAST	11	P39077|TCPG_YEAST	20	P07143|CY1_YEAST	14	P40010|NUG1_YEAST	13	P32332|OAC1_YEAST	28	Q06142|IMB1_YEAST	9	P41811|COPB2_YEAST	6
P00410|COX2_YEAST	19	P33767|OSTB_YEAST	18	P11632|NHP6A_YEAST	44	P15424|MS116_YEAST	5	P40202|CCS1_YEAST	17	P14306|CPYI_YEAST	16	Q12265|KPR5_YEAST	15	Q02207|FOX2_YEAST	8	P29704|FDFT_YEAST	17	Q04869|YM94_YEAST	17	P47117|ARP3_YEAST	16	P14843|AROF_YEAST	11	P05319|RLA2_YEAST	42	P23639|PSA2_YEAST	17
P40010|NUG1_YEAST	18	P17555|CAP_YEAST	13	P33338|SLA2_YEAST	7	P39726|GCSH_YEAST	14	Q12499|NOP58_YEAST	9	P27929|NAM9_YEAST	10	P38260|FES1_YEAST	14	P33299|PRS7_YEAST	10	Q12449|AHA1_YEAST	22	P33775|PMT1_YEAST	8	Q04697|GSF2_YEAST	19	P14906|SEC63_YEAST	11	Q04409|EMI2_YEAST	6	Q02821|IMA1_YEAST	13
Q05359|ERP1_YEAST	20	P33775|PMT1_YEAST	10	P15565|TRM1_YEAST	10	P33299|PRS7_YEAST	10	Q99383|HRP1_YEAST	11	P25039|EFGM_YEAST	9	P38886|RPN10_YEAST	18	P25340|ERG4_YEAST	5	P54861|DNM1_YEAST	10	Q04178|HPRT_YEAST	14	P49166|RL37A_YEAST	23	Q12031|ACEB_YEAST	10	P07263|SYH_YEAST	15	P11745|RNA1_YEAST	7
P33297|PRS6A_YEAST	23	P47117|ARP3_YEAST	14	P53598|SUCA_YEAST	15	P07560|SEC4_YEAST	23	P07703|RPAC1_YEAST	13	Q12031|ACEB_YEAST	10	P41811|COPB2_YEAST	4	Q99383|HRP1_YEAST	10	P46672|ARC1_YEAST	14	Q12154|GET3_YEAST	16	Q03940|RUVB1_YEAST	15	P38858|SOL3_YEAST	27	P00128|QCR7_YEAST	55	P32891|DLD1_YEAST	6
Q04062|RPN9_YEAST	18	P22146|GAS1_YEAST	8	P27614|CBPS_YEAST	9	P14306|CPYI_YEAST	16	P14065|GCY1_YEAST	13	P39935|IF4F1_YEAST	3	Q03940|RUVB1_YEAST	9	P23639|PSA2_YEAST	17	P20447|DBP3_YEAST	15	P16550|APA1_YEAST	15	P38137|FAT2_YEAST	10	P14306|CPYI_YEAST	16	P40302|PSA6_YEAST	32	P32337|IMB3_YEAST	7
Q08972|NEW1_YEAST	10	P38929|ATC2_YEAST	7	P42943|TCPH_YEAST	8	Q04178|HPRT_YEAST	19	P46672|ARC1_YEAST	14	Q04947|RTN1_YEAST	15	P46681|DLD2_YEAST	14	P38910|CH10_YEAST	55	P38968|SEC31_YEAST	9	P54885|PROA_YEAST	21	P06367|RS14A_YEAST	28	P32366|VA0D_YEAST	20	P37012|PGM2_YEAST	12	P16603|NCPR_YEAST	11
P22217|TRX1_YEAST	24	P39077|TCPG_YEAST	15	P40217|EIF3I_YEAST	22	P0CX33|RS30A_YEAST	30	P21243|PSA1_YEAST	18	P15873|PCNA_YEAST	19	Q04178|HPRT_YEAST	14	P04912|H2A2_YEAST	35	P15202|CATA_YEAST	9	P25340|ERG4_YEAST	5	P39516|RS14B_YEAST	28	P40531|GVP36_YEAST	17	P40482|SEC24_YEAST	13	P38791|DHYS_YEAST	13
P22943|HSP12_YEAST	24	P07278|KAPR_YEAST	25	Q00711|SDHA_YEAST	8	P0CX34|RS30B_YEAST	30	P07278|KAPR_YEAST	22	P38071|ETR1_YEAST	17	Q99383|HRP1_YEAST	4	P04911|H2A1_YEAST	35	Q05359|ERP1_YEAST	23	P30619|SEC1_YEAST	8	P39935|IF4F1_YEAST	2	P40364|MPM1_YEAST	26	Q04599|RM01_YEAST	31	Q12462|PEX11_YEAST	25
P21965|MCK1_YEAST	16	Q08723|RPN8_YEAST	21	P15202|CATA_YEAST	13	P47018|MTC1_YEAST	17	P14904|AMPL_YEAST	11	P33767|OSTB_YEAST	17	Q01855|RS15_YEAST	38	P20459|IF2A_YEAST	14	P10964|RPA1_YEAST	7	P38929|ATC2_YEAST	7	P40008|FMP52_YEAST	25	P40159|YNU8_YEAST	29	P05453|ERF3_YEAST	12	P32496|RPN12_YEAST	29
P06787|CALM_YEAST	56	P27614|CBPS_YEAST	9	P38791|DHYS_YEAST	13	P00128|QCR7_YEAST	55	Q04178|HPRT_YEAST	14	P32496|RPN12_YEAST	24	P10614|CP51_YEAST	6	P48015|GCST_YEAST	21	P22146|GAS1_YEAST	11	Q04697|GSF2_YEAST	17	P35197|GCS1_YEAST	22	P46681|DLD2_YEAST	13	P10964|RPA1_YEAST	6	P36139|PET10_YEAST	17
P32472|FKBP2_YEAST	19	P23638|PSA3_YEAST	24	P25340|ERG4_YEAST	5	P40961|PHB1_YEAST	22	P22146|GAS1_YEAST	11	P15891|ABP1_YEAST	9	Q02046|MTD1_YEAST	30	P40202|CCS1_YEAST	31	P25375|PRTD_YEAST	10	P54838|DAK1_YEAST	10	P16451|ODPX_YEAST	11	P04912|H2A2_YEAST	35	P18562|UPP_YEAST	30	P21306|ATP5E_YEAST	42
P27614|CBPS_YEAST	10	Q04869|YM94_YEAST	18	P41058|RS29B_YEAST	50	P53834|HCH1_YEAST	39	P15873|PCNA_YEAST	15	P20459|IF2A_YEAST	14	P33338|SLA2_YEAST	6	P51402|RL37B_YEAST	34	Q12462|PEX11_YEAST	19	P41811|COPB2_YEAST	11	P32939|YPT7_YEAST	22	P04911|H2A1_YEAST	35	P19262|ODO2_YEAST	10	P40693|RLP7_YEAST	16
P32598|PP12_YEAST	12	P53598|SUCA_YEAST	18	P54838|DAK1_YEAST	10	P28007|GAR1_YEAST	20	P07560|SEC4_YEAST	23	P38427|TSL1_YEAST	6	Q01080|RPA49_YEAST	8	P07143|CY1_YEAST	14	P29952|MPI_YEAST	13	P00724|INV2_YEAST	14	P47120|DOHH_YEAST	21	P22217|TRX1_YEAST	36	P40053|AIM9_YEAST	18	P19262|ODO2_YEAST	7
P07260|IF4E_YEAST	22	P11745|RNA1_YEAST	14	P28777|AROC_YEAST	22	P34160|NCBP1_YEAST	9	P40159|YNU8_YEAST	29	P53199|ERG26_YEAST	26	Q05359|ERP1_YEAST	23	Q3E841|YN034_YEAST	45	P43588|RPN11_YEAST	13	P40017|YAT2_YEAST	9	O14455|RL36B_YEAST	10	Q03028|ODC1_YEAST	20	P32835|GSP1_YEAST	21	P38858|SOL3_YEAST	30
P15873|PCNA_YEAST	16	P40509|COPE_YEAST	22	P51402|RL37B_YEAST	33	P40159|YNU8_YEAST	29	P18562|UPP_YEAST	25	P07703|RPAC1_YEAST	13	P40217|EIF3I_YEAST	12	P54838|DAK1_YEAST	13	Q02207|FOX2_YEAST	6	P40961|PHB1_YEAST	22	P22579|SIN3_YEAST	5	P54783|ALO_YEAST	9	P32836|GSP2_YEAST	21	P15891|ABP1_YEAST	6
P39926|SSO2_YEAST	17	P40017|YAT2_YEAST	9	P00724|INV2_YEAST	13	Q07500|NDH2_YEAST	12	P14020|DPM1_YEAST	22	P38631|FKS1_YEAST	4	P00424|COX5A_YEAST	18	Q04062|RPN9_YEAST	17	P32598|PP12_YEAST	13	P07560|SEC4_YEAST	21	Q02821|IMA1_YEAST	13	Q12449|AHA1_YEAST	16	P08518|RPB2_YEAST	9	Q12449|AHA1_YEAST	18
P37302|APE3_YEAST	11	P14306|CPYI_YEAST	16	P32191|GPDM_YEAST	11	P41807|VATH_YEAST	11	P22217|TRX1_YEAST	24	P32366|VA0D_YEAST	19	P54838|DAK1_YEAST	11	P23180|AIM17_YEAST	10	P0CH09|RL40B_YEAST	9	Q12449|AHA1_YEAST	27	P33297|PRS6A_YEAST	10	P36139|PET10_YEAST	17	Q12462|PEX11_YEAST	19	P14020|DPM1_YEAST	19
P47160|ENT3_YEAST	7	P17423|KHSE_YEAST	19	P32915|SC61A_YEAST	12	P35197|GCS1_YEAST	24	P47160|ENT3_YEAST	9	P14065|GCY1_YEAST	11	P40413|TCPE_YEAST	12	Q04491|SEC13_YEAST	20	P0CH08|RL40A_YEAST	9	P53834|HCH1_YEAST	39	P21965|MCK1_YEAST	13	P28274|URA7_YEAST	15	Q08686|THTR_YEAST	22	Q02046|MTD1_YEAST	18
P48015|GCST_YEAST	10	P51402|RL37B_YEAST	33	P00044|CYC1_YEAST	34	P33298|PRS6B_YEAST	9	P27929|NAM9_YEAST	13	P36112|MIC60_YEAST	10	P43635|CISY3_YEAST	12	P40482|SEC24_YEAST	9	P38929|ATC2_YEAST	7	P40037|HMF1_YEAST	46	P14906|SEC63_YEAST	12	P32496|RPN12_YEAST	30	P41921|GSHR_YEAST	17	P38555|YPT31_YEAST	11
P38732|EFM1_YEAST	11	P38910|CH10_YEAST	51	P33767|OSTB_YEAST	17	P22336|RFA1_YEAST	11	Q12305|RDL1_YEAST	47	Q06679|UTP4_YEAST	7	P14906|SEC63_YEAST	10	P40961|PHB1_YEAST	22	P33767|OSTB_YEAST	20	Q12189|RPIA_YEAST	21	Q03532|HAS1_YEAST	9	P54838|DAK1_YEAST	11	P25039|EFGM_YEAST	13	P51402|RL37B_YEAST	34
P14907|NSP1_YEAST	8	P20447|DBP3_YEAST	14	Q08686|THTR_YEAST	15	P28777|AROC_YEAST	19	Q08723|RPN8_YEAST	18	Q03028|ODC1_YEAST	20	P23776|EXG1_YEAST	9	P05150|OTC_YEAST	18	Q12458|YPR1_YEAST	12	Q03940|RUVB1_YEAST	11	P17555|CAP_YEAST	20	P38115|ARA1_YEAST	33	P40037|HMF1_YEAST	60	Q06103|RPN7_YEAST	7
P23638|PSA3_YEAST	22	P49435|APT1_YEAST	25	Q03532|HAS1_YEAST	15	Q04697|GSF2_YEAST	19	P17555|CAP_YEAST	15	P46681|DLD2_YEAST	15	P33767|OSTB_YEAST	16	P38264|PHO88_YEAST	26	P25340|ERG4_YEAST	5	Q01560|NOP3_YEAST	15	Q04178|HPRT_YEAST	14	P39935|IF4F1_YEAST	2	P39726|GCSH_YEAST	14	P53633|PRA1_YEAST	6
P38077|ATPG_YEAST	25	Q99383|HRP1_YEAST	7	Q05359|ERP1_YEAST	23	P39683|NPT1_YEAST	10	P38075|PDX3_YEAST	18	P38968|SEC31_YEAST	6	P43588|RPN11_YEAST	7	P40037|HMF1_YEAST	60	P15873|PCNA_YEAST	18	Q04062|RPN9_YEAST	20	P40217|EIF3I_YEAST	24	P21243|PSA1_YEAST	19	Q02821|IMA1_YEAST	19	P38333|ENP1_YEAST	8
P10964|RPA1_YEAST	7	P43588|RPN11_YEAST	13	Q04697|GSF2_YEAST	17	P04912|H2A2_YEAST	35	P27796|THIK_YEAST	20	P31787|ACBP_YEAST	46	Q04697|GSF2_YEAST	14	P54783|ALO_YEAST	12	Q08409|AUS1_YEAST	3	P54783|ALO_YEAST	12	Q06678|RM35_YEAST	22	P10964|RPA1_YEAST	6	P53278|YG3A_YEAST	7	Q12480|ETFA_YEAST	15
P22803|TRX2_YEAST	24	P32915|SC61A_YEAST	10	P07263|SYH_YEAST	18	P04911|H2A1_YEAST	35	P38715|GRE3_YEAST	14	P36775|LONM_YEAST	5	Q03532|HAS1_YEAST	14	Q05359|ERP1_YEAST	23	P40017|YAT2_YEAST	10	P22147|XRN1_YEAST	3	P25375|PRTD_YEAST	12	Q10740|LKHA4_YEAST	8	P13711|ACOX_YEAST	9	P39936|IF4F2_YEAST	2
Q06252|YL179_YEAST	19	P12612|TCPA_YEAST	15	Q12449|AHA1_YEAST	21	P38264|PHO88_YEAST	33	P39935|IF4F1_YEAST	4	P39515|TIM17_YEAST	28	P07278|KAPR_YEAST	17	P53199|ERG26_YEAST	31	Q06142|IMB1_YEAST	8	P02992|EFTU_YEAST	14	Q12466|TCB1_YEAST	5	P23724|PSB6_YEAST	29	P51402|RL37B_YEAST	34	P07260|IF4E_YEAST	10
P32366|VA0D_YEAST	11	P28777|AROC_YEAST	18	Q04869|YM94_YEAST	12	P25349|YCP4_YEAST	18	P36112|MIC60_YEAST	10	P00424|COX5A_YEAST	18	Q04947|RTN1_YEAST	16	P46672|ARC1_YEAST	14	Q10740|LKHA4_YEAST	9	P38715|GRE3_YEAST	26	P25340|ERG4_YEAST	5	P33201|MRT4_YEAST	23	Q08971|YP225_YEAST	27	P25340|ERG4_YEAST	5
P07560|SEC4_YEAST	30	Q12289|CRC1_YEAST	15	Q04178|HPRT_YEAST	14	P06738|PHSG_YEAST	7	P32496|RPN12_YEAST	28	P39958|GDI1_YEAST	15	P00427|COX6_YEAST	48	P22138|RPA2_YEAST	5	Q04062|RPN9_YEAST	17	P04449|RL24A_YEAST	8	P27796|THIK_YEAST	17	Q04599|RM01_YEAST	28	P11745|RNA1_YEAST	14	P16547|OM45_YEAST	23
Q01080|RPA49_YEAST	11	P00424|COX5A_YEAST	19	P37898|AAP1_YEAST	3	P32337|IMB3_YEAST	7	P40482|SEC24_YEAST	7	P32614|FRDS_YEAST	11	Q12462|PEX11_YEAST	19	P28007|GAR1_YEAST	21	Q01560|NOP3_YEAST	12	P38626|NCB5R_YEAST	29	P07172|HIS8_YEAST	12	Q01560|NOP3_YEAST	18	P53128|MTHR2_YEAST	17	P07275|PUT2_YEAST	7
P38295|MCFS2_YEAST	10	P25349|YCP4_YEAST	23	Q06142|IMB1_YEAST	7	P23638|PSA3_YEAST	19	Q06142|IMB1_YEAST	6	P48015|GCST_YEAST	18	P12612|TCPA_YEAST	10	P39939|RS26B_YEAST	39	P39078|TCPD_YEAST	12	P21243|PSA1_YEAST	23	P07278|KAPR_YEAST	17	P38687|SRP68_YEAST	11	P25349|YCP4_YEAST	18	P53199|ERG26_YEAST	23
P25451|PSB3_YEAST	12	P32467|HXT4_YEAST	6	P38689|KPR3_YEAST	13	P40893|REE1_YEAST	22	Q04491|SEC13_YEAST	17	Q03940|RUVB1_YEAST	13	P33322|CBF5_YEAST	7	P20447|DBP3_YEAST	15	P21243|PSA1_YEAST	23	Q04067|EIF3G_YEAST	21	P20447|DBP3_YEAST	14	P49166|RL37A_YEAST	34	P40303|PSA4_YEAST	32	P33338|SLA2_YEAST	7
P51402|RL37B_YEAST	20	P38631|FKS1_YEAST	5	P17555|CAP_YEAST	10	P39515|TIM17_YEAST	28	Q03104|MSC1_YEAST	12	P22147|XRN1_YEAST	3	P32179|MET22_YEAST	11	P16451|ODPX_YEAST	11	Q86ZR7|YKD3A_YEAST	19	P24000|RL24B_YEAST	8	P32332|OAC1_YEAST	19	P53128|MTHR2_YEAST	13	P07213|TOM70_YEAST	11	Q08686|THTR_YEAST	11
P39968|VAC8_YEAST	7	P18759|SEC18_YEAST	5	P39077|TCPG_YEAST	10	Q12305|RDL1_YEAST	47	P07263|SYH_YEAST	16	Q12233|ATPN_YEAST	37	P32939|YPT7_YEAST	16	P47160|ENT3_YEAST	9	P14843|AROF_YEAST	12	P47160|ENT3_YEAST	12	P38687|SRP68_YEAST	13	P07278|KAPR_YEAST	23	P32499|NUP2_YEAST	22	P15202|CATA_YEAST	10
Q12029|FSF1_YEAST	14	Q12462|PEX11_YEAST	19	P39939|RS26B_YEAST	39	P38137|FAT2_YEAST	11	Q03028|ODC1_YEAST	23	P22146|GAS1_YEAST	8	P32496|RPN12_YEAST	28	P53834|HCH1_YEAST	39	Q03940|RUVB1_YEAST	14	P17423|KHSE_YEAST	16	P00546|CDK1_YEAST	18	P32598|PP12_YEAST	9	P40008|FMP52_YEAST	25	P14906|SEC63_YEAST	6
P38886|RPN10_YEAST	15	P33416|HSP78_YEAST	8	P33297|PRS6A_YEAST	9	P51402|RL37B_YEAST	34	P33201|MRT4_YEAST	22	P32337|IMB3_YEAST	6	Q04869|YM94_YEAST	10	P40017|YAT2_YEAST	9	Q08723|RPN8_YEAST	14	P38910|CH10_YEAST	55	Q05359|ERP1_YEAST	23	Q05905|HRI1_YEAST	14	P14306|CPYI_YEAST	16	P54838|DAK1_YEAST	9
P53261|PESC_YEAST	10	Q02753|RL21A_YEAST	41	Q06151|DCPS_YEAST	13	Q12233|ATPN_YEAST	37	P21306|ATP5E_YEAST	42	Q08686|THTR_YEAST	15	P38264|PHO88_YEAST	26	Q04947|RTN1_YEAST	12	P53278|YG3A_YEAST	7	Q01080|RPA49_YEAST	11	P07560|SEC4_YEAST	23	Q06103|RPN7_YEAST	8	P38075|PDX3_YEAST	25	Q12154|GET3_YEAST	13
P32499|NUP2_YEAST	14	Q12672|RL21B_YEAST	41	P12612|TCPA_YEAST	11	P38791|DHYS_YEAST	19	Q07551|KAR_YEAST	24	P47018|MTC1_YEAST	12	P38791|DHYS_YEAST	13	Q12449|AHA1_YEAST	24	P42945|UTP10_YEAST	3	P32496|RPN12_YEAST	27	P01120|RAS2_YEAST	9	P38295|MCFS2_YEAST	10	Q04947|RTN1_YEAST	19	P42945|UTP10_YEAST	3
P16550|APA1_YEAST	16	Q02207|FOX2_YEAST	9	Q03940|RUVB1_YEAST	9	P54783|ALO_YEAST	12	P39958|GDI1_YEAST	15	P38791|DHYS_YEAST	19	P23639|PSA2_YEAST	25	P53278|YG3A_YEAST	5	P52893|ALAM_YEAST	7	P38631|FKS1_YEAST	4	Q08971|YP225_YEAST	20	P23639|PSA2_YEAST	17	P38689|KPR3_YEAST	17	P39078|TCPD_YEAST	6
P33322|CBF5_YEAST	10	P00410|COX2_YEAST	19	P40075|SCS2_YEAST	27	P39939|RS26B_YEAST	40	Q06151|DCPS_YEAST	17	Q06142|IMB1_YEAST	5	P00937|TRPG_YEAST	10	P07213|TOM70_YEAST	8	P07278|KAPR_YEAST	17	P25719|CYPC_YEAST	35	Q12154|GET3_YEAST	13	P40893|REE1_YEAST	18	P38795|NADE_YEAST	11	P10614|CP51_YEAST	9
P87262|RL34A_YEAST	39	P16622|HEMH_YEAST	22	P35843|HES1_YEAST	11	Q03430|RSM28_YEAST	19	P23724|PSB6_YEAST	25	P40303|PSA4_YEAST	22	P07275|PUT2_YEAST	7	Q06151|DCPS_YEAST	14	P00044|CYC1_YEAST	29	P29704|FDFT_YEAST	14	P0CX42|RL23B_YEAST	50	P22138|RPA2_YEAST	6	P04912|H2A2_YEAST	35	P00937|TRPG_YEAST	13
P40525|RL34B_YEAST	39	P38787|PANE_YEAST	13	Q01939|PRS8_YEAST	9	Q01852|TIM44_YEAST	11	Q01852|TIM44_YEAST	10	P39939|RS26B_YEAST	34	Q06706|ELP1_YEAST	4	P07278|KAPR_YEAST	17	P32366|VA0D_YEAST	11	Q12109|SYWC_YEAST	13	P0CX41|RL23A_YEAST	50	P40008|FMP52_YEAST	25	P04911|H2A1_YEAST	35	P39077|TCPG_YEAST	10
P30624|LCF1_YEAST	10	P23292|KC12_YEAST	6	P22138|RPA2_YEAST	5	P38427|TSL1_YEAST	6	P32179|MET22_YEAST	19	P39938|RS26A_YEAST	34	P39939|RS26B_YEAST	34	P38260|FES1_YEAST	20	P53183|YGD9_YEAST	13	P39078|TCPD_YEAST	12	P0CH09|RL40B_YEAST	9	P40850|MKT1_YEAST	8	P17157|PHO85_YEAST	17	P23724|PSB6_YEAST	21
Q99257|MEX67_YEAST	9	P38687|SRP68_YEAST	15	P48015|GCST_YEAST	18	P12612|TCPA_YEAST	16	P47079|TCPQ_YEAST	14	P38137|FAT2_YEAST	7	P39938|RS26A_YEAST	34	P27614|CBPS_YEAST	8	P00899|TRPE_YEAST	14	Q04947|RTN1_YEAST	15	P0CH08|RL40A_YEAST	9	Q02642|NACB1_YEAST	39	P23638|PSA3_YEAST	35	P43635|CISY3_YEAST	6
P40037|HMF1_YEAST	44	P41911|GPD2_YEAST	11	Q12154|GET3_YEAST	16	Q12377|RPN6_YEAST	9	Q02821|IMA1_YEAST	13	P25340|ERG4_YEAST	5	P38075|PDX3_YEAST	25	P32496|RPN12_YEAST	30	P32915|SC61A_YEAST	10	Q08686|THTR_YEAST	15	Q03028|ODC1_YEAST	24	P39744|NOC2_YEAST	7	P40159|YNU8_YEAST	29	P09733|TBA1_YEAST	9
P53731|ARPC2_YEAST	15	P20449|DBP5_YEAST	8	P00410|COX2_YEAST	19	P36136|SHB17_YEAST	19	P38791|DHYS_YEAST	19	P21306|ATP5E_YEAST	42	Q12109|SYWC_YEAST	8	P14843|AROF_YEAST	9	P32496|RPN12_YEAST	24	Q12305|RDL1_YEAST	47	P21243|PSA1_YEAST	19	P49435|APT1_YEAST	25	P12945|NAT1_YEAST	6	P40991|NOP2_YEAST	8
P49334|TOM22_YEAST	26	Q12305|RDL1_YEAST	55	P53633|PRA1_YEAST	18	P46681|DLD2_YEAST	21	P39939|RS26B_YEAST	34	Q12159|YRA1_YEAST	19	P15565|TRM1_YEAST	8	P23292|KC12_YEAST	7	P00410|COX2_YEAST	19	P32474|EUG1_YEAST	13	Q04947|RTN1_YEAST	16	P43123|UAP1_YEAST	13	Q12458|YPR1_YEAST	13	P15625|SYFA_YEAST	10
P40991|NOP2_YEAST	7	Q04067|EIF3G_YEAST	21	P40961|PHB1_YEAST	18	P21243|PSA1_YEAST	17	P39938|RS26A_YEAST	34	P32915|SC61A_YEAST	10	P54783|ALO_YEAST	4	P09950|HEM1_YEAST	15	P32337|IMB3_YEAST	6	P40075|SCS2_YEAST	27	P06101|CDC37_YEAST	12	P17423|KHSE_YEAST	13	P16550|APA1_YEAST	15	P00546|CDK1_YEAST	21
P38555|YPT31_YEAST	21	Q12029|FSF1_YEAST	12	P40302|PSA6_YEAST	29	P22147|XRN1_YEAST	5	P40302|PSA6_YEAST	22	P00128|QCR7_YEAST	36	P25340|ERG4_YEAST	5	P33767|OSTB_YEAST	21	P31688|TPS2_YEAST	8	Q12462|PEX11_YEAST	19	P23639|PSA2_YEAST	17	P35197|GCS1_YEAST	25	P40462|TM108_YEAST	12	Q12211|PUS1_YEAST	7
P49435|APT1_YEAST	12	P38555|YPT31_YEAST	21	Q99297|ODC2_YEAST	21	P49435|APT1_YEAST	25	P09232|PRTB_YEAST	10	P29704|FDFT_YEAST	14	P40961|PHB1_YEAST	17	P39926|SSO2_YEAST	17	P40159|YNU8_YEAST	29	P38886|RPN10_YEAST	12	P53278|YG3A_YEAST	6	P27929|NAM9_YEAST	9	P49435|APT1_YEAST	20	P36775|LONM_YEAST	4
P39936|IF4F2_YEAST	3	P34227|PRX1_YEAST	13	P40413|TCPE_YEAST	11	P27929|NAM9_YEAST	11	Q12233|ATPN_YEAST	37	P30619|SEC1_YEAST	8	P38626|NCB5R_YEAST	29	P50094|IMDH4_YEAST	7	P49435|APT1_YEAST	12	P40531|GVP36_YEAST	23	P53316|YG5B_YEAST	9	Q03104|MSC1_YEAST	12	P54783|ALO_YEAST	12	P21243|PSA1_YEAST	14
P23776|EXG1_YEAST	10	P38353|SSH1_YEAST	14	Q04894|ADH6_YEAST	14	P38061|RL32_YEAST	34	P32939|YPT7_YEAST	16	Q05359|ERP1_YEAST	23	P41911|GPD2_YEAST	7	P53261|PESC_YEAST	6	Q01939|PRS8_YEAST	7	P31688|TPS2_YEAST	10	P40364|MPM1_YEAST	21	P14020|DPM1_YEAST	19	P24783|DBP2_YEAST	13	P16550|APA1_YEAST	15
P33338|SLA2_YEAST	8	P32796|CACP_YEAST	8	P36114|YKR18_YEAST	7	P53731|ARPC2_YEAST	18	P38631|FKS1_YEAST	3	P53982|IDHH_YEAST	7	P32468|CDC12_YEAST	9	P33338|SLA2_YEAST	7	Q12211|PUS1_YEAST	8	P28007|GAR1_YEAST	21	P00937|TRPG_YEAST	10	P38791|DHYS_YEAST	13	P39936|IF4F2_YEAST	3	P38295|MCFS2_YEAST	10
Q12154|GET3_YEAST	13	P18562|UPP_YEAST	21	P19211|IF5A2_YEAST	8	P38795|NADE_YEAST	8	Q03430|RSM28_YEAST	16	Q12449|AHA1_YEAST	15	P41058|RS29B_YEAST	46	Q12189|RPIA_YEAST	26	P22803|TRX2_YEAST	24	P22803|TRX2_YEAST	24	P54885|PROA_YEAST	15	P24276|SSD1_YEAST	6	P46681|DLD2_YEAST	18	P32332|OAC1_YEAST	14
P40159|YNU8_YEAST	17	P39079|TCPZ_YEAST	12	Q02046|MTD1_YEAST	21	P32915|SC61A_YEAST	10	P51402|RL37B_YEAST	20	P39940|RSP5_YEAST	8	P53860|PDR16_YEAST	10	P39730|IF2P_YEAST	8	P07991|OAT_YEAST	9	P00044|CYC1_YEAST	28	P39078|TCPD_YEAST	10	P32939|YPT7_YEAST	22	P47117|ARP3_YEAST	19	Q12464|RUVB2_YEAST	14
P22138|RPA2_YEAST	4	P36016|LHS1_YEAST	8	Q3E841|YN034_YEAST	50	P24276|SSD1_YEAST	5	P40893|REE1_YEAST	18	P14843|AROF_YEAST	9	P15873|PCNA_YEAST	11	P40850|MKT1_YEAST	10	P30624|LCF1_YEAST	11	Q08723|RPN8_YEAST	14	Q00055|GPD1_YEAST	10	P07213|TOM70_YEAST	8	P36015|YKT6_YEAST	46	Q01939|PRS8_YEAST	7
P39515|TIM17_YEAST	28	P37302|APE3_YEAST	13	P38205|NCL1_YEAST	13	P40037|HMF1_YEAST	50	P38137|FAT2_YEAST	7	Q07500|NDH2_YEAST	10	P38295|MCFS2_YEAST	11	Q06103|RPN7_YEAST	14	Q12154|GET3_YEAST	13	P49435|APT1_YEAST	12	P47176|BCA2_YEAST	7	P39968|VAC8_YEAST	8	P32466|HXT3_YEAST	7	Q12233|ATPN_YEAST	37
P18759|SEC18_YEAST	4	Q06142|IMB1_YEAST	7	Q12029|FSF1_YEAST	12	P32179|MET22_YEAST	14	Q03862|ARX1_YEAST	13	P33322|CBF5_YEAST	7	P40693|RLP7_YEAST	17	P17423|KHSE_YEAST	16	P19262|ODO2_YEAST	7	P40010|NUG1_YEAST	12	P36112|MIC60_YEAST	14	P53691|PPID_YEAST	10	P0CH09|RL40B_YEAST	9	P40008|FMP52_YEAST	22
P25349|YCP4_YEAST	15	P33299|PRS7_YEAST	9	P14843|AROF_YEAST	9	P01120|RAS2_YEAST	13	P08518|RPB2_YEAST	5	P27614|CBPS_YEAST	6	P10080|SSBP1_YEAST	12	P28707|SBA1_YEAST	17	P53184|PNC1_YEAST	33	Q12447|PAA1_YEAST	20	P31688|TPS2_YEAST	7	P20459|IF2A_YEAST	18	P0CH08|RL40A_YEAST	9	P40850|MKT1_YEAST	6
Q06151|DCPS_YEAST	10	Q01662|MAP1_YEAST	10	P40693|RLP7_YEAST	17	P54838|DAK1_YEAST	11	P00937|TRPG_YEAST	8	P21243|PSA1_YEAST	17	P39515|TIM17_YEAST	27	Q04067|EIF3G_YEAST	23	P41811|COPB2_YEAST	5	P20459|IF2A_YEAST	17	P43123|UAP1_YEAST	13	P36015|YKT6_YEAST	38	P28272|PYRD_YEAST	25	P32915|SC61A_YEAST	8
P05453|ERF3_YEAST	9	Q01939|PRS8_YEAST	9	P22336|RFA1_YEAST	8	P33297|PRS6A_YEAST	15	P53731|ARPC2_YEAST	16	P34160|NCBP1_YEAST	8	P53633|PRA1_YEAST	24	P00044|CYC1_YEAST	28	Q06252|YL179_YEAST	19	P41810|COPB_YEAST	6	Q05050|EIS1_YEAST	8	P33338|SLA2_YEAST	7	P22803|TRX2_YEAST	24	P53312|SUCB_YEAST	13
P14843|AROF_YEAST	5	P39939|RS26B_YEAST	39	Q12464|RUVB2_YEAST	11	P38075|PDX3_YEAST	18	P40961|PHB1_YEAST	19	Q02046|MTD1_YEAST	30	Q02821|IMA1_YEAST	9	P40075|SCS2_YEAST	27	Q12305|RDL1_YEAST	43	P0CH09|RL40B_YEAST	9	P17423|KHSE_YEAST	13	P29704|FDFT_YEAST	14	Q01560|NOP3_YEAST	19	P39744|NOC2_YEAST	6
P43567|AGX1_YEAST	23	P53128|MTHR2_YEAST	9	P22803|TRX2_YEAST	24	P14843|AROF_YEAST	11	P41058|RS29B_YEAST	46	P32499|NUP2_YEAST	19	P40032|TPA1_YEAST	4	P40159|YNU8_YEAST	17	P40037|HMF1_YEAST	44	P0CH08|RL40A_YEAST	9	Q12233|ATPN_YEAST	37	P28707|SBA1_YEAST	17	P32366|VA0D_YEAST	11	P38071|ETR1_YEAST	15
P38260|FES1_YEAST	12	P00546|CDK1_YEAST	18	P00447|SODM_YEAST	13	P00546|CDK1_YEAST	18	P38427|TSL1_YEAST	5	P32891|DLD1_YEAST	10	P22138|RPA2_YEAST	3	P07260|IF4E_YEAST	14	Q12464|RUVB2_YEAST	12	P16622|HEMH_YEAST	17	P40850|MKT1_YEAST	10	P40202|CCS1_YEAST	27	Q01852|TIM44_YEAST	15	P17555|CAP_YEAST	9
P32588|PUB1_YEAST	7	P16451|ODPX_YEAST	9	P38929|ATC2_YEAST	5	P08067|UCRI_YEAST	34	P38828|LSM12_YEAST	24	P00937|TRPG_YEAST	8	P21306|ATP5E_YEAST	42	P10080|SSBP1_YEAST	18	P40850|MKT1_YEAST	8	P38260|FES1_YEAST	12	Q06440|CORO_YEAST	7	P25340|ERG4_YEAST	5	P53295|RBG2_YEAST	19	P53254|UTP22_YEAST	4
P21734|UBC1_YEAST	18	P32466|HXT3_YEAST	7	P15873|PCNA_YEAST	15	P22579|SIN3_YEAST	4	P38886|RPN10_YEAST	12	P40513|MAM33_YEAST	17	P40850|MKT1_YEAST	7	P12612|TCPA_YEAST	19	P38115|ARA1_YEAST	11	P27810|KTR1_YEAST	15	P40202|CCS1_YEAST	27	Q05029|BCH1_YEAST	9	P0CX33|RS30A_YEAST	30	Q02892|NOG1_YEAST	6
P41058|RS29B_YEAST	50	P10080|SSBP1_YEAST	14	P53199|ERG26_YEAST	18	Q12466|TCB1_YEAST	6	Q04869|YM94_YEAST	16	Q01560|NOP3_YEAST	13	P38858|SOL3_YEAST	16	P37302|APE3_YEAST	11	P38260|FES1_YEAST	20	P25375|PRTD_YEAST	6	P53834|HCH1_YEAST	39	P14904|AMPL_YEAST	11	P0CX34|RS30B_YEAST	30	P22203|VATE_YEAST	23
P32496|RPN12_YEAST	18	P07260|IF4E_YEAST	21	Q12211|PUS1_YEAST	11	Q03940|RUVB1_YEAST	16	P49435|APT1_YEAST	12	Q08971|YP225_YEAST	20	P25567|SRO9_YEAST	17	P00175|CYB2_YEAST	8	P40413|TCPE_YEAST	13	Q08409|AUS1_YEAST	3	P49435|APT1_YEAST	18	Q12466|TCB1_YEAST	6	P32496|RPN12_YEAST	31	P32477|GSH1_YEAST	5
P32610|VATD_YEAST	12	P21243|PSA1_YEAST	17	P22855|MAN1_YEAST	5	P39077|TCPG_YEAST	14	Q06679|UTP4_YEAST	6	P17157|PHO85_YEAST	14	P38112|MAK5_YEAST	5	P30619|SEC1_YEAST	7	P06101|CDC37_YEAST	12	P41058|RS29B_YEAST	50	P14065|GCY1_YEAST	10	P07263|SYH_YEAST	12	P41911|GPD2_YEAST	8	P09938|RIR2_YEAST	6
P09950|HEM1_YEAST	6	Q12464|RUVB2_YEAST	12	P10080|SSBP1_YEAST	12	Q01163|RT23_YEAST	18	P47018|MTC1_YEAST	14	Q06892|POS5_YEAST	11	P28274|URA7_YEAST	9	P38886|RPN10_YEAST	18	P21734|UBC1_YEAST	18	P06101|CDC37_YEAST	17	Q12176|MAK21_YEAST	4	P38886|RPN10_YEAST	12	P32915|SC61A_YEAST	13	Q06892|POS5_YEAST	8
P33327|DHE2_YEAST	4	P38886|RPN10_YEAST	18	P15424|MS116_YEAST	5	P28274|URA7_YEAST	13	P53860|PDR16_YEAST	13	P33201|MRT4_YEAST	15	P16451|ODPX_YEAST	9	Q12462|PEX11_YEAST	19	P27614|CBPS_YEAST	8	P38968|SEC31_YEAST	9	P36139|PET10_YEAST	13	Q02046|MTD1_YEAST	25	P07703|RPAC1_YEAST	12	Q99297|ODC2_YEAST	8
P02992|EFTU_YEAST	13	P53278|YG3A_YEAST	7	P47912|LCF4_YEAST	9	P10614|CP51_YEAST	19	Q04409|EMI2_YEAST	11	Q99297|ODC2_YEAST	18	P07560|SEC4_YEAST	18	Q12154|GET3_YEAST	13	P22138|RPA2_YEAST	4	P29952|MPI_YEAST	19	P49334|TOM22_YEAST	39	P17555|CAP_YEAST	13	P38787|PANE_YEAST	13	Q12466|TCB1_YEAST	6
P07703|RPAC1_YEAST	20	Q05359|ERP1_YEAST	23	P18759|SEC18_YEAST	4	P09938|RIR2_YEAST	16	P25340|ERG4_YEAST	5	P53163|MNP1_YEAST	21	P32467|HXT4_YEAST	4	P32474|EUG1_YEAST	11	P39926|SSO2_YEAST	17	P14843|AROF_YEAST	9	P32915|SC61A_YEAST	10	Q04178|HPRT_YEAST	14	P43123|UAP1_YEAST	16	P37302|APE3_YEAST	6
P40506|PPCS_YEAST	18	P37898|AAP1_YEAST	6	Q01080|RPA49_YEAST	10	P29704|FDFT_YEAST	16	P37898|AAP1_YEAST	3	P38886|RPN10_YEAST	12	Q06252|YL179_YEAST	19	P32799|COX13_YEAST	16	P54885|PROA_YEAST	15	P00410|COX2_YEAST	16	P07263|SYH_YEAST	11	P38248|ECM33_YEAST	8	P38858|SOL3_YEAST	35	Q06287|NEP1_YEAST	20
P43635|CISY3_YEAST	6	P30619|SEC1_YEAST	8	P05626|ATPF_YEAST	22	P53316|YG5B_YEAST	8	Q99297|ODC2_YEAST	18	Q03430|RSM28_YEAST	16	P32366|VA0D_YEAST	11	P43635|CISY3_YEAST	7	P05453|ERF3_YEAST	11	P53312|SUCB_YEAST	14	P41058|RS29B_YEAST	50	P39516|RS14B_YEAST	26	P15625|SYFA_YEAST	20	Q03161|YMY9_YEAST	12
P52553|PFD6_YEAST	37	Q04491|SEC13_YEAST	13	P41057|RS29A_YEAST	46	P38115|ARA1_YEAST	23	P40850|MKT1_YEAST	10	P28274|URA7_YEAST	13	P32499|NUP2_YEAST	11	Q01080|RPA49_YEAST	11	P35843|HES1_YEAST	7	P33338|SLA2_YEAST	7	Q01852|TIM44_YEAST	12	P06367|RS14A_YEAST	26	P40893|REE1_YEAST	21	P38260|FES1_YEAST	12
P07278|KAPR_YEAST	16	Q12449|AHA1_YEAST	18	P53278|YG3A_YEAST	4	P43588|RPN11_YEAST	13	P40037|HMF1_YEAST	46	P16451|ODPX_YEAST	9	P14904|AMPL_YEAST	9	Q03532|HAS1_YEAST	16	P40010|NUG1_YEAST	9	P37302|APE3_YEAST	11	P38911|FKBP3_YEAST	5	P37302|APE3_YEAST	11	Q06440|CORO_YEAST	12	P21242|PSA7_YEAST	11
P39958|GDI1_YEAST	11	P29952|MPI_YEAST	13	P43635|CISY3_YEAST	6	P38886|RPN10_YEAST	12	Q06252|YL179_YEAST	19	P32332|OAC1_YEAST	21	Q06405|ATPK_YEAST	21	Q12480|ETFA_YEAST	17	Q12189|RPIA_YEAST	22	P38077|ATPG_YEAST	23	P33338|SLA2_YEAST	7	Q04947|RTN1_YEAST	16	P22138|RPA2_YEAST	8	P38996|NAB3_YEAST	9
P25343|RV161_YEAST	14	Q12154|GET3_YEAST	16	Q06252|YL179_YEAST	19	Q03104|MSC1_YEAST	9	P08067|UCRI_YEAST	20	Q04062|RPN9_YEAST	13	Q04062|RPN9_YEAST	8	P32366|VA0D_YEAST	8	P24276|SSD1_YEAST	6	P00447|SODM_YEAST	14	P38791|DHYS_YEAST	16	P32317|AFG1_YEAST	12	P39935|IF4F1_YEAST	2	P53909|ADE_YEAST	6
P22146|GAS1_YEAST	11	P27810|KTR1_YEAST	14	Q01560|NOP3_YEAST	12	P00424|COX5A_YEAST	18	P16622|HEMH_YEAST	14	Q03862|ARX1_YEAST	12	P27929|NAM9_YEAST	8	P05749|RL22A_YEAST	41	P22147|XRN1_YEAST	3	P35843|HES1_YEAST	7	P28707|SBA1_YEAST	17	P43593|UBP6_YEAST	18	P36112|MIC60_YEAST	16	P38828|LSM12_YEAST	18
P36017|VPS21_YEAST	29	Q04178|HPRT_YEAST	14	Q08977|CUB1_YEAST	9	P23639|PSA2_YEAST	16	P17423|KHSE_YEAST	16	P18562|UPP_YEAST	21	P06787|CALM_YEAST	24	P31688|TPS2_YEAST	10	P21242|PSA7_YEAST	16	P05453|ERF3_YEAST	10	P0CT04|IPB2_YEAST	25	P42945|UTP10_YEAST	3	P38911|FKBP3_YEAST	15	P0CX33|RS30A_YEAST	32
P17555|CAP_YEAST	17	P15565|TRM1_YEAST	10	P46680|AIP1_YEAST	8	P53691|PPID_YEAST	11	P38264|PHO88_YEAST	26	P04037|COX4_YEAST	35	P47018|MTC1_YEAST	12	P43582|WWM1_YEAST	29	P32939|YPT7_YEAST	16	P21306|ATP5E_YEAST	71	P33767|OSTB_YEAST	11	P38626|NCB5R_YEAST	25	P14065|GCY1_YEAST	10	P0CX34|RS30B_YEAST	32
P05150|OTC_YEAST	16	Q12265|KPR5_YEAST	12	P40327|PRS4_YEAST	10	P37898|AAP1_YEAST	3	P40008|FMP52_YEAST	22	P00445|SODC_YEAST	45	Q12305|RDL1_YEAST	47	Q01662|MAP1_YEAST	10	P14906|SEC63_YEAST	10	P53261|PESC_YEAST	6	Q06151|DCPS_YEAST	15	P41058|RS29B_YEAST	50	P47176|BCA2_YEAST	12	Q06252|YL179_YEAST	19
P12612|TCPA_YEAST	11	Q02821|IMA1_YEAST	12	P33399|LHP1_YEAST	17	P36516|RM03_YEAST	15	P29952|MPI_YEAST	13	Q05029|BCH1_YEAST	7	P22336|RFA1_YEAST	6	P05453|ERF3_YEAST	10	P00424|COX5A_YEAST	18	Q06151|DCPS_YEAST	17	P22146|GAS1_YEAST	9	Q99383|HRP1_YEAST	9	Q03940|RUVB1_YEAST	12	Q06440|CORO_YEAST	4
P32474|EUG1_YEAST	12	P35176|CYPD_YEAST	24	P32939|YPT7_YEAST	16	P29952|MPI_YEAST	19	Q04067|EIF3G_YEAST	21	P35197|GCS1_YEAST	24	P28707|SBA1_YEAST	13	P11632|NHP6A_YEAST	29	P05626|ATPF_YEAST	22	Q02207|FOX2_YEAST	7	Q03104|MSC1_YEAST	9	Q08686|THTR_YEAST	15	P30619|SEC1_YEAST	10	P43535|GCN20_YEAST	5
P20449|DBP5_YEAST	9	P12945|NAT1_YEAST	7	Q12377|RPN6_YEAST	11	P32467|HXT4_YEAST	9	P32468|CDC12_YEAST	10	Q06405|ATPK_YEAST	21	P32445|RIM1_YEAST	32	P40010|NUG1_YEAST	9	P22943|HSP12_YEAST	12	P37898|AAP1_YEAST	4	P37302|APE3_YEAST	11	Q01080|RPA49_YEAST	10	P29704|FDFT_YEAST	16	P18544|ARGD_YEAST	6
P25340|ERG4_YEAST	5	P42945|UTP10_YEAST	4	P32496|RPN12_YEAST	23	Q01560|NOP3_YEAST	19	P34160|NCBP1_YEAST	6	P09232|PRTB_YEAST	9	P36112|MIC60_YEAST	9	P38077|ATPG_YEAST	23	P16451|ODPX_YEAST	9	P07260|IF4E_YEAST	14	P14843|AROF_YEAST	9	P36775|LONM_YEAST	5	P12612|TCPA_YEAST	20	P32466|HXT3_YEAST	7
P40053|AIM9_YEAST	8	P53199|ERG26_YEAST	18	P05749|RL22A_YEAST	47	P00427|COX6_YEAST	48	P36775|LONM_YEAST	4	Q04697|GSF2_YEAST	12	Q12466|TCB1_YEAST	4	P16622|HEMH_YEAST	14	Q01080|RPA49_YEAST	11	P12612|TCPA_YEAST	13	P53875|RM19_YEAST	37	P87262|RL34A_YEAST	39	P53316|YG5B_YEAST	9	P22146|GAS1_YEAST	6
P01120|RAS2_YEAST	21	P14843|AROF_YEAST	9	Q12305|RDL1_YEAST	40	P16603|NCPR_YEAST	8	P33338|SLA2_YEAST	7	Q01163|RT23_YEAST	12	P40037|HMF1_YEAST	35	P43123|UAP1_YEAST	11	P27692|SPT5_YEAST	6	P27796|THIK_YEAST	17	P09232|PRTB_YEAST	8	P40525|RL34B_YEAST	39	P23292|KC12_YEAST	10	Q03640|TCB3_YEAST	3
Q01560|NOP3_YEAST	11	P19262|ODO2_YEAST	7	P06787|CALM_YEAST	39	P53875|RM19_YEAST	37	P36148|GPT2_YEAST	6	Q08723|RPN8_YEAST	13	P08518|RPB2_YEAST	3	P53633|PRA1_YEAST	18	P38427|TSL1_YEAST	4	P53183|YGD9_YEAST	13	Q01855|RS15_YEAST	49	P32915|SC61A_YEAST	9	P32795|YME1_YEAST	8	P38886|RPN10_YEAST	12
P11745|RNA1_YEAST	10	Q06252|YL179_YEAST	19	P38626|NCB5R_YEAST	22	P32499|NUP2_YEAST	17	P53691|PPID_YEAST	11	P23291|KC11_YEAST	9	P21242|PSA7_YEAST	11	P32628|RAD23_YEAST	14	Q01662|MAP1_YEAST	10	P38555|YPT31_YEAST	26	Q06103|RPN7_YEAST	7	P06101|CDC37_YEAST	12	Q01080|RPA49_YEAST	11	P53860|PDR16_YEAST	13
P21306|ATP5E_YEAST	71	P05749|RL22A_YEAST	47	P23291|KC11_YEAST	9	P36775|LONM_YEAST	4	P14843|AROF_YEAST	9	P40364|MPM1_YEAST	20	P08067|UCRI_YEAST	20	P00447|SODM_YEAST	14	P31383|2AAA_YEAST	11	Q01662|MAP1_YEAST	10	P25567|SRO9_YEAST	13	P47176|BCA2_YEAST	7	P38071|ETR1_YEAST	19	Q01560|NOP3_YEAST	9
Q12109|SYWC_YEAST	9	P39515|TIM17_YEAST	28	Q04773|YMW4_YEAST	24	Q12464|RUVB2_YEAST	14	Q06440|CORO_YEAST	7	P38295|MCFS2_YEAST	9	P22943|HSP12_YEAST	12	P53295|RBG2_YEAST	15	Q06705|CSR1_YEAST	17	P15873|PCNA_YEAST	12	P32891|DLD1_YEAST	9	P36112|MIC60_YEAST	9	P32939|YPT7_YEAST	22	P36114|YKR18_YEAST	5
P23292|KC12_YEAST	9	P46680|AIP1_YEAST	10	Q12265|KPR5_YEAST	9	Q12029|FSF1_YEAST	12	P38260|FES1_YEAST	20	Q12265|KPR5_YEAST	12	Q04660|ERB1_YEAST	3	P25375|PRTD_YEAST	7	P40693|RLP7_YEAST	17	P00899|TRPE_YEAST	10	P51402|RL37B_YEAST	20	P32467|HXT4_YEAST	6	P29952|MPI_YEAST	15	P07278|KAPR_YEAST	12
P28707|SBA1_YEAST	13	P38737|ECM29_YEAST	4	P32796|CACP_YEAST	5	P36139|PET10_YEAST	13	Q12154|GET3_YEAST	11	Q04067|EIF3G_YEAST	21	P53254|UTP22_YEAST	3	P35843|HES1_YEAST	7	P41921|GSHR_YEAST	11	Q02821|IMA1_YEAST	13	P38075|PDX3_YEAST	18	P53860|PDR16_YEAST	13	P18544|ARGD_YEAST	16	P27929|NAM9_YEAST	7
Q12452|ERG27_YEAST	17	P32598|PP12_YEAST	12	P33299|PRS7_YEAST	4	Q06103|RPN7_YEAST	11	Q12377|RPN6_YEAST	9	P47160|ENT3_YEAST	7	P23724|PSB6_YEAST	15	Q06705|CSR1_YEAST	15	P43635|CISY3_YEAST	6	P36112|MIC60_YEAST	10	P38858|SOL3_YEAST	21	P32891|DLD1_YEAST	11	Q05359|ERP1_YEAST	23	P06101|CDC37_YEAST	8
P08518|RPB2_YEAST	5	P41058|RS29B_YEAST	50	P32466|HXT3_YEAST	7	Q06630|MHR1_YEAST	30	Q06892|POS5_YEAST	11	P00427|COX6_YEAST	35	P39744|NOC2_YEAST	5	Q12754|RRP12_YEAST	5	P01120|RAS2_YEAST	12	P32332|OAC1_YEAST	17	P42945|UTP10_YEAST	3	P22146|GAS1_YEAST	11	P33767|OSTB_YEAST	11	Q04178|HPRT_YEAST	14
P43582|WWM1_YEAST	17	P40693|RLP7_YEAST	17	Q06205|FKBP4_YEAST	5	Q06252|YL179_YEAST	19	P06738|PHSG_YEAST	6	P47120|DOHH_YEAST	19	Q12452|ERG27_YEAST	10	P06787|CALM_YEAST	33	P53312|SUCB_YEAST	11	P38333|ENP1_YEAST	8	P38886|RPN10_YEAST	12	Q06151|DCPS_YEAST	15	P21242|PSA7_YEAST	16	Q01080|RPA49_YEAST	8
P40303|PSA4_YEAST	18	P40850|MKT1_YEAST	7	P38986|ASPG1_YEAST	13	P36112|MIC60_YEAST	12	Q12265|KPR5_YEAST	9	P10614|CP51_YEAST	12	Q12464|RUVB2_YEAST	9	P23724|PSB6_YEAST	29	P23724|PSB6_YEAST	21	Q06252|YL179_YEAST	19	Q12458|YPR1_YEAST	7	P53633|PRA1_YEAST	21	P38333|ENP1_YEAST	10	Q12305|RDL1_YEAST	47
Q06103|RPN7_YEAST	7	P53295|RBG2_YEAST	19	P47160|ENT3_YEAST	7	P38295|MCFS2_YEAST	12	Q12029|FSF1_YEAST	12	P22336|RFA1_YEAST	9	P21734|UBC1_YEAST	18	P07560|SEC4_YEAST	18	P18759|SEC18_YEAST	3	P15202|CATA_YEAST	11	P38295|MCFS2_YEAST	8	P40462|TM108_YEAST	6	Q12233|ATPN_YEAST	37	Q05029|BCH1_YEAST	6
Q02046|MTD1_YEAST	18	P36017|VPS21_YEAST	29	P02992|EFTU_YEAST	10	P38828|LSM12_YEAST	25	Q01939|PRS8_YEAST	7	P36150|SUMT_YEAST	13	P36150|SUMT_YEAST	5	P00937|TRPG_YEAST	11	P32499|NUP2_YEAST	17	P07278|KAPR_YEAST	16	P40961|PHB1_YEAST	22	P04050|RPB1_YEAST	3	P00546|CDK1_YEAST	18	P41058|RS29B_YEAST	50
P39007|STT3_YEAST	8	P22336|RFA1_YEAST	10	P28707|SBA1_YEAST	14	Q02892|NOG1_YEAST	11	Q06405|ATPK_YEAST	21	P16622|HEMH_YEAST	14	P53131|PRP43_YEAST	8	P22141|PSB4_YEAST	13	P38911|FKBP3_YEAST	6	P40693|RLP7_YEAST	17	P54860|UFD2_YEAST	6	P53199|ERG26_YEAST	23	Q12449|AHA1_YEAST	21	Q04697|GSF2_YEAST	14
P06101|CDC37_YEAST	11	P24276|SSD1_YEAST	7	P39078|TCPD_YEAST	8	P25375|PRTD_YEAST	8	P39515|TIM17_YEAST	28	P53731|ARPC2_YEAST	17	P07260|IF4E_YEAST	10	P22943|HSP12_YEAST	12	P41058|RS29B_YEAST	46	P39079|TCPZ_YEAST	9	P23369|RM25_YEAST	27	P30619|SEC1_YEAST	10	P41058|RS29B_YEAST	50	P15873|PCNA_YEAST	13
P46971|PMT4_YEAST	6	P39078|TCPD_YEAST	10	Q12452|ERG27_YEAST	14	P16550|APA1_YEAST	13	P40053|AIM9_YEAST	9	P01120|RAS2_YEAST	12	P36015|YKT6_YEAST	14	P02992|EFTU_YEAST	7	P41057|RS29A_YEAST	46	P06787|CALM_YEAST	33	P16603|NCPR_YEAST	14	P40053|AIM9_YEAST	10	P00937|TRPG_YEAST	9	P40075|SCS2_YEAST	22
P39935|IF4F1_YEAST	2	Q02046|MTD1_YEAST	21	P38555|YPT31_YEAST	21	P53633|PRA1_YEAST	18	P38071|ETR1_YEAST	17	P51402|RL37B_YEAST	20	P41057|RS29A_YEAST	32	P38795|NADE_YEAST	6	Q08686|THTR_YEAST	15	P32477|GSH1_YEAST	5	P23724|PSB6_YEAST	18	Q03640|TCB3_YEAST	4	Q07500|NDH2_YEAST	11	P41057|RS29A_YEAST	46
P00424|COX5A_YEAST	19	P11632|NHP6A_YEAST	38	P38886|RPN10_YEAST	12	P38687|SRP68_YEAST	13	P36139|PET10_YEAST	13	P36136|SHB17_YEAST	17	Q01662|MAP1_YEAST	8	Q08409|AUS1_YEAST	3	P53731|ARPC2_YEAST	14	P33201|MRT4_YEAST	21	P39968|VAC8_YEAST	7	P38075|PDX3_YEAST	18	P38260|FES1_YEAST	19	P39515|TIM17_YEAST	28
P38787|PANE_YEAST	10	P05453|ERF3_YEAST	9	P36775|LONM_YEAST	4	P32598|PP12_YEAST	12	P32337|IMB3_YEAST	6	Q99383|HRP1_YEAST	7	Q86ZR7|YKD3A_YEAST	12	P39077|TCPG_YEAST	13	P53261|PESC_YEAST	6	Q04439|MYO5_YEAST	2	Q08977|CUB1_YEAST	7	P51402|RL37B_YEAST	20	Q02046|MTD1_YEAST	28	Q01662|MAP1_YEAST	8
P41057|RS29A_YEAST	50	P38260|FES1_YEAST	20	P32499|NUP2_YEAST	12	P22138|RPA2_YEAST	3	P40413|TCPE_YEAST	13	Q01662|MAP1_YEAST	10	P15992|HSP26_YEAST	34	Q86ZR7|YKD3A_YEAST	19	Q12480|ETFA_YEAST	13	Q12211|PUS1_YEAST	8	P36114|YKR18_YEAST	6	P33297|PRS6A_YEAST	11	P38777|FSH1_YEAST	32	P16451|ODPX_YEAST	9
P35843|HES1_YEAST	7	P38795|NADE_YEAST	6	Q02207|FOX2_YEAST	5	P47176|BCA2_YEAST	9	P46151|MTHR1_YEAST	8	P40482|SEC24_YEAST	6	P39007|STT3_YEAST	6	P32598|PP12_YEAST	12	Q12029|FSF1_YEAST	9	P09733|TBA1_YEAST	9	Q06142|IMB1_YEAST	5	Q03769|ENT5_YEAST	11	P16622|HEMH_YEAST	23	P40159|YNU8_YEAST	17
Q12449|AHA1_YEAST	18	Q01560|NOP3_YEAST	12	P25375|PRTD_YEAST	6	P07258|CARA_YEAST	13	P53163|MNP1_YEAST	21	P13711|ACOX_YEAST	7	P32915|SC61A_YEAST	9	P22146|GAS1_YEAST	12	P38077|ATPG_YEAST	28	Q12265|KPR5_YEAST	9	P07213|TOM70_YEAST	6	P40075|SCS2_YEAST	22	P25340|ERG4_YEAST	5	P38264|PHO88_YEAST	18
Q03940|RUVB1_YEAST	8	P25567|SRO9_YEAST	14	P09232|PRTB_YEAST	6	P18562|UPP_YEAST	19	P36136|SHB17_YEAST	17	P05749|RL22A_YEAST	47	P53163|MNP1_YEAST	21	P40413|TCPE_YEAST	18	P07260|IF4E_YEAST	10	Q05359|ERP1_YEAST	23	P41911|GPD2_YEAST	6	Q12754|RRP12_YEAST	5	Q04225|RRB1_YEAST	16	P53914|NAT10_YEAST	5
Q06405|ATPK_YEAST	21	P38077|ATPG_YEAST	21	P18544|ARGD_YEAST	13	P38260|FES1_YEAST	12	P05318|RLA1_YEAST	28	P0CT04|IPB2_YEAST	25	P23180|AIM17_YEAST	8	P36016|LHS1_YEAST	5	P02992|EFTU_YEAST	14	Q06440|CORO_YEAST	9	P20449|DBP5_YEAST	11	P16451|ODPX_YEAST	9	Q05029|BCH1_YEAST	8	P28272|PYRD_YEAST	22
P34160|NCBP1_YEAST	4	P32496|RPN12_YEAST	20	P00937|TRPG_YEAST	9	P40991|NOP2_YEAST	8	P27614|CBPS_YEAST	6	P39078|TCPD_YEAST	10	P25375|PRTD_YEAST	4	Q12306|SMT3_YEAST	25	P46956|PHO86_YEAST	10	P53278|YG3A_YEAST	6	P04037|COX4_YEAST	35	P15873|PCNA_YEAST	13	P14843|AROF_YEAST	7	Q04225|RRB1_YEAST	10
Q12233|ATPN_YEAST	23	P09232|PRTB_YEAST	9	P28272|PYRD_YEAST	19	P39940|RSP5_YEAST	6	Q01560|NOP3_YEAST	9	P40008|FMP52_YEAST	25	Q12176|MAK21_YEAST	2	P05318|RLA1_YEAST	28	P28707|SBA1_YEAST	13	Q06405|ATPK_YEAST	21	Q01560|NOP3_YEAST	17	P01120|RAS2_YEAST	9	Q06103|RPN7_YEAST	7	P38795|NADE_YEAST	3
Q02821|IMA1_YEAST	12	P35843|HES1_YEAST	7	P21734|UBC1_YEAST	18	Q08686|THTR_YEAST	15	P38795|NADE_YEAST	5	P21524|RIR1_YEAST	6	Q12233|ATPN_YEAST	23	P32468|CDC12_YEAST	9	Q12452|ERG27_YEAST	10	P32445|RIM1_YEAST	32	P39939|RS26B_YEAST	28	P38071|ETR1_YEAST	20	P53299|TIM13_YEAST	37	P33297|PRS6A_YEAST	12
P0CX33|RS30A_YEAST	17	P25375|PRTD_YEAST	6	P39517|DHH1_YEAST	15	P35176|CYPD_YEAST	24	P39744|NOC2_YEAST	6	P43123|UAP1_YEAST	11	Q12349|ATP14_YEAST	40	P41058|RS29B_YEAST	46	Q12306|SMT3_YEAST	25	P43635|CISY3_YEAST	6	P39938|RS26A_YEAST	28	P34160|NCBP1_YEAST	7	Q03104|MSC1_YEAST	12	P38149|DUG2_YEAST	3
P0CX34|RS30B_YEAST	17	P43123|UAP1_YEAST	13	P38260|FES1_YEAST	12	P38737|ECM29_YEAST	3	P39077|TCPG_YEAST	13	Q86ZR7|YKD3A_YEAST	19	P30619|SEC1_YEAST	4	P32332|OAC1_YEAST	18	P39940|RSP5_YEAST	8	P14907|NSP1_YEAST	8	P53199|ERG26_YEAST	26	P38555|YPT31_YEAST	19	Q01662|MAP1_YEAST	10	P40893|REE1_YEAST	14
P53184|PNC1_YEAST	27	P08518|RPB2_YEAST	6	P53254|UTP22_YEAST	4	P43582|WWM1_YEAST	29	Q02046|MTD1_YEAST	21	P07213|TOM70_YEAST	6	P32476|ERG1_YEAST	10	P27810|KTR1_YEAST	13	P38426|TPS3_YEAST	3	P05749|RL22A_YEAST	41	P40159|YNU8_YEAST	29	P0CT04|IPB2_YEAST	25	P38886|RPN10_YEAST	12	Q06151|DCPS_YEAST	10
Q08723|RPN8_YEAST	20	P38137|FAT2_YEAST	5	Q86ZR7|YKD3A_YEAST	19	Q06679|UTP4_YEAST	5	P00899|TRPE_YEAST	11	P38260|FES1_YEAST	12	P24276|SSD1_YEAST	5	P05626|ATPF_YEAST	19	P30619|SEC1_YEAST	6	P28272|PYRD_YEAST	31	P29952|MPI_YEAST	12	P07258|CARA_YEAST	9	P40010|NUG1_YEAST	17	P40513|MAM33_YEAST	13
P40215|NDH1_YEAST	9	Q12377|RPN6_YEAST	7	P20449|DBP5_YEAST	9	Q05050|EIS1_YEAST	8	P12612|TCPA_YEAST	11	P07260|IF4E_YEAST	14	P05318|RLA1_YEAST	28	P14065|GCY1_YEAST	10	P05749|RL22A_YEAST	47	P10080|SSBP1_YEAST	12	P32342|SRP21_YEAST	29	P21734|UBC1_YEAST	18	P32467|HXT4_YEAST	6	Q06697|CDC73_YEAST	8
Q05029|BCH1_YEAST	6	P53981|PYP1_YEAST	15	P39936|IF4F2_YEAST	4	P42945|UTP10_YEAST	3	P53295|RBG2_YEAST	15	P38264|PHO88_YEAST	26	P46971|PMT4_YEAST	4	Q06405|ATPK_YEAST	21	P10080|SSBP1_YEAST	12	P09232|PRTB_YEAST	7	P23638|PSA3_YEAST	15	Q12305|RDL1_YEAST	45	P15873|PCNA_YEAST	16	P38137|FAT2_YEAST	5
P53691|PPID_YEAST	7	P32477|GSH1_YEAST	7	P07260|IF4E_YEAST	10	P05749|RL22A_YEAST	47	P0CT04|IPB2_YEAST	25	P40302|PSA6_YEAST	22	Q04773|YMW4_YEAST	25	P27692|SPT5_YEAST	6	P16622|HEMH_YEAST	17	P21734|UBC1_YEAST	18	Q03640|TCB3_YEAST	4	P20449|DBP5_YEAST	10	P09950|HEM1_YEAST	11	Q06405|ATPK_YEAST	21
P33399|LHP1_YEAST	16	Q03532|HAS1_YEAST	11	P34160|NCBP1_YEAST	5	P41058|RS29B_YEAST	46	P40364|MPM1_YEAST	20	P53860|PDR16_YEAST	13	Q06142|IMB1_YEAST	4	P22336|RFA1_YEAST	9	P40032|TPA1_YEAST	4	P05318|RLA1_YEAST	28	Q12305|RDL1_YEAST	47	P09232|PRTB_YEAST	8	Q3E841|YN034_YEAST	53	Q12176|MAK21_YEAST	3
P23724|PSB6_YEAST	21	P40961|PHB1_YEAST	17	P22943|HSP12_YEAST	12	P53163|MNP1_YEAST	21	P30619|SEC1_YEAST	8	P37302|APE3_YEAST	11	P00899|TRPE_YEAST	8	P32477|GSH1_YEAST	5	P16550|APA1_YEAST	17	Q04373|PUF6_YEAST	8	P40037|HMF1_YEAST	35	P38787|PANE_YEAST	10	P39940|RSP5_YEAST	8	P10662|RT01_YEAST	6
P28272|PYRD_YEAST	16	P28007|GAR1_YEAST	18	P22141|PSB4_YEAST	13	P09232|PRTB_YEAST	10	P05749|RL22A_YEAST	47	P32179|MET22_YEAST	11	P40302|PSA6_YEAST	23	Q12176|MAK21_YEAST	5	P36150|SUMT_YEAST	11	P32598|PP12_YEAST	12	P38996|NAB3_YEAST	8	Q06405|ATPK_YEAST	21	P01120|RAS2_YEAST	14	Q12031|ACEB_YEAST	8
P22141|PSB4_YEAST	13	Q12754|RRP12_YEAST	5	P00899|TRPE_YEAST	8	Q06440|CORO_YEAST	7	P53875|RM19_YEAST	32	P41811|COPB2_YEAST	5	P15891|ABP1_YEAST	5	Q12377|RPN6_YEAST	11	P00546|CDK1_YEAST	16	P05626|ATPF_YEAST	19	P38795|NADE_YEAST	7	P15565|TRM1_YEAST	8	P07260|IF4E_YEAST	14	P36112|MIC60_YEAST	12
P21243|PSA1_YEAST	13	P17891|CLC1_YEAST	20	P32474|EUG1_YEAST	10	P27614|CBPS_YEAST	6	P40075|SCS2_YEAST	18	P22803|TRX2_YEAST	24	P32263|P5CR_YEAST	16	P39078|TCPD_YEAST	9	P33338|SLA2_YEAST	7	P38858|SOL3_YEAST	26	P32892|DRS1_YEAST	9	P53261|PESC_YEAST	6	P32317|AFG1_YEAST	12	P08067|UCRI_YEAST	20
Q12211|PUS1_YEAST	8	P53184|PNC1_YEAST	33	P38910|CH10_YEAST	36	P25340|ERG4_YEAST	5	P39079|TCPZ_YEAST	9	P40850|MKT1_YEAST	7	P43582|WWM1_YEAST	29	Q08225|DPP3_YEAST	7	P43582|WWM1_YEAST	29	P28274|URA7_YEAST	7	P21242|PSA7_YEAST	11	P25375|PRTD_YEAST	6	P47127|AIM24_YEAST	16	P09950|HEM1_YEAST	6
P04912|H2A2_YEAST	35	P36015|YKT6_YEAST	27	P53045|MSMO_YEAST	16	P41811|COPB2_YEAST	4	Q01163|RT23_YEAST	8	P28707|SBA1_YEAST	13	P22141|PSB4_YEAST	13	P07275|PUT2_YEAST	7	P47018|MTC1_YEAST	12	P28707|SBA1_YEAST	13	Q08822|ETFD_YEAST	13	Q05359|ERP1_YEAST	19	P10823|GPA2_YEAST	10	P05749|RL22A_YEAST	41
P04911|H2A1_YEAST	35	Q3E841|YN034_YEAST	53	P38631|FKS1_YEAST	4	Q07551|KAR_YEAST	24	P28707|SBA1_YEAST	13	P22579|SIN3_YEAST	3	P53295|RBG2_YEAST	12	P07991|OAT_YEAST	9	P05318|RLA1_YEAST	28	P42945|UTP10_YEAST	3	P24276|SSD1_YEAST	6	P00937|TRPG_YEAST	8	Q03430|RSM28_YEAST	16	P28707|SBA1_YEAST	14
P53633|PRA1_YEAST	21	P38858|SOL3_YEAST	15	P21242|PSA7_YEAST	11	P30619|SEC1_YEAST	8	P16603|NCPR_YEAST	9	P29952|MPI_YEAST	9	P40159|YNU8_YEAST	17	P39940|RSP5_YEAST	5	P53163|MNP1_YEAST	21	P33767|OSTB_YEAST	12	P32496|RPN12_YEAST	18	P40513|MAM33_YEAST	13	Q02642|NACB1_YEAST	36	P22943|HSP12_YEAST	12
P38996|NAB3_YEAST	5	P40413|TCPE_YEAST	10	P16451|ODPX_YEAST	11	P22803|TRX2_YEAST	24	P32915|SC61A_YEAST	9	P41058|RS29B_YEAST	46	P16550|APA1_YEAST	8	P28272|PYRD_YEAST	16	Q99383|HRP1_YEAST	6	P39958|GDI1_YEAST	12	Q06405|ATPK_YEAST	21	P16550|APA1_YEAST	13	P40364|MPM1_YEAST	25	P05318|RLA1_YEAST	28
P18544|ARGD_YEAST	13	P07213|TOM70_YEAST	6	Q04067|EIF3G_YEAST	20	P38858|SOL3_YEAST	21	Q06177|TMA10_YEAST	62	Q12466|TCB1_YEAST	4	Q04175|SXM1_YEAST	4	P53128|MTHR2_YEAST	12	Q02046|MTD1_YEAST	18	P33331|NTF2_YEAST	43	P32916|SRPR_YEAST	8	Q12211|PUS1_YEAST	10	P0CT04|IPB2_YEAST	32	P32892|DRS1_YEAST	5
P54838|DAK1_YEAST	8	P30656|PSB5_YEAST	16	Q06103|RPN7_YEAST	8	P15565|TRM1_YEAST	7	P38737|ECM29_YEAST	3	Q03769|ENT5_YEAST	13	P32477|GSH1_YEAST	5	P32588|PUB1_YEAST	5	P12612|TCPA_YEAST	10	P40413|TCPE_YEAST	12	P16622|HEMH_YEAST	17	Q12154|GET3_YEAST	11	Q08822|ETFD_YEAST	9	P47077|NOP9_YEAST	6
P38911|FKBP3_YEAST	6	P43635|CISY3_YEAST	3	Q12306|SMT3_YEAST	25	Q12265|KPR5_YEAST	12	P53199|ERG26_YEAST	23	P53633|PRA1_YEAST	19	P41921|GSHR_YEAST	9	P38555|YPT31_YEAST	16	Q04697|GSF2_YEAST	17	P38804|SDO1L_YEAST	25	Q10740|LKHA4_YEAST	8	Q01855|RS15_YEAST	30	Q05050|EIS1_YEAST	9	P38687|SRP68_YEAST	9
Q04225|RRB1_YEAST	16	P07275|PUT2_YEAST	7	P07560|SEC4_YEAST	18	P30656|PSB5_YEAST	16	Q03940|RUVB1_YEAST	9	Q06177|TMA10_YEAST	43	Q08225|DPP3_YEAST	4	P09733|TBA1_YEAST	6	P09232|PRTB_YEAST	10	P54860|UFD2_YEAST	5	P32445|RIM1_YEAST	32	P09950|HEM1_YEAST	11	P54838|DAK1_YEAST	11	P38911|FKBP3_YEAST	5
P33333|PLSC_YEAST	13	P53163|MNP1_YEAST	21	P06101|CDC37_YEAST	9	P40693|RLP7_YEAST	17	P38295|MCFS2_YEAST	9	P40413|TCPE_YEAST	11	P40893|REE1_YEAST	14	Q12466|TCB1_YEAST	5	P38886|RPN10_YEAST	11	P0CT04|IPB2_YEAST	25	P07260|IF4E_YEAST	14	P00546|CDK1_YEAST	20	P11632|NHP6A_YEAST	29	P0CT04|IPB2_YEAST	25
P21242|PSA7_YEAST	11	P25340|ERG4_YEAST	5	P0CT04|IPB2_YEAST	25	Q06142|IMB1_YEAST	9	P40693|RLP7_YEAST	17	P32467|HXT4_YEAST	7	Q08962|NIP7_YEAST	14	P37898|AAP1_YEAST	4	P09733|TBA1_YEAST	6	Q99383|HRP1_YEAST	6	P38555|YPT31_YEAST	19	P49334|TOM22_YEAST	26	P06101|CDC37_YEAST	12	Q07938|MTAP_YEAST	8
P00427|COX6_YEAST	24	P16550|APA1_YEAST	15	P17891|CLC1_YEAST	16	P25567|SRO9_YEAST	15	Q07505|DLHH_YEAST	12	P49435|APT1_YEAST	21	P16547|OM45_YEAST	10	P41811|COPB2_YEAST	7	P33201|MRT4_YEAST	14	P41057|RS29A_YEAST	46	P16550|APA1_YEAST	10	P39078|TCPD_YEAST	8	Q03161|YMY9_YEAST	15	P25293|NAP1_YEAST	9
P38427|TSL1_YEAST	4	Q12452|ERG27_YEAST	19	P32588|PUB1_YEAST	5	P40413|TCPE_YEAST	14	P53316|YG5B_YEAST	6	P40075|SCS2_YEAST	27	Q04371|ARMT1_YEAST	7	P00424|COX5A_YEAST	18	P25293|NAP1_YEAST	13	P31383|2AAA_YEAST	6	P18759|SEC18_YEAST	3	P21242|PSA7_YEAST	11	P00431|CCPR_YEAST	18	P40053|AIM9_YEAST	8
P36136|SHB17_YEAST	10	P00447|SODM_YEAST	13	P19524|MYO2_YEAST	6	Q01080|RPA49_YEAST	10	P17695|GLRX2_YEAST	24	P38828|LSM12_YEAST	24	P53199|ERG26_YEAST	14	P40518|ARPC5_YEAST	21	P38626|NCB5R_YEAST	21	P30656|PSB5_YEAST	16	P46971|PMT4_YEAST	5	Q12176|MAK21_YEAST	3	P43603|LSB3_YEAST	14	P23776|EXG1_YEAST	9
Q05926|GLRX8_YEAST	28	Q04636|POB3_YEAST	19	P27692|SPT5_YEAST	4	P0CT04|IPB2_YEAST	25	P32795|YME1_YEAST	7	P36114|YKR18_YEAST	7	P18544|ARGD_YEAST	9	P32915|SC61A_YEAST	10	Q12265|KPR5_YEAST	9	P34160|NCBP1_YEAST	6	Q12265|KPR5_YEAST	11	P39515|TIM17_YEAST	28	P33201|MRT4_YEAST	19	Q03862|ARX1_YEAST	9
Q12464|RUVB2_YEAST	8	P47160|ENT3_YEAST	6	P38115|ARA1_YEAST	10	P17423|KHSE_YEAST	16	P32366|VA0D_YEAST	8	P32445|RIM1_YEAST	32	P32588|PUB1_YEAST	5	P53163|MNP1_YEAST	21	Q03529|SCS7_YEAST	9	P11632|NHP6A_YEAST	29	P47141|RT26_YEAST	21	P41057|RS29A_YEAST	46	P38555|YPT31_YEAST	21	P08518|RPB2_YEAST	4
P20459|IF2A_YEAST	11	P00899|TRPE_YEAST	10	P38787|PANE_YEAST	6	P38353|SSH1_YEAST	20	P22803|TRX2_YEAST	24	Q12349|ATP14_YEAST	50	P40364|MPM1_YEAST	13	Q12265|KPR5_YEAST	9	Q03532|HAS1_YEAST	8	P32915|SC61A_YEAST	9	P53261|PESC_YEAST	6	P54885|PROA_YEAST	9	P38427|TSL1_YEAST	4	P34160|NCBP1_YEAST	5
P25293|NAP1_YEAST	12	Q01852|TIM44_YEAST	9	Q06705|CSR1_YEAST	11	Q03640|TCB3_YEAST	4	Q04225|RRB1_YEAST	13	P32795|YME1_YEAST	7	P23291|KC11_YEAST	9	P33399|LHP1_YEAST	15	Q06405|ATPK_YEAST	21	P47018|MTC1_YEAST	10	Q08686|THTR_YEAST	11	Q01662|MAP1_YEAST	10	P09232|PRTB_YEAST	10	Q12377|RPN6_YEAST	7
Q99383|HRP1_YEAST	8	P24783|DBP2_YEAST	7	P31382|PMT2_YEAST	6	P41810|COPB_YEAST	6	P18900|COQ1_YEAST	7	Q06103|RPN7_YEAST	12	Q08208|NOP12_YEAST	5	Q03640|TCB3_YEAST	3	P32916|SRPR_YEAST	6	P18759|SEC18_YEAST	2	Q01080|RPA49_YEAST	10	P38286|MKAR_YEAST	20	P38715|GRE3_YEAST	21	P49334|TOM22_YEAST	15
P30656|PSB5_YEAST	11	P43593|UBP6_YEAST	11	P43582|WWM1_YEAST	17	Q08444|NOB1_YEAST	12	P41911|GPD2_YEAST	7	P21734|UBC1_YEAST	18	P33399|LHP1_YEAST	13	P35176|CYPD_YEAST	24	P22855|MAN1_YEAST	6	Q12306|SMT3_YEAST	25	P38260|FES1_YEAST	12	P00445|SODC_YEAST	29	Q06151|DCPS_YEAST	11	P07213|TOM70_YEAST	7
Q03532|HAS1_YEAST	8	P38628|AGM1_YEAST	12	P40010|NUG1_YEAST	9	P21734|UBC1_YEAST	18	P53633|PRA1_YEAST	13	Q12377|RPN6_YEAST	9	P39958|GDI1_YEAST	7	P46956|PHO86_YEAST	10	P40961|PHB1_YEAST	17	Q06705|CSR1_YEAST	12	P39744|NOC2_YEAST	6	P30656|PSB5_YEAST	11	Q04697|GSF2_YEAST	14	P31383|2AAA_YEAST	9
Q08742|RDL2_YEAST	26	P39958|GDI1_YEAST	10	P38828|LSM12_YEAST	24	P11491|PPB_YEAST	8	Q12754|RRP12_YEAST	4	Q04869|YM94_YEAST	10	Q08723|RPN8_YEAST	10	P53312|SUCB_YEAST	9	P22141|PSB4_YEAST	13	Q06103|RPN7_YEAST	7	P54838|DAK1_YEAST	7	Q06252|YL179_YEAST	19	P36139|PET10_YEAST	13	P41921|GSHR_YEAST	7
P17157|PHO85_YEAST	10	P27929|NAM9_YEAST	7	P11491|PPB_YEAST	6	P40363|SFGH_YEAST	16	P07258|CARA_YEAST	9	P40098|FMP10_YEAST	14	P30656|PSB5_YEAST	8	P00546|CDK1_YEAST	16	Q02201|OSH6_YEAST	11	P32916|SRPR_YEAST	6	P36136|SHB17_YEAST	10	Q12233|ATPN_YEAST	23	P43535|GCN20_YEAST	11	P43593|UBP6_YEAST	5
P0CT04|IPB2_YEAST	25	P32445|RIM1_YEAST	32	Q12000|TMA46_YEAST	12	Q04660|ERB1_YEAST	6	P32467|HXT4_YEAST	7	P23639|PSA2_YEAST	12	Q08162|RRP44_YEAST	4	P39515|TIM17_YEAST	27	Q06440|CORO_YEAST	7	P22138|RPA2_YEAST	4	P40053|AIM9_YEAST	7	P43609|RSC8_YEAST	7	P41057|RS29A_YEAST	46	P32467|HXT4_YEAST	6
P36114|YKR18_YEAST	8	Q12466|TCB1_YEAST	5	P38353|SSH1_YEAST	9	P33307|CSE1_YEAST	6	P25375|PRTD_YEAST	6	P36139|PET10_YEAST	13	Q12746|PGA3_YEAST	11	Q05029|BCH1_YEAST	8	P00175|CYB2_YEAST	11	P30822|XPO1_YEAST	6	P12612|TCPA_YEAST	9	P05318|RLA1_YEAST	28	P35176|CYPD_YEAST	24	P16622|HEMH_YEAST	14
P17891|CLC1_YEAST	15	P53261|PESC_YEAST	6	Q12233|ATPN_YEAST	23	Q12314|SFM1_YEAST	15	P28272|PYRD_YEAST	14	P38804|SDO1L_YEAST	25	P13711|ACOX_YEAST	5	Q08962|NIP7_YEAST	20	P19454|CSK22_YEAST	17	P53731|ARPC2_YEAST	14	P41057|RS29A_YEAST	46	Q06142|IMB1_YEAST	5	P53261|PESC_YEAST	6	P46985|MNN11_YEAST	10
P25375|PRTD_YEAST	9	P38328|ARPC1_YEAST	13	P53261|PESC_YEAST	4	P39078|TCPD_YEAST	10	P10080|SSBP1_YEAST	12	P00546|CDK1_YEAST	16	P53261|PESC_YEAST	4	P41057|RS29A_YEAST	46	P25349|YCP4_YEAST	12	P22943|HSP12_YEAST	12	P21734|UBC1_YEAST	18	P04037|COX4_YEAST	27	P0C0X0|RS28B_YEAST	48	P53731|ARPC2_YEAST	8
P40016|RPN3_YEAST	11	P23291|KC11_YEAST	8	P40850|MKT1_YEAST	7	P38804|SDO1L_YEAST	25	P23291|KC11_YEAST	11	P53691|PPID_YEAST	9	Q06151|DCPS_YEAST	6	P16550|APA1_YEAST	13	Q12466|TCB1_YEAST	4	P40016|RPN3_YEAST	12	P38737|ECM29_YEAST	4	P46956|PHO86_YEAST	10	Q3E7X9|RS28A_YEAST	48	Q99257|MEX67_YEAST	7
P00447|SODM_YEAST	10	P39940|RSP5_YEAST	5	P30619|SEC1_YEAST	6	P41911|GPD2_YEAST	6	P43123|UAP1_YEAST	10	P05318|RLA1_YEAST	28	P36114|YKR18_YEAST	7	P00410|COX2_YEAST	15	P39744|NOC2_YEAST	6	Q12008|PMG2_YEAST	11	P09950|HEM1_YEAST	6	P40037|HMF1_YEAST	35	P14906|SEC63_YEAST	8	P38779|CIC1_YEAST	11
Q99297|ODC2_YEAST	12	Q08225|DPP3_YEAST	7	P39958|GDI1_YEAST	8	Q05359|ERP1_YEAST	19	Q04697|GSF2_YEAST	12	P14906|SEC63_YEAST	8	Q05029|BCH1_YEAST	6	P53183|YGD9_YEAST	9	P53254|UTP22_YEAST	3	P41921|GSHR_YEAST	9	P21524|RIR1_YEAST	6	Q04067|EIF3G_YEAST	16	P14904|AMPL_YEAST	12	P36516|RM03_YEAST	12
Q01662|MAP1_YEAST	10	Q03769|ENT5_YEAST	14	P33331|NTF2_YEAST	43	Q01662|MAP1_YEAST	10	P46680|AIP1_YEAST	8	P19955|RT31_YEAST	19	P25293|NAP1_YEAST	9	P42945|UTP10_YEAST	2	P39968|VAC8_YEAST	9	Q12480|ETFA_YEAST	13	P32467|HXT4_YEAST	6	P53316|YG5B_YEAST	8	P40075|SCS2_YEAST	27	P0C0X0|RS28B_YEAST	48
P28007|GAR1_YEAST	14	P35719|MRP8_YEAST	18	P28274|URA7_YEAST	8	P10823|GPA2_YEAST	10	Q03976|RT24_YEAST	13	P39007|STT3_YEAST	6	Q12154|GET3_YEAST	11	P38911|FKBP3_YEAST	6	P06787|CALM_YEAST	33	P38075|PDX3_YEAST	18	P09938|RIR2_YEAST	11	P05749|RL22A_YEAST	41	P53184|PNC1_YEAST	33	Q3E7X9|RS28A_YEAST	48
P15565|TRM1_YEAST	5	P33331|NTF2_YEAST	43	P19262|ODO2_YEAST	7	Q07589|YD144_YEAST	12	P32445|RIM1_YEAST	32	P32477|GSH1_YEAST	5	P32466|HXT3_YEAST	7	P40693|RLP7_YEAST	17	P40364|MPM1_YEAST	20	P15565|TRM1_YEAST	9	P53163|MNP1_YEAST	21	Q08742|RDL2_YEAST	26	P22203|VATE_YEAST	25	P45818|ROK1_YEAST	7
Q12480|ETFA_YEAST	12	P34160|NCBP1_YEAST	6	P00445|SODC_YEAST	29	Q06405|ATPK_YEAST	21	P09938|RIR2_YEAST	11	P22141|PSB4_YEAST	20	P46956|PHO86_YEAST	7	P32939|YPT7_YEAST	11	P11632|NHP6A_YEAST	29	Q12452|ERG27_YEAST	14	P36516|RM03_YEAST	12	P32898|CYM1_YEAST	5	Q12176|MAK21_YEAST	4	P27614|CBPS_YEAST	5
P24276|SSD1_YEAST	5	P0CX28|RL44B_YEAST	30	P38149|DUG2_YEAST	3	P18544|ARGD_YEAST	12	P04650|RL39_YEAST	37	P41807|VATH_YEAST	7	P32332|OAC1_YEAST	9	Q04439|MYO5_YEAST	3	P33775|PMT1_YEAST	4	P53296|ATF2_YEAST	7	Q01662|MAP1_YEAST	10	P38804|SDO1L_YEAST	25	P28707|SBA1_YEAST	17	Q05359|ERP1_YEAST	16
P32915|SC61A_YEAST	6	P0CX27|RL44A_YEAST	30	P36017|VPS21_YEAST	15	P53914|NAT10_YEAST	3	Q12176|MAK21_YEAST	3	Q12464|RUVB2_YEAST	9	P04650|RL39_YEAST	22	P53731|ARPC2_YEAST	10	P30822|XPO1_YEAST	6	P38295|MCFS2_YEAST	8	Q06252|YL179_YEAST	19	Q12029|FSF1_YEAST	10	P53199|ERG26_YEAST	19	Q08742|RDL2_YEAST	26
Q86ZR7|YKD3A_YEAST	12	P40581|GPX3_YEAST	24	P39926|SSO2_YEAST	8	P05318|RLA1_YEAST	28	P38804|SDO1L_YEAST	25	P39079|TCPZ_YEAST	9	P38737|ECM29_YEAST	2	P38777|FSH1_YEAST	18	P38112|MAK5_YEAST	7	P43582|WWM1_YEAST	17	P41810|COPB_YEAST	5	P10662|RT01_YEAST	9	P32916|SRPR_YEAST	7	P39940|RSP5_YEAST	7
P00937|TRPG_YEAST	6	P25719|CYPC_YEAST	21	P40581|GPX3_YEAST	29	Q03532|HAS1_YEAST	10	P16649|TUP1_YEAST	9	P10080|SSBP1_YEAST	12	P0CT04|IPB2_YEAST	25	P36112|MIC60_YEAST	13	P32263|P5CR_YEAST	11	P40302|PSA6_YEAST	22	P30656|PSB5_YEAST	11	P53254|UTP22_YEAST	3	P47120|DOHH_YEAST	22	P33399|LHP1_YEAST	13
P32178|CHMU_YEAST	18	P28707|SBA1_YEAST	13	Q03104|MSC1_YEAST	8	P53184|PNC1_YEAST	33	P18759|SEC18_YEAST	3	Q05050|EIS1_YEAST	6	P0C0X0|RS28B_YEAST	48	P48439|OST3_YEAST	7	P43123|UAP1_YEAST	7	P22141|PSB4_YEAST	20	P00128|QCR7_YEAST	41	P54860|UFD2_YEAST	5	Q02892|NOG1_YEAST	7	P32502|EI2BB_YEAST	9
P38197|PLPHP_YEAST	16	Q01080|RPA49_YEAST	9	P05318|RLA1_YEAST	28	Q03862|ARX1_YEAST	7	P32598|PP12_YEAST	9	P08518|RPB2_YEAST	4	Q3E7X9|RS28A_YEAST	48	P38523|GRPE_YEAST	12	P27929|NAM9_YEAST	7	P00424|COX5A_YEAST	18	P53691|PPID_YEAST	11	P53731|ARPC2_YEAST	12	Q06252|YL179_YEAST	19	P38777|FSH1_YEAST	9
P46956|PHO86_YEAST	10	P19454|CSK22_YEAST	17	P32445|RIM1_YEAST	32	P18759|SEC18_YEAST	4	P40341|YTA12_YEAST	6	Q12211|PUS1_YEAST	7	P38197|PLPHP_YEAST	10	P15891|ABP1_YEAST	6	P38828|LSM12_YEAST	24	P15424|MS116_YEAST	4	P05749|RL22A_YEAST	47	P18544|ARGD_YEAST	10	Q12464|RUVB2_YEAST	9	Q04067|EIF3G_YEAST	18
P27929|NAM9_YEAST	8	P32628|RAD23_YEAST	14	P39007|STT3_YEAST	4	P40364|MPM1_YEAST	21	P00546|CDK1_YEAST	16	Q6Q560|ISD11_YEAST	29	P54860|UFD2_YEAST	4	P38986|ASPG1_YEAST	11	P32467|HXT4_YEAST	4	P53254|UTP22_YEAST	3	P38626|NCB5R_YEAST	25	Q06892|POS5_YEAST	11	Q04373|PUF6_YEAST	6	P40032|TPA1_YEAST	7
Q04773|YMW4_YEAST	23	P39105|PLB1_YEAST	9	Q06405|ATPK_YEAST	21	P00937|TRPG_YEAST	6	P32332|OAC1_YEAST	21	P23776|EXG1_YEAST	9	P11632|NHP6A_YEAST	29	P36017|VPS21_YEAST	20	Q08962|NIP7_YEAST	17	P53295|RBG2_YEAST	12	P18544|ARGD_YEAST	10	P27614|CBPS_YEAST	5	Q06405|ATPK_YEAST	21	P32588|PUB1_YEAST	5
P53834|HCH1_YEAST	25	P28272|PYRD_YEAST	21	P16622|HEMH_YEAST	14	P39958|GDI1_YEAST	14	Q03769|ENT5_YEAST	10	P46971|PMT4_YEAST	4	P43594|MIC19_YEAST	21	P41810|COPB_YEAST	6	P41920|YRB1_YEAST	20	P38996|NAB3_YEAST	5	P32263|P5CR_YEAST	16	P47141|RT26_YEAST	21	P20449|DBP5_YEAST	9	P06633|HIS7_YEAST	19
P39078|TCPD_YEAST	8	P38804|SDO1L_YEAST	25	P23724|PSB6_YEAST	17	P04050|RPB1_YEAST	2	Q01662|MAP1_YEAST	8	P32598|PP12_YEAST	12	Q07551|KAR_YEAST	16	P46971|PMT4_YEAST	4	P15565|TRM1_YEAST	8	P39985|DPO5_YEAST	8	P34160|NCBP1_YEAST	5	P32468|CDC12_YEAST	14	P16649|TUP1_YEAST	9	P31382|PMT2_YEAST	5
Q12265|KPR5_YEAST	12	Q12306|SMT3_YEAST	25	P32366|VA0D_YEAST	14	P38071|ETR1_YEAST	18	P32898|CYM1_YEAST	4	Q03976|RT24_YEAST	10	Q08686|THTR_YEAST	7	P06101|CDC37_YEAST	9	Q04336|YM54_YEAST	3	P36016|LHS1_YEAST	8	P19454|CSK22_YEAST	17	Q03532|HAS1_YEAST	9	P53920|NM111_YEAST	4	P27796|THIK_YEAST	13
P07275|PUT2_YEAST	5	P38626|NCB5R_YEAST	18	P40303|PSA4_YEAST	13	P53128|MTHR2_YEAST	9	P32588|PUB1_YEAST	5	P46680|AIP1_YEAST	7	P46680|AIP1_YEAST	8	P30624|LCF1_YEAST	9	P32342|SRP21_YEAST	24	P07991|OAT_YEAST	9	P53145|LSG1_YEAST	8	P39939|RS26B_YEAST	34	P07278|KAPR_YEAST	17	P54783|ALO_YEAST	6
Q03769|ENT5_YEAST	9	P01120|RAS2_YEAST	12	P35176|CYPD_YEAST	24	P53199|ERG26_YEAST	18	P10823|GPA2_YEAST	10	P25375|PRTD_YEAST	5	P53341|MAL12_YEAST	7	P21306|ATP5E_YEAST	71	P37302|APE3_YEAST	9	Q12754|RRP12_YEAST	4	Q03976|RT24_YEAST	11	P39938|RS26A_YEAST	34	P46971|PMT4_YEAST	5	P40364|MPM1_YEAST	20
P38694|MSC7_YEAST	9	P47912|LCF4_YEAST	7	P30624|LCF1_YEAST	8	Q05029|BCH1_YEAST	6	P23639|PSA2_YEAST	14	P10662|RT01_YEAST	8	P38158|MAL32_YEAST	7	Q12233|ATPN_YEAST	23	P39985|DPO5_YEAST	5	P39515|TIM17_YEAST	27	P39940|RSP5_YEAST	6	P38911|FKBP3_YEAST	6	P41810|COPB_YEAST	5	P38626|NCB5R_YEAST	18
P13711|ACOX_YEAST	4	P22141|PSB4_YEAST	13	P32263|P5CR_YEAST	11	P47120|DOHH_YEAST	19	P06101|CDC37_YEAST	9	Q03532|HAS1_YEAST	10	P36775|LONM_YEAST	3	P30822|XPO1_YEAST	5	P38804|SDO1L_YEAST	25	Q86ZR7|YKD3A_YEAST	15	P36017|VPS21_YEAST	24	P17695|GLRX2_YEAST	24	P10614|CP51_YEAST	8	P53299|TIM13_YEAST	30
P37898|AAP1_YEAST	2	P32366|VA0D_YEAST	14	P24276|SSD1_YEAST	5	P40010|NUG1_YEAST	9	P07260|IF4E_YEAST	10	P35996|RM38_YEAST	17	P09950|HEM1_YEAST	6	P38626|NCB5R_YEAST	21	P38295|MCFS2_YEAST	9	P32588|PUB1_YEAST	5	Q04067|EIF3G_YEAST	21	P08456|PSS_YEAST	12	P39744|NOC2_YEAST	9	P13711|ACOX_YEAST	4
P47018|MTC1_YEAST	9	Q12044|RCN2_YEAST	26	P53296|ATF2_YEAST	12	P00899|TRPE_YEAST	9	P38626|NCB5R_YEAST	18	P17558|RTPT_YEAST	9	Q12377|RPN6_YEAST	7	Q99297|ODC2_YEAST	13	P36016|LHS1_YEAST	5	P00937|TRPG_YEAST	6	Q06205|FKBP4_YEAST	3	P46971|PMT4_YEAST	5	P34227|PRX1_YEAST	18	P32468|CDC12_YEAST	10
P40302|PSA6_YEAST	34	Q06705|CSR1_YEAST	7	P42945|UTP10_YEAST	2	Q99383|HRP1_YEAST	6	P53261|PESC_YEAST	4	P33401|PGM1_YEAST	4	P27614|CBPS_YEAST	5	Q04225|RRB1_YEAST	10	P48439|OST3_YEAST	7	P33399|LHP1_YEAST	15	P46956|PHO86_YEAST	10	P53163|MNP1_YEAST	21	P48837|NUP57_YEAST	9	Q99207|NOP14_YEAST	5
P00546|CDK1_YEAST	15	P05626|ATPF_YEAST	18	Q12289|CRC1_YEAST	9	P15873|PCNA_YEAST	15	P22579|SIN3_YEAST	4	P53295|RBG2_YEAST	9	Q12306|SMT3_YEAST	18	P36114|YKR18_YEAST	7	P33399|LHP1_YEAST	11	P40032|TPA1_YEAST	5	P28274|URA7_YEAST	10	P41921|GSHR_YEAST	9	Q08723|RPN8_YEAST	12	P11632|NHP6A_YEAST	30
P40008|FMP52_YEAST	22	Q08686|THTR_YEAST	11	P38333|ENP1_YEAST	8	P49334|TOM22_YEAST	39	P53184|PNC1_YEAST	25	Q12452|ERG27_YEAST	17	P33775|PMT1_YEAST	5	P38427|TSL1_YEAST	3	Q04067|EIF3G_YEAST	18	P38795|NADE_YEAST	5	P08518|RPB2_YEAST	3	P36114|YKR18_YEAST	6	Q12154|GET3_YEAST	13	P36150|SUMT_YEAST	4
P40413|TCPE_YEAST	7	P38911|FKBP3_YEAST	5	P40506|PPCS_YEAST	8	P32445|RIM1_YEAST	32	P38616|YGP1_YEAST	9	P53128|MTHR2_YEAST	10	P05453|ERF3_YEAST	5	Q12464|RUVB2_YEAST	7	P31382|PMT2_YEAST	6	Q02892|NOG1_YEAST	6	P38115|ARA1_YEAST	13	P31383|2AAA_YEAST	6	Q08977|CUB1_YEAST	7	Q01852|TIM44_YEAST	5
P53254|UTP22_YEAST	3	P28274|URA7_YEAST	12	P32472|FKBP2_YEAST	10	Q02046|MTD1_YEAST	20	P32335|MSS51_YEAST	7	P05453|ERF3_YEAST	7	P46151|MTHR1_YEAST	6	P54860|UFD2_YEAST	4	Q12233|ATPN_YEAST	23	P22579|SIN3_YEAST	4	P26570|PPZ1_YEAST	5	P07260|IF4E_YEAST	10	P27614|CBPS_YEAST	6	Q08225|DPP3_YEAST	6
P19524|MYO2_YEAST	3	P52553|PFD6_YEAST	33	P32628|RAD23_YEAST	16	Q08225|DPP3_YEAST	8	P22147|XRN1_YEAST	3	P43582|WWM1_YEAST	29	P38137|FAT2_YEAST	4	P41920|YRB1_YEAST	20	P36136|SHB17_YEAST	10	Q06706|ELP1_YEAST	4	P28272|PYRD_YEAST	14	P22203|VATE_YEAST	23	P39101|CAJ1_YEAST	10	Q12265|KPR5_YEAST	9
P39940|RSP5_YEAST	5	Q04773|YMW4_YEAST	23	P07143|CY1_YEAST	13	P17558|RTPT_YEAST	9	P14906|SEC63_YEAST	8	P41057|RS29A_YEAST	46	P38115|ARA1_YEAST	8	P15873|PCNA_YEAST	12	P38715|GRE3_YEAST	17	P41920|YRB1_YEAST	20	Q07657|SHS1_YEAST	11	P53172|SDS23_YEAST	11	P09938|RIR2_YEAST	8	P25037|UBP1_YEAST	6
Q02201|OSH6_YEAST	12	P17695|GLRX2_YEAST	24	P38616|YGP1_YEAST	9	P32902|RT04_YEAST	11	P22141|PSB4_YEAST	13	Q00055|GPD1_YEAST	10	P40518|ARPC5_YEAST	21	P43593|UBP6_YEAST	9	P39958|GDI1_YEAST	9	Q03835|GLRX3_YEAST	11	P33201|MRT4_YEAST	15	Q03973|HMO1_YEAST	17	P22146|GAS1_YEAST	10	P30619|SEC1_YEAST	6
P53250|TWF1_YEAST	14	P54783|ALO_YEAST	7	P43123|UAP1_YEAST	10	Q06678|RM35_YEAST	13	P28274|URA7_YEAST	13	P54860|UFD2_YEAST	5	Q05926|GLRX8_YEAST	19	P27929|NAM9_YEAST	9	P54860|UFD2_YEAST	4	Q07938|MTAP_YEAST	10	P53860|PDR16_YEAST	13	P53131|PRP43_YEAST	8	Q08911|FDH1_YEAST	19	P32331|YMC1_YEAST	10
P05318|RLA1_YEAST	28	P22579|SIN3_YEAST	3	P46681|DLD2_YEAST	10	P40098|FMP10_YEAST	11	P25293|NAP1_YEAST	9	P32588|PUB1_YEAST	5	Q99257|MEX67_YEAST	6	Q06252|YL179_YEAST	19	P25567|SRO9_YEAST	8	Q12233|ATPN_YEAST	23	P40032|TPA1_YEAST	5	P08067|UCRI_YEAST	20	Q04178|HPRT_YEAST	14	P22579|SIN3_YEAST	2
P39744|NOC2_YEAST	6	P21734|UBC1_YEAST	15	P38737|ECM29_YEAST	3	P06787|CALM_YEAST	33	Q08822|ETFD_YEAST	7	Q12029|FSF1_YEAST	9	P32264|PROB_YEAST	8	P40462|TM108_YEAST	7	P40302|PSA6_YEAST	21	P43535|GCN20_YEAST	9	Q12109|SYWC_YEAST	9	P36516|RM03_YEAST	12	P07258|CARA_YEAST	12	P46971|PMT4_YEAST	3
O74700|TIM9_YEAST	25	Q12480|ETFA_YEAST	12	Q08962|NIP7_YEAST	17	P31688|TPS2_YEAST	5	P39940|RSP5_YEAST	5	Q04344|HNT1_YEAST	27	P32342|SRP21_YEAST	24	Q12029|FSF1_YEAST	9	Q06103|RPN7_YEAST	6	Q08977|CUB1_YEAST	7	P05318|RLA1_YEAST	28	Q03976|RT24_YEAST	11	P32342|SRP21_YEAST	29	P40413|TCPE_YEAST	4
P53296|ATF2_YEAST	12	Q06679|UTP4_YEAST	5	P22147|XRN1_YEAST	4	P35191|MDJ1_YEAST	9	P11491|PPB_YEAST	7	Q08162|RRP44_YEAST	4	P09938|RIR2_YEAST	6	P28274|URA7_YEAST	12	P32445|RIM1_YEAST	32	P38427|TSL1_YEAST	3	P19955|RT31_YEAST	19	P32445|RIM1_YEAST	32	P38695|HXT5_YEAST	5	P27692|SPT5_YEAST	5
P47119|ITPA_YEAST	12	P38427|TSL1_YEAST	3	P46971|PMT4_YEAST	4	Q86ZR7|YKD3A_YEAST	19	P35997|RS27A_YEAST	49	P48231|TCB2_YEAST	3	P53875|RM19_YEAST	26	P00899|TRPE_YEAST	8	Q05029|BCH1_YEAST	6	P53163|MNP1_YEAST	21	P36520|RM10_YEAST	10	P0CX33|RS30A_YEAST	17	P32892|DRS1_YEAST	5	P32179|MET22_YEAST	10
Q05050|EIS1_YEAST	5	Q03862|ARX1_YEAST	10	P36016|LHS1_YEAST	5	P07260|IF4E_YEAST	10	P38711|RS27B_YEAST	49	P25293|NAP1_YEAST	9	P40075|SCS2_YEAST	12	P06633|HIS7_YEAST	15	P35180|TOM20_YEAST	15	P38712|RRP3_YEAST	7	Q08208|NOP12_YEAST	7	P0CX34|RS30B_YEAST	17	P18759|SEC18_YEAST	2	Q86ZR7|YKD3A_YEAST	9
P30822|XPO1_YEAST	4	P40016|RPN3_YEAST	9	P07275|PUT2_YEAST	6	P28707|SBA1_YEAST	13	Q86ZR7|YKD3A_YEAST	12	P39965|SYPM_YEAST	7	P35997|RS27A_YEAST	49	P53184|PNC1_YEAST	23	P46971|PMT4_YEAST	4	P40303|PSA4_YEAST	22	P40302|PSA6_YEAST	23	Q05050|EIS1_YEAST	5	Q86ZR7|YKD3A_YEAST	15	P14904|AMPL_YEAST	9
P14065|GCY1_YEAST	5	P11491|PPB_YEAST	9	P35997|RS27A_YEAST	49	P41057|RS29A_YEAST	32	P18544|ARGD_YEAST	9	P41810|COPB_YEAST	4	P38711|RS27B_YEAST	49	P32916|SRPR_YEAST	6	Q12176|MAK21_YEAST	4	P53051|MALX3_YEAST	4	P32466|HXT3_YEAST	4	P38779|CIC1_YEAST	14	P43593|UBP6_YEAST	17	Q03028|ODC1_YEAST	20
P11914|MPPA_YEAST	10	P40302|PSA6_YEAST	22	P38711|RS27B_YEAST	49	P10080|SSBP1_YEAST	18	P35176|CYPD_YEAST	24	P17695|GLRX2_YEAST	24	P36152|DRE2_YEAST	15	P08518|RPB2_YEAST	4	P20676|NUP1_YEAST	6	P21147|ACO1_YEAST	11	P32895|KPR1_YEAST	5	P25293|NAP1_YEAST	9	Q12754|RRP12_YEAST	8	P23180|AIM17_YEAST	6
P32445|RIM1_YEAST	32	P53045|MSMO_YEAST	9	Q03769|ENT5_YEAST	8	P32264|PROB_YEAST	14	P38112|MAK5_YEAST	7	Q12314|SFM1_YEAST	15	P53172|SDS23_YEAST	8	P21242|PSA7_YEAST	11	Q03835|GLRX3_YEAST	8	Q12466|TCB1_YEAST	4	P38264|PHO88_YEAST	18	P38828|LSM12_YEAST	17	P17695|GLRX2_YEAST	24	P30656|PSB5_YEAST	11
P32628|RAD23_YEAST	13	P00937|TRPG_YEAST	6	P25451|PSB3_YEAST	12	P32468|CDC12_YEAST	10	P27692|SPT5_YEAST	2	P18759|SEC18_YEAST	3	P40053|AIM9_YEAST	7	P42941|SERB_YEAST	10	Q99258|RIB3_YEAST	18	P32939|YPT7_YEAST	11	Q12211|PUS1_YEAST	7	Q07938|MTAP_YEAST	8	Q04371|ARMT1_YEAST	14	P32521|PAN1_YEAST	6
P38328|ARPC1_YEAST	10	P38523|GRPE_YEAST	16	P53131|PRP43_YEAST	5	P16622|HEMH_YEAST	14	P33307|CSE1_YEAST	4	P38626|NCB5R_YEAST	18	Q04599|RM01_YEAST	20	P25293|NAP1_YEAST	9	Q12377|RPN6_YEAST	7	P23724|PSB6_YEAST	14	P40341|YTA12_YEAST	6	P40693|RLP7_YEAST	16	P40693|RLP7_YEAST	12	P14306|CPYI_YEAST	8
P32769|HBS1_YEAST	7	Q03103|ERO1_YEAST	6	P32178|CHMU_YEAST	16	P14906|SEC63_YEAST	6	P41811|COPB2_YEAST	5	P32342|SRP21_YEAST	24	P47077|NOP9_YEAST	4	P38804|SDO1L_YEAST	25	P32588|PUB1_YEAST	5	P40893|REE1_YEAST	14	P43594|MIC19_YEAST	27	P53875|RM19_YEAST	32	P23776|EXG1_YEAST	12	P40498|UTP25_YEAST	3
P25373|GLRX1_YEAST	29	Q04175|SXM1_YEAST	5	P37302|APE3_YEAST	7	P32366|VA0D_YEAST	8	Q03799|RT08_YEAST	15	Q12306|SMT3_YEAST	25	P43123|UAP1_YEAST	8	P40513|MAM33_YEAST	12	P39515|TIM17_YEAST	27	P19524|MYO2_YEAST	3	Q05029|BCH1_YEAST	6	P40413|TCPE_YEAST	7	P38120|RT09_YEAST	15	P12683|HMDH1_YEAST	5
P41810|COPB_YEAST	5	P38087|YMC2_YEAST	12	P39515|TIM17_YEAST	27	P38628|AGM1_YEAST	10	P33767|OSTB_YEAST	8	P36148|GPT2_YEAST	4	Q03028|ODC1_YEAST	12	P39744|NOC2_YEAST	5	P04650|RL39_YEAST	22	Q03640|TCB3_YEAST	3	P32898|CYM1_YEAST	3	P38333|ENP1_YEAST	8	P38996|NAB3_YEAST	7	P32445|RIM1_YEAST	32
P40518|ARPC5_YEAST	21	P36775|LONM_YEAST	4	P46956|PHO86_YEAST	10	Q04175|SXM1_YEAST	6	P0C0X0|RS28B_YEAST	52	P40693|RLP7_YEAST	17	P28272|PYRD_YEAST	11	P15565|TRM1_YEAST	5	P53296|ATF2_YEAST	12	P27929|NAM9_YEAST	7	P0CX33|RS30A_YEAST	17	P25613|ADY2_YEAST	13	P40029|MSRA_YEAST	26	P53341|MAL12_YEAST	4
P35180|TOM20_YEAST	15	P22943|HSP12_YEAST	12	P01123|YPT1_YEAST	8	P37302|APE3_YEAST	8	Q3E7X9|RS28A_YEAST	52	P38064|RM16_YEAST	15	P40362|UTP18_YEAST	7	P34160|NCBP1_YEAST	5	P53834|HCH1_YEAST	25	Q03529|SCS7_YEAST	7	P0CX34|RS30B_YEAST	17	P32892|DRS1_YEAST	9	Q12305|RDL1_YEAST	37	P38158|MAL32_YEAST	4
P25567|SRO9_YEAST	10	P36136|SHB17_YEAST	10	P25293|NAP1_YEAST	9	P53839|GOR1_YEAST	12	P24276|SSD1_YEAST	6	Q01080|RPA49_YEAST	6	P31383|2AAA_YEAST	10	P40302|PSA6_YEAST	22	P36017|VPS21_YEAST	24	Q12029|FSF1_YEAST	9	P25037|UBP1_YEAST	6	Q04371|ARMT1_YEAST	7	P40850|MKT1_YEAST	6	P25451|PSB3_YEAST	8
Q06142|IMB1_YEAST	5	P22147|XRN1_YEAST	3	P32468|CDC12_YEAST	10	P22141|PSB4_YEAST	13	P10662|RT01_YEAST	8	Q03640|TCB3_YEAST	3	P38687|SRP68_YEAST	10	P39958|GDI1_YEAST	6	Q12355|PST1_YEAST	7	P38687|SRP68_YEAST	9	Q12754|RRP12_YEAST	4	P32610|VATD_YEAST	7	P53131|PRP43_YEAST	6	P17695|GLRX2_YEAST	17
P0C0X0|RS28B_YEAST	48	P32803|EMP24_YEAST	25	P38137|FAT2_YEAST	4	P32892|DRS1_YEAST	4	P38986|ASPG1_YEAST	13	P01123|YPT1_YEAST	8	P53914|NAT10_YEAST	3	Q12211|PUS1_YEAST	7	P0CT04|IPB2_YEAST	25	P21242|PSA7_YEAST	11	P43535|GCN20_YEAST	9	P40509|COPE_YEAST	11	P25623|SYP1_YEAST	6	P32263|P5CR_YEAST	13
Q3E7X9|RS28A_YEAST	48	P06787|CALM_YEAST	31	P05150|OTC_YEAST	12	P11914|MPPA_YEAST	10	P32614|FRDS_YEAST	11	P12612|TCPA_YEAST	7	P53889|FMP41_YEAST	14	Q08208|NOP12_YEAST	8	P25623|SYP1_YEAST	5	P36775|LONM_YEAST	3	P15873|PCNA_YEAST	10	P25451|PSB3_YEAST	8	P32898|CYM1_YEAST	5	P10080|SSBP1_YEAST	7
P04650|RL39_YEAST	22	P21242|PSA7_YEAST	12	P25373|GLRX1_YEAST	30	P40032|TPA1_YEAST	4	P06787|CALM_YEAST	33	Q04175|SXM1_YEAST	3	P37302|APE3_YEAST	7	P0CT04|IPB2_YEAST	25	P27810|KTR1_YEAST	10	P17157|PHO85_YEAST	10	P11491|PPB_YEAST	5	P38996|NAB3_YEAST	8	P08067|UCRI_YEAST	24	P32317|AFG1_YEAST	7
Q08977|CUB1_YEAST	5	P38426|TPS3_YEAST	2	Q08208|NOP12_YEAST	7	P36148|GPT2_YEAST	6	Q12211|PUS1_YEAST	5	P12686|RT13_YEAST	12	P38555|YPT31_YEAST	9	P38858|SOL3_YEAST	15	P39079|TCPZ_YEAST	7	P32353|ERG3_YEAST	8	P38712|RRP3_YEAST	7	P25037|UBP1_YEAST	6	P09733|TBA1_YEAST	9	P04650|RL39_YEAST	22
P48439|OST3_YEAST	7	P23639|PSA2_YEAST	12	P48439|OST3_YEAST	7	P32466|HXT3_YEAST	4	P36006|MYO3_YEAST	4	P47150|RT07_YEAST	11	P19454|CSK22_YEAST	6	P04650|RL39_YEAST	22	P36775|LONM_YEAST	3	P07213|TOM70_YEAST	3	P11632|NHP6A_YEAST	44	P38112|MAK5_YEAST	6	P39105|PLB1_YEAST	7	P19881|PNPP_YEAST	10
P38777|FSH1_YEAST	15	P13711|ACOX_YEAST	6	P25369|LSB5_YEAST	14	P39518|LCF2_YEAST	5	P32476|ERG1_YEAST	6	P51998|RL4P_YEAST	13	P41810|COPB_YEAST	3	P17695|GLRX2_YEAST	24	P53889|FMP41_YEAST	14	P40364|MPM1_YEAST	20	P40506|PPCS_YEAST	12	Q03430|RSM28_YEAST	17	P39938|RS26A_YEAST	32	Q03769|ENT5_YEAST	8
Q06705|CSR1_YEAST	6	P25343|RV161_YEAST	17	P32803|EMP24_YEAST	24	P47127|AIM24_YEAST	10	P38911|FKBP3_YEAST	3	P18544|ARGD_YEAST	9	P17157|PHO85_YEAST	10	P39101|CAJ1_YEAST	6	P09950|HEM1_YEAST	19	P39966|PP2C2_YEAST	9	P38804|SDO1L_YEAST	25	P39940|RSP5_YEAST	5	P39939|RS26B_YEAST	32	Q12306|SMT3_YEAST	18
P32263|P5CR_YEAST	13	P36135|UTH1_YEAST	20	P07277|KIME_YEAST	11	Q08208|NOP12_YEAST	10	P30656|PSB5_YEAST	13	P32643|TMT1_YEAST	10	P36016|LHS1_YEAST	5	P22579|SIN3_YEAST	2	P0C0X0|RS28B_YEAST	48	P25293|NAP1_YEAST	9	P53299|TIM13_YEAST	37	P01123|YPT1_YEAST	8	P32468|CDC12_YEAST	13	P16649|TUP1_YEAST	5
P10080|SSBP1_YEAST	7	P40513|MAM33_YEAST	12	P53163|MNP1_YEAST	16	Q03976|RT24_YEAST	10	P33401|PGM1_YEAST	8	P16550|APA1_YEAST	8	Q06103|RPN7_YEAST	4	P30656|PSB5_YEAST	13	Q3E7X9|RS28A_YEAST	48	Q03104|MSC1_YEAST	7	P23776|EXG1_YEAST	9	P36017|VPS21_YEAST	24	P43582|WWM1_YEAST	29	P32386|YBT1_YEAST	3
P32337|IMB3_YEAST	4	Q06489|MTNA_YEAST	7	Q12754|RRP12_YEAST	4	Q08822|ETFD_YEAST	7	Q08686|THTR_YEAST	12	P38741|RIM4_YEAST	8	Q07657|SHS1_YEAST	7	P36775|LONM_YEAST	3	P42941|SERB_YEAST	10	P04650|RL39_YEAST	22	P39105|PLB1_YEAST	7	Q08723|RPN8_YEAST	10	Q03769|ENT5_YEAST	11	P47127|AIM24_YEAST	8
P38333|ENP1_YEAST	6	Q08977|CUB1_YEAST	5	P40032|TPA1_YEAST	4	Q08742|RDL2_YEAST	32	Q06103|RPN7_YEAST	6	Q08742|RDL2_YEAST	32	P25037|UBP1_YEAST	4	Q02821|IMA1_YEAST	12	Q07688|YPD1_YEAST	25	Q12031|ACEB_YEAST	6	P87262|RL34A_YEAST	25	P23776|EXG1_YEAST	10	P53731|ARPC2_YEAST	9	P40462|TM108_YEAST	6
P20676|NUP1_YEAST	4	P32588|PUB1_YEAST	5	P32451|BIOB_YEAST	14	P43594|MIC19_YEAST	27	Q03532|HAS1_YEAST	8	P46956|PHO86_YEAST	7	P34160|NCBP1_YEAST	3	P46965|SPC1_YEAST	13	Q04773|YMW4_YEAST	23	Q12377|RPN6_YEAST	7	P40525|RL34B_YEAST	25	P38260|FES1_YEAST	20	P36516|RM03_YEAST	15	Q12452|ERG27_YEAST	11
P00445|SODC_YEAST	34	P32495|NHP2_YEAST	19	P32610|VATD_YEAST	11	P38620|KPR2_YEAST	9	Q05029|BCH1_YEAST	5	P32495|NHP2_YEAST	18	P61830|H3_YEAST	12	Q02046|MTD1_YEAST	15	Q08965|BMS1_YEAST	5	P46956|PHO86_YEAST	10	Q99297|ODC2_YEAST	16	P36523|RM15_YEAST	22	P49334|TOM22_YEAST	26	Q04599|RM01_YEAST	19
P32179|MET22_YEAST	9	Q02201|OSH6_YEAST	7	P39744|NOC2_YEAST	5	P40581|GPX3_YEAST	34	Q05359|ERP1_YEAST	15	P38858|SOL3_YEAST	16	P32495|NHP2_YEAST	18	P33331|NTF2_YEAST	43	P24279|MCM3_YEAST	3	P39926|SSO2_YEAST	11	P25613|ADY2_YEAST	13	P53839|GOR1_YEAST	11	P47008|SFH5_YEAST	11	Q04373|PUF6_YEAST	3
P53299|TIM13_YEAST	29	P41057|RS29A_YEAST	32	P38116|ARL1_YEAST	12	P25613|ADY2_YEAST	13	P38115|ARA1_YEAST	11	P35176|CYPD_YEAST	24	P11914|MPPA_YEAST	8	P07274|PROF_YEAST	28	P38328|ARPC1_YEAST	13	Q08962|NIP7_YEAST	20	P17157|PHO85_YEAST	7	Q04175|SXM1_YEAST	5	P38626|NCB5R_YEAST	23	P53305|RT27_YEAST	26
P27692|SPT5_YEAST	4	P39517|DHH1_YEAST	11	P30656|PSB5_YEAST	13	P09733|TBA1_YEAST	7	P40032|TPA1_YEAST	4	P33399|LHP1_YEAST	11	P47160|ENT3_YEAST	4	P38116|ARL1_YEAST	15	P38732|EFM1_YEAST	6	P38777|FSH1_YEAST	15	P53731|ARPC2_YEAST	11	P31382|PMT2_YEAST	6	P38149|DUG2_YEAST	5	P43585|VTC2_YEAST	5
P24783|DBP2_YEAST	10	P41920|YRB1_YEAST	20	Q12355|PST1_YEAST	7	Q12452|ERG27_YEAST	13	P04050|RPB1_YEAST	2	P32476|ERG1_YEAST	7	P27796|THIK_YEAST	13	Q04175|SXM1_YEAST	4	P01123|YPT1_YEAST	8	Q03769|ENT5_YEAST	9	P40363|SFGH_YEAST	16	P53075|SHE10_YEAST	7	P23724|PSB6_YEAST	17	Q02931|UTP17_YEAST	4
Q06440|CORO_YEAST	5	P46971|PMT4_YEAST	5	P25037|UBP1_YEAST	4	Q99297|ODC2_YEAST	17	P38063|KPR4_YEAST	8	P40032|TPA1_YEAST	4	Q03640|TCB3_YEAST	3	P32502|EI2BB_YEAST	8	Q06177|TMA10_YEAST	35	P53920|NM111_YEAST	4	P40075|SCS2_YEAST	22	Q05931|HSP7Q_YEAST	7	Q06205|FKBP4_YEAST	8	P32610|VATD_YEAST	5
P40513|MAM33_YEAST	19	P38144|ISW1_YEAST	5	P47075|VTC4_YEAST	6	P32477|GSH1_YEAST	6	P43555|EMP47_YEAST	12	P11491|PPB_YEAST	5	P39926|SSO2_YEAST	11	P32445|RIM1_YEAST	32	Q12754|RRP12_YEAST	3	P32263|P5CR_YEAST	11	P16649|TUP1_YEAST	7	Q04869|YM94_YEAST	7	P05318|RLA1_YEAST	28	Q12754|RRP12_YEAST	3
Q04660|ERB1_YEAST	6	Q99297|ODC2_YEAST	17	Q04373|PUF6_YEAST	8	P47054|NU192_YEAST	2	Q06489|MTNA_YEAST	5	P09938|RIR2_YEAST	8	Q02892|NOG1_YEAST	5	P43535|GCN20_YEAST	6	P38555|YPT31_YEAST	15	P32895|KPR1_YEAST	5	Q12029|FSF1_YEAST	10	P00724|INV2_YEAST	7	P20459|IF2A_YEAST	12	P32898|CYM1_YEAST	6
Q07938|MTAP_YEAST	8	P39111|VATF_YEAST	47	P34227|PRX1_YEAST	9	P47912|LCF4_YEAST	5	Q05050|EIS1_YEAST	6	P40581|GPX3_YEAST	29	P00546|CDK1_YEAST	13	P15424|MS116_YEAST	5	P32477|GSH1_YEAST	4	P01123|YPT1_YEAST	8	Q01163|RT23_YEAST	7	P18562|UPP_YEAST	17	P53633|PRA1_YEAST	21	P36136|SHB17_YEAST	4
Q03529|SCS7_YEAST	7	P0CT04|IPB2_YEAST	25	P46965|SPC1_YEAST	13	P38234|RFS1_YEAST	27	P46971|PMT4_YEAST	5	P53875|RM19_YEAST	26	P41920|YRB1_YEAST	20	Q12452|ERG27_YEAST	8	Q12031|ACEB_YEAST	9	P39968|VAC8_YEAST	7	P38197|PLPHP_YEAST	14	P33775|PMT1_YEAST	6	P32476|ERG1_YEAST	9	P49435|APT1_YEAST	13
P52893|ALAM_YEAST	8	P25293|NAP1_YEAST	9	P38804|SDO1L_YEAST	25	P40850|MKT1_YEAST	6	Q08977|CUB1_YEAST	5	P38687|SRP68_YEAST	5	P42941|SERB_YEAST	10	P21269|CCA1_YEAST	5	P39966|PP2C2_YEAST	6	P36114|YKR18_YEAST	5	P22141|PSB4_YEAST	13	Q99287|SEY1_YEAST	4	P04050|RPB1_YEAST	3	Q03973|HMO1_YEAST	10
P43593|UBP6_YEAST	7	P05318|RLA1_YEAST	28	P07274|PROF_YEAST	26	P40053|AIM9_YEAST	7	P35191|MDJ1_YEAST	5	P12683|HMDH1_YEAST	6	P50109|PSP2_YEAST	3	P46680|AIP1_YEAST	8	Q04373|PUF6_YEAST	5	P36017|VPS21_YEAST	14	P32588|PUB1_YEAST	5	Q01852|TIM44_YEAST	10	P53839|GOR1_YEAST	11	P54860|UFD2_YEAST	2
P53128|MTHR2_YEAST	7	P53296|ATF2_YEAST	9	P32264|PROB_YEAST	8	Q06177|TMA10_YEAST	43	Q04344|HNT1_YEAST	27	P38426|TPS3_YEAST	2	P49334|TOM22_YEAST	15	P53254|UTP22_YEAST	2	P32474|EUG1_YEAST	7	Q99297|ODC2_YEAST	13	P32795|YME1_YEAST	3	Q06440|CORO_YEAST	4	Q06697|CDC73_YEAST	12	P23615|SPT6_YEAST	3
P10662|RT01_YEAST	10	P00431|CCPR_YEAST	12	P00546|CDK1_YEAST	16	P38555|YPT31_YEAST	16	P32317|AFG1_YEAST	9	Q08911|FDH1_YEAST	11	P23369|RM25_YEAST	17	P32342|SRP21_YEAST	24	Q12019|MDN1_YEAST	1	P30624|LCF1_YEAST	9	P52893|ALAM_YEAST	6	P36136|SHB17_YEAST	10	P42945|UTP10_YEAST	2	P35997|RS27A_YEAST	29
P40217|EIF3I_YEAST	12	P43582|WWM1_YEAST	17	P40991|NOP2_YEAST	6	Q03769|ENT5_YEAST	9	P32892|DRS1_YEAST	4	P33307|CSE1_YEAST	6	P39966|PP2C2_YEAST	6	P39966|PP2C2_YEAST	7	P38113|ADH5_YEAST	12	P38737|ECM29_YEAST	3	P40462|TM108_YEAST	5	P28272|PYRD_YEAST	19	P53163|MNP1_YEAST	21	P38711|RS27B_YEAST	29
Q02784|GLRX5_YEAST	25	P08067|UCRI_YEAST	14	P53920|NM111_YEAST	3	P33399|LHP1_YEAST	13	P38426|TPS3_YEAST	2	Q06252|YL179_YEAST	15	P19955|RT31_YEAST	19	P38426|TPS3_YEAST	2	P32495|NHP2_YEAST	18	Q12500|AVL9_YEAST	3	P00431|CCPR_YEAST	7	P53140|RMD9_YEAST	10	P53849|GIS2_YEAST	25	Q08208|NOP12_YEAST	5
Q04373|PUF6_YEAST	6	P31688|TPS2_YEAST	5	P04650|RL39_YEAST	22	P40506|PPCS_YEAST	12	Q12034|SLF1_YEAST	6	Q00245|RHO3_YEAST	13	P38682|GLO3_YEAST	6	P40215|NDH1_YEAST	7	P40462|TM108_YEAST	6	Q03532|HAS1_YEAST	8	Q6Q560|ISD11_YEAST	28	P53295|RBG2_YEAST	12	P38115|ARA1_YEAST	13	Q08162|RRP44_YEAST	2
P53044|UFD1_YEAST	6	P36150|SUMT_YEAST	5	P41810|COPB_YEAST	3	P33401|PGM1_YEAST	4	P39966|PP2C2_YEAST	7	P25613|ADY2_YEAST	13	Q05050|EIS1_YEAST	7	Q08977|CUB1_YEAST	5	P15731|UBC4_YEAST	20	Q08444|NOB1_YEAST	9	P38616|YGP1_YEAST	6	Q99297|ODC2_YEAST	9	P25293|NAP1_YEAST	13	Q04371|ARMT1_YEAST	9
P34227|PRX1_YEAST	9	P54860|UFD2_YEAST	4	Q12176|MAK21_YEAST	2	P21242|PSA7_YEAST	12	P20604|PP11_YEAST	11	P33338|SLA2_YEAST	4	Q02931|UTP17_YEAST	5	P36150|SUMT_YEAST	7	P24783|DBP2_YEAST	8	P38911|FKBP3_YEAST	6	P00899|TRPE_YEAST	6	P24783|DBP2_YEAST	8	P25451|PSB3_YEAST	12	P21147|ACO1_YEAST	8
Q06177|TMA10_YEAST	35	P36114|YKR18_YEAST	5	Q04177|UTP5_YEAST	4	P38426|TPS3_YEAST	2	P53128|MTHR2_YEAST	7	Q12034|SLF1_YEAST	6	P89105|CTR9_YEAST	2	Q04773|YMW4_YEAST	23	Q08601|MCA1_YEAST	7	P07275|PUT2_YEAST	7	Q03769|ENT5_YEAST	10	P32263|P5CR_YEAST	13	P38712|RRP3_YEAST	9	P03962|PYRF_YEAST	9
P33775|PMT1_YEAST	6	P15873|PCNA_YEAST	12	Q06440|CORO_YEAST	4	P32795|YME1_YEAST	7	P23369|RM25_YEAST	17	P25623|SYP1_YEAST	4	P32916|SRPR_YEAST	4	Q08686|THTR_YEAST	11	P36114|YKR18_YEAST	5	P15731|UBC4_YEAST	20	P25293|NAP1_YEAST	9	P32588|PUB1_YEAST	5	P37302|APE3_YEAST	8	P32264|PROB_YEAST	8
P32386|YBT1_YEAST	2	P33338|SLA2_YEAST	5	P20435|RPAB2_YEAST	22	Q08220|GSHB_YEAST	9	P23776|EXG1_YEAST	9	Q06440|CORO_YEAST	5	Q01852|TIM44_YEAST	6	P19454|CSK22_YEAST	14	P00937|TRPG_YEAST	8	Q12532|RQC2_YEAST	3	P07258|CARA_YEAST	7	P34227|PRX1_YEAST	13	P35732|DEF1_YEAST	3	P34077|NIC96_YEAST	3
P38858|SOL3_YEAST	12	Q06624|RHC31_YEAST	16	P38758|TDA3_YEAST	6	P54860|UFD2_YEAST	5	P53011|SEH1_YEAST	7	P38911|FKBP3_YEAST	3	P25369|LSB5_YEAST	10	P23291|KC11_YEAST	4	P15424|MS116_YEAST	4	P0C0X0|RS28B_YEAST	48	Q12329|HSP42_YEAST	10	P22141|PSB4_YEAST	13	Q12306|SMT3_YEAST	25	Q08965|BMS1_YEAST	3
Q04067|EIF3G_YEAST	11	P00445|SODC_YEAST	29	Q03529|SCS7_YEAST	9	P39007|STT3_YEAST	4	Q08208|NOP12_YEAST	7	P04650|RL39_YEAST	22	P35180|TOM20_YEAST	15	P17891|CLC1_YEAST	16	P08518|RPB2_YEAST	3	Q3E7X9|RS28A_YEAST	48	P32386|YBT1_YEAST	3	P00899|TRPE_YEAST	7	P32495|NHP2_YEAST	18	P10507|MPPB_YEAST	4
P38885|AIM46_YEAST	10	P07277|KIME_YEAST	11	P25586|KRR1_YEAST	8	P25293|NAP1_YEAST	9	Q08225|DPP3_YEAST	5	P48439|OST3_YEAST	9	P17695|GLRX2_YEAST	17	P31383|2AAA_YEAST	4	P40513|MAM33_YEAST	12	Q12000|TMA46_YEAST	9	P31383|2AAA_YEAST	5	P18900|COQ1_YEAST	5	P19881|PNPP_YEAST	17	P42940|ETFB_YEAST	10
P07277|KIME_YEAST	8	P32472|FKBP2_YEAST	10	P06782|SNF1_YEAST	6	Q12024|YTM1_YEAST	6	Q01080|RPA49_YEAST	8	P53316|YG5B_YEAST	4	Q06218|DBP9_YEAST	6	Q06177|TMA10_YEAST	35	P25373|GLRX1_YEAST	18	P40462|TM108_YEAST	5	Q12464|RUVB2_YEAST	8	P38777|FSH1_YEAST	15	P41920|YRB1_YEAST	10	P40016|RPN3_YEAST	3
P39517|DHH1_YEAST	9	P32353|ERG3_YEAST	12	Q03103|ERO1_YEAST	6	P15274|AMPD_YEAST	8	P32843|YME2_YEAST	8	Q07551|KAR_YEAST	18	Q08742|RDL2_YEAST	19	P32451|BIOB_YEAST	13	P34160|NCBP1_YEAST	3	P38986|ASPG1_YEAST	11	P01123|YPT1_YEAST	8	P47154|STE24_YEAST	7	P40991|NOP2_YEAST	6	P23369|RM25_YEAST	22
P19454|CSK22_YEAST	11	Q06103|RPN7_YEAST	6	Q04344|HNT1_YEAST	27	P61830|H3_YEAST	43	P53254|UTP22_YEAST	3	P53172|SDS23_YEAST	9	P31382|PMT2_YEAST	4	P36160|RPF2_YEAST	10	P40075|SCS2_YEAST	21	Q04773|YMW4_YEAST	18	P10507|MPPB_YEAST	10	Q12532|RQC2_YEAST	3	P20447|DBP3_YEAST	11	P08456|PSS_YEAST	12
P32892|DRS1_YEAST	4	P39926|SSO2_YEAST	8	P43593|UBP6_YEAST	6	P46969|RPE_YEAST	9	P07253|CBP6_YEAST	14	Q06489|MTNA_YEAST	5	Q08193|GAS5_YEAST	6	P53051|MALX3_YEAST	4	Q03103|ERO1_YEAST	8	Q08162|RRP44_YEAST	4	P40413|TCPE_YEAST	5	P47008|SFH5_YEAST	7	P36017|VPS21_YEAST	19	P32472|FKBP2_YEAST	10
Q12754|RRP12_YEAST	4	P32342|SRP21_YEAST	24	Q08225|DPP3_YEAST	4	Q12154|GET3_YEAST	11	P43594|MIC19_YEAST	21	P06787|CALM_YEAST	24	P53145|LSG1_YEAST	7	P53875|RM19_YEAST	26	P38996|NAB3_YEAST	5	P47912|LCF4_YEAST	9	P23615|SPT6_YEAST	2	P53733|RT19_YEAST	32	Q08742|RDL2_YEAST	48	P23291|KC11_YEAST	6
Q06489|MTNA_YEAST	9	P47154|STE24_YEAST	9	P09733|TBA1_YEAST	6	P38064|RM16_YEAST	15	P40098|FMP10_YEAST	11	P38737|ECM29_YEAST	2	P25343|RV161_YEAST	9	Q06338|BCP1_YEAST	10	P07275|PUT2_YEAST	5	P39111|VATF_YEAST	22	P40016|RPN3_YEAST	9	P53600|COPZ_YEAST	18	Q6Q560|ISD11_YEAST	40	P39958|GDI1_YEAST	11
Q12406|ARP7_YEAST	7	P32474|EUG1_YEAST	7	P38682|GLO3_YEAST	6	P38911|FKBP3_YEAST	6	P32387|RM41_YEAST	13	P32331|YMC1_YEAST	14	P0CX28|RL44B_YEAST	30	Q06440|CORO_YEAST	5	Q04371|ARMT1_YEAST	7	P08518|RPB2_YEAST	3	P40098|FMP10_YEAST	14	P39077|TCPG_YEAST	10	P05749|RL22A_YEAST	41	Q06338|BCP1_YEAST	10
P38929|ATC2_YEAST	3	Q12233|ATPN_YEAST	23	P29295|HRR25_YEAST	5	Q08193|GAS5_YEAST	7	P51998|RL4P_YEAST	13	P36516|RM03_YEAST	10	P0CX27|RL44A_YEAST	30	Q04373|PUF6_YEAST	6	P46965|SPC1_YEAST	13	Q04336|YM54_YEAST	3	P40693|RLP7_YEAST	12	Q06177|TMA10_YEAST	35	P39966|PP2C2_YEAST	7	P43582|WWM1_YEAST	13
P53048|MAL11_YEAST	6	P25373|GLRX1_YEAST	30	P32477|GSH1_YEAST	4	P53145|LSG1_YEAST	8	Q04175|SXM1_YEAST	3	P53261|PESC_YEAST	4	Q12314|SFM1_YEAST	8	P22855|MAN1_YEAST	4	P36112|MIC60_YEAST	10	Q06338|BCP1_YEAST	10	Q02046|MTD1_YEAST	12	P10080|SSBP1_YEAST	7	P51998|RL4P_YEAST	16	Q08962|NIP7_YEAST	10
Q04439|MYO5_YEAST	3	P53312|SUCB_YEAST	7	P32898|CYM1_YEAST	4	P53299|TIM13_YEAST	37	Q12024|YTM1_YEAST	6	Q04439|MYO5_YEAST	3	P35176|CYPD_YEAST	24	Q07938|MTAP_YEAST	8	P32353|ERG3_YEAST	9	P40030|ERG28_YEAST	14	P30619|SEC1_YEAST	6	P33307|CSE1_YEAST	4	P32445|RIM1_YEAST	32	P39111|VATF_YEAST	22
P22517|KCC2_YEAST	10	Q06177|TMA10_YEAST	43	P47008|SFH5_YEAST	7	P32263|P5CR_YEAST	11	P53299|TIM13_YEAST	37	P39077|TCPG_YEAST	7	P07274|PROF_YEAST	26	Q03674|PLB2_YEAST	9	P52553|PFD6_YEAST	24	P35176|CYPD_YEAST	17	P18900|COQ1_YEAST	5	P04650|RL39_YEAST	22	P03962|PYRF_YEAST	13	P33331|NTF2_YEAST	13
P31382|PMT2_YEAST	5	P32468|CDC12_YEAST	10	P53312|SUCB_YEAST	11	P19955|RT31_YEAST	33	P43582|WWM1_YEAST	17	P08525|QCR8_YEAST	44	P00128|QCR7_YEAST	23	P38112|MAK5_YEAST	4	P41810|COPB_YEAST	4	P38112|MAK5_YEAST	4	P34216|EDE1_YEAST	5	P09938|RIR2_YEAST	8	P35191|MDJ1_YEAST	6	P09232|PRTB_YEAST	5
Q12176|MAK21_YEAST	3	P15731|UBC4_YEAST	20	Q02892|NOG1_YEAST	4	P32588|PUB1_YEAST	5	P32466|HXT3_YEAST	4	P38758|TDA3_YEAST	6	P38777|FSH1_YEAST	8	P47008|SFH5_YEAST	7	P32332|OAC1_YEAST	9	P32342|SRP21_YEAST	24	P38758|TDA3_YEAST	5	P32795|YME1_YEAST	5	P25375|PRTD_YEAST	5	P53742|NOG2_YEAST	9
P25560|RER1_YEAST	14	P48439|OST3_YEAST	7	P38624|PSB1_YEAST	13	P07273|TFS2_YEAST	8	Q08911|FDH1_YEAST	16	P42941|SERB_YEAST	10	P39517|DHH1_YEAST	6	P38773|DOG2_YEAST	13	Q08208|NOP12_YEAST	8	Q12355|PST1_YEAST	7	P38427|TSL1_YEAST	3	P38811|TRA1_YEAST	1	P33399|LHP1_YEAST	11	P53081|NIF3_YEAST	11
P38137|FAT2_YEAST	4	P53183|YGD9_YEAST	9	P38774|DOG1_YEAST	9	P17157|PHO85_YEAST	8	Q04177|UTP5_YEAST	4	Q08444|NOB1_YEAST	10	P32892|DRS1_YEAST	3	Q12008|PMG2_YEAST	8	P53914|NAT10_YEAST	3	P31382|PMT2_YEAST	6	P38695|HXT5_YEAST	5	Q08822|ETFD_YEAST	6	P25613|ADY2_YEAST	13	P21734|UBC1_YEAST	15
Q12522|IF6_YEAST	13	P53254|UTP22_YEAST	4	P38773|DOG2_YEAST	9	P12686|RT13_YEAST	12	Q12349|ATP14_YEAST	40	P36520|RM10_YEAST	12	P42945|UTP10_YEAST	2	Q12349|ATP14_YEAST	50	Q07716|AIM6_YEAST	8	P00427|COX6_YEAST	24	P40518|ARPC5_YEAST	21	P16622|HEMH_YEAST	14	Q12466|TCB1_YEAST	4	P41920|YRB1_YEAST	20
Q03103|ERO1_YEAST	6	P46151|MTHR1_YEAST	5	P53295|RBG2_YEAST	9	Q04177|UTP5_YEAST	4	P32502|EI2BB_YEAST	8	P38328|ARPC1_YEAST	11	P18900|COQ1_YEAST	5	P08067|UCRI_YEAST	10	P22336|RFA1_YEAST	5	P07274|PROF_YEAST	26	P40498|UTP25_YEAST	4	P32451|BIOB_YEAST	10	P32895|KPR1_YEAST	9	P00899|TRPE_YEAST	4
P43123|UAP1_YEAST	7	P40319|ELO3_YEAST	14	Q12480|ETFA_YEAST	12	P32342|SRP21_YEAST	24	P38777|FSH1_YEAST	8	P07273|TFS2_YEAST	8	P04050|RPB1_YEAST	2	P53145|LSG1_YEAST	8	P32623|CRH2_YEAST	6	P38732|EFM1_YEAST	5	P07991|OAT_YEAST	9	P03962|PYRF_YEAST	13	P39515|TIM17_YEAST	27	P89105|CTR9_YEAST	2
Q03629|YMH9_YEAST	20	P00128|QCR7_YEAST	20	Q08193|GAS5_YEAST	6	P53261|PESC_YEAST	4	P41810|COPB_YEAST	5	P11632|NHP6A_YEAST	44	P38624|PSB1_YEAST	9	P00445|SODC_YEAST	29	P23585|HXT2_YEAST	4	P00546|CDK1_YEAST	16	P10080|SSBP1_YEAST	7	P32386|YBT1_YEAST	3	P20676|NUP1_YEAST	5	P07274|PROF_YEAST	26
P31688|TPS2_YEAST	4	P53875|RM19_YEAST	26	P39105|PLB1_YEAST	9	P39517|DHH1_YEAST	10	P36015|YKT6_YEAST	14	P17649|GABAT_YEAST	10	P48439|OST3_YEAST	7	P25043|PSB2_YEAST	14	P27796|THIK_YEAST	17	P38694|MSC7_YEAST	10	P32317|AFG1_YEAST	10	P34216|EDE1_YEAST	4	Q99287|SEY1_YEAST	5	P47141|RT26_YEAST	15
P11075|SEC7_YEAST	2	P20435|RPAB2_YEAST	22	P39111|VATF_YEAST	22	P33775|PMT1_YEAST	6	P54860|UFD2_YEAST	5	P07274|PROF_YEAST	26	P33307|CSE1_YEAST	3	Q08742|RDL2_YEAST	19	P08067|UCRI_YEAST	10	P46965|SPC1_YEAST	13	P08456|PSS_YEAST	12	P32501|EI2BE_YEAST	4	P23369|RM25_YEAST	22	P17064|FCY2_YEAST	4
P40165|NNRE_YEAST	9	Q02784|GLRX5_YEAST	29	P53183|YGD9_YEAST	9	Q06697|CDC73_YEAST	8	P53145|LSG1_YEAST	8	P53145|LSG1_YEAST	9	P45818|ROK1_YEAST	5	Q08965|BMS1_YEAST	3	P38137|FAT2_YEAST	4	Q12522|IF6_YEAST	13	Q08444|NOB1_YEAST	9	P38712|RRP3_YEAST	10	P38426|TPS3_YEAST	3	Q01976|ADPP_YEAST	11
P22579|SIN3_YEAST	3	P61830|H3_YEAST	35	P17695|GLRX2_YEAST	17	P41903|PTE1_YEAST	9	P46956|PHO86_YEAST	7	P38116|ARL1_YEAST	15	P81449|ATPJ_YEAST	19	P01123|YPT1_YEAST	8	P11491|PPB_YEAST	5	P40509|COPE_YEAST	7	P04650|RL39_YEAST	22	P07274|PROF_YEAST	26	P38616|YGP1_YEAST	9	P36523|RM15_YEAST	11
P35719|MRP8_YEAST	20	P38112|MAK5_YEAST	6	P32379|PSA5_YEAST	8	P32898|CYM1_YEAST	4	P36516|RM03_YEAST	10	P33331|NTF2_YEAST	30	P32502|EI2BB_YEAST	5	P33327|DHE2_YEAST	2	P27809|KRE2_YEAST	11	P32495|NHP2_YEAST	18	P22203|VATE_YEAST	23	P22579|SIN3_YEAST	2	Q07938|MTAP_YEAST	13	Q06706|ELP1_YEAST	2
P53295|RBG2_YEAST	8	P01123|YPT1_YEAST	8	P40098|FMP10_YEAST	11	P47141|RT26_YEAST	26	P11914|MPPA_YEAST	8	Q12024|YTM1_YEAST	6	Q04119|PPN1_YEAST	4	P27796|THIK_YEAST	17	Q06689|YL413_YEAST	3	P23337|GYS1_YEAST	6	P38064|RM16_YEAST	15	P32916|SRPR_YEAST	5	P53145|LSG1_YEAST	10	P53889|FMP41_YEAST	12
P36161|NU133_YEAST	4	P22855|MAN1_YEAST	4	P00424|COX5A_YEAST	18	P40008|FMP52_YEAST	22	P47077|NOP9_YEAST	6	P32335|MSS51_YEAST	6	P40029|MSRA_YEAST	14	P53296|ATF2_YEAST	7	P38795|NADE_YEAST	3	Q12746|PGA3_YEAST	8	P53254|UTP22_YEAST	2	P53914|NAT10_YEAST	3	P09064|IF2B_YEAST	11	Q06630|MHR1_YEAST	15
Q06406|LSM6_YEAST	42	P53889|FMP41_YEAST	15	P32623|CRH2_YEAST	6	P39744|NOC2_YEAST	5	P33399|LHP1_YEAST	11	P61830|H3_YEAST	35	P09232|PRTB_YEAST	4	P40032|TPA1_YEAST	3	P00445|SODC_YEAST	23	P25623|SYP1_YEAST	5	Q12377|RPN6_YEAST	6	P35997|RS27A_YEAST	49	P40016|RPN3_YEAST	13	P43555|EMP47_YEAST	11
P47008|SFH5_YEAST	7	P25369|LSB5_YEAST	14	P52553|PFD6_YEAST	26	Q12306|SMT3_YEAST	25	P43593|UBP6_YEAST	9	P34221|PP2C3_YEAST	5	Q03769|ENT5_YEAST	5	P38137|FAT2_YEAST	4	P35719|MRP8_YEAST	18	P40053|AIM9_YEAST	7	Q04225|RRB1_YEAST	10	P38711|RS27B_YEAST	49	P40032|TPA1_YEAST	4	P42941|SERB_YEAST	10
P32477|GSH1_YEAST	7	P25043|PSB2_YEAST	14	P36112|MIC60_YEAST	7	P38861|NMD3_YEAST	5	P38929|ATC2_YEAST	4	P32907|ATO2_YEAST	12	P05749|RL22A_YEAST	24	P01120|RAS2_YEAST	9	P30656|PSB5_YEAST	8	P38787|PANE_YEAST	10	P45978|SCD6_YEAST	11	Q12034|SLF1_YEAST	6	O74700|TIM9_YEAST	25	Q08444|NOB1_YEAST	7
P32353|ERG3_YEAST	6	Q12000|TMA46_YEAST	7	P07273|TFS2_YEAST	8	P30822|XPO1_YEAST	4	P42945|UTP10_YEAST	2	P40518|ARPC5_YEAST	21	P32386|YBT1_YEAST	2	P32566|SMI1_YEAST	5	P47912|LCF4_YEAST	7	P39940|RSP5_YEAST	5	P17695|GLRX2_YEAST	24	P32331|YMC1_YEAST	14	P23291|KC11_YEAST	7	P40506|PPCS_YEAST	11
P38626|NCB5R_YEAST	10	P37303|GLY1_YEAST	9	P38715|GRE3_YEAST	12	P43593|UBP6_YEAST	7	Q07589|YD144_YEAST	12	Q08962|NIP7_YEAST	10	P53297|PBP1_YEAST	3	P40581|GPX3_YEAST	29	P38774|DOG1_YEAST	9	P53332|COAD_YEAST	13	P20459|IF2A_YEAST	9	P38254|TTL_YEAST	6	P38353|SSH1_YEAST	18	P0CX28|RL44B_YEAST	14
Q08162|RRP44_YEAST	3	P32451|BIOB_YEAST	14	Q12024|YTM1_YEAST	6	P08525|QCR8_YEAST	44	P32611|RML2_YEAST	7	Q04177|UTP5_YEAST	4	P01123|YPT1_YEAST	8	P40364|MPM1_YEAST	13	P38773|DOG2_YEAST	9	P18544|ARGD_YEAST	9	P08067|UCRI_YEAST	10	P41810|COPB_YEAST	4	P37898|AAP1_YEAST	3	P0CX27|RL44A_YEAST	14
P33331|NTF2_YEAST	26	P43555|EMP47_YEAST	9	P41920|YRB1_YEAST	20	P23291|KC11_YEAST	6	Q12453|CEX1_YEAST	4	P39966|PP2C2_YEAST	7	P46969|RPE_YEAST	9	P40506|PPCS_YEAST	12	P32566|SMI1_YEAST	5	P47075|VTC4_YEAST	6	P43582|WWM1_YEAST	17	P08518|RPB2_YEAST	2	P53254|UTP22_YEAST	3	Q08977|CUB1_YEAST	3
P38620|KPR2_YEAST	4	P32457|CDC3_YEAST	10	P11075|SEC7_YEAST	2	P21182|DCAM_YEAST	7	P01120|RAS2_YEAST	8	P53184|PNC1_YEAST	33	Q07362|PBP4_YEAST	11	P32495|NHP2_YEAST	18	P23615|SPT6_YEAST	4	P40581|GPX3_YEAST	24	P00724|INV2_YEAST	6	Q86ZR7|YKD3A_YEAST	9	P43594|MIC19_YEAST	27	P24783|DBP2_YEAST	6
P40032|TPA1_YEAST	3	P32264|PROB_YEAST	6	P39966|PP2C2_YEAST	6	P48439|OST3_YEAST	7	P32907|ATO2_YEAST	12	P40037|HMF1_YEAST	21	Q02608|RT16_YEAST	27	P39105|PLB1_YEAST	7	Q06608|PDXH_YEAST	24	P38328|ARPC1_YEAST	7	Q06218|DBP9_YEAST	6	P32379|PSA5_YEAST	9	P39925|AFG3_YEAST	4	P19454|CSK22_YEAST	12
Q12314|SFM1_YEAST	12	P35997|RS27A_YEAST	49	P47148|PXP2_YEAST	10	Q12055|KAD6_YEAST	13	Q99258|RIB3_YEAST	18	P38682|GLO3_YEAST	8	P38795|NADE_YEAST	3	P53981|PYP1_YEAST	8	P39111|VATF_YEAST	22	Q07688|YPD1_YEAST	25	P32857|PTM1_YEAST	4	Q07716|AIM6_YEAST	8	Q06892|POS5_YEAST	7	Q06631|BFR2_YEAST	3
Q12000|TMA46_YEAST	7	P38711|RS27B_YEAST	49	P39940|RSP5_YEAST	5	P36114|YKR18_YEAST	5	Q04119|PPN1_YEAST	6	P11075|SEC7_YEAST	3	P36160|RPF2_YEAST	6	P33307|CSE1_YEAST	3	P07274|PROF_YEAST	26	P25043|PSB2_YEAST	14	P25623|SYP1_YEAST	5	P35176|CYPD_YEAST	24	P54860|UFD2_YEAST	4	P51998|RL4P_YEAST	8
P39111|VATF_YEAST	22	Q01976|ADPP_YEAST	16	P08518|RPB2_YEAST	2	P38883|RIX1_YEAST	6	Q12306|SMT3_YEAST	18	Q06218|DBP9_YEAST	8	P53600|COPZ_YEAST	18	P09232|PRTB_YEAST	5	P39007|STT3_YEAST	2	Q99260|YPT6_YEAST	9	P14904|AMPL_YEAST	11	Q12306|SMT3_YEAST	18	P36519|RM07_YEAST	11	Q07551|KAR_YEAST	13
Q08965|BMS1_YEAST	3	P40053|AIM9_YEAST	7	P47019|ALB1_YEAST	25	P32335|MSS51_YEAST	6	P81451|ATP19_YEAST	60	Q08822|ETFD_YEAST	5	Q08965|BMS1_YEAST	3	Q08601|MCA1_YEAST	7	P33331|NTF2_YEAST	30	P36523|RM15_YEAST	11	P47008|SFH5_YEAST	7	P43535|GCN20_YEAST	7	P20604|PP11_YEAST	13	P38882|UTP9_YEAST	5
Q03088|SVL3_YEAST	8	P40165|NNRE_YEAST	9	P32895|KPR1_YEAST	5	P27692|SPT5_YEAST	4	P53172|SDS23_YEAST	8	P17891|CLC1_YEAST	16	P53839|GOR1_YEAST	7	P20604|PP11_YEAST	6	P38628|AGM1_YEAST	15	P40513|MAM33_YEAST	12	P41921|GSHR_YEAST	7	P43582|WWM1_YEAST	29	P40341|YTA12_YEAST	7	P30822|XPO1_YEAST	3
P53045|MSMO_YEAST	11	P53075|SHE10_YEAST	6	P36135|UTH1_YEAST	8	P31382|PMT2_YEAST	5	P07274|PROF_YEAST	26	Q04599|RM01_YEAST	12	P07273|TFS2_YEAST	8	Q03028|ODC1_YEAST	20	P20604|PP11_YEAST	6	P20435|RPAB2_YEAST	22	P36523|RM15_YEAST	11	Q08962|NIP7_YEAST	10	P08525|QCR8_YEAST	44	P38883|RIX1_YEAST	5
P53920|NM111_YEAST	3	P31382|PMT2_YEAST	6	P31383|2AAA_YEAST	7	Q04067|EIF3G_YEAST	18	Q06706|ELP1_YEAST	2	P35997|RS27A_YEAST	29	P53081|NIF3_YEAST	11	P33333|PLSC_YEAST	7	Q99297|ODC2_YEAST	13	Q08601|MCA1_YEAST	5	P35997|RS27A_YEAST	49	P38116|ARL1_YEAST	15	P34221|PP2C3_YEAST	5	Q00245|RHO3_YEAST	15
P53183|YGD9_YEAST	9	Q05029|BCH1_YEAST	6	P36148|GPT2_YEAST	4	Q04344|HNT1_YEAST	27	Q12466|TCB1_YEAST	3	P38711|RS27B_YEAST	29	Q08220|GSHB_YEAST	5	P53868|ALG9_YEAST	10	Q06218|DBP9_YEAST	10	P53184|PNC1_YEAST	33	P38711|RS27B_YEAST	49	Q06630|MHR1_YEAST	13	P53834|HCH1_YEAST	25	P38353|SSH1_YEAST	7
P32939|YPT7_YEAST	11	Q06405|ATPK_YEAST	20	P53044|UFD1_YEAST	6	P15496|IDI1_YEAST	16	Q04773|YMW4_YEAST	25	P30656|PSB5_YEAST	8	P24783|DBP2_YEAST	6	P17157|PHO85_YEAST	8	P32803|EMP24_YEAST	21	P38353|SSH1_YEAST	12	P17883|SKI3_YEAST	2	P53305|RT27_YEAST	26	P06782|SNF1_YEAST	7	P38112|MAK5_YEAST	4
Q08962|NIP7_YEAST	17	Q06287|NEP1_YEAST	13	P32566|SMI1_YEAST	5	Q05979|KYNU_YEAST	10	P46681|DLD2_YEAST	12	P32611|RML2_YEAST	7	P34227|PRX1_YEAST	9	P38996|NAB3_YEAST	3	P25043|PSB2_YEAST	14	Q08548|ALE1_YEAST	6	P46680|AIP1_YEAST	7	Q03629|YMH9_YEAST	23	Q05931|HSP7Q_YEAST	7	Q07657|SHS1_YEAST	4
Q12306|SMT3_YEAST	18	Q04660|ERB1_YEAST	3	P38523|GRPE_YEAST	11	P39966|PP2C2_YEAST	7	Q99257|MEX67_YEAST	5	P21242|PSA7_YEAST	7	P53632|PAP2_YEAST	3	P40053|AIM9_YEAST	5	P40215|NDH1_YEAST	7	P17695|GLRX2_YEAST	24	P39985|DPO5_YEAST	5	P53834|HCH1_YEAST	34	P38687|SRP68_YEAST	7	P36160|RPF2_YEAST	6
P32623|CRH2_YEAST	6	Q04344|HNT1_YEAST	27	Q07897|CMS1_YEAST	11	P16649|TUP1_YEAST	5	P38120|RT09_YEAST	10	Q10740|LKHA4_YEAST	4	P12754|EI2BD_YEAST	3	Q03529|SCS7_YEAST	7	P40893|REE1_YEAST	14	P48439|OST3_YEAST	7	P53305|RT27_YEAST	26	P38144|ISW1_YEAST	3	P22579|SIN3_YEAST	3	P53733|RT19_YEAST	21
Q08645|FOLE_YEAST	6	Q02892|NOG1_YEAST	5	P38130|KTR3_YEAST	4	Q06338|BCP1_YEAST	10	P09733|TBA1_YEAST	7	P38197|PLPHP_YEAST	10	P36136|SHB17_YEAST	8	P32795|YME1_YEAST	5	P38858|SOL3_YEAST	12	P24276|SSD1_YEAST	6	Q08220|GSHB_YEAST	10	P16603|NCPR_YEAST	7	P32588|PUB1_YEAST	5	P48439|OST3_YEAST	7
P38129|TAF5_YEAST	6	Q06505|IWS1_YEAST	12	Q12031|ACEB_YEAST	7	P51998|RL4P_YEAST	13	P08525|QCR8_YEAST	44	Q12176|MAK21_YEAST	3	P34221|PP2C3_YEAST	5	Q04344|HNT1_YEAST	27	P32501|EI2BE_YEAST	3	Q12464|RUVB2_YEAST	7	P39517|DHH1_YEAST	8	P38795|NADE_YEAST	4	P40506|PPCS_YEAST	12	Q08235|BRX1_YEAST	13
P25574|EMC1_YEAST	6	P53131|PRP43_YEAST	8	P32353|ERG3_YEAST	6	P46680|AIP1_YEAST	7	P47127|AIM24_YEAST	5	P23369|RM25_YEAST	17	Q04225|RRB1_YEAST	7	Q08444|NOB1_YEAST	7	P53600|COPZ_YEAST	9	P40008|FMP52_YEAST	16	Q12406|ARP7_YEAST	7	P39966|PP2C2_YEAST	6	P40098|FMP10_YEAST	11	P33333|PLSC_YEAST	7
P40364|MPM1_YEAST	19	P38912|IF1A_YEAST	20	P34077|NIC96_YEAST	3	Q06706|ELP1_YEAST	3	Q12000|TMA46_YEAST	9	P32468|CDC12_YEAST	5	P47019|ALB1_YEAST	25	P18544|ARGD_YEAST	9	Q04175|SXM1_YEAST	3	P36516|RM03_YEAST	12	P32468|CDC12_YEAST	9	P81451|ATP19_YEAST	60	P36150|SUMT_YEAST	11	P32795|YME1_YEAST	3
P07274|PROF_YEAST	26	Q12211|PUS1_YEAST	5	P21269|CCA1_YEAST	5	P0C0X0|RS28B_YEAST	48	P39111|VATF_YEAST	22	P39705|NUP60_YEAST	6	P40008|FMP52_YEAST	16	P39111|VATF_YEAST	22	P47008|SFH5_YEAST	7	P34227|PRX1_YEAST	15	P48439|OST3_YEAST	7	P40319|ELO3_YEAST	11	P32907|ATO2_YEAST	12	Q12406|ARP7_YEAST	5
P46969|RPE_YEAST	10	P04650|RL39_YEAST	22	P40509|COPE_YEAST	11	Q3E7X9|RS28A_YEAST	48	P21269|CCA1_YEAST	5	P33775|PMT1_YEAST	4	P43585|VTC2_YEAST	6	P38328|ARPC1_YEAST	7	P50109|PSP2_YEAST	7	P53875|RM19_YEAST	26	P36148|GPT2_YEAST	5	P51998|RL4P_YEAST	11	P36114|YKR18_YEAST	3	Q12500|AVL9_YEAST	3
P39079|TCPZ_YEAST	7	P38694|MSC7_YEAST	9	Q08444|NOB1_YEAST	7	P05453|ERF3_YEAST	7	P38755|OSH7_YEAST	8	Q06678|RM35_YEAST	13	P39105|PLB1_YEAST	9	P38687|SRP68_YEAST	5	P32902|RT04_YEAST	7	Q06287|NEP1_YEAST	8	P38149|DUG2_YEAST	3	P32477|GSH1_YEAST	7	P06633|HIS7_YEAST	23	Q04175|SXM1_YEAST	3
Q06706|ELP1_YEAST	2	Q86ZR7|YKD3A_YEAST	9	P81449|ATPJ_YEAST	19	P39079|TCPZ_YEAST	5	P33775|PMT1_YEAST	6	P38715|GRE3_YEAST	12	P89886|TMA20_YEAST	14	Q12532|RQC2_YEAST	2	Q05933|ARPC3_YEAST	17	P46971|PMT4_YEAST	4	Q08162|RRP44_YEAST	3	P32472|FKBP2_YEAST	10	P30656|PSB5_YEAST	11	P47047|MTR4_YEAST	3
P53875|RM19_YEAST	30	O74700|TIM9_YEAST	25	P53303|ZPR1_YEAST	3	Q12019|MDN1_YEAST	1	P17891|CLC1_YEAST	16	P00899|TRPE_YEAST	4	P32895|KPR1_YEAST	5	P53889|FMP41_YEAST	11	P43593|UBP6_YEAST	5	Q08208|NOP12_YEAST	7	P53172|SDS23_YEAST	11	P38695|HXT5_YEAST	5	Q08444|NOB1_YEAST	10	P20604|PP11_YEAST	6
P39013|END3_YEAST	10	Q12055|KAD6_YEAST	13	P38858|SOL3_YEAST	11	Q08977|CUB1_YEAST	5	P06782|SNF1_YEAST	6	P40053|AIM9_YEAST	6	P21269|CCA1_YEAST	5	P61830|H3_YEAST	19	P32502|EI2BB_YEAST	12	Q01852|TIM44_YEAST	7	P32902|RT04_YEAST	9	Q07500|NDH2_YEAST	6	P53875|RM19_YEAST	26	P54003|SUR7_YEAST	6
P38523|GRPE_YEAST	15	P33401|PGM1_YEAST	4	P32521|PAN1_YEAST	2	P36006|MYO3_YEAST	3	Q08742|RDL2_YEAST	32	Q08208|NOP12_YEAST	6	P40581|GPX3_YEAST	17	P32623|CRH2_YEAST	6	P06633|HIS7_YEAST	15	P38137|FAT2_YEAST	4	P39077|TCPG_YEAST	8	P53299|TIM13_YEAST	37	P34160|NCBP1_YEAST	5	P34223|UBX1_YEAST	8
P16547|OM45_YEAST	17	P40030|ERG28_YEAST	14	P38628|AGM1_YEAST	8	P47150|RT07_YEAST	11	P50109|PSP2_YEAST	9	P38996|NAB3_YEAST	3	Q12031|ACEB_YEAST	3	P40016|RPN3_YEAST	7	P21147|ACO1_YEAST	9	P46680|AIP1_YEAST	7	P38986|ASPG1_YEAST	11	Q12496|YO098_YEAST	5	P47075|VTC4_YEAST	9	P04037|COX4_YEAST	27
P47068|BBC1_YEAST	5	P50109|PSP2_YEAST	6	P35719|MRP8_YEAST	11	P23369|RM25_YEAST	17	P39965|SYPM_YEAST	5	P47008|SFH5_YEAST	7	Q06287|NEP1_YEAST	13	P47075|VTC4_YEAST	7	P25039|EFGM_YEAST	5	Q04175|SXM1_YEAST	3	P38116|ARL1_YEAST	15	Q12464|RUVB2_YEAST	8	Q02776|TIM50_YEAST	5	P27810|KTR1_YEAST	8
P11632|NHP6A_YEAST	30	P30624|LCF1_YEAST	7	P53297|PBP1_YEAST	4	P01123|YPT1_YEAST	8	P47075|VTC4_YEAST	7	Q07589|YD144_YEAST	9	Q06505|IWS1_YEAST	7	Q06489|MTNA_YEAST	5	P22579|SIN3_YEAST	3	Q04225|RRB1_YEAST	10	P35180|TOM20_YEAST	15	P32895|KPR1_YEAST	3	Q04869|YM94_YEAST	7	P24276|SSD1_YEAST	4
P30619|SEC1_YEAST	6	P38777|FSH1_YEAST	8	Q99257|MEX67_YEAST	5	P33331|NTF2_YEAST	30	P36523|RM15_YEAST	8	Q04225|RRB1_YEAST	10	P38064|RM16_YEAST	10	P32263|P5CR_YEAST	8	P20435|RPAB2_YEAST	22	P18900|COQ1_YEAST	5	Q12453|CEX1_YEAST	5	P42847|RT18_YEAST	13	Q08962|NIP7_YEAST	12	P38064|RM16_YEAST	10
P25613|ADY2_YEAST	13	P32892|DRS1_YEAST	4	P15274|AMPD_YEAST	5	P38523|GRPE_YEAST	13	P01123|YPT1_YEAST	8	P39105|PLB1_YEAST	7	P19524|MYO2_YEAST	2	P25373|GLRX1_YEAST	18	P17891|CLC1_YEAST	16	P19262|ODO2_YEAST	5	P53914|NAT10_YEAST	3	P15274|AMPD_YEAST	7	P47141|RT26_YEAST	15	P46680|AIP1_YEAST	5
P10507|MPPB_YEAST	5	P19524|MYO2_YEAST	3	Q05029|BCH1_YEAST	4	P33338|SLA2_YEAST	4	Q12464|RUVB2_YEAST	7	P38120|RT09_YEAST	10	P15496|IDI1_YEAST	15	P40487|DPH1_YEAST	7	P32468|CDC12_YEAST	6	P32501|EI2BE_YEAST	4	Q12349|ATP14_YEAST	40	Q04660|ERB1_YEAST	6	P22141|PSB4_YEAST	13	P42942|YG4I_YEAST	5
Q04869|YM94_YEAST	10	P33399|LHP1_YEAST	11	P38732|EFM1_YEAST	6	P36015|YKT6_YEAST	14	Q08444|NOB1_YEAST	7	P24276|SSD1_YEAST	5	Q12500|AVL9_YEAST	3	P36135|UTH1_YEAST	8	Q08444|NOB1_YEAST	7	P07277|KIME_YEAST	9	Q06630|MHR1_YEAST	20	P36519|RM07_YEAST	11	P48527|SYYM_YEAST	9	P33775|PMT1_YEAST	5
P38628|AGM1_YEAST	7	Q04177|UTP5_YEAST	4	P25374|NFS1_YEAST	4	P38777|FSH1_YEAST	15	P25613|ADY2_YEAST	13	P38777|FSH1_YEAST	8	P51998|RL4P_YEAST	11	P04050|RPB1_YEAST	1	Q12055|KAD6_YEAST	13	Q08742|RDL2_YEAST	19	P47077|NOP9_YEAST	4	P32342|SRP21_YEAST	24	P40513|MAM33_YEAST	12	P35176|CYPD_YEAST	17
P38067|UGA2_YEAST	7	Q08208|NOP12_YEAST	7	P13711|ACOX_YEAST	4	P32907|ATO2_YEAST	12	P42941|SERB_YEAST	10	P36523|RM15_YEAST	11	P12683|HMDH1_YEAST	3	P35997|RS27A_YEAST	46	P38682|GLO3_YEAST	6	P22855|MAN1_YEAST	3	P42940|ETFB_YEAST	14	Q03124|RSC9_YEAST	5	P33338|SLA2_YEAST	5	P35184|SQT1_YEAST	6
P41920|YRB1_YEAST	20	P38314|SDS24_YEAST	7	P38777|FSH1_YEAST	8	P81451|ATP19_YEAST	60	P33331|NTF2_YEAST	30	P07258|CARA_YEAST	7	P39543|SOP4_YEAST	13	P38711|RS27B_YEAST	46	P18544|ARGD_YEAST	8	P27692|SPT5_YEAST	4	P47037|SMC3_YEAST	3	P61830|H3_YEAST	19	Q06679|UTP4_YEAST	5	P20485|KICH_YEAST	5
P47912|LCF4_YEAST	7	P38333|ENP1_YEAST	5	P27796|THIK_YEAST	8	P42940|ETFB_YEAST	12	P25369|LSB5_YEAST	10	P53889|FMP41_YEAST	14	P40098|FMP10_YEAST	11	P32379|PSA5_YEAST	8	P53981|PYP1_YEAST	8	P32566|SMI1_YEAST	5	Q12532|RQC2_YEAST	2	P00128|QCR7_YEAST	35	P07253|CBP6_YEAST	14	P25613|ADY2_YEAST	13
P05749|RL22A_YEAST	24	Q12009|TRMB_YEAST	10	P12904|AAKG_YEAST	7	P40471|AYR1_YEAST	19	Q06218|DBP9_YEAST	8	P38353|SSH1_YEAST	7	P40363|SFGH_YEAST	6	Q03769|ENT5_YEAST	10	P38787|PANE_YEAST	9	P38817|GGA2_YEAST	9	Q03973|HMO1_YEAST	10	P38426|TPS3_YEAST	3	P38779|CIC1_YEAST	12	P39517|DHH1_YEAST	7
P38712|RRP3_YEAST	5	P38986|ASPG1_YEAST	13	P38087|YMC2_YEAST	10	P18900|COQ1_YEAST	5	P35732|DEF1_YEAST	3	P38112|MAK5_YEAST	6	P33331|NTF2_YEAST	13	P0C0X0|RS28B_YEAST	48	P25374|NFS1_YEAST	7	P16649|TUP1_YEAST	7	P38787|PANE_YEAST	7	P42941|SERB_YEAST	10	P04650|RL39_YEAST	22	Q12532|RQC2_YEAST	2
Q12250|RPN5_YEAST	9	Q03104|MSC1_YEAST	5	Q04225|RRB1_YEAST	6	P38986|ASPG1_YEAST	11	P25574|EMC1_YEAST	4	P47127|AIM24_YEAST	5	P25613|ADY2_YEAST	13	Q3E7X9|RS28A_YEAST	48	P53295|RBG2_YEAST	9	Q12034|SLF1_YEAST	6	P45818|ROK1_YEAST	7	P38120|RT09_YEAST	10	Q08818|MSC6_YEAST	6	P32476|ERG1_YEAST	5
P53600|COPZ_YEAST	9	P53044|UFD1_YEAST	9	P38426|TPS3_YEAST	2	P41920|YRB1_YEAST	20	Q06608|PDXH_YEAST	14	P47075|VTC4_YEAST	7	Q03430|RSM28_YEAST	6	P38197|PLPHP_YEAST	10	P53875|RM19_YEAST	26	P36136|SHB17_YEAST	10	Q06892|POS5_YEAST	8	Q08225|DPP3_YEAST	6	P36148|GPT2_YEAST	4	P53163|MNP1_YEAST	15
Q08444|NOB1_YEAST	10	P32939|YPT7_YEAST	11	P38694|MSC7_YEAST	9	P40462|TM108_YEAST	5	P53334|SCW4_YEAST	17	Q05979|KYNU_YEAST	7	P07277|KIME_YEAST	9	Q01852|TIM44_YEAST	7	Q06338|BCP1_YEAST	10	P49334|TOM22_YEAST	15	P53048|MAL11_YEAST	3	Q12377|RPN6_YEAST	6	Q04175|SXM1_YEAST	5	P25369|LSB5_YEAST	10
P38687|SRP68_YEAST	8	Q03529|SCS7_YEAST	10	Q06505|IWS1_YEAST	7	Q05926|GLRX8_YEAST	19	Q07825|FRA1_YEAST	6	P06101|CDC37_YEAST	6	P20435|RPAB2_YEAST	17	P39079|TCPZ_YEAST	5	Q12008|PMG2_YEAST	8	Q12285|MDY2_YEAST	11	P25574|EMC1_YEAST	4	P20676|NUP1_YEAST	3	P31383|2AAA_YEAST	6	P53334|SCW4_YEAST	7
P53839|GOR1_YEAST	9	P25586|KRR1_YEAST	9	P35179|SC61G_YEAST	22	Q12355|PST1_YEAST	7	P41057|RS29A_YEAST	32	P47077|NOP9_YEAST	5	Q04373|PUF6_YEAST	3	P36523|RM15_YEAST	11	P53920|NM111_YEAST	4	Q03028|ODC1_YEAST	12	P20485|KICH_YEAST	5	Q04336|YM54_YEAST	3	Q08225|DPP3_YEAST	8	P20433|RPB4_YEAST	11
P23291|KC11_YEAST	6	Q06892|POS5_YEAST	6	Q04371|ARMT1_YEAST	4	P32457|CDC3_YEAST	8	P53183|YGD9_YEAST	9	P07253|CBP6_YEAST	15	Q00245|RHO3_YEAST	10	Q02201|OSH6_YEAST	4	P52490|UBC13_YEAST	12	P42941|SERB_YEAST	10	Q08601|MCA1_YEAST	5	P47127|AIM24_YEAST	5	P00899|TRPE_YEAST	7	P40363|SFGH_YEAST	9
P81449|ATPJ_YEAST	19	P39007|STT3_YEAST	4	P53889|FMP41_YEAST	12	P36520|RM10_YEAST	9	P17558|RTPT_YEAST	9	P07991|OAT_YEAST	6	P53299|TIM13_YEAST	15	Q08162|RRP44_YEAST	3	P28274|URA7_YEAST	8	P47154|STE24_YEAST	7	P20604|PP11_YEAST	6	P40016|RPN3_YEAST	6	P33307|CSE1_YEAST	4	P36016|LHS1_YEAST	3
P61830|H3_YEAST	19	P32626|ENOPH_YEAST	15	Q07362|PBP4_YEAST	11	P35997|RS27A_YEAST	49	P32477|GSH1_YEAST	4	P39111|VATF_YEAST	22	Q01976|ADPP_YEAST	10	Q12000|TMA46_YEAST	6	P25369|LSB5_YEAST	10	P34216|EDE1_YEAST	4	P38523|GRPE_YEAST	9	P32902|RT04_YEAST	7	P10080|SSBP1_YEAST	7	P38426|TPS3_YEAST	2
P54860|UFD2_YEAST	3	P20424|SRP54_YEAST	6	P40364|MPM1_YEAST	13	P38711|RS27B_YEAST	49	P32342|SRP21_YEAST	24	Q12055|KAD6_YEAST	13	P32381|ARP2_YEAST	7	Q02784|GLRX5_YEAST	19	P53868|ALG9_YEAST	10	P32892|DRS1_YEAST	4	Q08742|RDL2_YEAST	19	Q06338|BCP1_YEAST	10	Q99207|NOP14_YEAST	5	P39966|PP2C2_YEAST	7
Q03124|RSC9_YEAST	5	P21269|CCA1_YEAST	5	Q01662|MAP1_YEAST	4	P53172|SDS23_YEAST	9	P39926|SSO2_YEAST	11	P38861|NMD3_YEAST	6	P35179|SC61G_YEAST	22	P10662|RT01_YEAST	9	P32379|PSA5_YEAST	8	P33307|CSE1_YEAST	3	P34227|PRX1_YEAST	7	Q04373|PUF6_YEAST	6	P27929|NAM9_YEAST	5	P40502|AIM19_YEAST	19
P23615|SPT6_YEAST	2	Q08742|RDL2_YEAST	19	P38129|TAF5_YEAST	5	P47075|VTC4_YEAST	7	P32386|YBT1_YEAST	2	P39517|DHH1_YEAST	8	P17891|CLC1_YEAST	10	P20435|RPAB2_YEAST	22	P17695|GLRX2_YEAST	24	P11491|PPB_YEAST	6	P43585|VTC2_YEAST	8	P38427|TSL1_YEAST	3	P12686|RT13_YEAST	12	Q03430|RSM28_YEAST	8
P47124|HOC1_YEAST	7	P11075|SEC7_YEAST	3	P25567|SRO9_YEAST	9	P25623|SYP1_YEAST	6	P39985|DPO5_YEAST	3	P48362|HGH1_YEAST	8	Q03835|GLRX3_YEAST	5	P34216|EDE1_YEAST	3	Q06489|MTNA_YEAST	5	P32623|CRH2_YEAST	6	P17106|CBF1_YEAST	9	P0C0X0|RS28B_YEAST	48	P01123|YPT1_YEAST	19	P38695|HXT5_YEAST	5
P40363|SFGH_YEAST	9	Q06697|CDC73_YEAST	8	P32598|PP12_YEAST	9	Q12349|ATP14_YEAST	40	Q02608|RT16_YEAST	27	P32386|YBT1_YEAST	2	P38883|RIX1_YEAST	6	P25451|PSB3_YEAST	12	P07273|TFS2_YEAST	8	Q03103|ERO1_YEAST	6	P21560|CBP3_YEAST	7	Q3E7X9|RS28A_YEAST	48	P52893|ALAM_YEAST	6	Q06679|UTP4_YEAST	4
Q12746|PGA3_YEAST	7	Q12532|RQC2_YEAST	2	Q04660|ERB1_YEAST	4	P48231|TCB2_YEAST	2	P49334|TOM22_YEAST	15	P38325|OM14_YEAST	19	Q03246|RT17_YEAST	9	P53332|COAD_YEAST	13	P36135|UTH1_YEAST	8	Q02046|MTD1_YEAST	15	P47075|VTC4_YEAST	7	P47077|NOP9_YEAST	5	P32628|RAD23_YEAST	8	P38902|RPB11_YEAST	12
Q12500|AVL9_YEAST	5	P34077|NIC96_YEAST	3	P38687|SRP68_YEAST	5	Q04225|RRB1_YEAST	6	Q12314|SFM1_YEAST	8	P53299|TIM13_YEAST	37	P20485|KICH_YEAST	5	P81449|ATPJ_YEAST	19	P20433|RPB4_YEAST	16	P52490|UBC13_YEAST	12	P07274|PROF_YEAST	26	P38929|ATC2_YEAST	3	P38523|GRPE_YEAST	13	P06782|SNF1_YEAST	4
Q08208|NOP12_YEAST	5	P06782|SNF1_YEAST	5	Q01163|RT23_YEAST	6	Q96VH5|MIC10_YEAST	22	P39105|PLB1_YEAST	6	P19881|PNPP_YEAST	8	P32623|CRH2_YEAST	4	Q12250|RPN5_YEAST	7	P38116|ARL1_YEAST	15	P38779|CIC1_YEAST	11	P39111|VATF_YEAST	22	P47160|ENT3_YEAST	7	Q12532|RQC2_YEAST	3	P36017|VPS21_YEAST	15
Q07505|DLHH_YEAST	10	Q07897|CMS1_YEAST	11	P39002|LCF3_YEAST	4	P07274|PROF_YEAST	26	P81449|ATPJ_YEAST	19	P25037|UBP1_YEAST	4	Q06489|MTNA_YEAST	5	P33401|PGM1_YEAST	6	Q12532|RQC2_YEAST	2	P40215|NDH1_YEAST	10	P38426|TPS3_YEAST	2	P36150|SUMT_YEAST	5	Q06630|MHR1_YEAST	13	P20676|NUP1_YEAST	5
P08067|UCRI_YEAST	10	P21306|ATP5E_YEAST	47	P00431|CCPR_YEAST	8	P04650|RL39_YEAST	22	P25037|UBP1_YEAST	4	Q12154|GET3_YEAST	7	P35719|MRP8_YEAST	8	P53914|NAT10_YEAST	2	P35176|CYPD_YEAST	13	P47008|SFH5_YEAST	7	Q06489|MTNA_YEAST	5	Q08818|MSC6_YEAST	4	Q03640|TCB3_YEAST	3	P40098|FMP10_YEAST	8
P09733|TBA1_YEAST	6	P42941|SERB_YEAST	10	Q12406|ARP7_YEAST	5	P41921|GSHR_YEAST	9	P41903|PTE1_YEAST	10	P38286|MKAR_YEAST	10	P43609|RSC8_YEAST	3	Q12031|ACEB_YEAST	6	Q07938|MTAP_YEAST	8	P25369|LSB5_YEAST	10	P35176|CYPD_YEAST	17	P42940|ETFB_YEAST	13	Q02784|GLRX5_YEAST	30	P38688|SRP72_YEAST	5
P18562|UPP_YEAST	16	P32610|VATD_YEAST	9	P39743|RV167_YEAST	5	P42941|SERB_YEAST	10	P42940|ETFB_YEAST	10	P54114|ALDH3_YEAST	4	Q06892|POS5_YEAST	6	Q07716|AIM6_YEAST	8	P53131|PRP43_YEAST	3	P00445|SODC_YEAST	23	P10662|RT01_YEAST	6	P12683|HMDH1_YEAST	5	P32179|MET22_YEAST	12	P32909|SMY2_YEAST	3
P20435|RPAB2_YEAST	22	P07274|PROF_YEAST	26	P32502|EI2BB_YEAST	5	Q04599|RM01_YEAST	14	P46969|RPE_YEAST	9	P47771|ALDH2_YEAST	4	P17558|RTPT_YEAST	7	P32264|PROB_YEAST	8	Q08742|RDL2_YEAST	19	P38113|ADH5_YEAST	7	P21269|CCA1_YEAST	5	P38353|SSH1_YEAST	7	Q03862|ARX1_YEAST	11	Q06489|MTNA_YEAST	5
P31383|2AAA_YEAST	7	P40506|PPCS_YEAST	8	P47068|BBC1_YEAST	2	P00724|INV2_YEAST	5	P04037|COX4_YEAST	27	P35191|MDJ1_YEAST	2	Q06697|CDC73_YEAST	8	P38765|YHI9_YEAST	10	P61830|H3_YEAST	19	Q06177|TMA10_YEAST	35	P53733|RT19_YEAST	21	P34077|NIC96_YEAST	3	P47077|NOP9_YEAST	6	P38132|MCM7_YEAST	5
P16649|TUP1_YEAST	10	Q08193|GAS5_YEAST	6	P38698|PPX1_YEAST	6	P53140|RMD9_YEAST	10	P89105|CTR9_YEAST	3	P31688|TPS2_YEAST	4	P48231|TCB2_YEAST	2	P25039|EFGM_YEAST	7	P38197|PLPHP_YEAST	10	P28495|CAPZA_YEAST	8	Q86ZR7|YKD3A_YEAST	9	P40506|PPCS_YEAST	12	P32472|FKBP2_YEAST	10	P61830|H3_YEAST	12
P42941|SERB_YEAST	9	Q99257|MEX67_YEAST	5	Q04493|PFD5_YEAST	15	P11075|SEC7_YEAST	2	P48439|OST3_YEAST	7	P36015|YKT6_YEAST	14	P33327|DHE2_YEAST	2	P20485|KICH_YEAST	6	P46680|AIP1_YEAST	7	P81449|ATPJ_YEAST	19	P11914|MPPA_YEAST	8	P40363|SFGH_YEAST	12	P25373|GLRX1_YEAST	18	P25586|KRR1_YEAST	6
P01123|YPT1_YEAST	8	Q00245|RHO3_YEAST	13	P53048|MAL11_YEAST	3	P09950|HEM1_YEAST	11	P21242|PSA7_YEAST	7	P39926|SSO2_YEAST	11	P53140|RMD9_YEAST	5	Q12406|ARP7_YEAST	7	P43594|MIC19_YEAST	21	P25373|GLRX1_YEAST	18	Q12034|SLF1_YEAST	6	P40502|AIM19_YEAST	19	Q03629|YMH9_YEAST	23	P19524|MYO2_YEAST	2
P38087|YMC2_YEAST	9	P38715|GRE3_YEAST	12	Q12044|RCN2_YEAST	13	P38755|OSH7_YEAST	8	P25623|SYP1_YEAST	4	Q12500|AVL9_YEAST	3	P25586|KRR1_YEAST	6	P08539|GPA1_YEAST	6	P38777|FSH1_YEAST	8	P17883|SKI3_YEAST	2	P19524|MYO2_YEAST	4	P19524|MYO2_YEAST	4	P40471|AYR1_YEAST	17	Q06493|YLH47_YEAST	8
Q01852|TIM44_YEAST	5	Q12250|RPN5_YEAST	7	P54860|UFD2_YEAST	4	P36150|SUMT_YEAST	6	P38773|DOG2_YEAST	9	P53600|COPZ_YEAST	9	P35184|SQT1_YEAST	4	Q03104|MSC1_YEAST	7	P36523|RM15_YEAST	11	Q06489|MTNA_YEAST	5	P12686|RT13_YEAST	8	Q6Q560|ISD11_YEAST	19	Q01976|ADPP_YEAST	15	P25574|EMC1_YEAST	2
Q08548|ALE1_YEAST	7	Q03028|ODC1_YEAST	12	P40215|NDH1_YEAST	6	Q12487|RM23_YEAST	15	P38774|DOG1_YEAST	9	Q03246|RT17_YEAST	9	Q01477|UBP3_YEAST	2	P53131|PRP43_YEAST	4	P53849|GIS2_YEAST	17	P32451|BIOB_YEAST	11	P48362|HGH1_YEAST	8	P25372|TRX3_YEAST	22	P39958|GDI1_YEAST	6	Q03103|ERO1_YEAST	4
P53297|PBP1_YEAST	4	Q03640|TCB3_YEAST	3	P36040|POC2_YEAST	11	Q06892|POS5_YEAST	8	P38064|RM16_YEAST	10	P36533|RM39_YEAST	26	P23615|SPT6_YEAST	2	Q07688|YPD1_YEAST	25	P00128|QCR7_YEAST	20	Q06679|UTP4_YEAST	5	Q07938|MTAP_YEAST	10	P17157|PHO85_YEAST	8	P36525|RM24_YEAST	13	P38523|GRPE_YEAST	9
P35997|RS27A_YEAST	29	P17558|RTPT_YEAST	7	Q06697|CDC73_YEAST	8	P34223|UBX1_YEAST	10	P19955|RT31_YEAST	19	P43593|UBP6_YEAST	6	Q06630|MHR1_YEAST	13	P35719|MRP8_YEAST	11	P35997|RS27A_YEAST	46	Q04119|PPN1_YEAST	4	Q04935|COX20_YEAST	12	P25343|RV161_YEAST	9	Q06706|ELP1_YEAST	4	P32864|RAEP_YEAST	3
P38711|RS27B_YEAST	29	Q12496|YO098_YEAST	2	P40030|ERG28_YEAST	14	Q12500|AVL9_YEAST	3	P25343|RV161_YEAST	12	Q03973|HMO1_YEAST	10	P16649|TUP1_YEAST	3	P39007|STT3_YEAST	4	P38711|RS27B_YEAST	46	Q04344|HNT1_YEAST	22	P07253|CBP6_YEAST	12	P25560|RER1_YEAST	14	Q99257|MEX67_YEAST	8	P35191|MDJ1_YEAST	2
P41921|GSHR_YEAST	10	P06101|CDC37_YEAST	6	P25043|PSB2_YEAST	10	P40341|YTA12_YEAST	4	P11632|NHP6A_YEAST	29	P39714|BDH1_YEAST	10	P39968|VAC8_YEAST	4	P45978|SCD6_YEAST	9	P38883|RIX1_YEAST	3	P45818|ROK1_YEAST	5	P06786|TOP2_YEAST	3	P35184|SQT1_YEAST	6	P38116|ARL1_YEAST	15	P53297|PBP1_YEAST	4
P40462|TM108_YEAST	3	Q06608|PDXH_YEAST	14	P45818|ROK1_YEAST	5	P21560|CBP3_YEAST	9	P61830|H3_YEAST	19	P40087|DDI1_YEAST	7	P27692|SPT5_YEAST	3	P52490|UBC13_YEAST	12	P35179|SC61G_YEAST	22	P40363|SFGH_YEAST	9	Q05931|HSP7Q_YEAST	5	P40341|YTA12_YEAST	6	P30822|XPO1_YEAST	6	Q12314|SFM1_YEAST	14
P32907|ATO2_YEAST	12	Q10740|LKHA4_YEAST	4	P0C0X0|RS28B_YEAST	24	P39105|PLB1_YEAST	7	P54114|ALDH3_YEAST	4	Q03799|RT08_YEAST	14	Q02884|ELP4_YEAST	5	P25623|SYP1_YEAST	4	Q12034|SLF1_YEAST	6	P17891|CLC1_YEAST	16	P47771|ALDH2_YEAST	8	P32907|ATO2_YEAST	12	Q12265|KPR5_YEAST	10	P39105|PLB1_YEAST	6
P53889|FMP41_YEAST	12	P21147|ACO1_YEAST	9	Q3E7X9|RS28A_YEAST	24	P40487|DPH1_YEAST	7	P47771|ALDH2_YEAST	4	P42826|XKS1_YEAST	4	P16622|HEMH_YEAST	11	P34222|PTH2_YEAST	12	P34222|PTH2_YEAST	12	Q08225|DPP3_YEAST	4	P81449|ATPJ_YEAST	19	Q01163|RT23_YEAST	14	Q08162|RRP44_YEAST	3	Q12019|MDN1_YEAST	1
Q03430|RSM28_YEAST	8	P32566|SMI1_YEAST	5	P17649|GABAT_YEAST	8	P32476|ERG1_YEAST	7	P41920|YRB1_YEAST	20	P53914|NAT10_YEAST	2	P38523|GRPE_YEAST	9	P36148|GPT2_YEAST	4	P34216|EDE1_YEAST	2	P20436|RPAB3_YEAST	17	Q99287|SEY1_YEAST	3	P39985|DPO5_YEAST	5	P32356|TREA_YEAST	5	Q01163|RT23_YEAST	4
Q06146|YL257_YEAST	11	P39968|VAC8_YEAST	6	Q03973|HMO1_YEAST	10	P38120|RT09_YEAST	10	Q6Q560|ISD11_YEAST	29	P53250|TWF1_YEAST	9	Q04493|PFD5_YEAST	15	P35179|SC61G_YEAST	22	Q03769|ENT5_YEAST	5	P53131|PRP43_YEAST	3	P53889|FMP41_YEAST	12	Q08645|FOLE_YEAST	6	Q06287|NEP1_YEAST	17	Q06505|IWS1_YEAST	7
Q02931|UTP17_YEAST	6	P40518|ARPC5_YEAST	21	P38199|HEK2_YEAST	6	Q12009|TRMB_YEAST	10	P39962|KC13_YEAST	5	P27692|SPT5_YEAST	3	Q05946|UTP13_YEAST	5	P17558|RTPT_YEAST	7	P33317|DUT_YEAST	12	P34222|PTH2_YEAST	12	P32379|PSA5_YEAST	8	P32266|MGM1_YEAST	4	P38765|YHI9_YEAST	10	P15496|IDI1_YEAST	12
P36135|UTH1_YEAST	8	P40098|FMP10_YEAST	8	P40462|TM108_YEAST	3	P40580|BZRD_YEAST	8	P32263|P5CR_YEAST	8	P46969|RPE_YEAST	9	P20436|RPAB3_YEAST	13	P53920|NM111_YEAST	3	P08525|QCR8_YEAST	44	Q03674|PLB2_YEAST	8	P20676|NUP1_YEAST	4	Q08977|CUB1_YEAST	5	P21734|UBC1_YEAST	15	Q06218|DBP9_YEAST	4
P45978|SCD6_YEAST	11	P38624|PSB1_YEAST	13	Q12055|KAD6_YEAST	13	Q08162|RRP44_YEAST	3	P38325|OM14_YEAST	19	P52893|ALAM_YEAST	10	Q04344|HNT1_YEAST	22	P30657|PSB7_YEAST	11	P43555|EMP47_YEAST	5	P00175|CYB2_YEAST	6	P38120|RT09_YEAST	10	P54114|ALDH3_YEAST	5	P10662|RT01_YEAST	9	Q02629|NU100_YEAST	3
P32451|BIOB_YEAST	9	P09032|EI2BG_YEAST	4	P22579|SIN3_YEAST	2	Q06489|MTNA_YEAST	5	Q96VH5|MIC10_YEAST	22	P47141|RT26_YEAST	15	P53868|ALG9_YEAST	3	Q04781|LTN1_YEAST	2	P25608|YCZ2_YEAST	8	P53981|PYP1_YEAST	8	P06782|SNF1_YEAST	4	Q08208|NOP12_YEAST	5	P32335|MSS51_YEAST	6	P40485|SLM1_YEAST	4
P53733|RT19_YEAST	21	P15424|MS116_YEAST	3	Q06706|ELP1_YEAST	1	P0CF35|FDH2_YEAST	15	Q07688|YPD1_YEAST	25	Q07688|YPD1_YEAST	25	P32317|AFG1_YEAST	4	Q99258|RIB3_YEAST	12	P54007|YL460_YEAST	8	P43593|UBP6_YEAST	4	P47119|ITPA_YEAST	12	P40032|TPA1_YEAST	3	Q08645|FOLE_YEAST	6	Q04119|PPN1_YEAST	4
P38986|ASPG1_YEAST	8	P36112|MIC60_YEAST	7	P61830|H3_YEAST	12	Q08911|FDH1_YEAST	9	Q06505|IWS1_YEAST	7	P50109|PSP2_YEAST	4	P40506|PPCS_YEAST	5	Q06689|YL413_YEAST	3	P33401|PGM1_YEAST	5	P13711|ACOX_YEAST	3	Q01477|UBP3_YEAST	3	Q12265|KPR5_YEAST	8	P00724|INV2_YEAST	8	P36024|SIS2_YEAST	6
P53914|NAT10_YEAST	3	P49334|TOM22_YEAST	15	P0CX28|RL44B_YEAST	22	P10662|RT01_YEAST	6	Q04599|RM01_YEAST	19	P41921|GSHR_YEAST	7	P32387|RM41_YEAST	9	Q12055|KAD6_YEAST	13	P33327|DHE2_YEAST	3	P03962|PYRF_YEAST	13	P40477|NU159_YEAST	2	Q06697|CDC73_YEAST	8	P53297|PBP1_YEAST	6	P32381|ARP2_YEAST	7
P0CX28|RL44B_YEAST	22	Q12500|AVL9_YEAST	3	P0CX27|RL44A_YEAST	22	P38145|RISA_YEAST	13	Q12500|AVL9_YEAST	3	Q08179|MDM38_YEAST	7	Q12406|ARP7_YEAST	5	P32485|HOG1_YEAST	6	P46681|DLD2_YEAST	9	Q06689|YL413_YEAST	3	P42942|YG4I_YEAST	5	P12686|RT13_YEAST	10	Q02950|RT51_YEAST	9	P42949|TIM16_YEAST	11
P0CX27|RL44A_YEAST	22	P40893|REE1_YEAST	11	P20436|RPAB3_YEAST	13	P43585|VTC2_YEAST	6	P47008|SFH5_YEAST	7	P53254|UTP22_YEAST	2	P25451|PSB3_YEAST	12	P25037|UBP1_YEAST	4	P22213|SLY1_YEAST	4	P21182|DCAM_YEAST	7	P0C0X0|RS28B_YEAST	34	P39517|DHH1_YEAST	4	P32477|GSH1_YEAST	6	P33755|NPL4_YEAST	4
P16451|ODPX_YEAST	6	Q08962|NIP7_YEAST	10	P39714|BDH1_YEAST	10	P17695|GLRX2_YEAST	24	P12683|HMDH1_YEAST	3	Q08225|DPP3_YEAST	5	P53044|UFD1_YEAST	6	Q12034|SLF1_YEAST	6	Q12500|AVL9_YEAST	2	P32795|YME1_YEAST	5	Q3E7X9|RS28A_YEAST	34	P81449|ATPJ_YEAST	19	P53250|TWF1_YEAST	11	P06786|TOP2_YEAST	2
P08456|PSS_YEAST	12	P38295|MCFS2_YEAST	9	Q03862|ARX1_YEAST	7	P29295|HRR25_YEAST	5	P38758|TDA3_YEAST	4	P38616|YGP1_YEAST	6	P06101|CDC37_YEAST	4	P16649|TUP1_YEAST	7	P81449|ATPJ_YEAST	19	P40012|PPOX_YEAST	5	P33775|PMT1_YEAST	6	P39105|PLB1_YEAST	6	P32381|ARP2_YEAST	12	P12686|RT13_YEAST	10
P89105|CTR9_YEAST	3	P40075|SCS2_YEAST	12	P09032|EI2BG_YEAST	6	P47064|AP3S_YEAST	20	Q05931|HSP7Q_YEAST	4	P25567|SRO9_YEAST	8	Q12270|RBD2_YEAST	6	P32353|ERG3_YEAST	6	Q03674|PLB2_YEAST	9	Q06697|CDC73_YEAST	8	P36150|SUMT_YEAST	3	P40098|FMP10_YEAST	8	P38112|MAK5_YEAST	7	P38694|MSC7_YEAST	6
P20604|PP11_YEAST	6	P53145|LSG1_YEAST	7	P47001|CIS3_YEAST	8	P81449|ATPJ_YEAST	19	P34221|PP2C3_YEAST	5	P52490|UBC13_YEAST	12	Q12024|YTM1_YEAST	4	Q12024|YTM1_YEAST	4	P40008|FMP52_YEAST	22	P38882|UTP9_YEAST	5	P33307|CSE1_YEAST	3	P35180|TOM20_YEAST	15	P34216|EDE1_YEAST	3	Q05567|SGPL_YEAST	3
P36775|LONM_YEAST	2	P38996|NAB3_YEAST	3	P30822|XPO1_YEAST	2	P15731|UBC4_YEAST	20	Q08193|GAS5_YEAST	7	P53297|PBP1_YEAST	3	P53731|ARPC2_YEAST	5	P36136|SHB17_YEAST	8	P53044|UFD1_YEAST	6	P40991|NOP2_YEAST	4	P08466|NUC1_YEAST	9	P43585|VTC2_YEAST	4	P25369|LSB5_YEAST	14	P36152|DRE2_YEAST	9
P47031|IML2_YEAST	3	Q08444|NOB1_YEAST	5	P39543|SOP4_YEAST	8	P36016|LHS1_YEAST	7	P38620|KPR2_YEAST	9	Q07657|SHS1_YEAST	4	P19073|CDC42_YEAST	11	P46969|RPE_YEAST	9	P53299|TIM13_YEAST	37	Q02201|OSH6_YEAST	7	P47160|ENT3_YEAST	4	P38737|ECM29_YEAST	1	P38883|RIX1_YEAST	6	P53140|RMD9_YEAST	7
P43609|RSC8_YEAST	4	P20676|NUP1_YEAST	5	P17558|RTPT_YEAST	7	P39111|VATF_YEAST	22	P07991|OAT_YEAST	6	Q02629|NU100_YEAST	5	Q12018|CDC53_YEAST	4	P49334|TOM22_YEAST	15	P38286|MKAR_YEAST	10	Q10740|LKHA4_YEAST	4	P53131|PRP43_YEAST	3	Q06489|MTNA_YEAST	5	Q08220|GSHB_YEAST	12	Q08096|RCL1_YEAST	5
P00729|CBPY_YEAST	3	P16649|TUP1_YEAST	4	P20433|RPB4_YEAST	11	P38286|MKAR_YEAST	10	Q07500|NDH2_YEAST	7	P53011|SEH1_YEAST	7	P38353|SSH1_YEAST	7	P38922|HRB1_YEAST	5	P32771|FADH_YEAST	8	Q08965|BMS1_YEAST	3	Q04371|ARMT1_YEAST	8	Q08162|RRP44_YEAST	3	P42847|RT18_YEAST	18	P20424|SRP54_YEAST	5
P46680|AIP1_YEAST	5	P38286|MKAR_YEAST	8	P43583|BLM10_YEAST	1	P25037|UBP1_YEAST	4	P38555|YPT31_YEAST	10	P21827|RCC1_YEAST	5	P81450|ATP18_YEAST	25	Q04969|SPC2_YEAST	15	P47154|STE24_YEAST	5	Q06523|YP148_YEAST	10	P47127|AIM24_YEAST	5	P25369|LSB5_YEAST	10	Q06678|RM35_YEAST	15	P32451|BIOB_YEAST	11
P47154|STE24_YEAST	5	Q06440|CORO_YEAST	6	P47154|STE24_YEAST	5	P40502|AIM19_YEAST	19	P36114|YKR18_YEAST	3	Q04935|COX20_YEAST	8	P40016|RPN3_YEAST	3	Q02892|NOG1_YEAST	3	Q08548|ALE1_YEAST	7	P32468|CDC12_YEAST	5	Q12452|ERG27_YEAST	6	P11632|NHP6A_YEAST	30	P34223|UBX1_YEAST	10	P37303|GLY1_YEAST	5
P32566|SMI1_YEAST	3	P43594|MIC19_YEAST	21	P36523|RM15_YEAST	8	P17891|CLC1_YEAST	16	P38996|NAB3_YEAST	3	P53305|RT27_YEAST	26	P04161|PUR3_YEAST	7	Q12500|AVL9_YEAST	3	P32264|PROB_YEAST	4	P46681|DLD2_YEAST	9	P41903|PTE1_YEAST	10	P27692|SPT5_YEAST	3	P32602|SEC17_YEAST	16	Q03629|YMH9_YEAST	13
P06782|SNF1_YEAST	5	P53172|SDS23_YEAST	8	Q01477|UBP3_YEAST	3	P40518|ARPC5_YEAST	21	P52893|ALAM_YEAST	10	P39985|DPO5_YEAST	2	Q06705|CSR1_YEAST	5	P38758|TDA3_YEAST	4	P38758|TDA3_YEAST	4	P22336|RFA1_YEAST	7	P47018|MTC1_YEAST	8	P06782|SNF1_YEAST	6	P25037|UBP1_YEAST	6	P32628|RAD23_YEAST	10
P48837|NUP57_YEAST	5	P25374|NFS1_YEAST	4	Q00245|RHO3_YEAST	13	P47160|ENT3_YEAST	4	P38883|RIX1_YEAST	3	P38836|ECM14_YEAST	5	P53334|SCW4_YEAST	8	P40008|FMP52_YEAST	16	P16547|OM45_YEAST	11	P36160|RPF2_YEAST	6	P36018|YPT52_YEAST	9	P19955|RT31_YEAST	19	Q06489|MTNA_YEAST	7	Q06142|IMB1_YEAST	2
P40030|ERG28_YEAST	14	Q12389|DBP10_YEAST	3	P53868|ALG9_YEAST	5	P53131|PRP43_YEAST	4	P38087|YMC2_YEAST	10	P81449|ATPJ_YEAST	19	P36516|RM03_YEAST	7	P47001|CIS3_YEAST	8	P40498|UTP25_YEAST	3	P36150|SUMT_YEAST	6	P06787|CALM_YEAST	24	P53081|NIF3_YEAST	11	P12687|RM02_YEAST	9	P21560|CBP3_YEAST	5
P46683|YAR1_YEAST	8	P38774|DOG1_YEAST	9	P23369|RM25_YEAST	17	P20435|RPAB2_YEAST	22	Q06523|YP148_YEAST	10	P22213|SLY1_YEAST	7	P22579|SIN3_YEAST	1	P53839|GOR1_YEAST	7	P35191|MDJ1_YEAST	6	Q12176|MAK21_YEAST	2	P42941|SERB_YEAST	10	P21269|CCA1_YEAST	5	P12904|AAKG_YEAST	10	P38129|TAF5_YEAST	4
P15424|MS116_YEAST	4	P38773|DOG2_YEAST	9	Q07505|DLHH_YEAST	10	Q07505|DLHH_YEAST	10	Q12117|MRH1_YEAST	8	Q05567|SGPL_YEAST	3	P32864|RAEP_YEAST	3	P25613|ADY2_YEAST	13	P25343|RV161_YEAST	9	P32774|T2AG_YEAST	24	Q12306|SMT3_YEAST	18	Q01976|ADPP_YEAST	15	Q05979|KYNU_YEAST	7	P40362|UTP18_YEAST	6
P41543|OST1_YEAST	6	Q08421|ETT1_YEAST	7	P52490|UBC13_YEAST	12	P53297|PBP1_YEAST	3	P53250|TWF1_YEAST	7	P40016|RPN3_YEAST	6	P32566|SMI1_YEAST	3	P38912|IF1A_YEAST	20	P47001|CIS3_YEAST	8	Q99258|RIB3_YEAST	12	P51998|RL4P_YEAST	11	P39111|VATF_YEAST	22	P53733|RT19_YEAST	32	P38737|ECM29_YEAST	1
P14743|NMT_YEAST	7	P35732|DEF1_YEAST	3	P32642|GLRX4_YEAST	13	P39002|LCF3_YEAST	4	P39517|DHH1_YEAST	6	Q99257|MEX67_YEAST	4	Q05788|PNPH_YEAST	10	P38144|ISW1_YEAST	2	P33307|CSE1_YEAST	4	P45978|SCD6_YEAST	6	P81451|ATP19_YEAST	60	P33399|LHP1_YEAST	7	Q04067|EIF3G_YEAST	16	P07255|COX9_YEAST	31
Q02772|PT191_YEAST	11	Q03774|TRM82_YEAST	7	P08067|UCRI_YEAST	8	P00431|CCPR_YEAST	11	P38779|CIC1_YEAST	9	P36160|RPF2_YEAST	6	P47075|VTC4_YEAST	2	P08465|MET2_YEAST	4	P40506|PPCS_YEAST	5	P08456|PSS_YEAST	12	Q07362|PBP4_YEAST	11	P16649|TUP1_YEAST	5	P19955|RT31_YEAST	16	P38427|TSL1_YEAST	3
P19262|ODO2_YEAST	5	P48510|DSK2_YEAST	12	Q07938|MTAP_YEAST	6	P17649|GABAT_YEAST	8	P36520|RM10_YEAST	6	P40477|NU159_YEAST	2	P32451|BIOB_YEAST	5	P21734|UBC1_YEAST	13	P47075|VTC4_YEAST	6	Q03973|HMO1_YEAST	10	P10823|GPA2_YEAST	7	P43594|MIC19_YEAST	21	P53305|RT27_YEAST	26	P36148|GPT2_YEAST	4
P24279|MCM3_YEAST	2	P32379|PSA5_YEAST	8	P38902|RPB11_YEAST	13	P38741|RIM4_YEAST	7	P32902|RT04_YEAST	6	P42847|RT18_YEAST	16	P38169|KMO_YEAST	4	P25369|LSB5_YEAST	10	P49334|TOM22_YEAST	15	P39007|STT3_YEAST	2	P31382|PMT2_YEAST	6	P40477|NU159_YEAST	2	P38286|MKAR_YEAST	13	P81451|ATP19_YEAST	60
P53131|PRP43_YEAST	3	P20604|PP11_YEAST	6	P38295|MCFS2_YEAST	4	P35719|MRP8_YEAST	15	Q08220|GSHB_YEAST	5	Q06505|IWS1_YEAST	10	P27809|KRE2_YEAST	8	Q06697|CDC73_YEAST	8	P20436|RPAB3_YEAST	13	P32264|PROB_YEAST	4	P40991|NOP2_YEAST	5	P10823|GPA2_YEAST	7	P20485|KICH_YEAST	8	Q06344|ESF1_YEAST	3
P51998|RL4P_YEAST	8	P52490|UBC13_YEAST	12	P38688|SRP72_YEAST	4	P38325|OM14_YEAST	19	P24783|DBP2_YEAST	6	Q04458|HFD1_YEAST	6	Q6Q547|NOP10_YEAST	28	P24276|SSD1_YEAST	4	Q04344|HNT1_YEAST	22	P39979|HPA3_YEAST	19	P39518|LCF2_YEAST	4	P38986|ASPG1_YEAST	10	Q03976|RT24_YEAST	11	P32335|MSS51_YEAST	5
P00431|CCPR_YEAST	8	P34221|PP2C3_YEAST	3	P24783|DBP2_YEAST	6	P11632|NHP6A_YEAST	29	P38353|SSH1_YEAST	9	P32263|P5CR_YEAST	8	P22276|RPC2_YEAST	2	P38688|SRP72_YEAST	4	P43535|GCN20_YEAST	5	P35179|SC61G_YEAST	22	P53839|GOR1_YEAST	7	P21375|OSM1_YEAST	5	Q05933|ARPC3_YEAST	11	P34221|PP2C3_YEAST	3
Q06505|IWS1_YEAST	7	P41921|GSHR_YEAST	6	P39929|SNF7_YEAST	12	P25369|LSB5_YEAST	10	P52490|UBC13_YEAST	12	P43583|BLM10_YEAST	1	P36533|RM39_YEAST	26	P40070|LSM4_YEAST	10	P32335|MSS51_YEAST	6	P36135|UTH1_YEAST	8	P32774|T2AG_YEAST	24	P48527|SYYM_YEAST	7	P48510|DSK2_YEAST	11	P05453|ERF3_YEAST	3
P47075|VTC4_YEAST	6	P04050|RPB1_YEAST	2	P25040|TSR4_YEAST	7	P50109|PSP2_YEAST	7	P47158|CAF17_YEAST	7	P31382|PMT2_YEAST	6	P46985|MNN11_YEAST	4	P32178|CHMU_YEAST	10	P40016|RPN3_YEAST	5	P53111|ARI1_YEAST	8	P38902|RPB11_YEAST	13	P38902|RPB11_YEAST	13	P32597|STH1_YEAST	3	Q06678|RM35_YEAST	8
P25586|KRR1_YEAST	6	P33307|CSE1_YEAST	3	P54114|ALDH3_YEAST	4	P38882|UTP9_YEAST	3	P38523|GRPE_YEAST	11	Q04773|YMW4_YEAST	17	Q99190|TECR_YEAST	3	Q06287|NEP1_YEAST	8	P38687|SRP68_YEAST	5	Q12406|ARP7_YEAST	7	Q04439|MYO5_YEAST	2	Q12019|MDN1_YEAST	1	P53889|FMP41_YEAST	22	P47075|VTC4_YEAST	3
P36051|MCD4_YEAST	2	P38071|ETR1_YEAST	8	P47771|ALDH2_YEAST	4	P53295|RBG2_YEAST	6	P43609|RSC8_YEAST	5	P43594|MIC19_YEAST	21	P33401|PGM1_YEAST	3	P40029|MSRA_YEAST	14	P40581|GPX3_YEAST	23	P47068|BBC1_YEAST	3	P53617|NRD1_YEAST	9	Q04225|RRB1_YEAST	7	Q12211|PUS1_YEAST	7	P17891|CLC1_YEAST	10
P17883|SKI3_YEAST	2	P40364|MPM1_YEAST	12	P33307|CSE1_YEAST	3	P53008|CWH41_YEAST	3	P38741|RIM4_YEAST	5	P21182|DCAM_YEAST	7	Q08645|FOLE_YEAST	5	P40319|ELO3_YEAST	8	P53839|GOR1_YEAST	7	Q06449|PIN3_YEAST	17	P32477|GSH1_YEAST	4	P46680|AIP1_YEAST	7	P47068|BBC1_YEAST	5	Q05931|HSP7Q_YEAST	3
P47001|CIS3_YEAST	8	P48837|NUP57_YEAST	5	P22213|SLY1_YEAST	4	Q06625|GDE_YEAST	3	P32469|DPH5_YEAST	7	P40506|PPCS_YEAST	5	Q12389|DBP10_YEAST	3	P21147|ACO1_YEAST	5	Q12044|RCN2_YEAST	14	P39543|SOP4_YEAST	8	P32803|EMP24_YEAST	14	Q06706|ELP1_YEAST	2	P36523|RM15_YEAST	11	P38732|EFM1_YEAST	6
Q07362|PBP4_YEAST	11	P15700|KCY_YEAST	18	P38836|ECM14_YEAST	5	Q3E841|YN034_YEAST	33	P36533|RM39_YEAST	26	P32902|RT04_YEAST	7	Q12402|YOP1_YEAST	9	Q02630|NU116_YEAST	3	P38822|BZZ1_YEAST	3	P32469|DPH5_YEAST	10	P32642|GLRX4_YEAST	13	P00729|CBPY_YEAST	3	Q03973|HMO1_YEAST	10	P37838|NOP4_YEAST	3
P38779|CIC1_YEAST	5	P47068|BBC1_YEAST	4	Q03124|RSC9_YEAST	3	P06101|CDC37_YEAST	6	P38197|PLPHP_YEAST	10	Q12117|MRH1_YEAST	8	Q07938|MTAP_YEAST	6	P47912|LCF4_YEAST	5	Q12000|TMA46_YEAST	6	P23615|SPT6_YEAST	3	P47154|STE24_YEAST	5	P41920|YRB1_YEAST	20	P12683|HMDH1_YEAST	4	Q99190|TECR_YEAST	3
P38130|KTR3_YEAST	4	P32502|EI2BB_YEAST	5	P37303|GLY1_YEAST	5	P32502|EI2BB_YEAST	5	P17883|SKI3_YEAST	1	Q04371|ARMT1_YEAST	8	P47124|HOC1_YEAST	4	P53276|UTP8_YEAST	4	P00427|COX6_YEAST	18	P06633|HIS7_YEAST	10	P32501|EI2BE_YEAST	3	P11075|SEC7_YEAST	3	Q12377|RPN6_YEAST	7	Q12270|RBD2_YEAST	6
P36047|SDS22_YEAST	7	P38902|RPB11_YEAST	13	P53184|PNC1_YEAST	15	P53600|COPZ_YEAST	9	P22213|SLY1_YEAST	4	P32857|PTM1_YEAST	2	P38986|ASPG1_YEAST	6	P20436|RPAB3_YEAST	13	P40518|ARPC5_YEAST	21	P38624|PSB1_YEAST	13	P53011|SEH1_YEAST	7	P20435|RPAB2_YEAST	31	P39518|LCF2_YEAST	4	P13393|TBP_YEAST	8
P25039|EFGM_YEAST	4	P27466|KCC1_YEAST	7	P47127|AIM24_YEAST	7	P54114|ALDH3_YEAST	4	Q06287|NEP1_YEAST	8	P43535|GCN20_YEAST	5	P36161|NU133_YEAST	3	P38883|RIX1_YEAST	5	P25574|EMC1_YEAST	2	Q05029|BCH1_YEAST	4	Q04119|PPN1_YEAST	4	Q04119|PPN1_YEAST	4	P06787|CALM_YEAST	31	Q12349|ATP14_YEAST	40
P21827|RCC1_YEAST	6	P27809|KRE2_YEAST	8	P49334|TOM22_YEAST	15	P47771|ALDH2_YEAST	4	P32501|EI2BE_YEAST	3	P06245|KAPB_YEAST	12	P22353|RM08_YEAST	11	Q03103|ERO1_YEAST	6	P42942|YG4I_YEAST	6	P47077|NOP9_YEAST	4	P11075|SEC7_YEAST	2	P33755|NPL4_YEAST	4	P11914|MPPA_YEAST	10	P53730|ALG12_YEAST	3
P38698|PPX1_YEAST	4	P23337|GYS1_YEAST	6	Q12091|DAP1_YEAST	14	P40202|CCS1_YEAST	24	P21734|UBC1_YEAST	13	P37254|ADCS_YEAST	5	P32832|RSC7_YEAST	4	P32469|DPH5_YEAST	7	P17558|RTPT_YEAST	7	P54007|YL460_YEAST	8	Q99257|MEX67_YEAST	5	P23369|RM25_YEAST	17	P21560|CBP3_YEAST	7	Q03705|CG121_YEAST	12
P40319|ELO3_YEAST	8	P32263|P5CR_YEAST	8	P32381|ARP2_YEAST	7	P0CX28|RL44B_YEAST	22	P50896|PSP1_YEAST	3	P38811|TRA1_YEAST	1	Q07505|DLHH_YEAST	5	P53250|TWF1_YEAST	9	Q08235|BRX1_YEAST	7	P25608|YCZ2_YEAST	8	P20436|RPAB3_YEAST	10	P07991|OAT_YEAST	6	P38771|RRF1_YEAST	8	Q12179|YP245_YEAST	7
P38922|HRB1_YEAST	7	P38067|UGA2_YEAST	5	P33327|DHE2_YEAST	2	P0CX27|RL44A_YEAST	22	P38281|APD1_YEAST	6	P36017|VPS21_YEAST	15	P20676|NUP1_YEAST	2	Q06523|YP148_YEAST	5	P38604|ERG7_YEAST	3	Q03430|RSM28_YEAST	7	P40502|AIM19_YEAST	19	Q02630|NU116_YEAST	3	P38821|DNPEP_YEAST	11	Q06506|RRP9_YEAST	3
P40098|FMP10_YEAST	11	P20434|RPAB1_YEAST	9	P36150|SUMT_YEAST	3	P47077|NOP9_YEAST	5	P07273|TFS2_YEAST	8	Q07362|PBP4_YEAST	11	P21304|PWP1_YEAST	3	Q06505|IWS1_YEAST	7	P36148|GPT2_YEAST	4	P36015|YKT6_YEAST	30	P36525|RM24_YEAST	9	Q06493|YLH47_YEAST	8	Q02793|SKI8_YEAST	6	P38624|PSB1_YEAST	9
P00128|QCR7_YEAST	23	P38828|LSM12_YEAST	22	P43621|COPD_YEAST	4	P38087|YMC2_YEAST	10	P39518|LCF2_YEAST	5	Q08220|GSHB_YEAST	3	P07255|COX9_YEAST	31	P38712|RRP3_YEAST	5	Q05931|HSP7Q_YEAST	3	P38628|AGM1_YEAST	8	P53184|PNC1_YEAST	15	P53332|COAD_YEAST	13	P54003|SUR7_YEAST	10	P36047|SDS22_YEAST	5
Q02793|SKI8_YEAST	4	P10507|MPPB_YEAST	6	P53299|TIM13_YEAST	23	Q06624|RHC31_YEAST	12	Q08235|BRX1_YEAST	7	P40991|NOP2_YEAST	8	P45978|SCD6_YEAST	8	Q06205|FKBP4_YEAST	5	P17064|FCY2_YEAST	4	P38144|ISW1_YEAST	2	Q03103|ERO1_YEAST	6	P48439|OST3_YEAST	7	P40413|TCPE_YEAST	13	P53172|SDS23_YEAST	6
P53332|COAD_YEAST	9	P36148|GPT2_YEAST	4	P32469|DPH5_YEAST	7	P39968|VAC8_YEAST	6	P38328|ARPC1_YEAST	7	P39968|VAC8_YEAST	4	P53883|NOP13_YEAST	4	P38295|MCFS2_YEAST	4	P38064|RM16_YEAST	12	P24783|DBP2_YEAST	8	P25369|LSB5_YEAST	10	Q12452|ERG27_YEAST	6	Q12019|MDN1_YEAST	1	Q6Q560|ISD11_YEAST	19
P38688|SRP72_YEAST	5	P20485|KICH_YEAST	6	P39985|DPO5_YEAST	2	P39714|BDH1_YEAST	10	P42942|YG4I_YEAST	6	Q04660|ERB1_YEAST	4	P39518|LCF2_YEAST	3	P23337|GYS1_YEAST	6	P38523|GRPE_YEAST	11	P47001|CIS3_YEAST	8	P27692|SPT5_YEAST	3	P52490|UBC13_YEAST	12	P36018|YPT52_YEAST	13	P53920|NM111_YEAST	2
P38323|CLPX_YEAST	4	P38688|SRP72_YEAST	4	P12688|YPK1_YEAST	2	Q04373|PUF6_YEAST	4	Q07362|PBP4_YEAST	11	Q12250|RPN5_YEAST	7	Q04458|HFD1_YEAST	4	P39705|NUP60_YEAST	5	Q03862|ARX1_YEAST	7	P25039|EFGM_YEAST	5	P09064|IF2B_YEAST	7	P38616|YGP1_YEAST	6	Q04119|PPN1_YEAST	4	P41734|IAH1_YEAST	8
P53723|YN8B_YEAST	6	Q03973|HMO1_YEAST	10	P36047|SDS22_YEAST	8	P53881|RM22_YEAST	7	P40509|COPE_YEAST	8	P32843|YME2_YEAST	4	P39940|RSP5_YEAST	2	P22213|SLY1_YEAST	4	P21304|PWP1_YEAST	8	Q99207|NOP14_YEAST	3	P39958|GDI1_YEAST	5	Q12018|CDC53_YEAST	2	P34077|NIC96_YEAST	3	P81450|ATP18_YEAST	25
P39543|SOP4_YEAST	8	P32898|CYM1_YEAST	2	P00128|QCR7_YEAST	20	P35180|TOM20_YEAST	15	P53075|SHE10_YEAST	5	P38883|RIX1_YEAST	4	P38281|APD1_YEAST	6	Q06706|ELP1_YEAST	2	P0CX28|RL44B_YEAST	22	P32857|PTM1_YEAST	2	P20435|RPAB2_YEAST	22	P36148|GPT2_YEAST	4	P20433|RPB4_YEAST	16	P20434|RPAB1_YEAST	14
P20485|KICH_YEAST	4	P41543|OST1_YEAST	7	Q04119|PPN1_YEAST	4	P53868|ALG9_YEAST	5	P36160|RPF2_YEAST	6	Q06205|FKBP4_YEAST	5	Q03705|CG121_YEAST	12	P35732|DEF1_YEAST	3	P0CX27|RL44A_YEAST	22	P38758|TDA3_YEAST	4	P03962|PYRF_YEAST	9	P46985|MNN11_YEAST	7	P31382|PMT2_YEAST	4	P40517|YRB2_YEAST	5
Q99287|SEY1_YEAST	3	P38732|EFM1_YEAST	4	Q12518|ENT1_YEAST	4	P25040|TSR4_YEAST	11	P12686|RT13_YEAST	7	P40487|DPH1_YEAST	7	P05374|CHO2_YEAST	2	P38737|ECM29_YEAST	2	Q04177|UTP5_YEAST	4	P40477|NU159_YEAST	2	P42847|RT18_YEAST	8	P20485|KICH_YEAST	5	P25043|PSB2_YEAST	11	P47018|MTC1_YEAST	6
P32864|RAEP_YEAST	3	P40032|TPA1_YEAST	3	Q00402|NUM1_YEAST	1	P12683|HMDH1_YEAST	4	Q03103|ERO1_YEAST	4	P00431|CCPR_YEAST	10	P32331|YMC1_YEAST	7	P46681|DLD2_YEAST	9	P19524|MYO2_YEAST	1	P35997|RS27A_YEAST	27	P47031|IML2_YEAST	3	P53048|MAL11_YEAST	3	P39007|STT3_YEAST	4	P45978|SCD6_YEAST	8
P38149|DUG2_YEAST	3	P33754|SEC66_YEAST	6	P40459|PANC_YEAST	7	P23776|EXG1_YEAST	12	P38687|SRP68_YEAST	5	P00724|INV2_YEAST	4	Q03771|ACL4_YEAST	4	P32642|GLRX4_YEAST	13	P53250|TWF1_YEAST	9	P38711|RS27B_YEAST	27	P33331|NTF2_YEAST	13	P38181|NU170_YEAST	2	P24276|SSD1_YEAST	3	P23293|BUR1_YEAST	5
Q06629|HDA2_YEAST	5	P40477|NU159_YEAST	3	P38427|TSL1_YEAST	2	Q12176|MAK21_YEAST	3	Q06624|RHC31_YEAST	12	P22353|RM08_YEAST	11	Q03103|ERO1_YEAST	4	P32892|DRS1_YEAST	3	P53045|MSMO_YEAST	5	P32628|RAD23_YEAST	8	Q04599|RM01_YEAST	14	P53334|SCW4_YEAST	7	P61830|H3_YEAST	19	P48415|SEC16_YEAST	1
P47141|RT26_YEAST	15	P35179|SC61G_YEAST	22	P38089|PP2C4_YEAST	6	Q03088|SVL3_YEAST	3	P47019|ALB1_YEAST	25	P21269|CCA1_YEAST	5	P21147|ACO1_YEAST	4	P34223|UBX1_YEAST	8	P43621|COPD_YEAST	4	P47127|AIM24_YEAST	5	P20433|RPB4_YEAST	11	Q06505|IWS1_YEAST	7	P11633|NHP6B_YEAST	26	P53044|UFD1_YEAST	6
P46681|DLD2_YEAST	7	P27692|SPT5_YEAST	2	Q02201|OSH6_YEAST	4	Q06608|PDXH_YEAST	14	Q08162|RRP44_YEAST	2	P32502|EI2BB_YEAST	5	P47771|ALDH2_YEAST	4	P27809|KRE2_YEAST	8	P35732|DEF1_YEAST	3	P39105|PLB1_YEAST	6	Q06493|YLH47_YEAST	11	P53145|LSG1_YEAST	7	Q08179|MDM38_YEAST	9	P54781|ERG5_YEAST	4
Q08235|BRX1_YEAST	8	P47075|VTC4_YEAST	4	P53914|NAT10_YEAST	2	Q07938|MTAP_YEAST	8	P38817|GGA2_YEAST	6	Q03921|DOP1_YEAST	3	P54114|ALDH3_YEAST	4	P53044|UFD1_YEAST	6	Q12250|RPN5_YEAST	4	P38197|PLPHP_YEAST	10	Q03862|ARX1_YEAST	3	P38523|GRPE_YEAST	9	P40202|CCS1_YEAST	11	P36018|YPT52_YEAST	9
P04806|HXKA_YEAST	4	P51998|RL4P_YEAST	14	Q07657|SHS1_YEAST	4	P32495|NHP2_YEAST	18	P36047|SDS22_YEAST	10	Q12453|CEX1_YEAST	3	P21560|CBP3_YEAST	5	P33775|PMT1_YEAST	4	Q08421|ETT1_YEAST	6	P43585|VTC2_YEAST	4	P52490|UBC13_YEAST	12	Q02776|TIM50_YEAST	7	P42940|ETFB_YEAST	12	Q08245|ZEO1_YEAST	12
Q05933|ARPC3_YEAST	13	Q08220|GSHB_YEAST	3	P39968|VAC8_YEAST	3	Q12211|PUS1_YEAST	3	P40363|SFGH_YEAST	6	P00729|CBPY_YEAST	3	P11075|SEC7_YEAST	1	P38882|UTP9_YEAST	3	P38986|ASPG1_YEAST	6	P25343|RV161_YEAST	9	P53334|SCW4_YEAST	7	Q07657|SHS1_YEAST	4	P43609|RSC8_YEAST	7	P53981|PYP1_YEAST	7
Q08225|DPP3_YEAST	3	P25039|EFGM_YEAST	6	P36521|RM11_YEAST	9	P53254|UTP22_YEAST	2	P32457|CDC3_YEAST	6	P38169|KMO_YEAST	4	P20051|PYRC_YEAST	3	Q03862|ARX1_YEAST	7	P06782|SNF1_YEAST	3	P35189|TAF14_YEAST	13	P32864|RAEP_YEAST	3	P40581|GPX3_YEAST	18	P47160|ENT3_YEAST	6	P39106|MNN1_YEAST	2
P38804|SDO1L_YEAST	24	P38861|NMD3_YEAST	6	P40040|THO1_YEAST	14	P32803|EMP24_YEAST	14	P53914|NAT10_YEAST	2	P53075|SHE10_YEAST	5	P39109|YCFI_YEAST	1	P38985|SRP14_YEAST	18	P19073|CDC42_YEAST	11	Q08421|ETT1_YEAST	6	P32381|ARP2_YEAST	11	P33333|PLSC_YEAST	7	P32857|PTM1_YEAST	4	P38254|TTL_YEAST	3
Q08220|GSHB_YEAST	4	P35180|TOM20_YEAST	15	P25560|RER1_YEAST	9	P38840|ARO9_YEAST	5	P38628|AGM1_YEAST	8	P12754|EI2BD_YEAST	3	P57744|TIM8_YEAST	18	P51998|RL4P_YEAST	11	P48231|TCB2_YEAST	2	P38836|ECM14_YEAST	5	P10614|CP51_YEAST	6	Q04458|HFD1_YEAST	4	P33331|NTF2_YEAST	26	P38169|KMO_YEAST	4
P32891|DLD1_YEAST	5	Q03705|CG121_YEAST	12	Q05050|EIS1_YEAST	3	P22353|RM08_YEAST	11	P40477|NU159_YEAST	2	Q02892|NOG1_YEAST	3	Q03761|TAF12_YEAST	4	Q06344|ESF1_YEAST	3	P16649|TUP1_YEAST	4	P40485|SLM1_YEAST	4	P61830|H3_YEAST	12	Q03862|ARX1_YEAST	3	Q99258|RIB3_YEAST	14	P53600|COPZ_YEAST	9
P37303|GLY1_YEAST	5	P36523|RM15_YEAST	8	P05374|CHO2_YEAST	3	P53733|RT19_YEAST	21	P37302|APE3_YEAST	6	P47158|CAF17_YEAST	6	P29468|PAP_YEAST	3	P40481|HPM1_YEAST	7	Q02784|GLRX5_YEAST	19	Q03124|RSC9_YEAST	3	P40515|FIS1_YEAST	12	Q12250|RPN5_YEAST	7	P38629|RFC3_YEAST	9	P36041|EAP1_YEAST	3
Q04493|PFD5_YEAST	15	P38758|TDA3_YEAST	4	Q06689|YL413_YEAST	3	Q12034|SLF1_YEAST	6	P38836|ECM14_YEAST	5	P53303|ZPR1_YEAST	3	P43583|BLM10_YEAST	1	Q00245|RHO3_YEAST	13	P12754|EI2BD_YEAST	3	P43621|COPD_YEAST	5	P28789|HEM3_YEAST	10	P11491|PPB_YEAST	4	P15274|AMPD_YEAST	7	P32500|NDC1_YEAST	5
P38822|BZZ1_YEAST	3	P32902|RT04_YEAST	7	P40319|ELO3_YEAST	8	Q04773|YMW4_YEAST	17	Q06630|MHR1_YEAST	13	P30822|XPO1_YEAST	2	P17649|GABAT_YEAST	3	P11075|SEC7_YEAST	2	Q06706|ELP1_YEAST	2	P20433|RPB4_YEAST	11	Q03246|RT17_YEAST	9	P07255|COX9_YEAST	31	Q07716|AIM6_YEAST	8	Q06685|VIP1_YEAST	2
P32795|YME1_YEAST	3	P17649|GABAT_YEAST	9	P43609|RSC8_YEAST	3	P38197|PLPHP_YEAST	10	P00724|INV2_YEAST	4	P32317|AFG1_YEAST	4	P08018|PBS2_YEAST	5	P36018|YPT52_YEAST	9	Q06205|FKBP4_YEAST	5	Q06892|POS5_YEAST	6	P35179|SC61G_YEAST	22	P53885|MDG1_YEAST	8	P43555|EMP47_YEAST	8	P34216|EDE1_YEAST	3
P25037|UBP1_YEAST	3	P32774|T2AG_YEAST	24	P38328|ARPC1_YEAST	4	P32843|YME2_YEAST	4	P25586|KRR1_YEAST	6	P53920|NM111_YEAST	3	P25582|SPB1_YEAST	5	P53297|PBP1_YEAST	3	P40319|ELO3_YEAST	8	P38688|SRP72_YEAST	3	Q08962|NIP7_YEAST	9	P33331|NTF2_YEAST	13	P32902|RT04_YEAST	6	P38144|ISW1_YEAST	2
Q9URQ5|HTL1_YEAST	24	P30657|PSB7_YEAST	11	P24279|MCM3_YEAST	3	Q06205|FKBP4_YEAST	5	P21538|REB1_YEAST	4	Q12329|HSP42_YEAST	7	P37296|STV1_YEAST	2	P38828|LSM12_YEAST	16	P32451|BIOB_YEAST	10	P39517|DHH1_YEAST	8	P34077|NIC96_YEAST	2	P34221|PP2C3_YEAST	3	Q02630|NU116_YEAST	3	P25626|IMG1_YEAST	12
P32468|CDC12_YEAST	6	P47001|CIS3_YEAST	8	P52893|ALAM_YEAST	6	Q03973|HMO1_YEAST	10	P37299|QCR10_YEAST	35	P15274|AMPD_YEAST	4	P53313|SDA1_YEAST	4	P39517|DHH1_YEAST	8	Q03973|HMO1_YEAST	10	Q08193|GAS5_YEAST	6	P40580|BZRD_YEAST	10	P50087|MIC26_YEAST	9	P81451|ATP19_YEAST	60	Q02908|ELP3_YEAST	4
P23369|RM25_YEAST	17	P0C0X0|RS28B_YEAST	24	P51998|RL4P_YEAST	11	P38821|DNPEP_YEAST	6	P38811|TRA1_YEAST	1	P48527|SYYM_YEAST	5	P38221|CDS1_YEAST	2	P47047|MTR4_YEAST	3	Q12314|SFM1_YEAST	8	P53297|PBP1_YEAST	2	P42949|TIM16_YEAST	11	Q12329|HSP42_YEAST	9	P40363|SFGH_YEAST	9	Q05979|KYNU_YEAST	6
P38624|PSB1_YEAST	9	Q3E7X9|RS28A_YEAST	24	Q03102|YMN1_YEAST	5	P20604|PP11_YEAST	6	P08456|PSS_YEAST	12	Q03103|ERO1_YEAST	4	P40078|NSA2_YEAST	7	P40471|AYR1_YEAST	13	P32892|DRS1_YEAST	3	Q04430|PANK_YEAST	6	P41920|YRB1_YEAST	20	P38162|MIX23_YEAST	13	P07991|OAT_YEAST	6	P33401|PGM1_YEAST	3
P32264|PROB_YEAST	4	P47148|PXP2_YEAST	10	P39107|MNN9_YEAST	5	Q12250|RPN5_YEAST	7	Q3E752|SPO24_YEAST	82	Q02772|PT191_YEAST	11	P53877|IPI3_YEAST	4	Q01477|UBP3_YEAST	3	P32462|ERG24_YEAST	6	P61830|H3_YEAST	12	Q06697|CDC73_YEAST	8	Q02784|GLRX5_YEAST	19	Q00245|RHO3_YEAST	13	P33327|DHE2_YEAST	2
P34221|PP2C3_YEAST	3	P53316|YG5B_YEAST	4	P50109|PSP2_YEAST	4	P52893|ALAM_YEAST	11	Q06205|FKBP4_YEAST	5	P07277|KIME_YEAST	6	P32597|STH1_YEAST	2	Q08193|GAS5_YEAST	6	P38624|PSB1_YEAST	13	P32381|ARP2_YEAST	7	Q04773|YMW4_YEAST	17	P25040|TSR4_YEAST	11	P25372|TRX3_YEAST	22	Q06523|YP148_YEAST	7
P50086|PSD10_YEAST	9	P36049|EBP2_YEAST	8	Q06892|POS5_YEAST	7	Q99257|MEX67_YEAST	4	Q08965|BMS1_YEAST	2	P28263|UBC8_YEAST	10	P32347|DCUP_YEAST	4	Q05050|EIS1_YEAST	4	Q06697|CDC73_YEAST	8	P38604|ERG7_YEAST	4	P07255|COX9_YEAST	31	P15179|SYDM_YEAST	5	P33401|PGM1_YEAST	6	P14922|CYC8_YEAST	3
P42949|TIM16_YEAST	11	P18961|YPK2_YEAST	3	Q03705|CG121_YEAST	12	P25586|KRR1_YEAST	6	P43535|GCN20_YEAST	5	P43621|COPD_YEAST	4	P53742|NOG2_YEAST	3	P39968|VAC8_YEAST	3	P40471|AYR1_YEAST	13	P36051|MCD4_YEAST	3	P38333|ENP1_YEAST	4	P39518|LCF2_YEAST	4	P40858|RN49_YEAST	14	P05374|CHO2_YEAST	2
P28274|URA7_YEAST	3	P12688|YPK1_YEAST	3	P35732|DEF1_YEAST	3	Q03102|YMN1_YEAST	5	P22353|RM08_YEAST	11	P24783|DBP2_YEAST	6	P54000|SUB1_YEAST	8	P52917|VPS4_YEAST	5	P23337|GYS1_YEAST	7	P53045|MSMO_YEAST	5	P33399|LHP1_YEAST	7	P35191|MDJ1_YEAST	2	P17558|RTPT_YEAST	10	P37254|ADCS_YEAST	3
Q03028|ODC1_YEAST	7	P33333|PLSC_YEAST	9	P08539|GPA1_YEAST	5	P53833|POP3_YEAST	11	P38333|ENP1_YEAST	4	Q07897|CMS1_YEAST	8			P38624|PSB1_YEAST	9	P40477|NU159_YEAST	2	Q12019|MDN1_YEAST	1	P32611|RML2_YEAST	5	P32611|RML2_YEAST	5	P05374|CHO2_YEAST	4	P40481|HPM1_YEAST	6
P36112|MIC60_YEAST	7	P39985|DPO5_YEAST	2	P28625|YIM1_YEAST	5	P35179|SC61G_YEAST	22	P26754|RFA2_YEAST	13	Q05931|HSP7Q_YEAST	3			P17064|FCY2_YEAST	4	Q12387|NAA25_YEAST	3	P25613|ADY2_YEAST	13	P32451|BIOB_YEAST	10	Q12453|CEX1_YEAST	4	Q03103|ERO1_YEAST	6	P12687|RM02_YEAST	5
P39105|PLB1_YEAST	6	Q3E752|SPO24_YEAST	82	O43137|YB085_YEAST	24	P38773|DOG2_YEAST	9	P53733|RT19_YEAST	21	P39743|RV167_YEAST	5			P17883|SKI3_YEAST	1	P37303|GLY1_YEAST	9	P34223|UBX1_YEAST	12	P06633|HIS7_YEAST	19	Q08965|BMS1_YEAST	2	P35997|RS27A_YEAST	29	P35719|MRP8_YEAST	6
P40075|SCS2_YEAST	21	P38779|CIC1_YEAST	9	P04051|RPC1_YEAST	1	P38774|DOG1_YEAST	9	P47120|DOHH_YEAST	6	Q12406|ARP7_YEAST	5			P38064|RM16_YEAST	12	P32469|DPH5_YEAST	7	Q03862|ARX1_YEAST	8	P39515|TIM17_YEAST	28	Q12406|ARP7_YEAST	5	P38711|RS27B_YEAST	29	P16892|FUS3_YEAST	6
P21375|OSM1_YEAST	4	P22213|SLY1_YEAST	4	P20485|KICH_YEAST	3	P53075|SHE10_YEAST	5	Q07540|FRDA_YEAST	14	Q08096|RCL1_YEAST	8			P48510|DSK2_YEAST	7	Q04225|RRB1_YEAST	7	P38821|DNPEP_YEAST	4	Q06706|ELP1_YEAST	1	P20604|PP11_YEAST	6	Q12329|HSP42_YEAST	15	P43619|NADC_YEAST	5
P07255|COX9_YEAST	31	Q03124|RSC9_YEAST	3	P41903|PTE1_YEAST	7	P22213|SLY1_YEAST	4	P42826|XKS1_YEAST	3	P47068|BBC1_YEAST	4			P38314|SDS24_YEAST	5	P32795|YME1_YEAST	3	P53600|COPZ_YEAST	9	P39966|PP2C2_YEAST	6	P89105|CTR9_YEAST	2	Q04305|UTP15_YEAST	8	P36533|RM39_YEAST	26
Q06523|YP148_YEAST	6	P25623|SYP1_YEAST	3	P50264|FMS1_YEAST	4	Q12063|UPPS_YEAST	8	P35179|SC61G_YEAST	22	P25374|NFS1_YEAST	4			P38353|SSH1_YEAST	7	P32610|VATD_YEAST	5	P43594|MIC19_YEAST	21	Q04969|SPC2_YEAST	15	P40991|NOP2_YEAST	5	P38804|SDO1L_YEAST	25	P39518|LCF2_YEAST	4
P25043|PSB2_YEAST	8	P46681|DLD2_YEAST	7	Q12250|RPN5_YEAST	4	P36523|RM15_YEAST	8	P38624|PSB1_YEAST	9	Q12270|RBD2_YEAST	6			P53172|SDS23_YEAST	8	P25560|RER1_YEAST	9	P32902|RT04_YEAST	9	P38230|QOR_YEAST	9	P10507|MPPB_YEAST	4	P53600|COPZ_YEAST	25	P50108|MNN10_YEAST	4
Q03390|VPS60_YEAST	12	P36152|DRE2_YEAST	9	Q99190|TECR_YEAST	3	P47045|TIM54_YEAST	10	Q12406|ARP7_YEAST	7	P32892|DRS1_YEAST	3			P29478|SEC65_YEAST	9	P53281|LSB1_YEAST	16	Q06205|FKBP4_YEAST	5	Q03390|VPS60_YEAST	12	Q07362|PBP4_YEAST	11	P21304|PWP1_YEAST	7	P38630|RFC1_YEAST	3
P32897|TIM23_YEAST	9	P32521|PAN1_YEAST	1	P39010|AKR1_YEAST	4	P40858|RN49_YEAST	14	P25043|PSB2_YEAST	10	P50896|PSP1_YEAST	3			P00431|CCPR_YEAST	8	P46151|MTHR1_YEAST	2	P53730|ALG12_YEAST	3	P34222|PTH2_YEAST	12	Q05567|SGPL_YEAST	3	P38737|ECM29_YEAST	2	P43609|RSC8_YEAST	3
Q04371|ARMT1_YEAST	4	P33327|DHE2_YEAST	2	P38071|ETR1_YEAST	11	P32610|VATD_YEAST	7	P43621|COPD_YEAST	5	P21304|PWP1_YEAST	7			P08018|PBS2_YEAST	5	P47064|AP3S_YEAST	18	P53914|NAT10_YEAST	2	Q04430|PANK_YEAST	6	Q04773|YMW4_YEAST	17	Q08235|BRX1_YEAST	10	P39926|SSO2_YEAST	9
P38737|ECM29_YEAST	2	Q12176|MAK21_YEAST	2	Q6Q547|NOP10_YEAST	28	Q04371|ARMT1_YEAST	7	Q00402|NUM1_YEAST	1	P41903|PTE1_YEAST	5			P53073|EMC4_YEAST	9	Q06336|GGA1_YEAST	5	P34221|PP2C3_YEAST	3	P40485|SLM1_YEAST	4	P53632|PAP2_YEAST	3	P47018|MTC1_YEAST	8	P35732|DEF1_YEAST	3
Q06685|VIP1_YEAST	2	Q03940|RUVB1_YEAST	6	P32347|DCUP_YEAST	9	P38985|SRP14_YEAST	18	P16550|APA1_YEAST	8	P21560|CBP3_YEAST	6			P32335|MSS51_YEAST	6	P38737|ECM29_YEAST	2	P54114|ALDH3_YEAST	5	P30822|XPO1_YEAST	2	P25623|SYP1_YEAST	6	P32263|P5CR_YEAST	8	Q03655|GAS3_YEAST	9
P38902|RPB11_YEAST	13	P32771|FADH_YEAST	13	P38996|NAB3_YEAST	4	Q01519|COX12_YEAST	22	P05453|ERF3_YEAST	5	P34241|URB1_YEAST	1			P38821|DNPEP_YEAST	7	P19881|PNPP_YEAST	11	Q12270|RBD2_YEAST	6	P35189|TAF14_YEAST	14	P47031|IML2_YEAST	3	P53615|CAN_YEAST	16	P32657|CHD1_YEAST	2
P36037|DOA1_YEAST	5	P25037|UBP1_YEAST	4	P47031|IML2_YEAST	3	P32500|NDC1_YEAST	4	P23615|SPT6_YEAST	2	P81451|ATP19_YEAST	60			Q05931|HSP7Q_YEAST	3	P38353|SSH1_YEAST	4	P40319|ELO3_YEAST	8	P36049|EBP2_YEAST	8	P06787|CALM_YEAST	17	P32521|PAN1_YEAST	2	Q06177|TMA10_YEAST	35
Q6Q560|ISD11_YEAST	19	P53011|SEH1_YEAST	9	P40471|AYR1_YEAST	13	Q12329|HSP42_YEAST	11	P52553|PFD6_YEAST	26	P40341|YTA12_YEAST	4			P0CX28|RL44B_YEAST	14	P25303|SCJ1_YEAST	6	P38325|OM14_YEAST	19	P28263|UBC8_YEAST	10	P38741|RIM4_YEAST	5	P46956|PHO86_YEAST	10	P39109|YCFI_YEAST	1
P27796|THIK_YEAST	8	P40471|AYR1_YEAST	13	P14743|NMT_YEAST	5	P38112|MAK5_YEAST	4	Q08347|BDS1_YEAST	4	P36018|YPT52_YEAST	9			P0CX27|RL44A_YEAST	14	P47068|BBC1_YEAST	2	P38616|YGP1_YEAST	6	P32521|PAN1_YEAST	5	P36018|YPT52_YEAST	9	P54114|ALDH3_YEAST	7	P53883|NOP13_YEAST	4
P47077|NOP9_YEAST	2	P53081|NIF3_YEAST	11	P53981|PYP1_YEAST	18	Q07657|SHS1_YEAST	4	P53303|ZPR1_YEAST	3	P39744|NOC2_YEAST	4			P07273|TFS2_YEAST	8	Q02892|NOG1_YEAST	6	P06782|SNF1_YEAST	3	P38777|FSH1_YEAST	16	Q02793|SKI8_YEAST	4	Q99383|HRP1_YEAST	5	P42846|KRI1_YEAST	3
P38089|PP2C4_YEAST	6	P53332|COAD_YEAST	9	P19881|PNPP_YEAST	6	P21304|PWP1_YEAST	7	P40506|PPCS_YEAST	5	P32566|SMI1_YEAST	3			P31382|PMT2_YEAST	4	Q12406|ARP7_YEAST	5	P53839|GOR1_YEAST	7	P32843|YME2_YEAST	2	Q03390|VPS60_YEAST	12	P53048|MAL11_YEAST	3	P38221|CDS1_YEAST	2
P33307|CSE1_YEAST	3	P38682|GLO3_YEAST	4	P48836|VATG_YEAST	25	Q03103|ERO1_YEAST	5	P31688|TPS2_YEAST	3	Q06697|CDC73_YEAST	10			P53045|MSMO_YEAST	5	Q03640|TCB3_YEAST	3	P25374|NFS1_YEAST	4	P53297|PBP1_YEAST	3	P12754|EI2BD_YEAST	3	P11075|SEC7_YEAST	2	P38682|GLO3_YEAST	4
Q12091|DAP1_YEAST	14	P39929|SNF7_YEAST	12	Q03640|TCB3_YEAST	2	P32611|RML2_YEAST	5	Q00245|RHO3_YEAST	13	P49687|NU145_YEAST	2			P24783|DBP2_YEAST	6	P53332|COAD_YEAST	9	P35719|MRP8_YEAST	10	Q12000|TMA46_YEAST	7	Q07381|TSR1_YEAST	3	Q02931|UTP17_YEAST	7	P53834|HCH1_YEAST	21
P25454|RAD51_YEAST	4	P53909|ADE_YEAST	6	Q05933|ARPC3_YEAST	10	P32857|PTM1_YEAST	2	P00729|CBPY_YEAST	3	Q12207|NCE2_YEAST	12			Q06449|PIN3_YEAST	17	Q06287|NEP1_YEAST	8	P53849|GIS2_YEAST	17	P07277|KIME_YEAST	8	P32381|ARP2_YEAST	11	Q08601|MCA1_YEAST	5	P32333|MOT1_YEAST	1
P42838|LEM3_YEAST	5	P30822|XPO1_YEAST	2	P32891|DLD1_YEAST	4	P38996|NAB3_YEAST	3	P40581|GPX3_YEAST	23	P35732|DEF1_YEAST	3			P53730|ALG12_YEAST	3	P20485|KICH_YEAST	3	Q04493|PFD5_YEAST	15	P32628|RAD23_YEAST	8	Q03088|SVL3_YEAST	3	P38064|RM16_YEAST	12	P32457|CDC3_YEAST	4
P21560|CBP3_YEAST	8	Q12451|OSH2_YEAST	1	P45978|SCD6_YEAST	8	P52490|UBC13_YEAST	12	P25374|NFS1_YEAST	4	P07255|COX9_YEAST	31			P38694|MSC7_YEAST	4	Q12091|DAP1_YEAST	14	P15274|AMPD_YEAST	4	Q01519|COX12_YEAST	22	P20433|RPB4_YEAST	11	P81449|ATPJ_YEAST	19	P27514|PHO91_YEAST	2
Q03862|ARX1_YEAST	3	P38885|AIM46_YEAST	11	P47047|MTR4_YEAST	2	Q12117|MRH1_YEAST	8	P32379|PSA5_YEAST	8	P26754|RFA2_YEAST	13			P53877|IPI3_YEAST	5	P38765|YHI9_YEAST	8	P35732|DEF1_YEAST	3	Q02892|NOG1_YEAST	4	P25373|GLRX1_YEAST	18	Q12746|PGA3_YEAST	8	Q05515|SVF1_YEAST	8
P53305|RT27_YEAST	26	Q08162|RRP44_YEAST	2	P35189|TAF14_YEAST	6	P46971|PMT4_YEAST	3	P19524|MYO2_YEAST	2	P45818|ROK1_YEAST	5			P32857|PTM1_YEAST	2	P32611|RML2_YEAST	5	Q12250|RPN5_YEAST	6	P25451|PSB3_YEAST	8	P32857|PTM1_YEAST	2	P0CX28|RL44B_YEAST	22	P25270|MRM1_YEAST	8
P20434|RPAB1_YEAST	9	P38064|RM16_YEAST	10	P53600|COPZ_YEAST	9	P38688|SRP72_YEAST	6	P54781|ERG5_YEAST	4	Q02784|GLRX5_YEAST	19			Q12091|DAP1_YEAST	14	P38922|HRB1_YEAST	5	P33327|DHE2_YEAST	3	P53140|RMD9_YEAST	4	Q12500|AVL9_YEAST	3	P0CX27|RL44A_YEAST	22	P46956|PHO86_YEAST	6
Q12019|MDN1_YEAST	0	P53914|NAT10_YEAST	2	P04037|COX4_YEAST	14	Q01976|ADPP_YEAST	10	Q12055|KAD6_YEAST	13	P09950|HEM1_YEAST	6			P37303|GLY1_YEAST	5	P38616|YGP1_YEAST	6	P52917|VPS4_YEAST	5	Q06608|PDXH_YEAST	12	Q06287|NEP1_YEAST	12	P32843|YME2_YEAST	3	P14743|NMT_YEAST	5
P36150|SUMT_YEAST	4	Q06706|ELP1_YEAST	3	Q08096|RCL1_YEAST	9	P47154|STE24_YEAST	5	Q99287|SEY1_YEAST	3	P38624|PSB1_YEAST	9			Q99190|TECR_YEAST	3	P12688|YPK1_YEAST	2	P53299|TIM13_YEAST	23	P47068|BBC1_YEAST	3	P29468|PAP_YEAST	5	Q99260|YPT6_YEAST	9	P32832|RSC7_YEAST	4
P32803|EMP24_YEAST	14	Q12406|ARP7_YEAST	5	Q02884|ELP4_YEAST	5	P39962|KC13_YEAST	5	P53920|NM111_YEAST	3	P38822|BZZ1_YEAST	3			P38682|GLO3_YEAST	4	P03962|PYRF_YEAST	8	Q04371|ARMT1_YEAST	5	Q08965|BMS1_YEAST	2	P38883|RIX1_YEAST	5	Q08965|BMS1_YEAST	3	P35207|SKI2_YEAST	2
P09064|IF2B_YEAST	7	Q12091|DAP1_YEAST	14	P32864|RAEP_YEAST	3	P07255|COX9_YEAST	31	Q07938|MTAP_YEAST	6	P10507|MPPB_YEAST	4			Q12270|RBD2_YEAST	6	P38902|RPB11_YEAST	12	P48415|SEC16_YEAST	2	Q04373|PUF6_YEAST	4	P37296|STV1_YEAST	3	Q06624|RHC31_YEAST	12	P04161|PUR3_YEAST	7
P43619|NADC_YEAST	10	Q08235|BRX1_YEAST	7	Q12746|PGA3_YEAST	7	Q12453|CEX1_YEAST	2	Q07657|SHS1_YEAST	4	P39518|LCF2_YEAST	3			P32611|RML2_YEAST	5	P38325|OM14_YEAST	19	P39744|NOC2_YEAST	3	P40481|HPM1_YEAST	7	P53011|SEH1_YEAST	7	P53881|RM22_YEAST	7	Q12486|YOR31_YEAST	9
P36018|YPT52_YEAST	9	P34223|UBX1_YEAST	10	Q04781|LTN1_YEAST	2	P07991|OAT_YEAST	6	Q06697|CDC73_YEAST	5	Q06493|YLH47_YEAST	7			P25635|PWP2_YEAST	4	P10662|RT01_YEAST	6	P42942|YG4I_YEAST	6	Q06679|UTP4_YEAST	3	P38688|SRP72_YEAST	5	P39111|VATF_YEAST	22	P32608|RTG2_YEAST	6
Q12270|RBD2_YEAST	6	P32611|RML2_YEAST	5	P40018|RSMB_YEAST	9	P47158|CAF17_YEAST	7	Q04660|ERB1_YEAST	4	P37299|QCR10_YEAST	35			P43609|RSC8_YEAST	3	P38694|MSC7_YEAST	5	P40506|PPCS_YEAST	5	P24783|DBP2_YEAST	6	Q08911|FDH1_YEAST	14	P36041|EAP1_YEAST	4	P53905|LSM7_YEAST	13
P53121|FLC3_YEAST	4	Q05050|EIS1_YEAST	6	P48415|SEC16_YEAST	1	P53044|UFD1_YEAST	6	P32566|SMI1_YEAST	3	Q02884|ELP4_YEAST	8			P12754|EI2BD_YEAST	3	Q12402|YOP1_YEAST	9	P40029|MSRA_YEAST	9	P36159|RNZ_YEAST	3	P0CF35|FDH2_YEAST	22	P39517|DHH1_YEAST	8	Q12149|RRP6_YEAST	3
P17064|FCY2_YEAST	4	P40363|SFGH_YEAST	9	P08465|MET2_YEAST	4	P37299|QCR10_YEAST	35	P00812|ARGI_YEAST	5	P37303|GLY1_YEAST	5			P53600|COPZ_YEAST	9	P36041|EAP1_YEAST	3	Q04053|SNX41_YEAST	4	Q02630|NU116_YEAST	3	P43621|COPD_YEAST	4	P39926|SSO2_YEAST	9
Q04599|RM01_YEAST	19	P32795|YME1_YEAST	6	Q9URQ5|HTL1_YEAST	24	P36533|RM39_YEAST	26	Q12270|RBD2_YEAST	6	P53140|RMD9_YEAST	4			P43621|COPD_YEAST	4	P43583|BLM10_YEAST	1	P53617|NRD1_YEAST	6	Q05788|PNPH_YEAST	9	P38624|PSB1_YEAST	9	Q10740|LKHA4_YEAST	4
P42942|YG4I_YEAST	6	P41810|COPB_YEAST	4	P40016|RPN3_YEAST	3	P38779|CIC1_YEAST	9	Q12452|ERG27_YEAST	5	P25043|PSB2_YEAST	8			Q12329|HSP42_YEAST	9	P38129|TAF5_YEAST	5	P47122|GPN1_YEAST	6	P26755|RFA3_YEAST	27	Q99207|NOP14_YEAST	3	P25586|KRR1_YEAST	6
Q02892|NOG1_YEAST	3	P26754|RFA2_YEAST	13	P25623|SYP1_YEAST	3	P38626|NCB5R_YEAST	11	P20436|RPAB3_YEAST	10	Q04373|PUF6_YEAST	3			P38817|GGA2_YEAST	6	Q12270|RBD2_YEAST	6	P12754|EI2BD_YEAST	3	Q02772|PT191_YEAST	11	P53909|ADE_YEAST	10	P38758|TDA3_YEAST	4
P38682|GLO3_YEAST	6	Q12031|ACEB_YEAST	4	P36049|EBP2_YEAST	9	P40477|NU159_YEAST	2	P0CX28|RL44B_YEAST	15	P08456|PSS_YEAST	8			P52893|ALAM_YEAST	10	P46985|MNN11_YEAST	5	Q08954|YP199_YEAST	10	P53885|MDG1_YEAST	5	P27810|KTR1_YEAST	8	P37303|GLY1_YEAST	9
P07273|TFS2_YEAST	6	P32623|CRH2_YEAST	4	Q06177|TMA10_YEAST	12	P39705|NUP60_YEAST	5	P0CX27|RL44A_YEAST	15	Q08645|FOLE_YEAST	3			P53299|TIM13_YEAST	14	P48510|DSK2_YEAST	7	P53305|RT27_YEAST	26	P32502|EI2BB_YEAST	5	P38064|RM16_YEAST	12	P52490|UBC13_YEAST	12
P38221|CDS1_YEAST	2	P36006|MYO3_YEAST	1	P32611|RML2_YEAST	5	P32909|SMY2_YEAST	3	P36525|RM24_YEAST	9	P20435|RPAB2_YEAST	17			P06782|SNF1_YEAST	6	P47047|MTR4_YEAST	2	P38286|MKAR_YEAST	8	Q12207|NCE2_YEAST	8	Q02892|NOG1_YEAST	2	P32501|EI2BE_YEAST	4
Q08193|GAS5_YEAST	10	Q04439|MYO5_YEAST	2	Q12402|YOP1_YEAST	9	P39926|SSO2_YEAST	8	P08018|PBS2_YEAST	5	P53617|NRD1_YEAST	6			P38286|MKAR_YEAST	8	P32864|RAEP_YEAST	3	P11075|SEC7_YEAST	2	P37303|GLY1_YEAST	9	Q12270|RBD2_YEAST	6	P07274|PROF_YEAST	26
P34077|NIC96_YEAST	2	P07255|COX9_YEAST	31	P40029|MSRA_YEAST	9	P25373|GLRX1_YEAST	18	P53140|RMD9_YEAST	4	P24279|MCM3_YEAST	2			P35191|MDJ1_YEAST	6	P23594|PP2A1_YEAST	9	P38962|TVP23_YEAST	9	P50087|MIC26_YEAST	9	P39925|AFG3_YEAST	2	Q12285|MDY2_YEAST	8
P35842|PPAB_YEAST	3	P38698|PPX1_YEAST	5	P53172|SDS23_YEAST	6	P28263|UBC8_YEAST	10	P40858|RN49_YEAST	14	P38986|ASPG1_YEAST	6			P32602|SEC17_YEAST	9	P14743|NMT_YEAST	5	P19073|CDC42_YEAST	11	Q00245|RHO3_YEAST	7	P38771|RRF1_YEAST	8	P07273|TFS2_YEAST	8
P38693|PPAC_YEAST	3	Q04430|PANK_YEAST	6	P23615|SPT6_YEAST	2	Q08096|RCL1_YEAST	8	P25560|RER1_YEAST	10	P40363|SFGH_YEAST	7			P21827|RCC1_YEAST	3	Q6Q547|NOP10_YEAST	28	P35191|MDJ1_YEAST	6	Q07505|DLHH_YEAST	10	P25574|EMC1_YEAST	2	Q12018|CDC53_YEAST	4
P34223|UBX1_YEAST	7	P53731|ARPC2_YEAST	5	P40472|SIM1_YEAST	3	P38758|TDA3_YEAST	4	Q04371|ARMT1_YEAST	6	P53044|UFD1_YEAST	6			P24279|MCM3_YEAST	2	P35189|TAF14_YEAST	6	P32356|TREA_YEAST	4	P38929|ATC2_YEAST	3	Q06336|GGA1_YEAST	5	P54781|ERG5_YEAST	4
Q08230|SDHF2_YEAST	17	Q08096|RCL1_YEAST	8	P53617|NRD1_YEAST	6	P36154|AIM29_YEAST	13	Q99190|TECR_YEAST	3	P06786|TOP2_YEAST	2			P47119|ITPA_YEAST	10	P25655|NOT1_YEAST	2	Q06505|IWS1_YEAST	7	Q12270|RBD2_YEAST	6	Q03103|ERO1_YEAST	4	P46680|AIP1_YEAST	5
P32356|TREA_YEAST	3	P38089|PP2C4_YEAST	6	Q08965|BMS1_YEAST	2	P38866|FMO1_YEAST	7	P10507|MPPB_YEAST	4	Q06624|RHC31_YEAST	12			Q03124|RSC9_YEAST	3	Q04660|ERB1_YEAST	4	P38630|RFC1_YEAST	3	P38688|SRP72_YEAST	3	P17558|RTPT_YEAST	7	P10507|MPPB_YEAST	9
P36040|POC2_YEAST	6	P41903|PTE1_YEAST	7	Q12270|RBD2_YEAST	6	P24783|DBP2_YEAST	4	P00431|CCPR_YEAST	5	P36161|NU133_YEAST	3			P38787|PANE_YEAST	7	P40098|FMP10_YEAST	8	P37303|GLY1_YEAST	5	P38836|ECM14_YEAST	5	P53297|PBP1_YEAST	3	P32610|VATD_YEAST	11
P32611|RML2_YEAST	5	P04161|PUR3_YEAST	7	Q06146|YL257_YEAST	8	P53920|NM111_YEAST	2	P20424|SRP54_YEAST	6	P38922|HRB1_YEAST	5			P03962|PYRF_YEAST	8	Q99190|TECR_YEAST	3	Q6Q547|NOP10_YEAST	28	Q03124|RSC9_YEAST	3	Q01477|UBP3_YEAST	2	P07277|KIME_YEAST	6
Q03973|HMO1_YEAST	10	P40215|NDH1_YEAST	7	P32387|RM41_YEAST	6	P04051|RPC1_YEAST	1	P14743|NMT_YEAST	5	P32642|GLRX4_YEAST	6			Q6Q547|NOP10_YEAST	28	P38688|SRP72_YEAST	3	P19955|RT31_YEAST	19	P27810|KTR1_YEAST	6	P12612|TCPA_YEAST	5	P19524|MYO2_YEAST	2
P50861|RIB4_YEAST	22	Q03280|TOM1_YEAST	1	P21827|RCC1_YEAST	3	P32317|AFG1_YEAST	4	Q04458|HFD1_YEAST	4	Q03835|GLRX3_YEAST	6			P16547|OM45_YEAST	12	P36006|MYO3_YEAST	1	P14743|NMT_YEAST	5	P38286|MKAR_YEAST	8	Q08235|BRX1_YEAST	5	P38784|VMA22_YEAST	22
P32642|GLRX4_YEAST	10	P07991|OAT_YEAST	7	Q12496|YO098_YEAST	2	P20436|RPAB3_YEAST	13	P21304|PWP1_YEAST	5	P38732|EFM1_YEAST	4			P54000|SUB1_YEAST	8	Q04439|MYO5_YEAST	2	P20485|KICH_YEAST	3	P25373|GLRX1_YEAST	18	P38755|OSH7_YEAST	6	P36101|TCD2_YEAST	6
P38081|YBQ6_YEAST	4	P11914|MPPA_YEAST	5	P28789|HEM3_YEAST	10	P28789|HEM3_YEAST	10	P11075|SEC7_YEAST	2	P53885|MDG1_YEAST	4			P38630|RFC1_YEAST	3	Q12349|ATP14_YEAST	39	P32611|RML2_YEAST	5	P38624|PSB1_YEAST	9	P36533|RM39_YEAST	26	Q12500|AVL9_YEAST	3
P0CF35|FDH2_YEAST	18	Q04119|PPN1_YEAST	4	P25343|RV161_YEAST	7	Q02784|GLRX5_YEAST	19	P42847|RT18_YEAST	8	P35719|MRP8_YEAST	7			P38902|RPB11_YEAST	12	Q06344|ESF1_YEAST	3	P0CX28|RL44B_YEAST	14	Q02629|NU100_YEAST	3	P20424|SRP54_YEAST	6	P08456|PSS_YEAST	8
Q08911|FDH1_YEAST	11	Q04493|PFD5_YEAST	15	Q12207|NCE2_YEAST	12	P36000|AP1B1_YEAST	5	Q01477|UBP3_YEAST	2	P20604|PP11_YEAST	7			P11914|MPPA_YEAST	6	P45978|SCD6_YEAST	8	P0CX27|RL44A_YEAST	14	Q06523|YP148_YEAST	7	P42949|TIM16_YEAST	11	P43585|VTC2_YEAST	7
P21147|ACO1_YEAST	4	P47771|ALDH2_YEAST	4	P32626|ENOPH_YEAST	11	P32469|DPH5_YEAST	7	P47150|RT07_YEAST	8	Q03705|CG121_YEAST	12			P46683|YAR1_YEAST	8	P40053|AIM9_YEAST	4	Q12349|ATP14_YEAST	39	Q04344|HNT1_YEAST	16	P19812|UBR1_YEAST	1	P38817|GGA2_YEAST	8
Q03705|CG121_YEAST	12	P54114|ALDH3_YEAST	4	Q05788|PNPH_YEAST	9	P26754|RFA2_YEAST	13	P25451|PSB3_YEAST	12	Q07825|FRA1_YEAST	4			Q08421|ETT1_YEAST	6	P38071|ETR1_YEAST	5	P04050|RPB1_YEAST	1	Q08096|RCL1_YEAST	5	P0CX28|RL44B_YEAST	14	P07255|COX9_YEAST	31
P23595|PP2A2_YEAST	7	P47019|ALB1_YEAST	10	P40078|NSA2_YEAST	11	Q04430|PANK_YEAST	6	P38682|GLO3_YEAST	6	P53868|ALG9_YEAST	4			P39929|SNF7_YEAST	8	P40991|NOP2_YEAST	3	P53281|LSB1_YEAST	18	P53075|SHE10_YEAST	3	P0CX27|RL44A_YEAST	14	Q12452|ERG27_YEAST	6
P15274|AMPD_YEAST	6	P53600|COPZ_YEAST	9	Q3E752|SPO24_YEAST	52	P50896|PSP1_YEAST	3	Q02931|UTP17_YEAST	5	P32832|RSC7_YEAST	4			P00812|ARGI_YEAST	5	Q02884|ELP4_YEAST	8	P53073|EMC4_YEAST	9	Q06631|BFR2_YEAST	5	P12688|YPK1_YEAST	3	P38144|ISW1_YEAST	3
P50264|FMS1_YEAST	4	P38810|SFB3_YEAST	3	P25454|RAD51_YEAST	4	P21538|REB1_YEAST	3	P36041|EAP1_YEAST	3	P53877|IPI3_YEAST	6			P36047|SDS22_YEAST	5	P43609|RSC8_YEAST	5	P38902|RPB11_YEAST	12	Q06177|TMA10_YEAST	12	Q99190|TECR_YEAST	3	Q07688|YPD1_YEAST	17
P40485|SLM1_YEAST	5	P39002|LCF3_YEAST	4	Q08347|BDS1_YEAST	3	P32864|RAEP_YEAST	3	Q12207|NCE2_YEAST	8	Q03102|YMN1_YEAST	5			P38333|ENP1_YEAST	4	P34221|PP2C3_YEAST	3	P21304|PWP1_YEAST	5	P53295|RBG2_YEAST	7	P37254|ADCS_YEAST	5	P38789|SSF1_YEAST	5
P38127|RIM2_YEAST	6	P23615|SPT6_YEAST	2	P32902|RT04_YEAST	7	Q05123|ARP9_YEAST	6	P36517|RM04_YEAST	6	P0C0X0|RS28B_YEAST	34			P38166|SFT2_YEAST	12	Q08162|RRP44_YEAST	2	P40070|LSM4_YEAST	10	P32179|MET22_YEAST	6	P07277|KIME_YEAST	6	Q12153|SSF2_YEAST	5
Q06287|NEP1_YEAST	8	P38883|RIX1_YEAST	5	P53883|NOP13_YEAST	4	Q07540|FRDA_YEAST	14	P07255|COX9_YEAST	31	Q3E7X9|RS28A_YEAST	34			P47077|NOP9_YEAST	3	Q01477|UBP3_YEAST	2	P40362|UTP18_YEAST	5	Q06287|NEP1_YEAST	12	P36047|SDS22_YEAST	5	P32790|SLA1_YEAST	3
Q06218|DBP9_YEAST	5	P48836|VATG_YEAST	23	P00635|PPA5_YEAST	4	P34221|PP2C3_YEAST	3	Q3E841|YN034_YEAST	33	P47047|MTR4_YEAST	2			Q00772|SLT2_YEAST	9	P11075|SEC7_YEAST	1	P38922|HRB1_YEAST	5	Q04660|ERB1_YEAST	5	Q02884|ELP4_YEAST	5	P49954|NIT3_YEAST	17
Q08245|ZEO1_YEAST	12	Q02950|RT51_YEAST	8	P24031|PPA3_YEAST	4	Q06505|IWS1_YEAST	7	P32628|RAD23_YEAST	8	P47019|ALB1_YEAST	21			P21304|PWP1_YEAST	5	P32387|RM41_YEAST	6	P47047|MTR4_YEAST	2	P36521|RM11_YEAST	10	Q04935|COX20_YEAST	8	P08466|NUC1_YEAST	9
Q6Q547|NOP10_YEAST	28	P40087|DDI1_YEAST	7	P35842|PPAB_YEAST	4	Q08965|BMS1_YEAST	2	Q00873|CYT2_YEAST	8	P20485|KICH_YEAST	3			P53305|RT27_YEAST	26	Q03705|CG121_YEAST	12	P29468|PAP_YEAST	5	P32453|ATP11_YEAST	7	Q04430|PANK_YEAST	6	P36527|RM28_YEAST	19
Q12024|YTM1_YEAST	4	P43609|RSC8_YEAST	3	P38693|PPAC_YEAST	4	P38328|ARPC1_YEAST	8	Q12009|TRMB_YEAST	8	Q3E752|SPO24_YEAST	52			P47818|CCC1_YEAST	6	P38629|RFC3_YEAST	6	P16547|OM45_YEAST	10	P32610|VATD_YEAST	7	P32864|RAEP_YEAST	3	P17891|CLC1_YEAST	16
Q99207|NOP14_YEAST	3	P53192|GET1_YEAST	9	P07255|COX9_YEAST	31	P08539|GPA1_YEAST	5	Q01976|ADPP_YEAST	10	P38712|RRP3_YEAST	5			Q12019|MDN1_YEAST	1	P38861|NMD3_YEAST	7	Q07657|SHS1_YEAST	7	Q99207|NOP14_YEAST	3	P53044|UFD1_YEAST	6	Q04660|ERB1_YEAST	6
P27514|PHO91_YEAST	2	Q08548|ALE1_YEAST	4	P48582|BRO1_YEAST	2	P42826|XKS1_YEAST	3	Q08096|RCL1_YEAST	8	P38817|GGA2_YEAST	5			Q08548|ALE1_YEAST	5	P32349|RPC3_YEAST	4	Q06344|ESF1_YEAST	3	P53736|YN8O_YEAST	13	P41903|PTE1_YEAST	5	P38694|MSC7_YEAST	8
P38169|KMO_YEAST	4	O13563|RPN13_YEAST	18	P20424|SRP54_YEAST	3	P40016|RPN3_YEAST	3	P53044|UFD1_YEAST	13	P32469|DPH5_YEAST	7			Q12402|YOP1_YEAST	9	P25635|PWP2_YEAST	3	Q02884|ELP4_YEAST	8	P53927|NOP15_YEAST	10	P47158|CAF17_YEAST	6	P53332|COAD_YEAST	9
Q12402|YOP1_YEAST	9	Q03771|ACL4_YEAST	7	P38630|RFC1_YEAST	3	P45978|SCD6_YEAST	6	P32381|ARP2_YEAST	6	Q02931|UTP17_YEAST	3			P36161|NU133_YEAST	2	P32857|PTM1_YEAST	2	P38130|KTR3_YEAST	2	Q08645|FOLE_YEAST	4	P38922|HRB1_YEAST	5	P38169|KMO_YEAST	3
P38736|GOSR1_YEAST	8	P32891|DLD1_YEAST	4	P36161|NU133_YEAST	2	P47019|ALB1_YEAST	14	P39109|YCFI_YEAST	2	P43609|RSC8_YEAST	3			Q08647|PUS7_YEAST	3	Q01163|RT23_YEAST	5	P04037|COX4_YEAST	27	P17891|CLC1_YEAST	10	P08466|NUC1_YEAST	9	P38221|CDS1_YEAST	4
P39109|YCFI_YEAST	2	P40040|THO1_YEAST	14	P36018|YPT52_YEAST	9	P20433|RPB4_YEAST	11	P40471|AYR1_YEAST	13	P38129|TAF5_YEAST	5			P28625|YIM1_YEAST	5	P40485|SLM1_YEAST	3	P07347|ARD1_YEAST	6	P53044|UFD1_YEAST	6	P37303|GLY1_YEAST	5	Q12207|NCE2_YEAST	12
Q06336|GGA1_YEAST	5	P32469|DPH5_YEAST	7	P40341|YTA12_YEAST	4	P38333|ENP1_YEAST	4	P40462|TM108_YEAST	3	P25343|RV161_YEAST	7			Q03280|TOM1_YEAST	1	P07255|COX9_YEAST	31	P07273|TFS2_YEAST	5	P27472|GYS2_YEAST	4	Q08444|NOB1_YEAST	5	Q06505|IWS1_YEAST	10
P53111|ARI1_YEAST	8	Q07938|MTAP_YEAST	6	P36015|YKT6_YEAST	10	P38694|MSC7_YEAST	4	P34223|UBX1_YEAST	8	P35189|TAF14_YEAST	6			P53845|YIF1_YEAST	8	P53337|ERV29_YEAST	12	P20676|NUP1_YEAST	4	P38353|SSH1_YEAST	7	P19454|CSK22_YEAST	7	Q04773|YMW4_YEAST	17
P45818|ROK1_YEAST	3	Q06106|MRD1_YEAST	3	P38903|2A5D_YEAST	2	P32566|SMI1_YEAST	3	P19454|CSK22_YEAST	7	P38281|APD1_YEAST	6			P14743|NMT_YEAST	5	P20424|SRP54_YEAST	3	P37296|STV1_YEAST	2	P38089|PP2C4_YEAST	6	P21304|PWP1_YEAST	3	Q04217|DHR1_YEAST	2
P21304|PWP1_YEAST	3	P39931|SS120_YEAST	11	P34221|PP2C3_YEAST	4	Q00245|RHO3_YEAST	7	Q06493|YLH47_YEAST	7	Q08235|BRX1_YEAST	8			P25374|NFS1_YEAST	7	P53883|NOP13_YEAST	4	P43609|RSC8_YEAST	5	Q12250|RPN5_YEAST	4	Q00245|RHO3_YEAST	7	P32611|RML2_YEAST	5
Q12031|ACEB_YEAST	3	P38130|KTR3_YEAST	4	P23337|GYS1_YEAST	6	Q04217|DHR1_YEAST	2	P43585|VTC2_YEAST	4	P81450|ATP18_YEAST	14			Q06678|RM35_YEAST	12	P32523|PRP19_YEAST	5	P32335|MSS51_YEAST	5	P25626|IMG1_YEAST	12	Q04305|UTP15_YEAST	6	O13563|RPN13_YEAST	18
P43585|VTC2_YEAST	3	P23369|RM25_YEAST	17	P27929|NAM9_YEAST	3	P38230|QOR_YEAST	6	P34241|URB1_YEAST	1	P0CX28|RL44B_YEAST	14			P81451|ATP19_YEAST	24	P43585|VTC2_YEAST	3	P00431|CCPR_YEAST	11	Q08225|DPP3_YEAST	3	P34222|PTH2_YEAST	12	P42941|SERB_YEAST	8
P32857|PTM1_YEAST	3	Q12133|SPC3_YEAST	15	P48231|TCB2_YEAST	2	P43621|COPD_YEAST	4	P38885|AIM46_YEAST	11	P0CX27|RL44A_YEAST	14			P32643|TMT1_YEAST	8	Q3E764|TMA7_YEAST	28	Q12091|DAP1_YEAST	14	P81450|ATP18_YEAST	25	P32774|T2AG_YEAST	24	P32485|HOG1_YEAST	8
P34216|EDE1_YEAST	2	P46683|YAR1_YEAST	20	P13517|CAPZB_YEAST	8	P53305|RT27_YEAST	26	P38130|KTR3_YEAST	4	P47045|TIM54_YEAST	8			P38861|NMD3_YEAST	7	P53845|YIF1_YEAST	13	P38071|ETR1_YEAST	7	Q06406|LSM6_YEAST	48	P43619|NADC_YEAST	7	P27692|SPT5_YEAST	3
P40078|NSA2_YEAST	7	P53297|PBP1_YEAST	3	Q6Q560|ISD11_YEAST	20	P35732|DEF1_YEAST	3	Q08179|MDM38_YEAST	4	P32523|PRP19_YEAST	5			P43585|VTC2_YEAST	3	Q99287|SEY1_YEAST	2	P36018|YPT52_YEAST	9	P53332|COAD_YEAST	9	P25043|PSB2_YEAST	8	Q06506|RRP9_YEAST	4
P48415|SEC16_YEAST	2	P39518|LCF2_YEAST	3	Q02875|SYH1_YEAST	4	Q12451|OSH2_YEAST	1	P31382|PMT2_YEAST	4	Q08347|BDS1_YEAST	3			P53883|NOP13_YEAST	4	Q12329|HSP42_YEAST	6	Q12402|YOP1_YEAST	9	P25043|PSB2_YEAST	8	P32521|PAN1_YEAST	2	P40319|ELO3_YEAST	8
Q12207|NCE2_YEAST	12	P06104|UBC2_YEAST	31	P38074|HMT1_YEAST	6	P32387|RM41_YEAST	9	P12754|EI2BD_YEAST	3	P32264|PROB_YEAST	4			P38071|ETR1_YEAST	5	P21538|REB1_YEAST	2	P38840|ARO9_YEAST	4	P38221|CDS1_YEAST	2	Q12349|ATP14_YEAST	40	P53011|SEH1_YEAST	7
P32899|IMP3_YEAST	8	P38817|GGA2_YEAST	5	P32335|MSS51_YEAST	4	Q3E752|SPO24_YEAST	52	P53008|CWH41_YEAST	3	P32387|RM41_YEAST	6			Q06625|GDE_YEAST	1	P39517|DHH1_YEAST	6	Q08096|RCL1_YEAST	5	P0CX28|RL44B_YEAST	14	Q02772|PT191_YEAST	11	P09032|EI2BG_YEAST	6
Q04458|HFD1_YEAST	4	P47008|SFH5_YEAST	6	P53723|YN8B_YEAST	4	P53081|NIF3_YEAST	11	P32864|RAEP_YEAST	3	Q04279|SEG1_YEAST	2			Q9URQ5|HTL1_YEAST	24	Q03761|TAF12_YEAST	4	P48510|DSK2_YEAST	7	P0CX27|RL44A_YEAST	14	P81450|ATP18_YEAST	25	P53860|PDR16_YEAST	7
P54114|ALDH3_YEAST	3	P32319|VPS10_YEAST	1	P16547|OM45_YEAST	7	P40509|COPE_YEAST	7	P07277|KIME_YEAST	6	Q05123|ARP9_YEAST	4			P32902|RT04_YEAST	7	P39929|SNF7_YEAST	8	P36041|EAP1_YEAST	3	P13517|CAPZB_YEAST	8	P12687|RM02_YEAST	5	P32864|RAEP_YEAST	5
P47771|ALDH2_YEAST	3	Q12030|TAF10_YEAST	17	P53200|EFM5_YEAST	10	P32379|PSA5_YEAST	8	P38712|RRP3_YEAST	5	P28789|HEM3_YEAST	10			Q05933|ARPC3_YEAST	10	P81450|ATP18_YEAST	24	Q06218|DBP9_YEAST	3	Q06505|IWS1_YEAST	6	P38129|TAF5_YEAST	4	P39994|PXP1_YEAST	6
P25369|LSB5_YEAST	8	P48445|BPL1_YEAST	3	Q06449|PIN3_YEAST	14	P38314|SDS24_YEAST	7	P25454|RAD51_YEAST	4	P40986|CDC1_YEAST	4			Q02931|UTP17_YEAST	4	P38323|CLPX_YEAST	4	P53330|RT102_YEAST	11	P25560|RER1_YEAST	10	P40485|SLM1_YEAST	4	P32566|SMI1_YEAST	3
Q05123|ARP9_YEAST	4	P36161|NU133_YEAST	2	P47119|ITPA_YEAST	10	Q08235|BRX1_YEAST	7	P30822|XPO1_YEAST	2	P31383|2AAA_YEAST	5			P32832|RSC7_YEAST	4	P42940|ETFB_YEAST	6	P17064|FCY2_YEAST	4	P17558|RTPT_YEAST	5	Q12028|AP1G1_YEAST	3	P32266|MGM1_YEAST	5
P23337|GYS1_YEAST	3	P47047|MTR4_YEAST	2	P25582|SPB1_YEAST	5	P40362|UTP18_YEAST	5	P53297|PBP1_YEAST	3	P38144|ISW1_YEAST	2			P37296|STV1_YEAST	2	P34223|UBX1_YEAST	10	P38281|APD1_YEAST	6	P12754|EI2BD_YEAST	3	P32356|TREA_YEAST	4	P53063|DXO_YEAST	6
P52286|SKP1_YEAST	14	P07273|TFS2_YEAST	6	P19454|CSK22_YEAST	5	Q12207|NCE2_YEAST	12	Q02772|PT191_YEAST	11	Q99190|TECR_YEAST	3			P48415|SEC16_YEAST	1	P21827|RCC1_YEAST	3	P38682|GLO3_YEAST	8	P32335|MSS51_YEAST	5	P53960|YNE0_YEAST	7	P15496|IDI1_YEAST	15
Q06625|GDE_YEAST	2	P35189|TAF14_YEAST	6	P38080|AKL1_YEAST	1	P21771|RT28_YEAST	12	P38169|KMO_YEAST	4	P32356|TREA_YEAST	3			P39106|MNN1_YEAST	3	Q12207|NCE2_YEAST	12	P42949|TIM16_YEAST	16	Q12434|GDIR_YEAST	20	P00401|COX1_YEAST	5	P46151|MTHR1_YEAST	2
P38817|GGA2_YEAST	4	Q12349|ATP14_YEAST	39	P81450|ATP18_YEAST	14	Q12270|RBD2_YEAST	6	Q08645|FOLE_YEAST	3	P39962|KC13_YEAST	5			P81450|ATP18_YEAST	24	P53305|RT27_YEAST	26	P47133|EMC2_YEAST	7	P69771|DID2_YEAST	11	P35189|TAF14_YEAST	10	Q07914|TIM14_YEAST	13
P04050|RPB1_YEAST	1	P39107|MNN9_YEAST	5	P36000|AP1B1_YEAST	2	P47047|MTR4_YEAST	2	P35719|MRP8_YEAST	7	P57744|TIM8_YEAST	18			P53905|LSM7_YEAST	13	Q12117|MRH1_YEAST	8	P38523|GRPE_YEAST	8	P36047|SDS22_YEAST	8	P32335|MSS51_YEAST	4	P53008|CWH41_YEAST	3
P36016|LHS1_YEAST	2	P20436|RPAB3_YEAST	13	P39979|HPA3_YEAST	9	P25560|RER1_YEAST	9	Q06053|DUS3_YEAST	4	P47133|EMC2_YEAST	7			Q01163|RT23_YEAST	4	Q00245|RHO3_YEAST	7	P38314|SDS24_YEAST	5	P38882|UTP9_YEAST	3	P36520|RM10_YEAST	7	Q03124|RSC9_YEAST	5
Q01477|UBP3_YEAST	3	Q07505|DLHH_YEAST	5	P16649|TUP1_YEAST	3	P53550|DCP2_YEAST	3	Q96VH4|HBN1_YEAST	21	Q01477|UBP3_YEAST	2			P36040|POC2_YEAST	6	P40040|THO1_YEAST	8	P38129|TAF5_YEAST	3	P07273|TFS2_YEAST	6	P50086|PSD10_YEAST	11	Q06685|VIP1_YEAST	2
P32335|MSS51_YEAST	4	Q03674|PLB2_YEAST	8	Q06523|YP148_YEAST	4	P53303|ZPR1_YEAST	3	P25270|MRM1_YEAST	8	P36152|DRE2_YEAST	6			P22353|RM08_YEAST	11	P21306|ATP5E_YEAST	35	P38629|RFC3_YEAST	6	P38985|SRP14_YEAST	18	P47018|MTC1_YEAST	6	P38986|ASPG1_YEAST	6
P38765|YHI9_YEAST	5	P25560|RER1_YEAST	9	P39109|YCFI_YEAST	1	P08456|PSS_YEAST	17	P19881|PNPP_YEAST	6	P16649|TUP1_YEAST	3			P39109|YCFI_YEAST	1	Q12024|YTM1_YEAST	4	Q04660|ERB1_YEAST	3	P38741|RIM4_YEAST	5	Q02931|UTP17_YEAST	4	P36533|RM39_YEAST	26
P32501|EI2BE_YEAST	3	P53733|RT19_YEAST	21	P43585|VTC2_YEAST	2	Q06705|CSR1_YEAST	5	Q06678|RM35_YEAST	10	P38866|FMO1_YEAST	7			Q06493|YLH47_YEAST	7	P39979|HPA3_YEAST	9	P53011|SEH1_YEAST	5	P33755|NPL4_YEAST	4	P24279|MCM3_YEAST	2	P36520|RM10_YEAST	10
P27809|KRE2_YEAST	4	P21827|RCC1_YEAST	3	P89105|CTR9_YEAST	2	P40515|FIS1_YEAST	12	P81450|ATP18_YEAST	14	P40462|TM108_YEAST	3			Q06218|DBP9_YEAST	3	P42073|REF2_YEAST	4	P50861|RIB4_YEAST	14	P25372|TRX3_YEAST	16	P25626|IMG1_YEAST	12	P53738|TR112_YEAST	13
P39966|PP2C2_YEAST	6	P32857|PTM1_YEAST	2	Q02931|UTP17_YEAST	4	P08518|RPB2_YEAST	2	P47133|EMC2_YEAST	7	P27809|KRE2_YEAST	6			P32523|PRP19_YEAST	5	P41903|PTE1_YEAST	5	Q06631|BFR2_YEAST	3	P46985|MNN11_YEAST	5	P21560|CBP3_YEAST	5	P11938|RAP1_YEAST	3
P40580|BZRD_YEAST	8	P32523|PRP19_YEAST	5	Q02159|UBC7_YEAST	10	P38144|ISW1_YEAST	2	Q03088|SVL3_YEAST	3	P29703|FNTA_YEAST	7			Q99287|SEY1_YEAST	2	P53905|LSM7_YEAST	13	P08018|PBS2_YEAST	5	P39929|SNF7_YEAST	12	P47075|VTC4_YEAST	2	P22855|MAN1_YEAST	2
Q06697|CDC73_YEAST	8	P42847|RT18_YEAST	8	Q00582|GTR1_YEAST	6	P39985|DPO5_YEAST	2	P38866|FMO1_YEAST	7	Q00402|NUM1_YEAST	1			Q04660|ERB1_YEAST	3	P47818|CCC1_YEAST	6	P39714|BDH1_YEAST	8	P54003|SUR7_YEAST	6	Q07688|YPD1_YEAST	17	P36006|MYO3_YEAST	1
P48606|TBCA_YEAST	18	P53305|RT27_YEAST	26	P37254|ADCS_YEAST	2	P42847|RT18_YEAST	10	Q02908|ELP3_YEAST	3	P36016|LHS1_YEAST	3			P39962|KC13_YEAST	5	P32317|AFG1_YEAST	4	P53044|UFD1_YEAST	6	P40029|MSRA_YEAST	9	Q06406|LSM6_YEAST	38	Q04439|MYO5_YEAST	2
P43535|GCN20_YEAST	3	P53040|TAF6_YEAST	4	P38779|CIC1_YEAST	5	Q06287|NEP1_YEAST	10	Q9URQ5|HTL1_YEAST	24	P20424|SRP54_YEAST	3			P38789|SSF1_YEAST	4	P49687|NU145_YEAST	2	Q02772|PT191_YEAST	11	P39705|NUP60_YEAST	5	P39106|MNN1_YEAST	2	Q00402|NUM1_YEAST	1
P32331|YMC1_YEAST	7	P25635|PWP2_YEAST	2	Q06218|DBP9_YEAST	3	P34216|EDE1_YEAST	2	P32643|TMT1_YEAST	7	P36049|EBP2_YEAST	6			Q12153|SSF2_YEAST	4	P40078|NSA2_YEAST	7	P27809|KRE2_YEAST	8	Q05027|TAF9_YEAST	11	Q07897|CMS1_YEAST	7	Q05567|SGPL_YEAST	3
P42945|UTP10_YEAST	1	Q04305|UTP15_YEAST	5	Q06630|MHR1_YEAST	14	P40075|SCS2_YEAST	11	P35189|TAF14_YEAST	6	Q06630|MHR1_YEAST	9			P32387|RM41_YEAST	7	P37296|STV1_YEAST	2	P43583|BLM10_YEAST	1	Q99190|TECR_YEAST	3	P32179|MET22_YEAST	6	P38929|ATC2_YEAST	3
P38883|RIX1_YEAST	3	Q08645|FOLE_YEAST	5	P53905|LSM7_YEAST	13	P27810|KTR1_YEAST	8	P49687|NU145_YEAST	2	P32790|SLA1_YEAST	1			P36049|EBP2_YEAST	5	Q06449|PIN3_YEAST	14	Q01477|UBP3_YEAST	2	P32387|RM41_YEAST	6	Q08685|CLP1_YEAST	5	P53632|PAP2_YEAST	3
P54003|SUR7_YEAST	6	P36047|SDS22_YEAST	5	P34216|EDE1_YEAST	2	P53632|PAP2_YEAST	3	P38345|SDHF4_YEAST	16	P25451|PSB3_YEAST	12			P57744|TIM8_YEAST	18	P47133|EMC2_YEAST	7	Q00245|RHO3_YEAST	13	P34221|PP2C3_YEAST	3	Q08245|ZEO1_YEAST	12	P36024|SIS2_YEAST	6
P38071|ETR1_YEAST	11	P35191|MDJ1_YEAST	5	P36069|PMU1_YEAST	8	P07277|KIME_YEAST	6	P53305|RT27_YEAST	26	P21147|ACO1_YEAST	5			P38281|APD1_YEAST	5	P22353|RM08_YEAST	11	P34241|URB1_YEAST	2	Q12251|YP011_YEAST	9	P54003|SUR7_YEAST	6	P11491|PPB_YEAST	5
P48743|RFX1_YEAST	2	Q06146|YL257_YEAST	8	Q12486|YOR31_YEAST	7	Q05933|ARPC3_YEAST	11	P34216|EDE1_YEAST	2	P38555|YPT31_YEAST	9			P53281|LSB1_YEAST	15	P38779|CIC1_YEAST	9	Q03761|TAF12_YEAST	4	P0CF35|FDH2_YEAST	11	Q08732|HRK1_YEAST	3	P22353|RM08_YEAST	11
P32771|FADH_YEAST	3	P38789|SSF1_YEAST	4	Q06493|YLH47_YEAST	7	P43561|FET5_YEAST	4	P47818|CCC1_YEAST	6	Q05933|ARPC3_YEAST	10			P53066|YGZ2_YEAST	10	P15274|AMPD_YEAST	3	P15496|IDI1_YEAST	12	Q08911|FDH1_YEAST	7	P32387|RM41_YEAST	6	P18900|COQ1_YEAST	5
Q06506|RRP9_YEAST	3	Q12153|SSF2_YEAST	4	P39705|NUP60_YEAST	5	Q07825|FRA1_YEAST	4	P53629|ARE2_YEAST	2	P40078|NSA2_YEAST	7			P37254|ADCS_YEAST	2	P53941|IMP4_YEAST	5	Q12207|NCE2_YEAST	12	P40471|AYR1_YEAST	13	P47047|MTR4_YEAST	2	Q07505|DLHH_YEAST	10
P81450|ATP18_YEAST	24	P53140|RMD9_YEAST	5	P50861|RIB4_YEAST	17	Q99190|TECR_YEAST	3	P09950|HEM1_YEAST	4	P54000|SUB1_YEAST	8			P34221|PP2C3_YEAST	3	P38817|GGA2_YEAST	5	Q01476|UBP2_YEAST	1	P48527|SYYM_YEAST	5	P07347|ARD1_YEAST	6	P38166|SFT2_YEAST	17
P36049|EBP2_YEAST	6	P38081|YBQ6_YEAST	8	P53318|COQ6_YEAST	5	P25043|PSB2_YEAST	8	Q03124|RSC9_YEAST	3	P38080|AKL1_YEAST	1			P53849|GIS2_YEAST	17	P50861|RIB4_YEAST	17	P38903|2A5D_YEAST	2	Q07825|FRA1_YEAST	4	P32843|YME2_YEAST	2	P42949|TIM16_YEAST	11
P36520|RM10_YEAST	7	P40096|NCB1_YEAST	16	P04806|HXKA_YEAST	4	Q02772|PT191_YEAST	11	P00163|CYB_YEAST	4	Q07505|DLHH_YEAST	8			P15274|AMPD_YEAST	3	P32628|RAD23_YEAST	6	Q05027|TAF9_YEAST	11	P43609|RSC8_YEAST	5	Q08412|CUE5_YEAST	12	P38328|ARPC1_YEAST	7
P40693|RLP7_YEAST	7	Q08347|BDS1_YEAST	3	Q12125|GET4_YEAST	9	P27466|KCC1_YEAST	4	P03873|MBI2_YEAST	4	P38523|GRPE_YEAST	8			P50861|RIB4_YEAST	17	P36533|RM39_YEAST	26	Q06493|YLH47_YEAST	7	P36533|RM39_YEAST	26	P35732|DEF1_YEAST	6	P39106|MNN1_YEAST	3
P53172|SDS23_YEAST	5	P32864|RAEP_YEAST	4	P30771|NAM7_YEAST	3	P20676|NUP1_YEAST	3	Q9ZZW7|MBI3_YEAST	3	P23615|SPT6_YEAST	2			P05374|CHO2_YEAST	2	P39518|LCF2_YEAST	3	P53868|ALG9_YEAST	8	P21147|ACO1_YEAST	5	P17891|CLC1_YEAST	10	P53914|NAT10_YEAST	2
P40477|NU159_YEAST	2	Q12270|RBD2_YEAST	6	P19812|UBR1_YEAST	1	Q02884|ELP4_YEAST	5	P03879|MBI4_YEAST	3	P25454|RAD51_YEAST	4			P39979|HPA3_YEAST	9	P25588|MRC1_YEAST	3	P81450|ATP18_YEAST	24	P27614|CBPS_YEAST	3	P39705|NUP60_YEAST	7	P38067|UGA2_YEAST	5
P40096|NCB1_YEAST	16	Q12402|YOP1_YEAST	9	P33760|PEX6_YEAST	3	P32451|BIOB_YEAST	7	Q10740|LKHA4_YEAST	5	P34217|PIN4_YEAST	4			P17649|GABAT_YEAST	5	P36123|SA190_YEAST	2	P89105|CTR9_YEAST	2	P38779|CIC1_YEAST	6	P32794|AFG2_YEAST	4	P46985|MNN11_YEAST	5
P53224|ORM1_YEAST	13	P39742|SEC72_YEAST	13	P38861|NMD3_YEAST	3	P53551|H1_YEAST	10	Q12445|POM34_YEAST	5	P38130|KTR3_YEAST	5			P53550|DCP2_YEAST	2	P25582|SPB1_YEAST	5	P39929|SNF7_YEAST	8	Q07897|CMS1_YEAST	7	P43583|BLM10_YEAST	1	Q07381|TSR1_YEAST	3
P17649|GABAT_YEAST	10	P05374|CHO2_YEAST	2	P38221|CDS1_YEAST	2	P32331|YMC1_YEAST	7	O13297|CET1_YEAST	3	Q9URQ5|HTL1_YEAST	24			Q03771|ACL4_YEAST	5	P40483|YIK8_YEAST	5	P32485|HOG1_YEAST	6	P48360|ADRO_YEAST	4	P38765|YHI9_YEAST	5	P35179|SC61G_YEAST	22
Q08421|ETT1_YEAST	6	P14164|ABF1_YEAST	2	P36533|RM39_YEAST	26	Q08641|AB140_YEAST	4	P38789|SSF1_YEAST	4	P33755|NPL4_YEAST	4			P32347|DCUP_YEAST	4	P32657|CHD1_YEAST	2	P52918|MSN5_YEAST	1	Q06506|RRP9_YEAST	3	P50101|UBP15_YEAST	2	Q08732|HRK1_YEAST	4
P81451|ATP19_YEAST	24	Q12298|YD061_YEAST	3	Q01846|MDM1_YEAST	2	P31383|2AAA_YEAST	5	Q12153|SSF2_YEAST	4	P25655|NOT1_YEAST	1			Q03655|GAS3_YEAST	7	Q02354|UTP6_YEAST	4	P38810|SFB3_YEAST	5	Q08245|ZEO1_YEAST	12	Q03705|CG121_YEAST	12	P37254|ADCS_YEAST	6
Q08096|RCL1_YEAST	5	P40483|YIK8_YEAST	6			P53617|NRD1_YEAST	6	P47124|HOC1_YEAST	4	P34216|EDE1_YEAST	2			P30665|MCM4_YEAST	4	P40563|AIM21_YEAST	4	Q05933|ARPC3_YEAST	10	P53883|NOP13_YEAST	4	P30822|XPO1_YEAST	2	Q12034|SLF1_YEAST	6
P40081|MGDP1_YEAST	6	Q03102|YMN1_YEAST	5			P38624|PSB1_YEAST	9	P36016|LHS1_YEAST	3	P25582|SPB1_YEAST	5			P36533|RM39_YEAST	26	P38221|CDS1_YEAST	2	P50623|UBC9_YEAST	13	P38281|APD1_YEAST	6	P40362|UTP18_YEAST	4	P38074|HMT1_YEAST	9
Q12329|HSP42_YEAST	5	Q99287|SEY1_YEAST	5			P27514|PHO91_YEAST	3	P38688|SRP72_YEAST	3	P39685|PO152_YEAST	2			P49687|NU145_YEAST	2	P38130|KTR3_YEAST	4	P32832|RSC7_YEAST	4	P38630|RFC1_YEAST	2	P27514|PHO91_YEAST	4	P28817|HIBCH_YEAST	3
P38351|PAF1_YEAST	4	P53941|IMP4_YEAST	9			P36049|EBP2_YEAST	8	P19073|CDC42_YEAST	11	P22855|MAN1_YEAST	2			P40098|FMP10_YEAST	6	Q12486|YOR31_YEAST	7	P21269|CCA1_YEAST	5	P05453|ERF3_YEAST	3	P48360|ADRO_YEAST	4	P32909|SMY2_YEAST	3
P28263|UBC8_YEAST	10	P57744|TIM8_YEAST	18			P31384|CCR4_YEAST	4	P46985|MNN11_YEAST	4	P53550|DCP2_YEAST	1			P39715|ECM1_YEAST	8	P32347|DCUP_YEAST	4	P17649|GABAT_YEAST	7	Q9URQ5|HTL1_YEAST	24	Q06631|BFR2_YEAST	3	P38172|MRX3_YEAST	9
Q03655|GAS3_YEAST	6	Q08245|ZEO1_YEAST	12			P20424|SRP54_YEAST	5	P53883|NOP13_YEAST	4	Q12298|YD061_YEAST	3			Q12389|DBP10_YEAST	2	P17649|GABAT_YEAST	5	P80428|ARP4_YEAST	4	P36528|RM17_YEAST	11	Q08096|RCL1_YEAST	5	Q05926|GLRX8_YEAST	19
P13586|ATC1_YEAST	2	P0CE41|HAP1_YEAST	2			P35189|TAF14_YEAST	6	Q02884|ELP4_YEAST	5	P50108|MNN10_YEAST	4					P30665|MCM4_YEAST	2	Q05050|EIS1_YEAST	2	P37254|ADCS_YEAST	2	Q06506|RRP9_YEAST	3	Q04458|HFD1_YEAST	4
P53550|DCP2_YEAST	2	P32335|MSS51_YEAST	4			P25451|PSB3_YEAST	12	P20676|NUP1_YEAST	2	Q12153|SSF2_YEAST	4					P53313|SDA1_YEAST	2	Q07844|RIX7_YEAST	2	P35719|MRP8_YEAST	6	P11914|MPPA_YEAST	5	Q03088|SVL3_YEAST	4
Q12009|TRMB_YEAST	5	P46969|RPE_YEAST	8			P38682|GLO3_YEAST	5	P57744|TIM8_YEAST	18	P38789|SSF1_YEAST	4					Q06493|YLH47_YEAST	7	P13517|CAPZB_YEAST	8	P38087|YMC2_YEAST	9	P27466|KCC1_YEAST	5	P37299|QCR10_YEAST	35
P20424|SRP54_YEAST	3	P32347|DCUP_YEAST	8			Q06493|YLH47_YEAST	7	P32264|PROB_YEAST	4	P46151|MTHR1_YEAST	2					P21560|CBP3_YEAST	5	P32386|YBT1_YEAST	1	Q02908|ELP3_YEAST	3	P53883|NOP13_YEAST	4	P39985|DPO5_YEAST	4
P42846|KRI1_YEAST	3	Q08965|BMS1_YEAST	1			Q99258|RIB3_YEAST	19	P17649|GABAT_YEAST	7	Q08193|GAS5_YEAST	6					Q02931|UTP17_YEAST	4	Q12018|CDC53_YEAST	2	Q03102|YMN1_YEAST	5	P07273|TFS2_YEAST	6	P47150|RT07_YEAST	11
P27466|KCC1_YEAST	5	Q05933|ARPC3_YEAST	10			P32492|MYO4_YEAST	1	P39929|SNF7_YEAST	8	P32457|CDC3_YEAST	3							P36533|RM39_YEAST	26	Q12496|YO098_YEAST	2	P28263|UBC8_YEAST	10	Q12250|RPN5_YEAST	4
P39979|HPA3_YEAST	10	P53877|IPI3_YEAST	5			P32643|TMT1_YEAST	11	P43561|FET5_YEAST	4	Q12517|DCP1_YEAST	12							Q06336|GGA1_YEAST	5	P37267|CBP4_YEAST	13	Q12402|YOP1_YEAST	9	Q08208|NOP12_YEAST	3
Q12466|TCB1_YEAST	2	Q04371|ARMT1_YEAST	4			P38902|RPB11_YEAST	12	P38081|YBQ6_YEAST	6	Q07540|FRDA_YEAST	14							P57744|TIM8_YEAST	18	P53552|THO2_YEAST	1	P32597|STH1_YEAST	2	P38130|KTR3_YEAST	4
Q06630|MHR1_YEAST	13	P45978|SCD6_YEAST	8			P12754|EI2BD_YEAST	3	Q12402|YOP1_YEAST	9	Q12402|YOP1_YEAST	9							P53550|DCP2_YEAST	1	P28737|MSP1_YEAST	5	P32802|TMN1_YEAST	4	P39109|YCFI_YEAST	2
P37254|ADCS_YEAST	3	P38889|SKN7_YEAST	4			Q08347|BDS1_YEAST	3	P42949|TIM16_YEAST	11	P54003|SUR7_YEAST	6							P32502|EI2BB_YEAST	6	P48582|BRO1_YEAST	2	Q03201|RT10_YEAST	12	P38732|EFM1_YEAST	6
P41735|COQ7_YEAST	9	P10823|GPA2_YEAST	6			Q12496|YO098_YEAST	2	P40533|TED1_YEAST	3	P38221|CDS1_YEAST	2							P10662|RT01_YEAST	6	P05374|CHO2_YEAST	2	Q02908|ELP3_YEAST	4	P20051|PYRC_YEAST	7
P35732|DEF1_YEAST	2	P25644|PAT1_YEAST	3			P38341|MIC12_YEAST	23	P21827|RCC1_YEAST	3	P17883|SKI3_YEAST	1							P32387|RM41_YEAST	6	P43621|COPD_YEAST	4	P53040|TAF6_YEAST	5	P35719|MRP8_YEAST	10
P12686|RT13_YEAST	6	P14743|NMT_YEAST	5			P57744|TIM8_YEAST	18	P27514|PHO91_YEAST	3	Q06169|PEX30_YEAST	5							P53040|TAF6_YEAST	4	Q12402|YOP1_YEAST	9	P50108|MNN10_YEAST	4	P34222|PTH2_YEAST	9
P32317|AFG1_YEAST	4	P35184|SQT1_YEAST	4			P32523|PRP19_YEAST	5	P38129|TAF5_YEAST	3	P53883|NOP13_YEAST	4							Q04781|LTN1_YEAST	1	Q03705|CG121_YEAST	12	P36152|DRE2_YEAST	6	Q12451|OSH2_YEAST	1
P04161|PUR3_YEAST	7	P32178|CHMU_YEAST	7			P46151|MTHR1_YEAST	2	P41819|DIM1_YEAST	7	P39107|MNN9_YEAST	9							P53066|YGZ2_YEAST	10	P43619|NADC_YEAST	5	P46682|AP3B_YEAST	2	P38688|SRP72_YEAST	5
P52891|NUP84_YEAST	3	P81450|ATP18_YEAST	14			Q96VH4|HBN1_YEAST	19	P36049|EBP2_YEAST	6	P32597|STH1_YEAST	2							P24279|MCM3_YEAST	2	Q12389|DBP10_YEAST	3	P05374|CHO2_YEAST	2	P41903|PTE1_YEAST	5
Q12349|ATP14_YEAST	40	P32643|TMT1_YEAST	8			P38922|HRB1_YEAST	5	P36150|SUMT_YEAST	4	P53905|LSM7_YEAST	13							P42846|KRI1_YEAST	3	P28625|YIM1_YEAST	8	P40165|NNRE_YEAST	9	P36528|RM17_YEAST	7
Q07716|AIM6_YEAST	8	Q06449|PIN3_YEAST	13			Q03774|TRM82_YEAST	7	P27810|KTR1_YEAST	5	Q03761|TAF12_YEAST	4							P32657|CHD1_YEAST	2	Q05933|ARPC3_YEAST	10	P19073|CDC42_YEAST	11	Q12515|PAR32_YEAST	8
Q03761|TAF12_YEAST	4	P36149|BET3_YEAST	11			Q08179|MDM38_YEAST	5	Q12298|YD061_YEAST	3	P33759|RT05_YEAST	6							P53905|LSM7_YEAST	13	P40078|NSA2_YEAST	7	P39929|SNF7_YEAST	8	Q04493|PFD5_YEAST	15
P32898|CYM1_YEAST	3	P32387|RM41_YEAST	7			P36047|SDS22_YEAST	5	P40016|RPN3_YEAST	3	P50087|MIC26_YEAST	9							P47035|NET1_YEAST	2	P50109|PSP2_YEAST	6	P23337|GYS1_YEAST	5	P33755|NPL4_YEAST	4
P36533|RM39_YEAST	26	P17883|SKI3_YEAST	1			P14743|NMT_YEAST	5	P38080|AKL1_YEAST	1	Q92331|VPS5_YEAST	3							Q05931|HSP7Q_YEAST	3	Q04175|SXM1_YEAST	2	P37299|QCR10_YEAST	21	Q04177|UTP5_YEAST	4
P16892|FUS3_YEAST	6	P16547|OM45_YEAST	12			P29468|PAP_YEAST	3	P15496|IDI1_YEAST	12	P41819|DIM1_YEAST	7							P18963|IRA1_YEAST	1	Q03761|TAF12_YEAST	4	P16892|FUS3_YEAST	6	P20424|SRP54_YEAST	8
P38199|HEK2_YEAST	6	P40340|TBP7_YEAST	1			P38797|PP2C7_YEAST	5	P37296|STV1_YEAST	2	P21538|REB1_YEAST	2							P28625|YIM1_YEAST	5	P29468|PAP_YEAST	4	P21538|REB1_YEAST	3	Q12406|ARP7_YEAST	5
Q06494|PLR1_YEAST	6	P53905|LSM7_YEAST	13			P47096|3HAO_YEAST	19	Q02354|UTP6_YEAST	4	Q03281|HEH2_YEAST	5							P38912|IF1A_YEAST	20	P32657|CHD1_YEAST	1	P52918|MSN5_YEAST	1	Q99190|TECR_YEAST	3
Q04305|UTP15_YEAST	4	Q02931|UTP17_YEAST	4			P53883|NOP13_YEAST	4	P47068|BBC1_YEAST	3	P53115|INO80_YEAST	2							P48582|BRO1_YEAST	2	P40496|RT25_YEAST	7	P53927|NOP15_YEAST	10	Q06010|STE23_YEAST	2
Q08818|MSC6_YEAST	4	P25588|MRC1_YEAST	4			P53183|YGD9_YEAST	9	P38861|NMD3_YEAST	4									P33313|CNS1_YEAST	5	P15496|IDI1_YEAST	12	P40496|RT25_YEAST	7	P49687|NU145_YEAST	4
P40362|UTP18_YEAST	5	Q99258|RIB3_YEAST	12			P38789|SSF1_YEAST	4	P15179|SYDM_YEAST	4											Q08285|RRP40_YEAST	11	P05453|ERF3_YEAST	4	P53044|UFD1_YEAST	9
P40038|PCL6_YEAST	5	P53299|TIM13_YEAST	16			Q12153|SSF2_YEAST	4	P38234|RFS1_YEAST	10											P47001|CIS3_YEAST	8	P34223|UBX1_YEAST	9	P51601|GCH1_YEAST	6
P80428|ARP4_YEAST	4	P46985|MNN11_YEAST	4			P81450|ATP18_YEAST	14	P25635|PWP2_YEAST	2											Q08193|GAS5_YEAST	6	P48415|SEC16_YEAST	1	Q01519|COX12_YEAST	25
Q12032|AIM41_YEAST	10	P04806|HXKA_YEAST	4			Q6Q547|NOP10_YEAST	28	P40991|NOP2_YEAST	4											P37838|NOP4_YEAST	3	P40078|NSA2_YEAST	7	Q01477|UBP3_YEAST	2
P32523|PRP19_YEAST	5	Q01163|RT23_YEAST	5			P38817|GGA2_YEAST	4	P25582|SPB1_YEAST	5											P02381|RMAR_YEAST	8	P38630|RFC1_YEAST	2	P40089|LSM5_YEAST	27
P53845|YIF1_YEAST	14	P43535|GCN20_YEAST	5			P40319|ELO3_YEAST	8	P48231|TCB2_YEAST	2											Q03655|GAS3_YEAST	8	P25582|SPB1_YEAST	5	P38624|PSB1_YEAST	9
Q08641|AB140_YEAST	3	P31383|2AAA_YEAST	5			P17883|SKI3_YEAST	2	P04806|HXKA_YEAST	4											P48415|SEC16_YEAST	1	P46989|ATG27_YEAST	8	P43621|COPD_YEAST	4
Q12189|RPIA_YEAST	11	P43585|VTC2_YEAST	2			P22276|RPC2_YEAST	2	P40078|NSA2_YEAST	7											P50108|MNN10_YEAST	4	P40157|VID27_YEAST	3	Q12096|GNT1_YEAST	6
P36101|TCD2_YEAST	4	P53250|TWF1_YEAST	7			P23201|SPA2_YEAST	2	P53905|LSM7_YEAST	13											P39962|KC13_YEAST	5	P32264|PROB_YEAST	6	P81450|ATP18_YEAST	25
P22023|KRE5_YEAST	1	P38074|HMT1_YEAST	7			P39929|SNF7_YEAST	8	P53868|ALG9_YEAST	3											Q08979|KEL3_YEAST	4	P38682|GLO3_YEAST	4	P38716|YHR2_YEAST	8
P53905|LSM7_YEAST	13	P38903|2A5D_YEAST	2			P22855|MAN1_YEAST	2	P36161|NU133_YEAST	2											P57744|TIM8_YEAST	18	P38138|GLU2A_YEAST	2	P27472|GYS2_YEAST	4
P22353|RM08_YEAST	11	P34216|EDE1_YEAST	2			P23615|SPT6_YEAST	2	P40040|THO1_YEAST	8											P39965|SYPM_YEAST	3	P14743|NMT_YEAST	5	Q12270|RBD2_YEAST	6
P38810|SFB3_YEAST	2	P36040|POC2_YEAST	6			Q02931|UTP17_YEAST	5	P34217|PIN4_YEAST	4											P22855|MAN1_YEAST	3	P28737|MSP1_YEAST	5	P47096|3HAO_YEAST	15
		P29468|PAP_YEAST	3			P39965|SYPM_YEAST	3	P47141|RT26_YEAST	12											P12683|HMDH1_YEAST	4	Q9URQ5|HTL1_YEAST	24	P32832|RSC7_YEAST	6
		Q06493|YLH47_YEAST	7			P40517|YRB2_YEAST	5	P32790|SLA1_YEAST	1											P38903|2A5D_YEAST	2	P06785|TYSY_YEAST	7	P38698|PPX1_YEAST	4
		P32386|YBT1_YEAST	1			P47068|BBC1_YEAST	2	P53550|DCP2_YEAST	3											P29703|FNTA_YEAST	7	P47122|GPN1_YEAST	6	P40533|TED1_YEAST	3
		P25574|EMC1_YEAST	3			P45818|ROK1_YEAST	5	Q02629|NU100_YEAST	3											P04050|RPB1_YEAST	1	P57744|TIM8_YEAST	18	P13393|TBP_YEAST	8
		P40078|NSA2_YEAST	7			P25454|RAD51_YEAST	4	Q12329|HSP42_YEAST	5											P38682|GLO3_YEAST	4	P36161|NU133_YEAST	2	P53075|SHE10_YEAST	3
		P43612|SA155_YEAST	2			Q06218|DBP9_YEAST	3	P32347|DCUP_YEAST	4											P38162|MIX23_YEAST	13	P53941|IMP4_YEAST	5	P09734|TBA3_YEAST	5
		P38630|RFC1_YEAST	2			P50861|RIB4_YEAST	17	P37254|ADCS_YEAST	2											P14743|NMT_YEAST	5	P49687|NU145_YEAST	2	P33775|PMT1_YEAST	4
		Q07688|YPD1_YEAST	17			P35184|SQT1_YEAST	4	P32803|EMP24_YEAST	13											P80428|ARP4_YEAST	4	P32657|CHD1_YEAST	1	P53334|SCW4_YEAST	6
		P40204|RUXG_YEAST	29			P09032|EI2BG_YEAST	1	P05374|CHO2_YEAST	3											P32832|RSC7_YEAST	4	P30657|PSB7_YEAST	11	P38341|MIC12_YEAST	22
		P32329|YPS1_YEAST	4			P43609|RSC8_YEAST	3	P47035|NET1_YEAST	2											P49687|NU145_YEAST	2	P38221|CDS1_YEAST	2	Q06218|DBP9_YEAST	4
		P39106|MNN1_YEAST	2			P38889|SKN7_YEAST	4	Q03761|TAF12_YEAST	6											P34223|UBX1_YEAST	10	P29366|BEM1_YEAST	3	P36047|SDS22_YEAST	8
		Q03655|GAS3_YEAST	7			P46985|MNN11_YEAST	4	P50861|RIB4_YEAST	17											P15274|AMPD_YEAST	2	P38351|PAF1_YEAST	7	P28789|HEM3_YEAST	10
		P53200|EFM5_YEAST	10			P05374|CHO2_YEAST	2	Q12675|ATC4_YEAST	1											P47133|EMC2_YEAST	7			P53955|SLM2_YEAST	4
		Q08647|PUS7_YEAST	3			P38281|APD1_YEAST	6													P46682|AP3B_YEAST	2			P38861|NMD3_YEAST	7
		P47031|IML2_YEAST	3			P54000|SUB1_YEAST	8													P53881|RM22_YEAST	6			Q06608|PDXH_YEAST	16
		P39010|AKR1_YEAST	3			P20485|KICH_YEAST	3													P36016|LHS1_YEAST	3			P47064|AP3S_YEAST	18
		P22517|KCC2_YEAST	4			P38130|KTR3_YEAST	4													P36152|DRE2_YEAST	6			P40157|VID27_YEAST	6
		P38221|CDS1_YEAST	2			P04161|PUR3_YEAST	7													P53905|LSM7_YEAST	13			P39962|KC13_YEAST	5
		Q00776|AP1M1_YEAST	4			P36041|EAP1_YEAST	3													P46683|YAR1_YEAST	8			P25642|IMG2_YEAST	13
		P21375|OSM1_YEAST	5			P53905|LSM7_YEAST	13													P53219|IMO32_YEAST	5			P07347|ARD1_YEAST	6
		P54000|SUB1_YEAST	8			P30657|PSB7_YEAST	12													P42846|KRI1_YEAST	3			Q06631|BFR2_YEAST	3
		P20051|PYRC_YEAST	7			P13517|CAPZB_YEAST	8													P40033|RSM18_YEAST	14			P38741|RIM4_YEAST	5
						P38630|RFC1_YEAST	2													P47035|NET1_YEAST	2			P21147|ACO1_YEAST	5
						Q12298|YD061_YEAST	3													P25635|PWP2_YEAST	2			P47912|LCF4_YEAST	5
						P38069|MNN2_YEAST	4													P17649|GABAT_YEAST	4			P37838|NOP4_YEAST	3
						Q07897|CMS1_YEAST	8													P40362|UTP18_YEAST	3			P37370|VRP1_YEAST	4
						Q12486|YOR31_YEAST	7																	P36046|MIA40_YEAST	4
						P32775|GLGB_YEAST	3																	P38197|PLPHP_YEAST	10
						P36040|POC2_YEAST	6																	Q9URQ5|HTL1_YEAST	24
						P40078|NSA2_YEAST	7																	P38628|AGM1_YEAST	4
						Q07395|SYO1_YEAST	3																	P15179|SYDM_YEAST	3
						P32832|RSC7_YEAST	4																	Q05123|ARP9_YEAST	4
						P47035|NET1_YEAST	4																	P38902|RPB11_YEAST	7
						P39010|AKR1_YEAST	3																	P47158|CAF17_YEAST	4
						P32790|SLA1_YEAST	1																	Q07897|CMS1_YEAST	7
						P25655|NOT1_YEAST	1																	P20435|RPAB2_YEAST	10
						P32347|DCUP_YEAST	4																	P28625|YIM1_YEAST	5
						P38221|CDS1_YEAST	2																	P06786|TOP2_YEAST	1
						P21339|MSB1_YEAST	3																	P32264|PROB_YEAST	7
						P38810|SFB3_YEAST	2																	Q08193|GAS5_YEAST	6
						P38162|MIX23_YEAST	10																	P53969|SAM50_YEAST	4
																								P32523|PRP19_YEAST	5
																								Q05788|PNPH_YEAST	9
																								P32347|DCUP_YEAST	6
																								P22354|RM20_YEAST	8
																								P41543|OST1_YEAST	6
																								P39010|AKR1_YEAST	5
																								Q12349|ATP14_YEAST	40
																								P19454|CSK22_YEAST	9
																								Q03921|DOP1_YEAST	1
																								P30665|MCM4_YEAST	3
																								P38630|RFC1_YEAST	3
																								P40188|RGI2_YEAST	13
																								P53081|NIF3_YEAST	11
																								Q06493|YLH47_YEAST	7
																								P00812|ARGI_YEAST	5
																								Q06336|GGA1_YEAST	5
																								Q04430|PANK_YEAST	6
																								P40078|NSA2_YEAST	13
																								P47133|EMC2_YEAST	7
																								Q05515|SVF1_YEAST	7
																								P35189|TAF14_YEAST	10
																								P35207|SKI2_YEAST	1
																								P25270|MRM1_YEAST	8
																								P47045|TIM54_YEAST	10
																								Q12298|YD061_YEAST	3
																								P53140|RMD9_YEAST	7
																								Q06625|GDE_YEAST	2
																								Q02908|ELP3_YEAST	3
																								P38682|GLO3_YEAST	6
																								P25635|PWP2_YEAST	2
																								P40581|GPX3_YEAST	18
																								P25655|NOT1_YEAST	1
																								P38109|YBY9_YEAST	3
																								P47037|SMC3_YEAST	3
																								P39929|SNF7_YEAST	8
																								P32331|YMC1_YEAST	7
																								P32505|NAB2_YEAST	4
																								P47154|STE24_YEAST	5
																								P40165|NNRE_YEAST	9
																								Q04438|SPG4_YEAST	18
																								P38912|IF1A_YEAST	20
																								Q96VH4|HBN1_YEAST	20
																								Q03761|TAF12_YEAST	4
																								Q05584|GLO2_YEAST	8
																								P47124|HOC1_YEAST	5
																								P32386|YBT1_YEAST	2
																								P36161|NU133_YEAST	2
																								Q06523|YP148_YEAST	4
																								P87108|TIM10_YEAST	23
																								P53905|LSM7_YEAST	13
																								Q3E764|TMA7_YEAST	28
																								P36135|UTH1_YEAST	4
																								P50101|UBP15_YEAST	2
																								P36152|DRE2_YEAST	6
																								Q12024|YTM1_YEAST	4
																								P36049|EBP2_YEAST	4
																								Q02884|ELP4_YEAST	5
																								P38736|GOSR1_YEAST	12
																								P53219|IMO32_YEAST	5
																								P14747|PP2B2_YEAST	3
																								P06785|TYSY_YEAST	7
																								P38129|TAF5_YEAST	3
																								P53292|RT35_YEAST	6
																								P53954|ALG11_YEAST	3
																								P48415|SEC16_YEAST	1
																								P49573|CTR1_YEAST	5
																								P40498|UTP25_YEAST	2
																								P37267|CBP4_YEAST	13
																								P36016|LHS1_YEAST	3
																								P38792|RRP4_YEAST	7
																								Q03102|YMN1_YEAST	5
																								P48231|TCB2_YEAST	2
																								P40033|RSM18_YEAST	14
																								P32451|BIOB_YEAST	5
																								Q08096|RCL1_YEAST	5
																								P50108|MNN10_YEAST	4
																								Q06344|ESF1_YEAST	3
																								P42838|LEM3_YEAST	5
																								Q08245|ZEO1_YEAST	12
																								P29468|PAP_YEAST	3
																								P40496|RT25_YEAST	7
																								P47006|RPA34_YEAST	8
																								Q03705|CG121_YEAST	12
																								P32379|PSA5_YEAST	7
																								P38351|PAF1_YEAST	4
																								P27514|PHO91_YEAST	4
																								P25335|ALLC_YEAST	6
																								Q12263|GIN4_YEAST	2
																								P22517|KCC2_YEAST	4
																								P38810|SFB3_YEAST	4
																								P40362|UTP18_YEAST	3
																								P02381|RMAR_YEAST	8
																								Q08979|KEL3_YEAST	3
																								P25618|CWH43_YEAST	2
																								P43590|YFH6_YEAST	3
																								P53742|NOG2_YEAST	3
																								P32319|VPS10_YEAST	2
																								P57744|TIM8_YEAST	18
																								P39742|SEC72_YEAST	10
																								P38793|TRM5_YEAST	3
																								P04161|PUR3_YEAST	7
																								Q03148|SNZ1_YEAST	16
																								P38903|2A5D_YEAST	2
																								P53868|ALG9_YEAST	3
																								P47035|NET1_YEAST	3
																								Q12389|DBP10_YEAST	2
																								Q07589|YD144_YEAST	6
																								Q6Q547|NOP10_YEAST	38
																								P28737|MSP1_YEAST	5
																								Q03201|RT10_YEAST	12
																								P33313|CNS1_YEAST	5
																								Q03497|STE20_YEAST	2
																								P06245|KAPB_YEAST	10
