# Supplementary material for: Proteome Dynamics During Transition From Exponential to Stationary Phase Under Aerobic and Anaerobic Conditions in Yeast
Source: Mol Cell Proteomics. 2023 Apr 17;22(6):100552. doi: 10.1016/j.mcpro.2023.100552 (PMC10227427; doi:10.1016/j.mcpro.2023.100552)
Supplement: Supplementary Table S8 [file mmc9.xlsx]

## Sheet: Overview
SI Table 8. Number of significantly up- and downregulated proteins during the transition between growth phases under aerobic conditions in wild-type (WT) yeast. Protein abundance changes were normalized to the former growth phase. A p-value threshold of 0.05 was used to determine significant proteins and a fold change threshold of 1.25 (log2 foldchange of +/- 0.32) was used to select up- or downr…
	phase	#proteins quantified	#significant	#upregulated	#downregulated
	Aerobic
	ME-LE	998	38	12	21
	LE-ED	998	74	67	4
	ED-MD	1168	327	125	24
	MD-MS	1168	318	90	34
	ME-MS	1168	659	364	174
	Aerobic
LE/ME	Upregulated in LE	PDI1	VPS1	MAL12	MAL32	ARO2	GCD6	FSH1	GSH1	MRPL35	SDS23	CGI121	MRPL24
	Downregulated in LE	ICL1	TDH2	ALD4	GGC1	YDL124W	GAS1	AIM17	CAT2	SSD1	SUP35	CYB2	DBP2	THR1	GAR1	CTA1	KTR1	TUP1	UTP18	BFR2	CDC28	PRP43
ED/LE	Upregulated in ED	ICL1	CIT1	TDH2	PET9	HSP104	ALD4	POR1	ATP2	QCR2	KGD1	FUM1	WTM1	MDH1	GGC1	SFC1	HSP26	GUT2	EMI2	MCR1	HXT6	UGP1	HXT7	YDL124W	NDI1	YNK1	MAL12	MAL32	SDH2	GAS1	SDH1	AIM17	CAT2	LSP1	PST2	GRE3	COX2	PRB1	TPS1	AGX1	TSL1	VMA5	PEP4	ATP20	HXT4	SSD1	SUP35	CYB2	HXK1
	Downregulated in ED	RPP1A	OLE1	CPA1	SDS23
MD/ED	Upregulated in MD	ACO1	ATP1	ALD6	ICL1	CIT1	ACH1	PET9	MLS1	ALD4	POR1	ATP2	ACS1	PCK1	MIR1	QCR2	KGD1	COR1	PDH1	FUM1	WTM1	MDH1	CIT2	SFC1	IDH2	LPD1	ATP5	GUT2	LEU4	IDP2	PIL1	IDH1	MCR1	NDI1	ADH2	YNK1	ATP7	YAT1	MAL12	MAL32	RPT4	SDH2	SDH1	DUG1	CAT2	PRX1	LSC1	PST2	COX2
	Downregulated in MD	GDH1	CDC19	PDC1	ADH1	GPP1	RPS11B	RPS11A	RPL12B	RPL12A	RPS9B	RPS9A	RPS8B	RPS8A	RPL18A	RPL18B	YPT1	RPL37A	RPL30	RPL26B	HXT4	RPL42B	RPL42A	CPA1	RCL1
MS/MD	Upregulated in MS	SSA1	ACO1	ATP1	HSP60	ALD6	ICL1	CIT1	SSC1	ACH1	PET9	MLS1	ARG56	ALD4	POR1	GLT1	ATP2	RNR4	ACS1	PCK1	MIR1	QCR2	IDP1	AAT2	KGD1	ARG1	COR1	PDH1	FUM1	WTM1	MDH1	ACT1	GGC1	SFC1	IDH2	ERG10	LPD1	ATP5	ADK1	GUT2	LEU4	IDP2	IDH1	MCR1	SIS1	ERG20	INO1	APE2	NDI1
	Downregulated in MS	ENO2	PGK1	URA2	CDC19	SSA2	PDC1	TDH3	EFT1	SSB1	PGI1	YEF3	TKL1	ADH1	GND1	SHM2	PFK2	RPL3	TAL1	RPL7A	TEF4	RPL7B	RPL2B	RPL2A	GPM1	RPS1B	FBA1	RPS4B	RPS4A	RPS2	RPL13B	RPL13A	RPS3	RPS5	RPP0	LYS20	GPP1	RPS6B	RPS6A	RPL6B	RPS16B	RPS16A	RPL10	TPI1	RPS13	SEC53	RPL12B	RPL12A	ASC1
MS/ME	Upregulated in MS	SSA1	HSP82	ACO1	ATP1	HSP60	ALD6	ICL1	CIT1	SSC1	UBA1	ACH1	PET9	MLS1	HSP104	ARG5	6	ALD4	POR1	GLT1	ATP2	RNR4	ACS1	PCK1	ACS2	MIR1	YHB1	QCR2	IDP1	AAT2	TDH1	KGD1	ARG1	COR1	SSA4	PDH1	FUM1	WTM1	MDH1	ACT1	CIT2	NCP1	GGC1	FRD1	SFC1	IDH2	VPS1	HSP26	ERG10
	Downregulated in MS	ENO2	PGK1	URA2	GDH1	CDC19	SSA2	PDC1	TDH3	EFT1	SSB2	HSC82	SSB1	PGI1	YEF3	DLD3	TEF1	TKL1	ADH1	GND1	PMA1	SHM2	TDH2	RPL8A	PFK2	RPL3	TAL1	RPL8B	RPL7A	TEF4	RPL7B	RPL2B	RPL2A	SSZ1	GPM1	RPS1B	FBA1	RPS4B	RPS4A	RPS7A	RPS7B	RPS2	RPL13B	RPS1A	RPL13A	RPS3	RPS5	RPP0	RPL16B
[truncated: 317 more columns]

## Sheet: WT_O2_global_average_revised
Protein Intensities WT, O2 -> ME | LE | ED | MD | MS																							Changes transition into next growth phase, ME->LE->ED->MD->MS, and full transition ME->MS
		WT O2 Mid-Exponential average				WT O2 Late-Exponential average				WT O2 Early-Diauxic average				WT O2 Mid-Diauxic average				WT O2 Mid-Stationary average					ME->LE					LE->ED					ED->MD					MD->MS					Full transition
Gene name	Accession	Corrected Protein Intensity	Ratio (to bridging sample)	stdev	detected in # biological replicates	Corrected Protein Intensity	Ratio (to bridging sample)	stdev	detected in # biological replicates	Corrected Protein Intensity	Ratio (to bridging sample)	stdev	detected in # biological replicates	Corrected Protein Intensity	Ratio (to bridging sample)	stdev	detected in # biological replicates	Corrected Protein Intensity	Ratio (to bridging sample)	stdev	detected in # biological replicates		significance (p-value)	fold change	relativ stdev	power (calc p)	power (alpha 0.05)	significance (p-value)	fold change	relativ stdev	power (calc p)	power (alpha 0.05)	significance (p-value)	fold change	relativ stdev	power (calc p)	power (alpha 0.05)	significance (p-value)	fold change	relativ stdev	power (calc p)	power (alpha 0.05)	significance (p-value)	fold change	relativ stdev	power (calc p)	power (alpha 0.05)
ENO2	P00925	2.87443e+07	1.74987	0.15886	3	3.07318e+07	1.90806	0.249733	3	3.12309e+07	1.87665	0.14799	3	2.74914e+07	1.62086	0.0853177	3	1.78393e+07	1.02	0.0226809	3		0.415644	1.0904	0.0907841	0.661181	0.725771	0.862423	0.983537	0.130883	0.864023	0.504758	0.0757523	0.8637	0.0788585	0.469041	0.918787	0.00431109	0.629293	0.0526373	0.914152	1	0.0140098	0.582898	0.0907841	0.83626	0.999999
PGK1	P00560	9.73521e+07	1.61809	0.0326685	3	1.15269e+08	1.8412	0.283482	3	1.16987e+08	1.92111	0.0519798	3	9.78369e+07	1.57956	0.0561848	3	6.30373e+07	0.993663	0.0226211	3		0.305451	1.13788	0.0201895	1	1	0.675821	1.0434	0.153966	0.693127	0.523443	0.00154648	0.822214	0.0270572	0.634047	1	0.000951807	0.629075	0.0355699	0.91885	1	2.93162e-05	0.614094	0.0201895	0.698563	1
MET6	P05694	6.40102e+07	1.16787	0.0603214	3	7.02447e+07	1.24327	0.184426	3	6.82926e+07	1.23024	0.0340757	3	6.09053e+07	1.07887	0.0263598	3	5.88563e+07	1.01807	0.0477874	3		0.559412	1.06457	0.0516509	0.837818	0.806213	0.914565	0.989517	0.148339	0.914883	0.501507	0.00448545	0.876957	0.0276984	0.523119	0.999998	0.145863	0.943646	0.0244328	0.832492	0.980631	0.0302873	0.871735	0.0516509	0.498672	0.988521
URA2	P07259	1.32538e+07	1.18415	0.0395075	3	1.33443e+07	1.1261	0.164221	3	1.23731e+07	1.09317	0.0352201	3	1.19328e+07	1.03599	0.036583	3	1.09147e+07	0.925034	0.0200998	3		0.606537	0.950984	0.0333638	0.905874	0.865209	0.764072	0.970757	0.145831	0.770793	0.512004	0.123021	0.947694	0.0322182	0.556648	0.899295	0.0178408	0.892897	0.035312	0.530259	0.998252	0.00214165	0.781183	0.0333638	0.717068	1
GDH1	P07262	1.4121e+07	1.67208	0.053001	3	1.34008e+07	1.62777	0.237404	3	1.5229e+07	1.78504	0.0370615	3	8.80777e+06	1.01394	0.0241022	3	7.86966e+06	0.884446	0.115682	3		0.779824	0.973499	0.0316976	0.867161	0.672501	0.369859	1.09661	0.145846	0.496785	0.616576	2.73269e-05	0.568025	0.0207623	0.76555	1	0.187865	0.872283	0.0237707	0.999993	1	0.00232956	0.528949	0.0316976	0.999968	1
CDC19	P00549	5.50379e+07	2.13402	0.022106	3	5.39223e+07	1.94014	0.453461	3	5.50756e+07	2.11056	0.0613548	3	4.31221e+07	1.62664	0.138477	3	2.48841e+07	0.91654	0.0523177	3		0.536222	0.909148	0.0103588	1	1	0.582951	1.08784	0.233726	0.619549	0.540919	0.0144939	0.770715	0.0290704	0.998946	1	0.0064465	0.563455	0.0851303	0.756479	1	9.99147e-05	0.42949	0.0103588	1	1
SSA2	P10592	1.8876e+06	1.9556	0.171071	3	1.26843e+06	1.67882	0.377891	3	1.56979e+06	1.59513	0.0412886	3	1.38814e+06	1.39075	0.0995237	3	1.11154e+06	1.08052	0.019355	3		0.337208	0.858467	0.0874775	0.817715	0.898179	0.738908	0.95015	0.225093	0.747864	0.514603	0.0546843	0.871875	0.0258842	0.993772	1	0.028857	0.776932	0.071561	0.680822	0.998734	0.0117014	0.552527	0.0874775	0.877801	1
SSA1	P10591	783547	0.52607	0.012286	3	666402	0.504269	0.0912876	3	1.1023e+06	0.730321	0.00188977	3	1.34456e+06	0.876128	0.0151742	3	1.61447e+06	1.02546	0.0420907	3		0.720353	0.958559	0.0233542	0.969756	0.926426	0.0502388	1.44828	0.181029	0.629413	0.988269	0.00319159	1.19965	0.00258759	1	1	0.0165004	1.17044	0.0173197	0.999995	1	0.00118287	1.94928	0.0233542	1	1
FAS1	P07149	7.88689e+06	0.81688	0.0320227	3	8.17772e+06	0.849519	0.133263	3	8.07362e+06	0.82756	0.0115667	3	8.64225e+06	0.870164	0.0209127	3	9.92203e+06	0.975177	0.0199582	3		0.716306	1.03996	0.0392012	0.863583	0.733532	0.802537	0.974151	0.156869	0.806403	0.508137	0.0511033	1.05148	0.0139768	0.916114	0.999886	0.00328382	1.12068	0.0240331	0.561343	1	0.00367312	1.19378	0.0392012	0.575504	1
PDC1	P06169	6.04055e+07	2.61081	0.0834044	3	5.48399e+07	2.38726	0.533524	3	5.58591e+07	2.38019	0.118968	3	4.42511e+07	1.85945	0.1048	3	2.36055e+07	0.968837	0.0455627	3		0.544744	0.914374	0.0319457	0.995297	0.993886	0.984003	0.99704	0.223488	0.984005	0.500053	0.00494474	0.781218	0.0499823	0.534464	0.999997	0.00140471	0.521034	0.0563607	0.850158	1	6.45687e-05	0.371086	0.0319457	0.894781	1
FAS2	P19097	6.27739e+06	0.861745	0.0395361	3	6.24262e+06	0.855138	0.125719	3	6.50796e+06	0.880066	0.0110242	3	6.76294e+06	0.899622	0.0191893	3	7.64095e+06	0.99003	0.00230012	3		0.937541	0.992333	0.0458792	0.938832	0.508368	0.764433	1.02915	0.147016	0.770997	0.51174	0.218039	1.02222	0.0125265	0.764604	0.926344	0.0136995	1.1005	0.0213304	0.850219	1	0.029874	1.14887	0.0458792	0.724158	0.999237
CPA2	P03965	1.09024e+07	1.21873	0.0466804	3	9.23345e+06	1.0037	0.135007	3	8.49041e+06	0.937325	0.0227456	3	9.85263e+06	1.0697	0.0300122	3	9.84301e+06	1.04339	0.026016	3		0.0974941	0.823563	0.0383025	0.997596	0.999999	0.485311	0.933868	0.134509	0.554317	0.56799	0.0046131	1.14122	0.0242665	0.790725	1	0.31644	0.975407	0.0280567	0.522775	0.685987	0.00958925	0.856127	0.0383025	0.562729	0.999919
MET10	P39692	4.73374e+06	1.09375	0.0208264	3	5.36596e+06	1.25871	0.163997	3	4.91687e+06	1.12298	0.00786048	3	4.84447e+06	1.08762	0.010032	3	4.51715e+06	0.991394	0.0177783	3		0.222157	1.15082	0.0190412	1	1	0.287988	0.892167	0.13029	0.473396	0.669706	0.0098821	0.968509	0.00699967	0.741154	0.999998	0.00317926	0.91153	0.00922381	0.987658	1	0.00318816	0.906414	0.0190412	0.53217	1
TDH3	P00359	4.22803e+06	1.52242	0.052273	3	4.58095e+06	1.4219	0.243144	3	4.54176e+06	1.61294	0.0423167	3	3.85459e+06	1.35849	0.103061	3	2.95102e+06	1.00507	0.0484848	3		0.550978	0.933976	0.0343355	0.957401	0.947448	0.305534	1.13436	0.170999	0.476192	0.65588	0.0359431	0.842243	0.0262357	0.997977	1	0.0144469	0.739846	0.0758645	0.585914	0.999647	0.000238391	0.660182	0.0343355	0.561202	1
EFT1	P32324	3.09055e+07	1.39205	0.0280203	3	3.07626e+07	1.29522	0.256752	3	2.83379e+07	1.26018	0.0331592	3	2.50883e+07	1.09699	0.0326746	3	2.20726e+07	0.942374	0.0392645	3		0.581371	0.930443	0.0201288	0.999835	0.999685	0.835848	0.972949	0.19823	0.838079	0.505595	0.00371958	0.870503	0.026313	0.57443	1	0.0069194	0.859051	0.0297855	0.699244	1	0.000167471	0.676969	0.0201288	0.915436	1
ACC1	Q00955	6.63914e+06	0.921297	0.0178899	3	5.71577e+06	0.795022	0.112627	3	5.61726e+06	0.771212	0.0114496	3	6.54801e+06	0.884752	0.0151961	3	7.48993e+06	0.986729	0.0213939	3		0.189007	0.862937	0.0194182	1	1	0.749927	0.970051	0.141665	0.757791	0.513324	0.000715083	1.14722	0.0148463	0.836845	1	0.00364334	1.11526	0.0171756	0.85589	1	0.0162781	1.07102	0.0194182	0.677036	0.999872
SSB2	P40150	986173	1.34862	0.0908728	3	1.27007e+06	1.35006	0.111755	3	983916	1.32587	0.0510608	3	852419	1.12978	0.0892351	3	814380	1.05599	0.0269786	3		0.987071	1.00107	0.0673822	0.987073	0.500076	0.757141	0.982088	0.0827781	0.765158	0.513951	0.0418331	0.8521	0.0385111	0.909481	0.999946	0.28611	0.934693	0.0789848	0.471027	0.669436	0.0231904	0.78302	0.0673822	0.653083	0.999158
HSC82	P15108	3.43337e+06	1.3031	0.058753	3	3.07719e+06	1.11783	0.193305	3	3.10527e+06	1.16252	0.0281161	3	2.70217e+06	0.993881	0.0516675	3	2.81611e+06	1.01139	0.126339	3		0.233839	0.857822	0.0450872	0.988508	0.998901	0.728804	1.03998	0.17293	0.738884	0.515894	0.0146311	0.854938	0.0241855	0.972514	1	0.840139	1.01762	0.0519856	0.853096	0.533542	0.0397886	0.776145	0.0450872	0.98552	1
HSP82	P02829	697080	0.57946	0.0868206	3	733561	0.663706	0.0492482	3	1.00442e+06	0.810336	0.0178767	3	1.09007e+06	0.865335	0.0832796	3	1.33019e+06	1.03326	0.0516745	3		0.235338	1.14539	0.14983	0.46909	0.717317	0.0248065	1.22093	0.0742018	0.600741	0.997847	0.371258	1.06787	0.0220609	0.99604	0.998519	0.0517028	1.19406	0.0962397	0.476987	0.958082	0.00327279	1.78314	0.14983	0.600744	1
PFK1	P16861	5.54862e+06	1.17659	0.00948528	3	6.76899e+06	1.27802	0.19873	3	5.8783e+06	1.23365	0.0466724	3	5.52358e+06	1.13982	0.0370411	3	4.8367e+06	0.975256	0.0324009	3		0.469985	1.08621	0.0080617	1	1	0.739544	0.965282	0.155498	0.748624	0.514839	0.0555287	0.923937	0.0378327	0.493249	0.957469	0.00466224	0.855625	0.0324974	0.533377	0.999998	0.0052786	0.828886	0.0080617	1	1
SSB1	P11484	1.01134e+06	1.79733	0.0416852	3	1.29751e+06	1.60998	0.18256	3	892192	1.56818	0.043494	3	754835	1.30336	0.0252326	3	630655	1.06078	0.0392675	3		0.213311	0.89576	0.0231928	0.999842	0.999998	0.733472	0.97404	0.113393	0.743208	0.51559	0.00211571	0.831125	0.0277353	0.639433	1	0.00170916	0.813884	0.0193597	0.949393	1	2.47418e-05	0.590198	0.0231928	0.569532	1
PGI1	P12709	1.0883e+07	1.23352	0.0382463	3	1.19021e+07	1.39442	0.147959	3	1.27946e+07	1.43199	0.068022	3	1.1523e+07	1.26837	0.0480265	3	8.90418e+06	0.95748	0.026469	3		0.194707	1.13044	0.0310057	0.999303	0.999992	0.717857	1.02695	0.106108	0.730399	0.519112	0.0320646	0.885736	0.0475016	0.487919	0.985477	0.00192029	0.754891	0.0378648	0.676014	1	0.00090158	0.776217	0.0310057	0.586831	1
YEF3	P16521	1.26491e+07	1.90829	0.0641201	3	1.14935e+07	1.66053	0.349915	3	1.02742e+07	1.52932	0.0253618	3	8.65236e+06	1.26874	0.0537229	3	6.86935e+06	0.980828	0.037853	3		0.344375	0.870165	0.0336008	0.999739	0.999952	0.582969	0.920986	0.210725	0.619406	0.540739	0.00565014	0.829609	0.0165837	0.999348	1	0.00246045	0.773072	0.0423435	0.549835	1	0.000129422	0.513983	0.0336008	0.790776	1
DLD3	P39976	5.41801e+06	1.4171	0.115318	3	6.36527e+06	1.44148	0.245932	3	4.84828e+06	1.25328	0.118718	3	4.30758e+06	1.09447	0.0721526	3	3.94776e+06	0.980154	0.0842265	3		0.886878	1.0172	0.0813756	0.89057	0.513318	0.321501	0.869444	0.170611	0.485176	0.649191	0.133682	0.873287	0.0947255	0.463472	0.8312	0.150436	0.895548	0.0659244	0.596035	0.891278	0.0077718	0.691661	0.0813756	0.515636	0.999931
TEF1	P02994	8.21906e+07	1.26721	0.0243484	3	7.04511e+07	1.12102	0.213452	3	7.27705e+07	1.10898	0.0253857	3	6.49898e+07	0.973363	0.0221348	3	6.75016e+07	0.98719	0.0116261	3		0.357157	0.884635	0.0192142	1	1	0.931359	0.989262	0.190409	0.931522	0.50096	0.00237879	0.877709	0.022891	0.537711	1	0.408252	1.01421	0.0227405	0.521162	0.605121	0.000490107	0.779026	0.0192142	0.876173	1
ACO1	P19414	8.75646e+06	0.30664	0.0113947	3	7.68813e+06	0.326189	0.0496901	3	1.0884e+07	0.376598	0.0068061	3	2.22517e+07	0.757147	0.0401423	3	2.94048e+07	0.975449	0.0125537	3		0.569177	1.06375	0.0371599	0.935555	0.916556	0.219285	1.15454	0.152336	0.466622	0.73196	0.00297411	2.01049	0.0180726	1	1	0.00677717	1.28832	0.0530179	0.818058	1	3.08765e-07	3.18108	0.0371599	0.679511	1
TKL1	P23254	9.47064e+06	1.26745	0.028357	3	1.1745e+07	1.33337	0.226315	3	9.1642e+06	1.2121	0.0312086	3	8.95457e+06	1.16488	0.0246018	3	7.88736e+06	1.0015	0.015849	3		0.66501	1.052	0.0223732	0.991855	0.981599	0.451883	0.909053	0.169732	0.535114	0.579692	0.112502	0.961045	0.0257475	0.488344	0.875543	0.00133977	0.859741	0.0211195	0.606688	1	0.000597032	0.790165	0.0223732	0.746755	1
ATP1	P07251	5.82045e+06	0.382557	0.00703442	3	4.30518e+06	0.36438	0.0758253	3	6.81425e+06	0.442621	0.00473519	3	1.02937e+07	0.658411	0.0144429	3	1.50741e+07	0.942038	0.0449625	3		0.718804	0.952486	0.0183879	0.997484	0.991628	0.215422	1.21472	0.208094	0.468648	0.737687	0.000572895	1.48753	0.0106981	1	1	0.00465817	1.43078	0.0219361	1	1	0.00173932	2.46248	0.0183879	1	1
ADH1	P00330	3.10938e+07	2.20777	0.15666	3	4.78228e+07	1.95716	0.476012	3	3.25433e+07	2.28328	0.0807852	3	2.46951e+07	1.70287	0.195929	3	1.42586e+07	0.958934	0.103302	3		0.463447	0.886487	0.0709586	0.880084	0.894464	0.356957	1.16663	0.243216	0.491939	0.623606	0.0231728	0.745799	0.0353812	0.999289	1	0.00981832	0.563129	0.115058	0.579226	0.999933	0.00069662	0.434345	0.0709586	0.62147	1
HSP60	P19882	6.58862e+06	0.663254	0.0410216	3	7.23664e+06	0.680094	0.0967507	3	7.29749e+06	0.726537	0.0194763	3	8.872e+06	0.869639	0.0116833	3	1.08782e+07	1.03954	0.0276378	3		0.801247	1.02539	0.061849	0.824192	0.548432	0.495048	1.06829	0.142261	0.560411	0.565027	0.00109841	1.19696	0.026807	0.658172	1	0.00349863	1.19536	0.0134346	0.999996	1	0.000412963	1.56733	0.061849	0.628651	1
MET17	P06106	1.61557e+07	0.90858	0.0266718	3	1.59565e+07	0.863244	0.159799	3	1.63257e+07	0.907433	0.00654475	3	1.61285e+07	0.881574	0.0115763	3	1.77302e+07	0.945874	0.0108577	3		0.673546	0.950103	0.0293554	0.955585	0.913757	0.679321	1.05119	0.185114	0.695845	0.522583	0.040216	0.971503	0.00721238	0.918176	0.999969	0.00220554	1.07294	0.0131314	0.556837	1	0.122503	1.04105	0.0293554	0.464865	0.847422
ALD6	P54115	1.49936e+07	0.675942	0.0220753	3	1.38536e+07	0.600177	0.117612	3	1.29618e+07	0.577491	0.00798892	3	1.86829e+07	0.818338	0.0404704	3	2.22356e+07	0.950807	0.0170233	3		0.380747	0.887913	0.0326585	0.998996	0.999651	0.770325	0.9622	0.195961	0.7764	0.511118	0.00745205	1.41706	0.0138338	1	1	0.0178577	1.16188	0.0494544	0.599172	0.999321	0.000106333	1.40664	0.0326585	0.587942	1
ICL1	P28240	2.27941e+06	0.15698	0.00827573	3	1.71272e+06	0.105994	0.0156501	3	2.59797e+06	0.176361	0.0070212	3	9.43138e+06	0.627696	0.0663431	3	1.50739e+07	0.981247	0.0500359	3		0.0150408	0.675209	0.0527184	0.979778	1	0.00739411	1.66387	0.147651	0.667266	0.999998	0.0066426	3.55915	0.0398115	1	1	0.00238977	1.56325	0.105693	0.536456	1	0.000940735	6.25078	0.0527184	1	1
SSE1	P32589	5.74271e+06	1.14855	0.0207305	3	6.01631e+06	1.06487	0.187682	3	5.17135e+06	1.02318	0.00323782	3	5.04706e+06	0.982575	0.0231217	3	5.34966e+06	1.01817	0.0348879	3		0.521298	0.927141	0.0180493	0.999984	0.99998	0.737516	0.960851	0.176249	0.746567	0.514689	0.0904762	0.960318	0.00316448	1	1	0.225136	1.03622	0.0235317	0.688815	0.881497	0.00918167	0.886481	0.0180493	0.950724	1
GND1	P38720	1.6801e+07	1.81105	0.0196066	3	1.29049e+07	1.81289	0.344253	3	1.69756e+07	1.80978	0.0386055	3	1.43733e+07	1.51033	0.0601489	3	9.55369e+06	0.977183	0.0173571	3		0.993449	1.00102	0.0108261	0.993492	0.502663	0.988967	0.998283	0.189891	0.988968	0.500025	0.00346742	0.83454	0.0213316	0.934549	1	0.00235881	0.646999	0.039825	0.94951	1	7.66753e-07	0.539568	0.0108261	0.577925	1
PAB1	P04147	6.88619e+06	1.18784	0.0548245	3	7.17152e+06	1.16264	0.207299	3	6.3399e+06	1.08348	0.0700317	3	6.06836e+06	1.01825	0.0565198	3	6.20424e+06	1.0124	0.021867	3		0.855437	0.978781	0.0461547	0.876324	0.559978	0.584362	0.931918	0.178301	0.621997	0.542183	0.280431	0.93979	0.0646357	0.506211	0.704362	0.879533	0.994261	0.055507	0.880485	0.50322	0.0196455	0.852304	0.0461547	0.603803	0.999087
ILV5	P06168	1.50126e+07	1.0182	0.00353506	3	1.52038e+07	1.00976	0.159277	3	1.36553e+07	0.915191	0.0167587	3	1.36224e+07	0.897879	0.0137421	3	1.51183e+07	0.973374	0.0247817	3		0.935281	0.991715	0.00347187	0.999084	0.984626	0.411987	0.906342	0.157737	0.514822	0.596014	0.241248	0.981083	0.0183117	0.502077	0.738077	0.0175157	1.08408	0.0153051	0.961262	1	0.0857095	0.955976	0.00347187	1	1
CIT1	P00890	3.77149e+06	0.190523	0.00558211	3	3.08842e+06	0.184535	0.0249581	3	5.04894e+06	0.252037	0.0100915	3	1.16861e+07	0.574307	0.0426291	3	2.01864e+07	0.967501	0.0373977	3		0.721165	0.968571	0.0292988	0.876308	0.751037	0.0292061	1.36579	0.135248	0.560161	0.994361	0.00402082	2.27866	0.0400397	1	1	0.000303175	1.68464	0.074227	0.551386	1	0.000608692	5.07812	0.0292988	1	1
MET5	P47169	6.53986e+06	1.13794	0.0714513	3	8.41018e+06	1.19345	0.175487	3	6.71854e+06	1.15337	0.0246076	3	6.39553e+06	1.08068	0.0491919	3	6.10865e+06	1.00671	0.0261532	3		0.651058	1.04879	0.0627903	0.768685	0.653017	0.731738	0.966412	0.147042	0.741487	0.515521	0.10782	0.936984	0.0213355	0.912922	0.99765	0.103637	0.931545	0.0455192	0.4632	0.873439	0.0722638	0.884678	0.0627903	0.497649	0.93588
SSC1	P0CS90	1.1201e+07	0.567624	0.00999437	3	1.10026e+07	0.585194	0.0841845	3	1.37477e+07	0.689337	0.0243716	3	1.72368e+07	0.849191	0.0256897	3	2.00005e+07	0.96156	0.0159711	3		0.753141	1.03095	0.0176074	0.972996	0.923748	0.157318	1.17796	0.143858	0.465981	0.80236	0.00146071	1.2319	0.0353551	0.616968	1	0.0054249	1.13232	0.030252	0.55829	0.999997	1.79417e-05	1.69401	0.0176074	0.99714	1
ENO1	P00924	3.24596e+06	1.98154	0.448643	3	2.21499e+06	2.23285	0.423395	3	4.16834e+06	2.5821	0.533688	3	3.68318e+06	2.24673	0.466351	3	2.73712e+06	1.72494	0.471524	3		0.519476	1.12683	0.226412	0.603972	0.58642	0.427132	1.15642	0.189621	0.607907	0.668798	0.459243	0.870117	0.206687	0.569738	0.606237	0.24464	0.767755	0.207568	0.541902	0.765884	0.532287	0.870506	0.226412	0.618605	0.589746
VMA2	P16140	3.23121e+06	1.12696	0.024508	3	3.72448e+06	1.17443	0.188369	3	3.31541e+06	1.14182	0.0255439	3	3.08324e+06	1.04438	0.0233928	3	2.94559e+06	0.974967	0.0341445	3		0.706139	1.04212	0.021747	0.97888	0.949141	0.793507	0.972234	0.160392	0.797952	0.508974	0.00836704	0.914667	0.0223712	0.541247	0.999939	0.0509421	0.933535	0.0223987	0.778468	0.997766	0.00456297	0.86513	0.021747	0.840342	1
GUS1	P46655	6.37038e+06	0.956785	0.0293966	3	5.5875e+06	1.0176	0.153557	3	6.59223e+06	0.979865	0.0265036	3	6.80056e+06	0.992593	0.0344378	3	6.78588e+06	0.966822	0.0267442	3		0.565734	1.06356	0.0307244	0.972507	0.963254	0.713613	0.962916	0.150901	0.72553	0.517921	0.640292	1.01299	0.0270482	0.692248	0.565075	0.367134	0.974037	0.0346948	0.524558	0.643707	0.684558	1.01049	0.0307244	0.709065	0.534022
HXK2	P04807	3.11368e+06	1.06775	0.0225488	3	3.21598e+06	1.14233	0.163604	3	3.70085e+06	1.25021	0.0251605	3	3.44546e+06	1.1495	0.0397273	3	3.04006e+06	0.98669	0.00575424	3		0.51343	1.06984	0.0211181	0.999468	0.999409	0.371608	1.09444	0.14322	0.497466	0.61565	0.0277273	0.919442	0.020125	0.868514	0.999976	0.0176132	0.858366	0.0345606	0.795424	0.999985	0.0195832	0.924082	0.0211181	0.708458	0.99983
HIS4	P00815	4.55952e+06	0.955228	0.0783084	3	5.32192e+06	0.969186	0.192667	3	5.15669e+06	1.06719	0.079866	3	5.34982e+06	1.08807	0.0606985	3	5.10215e+06	1.0117	0.0283422	3		0.915716	1.01461	0.0819787	0.91769	0.509508	0.481982	1.10112	0.198793	0.555724	0.572422	0.737982	1.01956	0.0748374	0.750412	0.520225	0.148208	0.929812	0.0557855	0.458594	0.808593	0.339347	1.05912	0.0819787	0.487173	0.634984
ARO1	P08566	3.64493e+06	0.800813	0.0261928	3	4.45548e+06	0.922797	0.124084	3	4.13061e+06	0.896884	0.0204836	3	4.41485e+06	0.942532	0.0268923	3	4.76406e+06	0.992739	0.0184806	3		0.227404	1.15233	0.0327078	0.999941	0.999999	0.753746	0.971919	0.134465	0.761316	0.513007	0.0840998	1.0509	0.0228386	0.680512	0.975913	0.0636835	1.05327	0.028532	0.476222	0.940151	0.000831393	1.23967	0.0327078	0.580836	1
VMA1	P17255	4.20737e+06	0.915715	0.0288505	3	4.44336e+06	0.961181	0.176182	3	4.67325e+06	1.00403	0.0161378	3	4.73681e+06	1.00071	0.00739158	3	4.57761e+06	0.943353	0.000160371	3		0.700293	1.04965	0.0315059	0.947282	0.889478	0.715031	1.04458	0.183297	0.726657	0.517558	0.768866	0.996697	0.016073	0.775788	0.512598	0.00547197	0.94268	0.00738632	0.974119	1	0.238937	1.03018	0.0315059	0.468514	0.713186
PYC1	P11154	803726	0.787504	0.0249036	3	542666	0.632844	0.111539	3	689033	0.665022	0.0312441	3	863840	0.819298	0.0329809	3	1.03833e+06	0.965354	0.0472415	3		0.132311	0.803608	0.0316235	0.999999	1	0.672152	1.05085	0.176251	0.690426	0.52453	0.00421411	1.23199	0.046982	0.611045	1	0.0150758	1.17827	0.0402551	0.823326	0.999997	0.0100598	1.22584	0.0316235	0.987118	1
PYC2	P32327	167433	1.18279	0.0125907	2	173363	1.0108	0.346677	3	148504	1.03902	0.0204907	2	142177	0.976675	0.0186637	2	135702	0.871509	0.103468	2		0.480785	0.854584	0.0106449	1	1	0.900923	1.02792	0.342975	0.901411	0.501999	0.0871983	0.939997	0.0197212	0.896917	0.998314	0.381256	0.892322	0.0191095	1	1	0.142514	0.736823	0.0106449	1	1
ADE17	P38009	4.09207e+06	1.06213	0.0846884	3	3.8399e+06	1.0672	0.182128	3	4.11929e+06	1.05424	0.0536246	3	3.99923e+06	1.00726	0.0433889	3	3.99963e+06	0.979047	0.0374114	3		0.968	1.00478	0.0797345	0.968086	0.501084	0.915219	0.987851	0.170659	0.915539	0.501529	0.306113	0.955435	0.0508657	0.511835	0.685849	0.44277	0.971994	0.0430764	0.561643	0.612813	0.225914	0.921777	0.0797345	0.461571	0.720877
PMA1	P05030	1.20203e+07	1.19508	0.0398649	3	1.14663e+07	1.15712	0.19733	3	1.11949e+07	1.10076	0.0450126	3	1.03116e+07	1.00088	0.0653203	3	9.94517e+06	0.940425	0.0409311	3		0.772864	0.968231	0.0333574	0.881907	0.711325	0.673223	0.951293	0.170536	0.691095	0.524054	0.103295	0.909265	0.0408924	0.729195	0.975269	0.258349	0.939599	0.065263	0.478656	0.702351	0.00152013	0.786912	0.0333574	0.600368	1
UBA1	P22515	3.33368e+06	0.753538	0.0571497	3	3.44352e+06	0.830032	0.118799	3	3.87721e+06	0.864768	0.0425019	3	4.27035e+06	0.936618	0.0392748	3	4.61249e+06	0.987334	0.0316292	3		0.391743	1.10151	0.0758419	0.766342	0.831422	0.671934	1.04185	0.143126	0.690702	0.52518	0.0983538	1.08309	0.0491483	0.522891	0.912086	0.159728	1.05415	0.0419325	0.492427	0.818185	0.00752699	1.31026	0.0758419	0.580211	0.999985
SHM2	P37291	1.98541e+07	1.49774	0.0400384	3	1.80858e+07	1.41345	0.325541	3	1.88626e+07	1.40542	0.0111807	3	1.64628e+07	1.20603	0.073496	3	1.36457e+07	0.975553	0.0425189	3		0.69866	0.943725	0.0267326	0.986426	0.966522	0.969796	0.994316	0.230316	0.96981	0.500184	0.0397354	0.858128	0.00795542	1	1	0.0156917	0.808897	0.0609405	0.526265	0.998823	0.000103948	0.651351	0.0267326	0.631337	1
ACH1	P32316	4.84429e+06	0.143035	0.0169065	3	4.70184e+06	0.142898	0.0271301	3	6.38495e+06	0.186484	0.0166528	3	1.97279e+07	0.566989	0.0437118	3	3.5477e+07	0.993938	0.0185028	3		0.994472	0.999038	0.118198	0.994472	0.50002	0.0900073	1.30502	0.189856	0.466815	0.895873	0.00167994	3.04041	0.0892989	1	1	0.0010206	1.75301	0.0770946	0.890829	1	5.51439e-07	6.94889	0.118198	0.670334	1
TDH2	P00358	1.11151e+06	3.87423	0.697436	3	1.05836e+06	1.49014	0.38317	3	935569	3.2058	0.318858	3	726228	2.46038	0.515959	3	468929	1.53915	0.108772	3		0.0127391	0.384628	0.180019	0.549717	0.99963	0.0044054	2.15134	0.257136	0.526064	0.999998	0.114094	0.767477	0.0994627	0.788919	0.982293	0.0847369	0.625576	0.209707	0.52009	0.928169	0.0261142	0.397279	0.180019	0.717808	0.999502
ADE12	P80210	3.23932e+06	1.08126	0.00823899	3	3.43733e+06	1.09592	0.164855	3	3.35221e+06	1.10732	0.0227586	3	3.27224e+06	1.06209	0.0355871	3	3.11493e+06	0.987395	0.0246792	3		0.891844	1.01355	0.0076198	0.989706	0.927084	0.916018	1.01041	0.150427	0.916317	0.501444	0.14974	0.959154	0.0205529	0.744252	0.954979	0.0468508	0.929672	0.0335067	0.480966	0.965983	0.0148111	0.913187	0.0076198	1	1
ADE5,7	P07244	3.0932e+06	1.12559	0.0402539	3	3.3121e+06	1.17824	0.215827	3	3.13095e+06	1.12446	0.0330968	3	3.02466e+06	1.06944	0.0387905	3	2.91967e+06	1.00684	0.0190226	3		0.715899	1.04677	0.0357624	0.914887	0.822866	0.709538	0.954355	0.183178	0.721934	0.518416	0.136788	0.951072	0.0294336	0.601011	0.906849	0.089601	0.941469	0.0362718	0.468395	0.897318	0.0213318	0.8945	0.0357624	0.552707	0.997619
CDC48	P25694	4.10976e+06	0.810244	0.0050259	3	3.90296e+06	0.819742	0.154299	3	4.63627e+06	0.903475	0.0133486	3	4.93905e+06	0.946823	0.019238	3	5.35679e+06	1.00161	0.0069792	3		0.924847	1.01172	0.00620294	0.994781	0.943208	0.44665	1.10215	0.188228	0.532165	0.581566	0.0385269	1.04798	0.0147747	0.784802	0.999245	0.027505	1.05787	0.0203185	0.588976	0.996562	6.99591e-06	1.23619	0.00620294	0.948148	1
CYS4	P32582	4.12777e+06	0.983945	0.0482293	3	4.7325e+06	1.07418	0.152484	3	4.39988e+06	1.03799	0.022122	3	4.53726e+06	1.05179	0.0288807	3	4.45477e+06	1.0097	0.0254924	3		0.416528	1.09171	0.0490163	0.916694	0.940699	0.722135	0.966309	0.141953	0.732976	0.516735	0.549372	1.01329	0.0213123	0.647763	0.604845	0.132455	0.95998	0.0274586	0.509674	0.862369	0.472789	1.02617	0.0490163	0.554109	0.579185
ILS1	P09436	3.08792e+06	0.994383	0.0619896	3	3.93947e+06	1.10036	0.146013	3	3.22457e+06	1.02919	0.0515932	3	3.257e+06	1.02057	0.0537458	3	3.19627e+06	0.970998	0.0257623	3		0.3393	1.10658	0.0623398	0.844929	0.915514	0.494805	0.935319	0.132696	0.562078	0.566909	0.850946	0.991624	0.0501299	0.853984	0.508365	0.24915	0.951428	0.0526625	0.46653	0.70129	0.593612	0.976483	0.0623398	0.629806	0.541215
RPL8A	P17076	448456	1.13496	0.0496018	3	469096	1.1204	0.221099	3	429412	1.07115	0.032417	3	377646	0.928319	0.0332228	3	373714	0.894286	0.0403825	3		0.920737	0.987175	0.0437036	0.925672	0.525359	0.738027	0.956038	0.197339	0.747115	0.514774	0.00597737	0.866659	0.0302638	0.591203	0.999997	0.324839	0.963339	0.0357881	0.590504	0.735229	0.00328845	0.787946	0.0437036	0.527653	1
PET9	P18239	7.32259e+06	0.348654	0.0131991	3	7.74556e+06	0.335712	0.0431046	3	9.28834e+06	0.437022	0.0150129	3	1.50322e+07	0.694078	0.0177923	3	2.24626e+07	1.00915	0.0518851	3		0.661341	0.962879	0.0378572	0.824761	0.720715	0.0432519	1.30178	0.128398	0.547347	0.982924	5.42008e-05	1.5882	0.0343528	0.743286	1	0.00475178	1.45395	0.0256345	1	1	0.00118417	2.89442	0.0378572	1	1
PFK2	P16862	2.58345e+06	1.19988	0.0405537	3	2.98986e+06	1.13354	0.247662	3	2.4955e+06	1.14289	0.045239	3	2.36231e+06	1.0604	0.0404323	3	2.12313e+06	0.929585	0.0380338	3		0.689966	0.944713	0.0337981	0.951882	0.901734	0.954232	1.00825	0.218484	0.95428	0.500431	0.0788993	0.927817	0.0395828	0.515777	0.933976	0.0151917	0.876639	0.0381294	0.54582	0.999208	0.0011087	0.774731	0.0337981	0.559654	1
ADE6	P38972	4.31082e+06	1.14828	0.0458695	3	4.73646e+06	1.16437	0.193635	3	4.18899e+06	1.10277	0.0469429	3	4.02583e+06	1.04198	0.0302581	3	3.93514e+06	0.993312	0.00754815	3		0.900262	1.01402	0.0399463	0.908998	0.535861	0.640866	0.947095	0.1663	0.664638	0.529671	0.144557	0.944877	0.0425681	0.466912	0.819225	0.100576	0.953289	0.0290389	0.496623	0.896283	0.0254015	0.865044	0.0399463	0.718758	0.999561
MLS1	P30952	2.93418e+06	0.142666	0.0292411	3	2.42215e+06	0.0837127	0.0159655	3	2.96924e+06	0.143834	0.0328888	3	1.23154e+07	0.569095	0.0547374	3	2.16636e+07	0.967174	0.0548105	3		0.0525814	0.586773	0.204961	0.48121	0.958055	0.0680442	1.71818	0.190717	0.955786	0.999923	0.000915306	3.95662	0.228658	0.985622	1	0.000880444	1.6995	0.0961834	0.588383	1	0.00016019	6.77928	0.204961	0.99994	1
HSP104	P31539	1.98565e+06	0.421048	0.0259079	3	1.69611e+06	0.425024	0.061468	3	3.82374e+06	0.800565	0.033876	3	4.61376e+06	0.949994	0.0420204	3	5.02955e+06	1.01062	0.0501718	3		0.924985	1.00944	0.061532	0.926293	0.507065	0.00228811	1.88358	0.144622	0.663599	1	0.00967779	1.18665	0.0423151	0.717964	0.999997	0.186018	1.06382	0.0442323	0.597594	0.858767	0.000371883	2.40026	0.061532	0.999934	1
ARG5,6	Q01217	2.63151e+06	0.626094	0.00870432	3	2.9304e+06	0.67671	0.0906197	3	2.8933e+06	0.681276	0.0168331	3	3.39036e+06	0.784191	0.0462746	3	4.42368e+06	1.00082	0.0548627	3		0.435569	1.08084	0.0139026	1	1	0.938982	1.00675	0.133912	0.939098	0.500767	0.0480276	1.15106	0.0247082	0.9995	1	0.00690379	1.27625	0.0590093	0.688374	0.999999	0.00604433	1.59852	0.0139026	1	1
RPL3	P14126	1.66193e+07	1.51607	0.0644783	3	1.49759e+07	1.59466	0.275644	3	1.57544e+07	1.42067	0.0479509	3	1.3772e+07	1.21685	0.00607742	3	1.17569e+07	1.01511	0.0254021	3		0.673939	1.05183	0.0425298	0.883034	0.796879	0.388583	0.890896	0.172855	0.504464	0.607074	0.0167146	0.856533	0.0337522	0.813139	0.999993	0.00357946	0.834208	0.00499437	1	1	0.00212478	0.669565	0.0425298	0.861896	1
SAH1	P39954	1.14149e+07	1.14604	0.0540714	3	1.03456e+07	1.05442	0.221031	3	1.08443e+07	1.07504	0.0359684	3	9.63212e+06	0.93799	0.0468754	3	9.85531e+06	0.937246	0.0225611	3		0.550923	0.920055	0.0471811	0.927726	0.912795	0.887298	1.01955	0.209623	0.888024	0.502622	0.0180651	0.872519	0.0334578	0.739889	0.999937	0.981854	0.999207	0.0499743	0.981857	0.500076	0.0118612	0.817813	0.0471811	0.645268	0.999951
TAL1	P15019	4.72987e+06	1.24533	0.0115746	3	5.20516e+06	1.15142	0.171309	3	4.58807e+06	1.19354	0.0422938	3	4.49657e+06	1.15034	0.0272847	3	3.94442e+06	0.984904	0.0192729	3		0.442687	0.924591	0.00929443	1	1	0.715483	1.03658	0.148781	0.727346	0.517941	0.222914	0.963804	0.0354356	0.474194	0.734262	0.00160509	0.856186	0.0237188	0.561273	1	0.00015268	0.79088	0.00929443	0.995938	1
SER33	P40510	535679	1.07352	0.1565	3	489758	1.19087	0.185663	3	578167	1.12742	0.0969433	3	589900	1.13213	0.0951599	3	583539	1.05914	0.0784619	3		0.450908	1.10932	0.145782	0.602271	0.644204	0.635918	0.946719	0.155905	0.663503	0.534082	0.955036	1.00417	0.0859866	0.955115	0.500711	0.365228	0.935527	0.0840539	0.529584	0.649782	0.896002	0.9866	0.145782	0.896654	0.502546
TIF1	P10081	4.5862e+06	1.15747	0.0344993	3	4.13027e+06	1.06446	0.187266	3	4.08714e+06	1.01881	0.0196431	3	3.85406e+06	0.945035	0.0247272	3	3.89106e+06	0.931217	0.0243641	3		0.481689	0.919642	0.0298058	0.993518	0.994198	0.714604	0.957119	0.175926	0.726296	0.517635	0.017143	0.927584	0.0192804	0.7143	0.999919	0.528442	0.985378	0.0261653	0.611635	0.586052	0.00122284	0.804527	0.0298058	0.569182	1
ALD4	P46367	3.28533e+06	0.119495	0.00762676	3	2.54183e+06	0.089911	0.00965674	3	5.32343e+06	0.191398	0.00728199	3	1.40621e+07	0.494907	0.10999	3	2.71487e+07	0.935275	0.0955812	3		0.0157095	0.752425	0.0638249	0.721458	0.999955	0.000206154	2.12875	0.107403	0.585775	1	0.0405676	2.58574	0.0380463	1	1	0.00671106	1.8898	0.222244	0.529153	0.999976	0.00434191	7.8269	0.0638249	1	1
HOM6	P31116	5.02343e+06	0.887381	0.0302804	3	5.88086e+06	0.949701	0.146533	3	5.56608e+06	0.97247	0.0204938	3	5.6665e+06	0.972679	0.00252154	3	5.95987e+06	0.999346	0.0198104	3		0.540429	1.07023	0.0341234	0.96839	0.962238	0.813953	1.02397	0.154294	0.817206	0.507243	0.98754	1.00022	0.021074	0.987541	0.500032	0.142883	1.02742	0.00259237	1	1	0.00882487	1.12617	0.0341234	0.526041	0.999894
RPL8B	P29453	691123	1.2442	0.110274	3	349139	1.09591	0.215818	3	661077	1.17234	0.105223	3	593186	1.02915	0.0623254	3	564045	0.964014	0.0702694	3		0.367541	0.880815	0.0886304	0.750909	0.833137	0.620996	1.06975	0.19693	0.651463	0.536509	0.128567	0.877861	0.0897546	0.462509	0.837499	0.296804	0.936705	0.0605598	0.570318	0.742052	0.0275172	0.774808	0.0886304	0.492493	0.990399
KAR2	P16474	2.1561e+06	1.03007	0.0222859	3	2.58467e+06	1.10898	0.138448	3	2.25656e+06	1.0651	0.0226733	3	2.22606e+06	1.03459	0.0427195	3	2.21032e+06	1.00061	0.0158599	3		0.428142	1.07661	0.0216354	0.999587	0.999783	0.63982	0.96043	0.124843	0.663476	0.529458	0.353488	0.971361	0.0212875	0.740289	0.833295	0.301352	0.967148	0.041291	0.475516	0.659136	0.143178	0.9714	0.0216354	0.475343	0.826827
POR1	P04840	8.27351e+06	0.344345	0.00774615	3	4.81636e+06	0.312533	0.0530587	3	1.09855e+07	0.451251	0.0142071	3	1.87622e+07	0.757824	0.026347	3	2.27349e+07	0.89689	0.0109778	3		0.408396	0.907618	0.0224953	0.99996	0.999986	0.0378987	1.44385	0.16977	0.600207	0.992409	0.000338715	1.67939	0.0314838	0.99968	1	0.00531984	1.18351	0.0347666	0.736446	1	8.53032e-07	2.60463	0.0224953	0.978634	1
GLT1	Q12680	3.85783e+06	0.72365	0.0447035	3	3.80248e+06	0.760384	0.114988	3	4.01595e+06	0.743205	0.00856203	3	4.52542e+06	0.823471	0.0391097	3	5.1625e+06	0.916163	0.0392094	3		0.646774	1.05076	0.0617751	0.776725	0.667747	0.820265	0.977408	0.151224	0.823177	0.506698	0.0647412	1.108	0.0115204	1	1	0.0441621	1.11256	0.0474938	0.559569	0.983878	0.00522267	1.26603	0.0617751	0.533097	0.999995
ADE13	Q05911	4.07636e+06	1.05807	0.0362682	3	3.84656e+06	1.08252	0.226261	3	4.09484e+06	1.04969	0.0279593	3	3.78749e+06	0.955325	0.0522211	3	3.82732e+06	0.944113	0.0773742	3		0.869656	1.02311	0.0342778	0.906916	0.620231	0.825705	0.969673	0.209013	0.828374	0.506321	0.0686593	0.9101	0.0266357	0.913956	0.999555	0.846702	0.988263	0.0546631	0.851822	0.513738	0.109048	0.8923	0.0342778	0.939515	0.998851
ADE3	P07245	4.65912e+06	1.01223	0.014304	3	5.14323e+06	1.08989	0.165384	3	5.11957e+06	1.10004	0.0295302	3	4.96796e+06	1.04946	0.0146817	3	4.89552e+06	1.00858	0.0147588	3		0.50178	1.07672	0.0141312	1	1	0.925721	1.00931	0.151743	0.925929	0.501136	0.0784866	0.954028	0.0268448	0.472136	0.916021	0.0272311	0.96104	0.0139898	0.566838	0.995711	0.773477	0.996389	0.0141312	0.783895	0.519343
ATP2	P00830	6.1215e+06	0.320004	0.0123329	3	5.21341e+06	0.294164	0.0351216	3	7.20474e+06	0.372251	0.0164875	3	1.25361e+07	0.637029	0.0425874	3	1.93051e+07	0.957302	0.0118019	3		0.331183	0.919251	0.03854	0.923428	0.965653	0.0434204	1.26546	0.119395	0.50471	0.97557	0.00385459	1.71129	0.0442913	1	1	0.00358314	1.50276	0.0668532	0.923735	1	3.50863e-07	2.99154	0.03854	0.577038	1
RPL7A	P05737	2.14944e+07	1.60019	0.0626957	3	2.16638e+07	1.62365	0.272235	3	1.97881e+07	1.45518	0.0293219	3	1.67649e+07	1.21236	0.0322695	3	1.41723e+07	0.999852	0.0163362	3		0.896514	1.01467	0.0391803	0.906758	0.540602	0.396022	0.896242	0.167669	0.507574	0.603381	0.000675173	0.833128	0.02015	0.652918	1	0.00213593	0.824719	0.0266172	0.720361	1	0.00219538	0.624835	0.0391803	0.968831	1
TEF4	P36008	8.42154e+06	1.33686	0.00528629	3	8.21887e+06	1.35809	0.270886	3	8.39027e+06	1.31652	0.0313864	3	7.73573e+06	1.19381	0.0308268	3	6.62942e+06	0.998784	0.0403501	3		0.904466	1.01588	0.00395424	0.999999	0.999977	0.815864	0.969385	0.19946	0.819008	0.507068	0.00846141	0.906794	0.0238405	0.567652	0.999961	0.00335015	0.836637	0.0258223	0.791064	1	0.00417705	0.747109	0.00395424	1	1
RNR4	P49723	1.23893e+06	0.588933	0.0489239	3	1.36096e+06	0.651727	0.0960897	3	1.44539e+06	0.683472	0.00767319	3	1.67817e+06	0.779819	0.0202921	3	1.97745e+06	0.900143	0.0279988	3		0.388074	1.10662	0.0830721	0.74478	0.815949	0.625301	1.04871	0.147439	0.651725	0.531923	0.00779688	1.14097	0.0112268	0.999999	1	0.00511482	1.1543	0.0260215	0.828468	1	0.00189155	1.52843	0.0830721	0.654336	1
RPL7B	Q12213	2.14944e+07	1.60019	0.0626957	3	2.16638e+07	1.62365	0.272235	3	1.97881e+07	1.45518	0.0293219	3	1.67649e+07	1.21236	0.0322695	3	1.41723e+07	0.999852	0.0163362	3		0.896514	1.01467	0.0391803	0.906758	0.540602	0.396022	0.896242	0.167669	0.507574	0.603381	0.000675173	0.833128	0.02015	0.652918	1	0.00213593	0.824719	0.0266172	0.720361	1	0.00219538	0.624835	0.0391803	0.968831	1
RPL2B	P0CX46	1.40293e+07	1.63668	0.0498118	3	1.49337e+07	1.58007	0.255381	3	1.26178e+07	1.45628	0.0422566	3	1.09352e+07	1.24098	0.0217603	3	9.20101e+06	1.01854	0.0119656	3		0.740229	0.965411	0.0304347	0.896467	0.771475	0.490682	0.921657	0.161626	0.557533	0.566215	0.00435879	0.852156	0.0290168	0.651299	1	0.000477212	0.820756	0.0175348	0.774447	1	0.00132739	0.622322	0.0304347	0.991993	1
RPL2A	P0CX45	1.40293e+07	1.63668	0.0498118	3	1.49337e+07	1.58007	0.255381	3	1.26178e+07	1.45628	0.0422566	3	1.09352e+07	1.24098	0.0217603	3	9.20101e+06	1.01854	0.0119656	3		0.740229	0.965411	0.0304347	0.896467	0.771475	0.490682	0.921657	0.161626	0.557533	0.566215	0.00435879	0.852156	0.0290168	0.651299	1	0.000477212	0.820756	0.0175348	0.774447	1	0.00132739	0.622322	0.0304347	0.991993	1
LYS12	P40495	2.8033e+06	1.17594	0.0218059	3	3.04032e+06	1.20219	0.192804	3	2.92266e+06	1.20883	0.0243461	3	2.80768e+06	1.1461	0.0323648	3	2.54456e+06	1.01014	0.0382103	3		0.836081	1.02232	0.0185434	0.943481	0.792285	0.958044	1.00552	0.160378	0.958081	0.500358	0.0595784	0.948111	0.0201403	0.705524	0.991422	0.00991047	0.881372	0.0282391	0.678256	0.999991	0.00610714	0.859007	0.0185434	0.975818	1
ACS1	Q01574	2.76945e+06	0.116116	0.0146122	3	2.56614e+06	0.120192	0.0243175	3	2.79031e+06	0.115621	0.0151023	3	1.29739e+07	0.528546	0.0875813	3	2.33222e+07	0.924324	0.0763619	3		0.818276	1.0351	0.125842	0.82833	0.522968	0.79834	0.96197	0.202323	0.803456	0.510563	0.012721	4.57138	0.130619	1	1	0.004375	1.7488	0.165702	0.5332	0.999998	0.00221927	7.96036	0.125842	1	1
THS1	P04801	2.33637e+06	0.98413	0.0146243	3	2.89005e+06	0.997503	0.12003	3	2.41041e+06	1.00388	0.0151008	3	2.39543e+06	0.980241	0.000696113	3	2.41895e+06	0.966348	0.00567045	3		0.86533	1.01359	0.0148602	0.927454	0.698628	0.935293	1.0064	0.12033	0.935429	0.500854	0.113014	0.976448	0.0150423	0.510627	0.887292	0.0493737	0.985826	0.000710144	1	1	0.158779	0.981931	0.0148602	0.459826	0.796029
SSZ1	P38788	3.59251e+06	1.19709	0.000565711	3	3.60062e+06	1.17588	0.214764	3	3.26918e+06	1.0746	0.0391221	3	3.11402e+06	1.00924	0.0310772	3	2.96394e+06	0.939016	0.0363092	3		0.879905	0.98228	0.000472572	1	1	0.501387	0.913868	0.182642	0.564203	0.562908	0.0895604	0.939182	0.0364063	0.490316	0.908397	0.0650978	0.930417	0.0307926	0.624295	0.977906	0.00652333	0.784416	0.000472572	1	1
HOM2	P13663	2.62465e+06	1.04117	0.0647177	3	2.20443e+06	0.908762	0.186253	3	2.54374e+06	0.994506	0.052128	3	2.50994e+06	0.965335	0.0178708	3	2.5704e+06	0.965082	0.0208471	3		0.34456	0.872827	0.0621585	0.920505	0.961065	0.513276	1.09435	0.204953	0.572535	0.560132	0.43989	0.970668	0.052416	0.530776	0.586265	0.988072	0.999738	0.0185125	0.988074	0.50006	0.170015	0.92692	0.0621585	0.461848	0.783729
GPM1	P00950	2.86887e+07	1.69092	0.0333057	3	3.88993e+07	1.96394	0.221741	3	3.38409e+07	1.96961	0.0695873	3	2.84255e+07	1.62897	0.0374493	3	1.72135e+07	0.96258	0.028528	3		0.163926	1.16146	0.0196968	1	1	0.969549	1.00289	0.112906	0.969564	0.500198	0.00460005	0.827052	0.0353304	0.625722	1	2.88792e-05	0.590912	0.0229895	0.618889	1	1.07321e-05	0.569265	0.0196968	0.573333	1
CDC60	P26637	2.37001e+06	0.967131	0.0779083	3	2.78769e+06	1.05388	0.143048	3	2.54695e+06	1.02321	0.0442933	3	2.61318e+06	1.03136	0.0398796	3	2.56933e+06	0.985773	0.0221762	3		0.422501	1.0897	0.0805561	0.709896	0.764176	0.751772	0.970894	0.135735	0.759805	0.513704	0.824453	1.00797	0.0432886	0.828759	0.510136	0.178192	0.955797	0.0386669	0.461326	0.773577	0.723898	1.01928	0.0805561	0.734852	0.517006
MET3	P08536	4.06973e+06	1.09703	0.0221777	3	4.29327e+06	0.999217	0.197301	3	3.93091e+06	1.04718	0.0316743	3	3.79346e+06	0.993947	0.0423179	3	3.7819e+06	0.965789	0.0343283	3		0.481449	0.910835	0.020216	0.999997	0.999997	0.716201	1.048	0.197455	0.727776	0.517544	0.161706	0.949164	0.0302472	0.653681	0.910286	0.423361	0.97167	0.0425756	0.548767	0.617485	0.00801158	0.880364	0.020216	0.906165	1
RPS1B	P23248	3.17383e+06	1.66933	0.140445	3	3.63128e+06	1.62897	0.329926	3	2.87685e+06	1.49454	0.0440474	3	2.46872e+06	1.26191	0.0559003	3	2.05751e+06	1.0262	0.0353894	3		0.859153	0.975823	0.0841325	0.867491	0.524344	0.554469	0.917479	0.202537	0.599088	0.547743	0.00562381	0.844346	0.0294722	0.750524	1	0.0059821	0.813208	0.0442981	0.54857	0.999992	0.0116404	0.614736	0.0841325	0.794642	0.999999
RPL4A	P10664	677300	1.49444		1	556451	1.35845	0.482962	3	504938	1.09994		1	386203	0.825734		1	359367	0.752155		1			0.909004					0.809699	0.355524		0.57954		0.75071					0.910893					0.503302
CYS3	P31373	4.90463e+06	1.11215	0.0211117	3	4.69956e+06	1.07026	0.244195	3	4.77634e+06	1.07214	0.045067	3	4.48887e+06	0.98925	0.0327855	3	4.50844e+06	0.969482	0.0813464	3		0.794718	0.962326	0.0189827	0.988265	0.95468	0.990638	1.00176	0.228165	0.990638	0.500018	0.0673429	0.922687	0.0420346	0.480332	0.936259	0.725639	0.980017	0.0331417	0.787879	0.598701	0.0850826	0.871715	0.0189827	0.999998	1
PDI1	P17967	2.25234e+06	0.893856	0.0120817	3	3.90092e+06	1.1246	0.0861077	3	2.55968e+06	1.00677	0.0222938	3	2.85333e+06	1.10572	0.118001	3	2.49631e+06	0.942695	0.0531355	3		0.041087	1.25814	0.0135164	1	1	0.133695	0.895228	0.0765676	0.475933	0.839525	0.281858	1.09829	0.0221439	0.999946	0.999998	0.124243	0.852559	0.106719	0.461866	0.843044	0.249319	1.05464	0.0135164	0.999517	0.99998
FBA1	P14540	2.92565e+07	1.29823	0.0802126	3	3.20531e+07	1.27963	0.231821	3	3.03511e+07	1.33119	0.0764082	3	2.68606e+07	1.15815	0.0428548	3	1.99911e+07	0.84136	0.0328061	3		0.905445	0.985672	0.0617861	0.909158	0.515989	0.743926	1.04029	0.181163	0.752802	0.514727	0.0388936	0.870012	0.0573983	0.490437	0.978208	0.000732142	0.726468	0.0370027	0.55591	1	0.00447634	0.648082	0.0617861	0.764747	1
RPS4B	P0CX36	1.58714e+07	1.57907	0.0227565	3	1.52148e+07	1.47898	0.26663	3	1.3963e+07	1.37133	0.042895	3	1.21247e+07	1.17238	0.0247073	3	1.07183e+07	1.01073	0.0255232	3		0.582682	0.936613	0.0144113	0.999999	0.999997	0.558212	0.927214	0.18028	0.601826	0.546921	0.00493969	0.854923	0.0312798	0.591049	0.999999	0.00140688	0.862113	0.0210745	0.604349	1	9.74867e-06	0.640076	0.0144113	0.689565	1
RPS4A	P0CX35	1.58714e+07	1.57907	0.0227565	3	1.52148e+07	1.47898	0.26663	3	1.3963e+07	1.37133	0.042895	3	1.21247e+07	1.17238	0.0247073	3	1.07183e+07	1.01073	0.0255232	3		0.582682	0.936613	0.0144113	0.999999	0.999997	0.558212	0.927214	0.18028	0.601826	0.546921	0.00493969	0.854923	0.0312798	0.591049	0.999999	0.00140688	0.862113	0.0210745	0.604349	1	9.74867e-06	0.640076	0.0144113	0.689565	1
KAP123	P40069	2.54943e+06	1.04347	0.0423343	3	3.65007e+06	1.07743	0.139478	3	2.43927e+06	0.988937	0.0207382	3	2.4849e+06	0.987995	0.0316886	3	2.53778e+06	0.985775	0.0212807	3		0.720176	1.03254	0.0405706	0.822336	0.661285	0.386473	0.917865	0.129454	0.503513	0.608062	0.968013	0.999047	0.0209701	0.968063	0.500623	0.925255	0.997753	0.0320736	0.925529	0.501481	0.126998	0.944705	0.0405706	0.460126	0.838067
PCK1	P10963	2.67691e+06	0.169928	0.033565	3	1.95298e+06	0.1405	0.0193621	3	3.21694e+06	0.201425	0.041194	3	9.61859e+06	0.584359	0.0680062	3	1.59075e+07	0.938069	0.0306133	3		0.274737	0.826824	0.197525	0.477946	0.686046	0.10809	1.43363	0.137808	0.939117	0.998872	0.00252349	2.90112	0.204513	0.970314	1	0.004986	1.6053	0.116377	0.706315	1	8.73965e-06	5.5204	0.197525	0.566816	1
SAM1	P10659	1.00006e+06	1.32635	0.177986	3	1.09985e+06	1.27243	0.279068	3	901359	1.17982	0.0502325	3	830027	1.06889	0.0768103	3	799196	1.00432	0.0625971	3		0.794191	0.959353	0.134193	0.807459	0.526973	0.625536	0.927218	0.219318	0.652175	0.5322	0.115516	0.905972	0.0425763	0.752994	0.974556	0.324546	0.939596	0.0718601	0.517029	0.674	0.0752806	0.75721	0.134193	0.498011	0.931836
ILV3	P39522	2.38318e+06	1.02976	0.0532593	3	2.62473e+06	1.07895	0.19253	3	2.43409e+06	1.03629	0.0264491	3	2.53068e+06	1.06268	0.0520371	3	2.49232e+06	1.01536	0.0314559	3		0.706359	1.04776	0.0517199	0.838569	0.701683	0.739215	0.960466	0.178442	0.748168	0.514615	0.491301	1.02546	0.0255228	0.720179	0.726409	0.263026	0.955473	0.0489677	0.477585	0.696934	0.711915	0.986017	0.0517199	0.726349	0.521609
TRP5	P00931	3.63843e+06	0.943005	0.0498315	3	3.99478e+06	1.01968	0.169344	3	3.86003e+06	0.987539	0.0588488	3	3.86543e+06	0.972016	0.0364128	3	3.89637e+06	0.956354	0.0260669	3		0.520155	1.0813	0.0528433	0.889206	0.881345	0.780436	0.968483	0.166077	0.786079	0.510765	0.721135	0.984282	0.0595914	0.734505	0.520589	0.580537	0.983887	0.0374611	0.628004	0.552912	0.70843	1.01416	0.0528433	0.722755	0.521222
ILV2	P07342	2.39328e+06	0.781925	0.0484953	3	2.21656e+06	0.781832	0.134938	3	2.3603e+06	0.761987	0.0419512	3	2.77655e+06	0.882637	0.0328158	3	3.07645e+06	0.956317	0.0186128	3		0.99919	0.999882	0.0620204	0.99919	0.500001	0.827192	0.974617	0.172591	0.829911	0.506493	0.0191511	1.15834	0.055055	0.502443	0.996886	0.0396485	1.08348	0.0371793	0.488774	0.977001	0.0152257	1.22303	0.0620204	0.64399	0.999831
LYS4	P49367	1.09236e+06	0.889194	0.0657822	3	1.10997e+06	0.832836	0.121704	3	1.202e+06	0.957012	0.0431424	3	1.23982e+06	0.971899	0.0340081	3	1.32205e+06	1.01818	0.0255379	3		0.530131	0.936619	0.0739796	0.702559	0.679377	0.212431	1.1491	0.146132	0.459949	0.733883	0.664492	1.01556	0.0450803	0.690817	0.534725	0.138048	1.04762	0.0349914	0.481499	0.837543	0.0618584	1.14506	0.0739796	0.503224	0.951993
RPS7A	P26786	6.23829e+06	1.27656	0.0473123	3	7.30297e+06	1.3755	0.314877	3	5.79525e+06	1.17447	0.0517791	3	5.17667e+06	1.03074	0.00967471	3	5.02705e+06	0.973751	0.0474721	3		0.642269	1.0775	0.0370623	0.981621	0.965296	0.384113	0.853849	0.228918	0.50255	0.609258	0.0367691	0.877622	0.0440872	0.643202	0.995574	0.168653	0.94471	0.00938617	0.999999	1	0.00143969	0.762791	0.0370623	0.587768	1
ACS2	P52910	3.21059e+06	0.732273	0.0279121	3	2.73408e+06	0.717227	0.154006	3	3.28741e+06	0.739047	0.029117	3	4.10132e+06	0.907807	0.0575053	3	4.40758e+06	0.947158	0.0751156	3		0.882231	0.979453	0.038117	0.905079	0.580571	0.830585	1.03042	0.214724	0.833062	0.506029	0.0206224	1.22835	0.039398	0.983271	1	0.513623	1.04335	0.0633452	0.635009	0.623352	0.0268572	1.29345	0.038117	0.999902	1
VAS1	P07806	2.50782e+06	1.02489	0.0347423	3	3.12145e+06	1.05566	0.153889	3	2.61543e+06	1.05537	0.0197247	3	2.53241e+06	1.00467	0.0186484	3	2.54489e+06	0.985264	0.000726861	3		0.764945	1.03003	0.0338988	0.866315	0.68911	0.997715	0.999727	0.145775	0.997715	0.500001	0.0319483	0.951952	0.0186897	0.540994	0.991269	0.213182	0.980689	0.0185618	0.469156	0.740483	0.186861	0.961341	0.0338988	0.473298	0.772707
ADE1	P27616	3.48544e+06	0.896423	0.0319384	3	4.1071e+06	0.961451	0.122992	3	3.58632e+06	0.911016	0.0369919	3	3.5452e+06	0.885314	0.0391706	3	4.06811e+06	0.992585	0.0372059	3		0.459234	1.07254	0.0356287	0.952229	0.960085	0.557067	0.947543	0.127923	0.602062	0.548329	0.455217	0.971787	0.0406051	0.58753	0.626645	0.0264237	1.12117	0.0442449	0.544464	0.994972	0.0283401	1.10727	0.0356287	0.645686	0.9981
RPS7B	P48164	2.06327e+06	1.5981	0.0780521	3	1.61323e+06	1.47545	0.349809	3	1.79866e+06	1.37345	0.0549695	3	1.48931e+06	1.12135	0.104663	3	1.34936e+06	0.992083	0.0725354	3		0.608635	0.92325	0.0488405	0.924021	0.88852	0.66524	0.930868	0.237086	0.68422	0.525046	0.0339494	0.816452	0.040023	0.958943	0.999999	0.162294	0.884719	0.0933367	0.473607	0.801772	0.000611569	0.620788	0.0488405	0.558887	1
OYE2	Q03558	4.81926e+06	0.914372	0.0448678	3	6.74211e+06	1.15782	0.208143	3	6.58987e+06	1.23399	0.0542491	3	6.93929e+06	1.27678	0.0620456	3	5.70691e+06	1.02563	0.0696491	3		0.175282	1.26624	0.0490695	0.999992	1	0.595489	1.06579	0.179772	0.629526	0.53888	0.420146	1.03468	0.0439625	0.58873	0.656916	0.00987118	0.803294	0.0485954	0.641857	0.999981	0.0918462	1.12168	0.0490695	0.780528	0.988393
HEM13	P11353				0				0				0				0				0
MIR1	P23641	5.5319e+06	0.393911	0.0137016	3	5.09051e+06	0.403963	0.0661337	3	6.42358e+06	0.452663	0.0200075	3	9.34982e+06	0.646679	0.0228191	3	1.37725e+07	0.928974	0.0790603	3		0.818967	1.02552	0.0347836	0.877898	0.638983	0.329908	1.12056	0.163713	0.483137	0.639862	0.000414355	1.42861	0.0441996	0.687478	1	0.0187166	1.43653	0.0352866	1	1	0.00598196	2.35834	0.0347836	1	1
RPS2	P25443	1.03303e+07	1.54802	0.0830966	3	1.11439e+07	1.53344	0.282842	3	9.4542e+06	1.39739	0.0659604	3	8.08817e+06	1.17194	0.0357611	3	7.05117e+06	0.994892	0.0270537	3		0.938507	0.990582	0.0536793	0.939907	0.509216	0.495059	0.91128	0.184449	0.560668	0.565273	0.0128852	0.838663	0.0472026	0.552619	0.999629	0.00309023	0.848927	0.0305144	0.531144	1	0.00404077	0.642687	0.0536793	0.869072	1
LEU1	P07264	4.55273e+06	1.16972	0.0697373	3	5.46716e+06	1.28561	0.270083	3	4.82018e+06	1.21823	0.11194	3	4.57418e+06	1.13819	0.106066	3	4.03308e+06	0.981322	0.0707301	3		0.538734	1.09908	0.059619	0.91898	0.906768	0.719514	0.947585	0.210082	0.731569	0.518462	0.419658	0.934304	0.0918877	0.562194	0.633014	0.110216	0.862175	0.0931884	0.469395	0.867575	0.0303618	0.83894	0.059619	0.569425	0.994302
ERG11	P10614	551272	1.26678	0.16028	2	438145	1.51865	0.216794	3	487604	1.11411	0.102734	2	451515	1.01131	0.115149	2	457846	1.00199	0.0957393	2		0.237987	1.19883	0.126526	0.715763	0.888525	0.0704411	0.733617	0.142754	0.502004	0.94002	0.446687	0.907729	0.0922121	0.687814	0.727381	0.938135	0.990787	0.113861	0.938437	0.501974	0.210554	0.790976	0.126526	0.713154	0.904889
ACO2	P39533	3.43662e+06	1.17639	0.0459346	3	3.58367e+06	1.22009	0.192078	3	3.39433e+06	1.1481	0.0174037	3	3.364e+06	1.11905	0.0023786	3	3.07797e+06	0.99947	0.0249203	3		0.735049	1.03715	0.0390472	0.860734	0.710987	0.583294	0.940996	0.15743	0.61968	0.540705	0.0991328	0.974704	0.0151588	0.516458	0.908065	0.0135456	0.893138	0.00212555	1	1	0.00915833	0.84961	0.0390472	0.574352	0.999949
RPL13B	P40212	1.26455e+07	1.5116	0.0546178	3	1.11756e+07	1.32044	0.272322	3	1.0933e+07	1.29538	0.0458559	3	1.01332e+07	1.18218	0.0768192	3	8.73715e+06	0.992989	0.0295647	3		0.347679	0.873539	0.0361324	0.998921	0.99974	0.888826	0.981017	0.206236	0.889523	0.502553	0.108803	0.912614	0.0353997	0.814452	0.98799	0.0372963	0.839966	0.0649811	0.546212	0.987776	0.000622793	0.656912	0.0361324	0.768647	1
RPS1A	P33442	1.38416e+06	1.52928	0.0762571	3	915360	1.48876	0.398604	3	1.238e+06	1.34156	0.0790912	3	1.02781e+06	1.10768	0.0775121	3	944630	0.993205	0.128671	3		0.877633	0.9735	0.0498646	0.900759	0.5785	0.590359	0.901127	0.267743	0.625306	0.539564	0.0216324	0.825663	0.0589547	0.558519	0.99768	0.271364	0.896656	0.0699772	0.715841	0.867054	0.00662511	0.649458	0.0498646	0.96027	1
SAM2	P19358	3.122e+06	1.06585	0.0281321	3	2.61205e+06	0.925753	0.189618	3	2.94712e+06	0.994388	0.0334774	3	2.78536e+06	0.92453	0.0408408	3	2.90328e+06	0.940477	0.0380562	3		0.328473	0.868561	0.0263941	0.999998	1	0.596652	1.07414	0.204826	0.629915	0.538071	0.0862931	0.929748	0.0336664	0.63766	0.964896	0.646803	1.01725	0.0441747	0.681547	0.544026	0.0122677	0.882375	0.0263941	0.783724	0.999998
SER3	P40054	465956	1.06045	0.133271	3	350774	1.02985	0.13509	3	515153	1.14431	0.099082	3	512372	1.10879	0.0485418	3	482852	1.00229	0.0623125	3		0.793863	0.971144	0.125675	0.801606	0.51568	0.307607	1.11115	0.131175	0.502091	0.676245	0.617146	0.968959	0.0865865	0.648571	0.537374	0.0836961	0.903944	0.043779	0.667483	0.973547	0.545288	0.945154	0.125675	0.596759	0.554381
RPL4B	P49626				0	271481	1.44756	0.477865	3				0				0				0									0.330117
RPL13A	Q12690	1.26455e+07	1.5116	0.0546178	3	1.11756e+07	1.32044	0.272322	3	1.0933e+07	1.29538	0.0458559	3	1.01332e+07	1.18218	0.0768192	3	8.73715e+06	0.992989	0.0295647	3		0.347679	0.873539	0.0361324	0.998921	0.99974	0.888826	0.981017	0.206236	0.889523	0.502553	0.108803	0.912614	0.0353997	0.814452	0.98799	0.0372963	0.839966	0.0649811	0.546212	0.987776	0.000622793	0.656912	0.0361324	0.768647	1
YHB1	P39676	4.96697e+06	0.722508	0.0567313	3	3.74291e+06	0.621446	0.106775	3	5.87016e+06	0.84315	0.0528471	3	6.1945e+06	0.874883	0.0676268	3	7.23225e+06	0.995258	0.020143	3		0.242205	0.860123	0.07852	0.791904	0.927532	0.0502357	1.35676	0.171817	0.490933	0.963954	0.558665	1.03764	0.0626782	0.64937	0.59797	0.0806709	1.13759	0.077298	0.505015	0.927305	0.00806082	1.3775	0.07852	0.751821	1
QCR2	P07257	3.99398e+06	0.33425	0.012459	3	4.13107e+06	0.289843	0.0505567	3	4.98681e+06	0.41213	0.0129153	3	8.20297e+06	0.666537	0.0152729	3	1.2041e+07	0.954759	0.015857	3		0.264689	0.867142	0.0372743	0.99779	0.999805	0.0451599	1.42191	0.174428	0.582022	0.986043	3.12285e-05	1.6173	0.0313379	0.744976	1	2.26644e-05	1.43242	0.0229139	0.616626	1	1.37516e-06	2.85642	0.0372743	0.870746	1
LYS21	Q12122	664909	0.916631	0.0649405	3	147504	0.966904	0.252361	3	690468	0.938558	0.0386303	3	691681	0.926402	0.0467341	3	772554	1.00267	0.0391029	3		0.766721	1.05485	0.070847	0.848432	0.652097	0.864549	0.970684	0.260999	0.865807	0.503798	0.746495	0.987048	0.0411592	0.763796	0.529047	0.0981573	1.08233	0.0504468	0.499404	0.900986	0.136092	1.09387	0.070847	0.46304	0.827672
RPS3	P05750	1.23832e+07	1.65246	0.125784	3	1.16114e+07	1.51705	0.290035	3	1.09563e+07	1.43956	0.0253868	3	9.36607e+06	1.21106	0.0305852	3	8.21098e+06	1.03565	0.0121145	3		0.516837	0.918053	0.0761191	0.763359	0.752285	0.689501	0.948926	0.191184	0.704537	0.521109	0.000674077	0.841268	0.0176351	0.736801	1	0.00459064	0.855162	0.0252549	0.776792	1	0.0129629	0.626733	0.0761191	0.867771	1
	Q12273	2.93895e+06	1.11419		1				0	2.68268e+06	1.00408		1	2.45335e+06	0.901266		1	2.41786e+06	0.8695		1													0.897606					0.964754					0.780389
	Q12088	371290	1.45548		1				0	301638	1.16937		1	272770	1.04191		1	250650	0.935146		1													0.890998					0.897534					0.642502
	Q04670	371290	1.45548		1				0	301638	1.16937		1	272770	1.04191		1	250650	0.935146		1													0.890998					0.897534					0.642502
	Q03619	371290	1.45548		1				0	301638	1.16937		1	272770	1.04191		1	250650	0.935146		1													0.890998					0.897534					0.642502
	P47100	371290	1.45548		1				0	301638	1.16937		1	272770	1.04191		1	250650	0.935146		1													0.890998					0.897534					0.642502
	Q12141	371290	1.45548		1				0	301638	1.16937		1	272770	1.04191		1	250650	0.935146		1													0.890998					0.897534					0.642502
RPS5	P26783	9.11734e+06	1.50937	0.0775362	3	9.78474e+06	1.49185	0.320355	3	7.7377e+06	1.26284	0.0185748	3	6.9542e+06	1.11591	0.0251844	3	6.29344e+06	0.985238	0.0275375	3		0.934229	0.988389	0.0513698	0.936693	0.515202	0.341194	0.846496	0.214737	0.486761	0.632977	0.00176259	0.883651	0.0147087	0.839484	1	0.00382837	0.8829	0.0225685	0.635133	1	0.00350739	0.652747	0.0513698	0.854056	1
RLI1	Q03195	1.81486e+06	1.06818	0.0544448	3	2.02724e+06	1.05789	0.147433	3	1.74625e+06	1.01374	0.0356607	3	1.73848e+06	0.992177	0.0370418	3	1.79837e+06	1.00214	0.0204262	3		0.918019	0.99036	0.0509695	0.920178	0.510693	0.659573	0.958269	0.139366	0.679831	0.526376	0.507895	0.978729	0.0351773	0.606213	0.599199	0.709717	1.01004	0.0373339	0.724104	0.521396	0.159751	0.938173	0.0509695	0.460274	0.795144
IDP1	P21954	2.94669e+06	0.677662	0.0326185	3	3.33439e+06	0.715588	0.0914529	3	3.23233e+06	0.734495	0.0247764	3	3.77243e+06	0.842577	0.0496006	3	4.50895e+06	0.983856	0.0154183	3		0.555908	1.05597	0.0481339	0.812436	0.779703	0.758817	1.02642	0.127801	0.766099	0.51275	0.0445422	1.14715	0.0337325	0.965295	0.999996	0.0297434	1.16768	0.0588677	0.60973	0.996565	0.000893386	1.45184	0.0481339	0.838109	1
	Q12316	371290	1.45548		1				0	301638	1.16937		1	272770	1.04191		1	250650	0.935146		1													0.890998					0.897534					0.642502
RPP0	P05317	1.05898e+07	1.5894	0.109351	3	1.04391e+07	1.45347	0.281916	3	9.18382e+06	1.35962	0.0615874	3	8.06113e+06	1.17208	0.0615404	3	7.10156e+06	1.00715	0.0362346	3		0.501108	0.914478	0.0688002	0.804765	0.804131	0.625574	0.935431	0.193961	0.652373	0.532396	0.0202816	0.862065	0.0452976	0.567512	0.99833	0.0242709	0.859287	0.0525053	0.504015	0.993878	0.00674906	0.633671	0.0688002	0.799814	1
AAT2	P23542	2.16759e+06	0.705976	0.00699974	3	2.54579e+06	0.684991	0.140023	3	2.15879e+06	0.694734	0.012953	3	2.74084e+06	0.866192	0.0383758	3	3.3519e+06	1.0333	0.03735	3		0.819574	0.970275	0.00991499	0.999749	0.998007	0.915285	1.01422	0.204416	0.91559	0.501461	0.0100616	1.2468	0.0186445	1	1	0.00568554	1.19292	0.0443041	0.566373	0.999996	0.00335421	1.46365	0.00991499	1	1
MES1	P00958	1.57117e+06	1.12508	0.0377354	3	1.70963e+06	1.24112	0.226723	3	1.59631e+06	1.13031	0.0150056	3	1.59843e+06	1.11423	0.0340017	3	1.5417e+06	1.04702	0.0153222	3		0.4699	1.10314	0.0335401	0.99815	0.99851	0.486552	0.910717	0.182676	0.554718	0.567244	0.512456	0.985772	0.0132757	0.758981	0.750723	0.0580587	0.939687	0.030516	0.492445	0.953768	0.0541941	0.930619	0.0335401	0.507829	0.963233
TDH1	P00360	305359	0.962467	0.351957	3				0	745989	2.3435	0.939646	3	725633	2.20824	0.804116	3	738306	2.07145	0.454126	3				0.365683								0.859183	0.942281	0.400958	0.861323	0.506222	0.813334	0.938054	0.364144	0.817239	0.508668	0.0315049	2.15223	0.365683	0.712322	0.99889
KGD1	P20967	1.86743e+06	0.337106	0.0194218	3	1.86845e+06	0.295489	0.0434655	3	2.2931e+06	0.407535	0.0144424	3	3.89588e+06	0.677938	0.00401683	3	5.73176e+06	0.976258	0.0234123	3		0.234576	0.876549	0.0576133	0.881185	0.969659	0.0359807	1.37919	0.147097	0.574598	0.991461	0.000439931	1.66351	0.0354383	0.998772	1	0.00158648	1.44004	0.00592506	1	1	4.74865e-06	2.896	0.0576133	0.784459	1
ARG1	P22768	4.11743e+06	0.696977	0.0513854	3	3.644e+06	0.773296	0.168173	3	4.56172e+06	0.759238	0.0257818	3	5.01407e+06	0.821335	0.0424468	3	5.96309e+06	0.955076	0.0422123	3		0.519763	1.1095	0.0737261	0.877356	0.869062	0.898791	0.98182	0.217475	0.899316	0.502107	0.110761	1.08179	0.0339575	0.80219	0.985609	0.0180008	1.16283	0.0516802	0.566626	0.99889	0.00290882	1.37031	0.0737261	0.529458	1
CAM1	P29547	1.22609e+06	0.801735	0.0433219	3	1.65371e+06	0.823186	0.143631	3	1.30624e+06	0.839472	0.0454848	3	1.40694e+06	0.885221	0.0141234	3	1.51107e+06	0.920768	0.058255	3		0.824313	1.02676	0.0540352	0.853204	0.568892	0.866165	1.01978	0.174482	0.867432	0.50387	0.217754	1.0545	0.0541826	0.461083	0.729092	0.402509	1.04016	0.0159546	0.981875	0.989654	0.0514349	1.14847	0.0540352	0.72039	0.995126
RPL16B	P26785	3.50975e+06	1.65533	0.15401	3	3.47431e+06	1.51094	0.298948	3	2.91494e+06	1.35939	0.10592	3	2.48935e+06	1.14456	0.0815421	3	2.1909e+06	0.98512	0.0510587	3		0.511135	0.912769	0.0930388	0.714592	0.706386	0.479577	0.899702	0.197856	0.553009	0.571957	0.0533066	0.841961	0.0779174	0.489089	0.959304	0.0559515	0.860701	0.0712434	0.475252	0.951342	0.0108666	0.595119	0.0930388	0.734251	0.999996
GRS1	P38088	2.6518e+06	0.999241	0.0409428	3	2.51436e+06	0.945599	0.132392	3	2.50428e+06	0.93654	0.0396636	3	2.64241e+06	0.969859	0.0173925	3	2.708e+06	0.971674	0.0385348	3		0.561797	0.946317	0.0409739	0.854152	0.823545	0.91857	0.990421	0.140009	0.918854	0.501412	0.282618	1.03558	0.0423512	0.47231	0.673816	0.945724	1.00187	0.017933	0.946165	0.503282	0.44376	0.972412	0.0409739	0.570113	0.61993
LYS20	P48570	771702	1.60267	0.173312	3	1.04305e+06	1.5727	0.274215	3	732836	1.51053	0.154438	3	602117	1.21195	0.0947808	3	517910	0.999922	0.0460341	3		0.881981	0.981303	0.10814	0.884571	0.508952	0.753763	0.960466	0.174359	0.762661	0.515296	0.0575793	0.802334	0.102241	0.474657	0.948729	0.0422086	0.825054	0.0782054	0.502082	0.97647	0.0206635	0.623911	0.10814	0.692434	0.999714
STI1	P15705	3.00834e+06	1.06187	0.0397881	3	2.96009e+06	0.989227	0.215874	3	2.69716e+06	0.941309	0.0245508	3	2.71401e+06	0.931105	0.0145159	3	2.90831e+06	0.974595	0.0531166	3		0.621114	0.931589	0.0374698	0.959354	0.934298	0.738405	0.95156	0.218225	0.747417	0.51467	0.576295	0.989161	0.0260816	0.621093	0.549576	0.289751	1.04671	0.0155899	0.989641	0.997991	0.0902553	0.917809	0.0374698	0.686783	0.973505
GPP1	P41277	4.21947e+06	3.85816	0.259912	3	4.9344e+06	3.50599	0.382346	3	3.62313e+06	3.27341	0.352515	3	2.15273e+06	1.91294	0.231221	3	1.28908e+06	1.11795	0.067143	3		0.266253	0.908723	0.0673669	0.663716	0.835909	0.482073	0.933662	0.109055	0.584222	0.600266	0.00769635	0.584388	0.10769	0.530326	0.999951	0.0202869	0.584414	0.120872	0.677438	0.99966	0.00178201	0.289763	0.0673669	0.97915	1
	Q92392				0	82415	0.998123	0.123356	3				0				0				0									0.123588
KRS1	P15180	2.91115e+06	1.10812	0.0410105	3	2.98229e+06	1.13204	0.185059	3	2.78514e+06	1.04725	0.0376998	3	2.70636e+06	1.00116	0.0235783	3	2.72296e+06	0.979929	0.0294339	3		0.845616	1.02159	0.0370092	0.879849	0.593004	0.512723	0.9251	0.163474	0.571493	0.559599	0.160608	0.955988	0.0359988	0.465638	0.798029	0.387197	0.978795	0.023551	0.600487	0.693957	0.0145215	0.884319	0.0370092	0.503243	0.998776
RPS6B	P0CX38	1.34604e+07	1.48032	0.0583505	3	1.51983e+07	1.50891	0.225419	3	1.2816e+07	1.39468	0.071095	3	1.12265e+07	1.20153	0.0638241	3	9.58732e+06	1.00016	0.0367034	3		0.849195	1.01932	0.0394175	0.873664	0.567568	0.477808	0.924294	0.149392	0.551313	0.571913	0.0253301	0.861511	0.0509759	0.526577	0.994587	0.0154801	0.832406	0.053119	0.528155	0.998909	0.000688839	0.675639	0.0394175	0.651616	1
RPS6A	P0CX37	1.34604e+07	1.48032	0.0583505	3	1.51983e+07	1.50891	0.225419	3	1.2816e+07	1.39468	0.071095	3	1.12265e+07	1.20153	0.0638241	3	9.58732e+06	1.00016	0.0367034	3		0.849195	1.01932	0.0394175	0.873664	0.567568	0.477808	0.924294	0.149392	0.551313	0.571913	0.0253301	0.861511	0.0509759	0.526577	0.994587	0.0154801	0.832406	0.053119	0.528155	0.998909	0.000688839	0.675639	0.0394175	0.651616	1
GDH3	P39708	104475	0.767593	0.282537	3	71615.6	0.61105	0.199357	3	92141.6	0.643573	0.158487	3	116888	0.77985	0.119684	3	144681	0.947086	0.166359	3		0.481383	0.79606	0.368082	0.567717	0.584717	0.836302	1.05322	0.326253	0.839474	0.507978	0.304904	1.21175	0.246261	0.50415	0.680421	0.237213	1.21445	0.15347	0.647725	0.84717	0.408286	1.23384	0.368082	0.524665	0.608307
LYS9	P38999	5.17775e+06	1.14975	0.0514755	3	5.73498e+06	1.16988	0.164799	3	5.10516e+06	1.12064	0.00407241	3	4.78816e+06	1.03323	0.0203916	3	4.81744e+06	1.01543	0.0209205	3		0.855891	1.01751	0.044771	0.871281	0.544157	0.656365	0.957907	0.140868	0.676694	0.526268	0.014827	0.922004	0.00363401	1	1	0.350763	0.982769	0.0197357	0.555783	0.684823	0.0317105	0.883175	0.044771	0.551484	0.992285
COR1	P07256	2.75802e+06	0.314118	0.00852598	3	2.7548e+06	0.306715	0.0568465	3	3.76148e+06	0.424046	0.0152319	3	6.03888e+06	0.669045	0.0192572	3	8.93375e+06	0.961922	0.0332284	3		0.8434	0.976432	0.0271426	0.910113	0.683231	0.0615387	1.38254	0.18534	0.539535	0.9628	9.43867e-05	1.57777	0.0359203	0.814473	1	0.000663788	1.43775	0.0287831	0.994447	1	0.000448493	3.0623	0.0271426	1	1
SSA4	P22202	97073.4	0.429821	0.0709562	3				0	149421	0.582837	0.140598	3	189840	0.787203	0.0302257	3	196862	0.838271	0.135357	3				0.165083								0.122366	1.35064	0.24123	0.486817	0.861406	0.583673	1.06487	0.0383963	0.935358	0.91191	0.0186826	1.95028	0.165083	0.977346	1
SCP160	P06105	2.58513e+06	1.12833	0.0270367	3	2.55213e+06	1.18154	0.203438	3	2.64542e+06	1.1393	0.0130978	3	2.58282e+06	1.09367	0.0197937	3	2.46478e+06	1.0185	0.0293906	3		0.696002	1.04716	0.0239618	0.979693	0.952835	0.753765	0.964248	0.17218	0.76125	0.51286	0.0360406	0.959948	0.0114964	0.823253	0.999721	0.0268036	0.931272	0.0180985	0.825701	0.999933	0.0090362	0.902665	0.0239618	0.621898	0.999982
HIS7	P33734	1.4132e+06	1.05832	0.0492448	3	1.67233e+06	1.01998	0.236319	3	1.3464e+06	0.992597	0.0272482	3	1.35779e+06	0.983418	0.0340926	3	1.35055e+06	0.95488	0.0230721	3		0.807231	0.963776	0.0465311	0.876092	0.653518	0.859955	0.973149	0.231689	0.861338	0.504042	0.734936	0.990752	0.0274515	0.755468	0.533147	0.304493	0.970981	0.0346675	0.494799	0.67283	0.0497633	0.90226	0.0465311	0.497058	0.966123
HOM3	P10869	1.92611e+06	1.05412	0.0199267	3	2.2223e+06	1.02699	0.177824	3	2.00404e+06	1.08739	0.0264251	3	1.91624e+06	1.0248	0.0457594	3	1.9102e+06	0.997562	0.0790822	3		0.816938	0.974269	0.0189037	0.952777	0.837591	0.617273	1.05881	0.17315	0.645598	0.533682	0.126818	0.942437	0.0243013	0.820169	0.983815	0.63914	0.973421	0.044652	0.716007	0.596448	0.340722	0.94635	0.0189037	0.989182	0.996438
RPL6B	P05739	1.07392e+06	1.49532	0.0243483	3	1.24511e+06	1.30531	0.269914	3	895184	1.22996	0.0548108	3	825441	1.1169	0.0237355	3	753974	0.997975	0.041886	3		0.346847	0.872932	0.016283	1	1	0.67914	0.942276	0.206781	0.695979	0.523004	0.0533347	0.908072	0.0445629	0.501619	0.962695	0.0210475	0.893525	0.0212513	0.946102	1	0.000255679	0.667399	0.016283	0.997416	1
RPS16B	P0CX52	8.8537e+06	1.65725	0.0411783	3	7.45105e+06	1.53705	0.430874	3	7.41217e+06	1.36965	0.0857403	3	6.51464e+06	1.18122	0.0558585	3	5.5515e+06	0.980781	0.052492	3		0.677253	0.927471	0.0248474	0.99912	0.997333	0.572714	0.891088	0.280325	0.612364	0.543605	0.0411147	0.862424	0.0626002	0.48181	0.973802	0.0106792	0.830313	0.0472889	0.548192	0.999825	9.10282e-05	0.591812	0.0248474	0.824676	1
RPS16A	P0CX51	8.8537e+06	1.65725	0.0411783	3	7.45105e+06	1.53705	0.430874	3	7.41217e+06	1.36965	0.0857403	3	6.51464e+06	1.18122	0.0558585	3	5.5515e+06	0.980781	0.052492	3		0.677253	0.927471	0.0248474	0.99912	0.997333	0.572714	0.891088	0.280325	0.612364	0.543605	0.0411147	0.862424	0.0626002	0.48181	0.973802	0.0106792	0.830313	0.0472889	0.548192	0.999825	9.10282e-05	0.591812	0.0248474	0.824676	1
YHR020W	P38708	3.00096e+06	1.05441	0.0421183	3	3.10922e+06	1.08088	0.159838	3	3.01374e+06	1.04504	0.0249482	3	3.01826e+06	1.03117	0.0280136	3	3.03484e+06	1.01136	0.0306674	3		0.804698	1.0251	0.039945	0.85354	0.606253	0.736602	0.966841	0.147878	0.745852	0.514965	0.557257	0.98673	0.023873	0.636386	0.585214	0.455443	0.980784	0.0271668	0.591883	0.630589	0.231979	0.959168	0.039945	0.486073	0.734505
BAT1	P38891	3.03103e+06	1.03336	0.0644219	3	3.1521e+06	1.00561	0.184838	3	3.287e+06	1.105	0.046286	3	3.20181e+06	1.05944	0.0516038	3	3.09227e+06	0.998724	0.0537319	3		0.824929	0.973148	0.0623424	0.847185	0.553047	0.452371	1.09884	0.183807	0.536117	0.580212	0.319177	0.958766	0.0418877	0.56869	0.721991	0.231025	0.942691	0.0487086	0.549097	0.783993	0.515276	0.966485	0.0623424	0.594077	0.580176
RPL16A	P26784	2.09672e+06	1.43966	0.114007	3	2.07505e+06	1.27805	0.222656	3	1.78203e+06	1.20655	0.0557907	3	1.68245e+06	1.12269	0.092711	3	1.59928e+06	1.04132	0.0769533	3		0.345127	0.887746	0.0791904	0.759084	0.852379	0.638197	0.944055	0.174215	0.662543	0.530214	0.264822	0.930497	0.0462399	0.718995	0.873258	0.309085	0.927521	0.0825794	0.515569	0.686365	0.010376	0.723311	0.0791904	0.516006	0.999733
IPP1	P00817	5.97454e+06	0.825865	0.0758696	3	4.45149e+06	0.872885	0.128146	3	6.21608e+06	0.852092	0.0551034	3	6.76299e+06	0.9147	0.0236264	3	7.31435e+06	0.966103	0.0126323	3		0.619809	1.05693	0.0918668	0.705814	0.603654	0.814576	0.976179	0.146807	0.81811	0.507893	0.177913	1.07348	0.0646684	0.45803	0.771371	0.0437206	1.0562	0.0258297	0.489971	0.972199	0.0814729	1.16981	0.0918668	0.533714	0.937562
PDH1	Q12428	1.63864e+06	0.164826	0.00225148	3	1.1003e+06	0.138656	0.0243785	3	1.70026e+06	0.169027	0.00751233	3	4.83611e+06	0.473325	0.0410015	3	1.05141e+07	1.00289	0.0141001	3		0.203187	0.841229	0.0136597	1	1	0.154745	1.21904	0.17582	0.465106	0.804946	0.00482012	2.80029	0.0444446	1	1	0.000749938	2.11882	0.0866245	0.97602	1	6.46702e-05	6.08453	0.0136597	1	1
ALA1	P40825	2.14637e+06	0.952044	0.0512381	3	2.29136e+06	0.955413	0.167718	3	2.11221e+06	0.924948	0.0450401	3	2.15035e+06	0.922614	0.0202199	3	2.36533e+06	0.987455	0.0145863	3		0.976055	1.00354	0.053819	0.976132	0.501304	0.786702	0.968114	0.175545	0.79174	0.509871	0.940279	0.997476	0.0486948	0.940399	0.500811	0.0133857	1.07028	0.0219159	0.504814	0.999111	0.354311	1.03719	0.053819	0.491421	0.625482
FUM1	P08417	1.7291e+06	0.399704	0.061378	3	935907	0.278868	0.0406053	3	1.71199e+06	0.388154	0.0454739	3	3.08291e+06	0.6807	0.0154047	3	4.81825e+06	1.0386	0.0423001	3		0.05516	0.697688	0.153559	0.476458	0.952894	0.0366697	1.39189	0.145607	0.616119	0.994107	0.00419169	1.75369	0.117154	0.85141	1	0.00194121	1.52579	0.0226307	1	1	0.000253459	2.59844	0.153559	0.631224	1
PSA1	P41940	2.55612e+06	1.07255	0.0688166	3	3.08037e+06	1.15559	0.165375	3	2.95515e+06	1.22477	0.0686925	3	2.71031e+06	1.10312	0.0656537	3	2.39194e+06	0.951324	0.0613217	3		0.487202	1.07742	0.0641619	0.78553	0.793231	0.556682	1.05986	0.143109	0.603433	0.550193	0.0910154	0.900678	0.0560861	0.533479	0.925851	0.0432024	0.862392	0.0595163	0.533967	0.980939	0.0858587	0.886976	0.0641619	0.514376	0.924337
ERG1	P32476	371773	1.40461		1	228021	1.60734	0.349654	3	440089	1.6428		1	350878	1.28803		1	308006	1.09953		1			1.14433					1.02206	0.217535		0.503098		0.784048					0.853649					0.7828
RPL10	P41805	2.52739e+07	1.53933	0.10834	3	2.52081e+07	1.58004	0.259789	3	2.48878e+07	1.49691	0.0866903	3	2.11722e+07	1.25198	0.0586833	3	1.7785e+07	1.02552	0.0233898	3		0.820164	1.02645	0.0703814	0.837824	0.540912	0.642998	0.947384	0.164419	0.66693	0.530011	0.0199576	0.83638	0.0579129	0.497941	0.996274	0.0123928	0.819114	0.0468723	0.65618	0.999951	0.0116253	0.66621	0.0703814	0.822528	1
FRS1	P15624	1.99387e+06	1.04877	0.069561	3	1.90095e+06	1.04739	0.120331	3	2.17697e+06	1.12937	0.0400767	3	2.12605e+06	1.08501	0.0395529	3	2.09068e+06	1.04161	0.0425072	3		0.987293	0.998684	0.0663265	0.987297	0.500119	0.360972	1.07827	0.114887	0.494573	0.622415	0.244186	0.960726	0.035486	0.53628	0.762005	0.265455	0.960001	0.0364538	0.557427	0.758965	0.887998	0.993179	0.0663265	0.888874	0.503185
TPI1	P00942	3.13191e+07	1.24667	0.0267571	3	3.60594e+07	1.50902	0.228711	3	3.85109e+07	1.51312	0.0284831	3	3.46213e+07	1.33819	0.0278474	3	2.5028e+07	0.944972	0.0135416	3		0.183778	1.21044	0.0214629	1	1	0.978127	1.00272	0.151563	0.978132	0.500097	0.00160647	0.884389	0.0188241	0.574671	1	0.000258687	0.706158	0.0208098	0.904683	1	0.000444268	0.757997	0.0214629	0.84322	1
ARO8	P53090	2.39864e+06	0.83665	0.0269925	3	2.75348e+06	0.889079	0.118854	3	2.48314e+06	0.857208	0.0354476	3	2.64348e+06	0.895464	0.0468954	3	2.98384e+06	0.984579	0.0489673	3		0.527506	1.06267	0.0322627	0.955246	0.949818	0.693919	0.964153	0.133682	0.708882	0.521265	0.327031	1.04463	0.0413524	0.614755	0.753146	0.0852361	1.09952	0.0523699	0.565451	0.944583	0.0180012	1.17681	0.0322627	0.962662	1
TIF3	P34167	1.5004e+06	1.37038	0.164179	3	1.07861e+06	1.27896	0.327958	3	1.297e+06	1.18289	0.12917	3	1.21404e+06	1.07948	0.119549	3	1.12212e+06	0.969912	0.0561616	3		0.695574	0.933283	0.119805	0.754803	0.585503	0.673538	0.924884	0.256426	0.692297	0.525271	0.366725	0.912583	0.109199	0.54349	0.66075	0.251092	0.898497	0.110747	0.466517	0.69935	0.0401479	0.707766	0.119805	0.557777	0.986873
RPS13	P05756	1.76379e+07	1.50369	0.0456125	3	1.82649e+07	1.49316	0.242388	3	1.61208e+07	1.35735	0.0285898	3	1.34917e+07	1.11734	0.0327875	3	1.21238e+07	0.978996	0.0376043	3		0.94736	0.992994	0.0303337	0.94942	0.515864	0.434475	0.909045	0.162333	0.52588	0.586461	0.000731893	0.823179	0.021063	0.688137	1	0.0090342	0.876185	0.0293443	0.658389	0.999992	0.000132128	0.651062	0.0303337	0.562042	1
ERG6	P25087	1.59132e+06	0.901097	0.115038	3	900168	0.943618	0.155452	3	1.73396e+06	0.96622	0.0754592	3	1.75016e+06	0.96243	0.0768452	3	1.86893e+06	1.00572	0.0827778	3		0.724253	1.04719	0.127664	0.749648	0.539634	0.835834	1.02395	0.16474	0.838365	0.506347	0.954327	0.996078	0.0780974	0.954413	0.500761	0.543273	1.04498	0.0798449	0.626017	0.58732	0.276588	1.11611	0.127664	0.493061	0.69699
WTM1	Q12363	791594	0.391753	0.0404704	3	534010	0.385038	0.0568452	3	1.20559e+06	0.592514	0.0285911	3	1.66164e+06	0.804595	0.0220954	3	2.07518e+06	0.983143	0.0202159	3		0.876521	0.982858	0.103306	0.879016	0.508251	0.0114842	1.53885	0.147635	0.583383	0.999867	0.000717222	1.35793	0.048254	0.553982	1	0.000516555	1.22191	0.0274615	0.555397	1	0.000215746	2.5096	0.103306	0.897784	1
LYS2	P07702	2.59399e+06	1.08865	0.0163961	3	3.17897e+06	1.14055	0.184251	3	2.64986e+06	1.0985	0.0218435	3	2.64927e+06	1.07961	0.0375754	3	2.49897e+06	0.994476	0.0145351	3		0.674415	1.04766	0.0150609	0.999683	0.99895	0.731659	0.963137	0.161546	0.741391	0.51549	0.50295	0.982805	0.0198848	0.684338	0.682042	0.0449871	0.921142	0.0348045	0.528622	0.978274	0.00183907	0.913491	0.0150609	0.542452	1
DPS1	P04802	2.68759e+06	0.870847	0.02431	3	2.70232e+06	0.874282	0.148453	3	2.76481e+06	0.885502	0.0247246	3	2.99911e+06	0.944453	0.00733005	3	3.11197e+06	0.957025	0.0163037	3		0.971885	1.00394	0.0279153	0.972302	0.505995	0.908516	1.01283	0.1698	0.908904	0.501723	0.0444785	1.06657	0.0279216	0.566308	0.984539	0.316481	1.01331	0.00776116	0.83176	0.916476	0.00994166	1.09896	0.0279153	0.518147	0.999787
MDH1	P17505	1.79115e+06	0.224168	0.014177	3	1.75645e+06	0.234536	0.0279654	3	3.00647e+06	0.371725	0.0248776	3	5.52185e+06	0.670304	0.035939	3	8.31251e+06	0.987683	0.0450592	3		0.607337	1.04626	0.0632431	0.724457	0.638259	0.00330094	1.58494	0.119237	0.539496	1	0.000552697	1.80323	0.0669247	0.920684	1	0.000849819	1.47348	0.053616	0.774663	1	0.00045548	4.40601	0.0632431	1	1
ACT1	P60010	5.60506e+06	0.645954	0.0363406	3	5.37083e+06	0.725559	0.101004	3	6.49837e+06	0.740527	0.0104999	3	7.06942e+06	0.791815	0.0371786	3	8.57399e+06	0.937756	0.0266347	3		0.304727	1.12324	0.0562589	0.928012	0.97329	0.821901	1.02063	0.139209	0.824742	0.506592	0.130733	1.06926	0.014179	0.999681	1	0.00695275	1.18431	0.0469537	0.519719	0.999964	0.000570229	1.45174	0.0562589	0.57527	1
RPL6A	Q02326	2.29097e+06	1.48317	0.0603771	3	2.8073e+06	1.44336	0.214072	3	2.20284e+06	1.4073	0.0620217	3	1.86133e+06	1.16571	0.0903896	3	1.6263e+06	0.999714	0.0214504	3		0.782254	0.973157	0.0407081	0.841023	0.615643	0.802235	0.975017	0.148315	0.806279	0.5085	0.023521	0.828333	0.0440714	0.817746	0.999959	0.0790724	0.857599	0.0775402	0.521256	0.935859	0.0023099	0.674037	0.0407081	0.896284	1
ZUO1	P32527	1.64636e+06	1.18113	0.0720656	3	1.53685e+06	1.13207	0.245142	3	1.50273e+06	1.06393	0.0659838	3	1.49449e+06	1.04026	0.0441122	3	1.47282e+06	0.998965	0.062487	3		0.766879	0.958457	0.061014	0.833001	0.622282	0.682565	0.939813	0.216544	0.699113	0.522809	0.636454	0.977752	0.062019	0.666693	0.53742	0.408163	0.960304	0.042405	0.632531	0.705899	0.0306055	0.845768	0.061014	0.515813	0.989999
SCW4	P53334	108931	1.00643	0.116189	3	99457.7	1.13491	0.0915647	3	113985	1.05259	0.0671156	3	120860	1.09481	0.0344204	3	119936	1.06067	0.0989931	3		0.210717	1.12766	0.115447	0.492855	0.761714	0.283179	0.927463	0.08068	0.496223	0.693511	0.404154	1.04011	0.0637624	0.518696	0.606435	0.619608	0.968818	0.0314396	0.802808	0.724453	0.572304	1.0539	0.115447	0.628395	0.561732
ADE2	P21264	1.83497e+06	0.927302	0.00717716	3	1.7565e+06	0.917499	0.0810622	3	1.84356e+06	0.923486	0.0450862	3	1.96491e+06	0.962842	0.0268669	3	2.13809e+06	1.02279	0.0282065	3		0.853791	0.989429	0.00773983	0.963099	0.838832	0.917781	1.00652	0.0883513	0.918115	0.501645	0.278217	1.04262	0.0488218	0.480328	0.68477	0.0562073	1.06226	0.0279038	0.575385	0.976096	0.0223126	1.10297	0.00773983	1	1
RPS11B	P0CX48	7.10272e+06	2.11471	0.182623	3	6.56453e+06	1.676	0.482317	3	5.35196e+06	1.57834	0.0689477	3	4.11063e+06	1.18789	0.151647	3	3.3296e+06	0.942737	0.0869477	3		0.251762	0.792546	0.0863583	0.936466	0.985337	0.760427	0.941729	0.287778	0.767374	0.512237	0.0308094	0.752617	0.0436836	0.9928	1	0.0883885	0.793626	0.127661	0.466001	0.897906	0.00256625	0.4458	0.0863583	0.741191	1
RPS11A	P0CX47	7.10272e+06	2.11471	0.182623	3	6.56453e+06	1.676	0.482317	3	5.35196e+06	1.57834	0.0689477	3	4.11063e+06	1.18789	0.151647	3	3.3296e+06	0.942737	0.0869477	3		0.251762	0.792546	0.0863583	0.936466	0.985337	0.760427	0.941729	0.287778	0.767374	0.512237	0.0308094	0.752617	0.0436836	0.9928	1	0.0883885	0.793626	0.127661	0.466001	0.897906	0.00256625	0.4458	0.0863583	0.741191	1
SEC53	P07283	2.45822e+06	1.66894	0.111375	3	2.85309e+06	1.60971	0.331357	3	2.14491e+06	1.4326	0.0296244	3	1.92471e+06	1.26758	0.0653983	3	1.49106e+06	0.957407	0.0360837	3		0.792258	0.964513	0.0667343	0.830806	0.578588	0.452495	0.889972	0.205849	0.535312	0.579333	0.0324436	0.88481	0.0206788	0.992525	1	0.00488278	0.755305	0.0515932	0.610125	1	0.00447935	0.573664	0.0667343	0.858826	1
RRP5	Q05022	1.49064e+06	1.03414	0.0339022	3	1.64199e+06	1.08676	0.182015	3	1.52926e+06	1.04898	0.0472239	3	1.52197e+06	1.02634	0.0439408	3	1.49008e+06	0.981564	0.0523412	3		0.668453	1.05088	0.0327831	0.936858	0.884339	0.757519	0.965234	0.167484	0.764895	0.512853	0.576291	0.978421	0.0450191	0.634822	0.564852	0.321607	0.956374	0.0428131	0.585108	0.733446	0.229372	0.949162	0.0327831	0.698192	0.884029
RPL15A	P05748				0				0				0				0				0
ADE4	P04046	1.65781e+06	0.992541	0.0416005	3	1.8061e+06	0.984374	0.191671	3	1.5894e+06	0.941115	0.0266616	3	1.62634e+06	0.947348	0.0495219	3	1.7019e+06	0.967644	0.0455934	3		0.948561	0.991771	0.0419132	0.950024	0.511512	0.734706	0.956055	0.194713	0.744134	0.515158	0.8598	1.00662	0.0283298	0.865348	0.516241	0.629261	1.02142	0.0522742	0.668821	0.548282	0.523544	0.974916	0.0419132	0.618255	0.597386
CIT2	P08679	1.08281e+06	0.384488	0.0166438	3	673666	0.364827	0.068235	3	1.03954e+06	0.364889	0.0149259	3	2.7696e+06	0.956989	0.0663082	3	2.85783e+06	0.964312	0.0693124	3		0.671141	0.948863	0.0432881	0.874292	0.785463	0.998896	1.00017	0.187034	0.998896	0.5	0.00289091	2.62268	0.0409052	1	1	0.901197	1.00765	0.0692884	0.902091	0.503672	0.0031828	2.50804	0.0432881	1	1
PRT1	P06103	1.77322e+06	1.13467	0.0799422	3	1.91567e+06	1.0846	0.175299	3	1.67779e+06	1.06411	0.0663311	3	1.57203e+06	0.983851	0.0575263	3	1.57199e+06	0.958247	0.0461036	3		0.685196	0.955873	0.070454	0.760228	0.605617	0.863765	0.981103	0.161626	0.865135	0.504113	0.189958	0.92458	0.062335	0.50676	0.794204	0.581359	0.973976	0.0584705	0.631902	0.556434	0.041296	0.844515	0.070454	0.4861	0.974449
NCP1	P16603	188273	0.848491	0.0607754	3	256533	0.859572	0.175148	3	216707	0.96449	0.0396174	3	232463	1.02672	0.0617042	3	255010	1.08678	0.04072	3		0.925349	1.01306	0.0716276	0.927179	0.509944	0.409514	1.12206	0.203762	0.514129	0.597548	0.227328	1.06452	0.0410761	0.7033	0.888364	0.242431	1.0585	0.0600985	0.47908	0.718353	0.00721669	1.28084	0.0716276	0.528387	0.999963
RPL9A	P05738	5.6654e+06	1.64173	0.0412836	3	4.28097e+06	1.39051	0.257787	3	5.04069e+06	1.44675	0.0827489	3	4.43815e+06	1.25213	0.0787316	3	3.85173e+06	1.06405	0.0991604	3		0.231436	0.846982	0.0251464	1	1	0.748199	1.04044	0.185389	0.756614	0.514174	0.042047	0.865479	0.0571965	0.540446	0.983002	0.0649159	0.849795	0.0628781	0.66742	0.984744	0.00411867	0.64813	0.0251464	0.999996	1
GPP2	P40106	158906	1.22971	0.290152	2				0	186699	1.45529	0.417869	2	166781	1.22015	0.191605	2	166157	1.1104	0.0442849	2				0.235952								0.570765	0.83842	0.287137	0.649984	0.587142	0.564089	0.910057	0.157034	0.646743	0.58998	0.664391	0.902981	0.235952	0.701152	0.54858
GGC1	P38988	1.77159e+06	0.632907	0.0241321	3	1.79682e+06	0.476101	0.0709673	3	1.85996e+06	0.656558	0.0311675	3	2.30437e+06	0.800258	0.0366545	3	2.83668e+06	0.961347	0.0435467	3		0.0499154	0.752246	0.038129	0.999864	1	0.0323647	1.37903	0.149059	0.535287	0.990459	0.00711344	1.21887	0.0474711	0.681429	0.999999	0.00864181	1.2013	0.0458033	0.685771	0.999997	0.00119193	1.51894	0.038129	0.996532	1
RPL12B	P0CX54	5.56997e+06	1.78216	0.122143	3	4.97638e+06	1.57464	0.50781	3	4.41376e+06	1.3924	0.111891	3	3.53595e+06	1.09959	0.0675502	3	3.02177e+06	0.91869	0.0669616	3		0.555934	0.883557	0.0685369	0.929759	0.913617	0.600746	0.88427	0.322493	0.633225	0.537446	0.0256956	0.789708	0.0803581	0.499006	0.992471	0.0300995	0.835483	0.0614321	0.559694	0.993838	0.0014848	0.515493	0.0685369	0.697738	1
RPL12A	P0CX53	5.56997e+06	1.78216	0.122143	3	4.97638e+06	1.57464	0.50781	3	4.41376e+06	1.3924	0.111891	3	3.53595e+06	1.09959	0.0675502	3	3.02177e+06	0.91869	0.0669616	3		0.555934	0.883557	0.0685369	0.929759	0.913617	0.600746	0.88427	0.322493	0.633225	0.537446	0.0256956	0.789708	0.0803581	0.499006	0.992471	0.0300995	0.835483	0.0614321	0.559694	0.993838	0.0014848	0.515493	0.0685369	0.697738	1
FRD1	P32614	331026	0.661449	0.118168	3	461976	0.806703	0.167209	3	389631	0.775372	0.0302244	3	437523	0.850127	0.0514571	3	488191	0.933614	0.0327007	3		0.293399	1.2196	0.17865	0.641862	0.800016	0.778064	0.961162	0.207275	0.783623	0.510497	0.111994	1.09641	0.0389805	0.821685	0.988163	0.0883845	1.09821	0.0605288	0.468266	0.89909	0.0488388	1.41147	0.17865	0.563247	0.980451
OLA1	P38219	4.25771e+06	1.28058	0.0829798	3	4.75583e+06	1.23201	0.240377	3	4.07684e+06	1.21041	0.0527181	3	3.79588e+06	1.10763	0.0484991	3	3.63378e+06	1.03347	0.044232	3		0.766798	0.962072	0.0647985	0.817747	0.593575	0.892033	0.98247	0.195109	0.892679	0.502433	0.0682637	0.915085	0.0435538	0.524933	0.950685	0.122576	0.933043	0.0437863	0.517784	0.879233	0.0191486	0.807029	0.0647985	0.532649	0.997853
SFC1	P33303	1.86638e+06	0.287685	0.0320593	3	1.15519e+06	0.222952	0.031178	3	2.06703e+06	0.314155	0.0419129	3	3.9826e+06	0.601054	0.0457074	3	6.75615e+06	0.998236	0.0283347	3		0.0663049	0.774987	0.111439	0.542896	0.95837	0.0432323	1.40907	0.139842	0.728438	0.997393	0.00135754	1.91324	0.133415	0.641456	1	0.000594246	1.66081	0.0760455	0.668997	1	9.96046e-06	3.46989	0.111439	0.567627	1
IDH2	P28241	2.04642e+06	0.292918	0.00138898	3	1.8358e+06	0.305423	0.0451217	3	2.78656e+06	0.394542	0.00801384	3	4.7964e+06	0.666015	0.0174529	3	7.50141e+06	1.01744	0.00613096	3		0.678644	1.04269	0.00474187	1	1	0.0716296	1.29179	0.147735	0.547106	0.953614	0.000233175	1.68807	0.0203118	1	1	0.000239906	1.52765	0.026205	0.996049	1	9.76092e-06	3.47346	0.00474187	1	1
YDR341C	Q05506	2.93006e+06	0.942001	0.0348248	3	2.79717e+06	0.957697	0.135922	3	2.9e+06	0.91897	0.0164988	3	3.08631e+06	0.961555	0.0388743	3	3.26661e+06	0.993446	0.0363467	3		0.862406	1.01666	0.036969	0.881596	0.557785	0.671446	0.959562	0.141926	0.689315	0.523941	0.189198	1.04634	0.0179536	0.928777	0.991551	0.358182	1.03317	0.0404286	0.542724	0.667293	0.151542	1.05461	0.036969	0.554583	0.867157
ASC1	P38011	8.76244e+06	1.65361	0.109039	3	9.10995e+06	1.60952	0.287733	3	8.10306e+06	1.50956	0.0113012	3	6.7203e+06	1.2311	0.0751887	3	5.6085e+06	1.00351	0.0526463	3		0.822519	0.973338	0.0659398	0.842548	0.547055	0.608566	0.937893	0.178769	0.638647	0.535179	0.0214629	0.815536	0.0074864	1	1	0.0160942	0.815134	0.0610744	0.501688	0.998211	0.00308073	0.606861	0.0659398	0.716165	1
VPS1	P21576	796153	0.759614	0.046659	3	1.40202e+06	1.06218	0.115735	3	865941	0.816938	0.0457798	3	938070	0.870461	0.0573942	3	1.07047e+06	0.974701	0.0315189	3		0.0317059	1.39832	0.0614247	0.998952	1	0.051832	0.769111	0.10896	0.514216	0.967712	0.278414	1.06552	0.0560383	0.601619	0.78169	0.0676289	1.11975	0.0659354	0.472853	0.932882	0.0042355	1.28315	0.0614247	0.544109	0.999999
RPL1A	P0CX43	1.35837e+07	1.77719	0.0771761	3	1.27219e+07	1.63793	0.357922	3	1.16817e+07	1.51035	0.0492389	3	9.54038e+06	1.21326	0.0355769	3	7.99869e+06	0.993334	0.037662	3		0.572688	0.921644	0.043426	0.948088	0.931091	0.601055	0.92211	0.218521	0.633097	0.536963	0.00159487	0.803294	0.0326009	0.554578	1	0.00184561	0.818732	0.0293234	0.618514	1	0.000661573	0.558936	0.043426	0.840212	1
RPL1B	P0CX44	1.35837e+07	1.77719	0.0771761	3	1.27219e+07	1.63793	0.357922	3	1.16817e+07	1.51035	0.0492389	3	9.54038e+06	1.21326	0.0355769	3	7.99869e+06	0.993334	0.037662	3		0.572688	0.921644	0.043426	0.948088	0.931091	0.601055	0.92211	0.218521	0.633097	0.536963	0.00159487	0.803294	0.0326009	0.554578	1	0.00184561	0.818732	0.0293234	0.618514	1	0.000661573	0.558936	0.043426	0.840212	1
RPS9B	P05755	1.71274e+07	1.72331	0.0308089	3	2.03012e+07	1.62112	0.318944	3	1.56337e+07	1.55181	0.0504306	3	1.22477e+07	1.19494	0.0778343	3	1.0317e+07	0.983448	0.101054	3		0.635266	0.940698	0.0178778	0.999791	0.999433	0.744269	0.95725	0.196744	0.752737	0.514065	0.00447908	0.770026	0.0324978	0.921808	1	0.0489255	0.823012	0.0651368	0.698845	0.994595	0.003467	0.570673	0.0178778	1	1
RPS9A	O13516	1.71274e+07	1.72331	0.0308089	3	2.03012e+07	1.62112	0.318944	3	1.56337e+07	1.55181	0.0504306	3	1.22477e+07	1.19494	0.0778343	3	1.0317e+07	0.983448	0.101054	3		0.635266	0.940698	0.0178778	0.999791	0.999433	0.744269	0.95725	0.196744	0.752737	0.514065	0.00447908	0.770026	0.0324978	0.921808	1	0.0489255	0.823012	0.0651368	0.698845	0.994595	0.003467	0.570673	0.0178778	1	1
ARG7	Q04728	1.63517e+06	0.818007	0.0298822	3	1.40716e+06	0.793572	0.162631	3	1.65184e+06	0.816642	0.0497305	3	1.92374e+06	0.934502	0.0384519	3	2.00378e+06	0.948578	0.0071899	3		0.820565	0.97013	0.0365305	0.890011	0.66641	0.833016	1.02907	0.204936	0.835465	0.506043	0.0343803	1.14432	0.0608963	0.494096	0.983874	0.593043	1.01506	0.0411469	0.627253	0.538909	0.0131982	1.15962	0.0365305	0.783731	0.999997
HSP26	P15992	660056	0.239715	0.0294794	3	591732	0.296159	0.0548353	3	2.04364e+06	0.733314	0.0306073	3	2.39732e+06	0.842987	0.0669103	3	2.87774e+06	0.985979	0.0822914	3		0.212411	1.23546	0.122977	0.802963	0.946417	0.000989741	2.47609	0.185155	0.713785	1	0.0875099	1.14956	0.0417383	0.961566	0.99982	0.0825254	1.16963	0.0793728	0.643836	0.969201	0.00167616	4.11312	0.122977	1	1
SGT2	Q12118	934435	0.900135	0.0723174	3	1.0674e+06	0.938906	0.165788	3	925745	0.883798	0.122573	3	1.0582e+06	0.989637	0.154997	3	1.11436e+06	1.01024	0.0366698	3		0.737312	1.04307	0.0803406	0.785877	0.579772	0.66942	0.941307	0.176575	0.693621	0.532302	0.408665	1.11975	0.138689	0.605793	0.681624	0.841678	1.02082	0.15662	0.843723	0.505309	0.101168	1.12232	0.0803406	0.464261	0.877715
KES1	P35844	1.26926e+06	1.0056	0.0316244	3	1.17238e+06	0.979921	0.135148	3	1.34112e+06	1.05	0.0426849	3	1.31455e+06	1.01117	0.0274188	3	1.34303e+06	1.00847	0.0471731	3		0.776327	0.974463	0.0314483	0.86105	0.664539	0.468862	1.07151	0.137917	0.546156	0.575022	0.266789	0.963022	0.0406524	0.48203	0.697037	0.936801	0.997331	0.0271159	0.937257	0.502918	0.935027	1.00285	0.0314483	0.935426	0.502483
RPL5	P26321	1.6423e+06	0.885739	0.113026	3	2.68792e+06	1.06429	0.0911302	3	1.70377e+06	0.90937	0.0476071	3	2.06247e+06	1.0895	0.170756	3	2.22582e+06	1.15327	0.275779	3		0.103304	1.20158	0.127607	0.492294	0.890279	0.0792692	0.854442	0.0856256	0.469909	0.913788	0.203363	1.19808	0.0523517	0.997457	0.999929	0.753772	1.05854	0.156729	0.777175	0.540433	0.229344	1.30205	0.127607	0.920033	0.983734
ERG10	P41338	1.23576e+06	0.76111	0.0113695	3	764184	0.842616	0.125277	3	1.34004e+06	0.814406	0.0286145	3	1.51564e+06	0.906788	0.0272815	3	1.66098e+06	0.970464	0.0262488	3		0.37677	1.10709	0.0149381	1	1	0.737272	0.966521	0.148677	0.746577	0.51509	0.0155817	1.11343	0.0351354	0.550579	0.999185	0.0436175	1.07022	0.0300859	0.543994	0.9821	0.00167849	1.27506	0.0149381	0.999999	1
MAE1	P36013	969086	1.07932	0.0429302	3	1.2068e+06	1.03228	0.171468	3	944938	1.03604	0.00927374	3	989577	1.06686	0.00914641	3	995257	1.04444	0.0539942	3		0.685607	0.956416	0.0397752	0.86342	0.758484	0.973173	1.00364	0.166106	0.973183	0.500145	0.0148781	1.02975	0.00895115	0.564811	0.999448	0.548324	0.978987	0.00857321	0.990185	0.98733	0.43294	0.967685	0.0397752	0.608501	0.664675
RPL19B	P0CX83	1.03874e+07	1.58175	0.0753441	3	1.04242e+07	1.50562	0.278574	3	9.15598e+06	1.37656	0.0544603	3	7.80186e+06	1.1537	0.0444935	3	6.87129e+06	0.989846	0.0201469	3		0.687448	0.95187	0.0476335	0.846268	0.730621	0.508382	0.914285	0.185023	0.568677	0.560845	0.0060069	0.838099	0.0395625	0.520905	0.999985	0.0124024	0.857978	0.0385661	0.612195	0.999886	0.00335173	0.625793	0.0476335	0.936399	1
RPL19A	P0CX82	1.03874e+07	1.58175	0.0753441	3	1.04242e+07	1.50562	0.278574	3	9.15598e+06	1.37656	0.0544603	3	7.80186e+06	1.1537	0.0444935	3	6.87129e+06	0.989846	0.0201469	3		0.687448	0.95187	0.0476335	0.846268	0.730621	0.508382	0.914285	0.185023	0.568677	0.560845	0.0060069	0.838099	0.0395625	0.520905	0.999985	0.0124024	0.857978	0.0385661	0.612195	0.999886	0.00335173	0.625793	0.0476335	0.936399	1
RPL14B	P38754	1.07235e+07	1.40976	0.139845	2				0	1.08063e+07	1.41034	0.0211133	2	9.23022e+06	1.18339	0.00861342	2	8.03576e+06	1.00559	0.0516958	2				0.0991977								0.0210482	0.839081	0.0149703	1	1	0.121121	0.849755	0.00727859	1	1	0.12023	0.713306	0.0991977	0.917755	0.99704
LPD1	P09624	1.47664e+06	0.432818	0.0190687	3	1.61884e+06	0.432311	0.0745696	3	1.71331e+06	0.496648	0.0240889	3	2.49243e+06	0.709782	0.0291693	3	3.51664e+06	0.975028	0.0462244	3		0.991823	0.998828	0.0440571	0.991828	0.500214	0.270554	1.14882	0.172491	0.467734	0.681391	0.000733203	1.42915	0.0485031	0.740931	1	0.00223553	1.3737	0.0410961	0.953971	1	0.00066323	2.25275	0.0440571	1	1
BMH1	P29311	224866	1.98876	0.631656	3	3.92642e+06	0.870086	0.165779	3	154800	1.37458	0.439315	3	140041	1.18094	0.422789	3	100643	0.820508	0.292802	3		0.0833685	0.437502	0.317613	0.510242	0.925872	0.175351	1.57982	0.190532	0.97006	0.998318	0.611568	0.859126	0.3196	0.658575	0.555413	0.299132	0.694794	0.358012	0.495123	0.677968	0.0669744	0.412573	0.317613	0.482724	0.937718
RPS24B	P0CX32	1.79511e+07	1.52518	0.0164763	3	2.12093e+07	1.53452	0.254617	3	1.67479e+07	1.40718	0.0170935	3	1.45789e+07	1.20521	0.0227258	3	1.29169e+07	1.04334	0.0471848	3		0.955142	1.00613	0.0108028	0.964747	0.588409	0.477807	0.917013	0.165926	0.549543	0.570185	0.000381807	0.856472	0.0121474	0.849869	1	0.0141377	0.865693	0.0188564	0.995082	1	0.00130204	0.684078	0.0108028	1	1
RPS24A	P0CX31	1.79511e+07	1.52518	0.0164763	3	2.12093e+07	1.53452	0.254617	3	1.67479e+07	1.40718	0.0170935	3	1.45789e+07	1.20521	0.0227258	3	1.29169e+07	1.04334	0.0471848	3		0.955142	1.00613	0.0108028	0.964747	0.588409	0.477807	0.917013	0.165926	0.549543	0.570185	0.000381807	0.856472	0.0121474	0.849869	1	0.0141377	0.865693	0.0188564	0.995082	1	0.00130204	0.684078	0.0108028	1	1
RPL20B	P0CX24	1.16893e+07	1.4524	0.0809221	3	1.14143e+07	1.41494	0.246955	3	1.09465e+07	1.34165	0.0436072	3	9.36293e+06	1.12934	0.0502946	3	8.21872e+06	0.967097	0.0160836	3		0.822459	0.97421	0.0557161	0.848244	0.560753	0.660366	0.9482	0.174533	0.680241	0.525924	0.00555755	0.841753	0.0325027	0.670195	1	0.02221	0.85634	0.0445346	0.643383	0.999177	0.00730975	0.66586	0.0557161	0.900188	1
RPL20A	P0CX23	1.16893e+07	1.4524	0.0809221	3	1.14143e+07	1.41494	0.246955	3	1.09465e+07	1.34165	0.0436072	3	9.36293e+06	1.12934	0.0502946	3	8.21872e+06	0.967097	0.0160836	3		0.822459	0.97421	0.0557161	0.848244	0.560753	0.660366	0.9482	0.174533	0.680241	0.525924	0.00555755	0.841753	0.0325027	0.670195	1	0.02221	0.85634	0.0445346	0.643383	0.999177	0.00730975	0.66586	0.0557161	0.900188	1
STM1	P39015	1.54806e+06	1.42818	0.0784389	3	1.75614e+06	1.34391	0.209935	3	1.38903e+06	1.26347	0.047572	3	1.27038e+06	1.13699	0.0274366	3	1.16332e+06	1.01711	0.0166518	3		0.568735	0.940991	0.0549221	0.794927	0.751589	0.578373	0.940143	0.156213	0.616639	0.542465	0.0250383	0.899899	0.037652	0.505387	0.993429	0.00558132	0.89456	0.0241308	0.564818	0.999997	0.00946324	0.712169	0.0549221	0.8564	1
COP1	P53622	947298	0.844131	0.0370533	3	836861	0.906231	0.129921	3	1.03559e+06	0.913333	0.00310848	3	1.08934e+06	0.943937	0.0339279	3	1.1321e+06	0.957279	0.0460431	3		0.499174	1.07357	0.0438952	0.909137	0.90941	0.93321	1.00784	0.143364	0.933359	0.500902	0.258018	1.03351	0.00340345	1	1	0.708551	1.01413	0.0359429	0.738539	0.544625	0.0315303	1.13404	0.0438952	0.685589	0.998384
ABF2	Q02486	809197	0.726883	0.0610415	3	769505	0.705424	0.149301	3	827291	0.732965	0.044976	3	963351	0.835796	0.0192304	3	1.08715e+06	0.920334	0.0692563	3		0.834375	0.970478	0.0839771	0.848751	0.53599	0.784585	1.03904	0.211647	0.789827	0.510177	0.0422465	1.14029	0.0613617	0.519278	0.979495	0.161327	1.10115	0.0230085	0.999256	0.999997	0.0227725	1.26614	0.0839771	0.633991	0.998968
ATP5	P09457	1.03461e+06	0.457659	0.0236899	3	903195	0.487111	0.0841201	3	1.21927e+06	0.53315	0.0245012	3	1.71378e+06	0.736405	0.0388742	3	2.29122e+06	0.963994	0.0174177	3		0.611288	1.06435	0.0517632	0.86082	0.804186	0.446663	1.09451	0.172692	0.53352	0.582839	0.00302584	1.38123	0.0459556	0.948308	1	0.00364814	1.30905	0.0527891	0.740843	1	1.61677e-05	2.10636	0.0517632	0.659124	1
ADH3	P07246	1.48304e+06	0.657793	0.0883187	3	1.54378e+06	0.64431	0.137706	3	1.62679e+06	0.711167	0.0608058	3	1.92261e+06	0.831051	0.0552296	3	2.27913e+06	0.956607	0.0668805	3		0.894527	0.979504	0.134265	0.896339	0.506992	0.502345	1.10376	0.213726	0.568595	0.566416	0.0653815	1.16857	0.0855014	0.521679	0.95322	0.0684737	1.15108	0.0664576	0.64233	0.978731	0.0112606	1.45427	0.134265	0.508027	0.99957
BFR1	P38934	1.83615e+06	1.02506	0.142659	3	1.86712e+06	1.01596	0.219731	3	1.66313e+06	0.922573	0.0815743	3	1.70761e+06	0.930007	0.0918332	3	1.90321e+06	1.00874	0.143104	3		0.955367	0.991124	0.139172	0.955503	0.501228	0.547823	0.908084	0.21628	0.59661	0.551721	0.921633	1.00806	0.0884204	0.922117	0.502503	0.474708	1.08466	0.0987446	0.659451	0.679581	0.895536	0.984083	0.139172	0.896548	0.503936
NOP56	Q12460	2.96322e+06	1.09609	0.0565734	3	3.46601e+06	1.13729	0.155295	3	2.80602e+06	1.02832	0.0619754	3	2.89826e+06	1.03918	0.0433156	3	2.86954e+06	1.00554	0.00442185	3		0.70013	1.03759	0.0516137	0.793042	0.637237	0.351618	0.904184	0.136548	0.492494	0.628813	0.81718	1.01056	0.0602686	0.821239	0.50919	0.31041	0.96763	0.0416826	0.477884	0.652892	0.108322	0.917386	0.0516137	0.513198	0.894653
ADK1	P07170	2.6029e+06	0.735749	0.0684218	3	2.60513e+06	0.718287	0.0930728	3	2.77708e+06	0.767936	0.0144567	3	3.15778e+06	0.859435	0.0385438	3	3.75224e+06	0.994073	0.04441	3		0.807474	0.976266	0.0929961	0.816405	0.5193	0.453783	1.06912	0.129576	0.536217	0.579044	0.0410234	1.11915	0.0188253	0.999457	1	0.0172426	1.15666	0.0448479	0.649692	0.999732	0.00830775	1.3511	0.0929961	0.529712	0.999926
HEF3	P53978	212080	2.39679		1				0	134271	1.49927		1	109912	1.2069		1	82677.7	0.882856		1													0.804989					0.731509					0.368349
RPS0B	P46654	1.01509e+07	1.43208	0.132305	3	1.20693e+07	1.55249	0.174612	3	9.74636e+06	1.35871	0.0974392	3	8.85223e+06	1.21429	0.0996735	3	8.06675e+06	1.07978	0.0809639	3		0.398657	1.08408	0.0923869	0.614429	0.697205	0.187888	0.875182	0.112472	0.4622	0.762976	0.147194	0.893705	0.0717146	0.54858	0.868338	0.146834	0.889228	0.0820841	0.493451	0.834433	0.0243542	0.753994	0.0923869	0.499544	0.993519
GUA1	P38625	2.09651e+06	1.26131	0.0556247	3	2.03535e+06	1.2672	0.233857	3	1.98373e+06	1.17957	0.0221249	3	1.85936e+06	1.08574	0.0141215	3	1.76719e+06	1.00836	0.0119996	3		0.969696	1.00466	0.0441006	0.969949	0.503367	0.583408	0.930847	0.184546	0.619773	0.540688	0.00583163	0.920455	0.0187568	0.547357	0.999993	0.00213971	0.928736	0.0130064	0.535018	1	0.0127172	0.799455	0.0441006	0.80828	0.999999
EFB1	P32471	9.21866e+06	1.23663	0.124127	3	9.60106e+06	1.26595	0.207735	3	8.06679e+06	1.07396	0.0397965	3	7.63961e+06	0.999278	0.0514201	3	7.06835e+06	0.90184	0.0444807	3		0.846152	1.02372	0.100376	0.852352	0.516589	0.248147	0.848338	0.164093	0.466098	0.701929	0.121976	0.930464	0.037056	0.652449	0.941444	0.0693425	0.902492	0.0514572	0.508693	0.943889	0.0313721	0.729275	0.100376	0.576688	0.994218
ERG13	P54839	2.18779e+06	0.643298	0.0478595	3	2.34639e+06	0.710855	0.0872327	3	2.36102e+06	0.685315	0.0330458	3	2.94017e+06	0.837691	0.0211594	3	3.19794e+06	0.89043	0.0468228	3		0.321853	1.10502	0.074397	0.738212	0.850854	0.672772	0.964072	0.122715	0.691548	0.525244	0.00445125	1.22234	0.0482198	0.557555	0.999999	0.180568	1.06296	0.0252592	0.908761	0.98884	0.00307827	1.38416	0.074397	0.572127	1
RPL28	P02406	1.66076e+07	1.54152	0.0666972	3	1.6205e+07	1.49077	0.281898	3	1.5654e+07	1.43495	0.0477102	3	1.34705e+07	1.20985	0.0718363	3	1.15548e+07	1.01477	0.0402513	3		0.787638	0.967079	0.0432671	0.86041	0.647773	0.76586	0.962552	0.189095	0.772373	0.511712	0.0146474	0.843129	0.0332487	0.8636	1	0.0239429	0.838759	0.0593765	0.511547	0.994566	0.000860171	0.65829	0.0432671	0.667916	1
NIP1	P32497	2.66151e+06	1.02476	0.0241693	3	2.53791e+06	1.09301	0.183355	3	2.65864e+06	1.0108	0.0269602	3	2.63768e+06	0.98704	0.0295998	3	2.66017e+06	0.970714	0.0255221	3		0.586238	1.0666	0.0235853	0.997796	0.996252	0.519745	0.924792	0.167753	0.575704	0.557213	0.362493	0.97649	0.026672	0.570299	0.687623	0.510208	0.983459	0.0299884	0.593281	0.584027	0.0563699	0.947257	0.0235853	0.577907	0.976422
DED1	P06634	2.17518e+06	1.66983	0.120655	3	1.96261e+06	1.34424	0.375178	3	1.81748e+06	1.37138	0.0973144	3	1.5359e+06	1.14369	0.0555481	3	1.33463e+06	0.973717	0.0712887	3		0.268439	0.805015	0.0722562	0.971944	0.994245	0.91338	1.02019	0.279101	0.913717	0.501578	0.0355172	0.833974	0.0709611	0.492368	0.982389	0.033898	0.85138	0.0485691	0.705688	0.998422	0.00242917	0.583124	0.0722562	0.621302	1
GUT2	P32191	1.29765e+06	0.267295	0.0248077	3	757666	0.250528	0.0287937	3	1.82775e+06	0.371024	0.0194545	3	2.89292e+06	0.57882	0.0552078	3	5.07885e+06	0.989873	0.0629733	3		0.488248	0.93727	0.09281	0.610534	0.620735	0.00581368	1.48097	0.114932	0.533712	0.999991	0.0145874	1.56006	0.0524347	0.999999	1	0.00113132	1.71016	0.0953798	0.679505	1	0.000776222	3.7033	0.09281	1	1
RPS8B	P0CX40	6.61437e+06	1.70665	0.0546404	3	6.28465e+06	1.68688	0.259763	3	5.95221e+06	1.51724	0.0587325	3	4.5891e+06	1.15165	0.0241505	3	4.07892e+06	1.00111	0.0306134	3		0.908282	0.988413	0.0320162	0.916812	0.53806	0.375728	0.89944	0.153991	0.499308	0.613689	0.00352802	0.759041	0.03871	0.788614	1	0.00313289	0.869284	0.0209703	0.762272	1	0.000219253	0.586594	0.0320162	0.807885	1
RPS8A	P0CX39	6.61437e+06	1.70665	0.0546404	3	6.28465e+06	1.68688	0.259763	3	5.95221e+06	1.51724	0.0587325	3	4.5891e+06	1.15165	0.0241505	3	4.07892e+06	1.00111	0.0306134	3		0.908282	0.988413	0.0320162	0.916812	0.53806	0.375728	0.89944	0.153991	0.499308	0.613689	0.00352802	0.759041	0.03871	0.788614	1	0.00313289	0.869284	0.0209703	0.762272	1	0.000219253	0.586594	0.0320162	0.807885	1
SEC23	P15303	1.12672e+06	0.807236	0.0590787	3	1.12978e+06	0.868188	0.10168	3	1.24298e+06	0.879795	0.063911	3	1.28782e+06	0.890638	0.0283878	3	1.44825e+06	0.972708	0.0378285	3		0.431484	1.07551	0.0731864	0.687166	0.737636	0.876612	1.01337	0.117117	0.877799	0.503922	0.807092	1.01232	0.072643	0.811098	0.508621	0.0437423	1.09215	0.0318736	0.721699	0.99705	0.0207453	1.20499	0.0731864	0.500569	0.995942
SEC31	P38968	898419	0.924827	0.0941009	3	927817	0.957296	0.187874	3	908129	0.910586	0.0305339	3	950122	0.934757	0.0385907	3	1.01768e+06	0.981056	0.0478582	3		0.806626	1.03511	0.10175	0.822703	0.534718	0.710323	0.951207	0.196255	0.722635	0.518334	0.445197	1.02654	0.0335321	0.611782	0.657815	0.264995	1.04953	0.0412842	0.599396	0.791111	0.424923	1.0608	0.10175	0.528271	0.597115
SSA3	P09435				0				0				0				0				0
LEU4	P06208	2.62375e+06	0.332096	0.00758607	3	1.84535e+06	0.310514	0.0634224	3	3.22445e+06	0.403083	0.0321511	3	5.418e+06	0.666402	0.0383336	3	8.17215e+06	0.980589	0.0356205	3		0.61619	0.935015	0.022843	0.998299	0.996522	0.110515	1.29811	0.204249	0.462383	0.862878	0.000922577	1.65326	0.0797629	0.722691	1	0.000496356	1.47147	0.0575233	0.559536	1	0.000638115	2.95273	0.022843	1	1
SER1	P33330	2.73373e+06	0.920314	0.0381664	3	2.82842e+06	0.977166	0.12527	3	2.8311e+06	0.94185	0.0333937	3	3.04618e+06	0.997577	0.0234186	3	3.17561e+06	1.01214	0.0481701	3		0.519705	1.06177	0.0414711	0.878314	0.870091	0.67836	0.963858	0.128197	0.695559	0.523451	0.0846554	1.05917	0.0354554	0.474975	0.908074	0.670834	1.0146	0.0234754	0.74782	0.604313	0.0639717	1.09978	0.0414711	0.669301	0.9855
YNL247W	P53852	959570	1.07906	0.0643415	3	1.58715e+06	1.1981	0.212278	3	941531	1.04622	0.0548408	3	939587	1.02676	0.052691	3	977996	1.0443	0.106351	3		0.437476	1.11031	0.0596271	0.920068	0.937791	0.340584	0.873235	0.17718	0.486368	0.633172	0.680627	0.981403	0.052418	0.707279	0.536632	0.814966	1.01708	0.0513176	0.829353	0.532375	0.658508	0.967782	0.0596271	0.720316	0.580921
BNA3	P47039	1.15924e+06	0.913842	0.0629495	3	1.15006e+06	0.867686	0.141816	3	1.2908e+06	0.991924	0.0437213	3	1.32599e+06	1.00066	0.0213643	3	1.34024e+06	0.986053	0.0499791	3		0.644801	0.949492	0.0688845	0.753361	0.638846	0.265072	1.14318	0.163441	0.46672	0.68582	0.776827	1.00881	0.0440773	0.783169	0.511919	0.676457	0.985403	0.0213502	0.765745	0.623161	0.198274	1.07902	0.0688845	0.492701	0.774818
ADE16	P54113	544693	0.823305	0.0907668	3	660749	0.896584	0.100976	3	613363	0.914389	0.0703431	3	616954	0.90474	0.0676662	3	631602	0.901316	0.0269677	3		0.403362	1.08901	0.110247	0.580282	0.662993	0.815875	1.01986	0.112623	0.820013	0.509307	0.872372	0.989448	0.076929	0.874139	0.505653	0.940932	0.996216	0.0747907	0.941045	0.500773	0.271984	1.09475	0.110247	0.468052	0.68029
RPS0A	P32905	1.01509e+07	1.43208	0.132305	3	1.20693e+07	1.55249	0.174612	3	9.74636e+06	1.35871	0.0974392	3	8.85223e+06	1.21429	0.0996735	3	8.06675e+06	1.07978	0.0809639	3		0.398657	1.08408	0.0923869	0.614429	0.697205	0.187888	0.875182	0.112472	0.4622	0.762976	0.147194	0.893705	0.0717146	0.54858	0.868338	0.146834	0.889228	0.0820841	0.493451	0.834433	0.0243542	0.753994	0.0923869	0.499544	0.993519
GLN4	P13188	1.95357e+06	1.0769	0.0367009	3	2.34295e+06	1.09928	0.199062	3	1.93152e+06	1.05153	0.0303875	3	1.94329e+06	1.04044	0.029103	3	1.89507e+06	0.990725	0.0163602	3		0.864793	1.02078	0.03408	0.897317	0.600728	0.719514	0.95656	0.181083	0.730676	0.517091	0.671723	0.989453	0.0288983	0.700511	0.538684	0.0779182	0.952216	0.0279718	0.468664	0.915277	0.0389354	0.919976	0.03408	0.519014	0.982814
EMI2	Q04409	194627	0.745031	0.0860008	3	42333.8	0.653741	0.0898845	3	311659	1.19554	0.0845644	3	294568	1.11474	0.0723585	3	264586	0.984199	0.0421763	3		0.272721	0.877468	0.115432	0.550836	0.747391	0.00162911	1.82877	0.137493	0.559223	1	0.2785	0.932414	0.0707332	0.513779	0.712373	0.0683954	0.882897	0.0649107	0.471214	0.931046	0.024252	1.32102	0.115432	0.535127	0.995653
IDP2	P41939	1.64734e+06	0.161432	0.0238793	3	931649	0.191552	0.0358883	3	1.94884e+06	0.188643	0.0275575	3	5.98068e+06	0.571667	0.0686993	3	1.02978e+07	0.96476	0.0286251	3		0.301911	1.18658	0.147922	0.66317	0.809519	0.917035	0.984813	0.187355	0.917441	0.501981	0.0048532	3.03041	0.146083	0.999999	1	0.0043114	1.68763	0.120174	0.760007	1	4.22617e-06	5.97625	0.147922	0.777776	1
PIL1	P53252	2.08364e+06	0.641552	0.00249817	3	1.99283e+06	0.625788	0.150962	3	2.52222e+06	0.767503	0.0383325	3	3.2377e+06	0.968922	0.0715754	3	3.51535e+06	1.02668	0.0494054	3		0.873147	0.975428	0.00389395	1	1	0.241677	1.22646	0.241235	0.464118	0.706776	0.022273	1.26243	0.0499444	0.966412	1	0.321542	1.05961	0.0738712	0.500975	0.66285	0.00534669	1.6003	0.00389395	1	1
BGL2	P15703	1.20251e+06	0.835686	0.0320969	3	1.24449e+06	0.929197	0.169181	3	1.34882e+06	0.926337	0.0460022	3	1.4237e+06	0.961485	0.0745318	3	1.4228e+06	0.938066	0.0317671	3		0.440443	1.1119	0.0384079	0.995917	0.997279	0.97973	0.996922	0.182073	0.979734	0.500086	0.532409	1.03794	0.0496603	0.675176	0.648809	0.654493	0.975643	0.0775173	0.677	0.528966	0.0171542	1.12251	0.0384079	0.564994	0.999048
NSR1	P27476	2.52927e+06	1.66443	0.337162	3	2.54493e+06	1.46575	0.258287	3	2.03184e+06	1.29036	0.0851356	3	1.89228e+06	1.17831	0.0692798	3	1.73936e+06	1.04784	0.00891654	3		0.466138	0.880635	0.202569	0.564021	0.594709	0.362176	0.880339	0.176214	0.494982	0.62172	0.154731	0.913167	0.0659781	0.493964	0.825203	0.0801892	0.889272	0.0587956	0.542715	0.94235	0.0867755	0.629551	0.202569	0.543012	0.934736
IDH1	P28834	2.63143e+06	0.350324	0.0061908	3	2.57152e+06	0.362905	0.04182	3	3.17019e+06	0.417138	0.00423644	3	5.34145e+06	0.690708	0.0215991	3	7.8988e+06	0.998685	0.011666	3		0.655661	1.03591	0.0176716	0.979573	0.959697	0.152434	1.14944	0.115237	0.481973	0.819764	0.00148851	1.65582	0.010156	1	1	0.000181147	1.44589	0.0312709	0.849974	1	3.07308e-06	2.85075	0.0176716	1	1
TMA19	P35691	1.02983e+07	1.39199	0.0514839	3	1.09262e+07	1.35991	0.23037	3	8.72636e+06	1.17282	0.0534796	3	7.64203e+06	1.00912	0.0381766	3	7.23514e+06	0.93148	0.0400558	3		0.834063	0.976958	0.0369859	0.87523	0.604622	0.29295	0.862424	0.169401	0.472809	0.664575	0.0155148	0.860424	0.0455991	0.501971	0.998428	0.0721	0.923058	0.0378314	0.570553	0.959861	0.000358302	0.669172	0.0369859	0.563881	1
RPN11	P43588	488969	0.888708	0.012005	3	382071	0.927054	0.176347	3	521799	0.939731	0.0933698	3	546074	0.965287	0.0603292	3	573439	0.989283	0.0550754	3		0.74291	1.04315	0.0135084	0.999823	0.999065	0.919246	1.01367	0.190222	0.919557	0.501559	0.714054	1.0272	0.099358	0.728742	0.522135	0.637889	1.02486	0.0624987	0.674587	0.545603	0.0809068	1.11317	0.0135084	1	1
MVD1	P32377	898729	0.850769	0.0381752	3	878128	0.839689	0.146426	3	941996	0.880695	0.0134685	3	1.00699e+06	0.925448	0.017396	3	1.10283e+06	0.989206	0.0204557	3		0.909434	0.986976	0.0448714	0.914947	0.524822	0.676087	1.04884	0.174381	0.693164	0.523148	0.0269327	1.05082	0.015293	0.718908	0.999446	0.0154859	1.06889	0.0187974	0.666054	0.999876	0.0110105	1.16272	0.0448714	0.566143	0.999852
ARG4	P04076	1.07849e+06	0.777315	0.0433423	3	1.10186e+06	0.725422	0.165934	3	1.09207e+06	0.778124	0.0613683	3	1.21769e+06	0.849669	0.0175906	3	1.41966e+06	0.969317	0.0201623	3		0.646923	0.933241	0.0557591	0.866726	0.790356	0.647412	1.07265	0.228741	0.670767	0.529576	0.173584	1.09194	0.078867	0.463453	0.780661	0.00161221	1.14082	0.0207029	0.680316	1	0.00736888	1.24701	0.0557591	0.651975	0.999998
MCR1	P36060	1.53534e+06	0.393447	0.0797528	3	1.11042e+06	0.332017	0.0567011	3	2.29084e+06	0.574947	0.0747715	3	3.01975e+06	0.738167	0.0427496	3	4.16629e+06	0.991857	0.0466115	3		0.344094	0.843867	0.202703	0.509989	0.650828	0.0128529	1.73168	0.170778	0.760782	0.999994	0.0425703	1.28389	0.130049	0.485639	0.972737	0.00231749	1.34368	0.0579132	0.637464	1	0.00108351	2.52094	0.202703	0.676079	1
MIS1	P09440	492654	0.953011	0.0825649	3	571366	1.11286	0.150009	3	494373	0.946103	0.0659419	3	527308	0.995024	0.0412406	3	539491	0.991952	0.0219172	3		0.201109	1.16773	0.0866359	0.797195	0.949061	0.184612	0.850153	0.134796	0.458122	0.76358	0.347913	1.05171	0.0696984	0.503311	0.64163	0.916372	0.996912	0.0414468	0.916717	0.501674	0.503554	1.04086	0.0866359	0.566236	0.562921
RPS18B	P0CX56	1.18488e+07	1.16517	0.126571	3	1.24436e+07	0.984785	0.167261	3	1.15899e+07	1.13975	0.164797	3	1.10586e+07	1.03716	0.0227026	3	1.06794e+07	0.966469	0.108432	3		0.21567	0.845184	0.108628	0.632028	0.85433	0.316785	1.15736	0.169845	0.542964	0.702674	0.393797	0.90999	0.144591	0.506637	0.604478	0.376242	0.931843	0.0218892	0.996655	0.998717	0.109482	0.829464	0.108628	0.503819	0.888192
RPS18A	P0CX55	1.18488e+07	1.16517	0.126571	3	1.24436e+07	0.984785	0.167261	3	1.15899e+07	1.13975	0.164797	3	1.10586e+07	1.03716	0.0227026	3	1.06794e+07	0.966469	0.108432	3		0.21567	0.845184	0.108628	0.632028	0.85433	0.316785	1.15736	0.169845	0.542964	0.702674	0.393797	0.90999	0.144591	0.506637	0.604478	0.376242	0.931843	0.0218892	0.996655	0.998717	0.109482	0.829464	0.108628	0.503819	0.888192
RPL27A	P0C2H6	1.15417e+07	1.36451	0.0711052	3	1.34055e+07	1.49659	0.17586	3	1.13837e+07	1.3367	0.0754496	3	1.04434e+07	1.20372	0.0197179	3	9.42295e+06	1.06038	0.0246149	3		0.324828	1.09679	0.0521104	0.873531	0.938831	0.252753	0.893164	0.117507	0.465548	0.696894	0.0842054	0.900521	0.0564448	0.509578	0.92448	0.00170272	0.880915	0.0163808	0.75899	1	0.0109217	0.777111	0.0521104	0.719763	0.999994
RPL27B	P0C2H7	1.15417e+07	1.36451	0.0711052	3	1.34055e+07	1.49659	0.17586	3	1.13837e+07	1.3367	0.0754496	3	1.04434e+07	1.20372	0.0197179	3	9.42295e+06	1.06038	0.0246149	3		0.324828	1.09679	0.0521104	0.873531	0.938831	0.252753	0.893164	0.117507	0.465548	0.696894	0.0842054	0.900521	0.0564448	0.509578	0.92448	0.00170272	0.880915	0.0163808	0.75899	1	0.0109217	0.777111	0.0521104	0.719763	0.999994
ZWF1	P11412	2.49866e+06	0.968233	0.0181417	3	2.59669e+06	1.03414	0.187321	3	2.83624e+06	1.08808	0.0542509	3	2.76348e+06	1.04168	0.059245	3	2.60807e+06	0.958851	0.020274	3		0.60483	1.06807	0.0187369	0.99994	0.999857	0.67309	1.05216	0.181137	0.691256	0.524442	0.37412	0.957357	0.0498593	0.57122	0.678891	0.124969	0.920485	0.0568744	0.470041	0.84737	0.582851	0.99031	0.0187369	0.649443	0.574658
ABP1	P15891	801684	0.753608	0.037694	3	453965	0.754798	0.0978187	3	918152	0.85151	0.0324598	3	1.01216e+06	0.923647	0.0263535	3	1.06277e+06	0.946789	0.0359763	3		0.985728	1.00158	0.0500181	0.985738	0.500301	0.223067	1.12813	0.129596	0.461025	0.723417	0.04258	1.08472	0.0381202	0.499307	0.975504	0.423872	1.02505	0.028532	0.624476	0.686505	0.00304593	1.25634	0.0500181	0.561749	1
NEW1	Q08972	1.00237e+06	1.20601	0.0448625	3	1.26785e+06	1.1798	0.230296	3	970236	1.15533	0.0202639	3	943733	1.10527	0.008893	3	861025	0.987946	0.0207499	3		0.863308	0.978265	0.037199	0.893809	0.593276	0.871217	0.97926	0.195199	0.872289	0.503399	0.0347129	0.956666	0.0175394	0.529977	0.988067	0.00427555	0.893853	0.00804602	0.999986	1	0.00577198	0.819183	0.037199	0.678447	1
RPL32	P38061	7.4484e+06	1.58691	0.0752162	3	7.5673e+06	1.4004	0.283869	3	6.1488e+06	1.292	0.0464122	3	5.42364e+06	1.12511	0.0913829	3	4.58426e+06	0.927311	0.0825217	3		0.373812	0.882469	0.0473979	0.976094	0.988391	0.577925	0.922591	0.202706	0.615972	0.542191	0.0675791	0.870833	0.0359229	0.939131	0.99983	0.0502699	0.824193	0.0812211	0.522343	0.971362	0.000536995	0.58435	0.0473979	0.651656	1
SUB2	Q07478	974365	1.05954	0.0499631	3	669642	1.04331	0.217998	3	941511	1.01034	0.0523397	3	936559	0.98195	0.0257381	3	937204	0.958904	0.0332577	3		0.910529	0.984688	0.0471556	0.917293	0.530871	0.820539	0.968399	0.208948	0.823518	0.506864	0.4627	0.971896	0.0518038	0.54714	0.581518	0.39941	0.97653	0.0262112	0.60954	0.692286	0.0519957	0.905021	0.0471556	0.477638	0.957851
GSP1	P32835	3.37936e+06	1.10161	0.18483	3	4.25912e+06	1.20301	0.125709	3	3.62861e+06	1.13678	0.105097	3	3.44446e+06	1.06823	0.114931	3	3.51952e+06	1.0738	0.140166	3		0.481474	1.09205	0.167782	0.566255	0.583203	0.523585	0.944947	0.104495	0.598759	0.577259	0.488632	0.939698	0.0924517	0.603483	0.613452	0.960232	1.00521	0.107591	0.960302	0.500708	0.84632	0.974751	0.167782	0.848863	0.506796
CHC1	P22137	1.39578e+06	0.657453	0.0236831	3	1.77074e+06	0.773026	0.0945566	3	1.68147e+06	0.781687	0.0221438	3	1.8947e+06	0.867433	0.0222692	3	2.23726e+06	1.00307	0.0836949	3		0.162054	1.17579	0.0360225	0.999877	1	0.890171	1.0112	0.12232	0.890854	0.502528	0.00911073	1.10969	0.0283283	0.578101	0.999954	0.0983422	1.15637	0.0256725	0.999986	1	0.0136908	1.5257	0.0360225	1	1
HAS1	Q03532	534004	1.15197	0.0768067	3	712909	1.06903	0.207412	3	485602	1.0216	0.0820685	3	488323	1.02341	0.0217367	3	486019	0.980387	0.0704851	3		0.569893	0.927996	0.066674	0.797177	0.753376	0.740463	0.955636	0.194019	0.749949	0.515552	0.973528	1.00177	0.0803332	0.973538	0.500147	0.403923	0.957959	0.0212394	0.930375	0.954095	0.0467529	0.851049	0.066674	0.527701	0.976275
FUN12	P39730	1.17402e+06	1.05958	0.10308	3	1.56578e+06	1.0536	0.211957	3	1.15993e+06	1.03349	0.102499	3	1.17743e+06	1.03164	0.0663048	3	1.16231e+06	0.992953	0.027626	3		0.967816	0.994359	0.097284	0.967897	0.501015	0.892087	0.980909	0.201173	0.892807	0.502714	0.980493	0.998208	0.0991776	0.980497	0.500099	0.427241	0.962502	0.0642714	0.526073	0.593032	0.380285	0.937118	0.097284	0.501497	0.611664
GSP2	P32836	3.37936e+06	1.10161	0.18483	3	4.25912e+06	1.20301	0.125709	3	3.62861e+06	1.13678	0.105097	3	3.44446e+06	1.06823	0.114931	3	3.51952e+06	1.0738	0.140166	3		0.481474	1.09205	0.167782	0.566255	0.583203	0.523585	0.944947	0.104495	0.598759	0.577259	0.488632	0.939698	0.0924517	0.603483	0.613452	0.960232	1.00521	0.107591	0.960302	0.500708	0.84632	0.974751	0.167782	0.848863	0.506796
SIS1	P25294	1.19255e+06	0.751738	0.0316086	3	1.03975e+06	0.718488	0.102937	3	1.22606e+06	0.763353	0.01579	3	1.32651e+06	0.814074	0.019357	3	1.638e+06	0.97904	0.0198019	3		0.638707	0.955769	0.0420474	0.829031	0.744265	0.530291	1.06244	0.14327	0.582669	0.554248	0.0261593	1.06645	0.0206851	0.682041	0.99913	0.000499052	1.20264	0.0237779	0.602022	1	0.00108254	1.30237	0.0420474	0.63208	1
HXT6	P39003	632749	0.321008	0.0417481	3	282603	0.226358	0.045932	3	2.53243e+06	1.27979	0.0435753	3	2.1419e+06	1.06691	0.0844066	3	1.84799e+06	0.897286	0.0389328	3		0.0580432	0.705146	0.130053	0.596502	0.978361	8.84979e-06	5.65384	0.202918	0.572518	1	0.0303732	0.833657	0.0340488	0.968541	1	0.055482	0.841017	0.0791135	0.492684	0.957368	6.5027e-05	2.79521	0.130053	0.565532	1
RPG1	P38249	2.53875e+06	0.977343	0.0252379	3	2.50819e+06	1.02031	0.191022	3	2.44913e+06	0.93172	0.0125512	3	2.45931e+06	0.920881	0.0384451	3	2.64988e+06	0.968485	0.0110331	3		0.735415	1.04396	0.025823	0.966305	0.914254	0.506281	0.913171	0.187219	0.566843	0.560973	0.680966	0.988367	0.0134711	0.809658	0.681651	0.157169	1.05169	0.0417482	0.466203	0.802707	0.619782	0.990937	0.025823	0.649799	0.53588
SEC14	P24280	1.56204e+06	1.0172	0.0421262	3	1.79444e+06	1.09601	0.194429	3	1.6035e+06	1.03163	0.0266667	3	1.53232e+06	0.969274	0.031203	3	1.57248e+06	0.970287	0.0872652	3		0.558144	1.07747	0.0414139	0.953023	0.940662	0.625391	0.941266	0.177398	0.651919	0.532056	0.05954	0.939553	0.0258491	0.627852	0.982327	0.986294	1.00105	0.0321921	0.986305	0.500319	0.465534	0.953881	0.0414139	0.741133	0.7642
SHM1	P37292	813821	0.835011	0.0381917	3	980899	0.82641	0.153366	3	783581	0.79469	0.0106932	3	849257	0.846532	0.031179	3	974629	0.949174	0.0192606	3		0.93265	0.9897	0.045738	0.935155	0.515093	0.754716	0.961617	0.185581	0.762117	0.51276	0.0897328	1.06524	0.0134558	0.998403	1	0.0130572	1.12125	0.0368315	0.521836	0.999371	0.0196891	1.13672	0.045738	0.543263	0.99794
RPL35B	P0CX85	1.46125e+07	1.81963	0.0492603	3	1.49364e+07	1.7499	0.475474	3	1.26669e+07	1.55714	0.136138	3	1.05471e+07	1.27846	0.082157	3	8.53949e+06	1.01106	0.0759522	3		0.823694	0.96168	0.0270716	0.959382	0.851862	0.560543	0.889843	0.271715	0.60435	0.547293	0.0498178	0.821034	0.0874284	0.478367	0.961167	0.0145649	0.790841	0.0642623	0.540166	0.999268	0.000270867	0.555641	0.0270716	0.972217	1
RPL35A	P0CX84	1.46125e+07	1.81963	0.0492603	3	1.49364e+07	1.7499	0.475474	3	1.26669e+07	1.55714	0.136138	3	1.05471e+07	1.27846	0.082157	3	8.53949e+06	1.01106	0.0759522	3		0.823694	0.96168	0.0270716	0.959382	0.851862	0.560543	0.889843	0.271715	0.60435	0.547293	0.0498178	0.821034	0.0874284	0.478367	0.961167	0.0145649	0.790841	0.0642623	0.540166	0.999268	0.000270867	0.555641	0.0270716	0.972217	1
DPM1	P14020	1.43103e+06	0.779122	0.0342871	3	798641	0.826812	0.151851	3	1.55964e+06	0.83458	0.0240572	3	1.60752e+06	0.849363	0.0362601	3	1.88932e+06	0.965077	0.0425466	3		0.64436	1.06121	0.0440073	0.904351	0.845496	0.937902	1.00939	0.183658	0.938023	0.50079	0.592336	1.01771	0.0288255	0.681666	0.602097	0.0240436	1.13624	0.0426909	0.654415	0.999054	0.00475493	1.23867	0.0440073	0.73419	1
UGP1	P32861	696889	0.626683	0.0721081	3	575709	0.646308	0.093916	3	1.11539e+06	0.985839	0.054881	3	1.16717e+06	1.01157	0.031321	3	1.125e+06	0.951695	0.0178685	3		0.789214	1.03132	0.115063	0.800237	0.52189	0.0102815	1.52534	0.145312	0.545172	0.999845	0.528887	1.0261	0.0556693	0.589044	0.562211	0.0595196	0.940813	0.0309628	0.475221	0.946025	0.0121578	1.51862	0.115063	0.79118	0.999998
HXT7	P39004	632749	0.321008	0.0417481	3	282603	0.226358	0.045932	3	2.53243e+06	1.27979	0.0435753	3	2.1419e+06	1.06691	0.0844066	3	1.84799e+06	0.897286	0.0389328	3		0.0580432	0.705146	0.130053	0.596502	0.978361	8.84979e-06	5.65384	0.202918	0.572518	1	0.0303732	0.833657	0.0340488	0.968541	1	0.055482	0.841017	0.0791135	0.492684	0.957368	6.5027e-05	2.79521	0.130053	0.565532	1
RPN1	P38764	850154	0.815649	0.00884349	3	687560	0.82105	0.146749	3	926341	0.879031	0.00805801	3	971198	0.905308	0.0156866	3	1.08562e+06	0.982113	0.055354	3		0.955014	1.00662	0.0108423	0.965977	0.600983	0.564582	1.07062	0.178733	0.606042	0.545026	0.0820884	1.02989	0.00916692	0.921526	0.999286	0.129356	1.08484	0.0173274	0.999679	1	0.0322189	1.20409	0.0108423	1	1
NOP58	Q12499	616722	1.16306	0.0181496	3	532200	1.07337	0.263093	3	536877	0.997238	0.0179444	3	513811	0.933874	0.0635818	3	543712	0.9653	0.0553694	3		0.614991	0.922883	0.015605	1	1	0.666248	0.929075	0.24511	0.684901	0.524674	0.221316	0.936461	0.0179941	0.995644	0.999773	0.55434	1.03365	0.0680839	0.618439	0.568658	0.0173474	0.829966	0.015605	1	1
APE1	P14904	297853	0.441226	0.061425	3	178793	0.702096	0.138591	3	601151	0.885052	0.0723788	3	634098	0.91576	0.0701877	3	625692	0.877005	0.0970047	3		0.0651322	1.59124	0.139214	0.981354	0.999993	0.135299	1.26059	0.197396	0.459544	0.826331	0.62575	1.0347	0.0817792	0.668283	0.551554	0.607717	0.95768	0.0766443	0.679434	0.584189	0.00489352	1.98766	0.139214	0.93394	1
CPR1	P14832	7.49608e+06	1.0675	0.0750586	3	8.09762e+06	1.10983	0.144618	3	7.72632e+06	1.09192	0.0456992	3	7.96891e+06	1.11085	0.088985	3	7.40551e+06	1.00718	0.100549	3		0.683209	1.03965	0.0703125	0.745897	0.587489	0.85402	0.983861	0.130307	0.855663	0.504614	0.7647	1.01734	0.0418522	0.792013	0.549275	0.253062	0.906673	0.0801053	0.571244	0.780422	0.455371	0.943492	0.0703125	0.624747	0.661782
SSE2	P32590	113797	0.625561		1				0	138360	0.751476		1	159229	0.850461		1	192026	0.997401		1													1.13172					1.17278					1.59441
SUP45	P12385	1.4558e+06	1.0757	0.0445376	3	1.43504e+06	1.017	0.150271	3	1.41403e+06	1.03146	0.0252958	3	1.39126e+06	1.00028	0.0297919	3	1.40977e+06	0.987622	0.0152589	3		0.57424	0.945428	0.0414032	0.861678	0.825756	0.883831	1.01422	0.147759	0.884627	0.50279	0.240942	0.969771	0.0245242	0.584835	0.801029	0.559429	0.987344	0.0297836	0.607391	0.551708	0.0630204	0.918117	0.0414032	0.514271	0.953909
YPL225W	Q08971	1.08681e+06	0.740358	0.0522642	3	1.36325e+06	0.790831	0.0940967	3	1.26761e+06	0.852898	0.0519275	3	1.38295e+06	0.916046	0.0401846	3	1.54066e+06	0.99563	0.0676468	3		0.473935	1.06817	0.0705931	0.696412	0.71578	0.388423	1.07848	0.118984	0.513831	0.615705	0.175563	1.07404	0.0608836	0.487307	0.796062	0.170846	1.08688	0.0438675	0.773555	0.954217	0.00784511	1.34479	0.0705931	0.759498	1
YDL124W	Q07551	393580	0.826159	0.0422737	3	59007.7	0.656588	0.0766737	3	494818	1.0262	0.059607	3	533591	1.08926	0.0510715	3	470943	0.939041	0.117026	3		0.0415569	0.794748	0.051169	0.9292	0.999977	0.00336761	1.56293	0.116776	0.527519	1	0.238049	1.06145	0.058085	0.508423	0.746223	0.14312	0.862089	0.0468863	0.944437	0.997543	0.23115	1.13663	0.051169	0.959139	0.993678
GLN1	P32288	932592	1.40483	0.0681485	3	811075	1.17933	0.326686	3	753361	1.13319	0.055199	3	667491	0.981602	0.0467726	3	615981	0.887515	0.0329525	3		0.35413	0.839479	0.0485102	0.997953	0.999414	0.830792	0.960877	0.277011	0.833251	0.505991	0.0232157	0.866231	0.0487113	0.51299	0.995101	0.0527179	0.904149	0.0476492	0.480252	0.957582	0.00155236	0.63176	0.0485102	0.776965	1
RTN1	Q04947	815108	1.10433	0.0555691	3	566083	0.958703	0.231282	3	733175	0.981056	0.0284256	3	712896	0.939207	0.0598315	3	710660	0.924284	0.0943059	3		0.390162	0.868134	0.0503195	0.985471	0.992559	0.882917	1.02332	0.241245	0.883726	0.502814	0.357372	0.957343	0.0289745	0.786428	0.865949	0.830266	0.98411	0.0637043	0.837842	0.518452	0.0595288	0.836966	0.0503195	0.870076	0.999222
ARO4	P32449	1.36636e+06	0.958414	0.0375259	3	1.33964e+06	0.985281	0.148638	3	1.4512e+06	1.00369	0.0116694	3	1.40102e+06	0.952789	0.0180973	3	1.49544e+06	0.995649	0.0463693	3		0.787236	1.02803	0.0391541	0.853252	0.633331	0.850275	1.01868	0.150858	0.851959	0.504613	0.0204502	0.949287	0.0116265	0.870707	0.999996	0.24613	1.04498	0.018994	0.929029	0.983796	0.342901	1.03885	0.0391541	0.595188	0.724598
VMA4	P22203	678065	1.25757	0.119584	3	739313	1.20974	0.314686	3	657928	1.19695	0.0681659	3	644927	1.15796	0.060854	3	519628	0.911604	0.0633993	3		0.82395	0.961966	0.0950918	0.843422	0.546091	0.950934	0.989429	0.260128	0.950994	0.500499	0.50144	0.96743	0.0569498	0.591036	0.589738	0.00834068	0.787247	0.0525526	0.597384	0.999981	0.0207922	0.724895	0.0950918	0.528925	0.997071
DCS1	Q06151	342039	0.573608	0.0210646	3	504365	0.673642	0.0411244	3	459338	0.757976	0.055009	3	577335	0.939934	0.0393893	3	615497	0.987621	0.0311843	3		0.0334655	1.17439	0.0367231	0.967785	1	0.106086	1.12519	0.0610479	0.678972	0.961528	0.012136	1.24006	0.0725736	0.507103	0.999411	0.17924	1.05073	0.0419065	0.490817	0.794431	0.000113857	1.72177	0.0367231	0.961542	1
RPL31B	P0C2H9	4.70802e+06	1.37616	0.0812549	2				0	4.2733e+06	1.23501	0.096217	2	3.99575e+06	1.13292	0.0617191	2	3.56781e+06	0.986477	0.0422793	2				0.0590445								0.352155	0.917336	0.077908	0.631181	0.74724	0.124991	0.870741	0.0544781	0.8182	0.984001	0.0496953	0.716831	0.0590445	0.988511	1
PDC6	P26263	186715	1.34541	0.023077	2				0	189943	1.3952	0.0743238	2	172229	1.25424	0.088371	2	147409	1.04828	0.0813657	2				0.0171524								0.230063	0.898966	0.0532709	0.815144	0.944107	0.137038	0.835792	0.0704578	0.826112	0.981922	0.101258	0.779156	0.0171524	1	1
NPT1	P39683	733729	0.768642	0.0579504	3	831127	0.765121	0.106916	3	834121	0.863357	0.0588598	3	889119	0.904806	0.065285	3	966566	0.961415	0.0595543	3		0.963077	0.995419	0.0753933	0.963179	0.501114	0.254559	1.12839	0.139738	0.471528	0.700114	0.460383	1.04801	0.0681755	0.595224	0.629605	0.329886	1.06256	0.0721536	0.532789	0.682831	0.0159123	1.2508	0.0753933	0.58344	0.999455
ADO1	P47143	2.35993e+06	1.10524	0.113053	3	2.29299e+06	0.895613	0.193412	3	2.11416e+06	0.972058	0.0199277	3	2.05594e+06	0.929766	0.0575618	3	2.05861e+06	0.908351	0.0469352	3		0.197211	0.810332	0.102288	0.766911	0.938386	0.564875	1.08536	0.215955	0.606344	0.545058	0.331592	0.956492	0.0205006	0.927887	0.967983	0.644714	0.976967	0.06191	0.676551	0.540132	0.0783896	0.821857	0.102288	0.482874	0.921026
THR4	P16120	1.40202e+06	0.924726	0.0341901	3	1.11011e+06	0.990154	0.144569	3	1.45828e+06	0.951296	0.0119364	3	1.4928e+06	0.95665	0.0235797	3	1.5551e+06	0.973264	0.0165751	3		0.518221	1.07075	0.0369732	0.950159	0.946288	0.687731	0.960756	0.146006	0.70302	0.521362	0.749128	1.00563	0.0125476	0.782731	0.557274	0.380579	1.01737	0.0246482	0.52184	0.629716	0.117192	1.05249	0.0369732	0.461799	0.85292
DED81	P38707	1.64106e+06	1.09081	0.0283649	3	1.26978e+06	1.0325	0.194776	3	1.53668e+06	1.00689	0.0295766	3	1.53895e+06	0.991922	0.0248581	3	1.56959e+06	0.984493	0.0352657	3		0.657118	0.946548	0.0260036	0.980994	0.961997	0.841978	0.975201	0.188646	0.843976	0.505195	0.539876	0.98513	0.029374	0.608257	0.571772	0.781954	0.99251	0.0250605	0.795597	0.526279	0.0166783	0.902537	0.0260036	0.705516	0.999916
ERG20	P08524	2.71602e+06	0.64767	0.0345592	3	3.06109e+06	0.77538	0.0522519	3	3.36692e+06	0.789723	0.0206165	3	3.82096e+06	0.884138	0.0397161	3	4.40876e+06	0.996202	0.0470424	3		0.030572	1.19718	0.0533592	0.832453	0.999892	0.692366	1.0185	0.0673887	0.708094	0.522258	0.0352861	1.11955	0.026106	0.961591	0.999999	0.0357701	1.12675	0.0449207	0.650029	0.996226	0.000758119	1.53813	0.0533592	0.86112	1
ERG9	P29704	847044	0.958544	0.0882157	3	827306	0.918467	0.203581	3	920740	1.02669	0.0585615	3	936451	1.02329	0.0319198	3	892955	0.949594	0.058404	3		0.776772	0.958189	0.0920309	0.807681	0.558658	0.458002	1.11783	0.221652	0.539645	0.578538	0.935178	0.996695	0.0570393	0.93534	0.501013	0.148064	0.927978	0.0311932	0.836093	0.980764	0.891607	0.990662	0.0920309	0.892433	0.503101
LIA1	P47120	494237	1.15728	0.0347877	3	717056	1.26161	0.256457	3	478578	1.10015	0.0445349	3	471931	1.06827	0.0292022	3	429673	0.960492	0.0780252	3		0.555067	1.09015	0.0300598	0.998626	0.998013	0.389574	0.872021	0.203278	0.504888	0.60659	0.366916	0.971023	0.0404807	0.512612	0.63329	0.126492	0.89911	0.0273359	0.986842	0.99989	0.0327519	0.829954	0.0300598	0.993922	1
INO1	P11986	1.01588e+06	0.189164	0.0320313	3	716910	0.143993	0.0304657	3	1.09217e+06	0.201153	0.0336365	3	1.44431e+06	0.263075	0.0210191	3	4.133e+06	0.73831	0.03089	3		0.151641	0.761206	0.169331	0.527239	0.850511	0.0952453	1.39696	0.211578	0.586092	0.941404	0.0651133	1.30783	0.167219	0.472287	0.936495	6.66057e-05	2.80647	0.079898	0.963375	1	2.86284e-05	3.90301	0.169331	0.576498	1
RPS22A	P0C0W1	1.08147e+07	1.51211	0.111974	3	8.64485e+06	1.4598	0.2749	3	9.87048e+06	1.36485	0.0166869	3	8.31733e+06	1.13565	0.0407768	3	7.29822e+06	0.976495	0.083688	3		0.782579	0.965404	0.0740517	0.81434	0.561815	0.610632	0.934959	0.188314	0.64026	0.534784	0.00462832	0.832066	0.0122261	0.999997	1	0.0620849	0.859858	0.0359062	0.959057	0.99996	0.00350037	0.645782	0.0740517	0.530084	1
RPS22B	Q3E7Y3	1.08147e+07	1.51211	0.111974	3	8.64485e+06	1.4598	0.2749	3	9.87048e+06	1.36485	0.0166869	3	8.31733e+06	1.13565	0.0407768	3	7.29822e+06	0.976495	0.083688	3		0.782579	0.965404	0.0740517	0.81434	0.561815	0.610632	0.934959	0.188314	0.64026	0.534784	0.00462832	0.832066	0.0122261	0.999997	1	0.0620849	0.859858	0.0359062	0.959057	0.99996	0.00350037	0.645782	0.0740517	0.530084	1
RPL11B	Q3E757	7.18411e+06	1.68767	0.0580315	3	7.16391e+06	1.66279	0.307706	3	6.53455e+06	1.51741	0.0523114	3	5.47412e+06	1.24971	0.032525	3	4.60276e+06	1.02512	0.0389845	3		0.902408	0.985259	0.0343856	0.91489	0.552576	0.500453	0.912567	0.185054	0.563553	0.56313	0.00329906	0.823584	0.0344742	0.581548	1	0.00177063	0.820289	0.026026	0.719366	1	0.000195103	0.607421	0.0343856	0.658792	1
RPL11A	P0C0W9	7.18411e+06	1.68767	0.0580315	3	7.16391e+06	1.66279	0.307706	3	6.53455e+06	1.51741	0.0523114	3	5.47412e+06	1.24971	0.032525	3	4.60276e+06	1.02512	0.0389845	3		0.902408	0.985259	0.0343856	0.91489	0.552576	0.500453	0.912567	0.185054	0.563553	0.56313	0.00329906	0.823584	0.0344742	0.581548	1	0.00177063	0.820289	0.026026	0.719366	1	0.000195103	0.607421	0.0343856	0.658792	1
ASN1	P49089	1.44405e+06	0.938575	0.0694519	3	1.49478e+06	1.04607	0.135414	3	1.52372e+06	0.976864	0.0380836	3	1.55981e+06	0.983101	0.0636838	3	1.64295e+06	1.00792	0.0369142	3		0.308923	1.11453	0.0739972	0.774677	0.883375	0.473165	0.933842	0.12945	0.548142	0.573048	0.892763	1.00639	0.0389856	0.894881	0.50804	0.597749	1.02525	0.0647785	0.63598	0.543868	0.222822	1.07388	0.0739972	0.464688	0.726665
ASN2	P49090	1.44408e+06	0.831431	0.0531174	3	1.57047e+06	0.973571	0.128291	3	1.70671e+06	0.968451	0.0241958	3	1.78905e+06	1.00083	0.0629626	3	1.94072e+06	1.05972	0.0892947	3		0.185702	1.17096	0.0638867	0.939456	0.993796	0.951661	0.994741	0.131774	0.951719	0.500481	0.475675	1.03343	0.0249841	0.818365	0.831338	0.408905	1.05884	0.0629104	0.632856	0.705621	0.0275628	1.27457	0.0638867	0.90907	0.999995
APE2	P32454	502869	0.650991	0.0370955	3	568850	0.774034	0.106215	3	579082	0.743095	0.00180839	3	680406	0.856417	0.0252014	3	786373	0.966737	0.0459961	3		0.173445	1.18901	0.0569831	0.984398	0.999433	0.664007	0.960029	0.137222	0.683005	0.524995	0.0157035	1.1525	0.00243359	1	1	0.0337426	1.12881	0.0294265	0.942151	0.999997	0.000930314	1.48502	0.0569831	0.761857	1
NDI1	P32340	1.41512e+06	0.251211	0.0131143	3	1.05365e+06	0.217255	0.0335094	3	2.05984e+06	0.36227	0.0147454	3	3.55593e+06	0.616037	0.0320003	3	5.83576e+06	0.990101	0.0545188	3		0.214458	0.864831	0.0522044	0.943614	0.991767	0.00836547	1.66748	0.15424	0.662607	0.999996	0.0015124	1.70049	0.0407027	0.999988	1	0.00142481	1.60721	0.0519455	0.98711	1	0.0010898	3.94131	0.0522044	1	1
RNR2	P09938	743639	0.705997	0.0173088	3	771180	0.722438	0.120352	3	885268	0.8258	0.0772352	3	885613	0.814773	0.0494758	3	985346	0.884942	0.12008	3		0.835849	1.02329	0.0245168	0.915423	0.710488	0.289624	1.14307	0.166591	0.487347	0.680076	0.846899	0.986647	0.0935278	0.849181	0.506121	0.426303	1.08612	0.0607235	0.813895	0.852568	0.120186	1.25346	0.0245168	1	1
YRA1	Q12159	852805	1.06728	0.0974543	3	895620	0.962098	0.215331	3	802828	0.996534	0.0249081	3	763904	0.931708	0.020765	3	794380	0.944711	0.0637791	3		0.500902	0.901453	0.0913114	0.753751	0.753151	0.80842	1.03579	0.223814	0.811961	0.507668	0.0271069	0.934949	0.0249948	0.508287	0.992113	0.763992	1.01396	0.022287	0.821954	0.60557	0.153809	0.885162	0.0913114	0.468328	0.80844
RPS20	P38701	4.14515e+06	1.91381	0.217108	3	3.33402e+06	1.53818	0.400554	3	3.24782e+06	1.48194	0.129512	3	2.69132e+06	1.20896	0.137918	3	2.23358e+06	0.977962	0.119118	3		0.246304	0.803728	0.113443	0.779498	0.919083	0.83518	0.963436	0.260408	0.83755	0.505922	0.0670813	0.8158	0.0873938	0.578287	0.966746	0.0945537	0.808926	0.114079	0.506316	0.909217	0.00652094	0.511004	0.113443	0.592908	0.999995
PDB1	P32473	897734	0.762013	0.0365613	3	821670	0.75635	0.145946	3	901843	0.75551	0.0346128	3	1.05491e+06	0.868948	0.0456056	3	1.22895e+06	0.986349	0.0930979	3		0.953363	0.992569	0.04798	0.954193	0.507195	0.993064	0.99889	0.192961	0.993064	0.50001	0.0295753	1.15015	0.0458137	0.730179	0.999332	0.147552	1.13511	0.0524837	0.893808	0.991363	0.0388452	1.2944	0.04798	0.998879	1
ADH2	P00331	1.27576e+06	1.03458	0.0318276	3				0	1.30127e+06	1.04064	0.020451	3	4.47933e+06	3.53941	0.480618	3	6.24073e+06	4.80806	0.221683	3				0.0307637								0.0119934	3.40117	0.0196522	1	1	0.028731	1.35844	0.135791	0.53524	0.993007	0.000937545	4.64734	0.0307637	1	1
RPL25	P04456	4.47719e+06	1.84019	0.148127	3	3.50925e+06	1.55672	0.512782	3	3.52503e+06	1.43005	0.12567	3	2.93611e+06	1.17285	0.156953	3	2.46803e+06	0.963753	0.127969	3		0.442637	0.84596	0.0804954	0.931871	0.946289	0.714196	0.918626	0.329398	0.726215	0.518106	0.0942883	0.820147	0.0878779	0.646641	0.961131	0.15113	0.82172	0.133822	0.494188	0.829692	0.00162187	0.523726	0.0804954	0.539118	1
RPL31A	P0C2H8	4.57336e+06	1.3388	0.0865452	3	4.2498e+06	1.3308	0.211085	3	4.22365e+06	1.22264	0.0713278	3	3.90045e+06	1.10917	0.0599719	3	3.62522e+06	1.00612	0.0452939	3		0.955876	0.994028	0.064644	0.956157	0.502572	0.474514	0.918724	0.158615	0.549766	0.573402	0.104641	0.907191	0.0583392	0.500115	0.892625	0.0812645	0.907096	0.0540693	0.483324	0.917025	0.00955424	0.751512	0.064644	0.583711	0.999947
YNK1	P36010	1.20682e+06	0.323247	0.00910968	3	1.24803e+06	0.348815	0.0411929	3	1.67383e+06	0.442957	0.0132076	3	2.62403e+06	0.683018	0.0165402	3	3.73079e+06	0.948611	0.0139042	3		0.395511	1.0791	0.0281818	0.992039	0.996024	0.0473873	1.26989	0.118094	0.549102	0.979439	5.66549e-05	1.54195	0.0298168	0.809313	1	3.61739e-05	1.38885	0.0242163	0.569351	1	1.86684e-06	2.93464	0.0281818	0.99666	1
RPL21A	Q02753	3.91495e+06	2.20767	0.386969	3	2.91723e+06	1.68541	0.573046	3	2.70017e+06	1.49739	0.160793	3	2.23533e+06	1.2234	0.214116	3	1.7734e+06	0.954286	0.147547	3		0.269883	0.763433	0.175283	0.665493	0.834468	0.632511	0.888441	0.340004	0.658199	0.531501	0.156587	0.817024	0.107383	0.653961	0.914507	0.156531	0.780026	0.175017	0.472743	0.80821	0.019698	0.432258	0.175283	0.615508	0.999219
SEC21	P32074	733159	0.765546	0.0718318	3	1.01352e+06	0.842675	0.116636	3	829434	0.853927	0.0517124	3	889681	0.901831	0.0704457	3	1.00448e+06	0.991156	0.0325842	3		0.394906	1.10075	0.0938309	0.67332	0.751371	0.889075	1.01335	0.138412	0.889839	0.502804	0.400617	1.0561	0.0605583	0.622296	0.702634	0.14611	1.09905	0.078114	0.458787	0.81146	0.018705	1.29471	0.0938309	0.573906	0.998846
RPN9	Q04062	794162	0.804125	0.0544244	3	876403	0.809863	0.0644856	3	835339	0.836635	0.0365873	3	926708	0.915449	0.0726195	3	1.04968e+06	1.01235	0.0851339	3		0.912076	1.00714	0.0676815	0.912801	0.503347	0.573878	1.03306	0.0796254	0.618763	0.549477	0.193209	1.0942	0.0437316	0.84898	0.970559	0.20975	1.10585	0.0793266	0.586916	0.830283	0.0306271	1.25894	0.0676815	0.856804	0.999942
PHO88	P38264	973682	1.17401	0.063077	3	1.15465e+06	1.34058	0.202103	3	989324	1.1739	0.0429823	3	954217	1.11743	0.0592493	3	873373	0.980177	0.0220039	3		0.287323	1.14188	0.0537279	0.971937	0.993032	0.287543	0.875666	0.150759	0.471783	0.66874	0.258725	0.951896	0.0366151	0.638981	0.824551	0.0435228	0.877173	0.0530229	0.537415	0.981176	0.0236036	0.834898	0.0537279	0.61576	0.998498
SPT16	P32558	789992	0.868616	0.0105141	3	585174	0.893723	0.182711	3	815931	0.885079	0.0248755	3	880116	0.940419	0.0126671	3	933386	0.970777	0.0268543	3		0.834175	1.0289	0.0121044	0.997488	0.984703	0.942447	0.990328	0.204438	0.942543	0.500676	0.0420291	1.06252	0.0281054	0.496732	0.975658	0.17958	1.03228	0.0134696	0.890248	0.985091	0.0130454	1.11761	0.0121044	0.999971	1
LYS1	P38998	1.93434e+06	1.00789	0.0697789	3	2.27074e+06	1.01553	0.186304	3	1.84862e+06	0.952056	0.0535194	3	1.92143e+06	0.97506	0.0644093	3	2.05241e+06	1.01519	0.0549142	3		0.951848	1.00758	0.0692327	0.952278	0.503606	0.620582	0.9375	0.183456	0.648884	0.533876	0.659832	1.02416	0.0562146	0.700235	0.55284	0.458686	1.04116	0.0660567	0.567578	0.604658	0.893945	1.00725	0.0692327	0.894806	0.5033
IMD3	P50095	873694	0.942268	0.0792109	3	946805	1.00938	0.191015	3	884657	0.942029	0.0598518	3	849944	0.891847	0.06751	3	882809	0.905454	0.0760251	3		0.617756	1.07122	0.0840641	0.763182	0.676218	0.610395	0.933276	0.18924	0.641235	0.536197	0.390641	0.94673	0.063535	0.580183	0.673287	0.828213	1.01526	0.0756968	0.833257	0.512127	0.592601	0.960931	0.0840641	0.646349	0.561212
VPH1	P32563	969551	0.884384	0.0993919	3	1.41974e+06	1.08288	0.14326	3	1.1464e+06	1.03141	0.04467	3	1.19094e+06	1.05363	0.104512	3	1.16148e+06	1.00588	0.0796655	3		0.128555	1.22445	0.112385	0.709551	0.956044	0.60394	0.952463	0.132295	0.63631	0.53754	0.759439	1.02154	0.0433098	0.798571	0.569477	0.565587	0.954688	0.0991924	0.620019	0.559265	0.177224	1.13738	0.112385	0.492554	0.797978
ACB1	P31787	2.0661e+06	0.530697	0.0272553	3	2.46398e+06	0.560289	0.0828208	3	2.28838e+06	0.581855	0.07219	3	2.94787e+06	0.739627	0.119597	3	3.4277e+06	0.838492	0.023955	3		0.606736	1.05576	0.0513576	0.819847	0.755253	0.751279	1.03849	0.147818	0.763053	0.520075	0.137344	1.27115	0.124069	0.786201	0.972926	0.286838	1.13367	0.161699	0.471757	0.669379	0.00013877	1.57998	0.0513576	0.55563	1
NOP1	P15646	1.13991e+06	1.22626	0.161839	3	827492	1.24647	0.183874	3	1.04918e+06	1.10984	0.0816354	3	1.00427e+06	1.04552	0.0811092	3	964020	0.977841	0.0976858	3		0.893367	1.01648	0.131978	0.894597	0.504691	0.330941	0.890389	0.147516	0.486635	0.642005	0.387794	0.942042	0.0735559	0.558784	0.656615	0.409789	0.93527	0.0775781	0.596028	0.671945	0.0996	0.79742	0.131978	0.465108	0.88053
ATP7	P30902	1.32519e+06	0.43146	0.0523345	3	1.29097e+06	0.445932	0.074335	3	1.51099e+06	0.487748	0.0182481	3	2.31828e+06	0.737328	0.0346908	3	3.18634e+06	0.986734	0.0350289	3		0.797876	1.03354	0.121296	0.808809	0.522584	0.434567	1.09377	0.166696	0.526635	0.587089	0.00153044	1.5117	0.037413	0.998725	1	0.000935522	1.33826	0.0470493	0.592693	1	0.00025362	2.28697	0.121296	0.651548	1
RPL33A	P05744				0				0				0				0				0
RPL33B	P41056	425964	1.04085		1				0	402335	0.971333		1	390950	0.928174		1	440996	1.01817		1													0.955568					1.09696					0.978208
DBP5	P20449	263587	0.759435	0.10487	3	400531	0.932295	0.165193	3	288124	0.805199	0.0505575	3	332407	0.89762	0.0465938	3	362983	0.949667	0.10626	3		0.213219	1.22762	0.138089	0.715091	0.904177	0.313137	0.863674	0.17719	0.478038	0.650542	0.0808381	1.11478	0.0627888	0.523888	0.93463	0.498651	1.05798	0.0519081	0.764426	0.765298	0.0919442	1.25049	0.138089	0.55282	0.932549
ARC1	P46672	2.34444e+06	1.1817	0.0418181	3	2.33581e+06	1.0774	0.262476	3	2.30718e+06	1.14945	0.0118237	3	2.12573e+06	1.04418	0.0590726	3	1.99281e+06	0.956637	0.0809893	3		0.563839	0.911736	0.0353881	0.992119	0.988898	0.681428	1.06688	0.24362	0.69763	0.522265	0.0855423	0.908411	0.0102864	1	1	0.211397	0.916164	0.0565734	0.649139	0.868268	0.0235448	0.809544	0.0353881	0.975745	1
VMA13	P41807	663541	0.964454	0.11715	3	831695	1.09818	0.18746	3	725569	1.03661	0.0774251	3	764459	1.06954	0.0829701	3	746814	1.01864	0.0758214	3		0.364271	1.13865	0.121468	0.673328	0.773038	0.639627	0.943934	0.170701	0.664977	0.531562	0.641761	1.03177	0.0746909	0.683061	0.551802	0.476964	0.952406	0.0775756	0.581195	0.601807	0.543873	1.05618	0.121468	0.601377	0.560656
SES1	P07284	1.24813e+06	0.870285	0.00700774	3	1.54877e+06	0.919341	0.109227	3	1.3514e+06	0.931897	0.0182178	3	1.3986e+06	0.948033	0.0165311	3	1.55525e+06	1.02745	0.0364184	3		0.518231	1.05637	0.00805224	1	1	0.86159	1.01366	0.11881	0.862935	0.503977	0.319916	1.01732	0.0195491	0.529972	0.689049	0.0460778	1.08377	0.0174372	0.986245	1	0.0147966	1.18059	0.00805224	1	1
ILV6	P25605	583442	0.908601	0.0635597	3	814095	0.995599	0.197887	3	570223	0.867687	0.0227452	3	625810	0.935514	0.00809648	3	676423	0.987102	0.0143898	3		0.532423	1.09575	0.0699534	0.855141	0.839634	0.379257	0.871522	0.198761	0.500502	0.611667	0.0250006	1.07817	0.0262136	0.604201	0.997885	0.0108863	1.05514	0.00865458	0.968633	1	0.160288	1.0864	0.0699534	0.470219	0.801764
TIF5	P38431	1.74699e+06	1.08764	0.012368	3	1.50722e+06	1.08166	0.22478	3	1.70969e+06	1.0518	0.00971072	3	1.7168e+06	1.03847	0.0266605	3	1.67754e+06	0.990327	0.029569	3		0.967414	0.994494	0.0113713	0.972665	0.566086	0.83953	0.972401	0.207811	0.841599	0.505301	0.485456	0.987324	0.00923245	0.833386	0.840749	0.105038	0.953639	0.0256729	0.585487	0.931319	0.0176922	0.910524	0.0113713	0.999526	1
GFA1	P14742	639756	0.850923	0.0430201	3	566192	0.893745	0.153208	3	666276	0.874714	0.0306354	3	681890	0.877463	0.000703148	3	768034	0.964351	0.0122356	3		0.68142	1.05032	0.0505569	0.839634	0.725637	0.851165	0.978707	0.171422	0.852849	0.50464	0.890765	1.00314	0.0350234	0.891417	0.502427	0.0064071	1.09902	0.000801341	1	1	0.0364602	1.1333	0.0505569	0.597126	0.992938
HHF1	P02309	4.10402e+06	0.866065	0.0400023	3	4.46823e+06	0.870329	0.162579	3	4.32515e+06	0.903242	0.0519	3	4.44077e+06	0.909904	0.0267085	3	4.71248e+06	0.941862	0.0306912	3		0.968438	1.00492	0.0461886	0.968705	0.503421	0.765305	1.03782	0.186802	0.772121	0.512232	0.855966	1.00738	0.0574597	0.857708	0.504954	0.246555	1.03512	0.029353	0.576615	0.790131	0.0638401	1.08752	0.0461886	0.487111	0.943871
PDC5	P16467	496381	1.71624	0.337814	3				0	464189	1.58912	0.256795	3	408665	1.36897	0.170936	3	277990	0.907176	0.0798269	3				0.196834								0.293271	0.861464	0.161595	0.490704	0.679566	0.0269096	0.662669	0.124864	0.537664	0.994304	0.0470027	0.528584	0.196834	0.584552	0.985019
SEC13	Q04491	583425	0.818979	0.0656958	3	559544	0.869806	0.126779	3	635419	0.879607	0.0501162	3	668264	0.909795	0.0792133	3	693400	0.920601	0.052123	3		0.581141	1.06206	0.0802168	0.716099	0.651945	0.909853	1.01127	0.145756	0.910254	0.501803	0.611813	1.03432	0.0569757	0.694935	0.598522	0.854581	1.01188	0.0870672	0.856564	0.505591	0.107366	1.12408	0.0802168	0.489475	0.883178
EGD2	P38879	3.417e+06	1.31106	0.236199	3	3.42217e+06	1.25546	0.253299	3	2.98915e+06	1.12897	0.0329197	3	2.74382e+06	1.02045	0.0701026	3	2.59038e+06	0.940098	0.0622697	3		0.794808	0.957591	0.180158	0.802904	0.516468	0.478873	0.89925	0.201758	0.550331	0.569981	0.0983675	0.903874	0.029159	0.945989	0.999383	0.212866	0.921259	0.0686977	0.512582	0.774524	0.104346	0.717051	0.180158	0.491331	0.888332
RPT2	P40327	719442	0.844206	0.0380787	3	636352	0.876105	0.22002	3	743644	0.862411	0.0347108	3	789068	0.902656	0.0171324	3	839820	0.933781	0.0612706	3		0.826493	1.03779	0.045106	0.896279	0.673044	0.924509	0.98437	0.251134	0.924727	0.501169	0.172061	1.04667	0.0402485	0.458432	0.778673	0.475466	1.03448	0.01898	0.926186	0.932953	0.111315	1.1061	0.045106	0.78757	0.983024
GCN1	P33892	1.11375e+06	0.910706	0.0177758	3	1.20829e+06	0.984493	0.126306	3	1.1834e+06	0.956529	0.0360257	3	1.25895e+06	0.997125	0.0594685	3	1.32401e+06	1.02328	0.0430579	3		0.418431	1.08102	0.0195187	0.999971	0.999989	0.743248	0.971596	0.128296	0.752066	0.514595	0.380298	1.04244	0.0376629	0.681303	0.768421	0.573609	1.02623	0.05964	0.623683	0.555198	0.0312951	1.12362	0.0195187	0.998419	1
CPR3	P25719	1.00734e+06	0.757606	0.0902853	3	839342	0.718118	0.165299	3	983471	0.732424	0.0258997	3	1.16427e+06	0.852118	0.0476364	3	1.34374e+06	0.959228	0.0704602	3		0.739894	0.947878	0.119172	0.773012	0.554606	0.895284	1.01992	0.230184	0.895866	0.502258	0.0299419	1.16342	0.0353616	0.9505	0.999999	0.104059	1.1257	0.0559035	0.740488	0.977205	0.0410287	1.26613	0.119172	0.493441	0.97622
GCD11	P32481	1.56739e+06	1.21678	0.00640622	3	1.91165e+06	1.17569	0.203111	3	1.47861e+06	1.13569	0.015363	3	1.39013e+06	1.05059	0.023256	3	1.31019e+06	0.967813	0.0389974	3		0.759566	0.966232	0.0052649	1	1	0.765828	0.965977	0.172759	0.77227	0.511584	0.00906623	0.925067	0.0135274	0.885962	1	0.0454187	0.921211	0.0221362	0.880249	0.9998	0.0068804	0.79539	0.0052649	1	1
HIS5	P07172	738023	0.976847	0.0108711	3	858870	1.07417	0.159023	3	806980	1.05623	0.0623945	3	817704	1.05212	0.0341399	3	825309	1.03756	0.0180218	3		0.400265	1.09963	0.0111288	1	1	0.868933	0.983304	0.148043	0.870161	0.503828	0.926302	0.996104	0.0590727	0.926541	0.501313	0.559678	0.98616	0.0324488	0.60796	0.552073	0.0123787	1.06215	0.0111288	0.933748	1
LAP3	Q01532	1.16141e+06	0.646993	0.0152971	3	826259	0.639027	0.122446	3	1.26326e+06	0.695365	0.0206982	3	1.54365e+06	0.844659	0.0688973	3	1.81347e+06	0.970068	0.0485996	3		0.920901	0.987687	0.0236433	0.9354	0.575633	0.510426	1.08816	0.191614	0.569817	0.560071	0.054109	1.2147	0.0297659	0.999992	1	0.0684207	1.14847	0.0815683	0.477339	0.93348	0.00420441	1.49935	0.0236433	1	1
DNM1	P54861	249446	0.460707	0.0649946	3	375191	0.548735	0.0693077	3	320426	0.584978	0.105044	3	423959	0.756442	0.0449738	3	541238	0.938581	0.0431556	3		0.184123	1.19107	0.141076	0.558205	0.835764	0.647898	1.06605	0.126304	0.707615	0.576204	0.0892875	1.29311	0.17957	0.474701	0.901044	0.00720627	1.24078	0.0594544	0.558916	0.999981	0.000904879	2.03726	0.141076	0.607151	1
XRN1	P22147	845425	0.896821	0.0325127	3	879934	0.868755	0.0961143	3	898439	0.941916	0.022879	3	959747	0.98831	0.0624596	3	1.01556e+06	1.02139	0.031757	3		0.67127	0.968705	0.0362533	0.80327	0.681543	0.316941	1.08421	0.110635	0.478942	0.647877	0.327854	1.04926	0.0242899	0.910426	0.959257	0.474022	1.03347	0.0631984	0.55403	0.577996	0.00900133	1.1389	0.0362533	0.564761	0.999943
YAT1	P80235	574124	0.302439	0.0646294	3	373399	0.272278	0.0281669	3	720360	0.374693	0.0675575	3	1.39899e+06	0.708061	0.056412	3	1.97144e+06	0.973238	0.0277683	3		0.517188	0.900275	0.213694	0.577701	0.561687	0.104289	1.37614	0.103449	0.976274	0.999859	0.00311367	1.88971	0.180301	0.529883	1	0.00583068	1.37451	0.0796712	0.648352	0.999999	0.000839826	3.21797	0.213694	0.898003	1
RPL36B	O14455	1.14662e+06	2.13141	0.477787	3	140138	1.60469	0.541782	3	917554	1.46676	0.209799	3	728423	1.14428	0.143163	3	608795	0.946035	0.0783382	3		0.276206	0.752878	0.224165	0.571653	0.760619	0.712566	0.914044	0.337624	0.725377	0.519208	0.101755	0.780141	0.143036	0.471518	0.881009	0.123178	0.826754	0.125112	0.460869	0.843873	0.046826	0.443855	0.224165	0.612422	0.988438
RPL36A	P05745	301037	2.50536		1				0	229440	1.88662		1	180326	1.45815		1	107657	0.846567		1													0.772891					0.580574					0.337901
SAR1	P20606	1.36412e+06	0.935208	0.0663888	3	1.48753e+06	0.988158	0.139687	3	1.47114e+06	0.997534	0.055432	3	1.49786e+06	0.999149	0.0774108	3	1.47393e+06	0.959279	0.0844333	3		0.596799	1.05662	0.0709883	0.734583	0.659777	0.921692	1.00949	0.141361	0.921955	0.501359	0.978109	1.00162	0.0555691	0.978123	0.500256	0.579342	0.960096	0.0774767	0.645833	0.574101	0.718706	1.02574	0.0709883	0.743619	0.538196
AHP1	P38013	8.42375e+06	1.78925	0.538985	3	6.68557e+06	1.50195	0.394797	3	6.85925e+06	1.42994	0.400928	3	5.76494e+06	1.18794	0.334521	3	3.76052e+06	0.751676	0.157353	3		0.501281	0.839432	0.301235	0.580104	0.578932	0.835419	0.952051	0.262856	0.839395	0.509954	0.46846	0.830762	0.280382	0.570472	0.598885	0.138529	0.632758	0.281598	0.459313	0.821836	0.069371	0.420107	0.301235	0.520026	0.947713
PDA1	P16387	1.41695e+06	0.815034	0.0708187	3	1.07817e+06	0.787662	0.145499	3	1.41963e+06	0.805385	0.0554213	3	1.5563e+06	0.868247	0.0546504	3	1.77011e+06	0.958007	0.02511	3		0.789262	0.966416	0.0868906	0.810898	0.543174	0.858246	1.0225	0.184723	0.859791	0.504463	0.234427	1.07805	0.0688135	0.535699	0.770762	0.087068	1.10338	0.0629434	0.472095	0.903033	0.0597329	1.17542	0.0868906	0.515279	0.958339
RPS31	P05759	1.60148e+06	2.24068	0.562343	3	4.59983e+06	1.77976	0.3115	3	1.3523e+06	1.73404	0.253463	3	1.10362e+06	1.25665	0.0933745	3	907878	1.00132	0.0499273	3		0.299419	0.794296	0.25097	0.482653	0.667055	0.853671	0.974311	0.175023	0.855979	0.506467	0.0684338	0.724696	0.146169	0.500965	0.942377	0.0240872	0.796815	0.0743041	0.518978	0.994903	0.0612033	0.446882	0.25097	0.588341	0.974241
MBF1	O14467	964034	1.31895	0.23394	3	927297	1.16205	0.350019	3	864440	1.14966	0.0699346	3	852651	1.11968	0.207238	3	715027	0.927613	0.185116	3		0.558548	0.881037	0.177368	0.668702	0.619128	0.957174	0.98934	0.301209	0.957214	0.500378	0.830786	0.973927	0.0608307	0.852133	0.55256	0.298094	0.828459	0.185086	0.523538	0.702789	0.0890495	0.703295	0.177368	0.489707	0.908826
SPF1	P39986	850601	0.91475	0.0840316	3	787169	0.907346	0.187295	3	880713	0.938328	0.0650233	3	900022	0.940584	0.0921946	3	938552	0.963003	0.0391261	3		0.954414	0.991906	0.0918629	0.954678	0.50234	0.807599	1.03415	0.206421	0.811401	0.5082	0.974203	1.0024	0.069297	0.974226	0.500364	0.726763	1.02384	0.0980184	0.737965	0.517554	0.437341	1.05275	0.0918629	0.53277	0.590399
MAL12	P53341	496909	0.283269	0.0411102	3	142477	0.489197	0.0598261	3	1.62073e+06	0.915675	0.0516365	3	2.72237e+06	1.50834	0.196375	3	1.69129e+06	0.915785	0.0779073	3		0.010802	1.72697	0.145128	0.848989	1	0.000806326	1.87179	0.122294	0.544057	1	0.0281539	1.64724	0.0563917	1	1	0.0227325	0.607148	0.130193	0.58955	0.998147	0.00106066	3.23291	0.145128	0.999169	1
MAL32	P38158	496909	0.283269	0.0411102	3	142477	0.489197	0.0598261	3	1.62073e+06	0.915675	0.0516365	3	2.72237e+06	1.50834	0.196375	3	1.69129e+06	0.915785	0.0779073	3		0.010802	1.72697	0.145128	0.848989	1	0.000806326	1.87179	0.122294	0.544057	1	0.0281539	1.64724	0.0563917	1	1	0.0227325	0.607148	0.130193	0.58955	0.998147	0.00106066	3.23291	0.145128	0.999169	1
YHM2	Q04013	1.73198e+06	0.71435	0.042988	3	1.78033e+06	0.690208	0.119971	3	1.71533e+06	0.697598	0.024308	3	1.87485e+06	0.74944	0.0313013	3	2.43025e+06	0.948126	0.0424647	3		0.76828	0.966204	0.0601778	0.815347	0.586826	0.925618	1.01071	0.173819	0.925829	0.501145	0.090227	1.07432	0.0348453	0.665696	0.968847	0.00380053	1.26511	0.0417662	0.821347	1	0.00258191	1.32726	0.0601778	0.577459	1
RPS19A	P07280	4.62238e+06	1.72781	0.161837	3	4.13908e+06	1.41054	0.347022	3	3.41385e+06	1.25487	0.045341	3	2.96858e+06	1.07741	0.0587489	3	2.5993e+06	0.922188	0.077932	3		0.251874	0.816374	0.0936663	0.85111	0.951942	0.519292	0.889638	0.246021	0.575343	0.557276	0.0163121	0.858584	0.0361321	0.738659	0.999962	0.0554365	0.85593	0.0545279	0.707573	0.993064	0.00512008	0.533733	0.0936663	0.670543	1
RPS19B	P07281	4.62238e+06	1.72781	0.161837	3	4.13908e+06	1.41054	0.347022	3	3.41385e+06	1.25487	0.045341	3	2.96858e+06	1.07741	0.0587489	3	2.5993e+06	0.922188	0.077932	3		0.251874	0.816374	0.0936663	0.85111	0.951942	0.519292	0.889638	0.246021	0.575343	0.557276	0.0163121	0.858584	0.0361321	0.738659	0.999962	0.0554365	0.85593	0.0545279	0.707573	0.993064	0.00512008	0.533733	0.0936663	0.670543	1
RPT4	P53549	262074	0.581964	0.0584174	3	298514	0.793314	0.15631	3	280921	0.625943	0.0921628	3	384691	0.832485	0.06468	3	464771	0.958808	0.081934	3		0.131614	1.36317	0.10038	0.985704	0.999847	0.201689	0.789023	0.197034	0.465948	0.750403	0.0391856	1.32997	0.147238	0.484332	0.976732	0.107856	1.15174	0.077695	0.648119	0.951082	0.00410174	1.64754	0.10038	0.84928	1
RPN2	P32565	1.04932e+06	0.894236	0.00852685	3	794146	0.87466	0.177385	3	1.08962e+06	0.911461	0.0206542	3	1.12981e+06	0.927009	0.0319638	3	1.17452e+06	0.941211	0.0242064	3		0.866136	0.978109	0.00953535	0.997292	0.980035	0.754491	1.04207	0.202804	0.761943	0.512838	0.524335	1.01706	0.0226605	0.665162	0.645161	0.575003	1.01532	0.0344805	0.625916	0.556254	0.0650612	1.05253	0.00953535	0.999205	1
SDH2	P21801	752419	0.220861	0.0131382	3	699716	0.254665	0.0258566	3	1.14129e+06	0.329946	0.0257588	3	2.56987e+06	0.735781	0.0137097	3	3.69857e+06	1.0338	0.0107745	3		0.137801	1.15305	0.0594863	0.882727	0.991327	0.0233226	1.29561	0.101532	0.56467	0.99726	0.000140293	2.23001	0.0780699	0.876106	1	1.2681e-05	1.40504	0.0186329	0.612004	1	2.08301e-07	4.68079	0.0594863	0.63081	1
GAS1	P22146	630509	1.15318	0.11522	3	580769	0.61392	0.157211	3	618359	1.10865	0.01421	3	595258	1.04124	0.0675209	3	557558	0.958322	0.0676789	3		0.0107672	0.532372	0.0999152	0.795434	0.999999	0.0311733	1.80585	0.256078	0.708598	0.998873	0.22248	0.939196	0.0128174	0.999955	1	0.20745	0.920367	0.0648467	0.5394	0.799653	0.0797095	0.831027	0.0999152	0.467992	0.912203
RPL21B	Q12672	3.91495e+06	2.20767	0.386969	3	2.91723e+06	1.68541	0.573046	3	2.70017e+06	1.49739	0.160793	3	2.23533e+06	1.2234	0.214116	3	1.7734e+06	0.954286	0.147547	3		0.269883	0.763433	0.175283	0.665493	0.834468	0.632511	0.888441	0.340004	0.658199	0.531501	0.156587	0.817024	0.107383	0.653961	0.914507	0.156531	0.780026	0.175017	0.472743	0.80821	0.019698	0.432258	0.175283	0.615508	0.999219
RPS12	P48589	8.2045e+06	1.75284	0.0932019	3	8.33616e+06	1.70067	0.37982	3	7.04266e+06	1.48988	0.0199023	3	5.84708e+06	1.21446	0.049865	3	4.86369e+06	0.985512	0.0581519	3		0.836688	0.970236	0.0531719	0.870288	0.586312	0.437905	0.876053	0.223336	0.527535	0.584974	0.0050036	0.81514	0.0133583	0.999999	1	0.00704853	0.811483	0.0410595	0.675022	0.999999	0.000699671	0.562237	0.0531719	0.656277	1
SDH1	Q00711	760696	0.212983	0.0304251	3	484352	0.185308	0.034502	3	1.07306e+06	0.296737	0.0370151	3	2.14376e+06	0.586756	0.0201631	3	3.39863e+06	0.90763	0.0409965	3		0.357092	0.870062	0.142852	0.576103	0.697031	0.0190451	1.60131	0.186187	0.603964	0.999189	0.00110092	1.97736	0.124741	0.723579	1	0.0013739	1.54686	0.0343636	0.99987	1	3.68995e-05	4.26152	0.142852	0.899752	1
ERB1	Q04660	266723	0.989251	0.0102688	3	549065	1.07568	0.165355	3	261682	0.957064	0.0401053	3	273788	0.986645	0.0136973	3	270419	0.953136	0.0374992	3		0.460968	1.08737	0.0103804	1	1	0.339492	0.889732	0.153722	0.485938	0.633766	0.329978	1.03091	0.0419045	0.48364	0.640241	0.258032	0.966038	0.0138827	0.944777	0.987152	0.23273	0.963493	0.0103804	0.996093	0.999759
COF1	Q03048	1.94716e+06	0.632839	0.0229786	3	2.15596e+06	0.783147	0.0746421	3	2.5043e+06	0.808331	0.0179216	3	2.69002e+06	0.851341	0.0265602	3	2.97147e+06	0.917702	0.0365608	3		0.0625141	1.23751	0.0363103	0.999964	1	0.621918	1.03216	0.0953105	0.649622	0.533246	0.0899046	1.05321	0.0221711	0.752234	0.985234	0.0696185	1.07795	0.0311981	0.720316	0.989046	0.00082636	1.45014	0.0363103	0.972038	1
CRN1	Q06440	458491	0.834454	0.0601486	3	536453	0.86218	0.111585	3	492195	0.885494	0.0631646	3	503272	0.897079	0.0441473	3	567823	0.987757	0.034064	3		0.729484	1.03323	0.0720814	0.767308	0.560279	0.772463	1.02704	0.129422	0.779513	0.513018	0.808855	1.01308	0.0713326	0.813489	0.510062	0.0515631	1.10108	0.0492123	0.489698	0.961845	0.0283202	1.18372	0.0720814	0.502438	0.990636
DUG1	P43616	828399	0.525475	0.0409737	3	861451	0.586133	0.0602592	3	1.01484e+06	0.635503	0.0168964	3	1.38099e+06	0.848694	0.0547598	3	1.65674e+06	0.992815	0.0661963	3		0.231966	1.11543	0.0779746	0.674295	0.867911	0.289492	1.08423	0.102808	0.471811	0.666941	0.0148119	1.33547	0.0265875	1	1	0.0457426	1.16982	0.0645224	0.655232	0.992828	0.00117591	1.88937	0.0779746	0.973379	1
TSA1	P34760	3.99135e+06	0.701363	0.0335488	3	4.03018e+06	0.713429	0.132766	3	4.704e+06	0.814914	0.00269913	3	5.06096e+06	0.862842	0.040233	3	5.45023e+06	0.907982	0.0390038	3		0.891287	1.0172	0.0478336	0.901254	0.537607	0.316557	1.14225	0.186096	0.479736	0.648916	0.174604	1.05881	0.00331217	1	1	0.235478	1.05232	0.0466285	0.531883	0.766864	0.0024349	1.2946	0.0478336	0.687877	1
RPL18A	P0CX49	6.29072e+06	2.37838	0.0882231	3	5.36914e+06	1.7677	0.571131	3	4.53312e+06	1.69964	0.105655	3	3.37348e+06	1.23662	0.0949774	3	2.57727e+06	0.916052	0.139547	3		0.202907	0.743237	0.0370937	1	1	0.85685	0.961493	0.323092	0.858344	0.504274	0.00501533	0.727582	0.0621632	0.53934	0.999997	0.0364243	0.740768	0.0768038	0.802031	0.999555	0.000304796	0.385157	0.0370937	0.98093	1
RPL18B	P0CX50	6.29072e+06	2.37838	0.0882231	3	5.36914e+06	1.7677	0.571131	3	4.53312e+06	1.69964	0.105655	3	3.37348e+06	1.23662	0.0949774	3	2.57727e+06	0.916052	0.139547	3		0.202907	0.743237	0.0370937	1	1	0.85685	0.961493	0.323092	0.858344	0.504274	0.00501533	0.727582	0.0621632	0.53934	0.999997	0.0364243	0.740768	0.0768038	0.802031	0.999555	0.000304796	0.385157	0.0370937	0.98093	1
AIM17	P23180	398419	0.465213	0.0351059	3	161955	0.362826	0.0486188	3	877056	1.0125	0.0197522	3	1.03768e+06	1.17837	0.045561	3	946823	1.04854	0.0500498	3		0.0468804	0.779913	0.075462	0.745632	0.997309	0.000487083	2.7906	0.134	0.954275	1	0.0133026	1.16382	0.0195083	0.999472	1	0.029699	0.889825	0.0386644	0.609701	0.996579	0.000163524	2.2539	0.075462	0.930418	1
RPS25A	Q3E792	3.3269e+06	1.98815	0.332388	3	2.42965e+06	1.41851	0.51554	3	2.22681e+06	1.31191	0.0850317	3	1.92704e+06	1.122	0.224394	3	1.63067e+06	0.92229	0.119489	3		0.194947	0.713481	0.167185	0.715604	0.916245	0.756053	0.924856	0.363439	0.763412	0.512752	0.278141	0.855242	0.064815	0.923326	0.976236	0.265449	0.822002	0.199994	0.47268	0.690484	0.0209854	0.463894	0.167185	0.623103	0.999111
RPS25B	P0C0T4	3.3269e+06	1.98815	0.332388	3	2.42965e+06	1.41851	0.51554	3	2.22681e+06	1.31191	0.0850317	3	1.92704e+06	1.122	0.224394	3	1.63067e+06	0.92229	0.119489	3		0.194947	0.713481	0.167185	0.715604	0.916245	0.756053	0.924856	0.363439	0.763412	0.512752	0.278141	0.855242	0.064815	0.923326	0.976236	0.265449	0.822002	0.199994	0.47268	0.690484	0.0209854	0.463894	0.167185	0.623103	0.999111
HIS1	P00498	3.23481e+06	1.28479	0.0362065	3	3.43295e+06	1.28129	0.216521	3	3.24532e+06	1.27378	0.0310819	3	3.15265e+06	1.21684	0.035981	3	2.70452e+06	1.0188	0.0425598	3		0.980346	0.997274	0.0281808	0.980484	0.502819	0.957759	0.994133	0.168986	0.957797	0.500364	0.10821	0.955302	0.0244014	0.603473	0.935178	0.00386592	0.837254	0.0295692	0.696178	1	0.00131547	0.79297	0.0281808	0.705036	1
NSP1	P14907	638409	1.02256	0.0631443	3	782955	0.956114	0.203142	3	582872	0.924884	0.0195194	3	590940	0.92182	0.0218094	3	640509	0.97402	0.0599501	3		0.634899	0.935023	0.0617514	0.826999	0.744364	0.815384	0.967336	0.212466	0.818546	0.507091	0.865037	0.996687	0.0211047	0.867475	0.50739	0.267427	1.05663	0.0236591	0.941799	0.984951	0.3891	0.952534	0.0617514	0.55294	0.650307
SBP1	P10080	618501	0.72945	0.0962834	3	764364	0.774153	0.137301	3	681431	0.794071	0.0579054	3	783172	0.899211	0.0360025	3	826501	0.926952	0.034227	3		0.6709	1.06128	0.131994	0.716303	0.561098	0.833392	1.02573	0.177356	0.835947	0.506318	0.0673494	1.13241	0.0729222	0.471603	0.932807	0.388312	1.03085	0.0400379	0.55289	0.650924	0.0576924	1.27075	0.131994	0.517928	0.961582
YMR226C	Q05016	1.13656e+06	0.90582	0.0971589	3	1.14055e+06	0.900012	0.125854	3	1.13197e+06	0.890239	0.0796982	3	1.2597e+06	0.970657	0.0465834	3	1.30321e+06	0.977026	0.0145093	3		0.952767	0.993588	0.107261	0.952893	0.501079	0.915951	0.989142	0.139836	0.916329	0.501818	0.222302	1.09033	0.0895245	0.468317	0.730156	0.839052	1.00656	0.0479917	0.84125	0.505618	0.331485	1.07861	0.107261	0.483465	0.638738
RPS17B	P14127	9.45857e+06	1.53078	0.0690037	3	9.46962e+06	1.58053	0.277124	3	8.84016e+06	1.41378	0.0656902	3	7.80471e+06	1.227	0.0714955	3	6.7533e+06	1.03717	0.0425392	3		0.788515	1.0325	0.0450776	0.854925	0.634947	0.407917	0.894494	0.175336	0.513464	0.598339	0.0293654	0.867887	0.0464644	0.604811	0.996503	0.024806	0.845289	0.0582686	0.501899	0.993354	0.0011353	0.677544	0.0450776	0.639321	1
RPS17A	P02407	9.45857e+06	1.53078	0.0690037	3	9.46962e+06	1.58053	0.277124	3	8.84016e+06	1.41378	0.0656902	3	7.80471e+06	1.227	0.0714955	3	6.7533e+06	1.03717	0.0425392	3		0.788515	1.0325	0.0450776	0.854925	0.634947	0.407917	0.894494	0.175336	0.513464	0.598339	0.0293654	0.867887	0.0464644	0.604811	0.996503	0.024806	0.845289	0.0582686	0.501899	0.993354	0.0011353	0.677544	0.0450776	0.639321	1
ARG3	P05150	1.34722e+06	0.836871	0.0545081	3	1.19881e+06	0.959085	0.130099	3	1.47741e+06	0.915913	0.0150438	3	1.43446e+06	0.875534	0.039243	3	1.75817e+06	1.04478	0.0728111	3		0.240765	1.14604	0.0651332	0.905156	0.976801	0.624313	0.954987	0.135649	0.651015	0.532196	0.209431	0.955913	0.0164249	0.952162	0.993962	0.036834	1.19331	0.0448218	0.945404	0.999995	0.0193381	1.24844	0.0651332	0.757121	0.999939
FPR1	P20081	2.00841e+06	0.779658	0.0544495	3	1.92631e+06	0.766259	0.140131	3	1.92246e+06	0.738327	0.0822264	3	2.0792e+06	0.79116	0.0792173	3	2.43223e+06	0.901298	0.0464452	3		0.888539	0.982814	0.0698377	0.893443	0.517969	0.784016	0.963548	0.182877	0.790139	0.511862	0.46783	1.07156	0.111368	0.581938	0.610495	0.122837	1.13921	0.100128	0.462387	0.845345	0.0435287	1.15602	0.0698377	0.509036	0.976274
PGM2	P37012	300045	0.370706	0.0877442	3				0	1.10624e+06	1.30411	0.0704582	3	1.10158e+06	1.2741	0.0372057	3	888779	1.00959	0.0632337	3				0.236695								0.560157	0.976985	0.0540278	0.60829	0.55195	0.00659445	0.792395	0.0292017	0.96339	1	0.00082596	2.72342	0.236695	0.572469	1
YPR1	Q12458	192273	0.842267	0.0660851	3	462573	0.888054	0.15825	3	215019	0.93085	0.0707498	3	237223	1.02379	0.0177714	3	229435	0.968305	0.0112989	3		0.678728	1.05436	0.0784609	0.769499	0.626026	0.699987	1.04819	0.178199	0.714942	0.521619	0.143724	1.09984	0.0760056	0.472997	0.824518	0.015073	0.945805	0.0173584	0.511887	0.998758	0.0767323	1.14964	0.0784609	0.540029	0.945472
ILV1	P00927	1.49432e+06	1.00604	0.0741379	3	1.39288e+06	0.957113	0.174686	3	1.43481e+06	0.95555	0.086816	3	1.47699e+06	0.964378	0.0316439	3	1.51216e+06	0.964037	0.0376325	3		0.688566	0.951367	0.0736928	0.76993	0.615809	0.989819	0.998367	0.182514	0.989819	0.500024	0.88091	1.00924	0.0908545	0.881821	0.503115	0.99101	0.999647	0.0328128	0.99101	0.500035	0.446638	0.95825	0.0736928	0.539171	0.588217
ARB1	P40024	1.09973e+06	1.0994	0.0727749	3	1.39038e+06	1.20148	0.123568	3	1.09174e+06	1.07794	0.0464574	3	1.09985e+06	1.06794	0.0709303	3	1.08423e+06	1.02766	0.0312738	3		0.299526	1.09286	0.0661951	0.715285	0.848582	0.218986	0.897177	0.102846	0.460239	0.727093	0.849609	0.990723	0.0430981	0.854661	0.513807	0.439867	0.96228	0.0664176	0.533239	0.588607	0.224053	0.934748	0.0661951	0.461102	0.722443
IMD4	P50094	145787	0.956538		1	234965	1.09865	0.14348	3	171409	1.11033		1	151326	0.96211		1	160554	0.999257		1			1.14857					1.01063	0.130597		0.501998		0.866511					1.03861					1.04466
SPE3	Q12074	1.45661e+06	0.98281	0.0305545	3	1.56065e+06	0.954652	0.165338	3	1.51267e+06	1.00994	0.0333677	3	1.4636e+06	0.959472	0.0266731	3	1.51651e+06	0.970139	0.00698629	3		0.797515	0.971349	0.0310889	0.890805	0.70104	0.623611	1.05792	0.173192	0.650753	0.532682	0.113529	0.950025	0.0330392	0.4906	0.875454	0.564461	1.01112	0.0277997	0.606894	0.546079	0.550226	0.987107	0.0310889	0.596651	0.549377
OSM1	P21375	74648.5	1.00015		1				0	72480.6	0.958735		1	73536.3	0.954714		1	98033.5	1.24592		1													0.995807					1.30502					1.24573
CAT2	P32796	960603	0.272402	0.00706432	3	492974	0.185	0.0267798	3	1.04749e+06	0.293351	0.0235839	3	2.51786e+06	0.692682	0.0676047	3	3.78086e+06	1.01655	0.0132807	3		0.0237765	0.679142	0.0259334	1	1	0.0065386	1.58568	0.144756	0.532314	0.999981	0.00498371	2.36128	0.0803949	1	1	0.011807	1.46756	0.0975985	0.833433	1	2.95812e-06	3.73181	0.0259334	1	1
TUB2	P02557	993948	0.678077	0.0195023	3	1.14699e+06	0.83124	0.0801124	3	1.13262e+06	0.763766	0.0408983	3	1.27111e+06	0.841959	0.014977	3	1.5501e+06	1.00193	0.0275066	3		0.0729088	1.22588	0.0287612	1	1	0.285335	0.918827	0.0963769	0.476166	0.674555	0.0664137	1.10238	0.0535482	0.503708	0.946067	0.0027091	1.19	0.0177883	0.994389	1	0.000153902	1.47761	0.0287612	0.922415	1
YGR054W	P53235	1.03642e+06	0.872799	0.072554	3	1.05604e+06	0.903189	0.0990175	3	1.12029e+06	0.92771	0.0193843	3	1.16827e+06	0.953091	0.0196089	3	1.16137e+06	0.924919	0.0197339	3		0.692044	1.03482	0.0831279	0.727463	0.550317	0.712133	1.02715	0.109631	0.724284	0.518192	0.186088	1.02736	0.0208948	0.542457	0.823312	0.1543	0.970441	0.020574	0.542924	0.857225	0.339138	1.05972	0.0831279	0.485953	0.634094
AAC3	P18238				0				0				0				0				0
ALD5	P40047	1.27122e+06	1.26248	0.0315826	3	1.16796e+06	1.19793	0.219106	3	1.28188e+06	1.25812	0.0525747	3	1.22009e+06	1.17518	0.0694802	3	1.07067e+06	1.00631	0.0918202	3		0.661899	0.948869	0.0250163	0.980782	0.960864	0.684849	1.05025	0.182904	0.700928	0.522297	0.179772	0.934075	0.0417882	0.64229	0.889833	0.0685154	0.856306	0.059123	0.69484	0.98652	0.0296649	0.797095	0.0250163	0.999983	1
RPS14A	P06367	2.7099e+06	2.37993	0.360665	3	2.16933e+06	1.7494	0.714326	3	1.7861e+06	1.54385	0.0672328	3	1.40321e+06	1.18043	0.247975	3	1.15425e+06	0.949519	0.197111	3		0.266879	0.735063	0.151544	0.803863	0.922144	0.66817	0.882507	0.408327	0.686534	0.524406	0.117906	0.764596	0.0435487	0.999923	1	0.27856	0.804387	0.210072	0.503988	0.704244	0.00835108	0.398969	0.151544	0.577917	0.999971
RPS14B	P39516	2.7099e+06	2.37993	0.360665	3	2.16933e+06	1.7494	0.714326	3	1.7861e+06	1.54385	0.0672328	3	1.40321e+06	1.18043	0.247975	3	1.15425e+06	0.949519	0.197111	3		0.266879	0.735063	0.151544	0.803863	0.922144	0.66817	0.882507	0.408327	0.686534	0.524406	0.117906	0.764596	0.0435487	0.999923	1	0.27856	0.804387	0.210072	0.503988	0.704244	0.00835108	0.398969	0.151544	0.577917	0.999971
APE3	P37302	262536	0.814775	0.0104082	3	275193	0.797353	0.17166	3	291699	0.902443	0.0379086	3	319172	0.955601	0.0111273	3	347522	1.02226	0.0112445	3		0.876768	0.978618	0.0127743	0.984569	0.90902	0.400914	1.1318	0.215288	0.510117	0.601414	0.12648	1.05891	0.0420066	0.474916	0.848461	0.00187508	1.06975	0.0116443	0.590468	1	2.0578e-05	1.25465	0.0127743	0.649357	1
CCS1	P40202	112059	1.10357	0.104066	3	293535	1.22989	0.149202	3	109737	1.07369	0.0754741	3	122883	1.2095	0.149312	3	113080	1.06603	0.0363777	3		0.302638	1.11447	0.0942998	0.644999	0.795407	0.205271	0.872994	0.121313	0.461133	0.742632	0.255568	1.12649	0.0702942	0.809588	0.930339	0.234097	0.881377	0.12345	0.463724	0.71417	0.604619	0.965981	0.0942998	0.637193	0.537827
TOM40	P23644	1.1132e+06	0.703256	0.0471405	3	1.24763e+06	0.761147	0.104729	3	1.34026e+06	0.835258	0.0363293	3	1.49011e+06	0.915305	0.066849	3	1.66772e+06	0.999075	0.0425272	3		0.451509	1.08232	0.0670318	0.769857	0.799667	0.346362	1.09737	0.137594	0.489366	0.630691	0.163353	1.09584	0.0434948	0.828487	0.974203	0.15375	1.09152	0.0730346	0.466371	0.80711	0.00133838	1.42064	0.0670318	0.547959	1
RDL1	Q12305	405062	0.701925	0.0755435	3	372792	0.646434	0.169648	3	419983	0.727656	0.0725904	3	515772	0.875887	0.0701808	3	591939	0.97526	0.0992983	3		0.643326	0.920945	0.107623	0.752585	0.639275	0.506693	1.12565	0.262437	0.570934	0.564708	0.0638605	1.20371	0.0997593	0.541324	0.960678	0.237336	1.11345	0.0801254	0.655316	0.851982	0.021756	1.38941	0.107623	0.740076	0.999847
RPS23A	P0CX29	1.08762e+07	1.44583	0.0439133	3	1.33948e+07	1.4686	0.173455	3	1.02171e+07	1.34041	0.0412122	3	8.78773e+06	1.13175	0.0179852	3	7.77534e+06	0.981546	0.0540445	3		0.843949	1.01575	0.0303724	0.87197	0.574998	0.328111	0.912716	0.118109	0.482262	0.640707	0.00558519	0.844329	0.0307459	0.709331	1	0.0304154	0.867283	0.0158915	0.999993	1	0.000402286	0.67888	0.0303724	0.765537	1
RPS23B	P0CX30	1.08762e+07	1.44583	0.0439133	3	1.33948e+07	1.4686	0.173455	3	1.02171e+07	1.34041	0.0412122	3	8.78773e+06	1.13175	0.0179852	3	7.77534e+06	0.981546	0.0540445	3		0.843949	1.01575	0.0303724	0.87197	0.574998	0.328111	0.912716	0.118109	0.482262	0.640707	0.00558519	0.844329	0.0307459	0.709331	1	0.0304154	0.867283	0.0158915	0.999993	1	0.000402286	0.67888	0.0303724	0.765537	1
SEY1	Q99287	290024	0.855868	0.0369886	3	95341	0.920287	0.195275	3	305167	0.894208	0.0790169	3	310634	0.89181	0.0376808	3	345089	0.96382	0.0446996	3		0.627686	1.07527	0.0432177	0.951557	0.921033	0.845695	0.971662	0.212189	0.847709	0.50536	0.965266	0.997318	0.0883652	0.96529	0.500278	0.101793	1.08075	0.0422521	0.617107	0.945962	0.0338239	1.12613	0.0432177	0.664551	0.997329
MLC1	P53141	1.12141e+06	0.829693	0.0784983	3	1.22877e+06	0.880455	0.131812	3	1.13274e+06	0.830353	0.0842531	3	1.23773e+06	0.893977	0.0407702	3	1.25818e+06	0.886106	0.0108515	3		0.60374	1.06118	0.0946113	0.699365	0.61175	0.613513	0.943095	0.149709	0.648906	0.541816	0.326908	1.07662	0.101467	0.486986	0.645918	0.773839	0.991195	0.0456054	0.779839	0.511137	0.338896	1.06799	0.0946113	0.485814	0.634187
LEU9	Q12166	43468.8	0.901596		1				0	57557.8	1.17952		1	52010.2	1.04813		1	50176	0.983332		1													0.888612					0.938175					1.09066
RPS26B	P39939	1.4061e+06	1.91142	0.233225	3	952499	1.48562	0.38934	3	1.03264e+06	1.37283	0.140466	3	934738	1.22617	0.128449	3	829087	1.062	0.116706	3		0.195064	0.777234	0.122017	0.754812	0.934288	0.674832	0.924077	0.262072	0.693131	0.524731	0.253441	0.893169	0.102319	0.521369	0.741704	0.177322	0.866112	0.104756	0.515861	0.814389	0.0116085	0.555606	0.122017	0.584229	0.999863
ERG27	Q12452	100539	1.14046	0.114129	3	129159	1.10857	0.132113	3	99766.6	1.11879	0.110421	3	104484	1.1548	0.259133	3	89537	0.9663	0.115971	3		0.767878	0.972041	0.100073	0.78056	0.523041	0.923227	1.00922	0.119173	0.923569	0.501804	0.840409	1.03219	0.098697	0.852422	0.531132	0.339658	0.836766	0.224395	0.489769	0.636993	0.137379	0.847289	0.100073	0.547486	0.878514
PMI40	P29952	484824	0.95163	0.0366223	3	579137	0.960779	0.179871	3	494553	0.957371	0.0200087	3	533512	1.0139	0.031423	3	551196	1.02683	0.0416557	3		0.938533	1.00961	0.0384838	0.941336	0.518508	0.976882	0.996453	0.187214	0.976889	0.500108	0.0690442	1.05904	0.0208997	0.809302	0.99627	0.691301	1.01276	0.0309923	0.72566	0.548697	0.0797223	1.07902	0.0384838	0.604564	0.961795
PRX1	P34227	358145	0.367299	0.0230877	3				0	508612	0.515882	0.0459985	3	871223	0.872946	0.0677966	3	1.06889e+06	1.04137	0.0914664	3				0.0628581								0.00270853	1.69214	0.0891648	0.902021	1	0.067659	1.19293	0.0776642	0.708747	0.988552	0.00405848	2.8352	0.0628581	1	1
FRS2	P15625	726437	1.11809	0.050579	3	619204	1.07673	0.208241	3	694292	1.05773	0.00938333	3	701604	1.05395	0.0375905	3	678650	0.987762	0.0525394	3		0.766972	0.963011	0.045237	0.855967	0.666409	0.888979	0.98235	0.193401	0.889664	0.50251	0.879976	0.996431	0.00887123	0.893556	0.546599	0.158049	0.937198	0.0356663	0.677979	0.924221	0.0364589	0.883438	0.045237	0.577733	0.991431
HTB2	P02294	5.45021e+06	0.87591	0.0672176	3	5.54232e+06	0.845059	0.1118	3	5.86855e+06	0.932988	0.0478984	3	5.9414e+06	0.927866	0.0449297	3	6.41243e+06	0.977622	0.0484752	3		0.707396	0.964779	0.0767404	0.747604	0.559792	0.307689	1.10405	0.132298	0.47876	0.656132	0.899103	0.994511	0.0513387	0.899958	0.503443	0.262617	1.05362	0.0484226	0.558395	0.762227	0.107547	1.11612	0.0767404	0.47655	0.875591
ARA1	P38115	179046	0.572948	0.177951	3				0	211783	0.66131	0.107105	3	269744	0.831282	0.115469	3	314279	0.938504	0.0249587	3				0.310588								0.135346	1.25702	0.161959	0.568049	0.891812	0.246079	1.12898	0.138904	0.465359	0.703379	0.0680276	1.63803	0.310588	0.562571	0.961871
AUS1	Q08409				0				0				0				0				0
YPT1	P01123	357596	1.35659	0.080073	3	261199	1.1048	0.266829	3	348303	1.30138	0.0366503	3	282772	1.03487	0.0846421	3	265725	0.952151	0.177936	3		0.239159	0.814391	0.0590251	0.988882	0.998863	0.329586	1.17794	0.241518	0.482938	0.639976	0.0192507	0.79521	0.0281626	0.998763	1	0.522085	0.920068	0.08179	0.735306	0.719628	0.0419082	0.70187	0.0590251	0.989384	1
RPT5	P33297	485840	0.988666	0.0460334	3	336260	0.982074	0.289026	3	463573	0.935718	0.0453244	3	501283	0.979646	0.0779927	3	514748	0.992098	0.0317977	3		0.972272	0.993332	0.0465611	0.972695	0.506158	0.808417	0.952798	0.294302	0.811979	0.507713	0.457156	1.04695	0.0484381	0.684735	0.716931	0.816485	1.01271	0.0796131	0.819873	0.507643	0.921125	1.00347	0.0465611	0.921452	0.501676
PRE2	P30656	296759	0.763952	0.0190268	3	287161	0.801262	0.135448	3	326258	0.829794	0.0505484	3	352382	0.880341	0.0378151	3	376226	0.920181	0.0820477	3		0.68157	1.04884	0.0249057	0.977876	0.951998	0.758692	1.03561	0.169043	0.766252	0.513231	0.243085	1.06091	0.0609168	0.490708	0.727157	0.503915	1.04526	0.0429551	0.747449	0.744794	0.0740746	1.2045	0.0249057	1	1
TPA1	P40032	406039	1.16274	0.0869646	3	534443	1.15934	0.105218	3	412952	1.1599	0.0945897	3	397064	1.11285	0.126584	3	389820	1.06923	0.174153	3		0.967708	0.997074	0.074793	0.967745	0.500462	0.994827	1.00049	0.0907569	0.994827	0.500009	0.63532	0.959437	0.08155	0.69136	0.569471	0.744941	0.960803	0.113748	0.76566	0.534631	0.46759	0.91958	0.074793	0.729521	0.751852
GUK1	P15454	601352	0.94451	0.0407101	3	670792	1.01057	0.108662	3	593983	0.919794	0.0289451	3	617258	0.940885	0.0563828	3	652183	0.973366	0.0432588	3		0.408176	1.06994	0.0431018	0.860307	0.899149	0.282412	0.91017	0.107525	0.470298	0.672292	0.60493	1.02293	0.0314691	0.721871	0.637384	0.475636	1.03452	0.0599253	0.56881	0.590925	0.447664	1.03055	0.0431018	0.585454	0.63106
DAK1	P54838	281949	0.777185	0.104664	3	286215	0.883523	0.162819	3	323604	0.867373	0.0486706	3	373897	0.984492	0.0476812	3	388471	0.993175	0.022777	3		0.403742	1.13682	0.13467	0.658875	0.73246	0.882326	0.981721	0.184284	0.883183	0.502964	0.04087	1.13503	0.0561126	0.551426	0.985515	0.795251	1.00882	0.0484322	0.800125	0.509921	0.0641191	1.27791	0.13467	0.550288	0.962768
TRR1	P29509	990101	1.27883	0.0960427	3	990092	1.04529	0.228122	3	989243	1.26048	0.0806127	3	902289	1.12687	0.03235	3	844187	1.0213	0.0499699	3		0.211131	0.81738	0.0751023	0.919702	0.986568	0.238847	1.20587	0.218239	0.462501	0.708303	0.0875696	0.894004	0.063954	0.479355	0.905912	0.0457233	0.906315	0.0287078	0.82508	0.999293	0.0257696	0.798624	0.0751023	0.519995	0.993906
PHB2	P50085	609436	0.629543	0.041375	3	598924	0.671237	0.0800134	3	727344	0.740439	0.0222342	3	846973	0.84637	0.0267263	3	1.0233e+06	0.997358	0.0315803	3		0.481377	1.06623	0.0657223	0.716377	0.729723	0.269845	1.1031	0.119203	0.467757	0.682092	0.00676401	1.14307	0.0300285	0.699921	1	0.00350812	1.1784	0.0315775	0.696776	1	0.000374431	1.58426	0.0657223	0.569226	1
SEC24	P40482	586038	0.850876	0.0590861	3	556048	0.804096	0.162595	3	557486	0.798818	0.123163	3	621377	0.877198	0.0850685	3	694076	0.955688	0.0777727	3		0.677007	0.945021	0.0694415	0.790561	0.657854	0.966555	0.993437	0.202208	0.966581	0.500318	0.421674	1.09812	0.154181	0.537634	0.608638	0.304052	1.08948	0.0969776	0.528192	0.701402	0.141732	1.12318	0.0694415	0.653895	0.926332
LSC1	P53598	875334	0.316194	0.0339076	3	881851	0.32776	0.0345767	3	1.06324e+06	0.381555	0.0183159	3	1.81263e+06	0.643704	0.0437948	3	2.85707e+06	0.988074	0.0516366	3		0.700336	1.03658	0.107237	0.723754	0.533959	0.096352	1.16413	0.105494	0.464684	0.885143	0.00381187	1.68705	0.0480032	0.999997	1	0.00103163	1.53498	0.0680356	0.710655	1	0.000132181	3.1249	0.107237	0.974311	1
SAC6	P32599	540309	0.812265	0.0427339	3	446364	0.816009	0.113942	3	626815	0.930924	0.0404784	3	660893	0.96514	0.0185853	3	687535	0.987421	0.0312878	3		0.961389	1.00461	0.0526108	0.96161	0.502314	0.216228	1.14082	0.139633	0.460189	0.729995	0.281082	1.03676	0.043482	0.472672	0.675572	0.361198	1.02309	0.0192566	0.692615	0.790837	0.00597587	1.21564	0.0526108	0.521053	0.999985
MET14	Q02196	875048	1.45491	0.0161413	3	522913	1.30167	0.253999	3	797069	1.31553	0.0581609	3	718038	1.16305	0.0435607	3	628391	0.989089	0.0338842	3		0.405753	0.894673	0.0110944	1	1	0.934272	1.01065	0.195134	0.934419	0.500899	0.0251484	0.884095	0.0442111	0.494936	0.992584	0.00647425	0.850426	0.0374538	0.517332	0.999975	0.000296736	0.67983	0.0110944	1	1
RPT3	P33298	994405	0.760107	0.0470923	3	1.10655e+06	0.903682	0.148907	3	1.1718e+06	0.889338	0.0330512	3	1.24916e+06	0.933673	0.0111675	3	1.33092e+06	0.973437	0.0361013	3		0.231657	1.18889	0.0619548	0.984291	0.998354	0.884376	0.984127	0.164778	0.88517	0.502796	0.134901	1.04985	0.0371638	0.467392	0.832227	0.189371	1.04259	0.0119608	0.993689	0.999801	0.00419607	1.28066	0.0619548	0.52459	0.999999
LSP1	Q12230	1.04485e+06	0.45811	0.0169207	3	674217	0.458716	0.100599	3	1.61099e+06	0.698228	0.04281	3	2.00231e+06	0.855344	0.0708681	3	2.22461e+06	0.931452	0.101883	3		0.992691	1.00132	0.036936	0.992698	0.500386	0.0384894	1.52214	0.219306	0.52706	0.984381	0.0404265	1.22502	0.0613124	0.879132	0.999879	0.35469	1.08898	0.0828534	0.63858	0.751435	0.0132447	2.03325	0.036936	1	1
TRX1	P22217	367721	1.11524	0.0381733	3	328653	1.23306	0.265305	3	338081	1.0107	0.0296229	3	347978	1.01993	0.0732663	3	325537	0.935042	0.0031842	3		0.523233	1.10564	0.0342287	0.998789	0.998574	0.283023	0.819668	0.21516	0.47202	0.673187	0.854313	1.00913	0.0293093	0.864382	0.528479	0.182369	0.916774	0.0718349	0.474047	0.778404	0.014142	0.838418	0.0342287	0.857559	1
HPT1	Q04178	570429	0.855481	0.0450593	3	644803	0.983716	0.0779901	3	594059	0.874383	0.0446878	3	604564	0.87513	0.024284	3	715412	1.01831	0.0592181	3		0.0850465	1.1499	0.0526714	0.855389	0.996535	0.12046	0.888858	0.0792811	0.461897	0.848357	0.981276	1.00085	0.0511077	0.98128	0.500084	0.0377697	1.16362	0.027749	0.997764	1	0.0218291	1.19034	0.0526714	0.739819	0.999844
RPP2A	P05319	1.65471e+06	1.63034	0.348397	3	1.702e+06	1.50019	0.272206	3	1.32746e+06	1.32998	0.210921	3	1.22241e+06	1.2071	0.161069	3	1.01839e+06	0.974793	0.0344032	3		0.638472	0.920171	0.213696	0.671003	0.540449	0.442988	0.886541	0.181447	0.553871	0.605309	0.47041	0.907608	0.158589	0.565946	0.592788	0.124086	0.807547	0.133435	0.485998	0.858626	0.0812496	0.597906	0.213696	0.545591	0.94213
HTB1	P02293	5.45021e+06	0.87591	0.0672176	3	5.54232e+06	0.845059	0.1118	3	5.86855e+06	0.932988	0.0478984	3	5.9414e+06	0.927866	0.0449297	3	6.41243e+06	0.977622	0.0484752	3		0.707396	0.964779	0.0767404	0.747604	0.559792	0.307689	1.10405	0.132298	0.47876	0.656132	0.899103	0.994511	0.0513387	0.899958	0.503443	0.262617	1.05362	0.0484226	0.558395	0.762227	0.107547	1.11612	0.0767404	0.47655	0.875591
HRI1	Q05905	643603	1.05699	0.106076	3	1.02693e+06	1.14501	0.211055	3	683267	1.11299	0.0896816	3	657934	1.04783	0.0469081	3	606936	0.94153	0.0398256	3		0.565336	1.08328	0.100357	0.720601	0.670419	0.826073	0.972033	0.184326	0.828984	0.506908	0.345639	0.941455	0.0805774	0.495463	0.636716	0.0416102	0.898555	0.0447671	0.508361	0.978293	0.191585	0.890767	0.100357	0.458852	0.756126
URA5	P13298	938428	0.988778	0.0858745	3	942887	0.970727	0.142853	3	939065	0.980888	0.0230123	3	909032	0.929776	0.0862586	3	967794	0.966108	0.0977966	3		0.862227	0.981745	0.0868491	0.866655	0.513174	0.913822	1.01047	0.14716	0.914146	0.501526	0.414576	0.947892	0.0234607	0.96258	0.975418	0.654988	1.03908	0.0927736	0.694331	0.550851	0.778159	0.977073	0.0868491	0.789051	0.520622
PRE7	P23724	389430	0.922915	0.045271	3	372448	0.921369	0.209319	3	376751	0.869755	0.0471782	3	409723	0.951549	0.0826092	3	432766	0.970657	0.0649626	3		0.991075	0.998325	0.0490521	0.991082	0.500352	0.714071	0.943981	0.227182	0.72605	0.518041	0.22821	1.09404	0.0542431	0.762266	0.919697	0.769391	1.02008	0.0868155	0.778108	0.515909	0.361784	1.05173	0.0490521	0.637386	0.745136
PST2	Q12335	956710	0.442559	0.0107109	3	533098	0.4086	0.0805094	3	1.33089e+06	0.607535	0.0402451	3	1.74528e+06	0.785164	0.023537	3	1.95277e+06	0.857693	0.0354108	3		0.541946	0.923265	0.0242023	0.999242	0.998973	0.0325202	1.48687	0.197037	0.513054	0.988078	0.00563906	1.29238	0.0662433	0.577416	0.999997	0.0497326	1.09237	0.0299772	0.801372	0.998547	0.0011596	1.93803	0.0242023	1	1
RPL37A	P49166	3.05383e+06	2.15856	0.174985	3	3.22473e+06	1.95561	0.459508	3	2.501e+06	1.74694	0.102103	3	1.90694e+06	1.3096	0.0995471	3	1.52694e+06	1.02401	0.0768958	3		0.5341	0.905976	0.0810656	0.799245	0.778801	0.516538	0.893298	0.23497	0.574079	0.558609	0.00604896	0.749656	0.0584469	0.566735	0.999994	0.019212	0.78192	0.0760131	0.501187	0.996807	0.00285671	0.474392	0.0810656	0.77631	1
RPL37B	P51402	1.04941e+06	2.45779	0.280787	3	1.03337e+06	1.88218	0.624159	3	736618	1.7222	0.235976	3	581737	1.32521	0.234189	3	465330	1.02245	0.198572	3		0.24814	0.765802	0.114244	0.870122	0.961459	0.710242	0.915002	0.331615	0.723314	0.519464	0.107449	0.769487	0.13702	0.543384	0.910587	0.164753	0.771538	0.176719	0.501557	0.818613	0.0028821	0.416004	0.114244	0.544485	1
HEM2	P05373	1.22809e+06	0.578567	0.0219823	3	1.17659e+06	0.679148	0.102708	3	1.46632e+06	0.681178	0.0382544	3	1.80455e+06	0.827238	0.0346264	3	2.19729e+06	0.986046	0.0628555	3		0.228581	1.17384	0.0379944	0.999918	0.999999	0.976745	1.00299	0.15123	0.976752	0.500118	0.00823064	1.21442	0.0561591	0.537841	0.99994	0.0293363	1.19197	0.0418578	0.945744	0.999999	0.00396166	1.70429	0.0379944	1	1
GRE3	P38715	337061	0.677938	0.0774725	3	243808	0.55927	0.0686432	3	450824	0.895936	0.102553	3	520676	1.0118	0.042114	3	552074	1.04815	0.0605202	3		0.119048	0.824957	0.114277	0.510957	0.879811	0.0126539	1.60197	0.122737	0.86357	1	0.179733	1.12933	0.114464	0.458215	0.769364	0.446698	1.03592	0.0416227	0.638399	0.681483	0.00347046	1.54609	0.114277	0.526846	1
NOG1	Q02892	130200	1.07794	0.0483436	3	281390	1.28133	0.118037	3	127286	1.03586	0.0871448	3	129243	1.053	0.0608356	3	132274	1.03351	0.100745	3		0.0804178	1.18868	0.044848	0.987956	0.999992	0.0488855	0.808426	0.0921206	0.485061	0.964249	0.795485	1.01654	0.0841276	0.801148	0.511543	0.791364	0.98149	0.0577738	0.80634	0.530081	0.542404	0.958774	0.044848	0.731252	0.700252
CCT7	P42943	767785	0.908761	0.0611219	3	722839	0.855094	0.136988	3	773285	0.903669	0.0669108	3	832239	0.956837	0.045395	3	890441	1.00062	0.0268903	3		0.582749	0.940945	0.0672584	0.747329	0.68648	0.620681	1.05681	0.160202	0.651237	0.536593	0.326273	1.05884	0.0740435	0.50115	0.658803	0.239477	1.04576	0.0474428	0.471838	0.715377	0.105367	1.10108	0.0672584	0.467121	0.873213
COX2	P00410	699303	0.287462	0.0389729	3	588281	0.275077	0.0387978	3	905616	0.367617	0.0310883	3	1.50068e+06	0.597733	0.0192168	3	2.37986e+06	0.923711	0.0570024	3		0.716378	0.956919	0.135576	0.735857	0.529603	0.0343722	1.33641	0.141043	0.499087	0.984578	0.00101055	1.62597	0.084567	0.643682	1	0.00559354	1.54536	0.0321494	1	1	0.000202184	3.21334	0.135576	0.946349	1
YCP4	P25349	343962	0.619066	0.0364988	3	380966	0.593936	0.0924029	3	380289	0.67535	0.0188034	3	448480	0.783199	0.0227473	3	520659	0.888348	0.0310407	3		0.694996	0.959407	0.0589579	0.78087	0.624667	0.264265	1.13707	0.155577	0.467776	0.687495	0.00358389	1.15969	0.0278425	0.716917	1	0.0112138	1.13426	0.0290441	0.794143	0.999999	0.000706186	1.43498	0.0589579	0.544247	1
RPA190	P10964	555147	0.979038	0.078918	3	661543	0.983887	0.163886	3	578883	1.0137	0.0585242	3	612909	1.05073	0.0752784	3	605524	1.01433	0.0535578	3		0.966188	1.00495	0.0806077	0.966283	0.501139	0.789555	1.0303	0.16657	0.794546	0.5099	0.540088	1.03653	0.0577333	0.642365	0.607559	0.536205	0.965357	0.0716437	0.599334	0.565917	0.560864	1.03605	0.0806077	0.61356	0.556953
RPN8	Q08723	324179	0.774146	0.0881711	3	494760	0.76951	0.140374	3	344875	0.778966	0.0518637	3	393293	0.892038	0.057338	3	434399	0.932806	0.00755209	3		0.964099	0.994011	0.113895	0.964174	0.500835	0.920916	1.01229	0.182421	0.921183	0.501369	0.0650652	1.14516	0.0665802	0.596173	0.972535	0.34294	1.0457	0.0642775	0.487142	0.631761	0.088297	1.20495	0.113895	0.536408	0.930343
YDJ1	P25491	1.16764e+06	1.07401	0.0572148	3	1.55268e+06	1.02173	0.175987	3	1.03718e+06	0.940601	0.0646356	3	1.00337e+06	0.895851	0.0244285	3	1.12325e+06	0.978298	0.0255848	3		0.665443	0.951318	0.053272	0.811467	0.69845	0.51708	0.9206	0.172245	0.576224	0.560283	0.356085	0.952424	0.0687174	0.493619	0.625871	0.0157101	1.09203	0.0272685	0.593402	0.999555	0.0841134	0.910883	0.053272	0.474876	0.908836
CTP1	P38152	819332	1.04976	0.0918969	3	665910	1.1134	0.167725	3	849345	1.08039	0.0633369	3	821152	1.02792	0.0347342	3	848509	1.03549	0.0314743	3		0.603565	1.06062	0.0875406	0.711172	0.625914	0.774016	0.970353	0.150642	0.780242	0.511568	0.294665	0.951431	0.058624	0.480965	0.669984	0.793701	1.00736	0.0337908	0.800694	0.514146	0.818797	0.986401	0.0875406	0.821969	0.507239
CYC1	P00044	3.31779e+06	0.337816	0.0517292	3	2.30084e+06	0.334034	0.0672539	3	4.36005e+06	0.428413	0.0248128	3	6.75592e+06	0.640637	0.0168603	3	9.99666e+06	0.928588	0.073657	3		0.942394	0.988803	0.153128	0.942624	0.501613	0.123015	1.28255	0.201339	0.467996	0.848734	0.000516928	1.49537	0.0579178	0.615277	1	0.0171271	1.44948	0.0263181	1	1	0.000610007	2.7488	0.153128	0.906919	1
POL30	P15873	338799	0.806256	0.0518091	3	503762	0.979442	0.149961	3	352292	0.82911	0.0531481	3	399637	0.92606	0.0352092	3	439729	0.994663	0.0913905	3		0.174435	1.2148	0.0642589	0.985615	0.999491	0.218227	0.846513	0.153108	0.460347	0.727989	0.0670417	1.11693	0.0641026	0.473562	0.934059	0.324318	1.07408	0.0380205	0.893302	0.95054	0.0493622	1.23368	0.0642589	0.904982	0.999859
RAS2	P01120	163117	0.864078	0.0885971	3	164933	0.83114	0.106833	3	167524	0.881102	0.0940139	3	189211	0.974466	0.080212	3	205998	1.03562	0.0883094	3		0.702787	0.961881	0.102534	0.7302	0.540077	0.57646	1.06011	0.128538	0.632355	0.561934	0.262424	1.10596	0.1067	0.510865	0.724875	0.425176	1.06276	0.0823138	0.583832	0.648293	0.0763813	1.19853	0.102534	0.549715	0.949083
CCT8	P47079	903497	0.972404	0.0426822	3	938925	1.00548	0.15517	3	903880	0.964859	0.0957041	3	919141	0.965787	0.0519299	3	933308	0.957906	0.0360117	3		0.751895	1.03401	0.0438935	0.83855	0.652354	0.722921	0.959601	0.154325	0.73602	0.520286	0.989128	1.00096	0.0991896	0.989129	0.500028	0.840766	0.991839	0.0537695	0.843442	0.506912	0.676866	0.98509	0.0438935	0.701625	0.533683
SUC2	P00724	137595	0.760541	0.19934	3				0	282207	1.4989	0.171203	3	275384	1.41618	0.0745691	3	215957	1.08948	0.0767801	3				0.262103								0.503737	0.944812	0.114219	0.569297	0.565823	0.00615613	0.769309	0.0526552	0.593514	0.999997	0.0890714	1.4325	0.262103	0.480977	0.904523
RPL30	P14120	2.92392e+06	1.73862	0.168987	3	2.44473e+06	1.47291	0.276451	3	2.56005e+06	1.50508	0.0197208	3	1.97748e+06	1.1437	0.0771383	3	1.73637e+06	0.979838	0.0616538	3		0.242421	0.847174	0.0971962	0.720962	0.888715	0.859097	1.02184	0.18769	0.8605	0.504074	0.010984	0.759893	0.0131028	1	1	0.0479099	0.856726	0.0674462	0.495622	0.96815	0.00926888	0.563573	0.0971962	0.723624	0.999998
LSC2	P53312	597096	0.355733	0.0619674	3	303760	0.270137	0.0621078	3	635915	0.374771	0.0604098	3	1.06555e+06	0.619519	0.0364088	3	1.61595e+06	0.919129	0.00820905	3		0.166327	0.759382	0.174197	0.540882	0.842969	0.104679	1.38734	0.229912	0.537297	0.911025	0.00709489	1.65306	0.161191	0.555166	0.999981	0.00345194	1.48362	0.0587694	0.957534	1	0.00352183	2.58376	0.174197	0.983499	1
PRB1	P09232	581195	0.3177	0.0538291	3	260473	0.260082	0.0334419	3	972696	0.531952	0.0158481	3	1.5136e+06	0.816693	0.0628696	3	1.76709e+06	0.930399	0.0733391	3		0.204078	0.818642	0.169434	0.469102	0.750276	0.00133258	2.04532	0.128582	0.803155	1	0.0119221	1.53528	0.0297924	1	1	0.11273	1.13923	0.0769806	0.605612	0.931738	0.000493679	2.92855	0.169434	0.870211	1
RPL24A	P04449	443847	2.31778	0.141453	2	372346	1.49274	0.452386	3	325240	1.69629	0.136604	2	270094	1.37092	0.0859144	2	221990	1.10502	0.0229836	2		0.0743729	0.64404	0.0610298	0.999837	1	0.527435	1.13636	0.303057	0.583247	0.557604	0.126133	0.808188	0.080531	0.822485	0.984426	0.123828	0.806037	0.062669	0.947122	0.998621	0.0470634	0.476757	0.0610298	1	1
CCT2	P39076	1.08964e+06	1.03244	0.0426961	3	1.13844e+06	1.05585	0.179647	3	1.0847e+06	1.01618	0.00536837	3	1.10568e+06	1.01951	0.0395805	3	1.12444e+06	1.01273	0.033181	3		0.844771	1.02267	0.0413544	0.875583	0.58306	0.739008	0.962433	0.170145	0.747908	0.514517	0.897933	1.00328	0.00528289	0.923379	0.603949	0.831459	0.993344	0.0388229	0.835057	0.508804	0.563915	0.980902	0.0413544	0.619611	0.560489
RPL26A	P05743	1.92118e+06	1.38985	0.0681027	3	1.82052e+06	1.36775	0.228628	3	1.83821e+06	1.31483	0.0862542	3	1.60019e+06	1.12349	0.0495959	3	1.5125e+06	1.03763	0.0359756	3		0.885233	0.984094	0.0489999	0.893871	0.530853	0.73649	0.961311	0.167156	0.746337	0.515929	0.0407733	0.854477	0.0656009	0.486744	0.975231	0.0783516	0.923578	0.0441443	0.478798	0.919264	0.0040207	0.746577	0.0489999	0.644886	1
RPL26B	P53221	3.4635e+06	2.04133	0.219706	3	2.42069e+06	1.93588	0.427593	3	2.92033e+06	1.713	0.15115	3	2.35463e+06	1.35535	0.0656452	3	1.78886e+06	1.00101	0.0943954	3		0.729398	0.948342	0.107629	0.770164	0.565011	0.4686	0.884874	0.220879	0.546661	0.575747	0.0386884	0.791213	0.0882365	0.523472	0.983696	0.00814359	0.738564	0.0484341	0.849293	1	0.00679442	0.490374	0.107629	0.695178	1
ATP4	P05626	1.23652e+06	0.584223	0.0447594	3	835386	0.514194	0.099855	3	1.27305e+06	0.592453	0.0614952	3	1.61744e+06	0.741841	0.0489004	3	2.06456e+06	0.920752	0.0976911	3		0.35448	0.880134	0.0766135	0.813303	0.887042	0.323964	1.1522	0.194197	0.49466	0.65523	0.0324128	1.25215	0.103798	0.498507	0.986473	0.0673263	1.24117	0.0659176	0.945183	0.999873	0.014609	1.57603	0.0766135	0.997882	1
FUR1	P18562	461779	0.969313	0.114864	3	682669	0.954743	0.149583	3	463888	0.969349	0.115274	3	475048	0.974523	0.0568672	3	480150	0.94219	0.0313572	3		0.900425	0.984969	0.118501	0.90161	0.504838	0.900297	1.0153	0.156674	0.901002	0.502873	0.948916	1.00534	0.118919	0.948993	0.500608	0.449789	0.966821	0.0583538	0.54272	0.588794	0.726854	0.972019	0.118501	0.737427	0.516568
FES1	P38260	249056	0.893145	0.079498	3	318451	0.977988	0.15935	3	248943	0.878613	0.0699181	3	264009	0.917607	0.0367831	3	301608	1.02679	0.0963606	3		0.470922	1.09499	0.0890091	0.72916	0.749258	0.401655	0.898388	0.162937	0.514538	0.60481	0.454906	1.04438	0.0795779	0.544282	0.585738	0.179238	1.11899	0.0400858	0.965944	0.997775	0.140077	1.14964	0.0890091	0.614922	0.910375
GPD2	P41911	228968	0.974733	0.0152597	2				0	216205	0.909948	0.004969	2	246167	1.02004	0.0378196	2	225363	0.910432	0.105748	2				0.0156553								0.146527	1.12099	0.00546075	1	1	0.363561	0.892545	0.0370766	0.992454	0.997125	0.546457	0.934033	0.0156553	0.999995	0.999992
ODC1	Q03028	149938	0.217252	0.0808594	3	32901.3	0.105584	0.0245801	3	170821	0.238002	0.112949	3	367662	0.558602	0.0890925	3	691040	1.06267	0.047036	3		0.129485	0.485996	0.372191	0.472553	0.842895	0.174555	2.25415	0.232802	0.99999	1	0.0200283	2.34705	0.474571	0.502808	0.996443	0.00309298	1.90237	0.159492	0.665545	1	0.000382615	4.89141	0.372191	0.742676	1
YNR034W-A	Q3E841	316967	0.67421	0.114393	3				0	639172	1.32511	0.0642299	3	641118	1.31124	0.048719	3	514262	1.03721	0.157975	3				0.169669								0.781638	0.989537	0.0484715	0.788875	0.513884	0.0842778	0.791014	0.0371549	0.99982	1	0.0367488	1.53841	0.169669	0.755613	0.998984
GCS1	P35197	375741	0.947631	0.0607443	3	508164	0.910147	0.115922	3	365505	0.911859	0.0692652	3	396872	0.969267	0.0346387	3	444221	1.05371	0.0556235	3		0.653676	0.960444	0.0641012	0.732889	0.602863	0.983754	1.00188	0.127367	0.983757	0.500066	0.290947	1.06296	0.0759605	0.477076	0.670099	0.102491	1.08712	0.035737	0.793309	0.986818	0.0900525	1.11194	0.0641012	0.521152	0.921826
YGR130C	P53278	260796	0.654712	0.0351778	3	178558	0.616107	0.123205	3	315833	0.779356	0.0553968	3	377699	0.916878	0.0331402	3	419660	0.997551	0.0107328	3		0.647303	0.941035	0.0537302	0.84445	0.759019	0.134651	1.26497	0.199973	0.460261	0.827699	0.0298378	1.17646	0.0710802	0.494552	0.988491	0.041217	1.08799	0.0361447	0.563067	0.986677	0.00177031	1.52365	0.0537302	0.957597	1
HRP1	Q99383	521598	0.811587	0.0799589	3	675762	0.745953	0.0753223	3	560603	0.858425	0.0762118	3	608254	0.906005	0.0679547	3	694139	1.00415	0.0813734	3		0.359376	0.919129	0.0985216	0.544069	0.667457	0.143214	1.15078	0.100975	0.545542	0.870945	0.465414	1.05543	0.088781	0.574067	0.605016	0.186358	1.10832	0.0750048	0.598658	0.859102	0.0431089	1.23726	0.0985216	0.566142	0.985596
CYT1	P07143	2.23894e+06	0.380652	0.0187994	3	2.00207e+06	0.422894	0.0816984	3	2.79659e+06	0.469433	0.029061	3	4.21278e+06	0.694507	0.0241938	3	5.95878e+06	0.958167	0.0201497	3		0.467149	1.11097	0.0493875	0.973114	0.97711	0.433397	1.11005	0.193189	0.52767	0.589095	0.0005886	1.47946	0.0619067	0.546038	1	0.00016127	1.37964	0.034836	0.558212	1	3.60803e-06	2.51717	0.0493875	0.645172	1
FBP1	P09201	976141	0.306052	0.0203128	3	562562	0.295629	0.0555571	3	1.11234e+06	0.344299	0.0145437	3	2.49057e+06	0.75735	0.00735828	3	3.20219e+06	0.950004	0.0233216	3		0.783605	0.965944	0.0663702	0.821151	0.573589	0.265446	1.16463	0.187928	0.467138	0.685812	2.91252e-05	2.19969	0.0422414	0.969512	1	0.00250884	1.25438	0.00971583	1	1	4.24899e-06	3.10406	0.0663702	0.720981	1
ARF1	P11076	1.01792e+06	0.836331	0.0746152	3	1.17044e+06	1.02032	0.132086	3	1.17486e+06	0.954852	0.12228	3	1.20043e+06	0.957106	0.0884194	3	1.20885e+06	0.934233	0.052519	3		0.121927	1.21999	0.0892173	0.836899	0.987889	0.563102	0.935837	0.129455	0.626691	0.569017	0.980713	1.00236	0.128061	0.980718	0.500103	0.723877	0.976102	0.092382	0.736638	0.519819	0.144747	1.11706	0.0892173	0.474264	0.82408
REE1	P40893	339346	0.500035	0.0873558	3	441177	0.532543	0.0690342	3	377636	0.561087	0.0525827	3	609930	0.924269	0.0569494	3	705313	1.04671	0.0559191	3		0.641006	1.06501	0.174699	0.67312	0.540151	0.601362	1.0536	0.129631	0.643848	0.549097	0.00128767	1.64728	0.0937157	0.636648	1	0.0565838	1.13247	0.0616156	0.548304	0.970229	0.00164747	2.09327	0.174699	0.600729	1
CDC37	P06101	401301	0.788495	0.0102358	3	452148	0.831247	0.115848	3	416959	0.806186	0.039786	3	497934	0.938718	0.0831369	3	532629	0.991261	0.0227606	3		0.588596	1.05422	0.0129815	0.999996	0.99999	0.751148	0.969852	0.139366	0.759338	0.513942	0.0922506	1.16439	0.0493508	0.943238	0.999465	0.389262	1.05597	0.0885642	0.505387	0.607316	0.00115314	1.25715	0.0129815	0.999998	1
MRT4	P33201	490148	1.22584	0.0705309	3	661522	0.996736	0.189608	3	407514	1.00538	0.0429195	3	412109	0.996463	0.0213736	3	420608	0.99214	0.0220361	3		0.160916	0.813105	0.0575368	0.977895	0.999248	0.945011	1.00868	0.190228	0.945096	0.500628	0.768821	0.991126	0.0426896	0.775903	0.512888	0.819318	0.995662	0.0214494	0.824646	0.512209	0.0211808	0.809356	0.0575368	0.655191	0.999424
HTA2	P04912	1.35712e+06	0.788241	0.0112565	3	1.53195e+06	0.793153	0.113696	3	1.39602e+06	0.801227	0.0279625	3	1.45088e+06	0.819533	0.00473159	3	1.60372e+06	0.882942	0.0364413	3		0.947297	1.00623	0.0142805	0.954299	0.554382	0.914789	1.01018	0.143346	0.915109	0.501521	0.374435	1.02285	0.0348996	0.498602	0.614188	0.0923298	1.07737	0.00577351	1	1	0.036444	1.12014	0.0142805	0.999998	1
HTA1	P04911	1.35712e+06	0.788241	0.0112565	3	1.53195e+06	0.793153	0.113696	3	1.39602e+06	0.801227	0.0279625	3	1.45088e+06	0.819533	0.00473159	3	1.60372e+06	0.882942	0.0364413	3		0.947297	1.00623	0.0142805	0.954299	0.554382	0.914789	1.01018	0.143346	0.915109	0.501521	0.374435	1.02285	0.0348996	0.498602	0.614188	0.0923298	1.07737	0.00577351	1	1	0.036444	1.12014	0.0142805	0.999998	1
TPS1	Q00764	792894	0.554309	0.0925799	3	298766	0.446614	0.0208458	3	1.30277e+06	0.888966	0.0102051	3	1.57771e+06	1.04823	0.077451	3	1.53956e+06	0.995929	0.091089	3		0.176431	0.805713	0.167019	0.466856	0.779866	7.79015e-05	1.99046	0.0466752	0.955241	1	0.0682002	1.17916	0.0114797	1	1	0.491843	0.950103	0.0738872	0.613484	0.620556	0.00415941	1.7967	0.167019	0.573105	1
RPT1	P33299	539656	0.882942	0.083909	3	496232	0.902821	0.169485	3	580386	0.926162	0.0589633	3	588888	0.922814	0.0408149	3	665488	1.01314	0.0692453	3		0.867418	1.02251	0.0950335	0.872813	0.516676	0.839022	1.02585	0.187729	0.841252	0.505698	0.939886	0.996385	0.0636641	0.940031	0.500973	0.139957	1.09788	0.0442287	0.798422	0.974872	0.109393	1.14746	0.0950335	0.496331	0.88423
TYS1	P36421	649836	0.968327	0.125504	3	635881	1.06203	0.164022	3	665023	0.972896	0.0693536	3	670877	0.963937	0.0619895	3	683595	0.95249	0.00824795	3		0.478702	1.09677	0.12961	0.625198	0.643157	0.456298	0.916072	0.154442	0.541433	0.581774	0.875707	0.990792	0.0712857	0.877235	0.505016	0.780335	0.988125	0.0643087	0.785684	0.510198	0.847439	0.983645	0.12961	0.849219	0.504788
MDH2	P22133	539204	0.181688	0.0382219	3	397554	0.154082	0.0307539	3	607955	0.203671	0.0349004	3	2.27362e+06	0.749649	0.0412365	3	3.01219e+06	0.970893	0.0418533	3		0.387254	0.848055	0.210371	0.534493	0.635342	0.139691	1.32184	0.199595	0.586926	0.897072	7.57228e-05	3.68069	0.171357	0.737105	1	0.00285604	1.29513	0.0550078	0.590756	1	1.87787e-05	5.34373	0.210371	0.662329	1
SNU13	P39990	1.00542e+06	1.70805	0.151924	3	893754	1.45869	0.354797	3	743527	1.2531	0.0845173	3	672786	1.11311	0.0636771	3	607481	0.978999	0.0325471	3		0.352434	0.85401	0.0889459	0.834279	0.902817	0.422767	0.859058	0.24323	0.520616	0.591891	0.0887776	0.888285	0.0674466	0.482525	0.905716	0.0480505	0.879518	0.0572065	0.489977	0.966607	0.0113743	0.573169	0.0889459	0.827149	1
ODC2	Q99297	292568	0.89407	0.0136831	3	214228	0.942018	0.126814	3	322484	0.989991	0.0500003	3	340499	1.00027	0.0229237	3	356534	1.03513	0.0148061	3		0.580468	1.05363	0.0153043	0.999867	0.999745	0.591113	1.05093	0.13462	0.627661	0.541437	0.76886	1.01038	0.0505058	0.775784	0.512602	0.102799	1.03485	0.0229176	0.467704	0.877301	0.000275588	1.15777	0.0153043	0.643393	1
RPS27A	P35997	7.57591e+06	1.84356	0.0771712	3	6.19952e+06	1.5365	0.308236	3	5.76186e+06	1.38584	0.0729366	3	4.79252e+06	1.13281	0.0612592	3	4.09437e+06	0.944501	0.0371665	3		0.222168	0.83344	0.0418598	0.999044	0.999973	0.489018	0.901948	0.200609	0.557027	0.56725	0.010741	0.817418	0.0526298	0.518505	0.999703	0.0161593	0.833766	0.054077	0.516261	0.998505	0.000461746	0.512323	0.0418598	0.874708	1
RPS27B	P38711	7.57591e+06	1.84356	0.0771712	3	6.19952e+06	1.5365	0.308236	3	5.76186e+06	1.38584	0.0729366	3	4.79252e+06	1.13281	0.0612592	3	4.09437e+06	0.944501	0.0371665	3		0.222168	0.83344	0.0418598	0.999044	0.999973	0.489018	0.901948	0.200609	0.557027	0.56725	0.010741	0.817418	0.0526298	0.518505	0.999703	0.0161593	0.833766	0.054077	0.516261	0.998505	0.000461746	0.512323	0.0418598	0.874708	1
GVP36	P40531	662414	0.765741	0.0465139	3	621037	0.751689	0.168347	3	689617	0.789493	0.0709462	3	801691	0.896661	0.00795369	3	880790	0.961727	0.0358673	3		0.900419	0.981649	0.0607436	0.906961	0.526836	0.746291	1.05029	0.223959	0.755261	0.515008	0.118533	1.13574	0.089863	0.501275	0.874985	0.0817273	1.07256	0.00887034	1	1	0.00538666	1.25594	0.0607436	0.520228	0.999992
RNA1	P11745	785091	1.00228	0.0580751	3	571629	1.13024	0.157264	3	764036	0.95421	0.0166472	3	801750	0.987154	0.0118425	3	802110	0.96673	0.0305836	3		0.292753	1.12767	0.057943	0.925044	0.974208	0.190868	0.844251	0.139142	0.470513	0.766035	0.0552118	1.03452	0.0174461	0.480386	0.954047	0.370954	0.979311	0.0119966	0.866583	0.918132	0.416775	0.964532	0.057943	0.525193	0.601393
RPB2	P08518	471807	0.953799	0.066991	3	566496	1.00948	0.158294	3	471360	0.954978	0.0663293	3	469130	0.923917	0.100991	3	513534	0.970662	0.11472	3		0.617971	1.05838	0.0702359	0.759042	0.670891	0.62475	0.946008	0.156807	0.653395	0.534579	0.682575	0.967474	0.0694564	0.72733	0.562088	0.624755	1.0506	0.109308	0.674919	0.560748	0.83918	1.01768	0.0702359	0.846504	0.518787
RPC40	P07703	551912	1.07297	0.0791768	3	726451	1.10635	0.11673	3	548764	1.05085	0.00789974	3	555110	1.04278	0.0760762	3	529017	0.977427	0.0271281	3		0.705602	1.03111	0.0737921	0.74009	0.550934	0.49698	0.949837	0.105509	0.561054	0.563872	0.871461	0.992317	0.00751747	0.940715	0.734467	0.272326	0.937331	0.0729553	0.468255	0.680134	0.162116	0.910953	0.0737921	0.461659	0.793234
PEX11	Q12462	535326	0.407764	0.0396206	3	808358	0.546643	0.0766923	3	620410	0.467797	0.0400796	3	874990	0.647738	0.0611347	3	1.32241e+06	0.95572	0.0875672	3		0.0687017	1.34059	0.0971655	0.930807	0.999746	0.212144	0.855765	0.140297	0.462733	0.736441	0.017781	1.38465	0.0856773	0.865	0.999998	0.0100309	1.47547	0.0943818	0.838778	1	0.00299836	2.34381	0.0971655	0.999961	1
RPT6	Q01939	336426	0.709793	0.048443	3	181160	0.759906	0.130938	3	358287	0.759703	0.0892133	3	413684	0.857585	0.0674793	3	460559	0.929904	0.0535235	3		0.58545	1.0706	0.0682494	0.793708	0.738546	0.998345	0.999732	0.172308	0.998345	0.500001	0.209333	1.12884	0.117432	0.487378	0.758935	0.223076	1.08433	0.0786853	0.495129	0.750716	0.00633671	1.31011	0.0682494	0.636964	0.999999
GSF2	Q04697	1.09607e+06	0.774221	0.0525425	3	1.07628e+06	0.733893	0.134679	3	1.19846e+06	0.837143	0.00388727	3	1.28082e+06	0.879541	0.0201493	3	1.38649e+06	0.929454	0.0332113	3		0.666753	0.947911	0.067865	0.777696	0.649941	0.315467	1.14069	0.183513	0.479444	0.64965	0.0629067	1.05065	0.00464349	1	1	0.104421	1.05675	0.0229089	0.808035	0.988302	0.017811	1.2005	0.067865	0.506858	0.997657
GET3	Q12154	936233	0.810765	0.0401297	3	1.16054e+06	0.875752	0.111881	3	1.07025e+06	0.914082	0.0402539	3	1.16667e+06	0.981283	0.0816142	3	1.20127e+06	0.98867	0.0390145	3		0.425736	1.08015	0.0494961	0.867987	0.898478	0.622481	1.04377	0.127755	0.650981	0.534244	0.293087	1.07352	0.0440375	0.801121	0.908194	0.896873	1.00753	0.0831708	0.897499	0.502469	0.00532103	1.21943	0.0494961	0.566313	0.999998
HYP2	P23301	4.59549e+06	1.15417	0.254997	3	3.41408e+06	0.973589	0.223751	3	3.61493e+06	0.898158	0.0902018	3	3.73473e+06	0.912273	0.115652	3	3.65916e+06	0.87259	0.101619	3		0.409545	0.843542	0.220936	0.550492	0.630856	0.630537	0.922523	0.229821	0.657714	0.533195	0.876159	1.01572	0.10043	0.878387	0.507344	0.678737	0.956501	0.126774	0.703859	0.534346	0.186855	0.756034	0.220936	0.458411	0.761206
RPS26A	P39938	1.4061e+06	1.91142	0.233225	3				0	1.03264e+06	1.37283	0.140466	3	934738	1.22617	0.128449	3	829087	1.062	0.116706	3				0.122017								0.253441	0.893169	0.102319	0.521369	0.741704	0.177322	0.866112	0.104756	0.515861	0.814389	0.0116085	0.555606	0.122017	0.584229	0.999863
SEC27	P41811	574712	0.910841	0.0389769	3	682560	0.943875	0.107166	3	633266	0.996684	0.0389345	3	649599	1.00305	0.0141902	3	672776	1.01442	0.00978664	3		0.656329	1.03627	0.0427922	0.789615	0.676314	0.491135	1.05595	0.113538	0.56004	0.568279	0.810441	1.00639	0.0390641	0.814103	0.50801	0.324524	1.01133	0.0141471	0.501784	0.660902	0.0373828	1.11371	0.0427922	0.610363	0.993402
RPL43A	P0CX25	1.25947e+06	1.99504	0.535798	3	866013	1.51417	0.379155	3	858121	1.31009	0.14453	3	723821	1.08178	0.123106	3	668539	0.97279	0.0819883	3		0.280287	0.758971	0.268566	0.492382	0.692975	0.457405	0.86522	0.250404	0.540983	0.580354	0.107428	0.825726	0.11032	0.502678	0.890283	0.280322	0.899251	0.1138	0.487586	0.688915	0.0774236	0.487606	0.268566	0.542669	0.945559
RPL43B	P0CX26	1.25947e+06	1.99504	0.535798	3	866013	1.51417	0.379155	3	858121	1.31009	0.14453	3	723821	1.08178	0.123106	3	668539	0.97279	0.0819883	3		0.280287	0.758971	0.268566	0.492382	0.692975	0.457405	0.86522	0.250404	0.540983	0.580354	0.107428	0.825726	0.11032	0.502678	0.890283	0.280322	0.899251	0.1138	0.487586	0.688915	0.0774236	0.487606	0.268566	0.542669	0.945559
YMR315W	Q04869	254693	0.749224	0.0233303	2	177657	0.799578	0.146967	3	326982	0.950052	0.0225477	2	377591	1.07802	0.00547036	2	350565	0.976263	0.0272039	2		0.615541	1.06721	0.0311393	0.982873	0.970884	0.215302	1.18819	0.183806	0.465216	0.735054	0.0654524	1.13469	0.0237331	0.999525	1	0.107841	0.90561	0.00507447	1	1	0.0131314	1.30303	0.0311393	0.999973	1
NAB3	P38996	254663	0.717428	0.052907	3	465526	0.772582	0.122173	3	286846	0.792723	0.0530356	3	339044	0.91512	0.0928922	3	371570	0.97555	0.113623	3		0.529632	1.07688	0.0737453	0.761013	0.741169	0.811894	1.02607	0.158137	0.81559	0.508145	0.136624	1.1544	0.0669031	0.819495	0.980706	0.516592	1.06604	0.101508	0.627338	0.61293	0.0413602	1.35979	0.0737453	0.984434	1
AGX1	P43567	486895	0.252211	0.0367196	3	286100	0.178136	0.035622	3	570423	0.292102	0.0344399	3	1.15475e+06	0.582844	0.0148683	3	1.99425e+06	0.982627	0.0518747	3		0.0662637	0.706298	0.145591	0.542051	0.958178	0.0163846	1.63977	0.199971	0.555598	0.999084	0.00144981	1.99535	0.117904	0.851227	1	0.00328023	1.68592	0.0255099	1	1	8.15581e-05	3.89606	0.145591	0.933044	1
RPL40B	P0CH09	528171	2.55776	0.101537	2				0	371312	1.68596	0.467667	2	297674	1.41155	0.0138565	2	194712	0.920505	0.0831362	2				0.0396976								0.55898	0.837236	0.277389	0.645981	0.593991	0.0691609	0.652125	0.00981652	1	1	0.00377963	0.359887	0.0396976	1	1
RPL40A	P0CH08	528171	2.55776	0.101537	2				0	371312	1.68596	0.467667	2	297674	1.41155	0.0138565	2	194712	0.920505	0.0831362	2				0.0396976								0.55898	0.837236	0.277389	0.645981	0.593991	0.0691609	0.652125	0.00981652	1	1	0.00377963	0.359887	0.0396976	1	1
URA7	P28274	471519	1.17707	0.0857649	3	487904	1.30122	0.200141	3	444454	1.0962	0.00946653	3	439802	1.06701	0.027957	3	453360	1.05767	0.137283	3		0.403138	1.10547	0.0728633	0.808819	0.859929	0.217793	0.84244	0.153811	0.468713	0.735224	0.205317	0.973379	0.0086358	0.980859	0.998553	0.917884	0.991245	0.0262012	0.924449	0.532632	0.282651	0.898567	0.0728633	0.695123	0.845811
TUF1	P02992	1.02599e+06	0.741399	0.0899133	3	662720	0.672358	0.151897	3	1.16482e+06	0.826735	0.0532415	3	1.36186e+06	0.94414	0.073851	3	1.48758e+06	0.999148	0.095934	3		0.543239	0.906877	0.121275	0.684968	0.65005	0.213752	1.22961	0.225917	0.460088	0.73257	0.0959708	1.14201	0.0643997	0.706336	0.974326	0.477993	1.05826	0.0782203	0.624009	0.642588	0.0275722	1.34765	0.121275	0.595297	0.996781
GPH1	P06738	319033	0.485728	0.0222367	3				0	718833	1.07677	0.0727424	3	735814	1.07483	0.0389093	3	625593	0.894864	0.0273374	3				0.0457801								0.96991	0.998192	0.067556	0.969926	0.500216	0.00406371	0.832567	0.0362006	0.536428	0.999999	4.91454e-05	1.84231	0.0457801	0.788301	1
BCY1	P07278	521095	0.607886	0.00763373	3	490705	0.631439	0.114924	3	644103	0.74316	0.0227475	3	765587	0.868788	0.0516432	3	869258	0.962454	0.0869696	3		0.756789	1.03875	0.0125578	0.999737	0.998568	0.23134	1.17693	0.182003	0.464827	0.717914	0.0359694	1.16905	0.0306092	0.993916	1	0.199963	1.10781	0.0594428	0.756845	0.932508	0.0188318	1.58328	0.0125578	1	1
CCT4	P39078	278469	1.17758	0.0669924	3	348741	0.873817	0.166791	3	253031	1.07017	0.14659	3	264745	1.08662	0.0803774	3	256046	1.02638	0.0342954	3		0.0718376	0.742046	0.05689	0.992462	0.999999	0.201537	1.22471	0.190877	0.509882	0.7842	0.875209	1.01537	0.136978	0.876368	0.503789	0.326678	0.944569	0.0739704	0.484606	0.644045	0.0404686	0.871607	0.05689	0.49801	0.97773
HAM1	P47119	256371	1.35383		1	190877	1.02931	0.143949	3	212781	1.11122		1	226209	1.16398		1	227918	1.1455		1			0.760297					1.07958	0.139849		0.588917		1.04748					0.984122					0.846116
GLO3	P38682	109224	0.935897	0.0599771	3	99314	1.14617	0.263206	3	108704	0.896339	0.101817	3	110146	0.896323	0.0108864	3	111338	0.897336	0.039368	3		0.299005	1.22468	0.0640851	0.998204	0.999747	0.236746	0.78203	0.22964	0.462278	0.710261	0.999808	0.999982	0.113592	0.999808	0.5	0.969168	1.00113	0.0121456	0.969367	0.502611	0.412259	0.958798	0.0640851	0.530934	0.610616
PRE5	P40302	784940	0.87585	0.0250495	3	866995	0.908287	0.166493	3	855818	0.946105	0.042059	3	878142	0.952378	0.024606	3	921960	0.977981	0.0386742	3		0.769129	1.03703	0.0286002	0.930994	0.819217	0.735876	1.04164	0.183304	0.745386	0.51535	0.836917	1.00663	0.0444549	0.839563	0.506678	0.397147	1.02688	0.0258364	0.662616	0.740525	0.0245521	1.11661	0.0286002	0.858808	0.999983
TRX2	P22803	358107	0.654544		1				0	447918	0.808892		1	492414	0.87448		1	519180	0.89663		1													1.08108					1.02533					1.36985
DIS3	Q08162	144975	0.655831	0.0691117	3	169741	0.831342	0.0979517	3	176187	0.789704	0.0486635	3	205454	0.905091	0.0433417	3	233018	0.992667	0.112157	3		0.0712007	1.26762	0.10538	0.738275	0.99036	0.557776	0.949915	0.117824	0.605889	0.551742	0.0380676	1.14611	0.0616225	0.520891	0.983927	0.308977	1.09676	0.0478866	0.900224	0.95852	0.0171636	1.5136	0.10538	0.908892	1
TSL1	P38427	152909	0.596833	0.114175	3	62646.6	0.390838	0.0451545	3	272397	1.08092	0.0667011	3	270171	1.04694	0.0715477	3	246938	0.930665	0.0540818	3		0.0735716	0.654853	0.191302	0.490114	0.931069	0.00026951	2.76564	0.115533	0.948812	1	0.579953	0.968562	0.0617079	0.64506	0.572625	0.0930824	0.888942	0.0683401	0.482739	0.899612	0.0217925	1.55934	0.191302	0.550507	0.99738
VMA5	P31412	684931	0.902898	0.0312996	3	807906	0.673967	0.120321	3	733049	0.952518	0.0563147	3	795151	1.02554	0.0527808	3	819682	1.03641	0.133293	3		0.0727115	0.746448	0.0346657	0.999999	1	0.0394215	1.4133	0.178526	0.511049	0.9811	0.176926	1.07666	0.0591219	0.522965	0.819713	0.904939	1.0106	0.0514664	0.907897	0.51266	0.220803	1.14787	0.0346657	0.999663	0.999994
PRO2	P54885	328930	0.922696	0.0411765	3	358416	0.989599	0.118399	3	328906	0.911632	0.039326	3	368437	1.00455	0.0457347	3	377206	1.0034	0.0422536	3		0.436252	1.07251	0.0446262	0.874082	0.899549	0.374456	0.921214	0.119644	0.499933	0.615367	0.057218	1.10193	0.043138	0.625675	0.983537	0.976025	0.998855	0.0455274	0.976036	0.500191	0.0769162	1.08747	0.0446262	0.560472	0.9519
HXT3	P32466	454621	4.68462	1.81365	2	491621	3.02271	0.645553	3	362762	3.68501	1.40924	2	196021	1.85865	0.521437	2	118241	0.952819	0.00722489	2		0.407011	0.645241	0.387151	0.624099	0.699284	0.625611	1.21911	0.213568	0.815166	0.735743	0.293744	0.50438	0.382424	0.668797	0.819525	0.246039	0.512642	0.280547	0.781516	0.920282	0.210723	0.203393	0.387151	0.841271	0.962194
IDP3	P53982				0				0				0				0				0
MET22	P32179	187698	1.30104	0.507683	3	229037	0.603109	0.122925	3	178854	1.223	0.47675	3	180831	1.20483	0.383752	3	200268	1.29293	0.350627	3		0.133401	0.46356	0.390214	0.477935	0.841227	0.145942	2.02783	0.203819	0.999893	1	0.961553	0.98514	0.389819	0.961595	0.500439	0.783811	1.07312	0.318512	0.791903	0.515675	0.983059	0.993768	0.390214	0.983062	0.500077
APA1	P16550	367226	1.20022	0.161468	3	322866	1.18359	0.189576	3	369898	1.18647	0.126902	3	366347	1.1294	0.077146	3	361483	1.07907	0.0303927	3		0.913608	0.986142	0.134532	0.914289	0.503196	0.983719	1.00244	0.160171	0.983721	0.50007	0.549268	0.951901	0.106958	0.603421	0.557544	0.380624	0.95543	0.0683069	0.503888	0.613526	0.322492	0.899057	0.134532	0.480657	0.644356
SRO9	P25567	297722	1.20695	0.0662179	3	331449	1.07862	0.164177	3	280114	1.12067	0.0659788	3	263517	1.03656	0.0468692	3	263860	1.0125	0.0457201	3		0.309097	0.893669	0.0548636	0.883099	0.949305	0.711782	1.03899	0.152211	0.724779	0.519442	0.153946	0.924946	0.0588743	0.475601	0.81344	0.559038	0.976785	0.0452159	0.627314	0.573669	0.0177001	0.838888	0.0548636	0.500013	0.997499
PEP4	P07267	1.23493e+06	0.427587	0.0552696	3	1.24964e+06	0.455809	0.0580875	3	1.80615e+06	0.617731	0.0519566	3	2.46999e+06	0.83096	0.0874822	3	2.94323e+06	0.966607	0.131579	3		0.57511	1.066	0.129259	0.641015	0.572928	0.0232636	1.35524	0.127438	0.526256	0.99575	0.0314412	1.34518	0.0841088	0.903444	0.999986	0.221484	1.16324	0.105279	0.688689	0.883993	0.010136	2.26061	0.129259	0.99989	1
YER156C	P40093	624437	0.986275	0.061019	3	738211	1.00633	0.164424	3	611107	0.950927	0.0276871	3	624664	0.958	0.0438495	3	687495	1.02829	0.0302145	3		0.857774	1.02033	0.0618681	0.868679	0.531596	0.62033	0.944948	0.16339	0.648049	0.533159	0.826896	1.00744	0.0291159	0.834982	0.519332	0.0926169	1.07337	0.0457719	0.472852	0.895152	0.365315	1.0426	0.0618681	0.501401	0.624694
CLU1	Q03690	1.70209e+06	0.685852	0.0213003	3	1.79337e+06	0.836569	0.107243	3	1.92026e+06	0.766928	0.0395041	3	2.14717e+06	0.842126	0.0363998	3	2.56723e+06	0.980296	0.0384452	3		0.130407	1.21975	0.0310568	1	1	0.381365	0.916754	0.128194	0.503555	0.612575	0.0728219	1.09805	0.0515096	0.52479	0.945002	0.0107298	1.16407	0.0432238	0.602523	0.999933	0.00113776	1.42931	0.0310568	0.996715	1
SAC1	P32368	534890	1.02726	0.198582	3	447165	1.06141	0.148677	3	537778	1.03163	0.165311	3	530106	1.00815	0.100113	3	581475	1.07977	0.0264007	3		0.824142	1.03324	0.193311	0.827911	0.508856	0.828024	0.971939	0.140075	0.833012	0.511981	0.845682	0.977239	0.160243	0.847959	0.506059	0.34064	1.07105	0.0993041	0.486414	0.633163	0.693002	1.05111	0.193311	0.707598	0.520688
RQC2	Q12532	141578	0.741925	0.0990211	3	78717.5	0.863443	0.126051	3	151321	0.791154	0.0592193	3	182180	0.938058	0.0223429	3	207206	1.03163	0.105807	3		0.263057	1.16379	0.133465	0.608523	0.799408	0.438216	0.916277	0.145986	0.533368	0.590188	0.0370263	1.18568	0.0748518	0.550242	0.988427	0.262839	1.09975	0.0238183	0.999783	0.999991	0.025937	1.39048	0.133465	0.597045	0.997398
SRV2	P17555	607715	0.787553	0.0416216	3	428834	0.756616	0.114343	3	639730	0.817241	0.0415491	3	680898	0.861739	0.0893996	3	797961	0.988107	0.12588	3		0.694639	0.960718	0.0528493	0.79228	0.642082	0.462373	1.08013	0.151124	0.543349	0.578165	0.494563	1.05445	0.0508407	0.746799	0.750465	0.236574	1.14664	0.103743	0.653438	0.851357	0.0981824	1.25465	0.0528493	0.998746	1
PMC1	P38929	130650	0.803187	0.118801	3				0	146225	0.884439	0.0884663	3	155462	0.922276	0.0693993	3	162917	0.937739	0.0909507	3				0.147912								0.592935	1.04278	0.100025	0.638912	0.552348	0.827149	1.01677	0.0752478	0.833329	0.51478	0.19908	1.16752	0.147912	0.487807	0.770234
STE24	P47154	199929	0.915869	0.0905837	3				0	224630	1.01742	0.0923088	3	234577	1.04209	0.0830395	3	260137	1.11766	0.0487501	3				0.0989047								0.748274	1.02425	0.090728	0.760794	0.521122	0.261135	1.07251	0.0796855	0.475682	0.697171	0.0410984	1.22033	0.0989047	0.491989	0.975857
RPP2B	P02400	1.7848e+06	1.59849	0.135498	3	2.09212e+06	1.32347	0.308608	3	1.36732e+06	1.20382	0.213898	3	1.27532e+06	1.10883	0.0945547	3	1.13298e+06	0.963215	0.115288	3		0.26039	0.827949	0.084766	0.873978	0.959449	0.613777	0.909592	0.233181	0.650512	0.543433	0.536572	0.921095	0.177683	0.590387	0.556196	0.168726	0.868676	0.0852742	0.609835	0.88166	0.00377413	0.602577	0.084766	0.530256	0.999999
GRX1	P25373	260898	0.764049	0.0361491	3				0	312639	0.902782	0.0206401	3	358535	1.01388	0.0268193	3	363577	1.00931	0.0853628	3				0.0473125								0.00571057	1.12307	0.0228627	0.771304	1	0.93625	0.995484	0.026452	0.937624	0.508731	0.0245413	1.32099	0.0473125	0.998592	1
RPS29B	P41058	788147	1.4955	0.201451	3	383360	1.02729	0.310249	3	608295	1.11868	0.223444	3	559395	1.03968	0.148383	3	541441	1.01675	0.09903	3		0.104687	0.686925	0.134705	0.765279	0.981585	0.702119	1.08896	0.302006	0.719671	0.525546	0.640615	0.929383	0.199739	0.669757	0.536386	0.836185	0.977937	0.142719	0.839037	0.507169	0.0361595	0.679871	0.134705	0.509325	0.984181
PRS3	P38689	450300	0.765352	0.0425255	3	402708	0.752324	0.127511	3	519501	0.876159	0.00939091	3	559425	0.925887	0.0274219	3	611275	0.984338	0.0626596	3		0.8796	0.982978	0.0555634	0.887698	0.527574	0.234096	1.1646	0.169489	0.467885	0.717595	0.0754033	1.05676	0.0107183	0.999174	1	0.243657	1.06313	0.0296169	0.885102	0.968753	0.0103434	1.28613	0.0555634	0.860496	1
MMF1	P40185	1.00752e+06	0.96956	0.0803671	3	834705	0.909569	0.2256	3	1.0613e+06	1.00848	0.0768767	3	1.07423e+06	1.00454	0.0835626	3	1.04581e+06	0.949804	0.0312839	3		0.699034	0.938126	0.0828903	0.796118	0.643108	0.534476	1.10874	0.248029	0.587154	0.554855	0.955	0.996095	0.0762305	0.955088	0.500792	0.378147	0.945512	0.0831851	0.502341	0.614299	0.721891	0.979624	0.0828903	0.733513	0.517931
RPL38	P49167	7.94726e+06	1.34991	0.04682	3	8.62493e+06	1.42633	0.243729	3	7.69849e+06	1.29361	0.0648296	3	7.00174e+06	1.15578	0.052332	3	6.37569e+06	1.02642	0.0121149	3		0.643915	1.05661	0.0346837	0.941631	0.901003	0.447855	0.906948	0.170878	0.533842	0.582082	0.0481001	0.893454	0.0501155	0.497259	0.968295	0.0443183	0.888082	0.0452786	0.594801	0.988107	0.00459838	0.760363	0.0346837	0.912737	1
ARF2	P19146	273082	0.422715	0.00535456	2	361016	0.5059	0.0459597	3	315609	0.482349	0.00247158	2	443465	0.665878	0.00346715	2	587858	0.861025	0.010201	2		0.0856555	1.19679	0.0126671	1	1	0.468562	0.953448	0.0908474	0.544205	0.573406	0.000526167	1.38049	0.00512404	1	1	0.0125933	1.29307	0.00520688	1	1	0.0018304	2.03689	0.0126671	1	1
RPL22A	P05749	1.40678e+06	1.5558	0.51728	3	258120	1.04098	0.0895987	3	1.12151e+06	1.36221	0.243081	3	996798	1.25869	0.130491	3	775362	1.05324	0.0733094	3		0.224414	0.669095	0.332485	0.465424	0.725595	0.137419	1.30859	0.0860716	0.986063	0.999822	0.561167	0.924001	0.178446	0.609209	0.551929	0.0937693	0.836781	0.103673	0.464893	0.889148	0.232814	0.676978	0.332485	0.46643	0.717715
FPR3	P38911	720850	0.808513	0.0931859	3	612112	0.914104	0.158693	3	773080	0.849334	0.0673379	3	845980	0.892177	0.0321696	3	979994	1.01697	0.0579813	3		0.388767	1.1306	0.115256	0.690619	0.770403	0.566329	0.929144	0.173605	0.610309	0.547901	0.396387	1.05044	0.0792832	0.513641	0.608594	0.0444659	1.13988	0.0360575	0.922458	0.999955	0.0393002	1.25783	0.115256	0.483704	0.976471
ATP20	Q12233	782483	0.351313	0.0397854	3	739209	0.332164	0.0367394	3	984535	0.437142	0.0487431	3	1.54219e+06	0.674294	0.0797362	3	2.35744e+06	1.00144	0.0946985	3		0.573541	0.945493	0.113248	0.632784	0.56535	0.0447288	1.31604	0.110606	0.717617	0.996673	0.0177264	1.5425	0.111504	0.912484	1	0.0109125	1.48517	0.118251	0.680826	0.999985	0.00263996	2.85056	0.113248	0.999999	1
RPL23B	P0CX42	6.52817e+06	1.37003	0.0378424	3	5.62411e+06	1.42734	0.215172	3	6.39591e+06	1.33237	0.0382487	3	5.70357e+06	1.1674	0.0272498	3	5.21198e+06	1.03509	0.027304	3		0.691817	1.04183	0.0276215	0.937666	0.875884	0.526093	0.933463	0.15075	0.580012	0.555553	0.00509386	0.876183	0.0287072	0.528022	0.999995	0.00402548	0.886657	0.0233422	0.582084	1	0.000411988	0.755519	0.0276215	0.590346	1
RPL23A	P0CX41	6.52817e+06	1.37003	0.0378424	3	5.62411e+06	1.42734	0.215172	3	6.39591e+06	1.33237	0.0382487	3	5.70357e+06	1.1674	0.0272498	3	5.21198e+06	1.03509	0.027304	3		0.691817	1.04183	0.0276215	0.937666	0.875884	0.526093	0.933463	0.15075	0.580012	0.555553	0.00509386	0.876183	0.0287072	0.528022	0.999995	0.00402548	0.886657	0.0233422	0.582084	1	0.000411988	0.755519	0.0276215	0.590346	1
ANB1	P19211				0				0				0				0				0
UBC1	P21734	345977	0.787696	0.0681379	3	360985	0.945768	0.178448	3	392490	0.885581	0.0828079	3	429101	0.943602	0.0492835	3	452413	0.963547	0.0184977	3		0.261362	1.20068	0.0865027	0.929006	0.981358	0.635002	0.936362	0.188681	0.661948	0.533225	0.368105	1.06552	0.0935069	0.508383	0.628489	0.565934	1.02114	0.0522291	0.609237	0.547133	0.0387656	1.22325	0.0865027	0.595298	0.991542
POB3	Q04636	639834	0.893336	0.0630337	3	685939	0.926578	0.153611	3	674196	0.927826	0.0559092	3	739465	0.999591	0.0135317	3	767601	1.01302	0.044722	3		0.754402	1.03721	0.0705598	0.798755	0.577398	0.990424	1.00135	0.165783	0.990425	0.50002	0.149822	1.07735	0.0602583	0.471876	0.815977	0.66124	1.01343	0.0135372	0.827423	0.724559	0.0615071	1.13397	0.0705598	0.478935	0.944374
HXT4	P32467	355337	1.72151	0.211656	3	452280	2.3792	0.38532	3	840673	4.03161	0.328812	3	332848	1.57013	0.133731	3	212813	0.979225	0.071796	3		0.0781748	1.38204	0.122948	0.891191	0.998685	0.0051997	1.69453	0.161954	0.527893	0.999995	0.00221941	0.389455	0.0815585	0.842433	1	0.00622625	0.623658	0.0851722	0.60488	0.999997	0.0176918	0.568819	0.122948	0.660048	0.999748
PIM1	P36775	615119	0.571076	0.0357646	3	520318	0.580453	0.0874859	3	761229	0.696614	0.0109994	3	981651	0.885997	0.0727785	3	1.18314e+06	1.03981	0.0343669	3		0.87583	1.01642	0.0626267	0.882	0.520347	0.146132	1.20012	0.15072	0.483239	0.828459	0.0431263	1.27186	0.0157897	1	1	0.0489115	1.17361	0.0821431	0.497159	0.967239	8.24441e-05	1.82079	0.0626267	0.574073	1
CBF5	P33322	917756	1.11718	0.106412	3	956020	1.09766	0.060779	3	885295	1.07159	0.0862604	3	887348	1.04625	0.081189	3	921250	1.06125	0.181716	3		0.799582	0.982526	0.0952509	0.80443	0.510067	0.693164	0.976255	0.0553716	0.730068	0.552609	0.729836	0.976351	0.0804974	0.745871	0.525414	0.905037	1.01434	0.0776	0.907422	0.51021	0.674752	0.949939	0.0952509	0.731204	0.576913
SSD1	P24276	130467	0.722951	0.0895857	3	64653.9	0.291959	0.0202825	3	138769	0.764175	0.047508	3	165453	0.888735	0.15726	3	190653	1.01676	0.0566932	3		0.0110385	0.403843	0.123917	0.822941	1	0.000956494	2.61741	0.0694705	1	1	0.302107	1.163	0.0621691	0.973594	0.992591	0.292422	1.14405	0.176948	0.47298	0.665213	0.0130264	1.4064	0.123917	0.517809	0.999338
RPL24B	P24000				0				0				0				0				0
NUG1	P40010	217139	0.856241	0.106521	3	335177	0.910586	0.0964634	3	223741	0.85509	0.0477591	3	245054	0.921079	0.070365	3	276652	1.02287	0.160792	3		0.54855	1.06347	0.124405	0.617087	0.572815	0.439183	0.939055	0.105935	0.534822	0.590703	0.259022	1.07717	0.0558528	0.666458	0.843076	0.395471	1.11051	0.0763941	0.80374	0.859682	0.219339	1.1946	0.124405	0.691272	0.886977
SUP35	P05453	323345	1.00697	0.085055	3	187045	0.585329	0.155165	3	332256	1.05835	0.129466	3	331506	1.00632	0.0410704	3	350800	0.998826	0.109499	3		0.024172	0.581279	0.0844666	0.955239	1	0.0164278	1.80812	0.26509	0.513209	0.998352	0.565116	0.950837	0.122328	0.607906	0.546514	0.919813	0.992558	0.0408127	0.921779	0.509947	0.924175	0.991915	0.0844666	0.924692	0.50276
RNR1	P21524	245525	0.940188	0.208864	3	547956	1.14575	0.233957	3	258135	0.9957	0.257515	3	259814	0.918143	0.0936171	3	289815	1.0017	0.0831691	3		0.320426	1.21864	0.222152	0.569871	0.721925	0.496941	0.869037	0.204196	0.607454	0.610141	0.663403	0.922108	0.258627	0.683702	0.526674	0.312942	1.09101	0.101964	0.525484	0.691337	0.672212	1.06543	0.222152	0.691232	0.525539
AMS1	P22855	97947.6	0.459061	0.0510688	2				0	121070	0.560755	0.0580544	2	172832	0.784765	0.0245258	2	198864	0.880974	0.00119976	2				0.111246								0.0783707	1.39948	0.103529	0.972411	0.99995	0.112834	1.1226	0.0312524	0.990148	0.999964	0.0542341	1.91908	0.111246	1	1
RPL42B	P0CX28	939526	2.56327	0.0548118	3	653164	2.20044	0.619083	3	625884	1.69536	0.100816	3	503798	1.32681	0.119519	3	390025	1.00033	0.136282	3		0.416972	0.85845	0.0213835	1	1	0.291998	0.770467	0.281345	0.473204	0.6658	0.0159443	0.782612	0.0594658	0.671235	0.999871	0.0363664	0.753937	0.0900799	0.626579	0.994852	0.00074398	0.390257	0.0213835	1	1
RPL42A	P0CX27	939526	2.56327	0.0548118	3	653164	2.20044	0.619083	3	625884	1.69536	0.100816	3	503798	1.32681	0.119519	3	390025	1.00033	0.136282	3		0.416972	0.85845	0.0213835	1	1	0.291998	0.770467	0.281345	0.473204	0.6658	0.0159443	0.782612	0.0594658	0.671235	0.999871	0.0363664	0.753937	0.0900799	0.626579	0.994852	0.00074398	0.390257	0.0213835	1	1
TRP2	P00899	579254	1.13373	0.0933042	3	558799	1.06848	0.196399	3	564606	1.0911	0.0736304	3	539398	1.02477	0.0728622	3	535897	0.990207	0.0500289	3		0.640766	0.942445	0.0822985	0.741994	0.628068	0.86563	1.02118	0.183812	0.866943	0.503994	0.329573	0.939206	0.0674826	0.545767	0.694118	0.539821	0.966272	0.071101	0.600446	0.563603	0.098715	0.873408	0.0822985	0.464072	0.881258
HCH1	P53834	231622	1.00072	0.217328	3	25985.2	0.870575	0.328421	3	219323	0.907209	0.0173243	3	228629	0.931935	0.0266918	3	239170	0.945602	0.0601973	3		0.60206	0.869945	0.217171	0.685891	0.5975	0.86474	1.04208	0.377246	0.865979	0.503745	0.260391	1.02725	0.0190962	0.68571	0.854842	0.744976	1.01467	0.0286413	0.788484	0.573304	0.708308	0.944917	0.217171	0.721188	0.519068
CYB2	P00175	835996	0.349147	0.0385081	3	459153	0.193859	0.0234191	3	1.51059e+06	0.622218	0.0571407	3	1.88007e+06	0.76257	0.049732	3	2.47774e+06	0.979082	0.0559245	3		0.00713573	0.555237	0.110292	0.552201	0.999979	0.00218294	3.20964	0.120804	1	1	0.0335034	1.22557	0.0918339	0.515967	0.987532	0.00770126	1.28392	0.0652164	0.646711	0.999996	0.000192571	2.80421	0.110292	0.942069	1
SEC61	P32915	324151	1.12259	0.0877313	3	255025	1.04384	0.245084	3	318967	1.08805	0.0522894	3	303827	1.02132	0.0219547	3	295052	0.964961	0.0765181	3		0.643056	0.929849	0.0781507	0.793272	0.69303	0.786647	1.04236	0.234791	0.791618	0.509737	0.144946	0.938664	0.0480578	0.460034	0.813867	0.329668	0.94482	0.0214965	0.974863	0.991159	0.0801238	0.859584	0.0781507	0.509616	0.929924
PRE10	P21242	540292	0.826412	0.0310932	3	626293	0.839406	0.151083	3	579518	0.875548	0.0540139	3	621935	0.923844	0.0555467	3	682389	0.988958	0.0425	3		0.896433	1.01572	0.0376243	0.909054	0.550105	0.727196	1.04306	0.179988	0.738029	0.516997	0.341092	1.05516	0.0616916	0.554559	0.691861	0.186971	1.07048	0.0601257	0.486633	0.782654	0.00753221	1.19669	0.0376243	0.80854	1
SRP101	P32916	151650	0.703159	0.082962	3	128440	0.753212	0.0807402	3	176568	0.814536	0.0943334	3	202400	0.910336	0.0639139	3	231231	1.00543	0.0432758	3		0.495599	1.07118	0.117985	0.594874	0.598803	0.441603	1.08142	0.107195	0.597426	0.647337	0.228386	1.11761	0.115812	0.478794	0.732313	0.109247	1.10446	0.0702091	0.470587	0.869671	0.0111442	1.42987	0.117985	0.573765	0.999863
CCT6	P39079	536348	0.927067	0.0147926	3	657952	1.01728	0.132733	3	539515	0.927351	0.0494791	3	555165	0.934549	0.0427265	3	594268	0.967738	0.0281809	3		0.360061	1.09731	0.0159563	1	1	0.364516	0.911594	0.130478	0.496759	0.621249	0.858235	1.00776	0.0533553	0.860434	0.506353	0.333159	1.03551	0.0457189	0.501429	0.652956	0.113034	1.04387	0.0159563	0.884931	0.995154
TPD3	P31383	309329	0.669191	0.0276348	3	333403	0.771776	0.147755	3	334538	0.717326	0.0412103	3	411437	0.86601	0.027727	3	457349	0.937349	0.000707105	3		0.351867	1.1533	0.0412958	0.999552	0.999901	0.593819	0.929448	0.191448	0.628418	0.539407	0.00938829	1.20728	0.0574499	0.519438	0.999839	0.0467606	1.08238	0.0320169	0.642143	0.991326	0.00350365	1.40072	0.0412958	0.99178	1
MTC1	P47018	82164.8	0.805519	0.0644024	3	71717.7	1.02375	0.21657	3	94032.8	0.901937	0.0516048	3	100860	0.954156	0.0525626	3	110748	1.01618	0.0577793	3		0.217405	1.27092	0.0799515	0.992918	0.99958	0.43445	0.88101	0.211545	0.526508	0.587073	0.286823	1.0579	0.0572155	0.545986	0.731112	0.241621	1.065	0.055088	0.563738	0.785053	0.0138444	1.26152	0.0799515	0.531357	0.999315
RVB2	Q12464	289587	1.04319	0.0270951	3	482700	1.00584	0.170107	3	297599	1.05971	0.0458958	3	294729	1.03925	0.0550227	3	286634	0.986547	0.0689315	3		0.741811	0.964201	0.0259734	0.933333	0.842178	0.643353	1.05355	0.169119	0.666784	0.529404	0.647708	0.980698	0.0433098	0.692186	0.556575	0.361778	0.949285	0.0529445	0.599424	0.713168	0.289586	0.945706	0.0259734	0.903903	0.965226
ATP3	P38077	932638	0.429067	0.022212	3	606166	0.363041	0.0721147	3	1.01542e+06	0.461826	0.0273504	3	1.53916e+06	0.687356	0.0286198	3	2.271e+06	0.991207	0.0617742	3		0.249483	0.846118	0.0517682	0.983854	0.997809	0.12829	1.2721	0.198641	0.465578	0.83992	0.000597812	1.48834	0.0592222	0.615898	1	0.00557664	1.44206	0.0416375	0.999615	1	0.00165206	2.31015	0.0517682	1	1
MNN11	P46985	153958	0.937475	0.0728392	3	282187	0.904975	0.213444	3	155807	0.937516	0.046558	3	164541	0.973578	0.0396809	3	173373	1.00118	0.0616579	3		0.822249	0.965333	0.0776973	0.846364	0.556698	0.818659	1.03596	0.235857	0.821716	0.506974	0.366309	1.03847	0.0496611	0.533406	0.65223	0.555652	1.02835	0.0407579	0.673446	0.626888	0.313569	1.06795	0.0776973	0.519028	0.685334
TMA108	P40462	259144	0.847042	0.11374	3	327526	1.03405	0.141545	3	282496	0.906706	0.0925351	3	295481	0.939097	0.133801	3	313087	0.953232	0.0506145	3		0.152339	1.22077	0.134279	0.623231	0.903365	0.272439	0.876852	0.136885	0.484467	0.693705	0.749607	1.03572	0.102056	0.770604	0.535694	0.876717	1.01505	0.142478	0.877733	0.503361	0.243546	1.12537	0.134279	0.464326	0.705063
HEM15	P16622	515869	0.738886	0.0891548	3	769485	0.942609	0.10663	3	628039	0.892412	0.0720173	3	767499	1.07019	0.135584	3	721503	0.988137	0.111207	3		0.0659944	1.27572	0.120661	0.636662	0.97942	0.541101	0.946747	0.113122	0.600765	0.562702	0.137204	1.19921	0.0806996	0.859834	0.987987	0.464784	0.923332	0.126692	0.567593	0.59934	0.0412219	1.33733	0.120661	0.678888	0.995869
	Q12501				0				0				0				0				0
CBR1	P38626	428374	0.812001	0.0632334	3	351800	0.783638	0.18371	3	413169	0.773085	0.0605852	3	461494	0.846944	0.0422199	3	505493	0.890264	0.0649682	3		0.819937	0.96507	0.0778735	0.844592	0.557266	0.931951	0.986533	0.234432	0.932119	0.500996	0.166765	1.09554	0.0783682	0.474425	0.796976	0.396003	1.05115	0.0498497	0.656177	0.735777	0.209234	1.09638	0.0778735	0.54591	0.80254
DLD2	P46681	304700	0.582801	0.0691667	3	236541	0.609391	0.104656	3	336238	0.636064	0.0460971	3	392400	0.729205	0.0432777	3	525061	0.952428	0.0648791	3		0.734815	1.04562	0.11868	0.761246	0.542731	0.715581	1.04377	0.171739	0.728301	0.519249	0.0634521	1.14643	0.0724724	0.53177	0.958511	0.0109478	1.30612	0.0593492	0.871767	1	0.0025472	1.63422	0.11868	0.556192	1
FAA4	P47912	52613.8	1.04847		1				0	55383	1.09043		1	49175.1	0.952128		1	54005.7	1.01687		1													0.873164					1.068					0.96986
	Q12472				0				0				0				0				0
	Q12491				0				0				0				0				0
SOL3	P38858	396885	1.32368	0.109624	3	277807	1.33305	0.306353	3	365843	1.20326	0.139054	3	347711	1.12554	0.110227	3	306773	0.974131	0.0468783	3		0.963916	1.00708	0.0828178	0.964113	0.502203	0.555092	0.902635	0.229813	0.603092	0.551417	0.492385	0.935411	0.115564	0.579149	0.586069	0.126207	0.865476	0.0979326	0.462795	0.840935	0.0188273	0.735926	0.0828178	0.589305	0.999044
	Q03494				0				0				0				0				0
	P0C2J3				0				0				0				0				0
	P0CX63				0				0				0				0				0
	P25384				0				0				0				0				0
	P0CX64				0				0				0				0				0
NPL3	Q01560	369006	0.957921	0.0186965	3	387562	0.97812	0.198837	3	357218	0.927679	0.0336142	3	367615	0.932909	0.0262839	3	394151	0.979573	0.0305823	3		0.876825	1.02109	0.0195178	0.948161	0.753501	0.705065	0.948431	0.203285	0.718073	0.519073	0.842846	1.00564	0.0362347	0.845621	0.50726	0.117136	1.05002	0.0281741	0.603153	0.926573	0.365729	1.0226	0.0195178	0.680925	0.778239
	Q12337				0				0				0				0				0
SSH1	P38353	141838	0.992334	0.0457875	3	128324	1.21083	0.0743973	3	164048	1.17238	0.105334	3	142529	0.987257	0.0926422	3	156044	1.04167	0.0200037	3		0.0183331	1.22018	0.0461412	0.906901	1	0.635619	0.968241	0.0614433	0.695706	0.574588	0.0853362	0.8421	0.0898465	0.511187	0.923666	0.417051	1.05512	0.0938379	0.517648	0.594171	0.194445	1.04972	0.0461412	0.458526	0.75262
SSO2	P39926	112765	0.874667		1	135809	0.898656	0.183274	3	120831	0.926		1	125260	0.944		1	149136	1.093		1			1.02743					1.03043	0.203943		0.506681		1.01944					1.15784					1.24962
PAA1	Q12447	438668	0.744113	0.111621	3	483629	0.976033	0.125331	3	477311	0.798098	0.0669792	3	530098	0.879035	0.0698745	3	596600	0.963394	0.051002	3		0.0757405	1.31167	0.150005	0.599762	0.964081	0.11694	0.817696	0.128409	0.461268	0.852941	0.221224	1.10141	0.0839235	0.549755	0.793736	0.173084	1.09597	0.0794901	0.479754	0.793409	0.0586237	1.29469	0.150005	0.490614	0.952415
YPT7	P32939	368126	0.786466	0.0481793	3	240597	0.752445	0.125355	3	403481	0.867883	0.102767	3	447705	0.928763	0.0570064	3	499286	1.02075	0.0884836	3		0.694936	0.956742	0.0612604	0.784551	0.630213	0.287316	1.15342	0.166597	0.509509	0.700806	0.433296	1.07015	0.118411	0.53454	0.595621	0.216427	1.09904	0.0613789	0.706225	0.897304	0.0260169	1.29789	0.0612604	0.955252	1
TCP1	P12612	280909	1.08399	0.0648196	3	51247.7	1.07813	0.287269	3	251783	0.95596	0.0353485	3	252859	0.900619	0.132717	3	256976	0.948234	0.018732	3		0.97535	0.994588	0.0597971	0.975501	0.502469	0.538834	0.886686	0.266452	0.588286	0.551786	0.549539	0.94211	0.0369769	0.905042	0.887263	0.598927	1.05287	0.147362	0.631496	0.537428	0.0586539	0.87476	0.0597971	0.537868	0.965584
ERO1	Q03103	98664.1	1.2458	0.326018	3	108828	1.27627	0.252622	3	94408.2	1.18606	0.224711	3	83916.6	1.02337	0.141663	3	76094.5	0.907938	0.156946	3		0.904726	1.02446	0.261694	0.905344	0.502632	0.668326	0.92932	0.197938	0.696169	0.537089	0.358768	0.862834	0.18946	0.507555	0.635889	0.398381	0.887202	0.138427	0.578505	0.665475	0.207991	0.728801	0.261694	0.460508	0.739153
GLC7	P32598	223816	0.745523	0.0673395	2	247684	0.748513	0.122532	3	246286	0.812402	0.000224805	2	290198	0.940492	0.0417419	2	313473	0.993337	0.0437034	2		0.974233	1.00401	0.0903252	0.974271	0.500595	0.461788	1.08535	0.1637	0.540338	0.575797	0.144171	1.15767	0.000276716	1	1	0.341972	1.05619	0.044383	0.701674	0.810876	0.0636369	1.3324	0.0903252	0.941606	0.999885
GCV1	P48015	1.18099e+06	0.72829	0.0447188	3	1.46293e+06	0.733245	0.104425	3	1.35571e+06	0.82187	0.0309092	3	1.43796e+06	0.857021	0.0283302	3	1.7911e+06	1.03597	0.0340258	3		0.945007	1.0068	0.0614025	0.94551	0.503695	0.276555	1.12087	0.142415	0.468965	0.676702	0.220646	1.04277	0.0376083	0.519213	0.771695	0.00246956	1.20881	0.0330566	0.716422	1	0.000954507	1.42247	0.0614025	0.552452	1
YKL033W-A	Q86ZR7	401792	0.838744	0.037299	3	520820	0.85442	0.103619	3	446682	0.923925	0.053643	3	473531	0.959256	0.035813	3	509655	1.00847	0.0729466	3		0.824014	1.01869	0.0444701	0.845377	0.550638	0.378077	1.08135	0.121274	0.507656	0.619146	0.403736	1.03824	0.0580599	0.528111	0.615406	0.373382	1.0513	0.0373341	0.765339	0.841073	0.0375007	1.20235	0.0444701	0.964362	0.999999
HSP10	P38910	1.26584e+06	0.82985	0.0480135	3	857589	0.690508	0.157185	3	1.23714e+06	0.80028	0.0234688	3	1.36739e+06	0.864707	0.0475267	3	1.59081e+06	0.980243	0.0934277	3		0.260862	0.832087	0.057858	0.982436	0.997166	0.349682	1.15897	0.227637	0.489378	0.62776	0.128391	1.08051	0.0293257	0.90362	0.995085	0.153184	1.13361	0.0549627	0.871066	0.986543	0.089637	1.18123	0.057858	0.914884	0.998807
PRD1	P25375	300781	0.781818	0.0763095	3	610634	0.834512	0.11471	3	330089	0.842346	0.0697436	3	357584	0.895486	0.0306069	3	379415	0.929132	0.0758801	3		0.548945	1.0674	0.0976053	0.666466	0.625301	0.925316	1.00939	0.137457	0.925576	0.501408	0.320676	1.06308	0.0827968	0.483089	0.648116	0.534165	1.03757	0.0341792	0.781306	0.759622	0.0767382	1.18843	0.0976053	0.548791	0.94838
SEC7	P11075	113860	1.0431	0.113426	3	92240.1	0.765819	0.171597	3	104509	0.944717	0.0902057	3	103043	0.916345	0.073916	3	107438	0.934419	0.100059	3		0.0898985	0.734174	0.108739	0.765515	0.987084	0.207457	1.2336	0.224069	0.462324	0.741194	0.695932	0.969968	0.0954844	0.716213	0.529021	0.814727	1.01972	0.0806639	0.822649	0.517745	0.282204	0.895807	0.108739	0.518976	0.713267
ERG3	P32353				0				0				0				0				0
YKR018C	P36114	318369	0.646446	0.0930297	3	252808	0.793321	0.0833423	3	370157	0.74033	0.134112	3	452140	0.887665	0.0360161	3	525748	1.00698	0.0400928	3		0.112193	1.2272	0.14391	0.5139	0.890089	0.597935	0.933203	0.105055	0.691808	0.608469	0.191355	1.19901	0.181152	0.462684	0.759396	0.0189408	1.13441	0.040574	0.62572	0.999423	0.0113922	1.55772	0.14391	0.638097	0.999954
HHT1	P61830	3.16212e+06	1.03696	0.0513763	3	2.93718e+06	0.947169	0.237232	3	3.16345e+06	1.02419	0.088965	3	3.17357e+06	1.01385	0.0283959	3	3.16228e+06	0.985731	0.138866	3		0.582347	0.913408	0.049545	0.943	0.922062	0.640807	1.08131	0.250465	0.665532	0.530861	0.863003	0.989909	0.086864	0.864364	0.504061	0.761621	0.972262	0.0280079	0.882142	0.723968	0.598196	0.950595	0.049545	0.791176	0.726233
NOP7	P53261	311808	1.21964	0.188446	3	378625	1.06629	0.209981	3	274077	1.06887	0.177965	3	283833	1.07004	0.0873701	3	284466	1.05911	0.161469	3		0.400357	0.874261	0.154509	0.579918	0.665124	0.987818	1.00242	0.196927	0.987819	0.500046	0.99254	1.00109	0.166498	0.99254	0.500013	0.924236	0.989787	0.0816515	0.925116	0.504705	0.32661	0.868376	0.154509	0.52353	0.677761
GCV2	P49095	1.08368e+06	0.917855	0.094525	3	1.34187e+06	0.956357	0.104919	3	1.15932e+06	0.970921	0.039899	3	1.17482e+06	0.966929	0.0352177	3	1.32529e+06	1.06429	0.0730025	3		0.661634	1.04195	0.102985	0.697988	0.547715	0.838864	1.01523	0.109707	0.841131	0.505788	0.902987	0.995888	0.041094	0.903707	0.503016	0.132603	1.1007	0.0364222	0.91137	0.995401	0.105327	1.15954	0.102985	0.485343	0.883693
STO1	P34160	366387	0.964534	0.153341	3	296226	0.900035	0.218068	3	349685	0.889856	0.0337681	3	363206	0.911011	0.0487732	3	411681	1.00422	0.0407973	3		0.69902	0.93313	0.15898	0.734025	0.550718	0.943294	0.98869	0.242288	0.943386	0.500658	0.574086	1.02377	0.0379479	0.669481	0.605667	0.0659623	1.10232	0.0535374	0.501651	0.945973	0.702406	1.04115	0.15898	0.716041	0.519842
CPR6	P53691	497183	0.729719	0.121084	3	552141	0.722077	0.0706499	3	507870	0.727044	0.0497891	3	580537	0.817995	0.0560985	3	748601	1.01659	0.0122449	3		0.930344	0.989527	0.165932	0.930551	0.501202	0.92602	1.00688	0.0978427	0.926292	0.501491	0.104601	1.1251	0.0684817	0.592402	0.93444	0.0214853	1.24278	0.0685805	0.717997	0.999782	0.0532271	1.39312	0.165932	0.608712	0.983837
OSH6	Q02201				0				0				0				0				0
TUM1	Q08686	249933	0.657975	0.030301	3	225184	0.70637	0.0976238	3	288219	0.734955	0.0580087	3	335787	0.843832	0.0651823	3	397343	0.980134	0.0244688	3		0.486146	1.07355	0.0460519	0.888679	0.893937	0.69015	1.04047	0.138205	0.708092	0.52525	0.0976789	1.14814	0.0789283	0.59314	0.941499	0.0543632	1.16153	0.0772456	0.516699	0.965287	0.000181213	1.48962	0.0460519	0.563355	1
FKS1	P38631	591505	1.12495	0.0958659	3	746584	1.2018	0.167699	3	552191	1.03433	0.0652687	3	530142	0.977939	0.0133442	3	537957	0.969219	0.0370577	3		0.537696	1.06831	0.0852179	0.691016	0.661104	0.219344	0.86065	0.13954	0.460244	0.726717	0.271103	0.945483	0.0631025	0.468812	0.68178	0.731504	0.991084	0.0136453	0.801674	0.613813	0.0918834	0.861566	0.0852179	0.479116	0.899489
KGD2	P19262	428269	0.471988	0.0526645	3	366934	0.635807	0.114851	3	459665	0.502241	0.0627062	3	696927	0.733169	0.0355236	3	884306	0.910993	0.11154	3		0.116524	1.34708	0.11158	0.942815	0.998701	0.172404	0.789927	0.180639	0.460411	0.779766	0.010005	1.45979	0.124853	0.555297	0.999886	0.0986721	1.24254	0.0484522	0.999312	1	0.00996941	1.93012	0.11158	0.998096	1
LAT1	P12695	1.14899e+06	0.619171	0.0219531	3	1.26611e+06	0.584029	0.0894309	3	1.28742e+06	0.686048	0.00659313	3	1.53321e+06	0.804151	0.0177217	3	1.86633e+06	0.955449	0.0118748	3		0.57012	0.943243	0.0354557	0.917824	0.894684	0.186206	1.17468	0.153127	0.472464	0.772814	0.00341668	1.17215	0.00961031	1	1	0.000534477	1.18815	0.0220378	0.62232	1	0.000144756	1.54311	0.0354557	0.861529	1
HTS1	P07263	621915	0.880656	0.0760476	3	967484	1.02258	0.18474	3	692388	0.967209	0.0458229	3	698414	0.960049	0.0602061	3	724626	0.972825	0.0725152	3		0.316199	1.16116	0.0863534	0.870705	0.940048	0.659508	0.945853	0.180661	0.679806	0.526424	0.878281	0.992597	0.0473764	0.880466	0.507324	0.826282	1.01331	0.0627115	0.831923	0.513423	0.203483	1.10466	0.0863534	0.527156	0.794829
MGE1	P38523	404584	1.16702	0.252235	3	261091	1.0225	0.266267	3	348674	0.98236	0.0507779	3	395382	1.09534	0.0884044	3	363705	0.988261	0.107486	3		0.532505	0.876162	0.216136	0.619077	0.590038	0.820103	0.960744	0.260408	0.82307	0.50682	0.14523	1.115	0.0516897	0.809784	0.975673	0.255951	0.902246	0.0807099	0.593785	0.794586	0.348963	0.846824	0.216136	0.492346	0.631027
RPL34A	P87262	3.61474e+06	1.73779	0.244262	3	2.71537e+06	1.60628	0.49393	3	2.44193e+06	1.16743	0.203535	3	2.1437e+06	0.998975	0.174254	3	1.78863e+06	0.811131	0.116851	3		0.707769	0.924321	0.140559	0.761569	0.580399	0.260793	0.726794	0.3075	0.466708	0.68997	0.338723	0.855701	0.174344	0.526368	0.669715	0.205919	0.811963	0.174433	0.474775	0.752746	0.0108602	0.466759	0.140559	0.605183	0.999932
RPL34B	P40525	3.61474e+06	1.73779	0.244262	3	2.71537e+06	1.60628	0.49393	3	2.44193e+06	1.16743	0.203535	3	2.1437e+06	0.998975	0.174254	3	1.78863e+06	0.811131	0.116851	3		0.707769	0.924321	0.140559	0.761569	0.580399	0.260793	0.726794	0.3075	0.466708	0.68997	0.338723	0.855701	0.174344	0.526368	0.669715	0.205919	0.811963	0.174433	0.474775	0.752746	0.0108602	0.466759	0.140559	0.605183	0.999932
RFA1	P22336	587183	0.77519	0.0620157	3	577084	0.781516	0.108461	3	617062	0.80214	0.0449415	3	721844	0.919467	0.0312941	3	803908	0.99419	0.0247435	3		0.935353	1.00816	0.0800006	0.935854	0.503134	0.783086	1.02639	0.138783	0.788689	0.510808	0.0252104	1.14627	0.056027	0.49213	0.992316	0.0340065	1.08127	0.0340351	0.497185	0.984695	0.0154272	1.28251	0.0800006	0.630566	0.999774
RBL2	P48606				0				0				0				0				0
SEC63	P14906	234576	0.770884	0.0149301	3	285618	0.885149	0.112332	3	254701	0.821854	0.0226941	3	291678	0.914513	0.0830179	3	319839	0.985116	0.0568318	3		0.218546	1.14823	0.0193675	1	1	0.43312	0.928492	0.126908	0.525546	0.587349	0.186533	1.11274	0.0276133	0.998735	0.999984	0.299027	1.0772	0.0907783	0.49421	0.677286	0.0174319	1.27791	0.0193675	1	1
UTP4	Q06679	102050	1.1991	0.141401	2	48205.8	1.31318	0.138559	3	90750	1.05422	0.00374212	2	93184.7	1.06551	0.0130788	2	73999.7	0.824202	0.121147	2		0.45843	1.09514	0.117923	0.628428	0.662805	0.0834699	0.802796	0.105514	0.547985	0.940423	0.427217	1.01071	0.00354967	0.996882	0.998152	0.213721	0.773527	0.0122746	1	1	0.107157	0.687349	0.117923	0.855582	0.99327
BLM10	P43583	106110	1.05068		1				0	114539	1.11969		1	118157	1.1337		1	97502.3	0.915798		1													1.01252					0.807793					0.871625
RPS28B	P0C0X0	966766	2.21983	0.487454	3	652376	1.63865	0.495239	3	639176	1.44722	0.0886041	3	534002	1.18321	0.227892	3	433027	0.938789	0.144205	3		0.221041	0.738188	0.219591	0.542773	0.788827	0.574007	0.883175	0.302223	0.613194	0.543184	0.172564	0.817574	0.0612239	0.964153	0.997866	0.204305	0.793428	0.192605	0.470295	0.75097	0.0361803	0.422911	0.219591	0.592323	0.992737
RPS28A	Q3E7X9	966766	2.21983	0.487454	3	652376	1.63865	0.495239	3	639176	1.44722	0.0886041	3	534002	1.18321	0.227892	3	433027	0.938789	0.144205	3		0.221041	0.738188	0.219591	0.542773	0.788827	0.574007	0.883175	0.302223	0.613194	0.543184	0.172564	0.817574	0.0612239	0.964153	0.997866	0.204305	0.793428	0.192605	0.470295	0.75097	0.0361803	0.422911	0.219591	0.592323	0.992737
GLR1	P41921	290106	0.694209	0.111394	3	140167	0.832809	0.132492	3	313133	0.734218	0.11085	3	406831	0.925425	0.0199883	3	453165	1.00604	0.0135981	3		0.239738	1.19965	0.160461	0.588195	0.804486	0.380473	0.881616	0.15909	0.535871	0.642356	0.0917357	1.26042	0.150977	0.517765	0.918185	0.00652562	1.08711	0.0215991	0.528766	0.999979	0.0382703	1.44919	0.160461	0.660831	0.995921
ARO3	P14843	341077	0.594682	0.0819775	3	279760	0.586822	0.066609	3	385278	0.669922	0.0543174	3	483952	0.833846	0.0433423	3	607481	1.00858	0.104342	3		0.903907	0.986782	0.137851	0.904563	0.50277	0.172197	1.14161	0.113508	0.495018	0.805475	0.0165588	1.24469	0.0810802	0.506449	0.99815	0.0851234	1.20955	0.0519787	0.984358	0.999979	0.00663084	1.696	0.137851	0.749163	1
MCK1	P21965	630099	0.749597	0.0227875	3	528665	0.833391	0.130797	3	672462	0.792455	0.0645195	3	719076	0.823349	0.0340785	3	838060	0.93878	0.0309756	3		0.38282	1.11179	0.0303996	0.999632	0.999883	0.661009	0.95088	0.156945	0.683003	0.528744	0.515887	1.03899	0.0814173	0.579474	0.564725	0.012484	1.1402	0.0413901	0.535989	0.999577	0.00150319	1.25238	0.0303996	0.8455	1
HSP78	P33416	569791	0.660751	0.134698	3	443928	0.764441	0.118308	3	710344	0.804667	0.103168	3	827890	0.91334	0.0537083	3	933025	1.00103	0.0507184	3		0.374013	1.15693	0.203856	0.53906	0.650679	0.680499	1.05262	0.154764	0.705072	0.533748	0.20373	1.13505	0.128212	0.461644	0.744733	0.10918	1.09601	0.0588043	0.528018	0.901108	0.0355522	1.51498	0.203856	0.554559	0.989949
ARO2	P28777	443848	0.873939	0.0712144	3	602032	1.13315	0.116769	3	465749	0.903942	0.020071	3	513251	0.980418	0.0716097	3	550393	1.02148	0.0329012	3		0.0402281	1.2966	0.0814867	0.873296	0.999861	0.0727075	0.797726	0.103048	0.546558	0.95223	0.199535	1.0846	0.0222039	0.997517	0.999937	0.437461	1.04188	0.0730399	0.532615	0.590147	0.051654	1.16882	0.0814867	0.496474	0.963524
CRM1	P30822	121451	0.698682	0.108299	3	161865	0.867551	0.123231	3	136449	0.770604	0.116747	3	157010	0.878677	0.0461139	3	176773	0.928638	0.0954596	3		0.150369	1.2417	0.155004	0.585794	0.885899	0.378721	0.888253	0.142045	0.549783	0.656206	0.24565	1.14024	0.151501	0.463688	0.702416	0.476298	1.05686	0.0524811	0.738418	0.754506	0.0517946	1.32913	0.155004	0.515561	0.968073
TOM70	P07213	464426	0.821742	0.0344964	3	417312	0.807633	0.109429	3	485649	0.850105	0.0560963	3	550182	0.949799	0.0428409	3	604066	1.01283	0.0147837	3		0.848137	0.98283	0.0419796	0.865755	0.548092	0.592058	1.05259	0.135493	0.630373	0.543521	0.0751152	1.11727	0.0659875	0.485308	0.92686	0.113536	1.06636	0.0451052	0.474104	0.865719	0.0045136	1.23254	0.0419796	0.741169	1
SEC26	P41810	210148	0.974255	0.059565	3	164166	0.934759	0.133004	3	206777	0.947275	0.0162076	3	227092	1.02182	0.00720187	3	247180	1.07797	0.0921496	3		0.673209	0.95946	0.061139	0.758683	0.616773	0.885954	1.01339	0.142287	0.886701	0.502669	0.00704173	1.0787	0.0171097	0.676503	0.999999	0.401948	1.05495	0.00704806	1	1	0.188788	1.10646	0.061139	0.717219	0.920968
QNS1	P38795	199584	0.684843	0.117826	3	179466	0.79182	0.147147	3	231251	0.789844	0.159968	3	258920	0.8719	0.120116	3	287213	0.943705	0.0536627	3		0.38376	1.15621	0.172048	0.600245	0.696471	0.988197	0.997505	0.185833	0.988199	0.500054	0.519498	1.10389	0.202531	0.591427	0.573546	0.419478	1.08235	0.137763	0.523207	0.597189	0.0452144	1.37799	0.172048	0.50607	0.973751
SPT5	P27692	111358	0.75564	0.116109	3	224106	0.940856	0.129238	3	127859	0.850722	0.0808981	3	134798	0.888225	0.110344	3	157339	1.00308	0.197604	3		0.139362	1.24511	0.153657	0.579362	0.893529	0.373873	0.9042	0.137362	0.512852	0.627467	0.661827	1.04408	0.0950934	0.708132	0.560925	0.441562	1.1293	0.124229	0.69828	0.740641	0.151571	1.32745	0.153657	0.792225	0.968713
ARX1	Q03862	220050	1.31029	0.156679	3	379722	1.20814	0.208328	3	187551	1.09602	0.0888428	3	180013	1.03015	0.0960606	3	173988	0.963895	0.0243691	3		0.537228	0.922041	0.119576	0.645429	0.613365	0.460429	0.907193	0.172437	0.543798	0.580343	0.432731	0.939901	0.0810598	0.583239	0.641482	0.354734	0.935687	0.0932495	0.49134	0.625036	0.0587545	0.735635	0.119576	0.57995	0.974722
UTP10	P42945	314030	1.08228	0.059146	3	450608	1.07681	0.147469	3	298570	1.00847	0.0441855	3	294825	0.98179	0.0946375	3	325216	1.0549	0.0534752	3		0.956666	0.994943	0.0546493	0.956943	0.502581	0.511584	0.936537	0.13695	0.571695	0.56088	0.689737	0.973542	0.0438143	0.759251	0.598961	0.324394	1.07447	0.0963928	0.490903	0.651581	0.584341	0.974703	0.0546493	0.638461	0.560756
RPO21	P04050	200017	0.955055	0.0393372	3	105902	1.13716	0.21418	3	201759	0.957697	0.0988077	3	212233	0.98431	0.0563622	3	221638	1.00236	0.0767243	3		0.27703	1.19067	0.0411884	0.999976	0.999999	0.284563	0.842183	0.188346	0.473628	0.673113	0.711067	1.02779	0.103172	0.725432	0.52145	0.760491	1.01834	0.0572606	0.777488	0.530051	0.412432	1.04953	0.0411884	0.734171	0.791958
ENT3	P47160	100842	0.809829	0.102308	3				0	120571	0.959423	0.0768955	3	123998	0.970706	0.0563058	3	115307	0.881229	0.0276532	3				0.126333								0.848403	1.01176	0.0801476	0.850791	0.506464	0.0925896	0.907822	0.058005	0.467364	0.892267	0.350319	1.08817	0.126333	0.489844	0.62761
RPA135	P22138	747203	1.07121	0.0464137	3	1.04522e+06	1.08131	0.146201	3	696754	0.98935	0.0282323	3	686615	0.953641	0.0801747	3	736295	1.0048	0.0374021	3		0.918113	1.00942	0.0433281	0.920952	0.514084	0.390075	0.914959	0.135208	0.50517	0.606407	0.529213	0.963907	0.0285362	0.826332	0.81053	0.394299	1.05365	0.0840722	0.512257	0.609155	0.129059	0.938003	0.0433281	0.491872	0.855765
YCK2	P23292	84543.1	0.850082	0.0132478	3	101399	0.867552	0.0992546	3	84287.5	0.84502	0.0406585	3	106547	1.02178	0.0941477	3	106997	1.02355	0.0831343	3		0.79017	1.02055	0.0155841	0.940572	0.825938	0.742996	0.974028	0.114408	0.752266	0.515333	0.0659681	1.20918	0.0481154	0.985441	0.999996	0.981696	1.00173	0.0921411	0.981701	0.500107	0.0653587	1.20406	0.0155841	1	1
MKT1	P40850	223191	0.740717	0.0718005	3	271571	0.828853	0.0941652	3	235574	0.776213	0.0485445	3	269639	0.884805	0.105066	3	322994	1.03111	0.0277865	3		0.271329	1.11899	0.0969338	0.617856	0.799506	0.452867	0.93649	0.113609	0.542763	0.586103	0.208455	1.1399	0.0625402	0.881678	0.976467	0.129435	1.16535	0.118745	0.477089	0.84591	0.0113334	1.39204	0.0969338	0.677098	0.99998
EIS1	Q05050	254321	0.658002	0.016278	3				0	269146	0.687717	0.0105401	3	344604	0.8709	0.0447075	3	383772	0.948318	0.0579688	3				0.0247385								0.0153022	1.26636	0.0153262	1	1	0.145557	1.08889	0.0513348	0.644926	0.919342	0.00892094	1.44121	0.0247385	1	1
TIF4632	P39936	81673.2	0.887669		1	109450	1.03395	0.146952	3	79914.6	0.85815		1	76062.6	0.803223		1	99378.8	1.02055		1			1.16479					0.829976	0.142127		0.790052		0.935993					1.27057					1.1497
SRP1	Q02821	498459	0.942426	0.112483	3	607447	0.9965	0.206905	3	498689	0.932221	0.0873242	3	515569	0.948424	0.060386	3	541343	0.971195	0.0736888	3		0.716763	1.05738	0.119354	0.759337	0.565205	0.657698	0.935495	0.207632	0.679551	0.528334	0.806116	1.01738	0.0936733	0.810922	0.510296	0.700897	1.02401	0.0636699	0.729216	0.541184	0.732573	1.03053	0.119354	0.744705	0.519382
EFM1	P38732	48196	0.66416		1	46394.7	0.648142	0.112278	3	46288.1	0.630226		1	65053.7	0.871017		1	78325	1.01984		1			0.975884					0.972358	0.17323		0.507635		1.38207					1.17086					1.53553
RPN12	P32496	743752	1.0038	0.108107	3	641130	0.937196	0.140302	3	713654	0.958147	0.0623217	3	726170	0.97896	0.0166556	3	739108	0.975264	0.0251204	3		0.552558	0.933652	0.107698	0.648362	0.602557	0.829583	1.02236	0.149703	0.832349	0.506693	0.626259	1.02172	0.065044	0.653184	0.532596	0.843649	0.996224	0.0170136	0.849218	0.514664	0.6959	0.971576	0.107698	0.710327	0.520613
HXK1	P04806	685227	0.72085	0.0773916	3	195477	1.00241	0.175848	3	2.33106e+06	2.46748	0.351992	3	2.16545e+06	2.25836	0.351906	3	1.63993e+06	1.66412	0.232943	3		0.0925158	1.39059	0.107361	0.969358	0.99986	0.00803984	2.46156	0.175425	0.995923	1	0.507103	0.915251	0.142652	0.602452	0.596112	0.0810148	0.736871	0.155823	0.471212	0.911743	0.0128426	2.30856	0.107361	1	1
ERG4	P25340	512383	0.857957	0.0388692	3	605987	1.00159	0.105272	3	590676	0.969931	0.0239591	3	632071	1.02868	0.0433677	3	636932	1.01357	0.0500509	3		0.129602	1.16741	0.0453044	0.987773	0.999892	0.657791	0.968392	0.105105	0.678305	0.526598	0.128855	1.06057	0.0247018	0.844311	0.987374	0.71318	0.985307	0.0421585	0.736676	0.535397	0.0148954	1.18137	0.0453044	0.736542	0.999976
HES1	P35843				0				0				0				0				0
OSH7	P38755	233995	0.645781		1				0	282719	0.770312		1	337007	0.90125		1	421977	1.10469		1													1.16998					1.22573					1.71062
SOD1	P00445	4.59939e+06	0.760002	0.0839269	3	4.76559e+06	0.750086	0.146597	3	5.0917e+06	0.851917	0.0481843	3	5.66745e+06	0.930344	0.033876	3	6.03676e+06	0.959467	0.0273354	3		0.925087	0.986953	0.11043	0.925864	0.5042	0.353196	1.13576	0.19544	0.491557	0.626587	0.0899381	1.09206	0.0565599	0.474785	0.900124	0.313661	1.0313	0.0364124	0.513263	0.680361	0.0433196	1.26245	0.11043	0.556726	0.984187
PAN5	P38787	210240	1.08586	0.0383902	3	393336	1.14834	0.212124	3	220708	1.143	0.0615708	3	215683	1.09233	0.0298354	3	198697	0.978746	0.0905639	3		0.662759	1.05754	0.0353545	0.94524	0.900095	0.969915	0.99535	0.184722	0.969929	0.500191	0.292775	0.955669	0.0538676	0.476794	0.668159	0.15218	0.896014	0.0273135	0.994177	0.999936	0.166017	0.901353	0.0353545	0.941821	0.995789
CLC1	P17891	111985	0.66677	0.0972367	3	75096.2	0.701284	0.119318	3	116063	0.692289	0.037977	3	165473	0.972749	0.116998	3	160601	0.910928	0.0768744	3		0.718281	1.05176	0.145832	0.742234	0.536665	0.910631	0.987173	0.170142	0.911009	0.501714	0.0425772	1.40512	0.0548572	0.999981	1	0.493212	0.936447	0.120275	0.571444	0.577676	0.0292638	1.36618	0.145832	0.498755	0.98946
BCP1	Q06338	44375.8	0.974512		1	56298.2	1.04191	0.134123	3	39196.5	0.849807		1	43171.7	0.918687		1	42155.9	0.878155		1			1.06916					0.815628	0.128729		0.856112		1.08105					0.95588					0.901123
APT1	P49435	485513	1.04424	0.0409309	3	394980	1.13905	0.158594	3	482876	1.02411	0.0423171	3	478065	0.997547	0.073377	3	505189	1.03207	0.0737284	3		0.41089	1.09079	0.0391969	0.970133	0.981168	0.335704	0.899096	0.139234	0.484777	0.636119	0.622563	0.974059	0.0413207	0.710036	0.606057	0.596155	1.03461	0.0735574	0.650803	0.562642	0.818203	0.988349	0.0391969	0.829581	0.526
UBP3	Q01477	171489	0.926062	0.0249603	3	83050	1.08562	0.22674	3	188662	1.00144	0.0609	3	192272	1.01639	0.130024	3	194084	0.992015	0.0441845	3		0.346913	1.1723	0.0269532	1	1	0.590854	0.922461	0.208858	0.626128	0.53997	0.86903	1.01492	0.0608123	0.874742	0.517871	0.782706	0.976021	0.127928	0.78816	0.510505	0.105371	1.07122	0.0269532	0.850459	0.993069
ECM33	P38248	1.52652e+06	0.965564	0.0256081	3	1.62832e+06	0.988444	0.184365	3	1.64841e+06	1.0293	0.0041779	3	1.58022e+06	0.971036	0.0315411	3	1.68543e+06	1.01001	0.00845177	3		0.850477	1.0237	0.0265214	0.917014	0.69164	0.73812	1.04133	0.186521	0.747109	0.514619	0.0829053	0.943398	0.00405899	1	1	0.158509	1.04013	0.0324819	0.46738	0.801896	0.0830596	1.04603	0.0265214	0.495623	0.91999
DBP2	P24783	200674	1.45195	0.189965	3	197679	1.01626	0.191971	3	155659	1.07752	0.0972813	3	152854	1.06415	0.0987891	3	147363	1.00838	0.0955578	3		0.0491091	0.699931	0.130834	0.561345	0.979905	0.656217	1.06028	0.188899	0.679311	0.529846	0.875407	0.987587	0.0902824	0.877141	0.505679	0.520983	0.947594	0.092834	0.606514	0.587643	0.0374168	0.694501	0.130834	0.504248	0.98215
BAT2	P47176	116380	0.468184	0.0705063	3				0	128045	0.511515	0.0657342	3	183978	0.721506	0.0889088	3	260584	0.988385	0.0901842	3				0.150595								0.0341455	1.41053	0.128509	0.743595	0.999067	0.021778	1.36989	0.123227	0.573546	0.998034	0.0017744	2.11111	0.150595	0.782225	1
THR1	P17423	667570	0.939659	0.100238	3	785086	0.656884	0.102083	3	715154	0.997525	0.0207436	3	746919	1.02477	0.0543273	3	767672	1.01886	0.0676192	3		0.0267111	0.699067	0.106675	0.572909	0.996218	0.0248222	1.51857	0.155405	0.702199	0.999478	0.48535	1.02732	0.0207951	0.816573	0.824497	0.911895	0.994226	0.053014	0.912671	0.503571	0.328119	1.08428	0.106675	0.501321	0.657316
WWM1	P43582	306188	1.69684	0.302667	3	192041	1.37173	0.425126	3	265156	1.44875	0.216318	3	206421	1.10887	0.0802298	3	163436	0.850444	0.115954	3		0.347277	0.808402	0.178371	0.631879	0.751503	0.798079	1.05615	0.309919	0.802841	0.509819	0.0989338	0.765399	0.149314	0.477588	0.888469	0.0397095	0.766946	0.0723527	0.785273	0.999161	0.0278317	0.501192	0.178371	0.576183	0.995879
EUG1	P32474				0				0				0				0				0
UTP22	P53254	245711	0.944366	0.123657	3	327273	0.926648	0.145089	3	246055	0.922881	0.0730186	3	275048	0.978777	0.0359627	3	279351	0.975048	0.0216797	3		0.880096	0.981238	0.130942	0.881909	0.506165	0.970523	0.995935	0.156574	0.970538	0.500204	0.322023	1.06057	0.0791203	0.485818	0.649281	0.886731	0.99619	0.0367425	0.887632	0.503238	0.711129	1.03249	0.130942	0.723364	0.518262
KAP95	Q06142	320879	0.737326	0.0607972	3	95777.8	0.861763	0.146912	3	358691	0.81019	0.0302226	3	396540	0.891802	0.023723	3	445807	0.981464	0.0435237	3		0.278641	1.16877	0.0824564	0.889172	0.961144	0.607715	0.940153	0.170478	0.638452	0.535893	0.0233536	1.10073	0.0373031	0.500393	0.994281	0.0498637	1.10054	0.0266012	0.924912	0.999928	0.00645045	1.33111	0.0824564	0.521582	0.999977
LSB3	P43603	540477	0.73388	0.0527072	3	448294	0.801263	0.140546	3	600482	0.806311	0.0576339	3	667597	0.883224	0.051173	3	764609	0.991964	0.0435197	3		0.502478	1.09182	0.0718199	0.815854	0.814492	0.958161	1.0063	0.175406	0.958201	0.500389	0.159972	1.09539	0.0714785	0.510714	0.830327	0.0500595	1.12312	0.0579389	0.507246	0.968207	0.00319139	1.35167	0.0718199	0.528749	1
PUP2	P32379	173200	1.07672	0.0995238	3				0	164662	0.990656	0.170711	3	175898	1.03455	0.173224	3	173882	0.993182	0.10743	3				0.0924325								0.770215	1.04431	0.172321	0.780902	0.519583	0.746232	0.960015	0.167439	0.756355	0.516939	0.379382	0.922416	0.0924325	0.570106	0.673596
GAR1	P28007	718009	1.64358	0.225304	3	656835	1.13688	0.186495	3	554879	1.25573	0.127297	3	512879	1.14179	0.0242466	3	499058	1.08413	0.127247	3		0.0417037	0.69171	0.137082	0.503075	0.977235	0.419823	1.10454	0.164041	0.5362	0.608915	0.25904	0.909262	0.101373	0.4673	0.69218	0.516589	0.949502	0.0212356	0.985537	0.984247	0.0304188	0.659618	0.137082	0.499708	0.988512
EXG1	P23776	216771	1.08226	0.102543	3	344748	1.14745	0.232673	3	221594	1.09902	0.110581	3	209869	1.02239	0.120967	3	197687	0.93472	0.128185	3		0.689596	1.06024	0.0947491	0.765669	0.608443	0.767077	0.957794	0.202774	0.774226	0.512922	0.463815	0.930277	0.100618	0.594552	0.626059	0.437654	0.914247	0.118317	0.581912	0.636141	0.197896	0.863674	0.0947491	0.613325	0.857754
SDS24	P38314				0				0				0				0				0
PRE6	P40303	540571	0.756954	0.0257422	3	583127	0.768052	0.116577	3	609851	0.841833	0.0500198	3	671717	0.913903	0.0311154	3	747722	1.00034	0.046267	3		0.885704	1.01466	0.0340076	0.900441	0.553142	0.395	1.09606	0.151783	0.511205	0.607586	0.114887	1.08561	0.0594178	0.465067	0.858262	0.0632815	1.09458	0.0340468	0.778122	0.995608	0.00353945	1.32154	0.0340076	0.98926	1
YKT6	P36015	405612	0.946852	0.179132	3	544465	0.956544	0.173093	3	424501	0.966971	0.0992143	3	455691	1.016	0.0281144	3	460659	1.01632	0.117641	3		0.949509	1.01024	0.189187	0.949619	0.500884	0.933265	1.0109	0.180956	0.933446	0.501095	0.486297	1.0507	0.102603	0.555891	0.568634	0.996706	1.00032	0.0276717	0.996706	0.50004	0.608885	1.07337	0.189187	0.645983	0.543452
EGD1	Q02642	702773	1.78765	0.326985	3	656229	1.34424	0.288603	3	461865	1.15564	0.0550502	3	450993	1.12066	0.115217	3	380781	0.919936	0.0575364	3		0.154156	0.751962	0.182914	0.509421	0.836209	0.375193	0.859694	0.214696	0.498952	0.613838	0.668923	0.96973	0.0476363	0.749227	0.608354	0.0754767	0.820891	0.102812	0.473281	0.921115	0.0406317	0.514608	0.182914	0.631151	0.993322
GCY1	P14065	116743	0.585447	0.0475877	3				0	178626	0.893372	0.0245803	3	220626	1.07174	0.0812954	3	232439	1.13098	0.0324237	3				0.0812844								0.0526247	1.19966	0.027514	0.999992	1	0.336587	1.05527	0.0758536	0.487097	0.637373	0.000185733	1.93182	0.0812844	0.649988	1
CCT3	P39077	373281	1.30251	0.242946	3	319810	1.20654	0.319587	3	310411	1.02803	0.111516	3	310241	1.00195	0.0819728	3	283591	0.886067	0.128101	3		0.701509	0.926321	0.186522	0.732383	0.545008	0.440923	0.85205	0.264879	0.531436	0.585972	0.761868	0.97463	0.108475	0.771041	0.516259	0.268674	0.88434	0.081813	0.689235	0.851408	0.0777079	0.680277	0.186522	0.470185	0.916307
MYO2	P19524	197595	0.797953	0.0561196	3	109111	0.722831	0.127759	3	223462	0.889654	0.0367356	3	247308	0.964211	0.0802173	3	261173	1.00419	0.122402	3		0.425653	0.905857	0.0703294	0.788964	0.831453	0.143605	1.23079	0.176748	0.469558	0.822297	0.245556	1.0838	0.041292	0.863414	0.959432	0.664455	1.04146	0.0831947	0.717037	0.569724	0.0824534	1.25846	0.0703294	0.963951	0.999882
NCL1	P38205	572313	1.01306	0.0443478	3	655307	0.883336	0.115981	3	556694	0.97402	0.0815152	3	542360	0.931535	0.0332647	3	569507	0.952786	0.0562594	3		0.183134	0.871948	0.0437761	0.963982	0.997392	0.336557	1.10266	0.131299	0.506783	0.654627	0.471931	0.956382	0.0836895	0.54976	0.575738	0.609892	1.02281	0.0357096	0.702405	0.60938	0.222493	0.940503	0.0437761	0.613998	0.837042
AIP1	P46680	148251	0.818064	0.193606	3	221417	0.728754	0.134805	3	167148	0.902035	0.11802	3	183517	0.970394	0.0724739	3	194077	0.991495	0.0219021	3		0.551842	0.890827	0.236664	0.60843	0.560363	0.170464	1.23778	0.18498	0.507921	0.816499	0.449862	1.07578	0.130838	0.545977	0.591822	0.670396	1.02174	0.0746849	0.68908	0.524971	0.260063	1.212	0.236664	0.468767	0.692415
ARC35	P53731	330446	0.79151	0.0573597	3	344622	0.940165	0.097972	3	375314	0.877701	0.0401097	3	402657	0.933672	0.0207961	3	418797	0.950707	0.0171334	3		0.101896	1.18781	0.0724687	0.832091	0.99183	0.390813	0.933561	0.104207	0.508729	0.608995	0.12111	1.06377	0.0456986	0.460732	0.846687	0.337097	1.01825	0.0222735	0.521472	0.666893	0.0320342	1.20113	0.0724687	0.606815	0.995568
PWP1	P21304	182307	0.735207	0.413282	2	160760	0.518826	0.0635287	3	197334	0.773483	0.359151	2	245702	0.894569	0.100021	2	307158	1.06166	0.0775008	2		0.593547	0.705687	0.56213	0.660399	0.576376	0.497053	1.49083	0.122447	0.999976	0.999976	0.717496	1.15655	0.464329	0.739252	0.533199	0.210621	1.18679	0.11181	0.719987	0.908406	0.460746	1.44403	0.56213	0.624554	0.657257
IMP4	P53941	154109	1.13891		1				0	121231	0.884519		1	130351	0.933473		1	117079	0.820753		1													1.05535					0.879247					0.720647
TCB1	Q12466	150622	0.679924	0.069352	3	212289	0.837307	0.0809759	3	183306	0.8211	0.0329782	3	184713	0.817542	0.00815666	3	225245	0.98181	0.0736051	3		0.0642911	1.23147	0.102	0.624336	0.978491	0.771821	0.980644	0.0967099	0.778315	0.51196	0.87114	0.995667	0.0401634	0.872247	0.503505	0.0592236	1.20093	0.00997706	1	1	0.0067144	1.444	0.102	0.610278	0.999996
YMR099C	Q03161	505024	0.622261	0.0662549	3	384594	0.724748	0.0836642	3	551722	0.665055	0.0417447	3	639380	0.749212	0.0116127	3	772134	0.898558	0.116367	3		0.175313	1.1647	0.106474	0.623167	0.883177	0.351067	0.917636	0.115439	0.496158	0.632545	0.0639523	1.12654	0.0627688	0.532184	0.958042	0.155	1.19934	0.0154999	1	1	0.0341849	1.44402	0.106474	0.922863	0.99999
MRP8	P35719	189011	0.773595	0.0227469	2	139133	0.763173	0.169485	3	203394	0.821885	0.0608029	2	245791	0.976357	0.116979	2	259276	1.00909	0.0747916	2		0.925457	0.986528	0.0294042	0.936274	0.559598	0.625653	1.07693	0.222079	0.65458	0.534985	0.278122	1.18795	0.0739798	0.961511	0.990391	0.775359	1.03353	0.119812	0.787702	0.523112	0.116913	1.30442	0.0294042	1	1
MSC6	Q08818	147230	0.430355	0.0862378	2	153027	0.570801	0.0400372	3	186987	0.537526	0.0931227	2	281026	0.77739	0.0303125	2	372569	1.00898	0.0579913	2		0.22909	1.32635	0.200388	0.726609	0.90031	0.703335	0.941705	0.0701423	0.817127	0.670852	0.143683	1.44624	0.173243	0.889971	0.991406	0.0646239	1.29791	0.0389927	1	1	0.022749	2.34453	0.200388	0.997806	1
BI4	P03879				0				0				0				0				0
TOM20	P35180	216620	0.334229	0.0199962	2				0	291488	0.43633	0.0805837	2	405538	0.616665	0.0184929	2	634259	0.945869	0.048142	2				0.0598278								0.180166	1.4133	0.184685	0.856234	0.976525	0.0402429	1.53384	0.0299886	1	1	0.0164889	2.83	0.0598278	1	1
YIP3	P53633	786133	1.16059	0.0334936	3	672118	1.10303	0.162784	3	746163	1.0893	0.0334428	3	734285	1.05767	0.0451032	3	741613	1.03895	0.0145831	3		0.605302	0.950405	0.0288591	0.94422	0.917072	0.898417	0.987553	0.147579	0.898954	0.502145	0.388783	0.970964	0.0307012	0.619256	0.709121	0.553732	0.982299	0.0426439	0.600003	0.549462	0.0133339	0.895191	0.0288591	0.618272	0.999856
PUP1	P25043	191220	0.846559	0.0550444	3				0	185128	0.813485	0.0771463	3	191351	0.814555	0.0975875	3	215690	0.905645	0.107328	3				0.0650214								0.988865	1.00132	0.0948343	0.988866	0.500058	0.338417	1.11183	0.119805	0.567438	0.704994	0.458827	1.06979	0.0650214	0.722613	0.751263
RPS15	Q01855	1.65826e+06	1.4938	0.392856	3	1.25656e+06	0.885026	0.203446	3	1.38028e+06	1.14588	0.0792142	3	1.32297e+06	1.06771	0.059554	3	1.29337e+06	1.00062	0.0315449	3		0.0972993	0.592466	0.262991	0.464793	0.883784	0.144473	1.29474	0.229876	0.461551	0.815562	0.248752	0.931781	0.0691298	0.492182	0.722798	0.18195	0.937172	0.0557776	0.460169	0.768273	0.160894	0.669852	0.262991	0.479587	0.807765
ARP3	P47117	507423	0.605814	0.0274831	3	492247	0.658257	0.0709592	3	614064	0.72075	0.0197038	3	717207	0.831881	0.0392514	3	874472	0.992595	0.100722	3		0.330521	1.08656	0.0453655	0.887929	0.945594	0.263403	1.09494	0.107799	0.466636	0.687369	0.0228054	1.15419	0.027338	0.983039	1	0.0951235	1.19319	0.0471839	0.989873	0.999985	0.0164195	1.63845	0.0453655	1	1
CRC1	Q12289	697927	0.245306	0.0251828	3	432984	0.244816	0.0375508	3	686865	0.239453	0.0251195	3	1.93446e+06	0.665024	0.0407958	3	2.98589e+06	0.998398	0.016083	3		0.986032	0.998001	0.102659	0.986036	0.500115	0.848513	0.978093	0.153384	0.850774	0.506126	0.000331329	2.77727	0.104904	0.98783	1	0.00186368	1.5013	0.0613449	0.873916	1	8.56086e-06	4.07	0.102659	0.830015	1
RRP9	Q06506	203775	1.1502	0.056323	3	271533	1.06851	0.201334	3	194449	1.07586	0.0839988	3	189272	1.03842	0.0521927	3	190533	1.02132	0.0818556	3		0.559969	0.928977	0.0489679	0.885572	0.860632	0.957536	1.00688	0.188425	0.957579	0.500403	0.554329	0.9652	0.0780758	0.607199	0.556589	0.778084	0.983535	0.0502616	0.794639	0.531405	0.096541	0.887952	0.0489679	0.734827	0.979601
CBP6	P07253	147893	0.370601	0.0455283	2				0	228370	0.557185	0.0259355	2	333780	0.800627	0.0312995	2	403426	0.923952	0.0644951	2				0.12285								0.0151091	1.43691	0.0465473	0.999972	1	0.18162	1.15404	0.0390937	0.99777	0.999967	0.0140927	2.49312	0.12285	1	1
IRA1	P18963				0				0				0				0				0
KRR1	P25586	119040	1.3679		1	111596	1.1976	0.248252	3	105390	1.19654		1	85156.3	0.950765		1	83842	0.910321		1			0.875503					0.999117	0.207291		0.500005		0.794593					0.957461					0.665487
ERG26	P53199	286589	0.943018	0.0666059	3	319821	0.932538	0.162601	3	320529	1.04901	0.0451468	3	346973	1.11713	0.0326475	3	331741	1.021	0.062981	3		0.925024	0.988886	0.0706306	0.926398	0.507425	0.340294	1.1249	0.174364	0.486383	0.633444	0.10836	1.06494	0.0430375	0.476831	0.874607	0.100491	0.913946	0.0292243	0.9016	0.997571	0.214844	1.08269	0.0706306	0.525536	0.782206
GPD1	Q00055	227039	0.697517	0.117935	3	154532	0.817533	0.0829984	3	260461	0.826029	0.0588389	3	293523	0.942869	0.134567	3	318593	0.999153	0.180165	3		0.230631	1.17206	0.169078	0.4825	0.733003	0.892721	1.01039	0.101523	0.893554	0.503156	0.270043	1.14145	0.0712311	0.870284	0.954805	0.68869	1.05969	0.142721	0.724342	0.550181	0.0825092	1.43244	0.169078	0.778132	0.990896
MDH3	P32419	877225	0.476726	0.026283	3	662329	0.539426	0.0548121	3	1.0904e+06	0.580028	0.0199075	3	1.43058e+06	0.755139	0.0420808	3	1.84556e+06	0.95108	0.0444419	3		0.176013	1.13152	0.0551323	0.884825	0.984596	0.328844	1.07527	0.101612	0.483651	0.641266	0.00855899	1.3019	0.0343216	0.998493	1	0.00521863	1.25948	0.0557259	0.609585	0.999999	0.000342504	1.99503	0.0551323	0.994826	1
MNP1	P53163	221521	0.585574	0.0755573	3	87377.9	0.491251	0.083188	3	234319	0.641405	0.0154844	3	340309	0.921086	0.0329176	3	383453	1.01371	0.0349497	3		0.220315	0.838922	0.129031	0.565284	0.805707	0.0842116	1.30566	0.169339	0.52593	0.93119	0.00119557	1.43604	0.0241414	0.999985	1	0.0289474	1.10056	0.0357378	0.591983	0.996123	0.00379766	1.73115	0.129031	0.719821	1
YDL086W	Q07505	111593	0.675446	0.0415475	2				0	118345	0.708385	0.0482556	2	127180	0.748205	0.0327169	2	152475	0.867811	0.065782	2				0.0615112								0.447696	1.05621	0.0681207	0.62577	0.668894	0.192182	1.15986	0.0437272	0.995454	0.999871	0.0925066	1.2848	0.0615112	0.997316	0.999999
ERV46	P39727				0				0				0				0				0
CSE1	P33307	173519	0.922299	0.0797822	3	201801	1.01808	0.137548	3	175745	0.931324	0.134613	3	193638	0.993071	0.0730125	3	204445	1.01072	0.0133485	3		0.368955	1.10385	0.0865036	0.699686	0.791337	0.478594	0.914788	0.135105	0.587916	0.60693	0.533957	1.0663	0.144539	0.591343	0.559728	0.71818	1.01777	0.0735219	0.729556	0.517347	0.192063	1.09587	0.0865036	0.467687	0.762498
RML2	P32611	188202	0.615626	0.0300993	3				0	235614	0.754588	0.0151684	3	276786	0.876557	0.0121159	3	330672	1.02482	0.0301241	3				0.0488922								0.000520179	1.16164	0.0201016	0.552113	1	0.00665257	1.16914	0.0138222	0.999994	1	7.6354e-05	1.66467	0.0488922	0.592527	1
ADH5	P38113				0				0				0				0				0
UTP6	Q02354				0				0				0				0				0
PPZ1	P26570	82612.8	1.05906		1				0	74746.7	0.94763		1	85004.9	1.06183		1	95713.6	1.1678		1													1.12051					1.09979					1.10267
MTR4	P47047	124471	1.05444		1	243020	0.990171	0.154531	3	111706	0.934245		1	111081	0.911847		1	133696	1.07434		1			0.939053					0.943518	0.156065		0.538061		0.976025					1.1782					1.01888
RPE1	P46969				0				0				0				0				0
AIM9	P40053	680744	0.552254	0.0181683	3	525883	0.569436	0.08971	3	810797	0.651262	0.0121497	3	996857	0.784435	0.0417571	3	1.20264e+06	0.925035	0.0279377	3		0.773851	1.03111	0.0328985	0.881371	0.709105	0.253635	1.1437	0.157542	0.467758	0.697873	0.0239232	1.20448	0.0186556	1	1	0.0116969	1.17924	0.053232	0.51354	0.99954	0.00012475	1.67502	0.0328985	0.978859	1
MDN1	Q12019	44189.7	0.664242	0.070992	2	124492	0.959586	0.216183	3	56648.6	0.858995	0.0284907	2	63128.5	0.938712	0.0385554	2	89671.7	1.20607	0.371964	2		0.13074	1.44463	0.106877	0.996668	0.999989	0.506122	0.895173	0.225287	0.567068	0.561349	0.153782	1.0928	0.0331675	0.934589	0.995901	0.493662	1.28482	0.0410726	1	1	0.278777	1.81571	0.106877	1	1
MAL11	P53048	146439	0.681565	0.0246538	3				0	271797	1.26193	0.0357638	3	385634	1.72851	0.151226	3	232103	1.00778	0.146241	3				0.0361724								0.0279049	1.36973	0.0283406	1	1	0.00405752	0.583038	0.0874896	0.565604	1	0.0572559	1.47863	0.0361724	1	1
RFC1	P38630	196011	1.05728	0.0455379	3	212375	1.34482	0.271899	3	208911	1.11084	0.0759389	3	207108	1.08534	0.054262	3	198892	1.0242	0.0493881	3		0.205844	1.27196	0.0430707	1	1	0.271641	0.826016	0.202183	0.468079	0.680642	0.663118	0.977041	0.0683616	0.688189	0.532953	0.223015	0.943666	0.0499955	0.517962	0.768394	0.441992	0.968706	0.0430707	0.586408	0.636713
MEF1	P25039	297072	0.653238	0.0801295	3	269022	0.658801	0.0924646	3	356873	0.772537	0.0558605	3	443838	0.940713	0.0359833	3	486572	1.00397	0.0215085	3		0.941095	1.00851	0.122665	0.941307	0.501454	0.15761	1.17264	0.140353	0.463602	0.800263	0.0167165	1.21769	0.0723079	0.506808	0.998099	0.0727458	1.06725	0.0382511	0.46981	0.923762	0.0124088	1.53692	0.122665	0.771058	0.999997
ERV29	P53337				0				0				0				0				0
NUM1	Q00402	71075.7	0.984113		1				0	50085.3	0.685172		1	78216.6	1.05224		1	67418.4	0.882006		1													1.53574					0.838215					0.896245
NAT1	P12945	604981	0.897353	0.0116225	3	679667	0.934836	0.0956061	3	650233	0.955272	0.0508138	3	694215	0.99437	0.0487739	3	785396	1.10044	0.0925826	3		0.567974	1.04177	0.0129519	0.999497	0.999174	0.764903	1.02186	0.10227	0.772501	0.513618	0.390844	1.04093	0.053193	0.554862	0.650565	0.176474	1.10667	0.0490501	0.836543	0.972134	0.060696	1.22632	0.0129519	1	1
AMD1	P15274	120610	0.818694	0.0539699	3	102336	1.00262	0.0844362	3	135996	0.914457	0.0534202	3	159419	1.0491	0.0725116	3	163389	1.04959	0.0727358	3		0.0421326	1.22465	0.0659219	0.838931	0.999613	0.213821	0.91207	0.0842157	0.471541	0.741707	0.0660455	1.14724	0.0584174	0.713998	0.989765	0.993782	1.00047	0.069118	0.993782	0.500014	0.0138224	1.28203	0.0659219	0.776467	0.999994
YPK1	P12688	125745	0.752371		1				0	138779	0.819783		1	147996	0.858062		1	157510	0.89397		1													1.04669					1.04185					1.1882
CDC12	P32468	254655	0.687233	0.02974	3	195267	0.880405	0.101872	3	289766	0.76188	0.0447349	3	346028	0.891702	0.0790339	3	371151	0.955217	0.111222	3		0.0714907	1.28109	0.043275	0.99998	1	0.170739	0.865374	0.11571	0.457987	0.77993	0.0852415	1.1704	0.0587164	0.86739	0.997164	0.469829	1.07123	0.0886326	0.636952	0.661776	0.0449392	1.38995	0.043275	1	1
ROT2	P38138	67061.9	0.735989		1				0	80681.1	0.874177		1	88172.2	0.937679		1	96678.6	1.00646		1													1.07264					1.07335					1.3675
YME1	P32795	154980	0.682909	0.0313112	3	119572	0.774117	0.0998337	3	179595	0.791906	0.0857236	3	226087	0.981537	0.099072	3	245083	1.03297	0.0698425	3		0.250189	1.13356	0.0458498	0.98117	0.997274	0.826612	1.02298	0.128965	0.830602	0.509503	0.067547	1.23946	0.10825	0.617417	0.974809	0.507413	1.0524	0.100936	0.582004	0.575201	0.00553763	1.51261	0.0458498	0.999854	1
UTP8	P53276				0				0				0				0				0
CMK1	P27466	68800	0.836799		1				0	79746.4	0.957582		1	83690.9	0.986366		1	88400.2	1.0199		1													1.03006					1.034					1.21881
ARG8	P18544	300965	0.85846	0.0427069	3	271290	0.798609	0.214256	3	302445	0.848436	0.0276983	3	325291	0.902121	0.0523992	3	367530	0.994442	0.0820445	3		0.678849	0.930282	0.0497483	0.917514	0.848238	0.727059	1.06239	0.268287	0.737313	0.516078	0.213607	1.06328	0.0326463	0.811146	0.949319	0.188257	1.10234	0.0580845	0.723876	0.924391	0.0839382	1.1584	0.0497483	0.913645	0.999027
PUT2	P07275	538425	0.585731	0.00384501	3	402223	0.666055	0.08341	3	646978	0.69519	0.0104805	3	780569	0.822918	0.0416554	3	957754	0.990041	0.041525	3		0.237076	1.13713	0.00656445	1	1	0.607636	1.04374	0.12523	0.638084	0.535549	0.0276713	1.18373	0.0150757	1	1	0.00792153	1.20309	0.0506191	0.574985	0.999977	0.00327482	1.69027	0.00656445	1	1
OM45	P16547	705122	0.340518	0.0531607	3	551065	0.296708	0.052366	3	1.01406e+06	0.482372	0.0656172	3	1.89811e+06	0.885766	0.0515443	3	2.11895e+06	0.968228	0.0534582	3		0.366716	0.871341	0.156117	0.552369	0.668539	0.0203374	1.62575	0.17649	0.705627	0.999787	0.00140691	1.83627	0.13603	0.540272	1	0.126877	1.0931	0.0581918	0.555571	0.894488	0.000134415	2.84339	0.156117	0.594511	1
GGA1	Q06336	86093.8	1.04408	0.262257	2				0	90695.8	0.99693	0.0728742	2	82571.6	0.869341	0.0161932	2	88711.4	0.911628	0.013589	2				0.251184								0.231388	0.872018	0.0730986	0.771295	0.92257	0.109101	1.04864	0.0186269	0.849965	0.992335	0.605036	0.873138	0.251184	0.666313	0.571467
DYS1	P38791	254103	0.996932	0.170281	3	367400	1.19759	0.177553	3	266416	1.03335	0.136502	3	259565	0.999457	0.13516	3	256603	0.968371	0.0683501	3		0.230715	1.20128	0.170806	0.549471	0.784559	0.277066	0.862858	0.148259	0.49984	0.702187	0.775143	0.967199	0.132096	0.784929	0.51829	0.746048	0.968898	0.135234	0.755456	0.515731	0.807219	0.971352	0.170806	0.811134	0.508429
TPS2	P31688	174696	0.614894	0.0324055	3				0	307039	1.05382	0.0246346	3	333634	1.12483	0.0377705	3	308045	1.01781	0.0083852	3				0.052701								0.0619783	1.06739	0.0233765	0.800516	0.996961	0.0339146	0.904852	0.0335788	0.639745	0.996381	0.00122628	1.65526	0.052701	0.990131	1
AAP1	P37898	30116.6	0.810454		1				0	33256.8	0.884237		1	29426.3	0.7694		1	35467.1	0.901816		1													0.870128					1.1721					1.11273
TRM1	P15565	462091	1.05001	0.124717	3	364925	1.04543	0.144082	3	462422	1.03671	0.0811964	3	446686	0.988174	0.0543733	3	479782	1.02951	0.0908649	3		0.968795	0.995633	0.118777	0.968827	0.500408	0.932748	0.991661	0.137821	0.932932	0.501105	0.444633	0.953181	0.0783211	0.546782	0.597185	0.543743	1.04183	0.055024	0.683025	0.647549	0.830245	0.98047	0.118777	0.83358	0.508103
RAD23	P32628	51925.7	0.780382	0.0320052	2	63445	1.00794	0.301826	3	53058.6	0.78176	0.0603719	2	60931.4	0.873092	0.114848	2	70520.8	1.00702	0.038417	2		0.3211	1.29159	0.0410122	1	1	0.323206	0.775605	0.299449	0.481036	0.644043	0.451806	1.11683	0.0772255	0.853811	0.875508	0.328215	1.15339	0.131541	0.650617	0.780754	0.0254173	1.29042	0.0410122	0.999385	1
TPK2	P06245	33872.6	0.971767		1				0	31651.8	0.897177		1	28382.5	0.791148		1	30964.3	0.839354		1													0.881819					1.06093					0.86374
WBP1	P33767	355309	0.897887	0.0716848	3	526497	0.941158	0.152727	3	370537	0.929336	0.0375236	3	406865	0.998329	0.0644933	3	420348	1.00872	0.0134378	3		0.688525	1.04819	0.0798372	0.758227	0.598894	0.907175	0.987439	0.162275	0.907588	0.501807	0.201518	1.07424	0.0403768	0.766976	0.936171	0.808514	1.01041	0.0646013	0.812106	0.507781	0.111088	1.12344	0.0798372	0.49821	0.883011
CIT3	P43635	260805	0.293996	0.0678602	3	174678	0.271995	0.0496007	3	279869	0.309308	0.0874167	3	524883	0.585335	0.0655121	3	903166	1.00794	0.0477807	3		0.675842	0.925166	0.230821	0.698536	0.530779	0.563757	1.13718	0.182359	0.696463	0.644985	0.0140715	1.8924	0.282621	0.504046	0.998919	0.00124949	1.72199	0.111922	0.557937	1	0.00023312	3.42843	0.230821	0.620049	1
TIM13	P53299	488149	0.887673	0.0989998	3	398497	0.812352	0.232782	3	498213	0.893444	0.0495142	3	513077	0.905589	0.074897	3	582020	1.00378	0.10916	3		0.645256	0.915148	0.111527	0.7605	0.647757	0.610483	1.09982	0.286553	0.640611	0.535365	0.82793	1.01359	0.0554194	0.835358	0.517853	0.276494	1.10843	0.0827053	0.65714	0.823772	0.244726	1.1308	0.111527	0.564508	0.782823
SPN1	Q06505	54044.4	0.956924	0.199697	3	40556.3	1.08875	0.0633449	3	56856	0.976418	0.0245795	3	60536.6	1.03861	0.129058	3	64645.9	1.07662	0.112854	3		0.373059	1.13776	0.208686	0.499117	0.61586	0.0766534	0.896827	0.0581815	0.489101	0.926237	0.493373	1.06369	0.0251731	0.989696	0.99007	0.720816	1.0366	0.12426	0.737405	0.525543	0.429649	1.12508	0.208686	0.53329	0.597651
MCM4	P30665	87242.7	1.08928		1				0	73398.9	0.905457		1	82361	0.999141		1	88849.6	1.04818		1													1.10347					1.04908					0.962268
SEC1	P30619	120844	0.668661	0.0575202	3	84203.1	0.863379	0.130835	3	139425	0.747867	0.0168029	3	172699	0.91596	0.0792473	3	207583	1.06667	0.0247146	3		0.107476	1.2912	0.0860229	0.961753	0.999574	0.264773	0.86621	0.151539	0.469076	0.6881	0.0610628	1.22476	0.0224678	1	1	0.0700067	1.16454	0.0865182	0.513734	0.944771	0.00249118	1.59523	0.0860229	0.802405	1
UBP2	Q01476				0				0				0				0				0
FPR4	Q06205	193158	0.806695	0.0264292	2				0	224330	0.930248	0.0767467	2	216522	0.880311	0.0150756	2	244747	0.967073	0.0788497	2				0.0327623								0.523594	0.946319	0.0825014	0.633404	0.61297	0.356641	1.09856	0.0171253	1	1	0.185665	1.19881	0.0327623	1	1
RPN10	P38886	303807	0.829104	0.0280467	3	384782	0.852443	0.118639	3	320890	0.869371	0.0646111	3	341333	0.901639	0.0685279	3	369142	0.953624	0.0996374	3		0.768884	1.02815	0.0338277	0.859632	0.671205	0.841723	1.01986	0.139175	0.844077	0.506114	0.584933	1.03712	0.0743193	0.647173	0.569998	0.502824	1.05766	0.0760037	0.649371	0.647034	0.154975	1.15019	0.0338277	0.999252	0.999998
MET1	P36150	126395	0.878237	0.118276	3	175987	0.979745	0.0778416	3	140870	0.966231	0.0753465	3	150665	0.994289	0.032813	3	158518	1.01845	0.0572439	3		0.291886	1.11558	0.134674	0.48957	0.679877	0.839518	0.986206	0.0794508	0.843037	0.509025	0.599617	1.02904	0.0779797	0.634549	0.540203	0.568503	1.0243	0.0330014	0.695589	0.639871	0.165255	1.15966	0.134674	0.458154	0.786748
YER134C	P40081				0				0				0				0				0
PMT2	P31382	167698	1.30468	0.207651	3	150323	1.23025	0.227902	3	187190	1.34935	0.156392	3	170086	1.21897	0.0942042	3	152913	1.06126	0.094845	3		0.697494	0.942951	0.159158	0.723454	0.537363	0.501944	1.09681	0.185248	0.577896	0.576112	0.297242	0.903376	0.115902	0.485754	0.671707	0.110523	0.870624	0.0772817	0.547737	0.909062	0.168473	0.813427	0.159158	0.457956	0.782658
PSP2	P50109	39063.4	0.687073		1				0	41777.6	0.726693		1	54279.8	0.930274		1	53178.7	0.890207		1													1.28015					0.95693					1.29565
YCK1	P23291	20215.2	1.0114		1	11469.2	0.657938	0.132715	3	22965.7	1.13524		1	20850.1	1.01355		1	20808.1	0.983659		1			0.650525					1.72545	0.201714		0.999831		0.892803					0.970513					0.972577
SUI2	P20459	410707	0.653691	0.111057	3	480806	0.733509	0.0767516	3	430013	0.687883	0.0541846	3	509984	0.793402	0.0936951	3	634803	0.987941	0.0347662	3		0.370343	1.1221	0.169892	0.516978	0.634208	0.452533	0.937797	0.104636	0.553079	0.596219	0.184064	1.1534	0.0787701	0.780489	0.950417	0.055427	1.2452	0.118093	0.516465	0.963947	0.0262382	1.51133	0.169892	0.625133	0.998092
HBS1	P32769				0				0				0				0				0
MSS51	P32335	224794	0.693421	0.0100757	3	277362	0.818969	0.148354	3	240127	0.725498	0.0163445	3	286559	0.86343	0.0788444	3	328669	0.971863	0.0751147	3		0.280071	1.18106	0.0145305	1	1	0.389103	0.885868	0.181148	0.504588	0.60673	0.0881644	1.19012	0.0225287	1	1	0.159844	1.12558	0.0913153	0.527355	0.841373	0.0218064	1.40155	0.0145305	1	1
BNA5	Q05979	16781.6	0.37512		1	70505.3	0.740241	0.146021	3	27702.4	0.611816		1	39086.2	0.848895		1	46937.7	0.991354		1			1.97335					0.826508	0.197261		0.686973		1.3875					1.16782					2.64277
MGM1	P32266	53702.2	0.624615	0.0825778	2				0	59914.1	0.693298	0.074785	2	66945.8	0.770938	0.0506722	2	95216.2	1.08792	0.0053462	2				0.132206								0.362345	1.11199	0.107868	0.631457	0.739761	0.0689393	1.41117	0.065728	0.999943	1	0.0787249	1.74175	0.132206	0.999742	1
CKI1	P20485	78554.9	0.754798	0.052157	3	53074.1	0.813999	0.080372	3	81444.2	0.750124	0.0195284	3	91129.7	0.835531	0.118275	3	104643	0.949332	0.060045	3		0.353969	1.07843	0.0691006	0.661861	0.771015	0.300838	0.921529	0.0987373	0.474633	0.658846	0.336981	1.11386	0.0260336	0.999971	0.999997	0.234955	1.1362	0.141557	0.465304	0.714594	0.0138604	1.25773	0.0691006	0.653442	0.999908
DST1	P07273	148447	1.05774	0.0779955	3				0	135579	0.956616	0.0366809	3	134058	0.929455	0.0425517	3	138646	0.941362	0.0295359	3				0.073738								0.450456	0.971608	0.0383444	0.598656	0.641169	0.713202	1.01281	0.0457814	0.728575	0.523111	0.109091	0.889976	0.073738	0.471912	0.870682
BRO1	P48582	65336.8	0.875138		1				0	62103.4	0.822637		1	75196.4	0.98142		1	92103.2	1.17412		1													1.19302					1.19635					1.34164
SCD6	P45978	66864	0.978399		1	23868.4	0.931017	0.118413	3	84436.7	1.22188		1	73720.5	1.05112		1	86246.5	1.20112		1			0.951572					1.31242	0.127187		0.987535		0.860245					1.14271					1.22764
TRA1	P38811	154789	0.727515		1				0	148069	0.687068		1	198243	0.902874		1	200901	0.895689		1													1.3141					0.992042					1.23116
GLK1	P17709	519635	0.940168	0.0934551	3				0	861363	1.57749	0.0976425	3	1.10301e+06	2.0447	0.297318	3	1.15965e+06	2.07183	0.282953	3				0.0994025								0.100928	1.29618	0.0618974	0.998747	1	0.914393	1.01327	0.145409	0.914923	0.502509	0.0132781	2.20368	0.0994025	1	1
TCB3	Q03640	196702	0.762619	0.14137	3	241933	0.829521	0.0754859	3	239599	0.918569	0.0719397	3	262268	0.973537	0.125529	3	271759	0.994813	0.132411	3		0.521059	1.08773	0.185375	0.582886	0.563321	0.213358	1.10735	0.0909993	0.527244	0.78495	0.554967	1.05984	0.0783171	0.693062	0.648817	0.849817	1.02185	0.128941	0.852965	0.508606	0.106765	1.30447	0.185375	0.525911	0.903036
YBT1	P32386	206142	1.01022	0.209374	3	169673	0.939143	0.168567	3	204401	0.982684	0.197722	3	227084	1.00834	0.0681515	3	240990	1.047	0.0766224	3		0.671751	0.929641	0.207255	0.696806	0.533645	0.786389	1.04636	0.179491	0.796469	0.519761	0.848047	1.02611	0.201207	0.84992	0.50506	0.549807	1.03834	0.067588	0.632828	0.58844	0.796862	1.03641	0.207255	0.801368	0.509239
NAM9	P27929	354432	0.609718	0.0292993	3	308853	0.638093	0.0656268	3	442649	0.756583	0.0541602	3	541226	0.910324	0.0634872	3	618732	0.997593	0.0501525	3		0.546936	1.04654	0.0480538	0.749637	0.716688	0.0757051	1.18569	0.102848	0.498061	0.931267	0.0343534	1.2032	0.0715853	0.644647	0.996445	0.138925	1.09587	0.0697413	0.488755	0.841188	0.000985549	1.63615	0.0480538	0.990991	1
CHO2	P05374	312959	0.875046	0.238091	3	255524	0.908709	0.113611	3	337883	0.939837	0.17072	3	347753	0.949447	0.105399	3	348095	0.931536	0.0750042	3		0.839884	1.03847	0.272089	0.842222	0.506004	0.807424	1.03426	0.125025	0.817684	0.52218	0.93862	1.01023	0.181648	0.938766	0.500956	0.823452	0.981135	0.111011	0.827148	0.508651	0.727304	1.06456	0.272089	0.73796	0.516725
SEC28	P40509	124329	0.363275		1				0	147381	0.425145		1	221555	0.627295		1	297413	0.824318		1													1.47549					1.31408					2.26913
MSN5	P52918	113527	0.624868		1				0	144284	0.784045		1	169555	0.904332		1	193799	1.01184		1													1.15342					1.11888					1.61929
PRS1	P32895	238711	0.919813	0.0592358	3				0	248711	0.959065	0.0612219	3	263619	0.998875	0.0384992	3	283029	1.05278	0.0797036	3				0.0643998								0.403663	1.04151	0.063835	0.52524	0.612847	0.371723	1.05397	0.0385425	0.772904	0.847914	0.086684	1.14456	0.0643998	0.693737	0.976966
EHT1	P38295	870137	0.694211	0.0251826	3	783985	0.785314	0.120632	3	1.1161e+06	0.879315	0.0107072	3	1.22622e+06	0.955673	0.0494605	3	1.16068e+06	0.875394	0.00800095	3		0.319973	1.13123	0.0362751	0.999064	0.999846	0.309264	1.1197	0.15361	0.477681	0.65376	0.110028	1.08684	0.0121768	1	1	0.103078	0.915997	0.0517546	0.508865	0.899214	0.00345245	1.26099	0.0362751	0.893586	1
YLH47	Q06493	147971	0.841524	0.0639012	3	196329	0.937818	0.0919562	3	157206	0.871605	0.077318	3	171487	0.920266	0.0787774	3	219379	1.05782	0.254114	3		0.218959	1.11443	0.0759351	0.668723	0.874146	0.395328	0.929397	0.0980534	0.541347	0.634634	0.48769	1.05583	0.0887076	0.595622	0.606525	0.45169	1.14947	0.0856028	0.906099	0.921783	0.275797	1.25703	0.0759351	0.996458	0.999573
YOL098C	Q12496	160933	0.82505	0.0551788	2				0	182929	0.950363	0.0221955	2	177712	0.899017	0.00750047	2	171763	0.851513	0.0019584	2				0.0668794								0.160514	0.945972	0.0233548	0.852739	0.981007	0.0562623	0.94716	0.00834297	0.999875	1	0.62055	1.03207	0.0668794	0.674589	0.564915
PUF6	Q04373	162560	0.969811	0.0260033	3	174981	1.01425	0.192707	3	144413	0.828186	0.0645563	3	146402	0.877282	0.0480203	3	161239	0.941157	0.0526653	3		0.729255	1.04583	0.0268128	0.96588	0.915418	0.230977	0.816548	0.189999	0.461703	0.715718	0.354709	1.05928	0.077949	0.516893	0.647656	0.196136	1.07281	0.0547376	0.566031	0.829125	0.461717	0.970454	0.0268128	0.734498	0.760466
FMP52	P40008	179915	0.707574	0.0605431	3	136138	0.661342	0.135473	3	180437	0.702989	0.0394603	3	214819	0.816129	0.0485073	3	257738	0.957552	0.0329557	3		0.629799	0.934661	0.0855644	0.749842	0.648668	0.653462	1.06297	0.204845	0.675088	0.527761	0.0370594	1.16094	0.0561321	0.672905	0.996787	0.0181396	1.17329	0.0594359	0.50015	0.9973	0.00746198	1.35329	0.0855644	0.586858	0.999987
MYO4	P32492				0				0				0				0				0
ATP15	P21306	300812	0.416146	0.00953886	3	254193	0.383579	0.0677343	3	345386	0.474383	0.013035	3	491438	0.667767	0.0455169	3	707518	0.932737	0.0562195	3		0.493396	0.92174	0.0229219	0.999602	0.999623	0.141427	1.23673	0.176585	0.479671	0.831997	0.0127515	1.40766	0.0274778	1	1	0.00364467	1.3968	0.0681627	0.735259	1	0.00317467	2.24137	0.0229219	1	1
AHA1	Q12449	566861	0.802895	0.0570484	3	618227	0.79884	0.141453	3	594446	0.834802	0.044483	3	641918	0.88458	0.0646148	3	729508	0.981459	0.0641926	3		0.966538	0.99495	0.0710534	0.966664	0.501524	0.709231	1.04502	0.177073	0.722136	0.519156	0.340668	1.05963	0.0532857	0.643541	0.765926	0.139228	1.10952	0.0730458	0.540301	0.872381	0.0232647	1.2224	0.0710534	0.628448	0.998796
SMC3	P47037	51466.7	0.755967	0.212615	2				0	58430.2	0.846857	0.244594	2	59956	0.831251	0.331297	2	57777.7	0.788288	0.28919	2				0.281249								0.9625	0.981572	0.288826	0.962614	0.501229	0.902971	0.948316	0.398552	0.904179	0.505056	0.911222	1.04276	0.281249	0.912739	0.506934
PCS60	P38137	368909	0.399318	0.0608619	3	204825	0.394958	0.0509532	3	419645	0.445603	0.0411805	3	743034	0.762819	0.0152747	3	1.00352e+06	1.00263	0.0492825	3		0.928929	0.989084	0.152415	0.929201	0.501548	0.254507	1.12823	0.129009	0.501952	0.72516	0.00238723	1.71188	0.0924153	0.876701	1	0.00884351	1.31437	0.020024	1	1	0.000235426	2.51085	0.152415	0.559526	1
PMT4	P46971	417898	0.944774	0.117433	3	458725	1.00775	0.120145	3	480557	1.04117	0.0395008	3	488599	1.02764	0.0625005	3	489365	1.00126	0.0803529	3		0.551557	1.06666	0.124297	0.626337	0.579825	0.684995	1.03316	0.11922	0.701456	0.522837	0.769936	0.987009	0.0379389	0.78857	0.534212	0.678059	0.974325	0.0608193	0.71538	0.551071	0.534153	1.05979	0.124297	0.596834	0.56527
YPK2	P18961				0				0				0				0				0
NUP133	P36161	144719	0.863685	0.0175895	2	137987	0.898493	0.163619	3	156376	0.926348	0.0851057	2	163848	0.950707	0.0453647	2	187120	1.05722	0.0238762	2		0.748861	1.0403	0.0203657	0.984723	0.954041	0.819783	1.031	0.182104	0.823565	0.508682	0.76412	1.0263	0.0918723	0.777609	0.524154	0.135871	1.11203	0.0477168	0.828861	0.982804	0.014973	1.22408	0.0203657	1	1
MRD1	Q06106				0	124595	1.12052	0.0319947	3				0				0				0									0.0285535
AKL1	P38080				0				0				0				0				0
ECM16	Q04217	74234.3	1.33969		1				0	66591.9	1.18737		1	62890.9	1.10276		1	66995.4	1.14239		1													0.928739					1.03594					0.852727
SSF1	P38789	22149.1	0.78699		1				0	20055.9	0.704077		1	21668.4	0.748053		1	27880.6	0.936021		1													1.06246					1.25128					1.18937
PGM1	P33401	194632	1.04379		1	202696	1.06553	0.225454	3	184074	0.97534		1	181830	0.947453		1	181429	0.919336		1			1.02083					0.915356	0.211588		0.546106		0.971408					0.970324					0.880768
MYO5	Q04439	93763.5	0.855002	0.199911	2	67907.2	0.889637	0.111898	3	94968.3	0.856571	0.0588122	2	99563.3	0.883762	0.147066	2	107605	0.931337	0.0145717	2		0.85127	1.04051	0.233814	0.854527	0.508988	0.696171	0.962832	0.125779	0.714133	0.525705	0.840601	1.03174	0.0686601	0.863801	0.56062	0.726864	1.05383	0.166409	0.746369	0.530647	0.684731	1.08928	0.233814	0.715063	0.542183
KRE2	P27809				0				0				0				0				0
MCM7	P38132				0	41117.9	0.976487	0.120382	3				0				0				0									0.123281
PRE1	P22141	209373	0.895727	0.0299929	3	136254	0.79461	0.182373	3	204630	0.865504	0.0568695	3	218488	0.900203	0.101318	3	230103	0.934668	0.131445	3		0.438916	0.887112	0.0334844	0.999249	0.999548	0.576716	1.08922	0.229512	0.616151	0.54365	0.639139	1.04009	0.0657068	0.719436	0.600814	0.738384	1.03828	0.11255	0.75906	0.533776	0.662355	1.04347	0.0334844	0.893736	0.820184
NOP2	P40991	162326	1.13544	0.101862	3	366579	1.30984	0.174071	3	139043	0.942094	0.0522612	3	136646	0.885157	0.142523	3	139837	0.881929	0.171962	3		0.224916	1.1536	0.0897118	0.751347	0.915955	0.0570347	0.719246	0.132895	0.537028	0.967166	0.570039	0.939563	0.0554734	0.799954	0.756458	0.981266	0.996353	0.161014	0.981274	0.500155	0.108612	0.776732	0.0897118	0.81932	0.98871
STH1	P32597	90892	0.640463	0.0243049	2				0	97879.2	0.677003	0.047792	2	131513	0.904588	0.00796846	2	140277	0.95789	0.0806159	2				0.037949								0.0865565	1.33617	0.0705935	0.997679	1	0.520504	1.05892	0.00880894	1	1	0.090876	1.49562	0.037949	1	1
SIN3	P22579	1.89353e+06	1.95274	0.1178	3	1.45358e+06	1.78296	0.40855	3	1.48823e+06	1.49752	0.122337	3	1.26166e+06	1.22301	0.175509	3	995950	0.931576	0.176907	3		0.551661	0.913053	0.0603252	0.880362	0.858375	0.3503	0.839906	0.229142	0.490103	0.627857	0.0984467	0.816694	0.0816935	0.725414	0.976909	0.112775	0.761705	0.143505	0.547818	0.906513	0.00203655	0.47706	0.0603252	0.922905	1
PRE3	P38624	170505	0.977201	0.145391	3	130418	0.829617	0.302202	3	143706	0.813374	0.13119	3	152324	0.849148	0.131472	3	169959	0.922501	0.253068	3		0.503495	0.848973	0.148783	0.734603	0.732158	0.937818	0.98042	0.364267	0.937952	0.500872	0.755423	1.04398	0.161291	0.768112	0.521974	0.686078	1.08638	0.154828	0.747099	0.5858	0.7656	0.944024	0.148783	0.788287	0.541003
SLC1	P33333	264341	0.874836		1	227081	0.896825	0.114925	3	243380	0.795203		1	284540	0.912498		1	296518	0.93086		1			1.02514					0.886687	0.128147		0.688557		1.1475					1.02012					1.06404
DBP10	Q12389	90048.2	1.48999	0.0727867	2				0	59910.5	0.984487	0.083818	2	62500	1.00912	0.0322349	2	55271	0.867369	0.0471276	2				0.0488503								0.752344	1.02503	0.0851388	0.767191	0.52544	0.086269	0.859527	0.0319434	0.993769	0.999997	0.0156915	0.58213	0.0488503	0.999827	1
LAP2	Q10740	111347	0.845818	0.109184	3	78945.6	0.939502	0.0870779	3	124110	0.936199	0.109215	3	135069	0.994768	0.0839729	3	143031	1.03147	0.136293	3		0.312831	1.11076	0.129087	0.511753	0.679812	0.969391	0.996485	0.0926852	0.969424	0.500434	0.504889	1.06256	0.116657	0.584276	0.579813	0.715426	1.03689	0.0844146	0.75125	0.554532	0.142784	1.21949	0.129087	0.627622	0.913861
RVB1	Q03940	363381	0.864845	0.0395369	3	463392	0.945035	0.137587	3	388541	0.912053	0.0607251	3	395953	0.920131	0.0307632	3	436397	0.986803	0.0411157	3		0.421655	1.09272	0.0457156	0.942411	0.959299	0.731467	0.9651	0.145589	0.742194	0.517066	0.850477	1.00886	0.0665806	0.852416	0.505317	0.0930952	1.07246	0.0334335	0.685774	0.971569	0.0208323	1.14102	0.0457156	0.586163	0.998565
PAT1	P25644				0				0				0				0				0
HMF1	P40037	636038	0.718678	0.0283789	3	978738	0.811205	0.122254	3	717994	0.803234	0.0316819	3	828016	0.910906	0.0808862	3	886881	0.949876	0.105572	3		0.319105	1.12874	0.0394876	0.996599	0.999284	0.921872	0.990174	0.150707	0.92212	0.501283	0.134855	1.13405	0.0394429	0.977022	0.999597	0.640197	1.04278	0.0887976	0.69248	0.565473	0.0545729	1.3217	0.0394876	1	1
ICL2	Q12031	280962	0.340958	0.0807343	3	164619	0.240655	0.0407286	3	296657	0.355722	0.0710465	3	581330	0.688131	0.0428874	3	873394	1.00742	0.0124477	3		0.151819	0.70582	0.236787	0.458589	0.803935	0.0880156	1.47814	0.169241	0.857262	0.996273	0.00454008	1.93447	0.199725	0.577232	0.999999	0.00350823	1.464	0.0623245	0.915684	1	0.00411472	2.95468	0.236787	0.971576	1
DUG2	P38149	99395.2	0.667678	0.0876977	2	95731.4	0.784772	0.129192	3	116659	0.785392	0.0225386	2	124975	0.816264	0.10909	2	142703	0.900496	0.173795	2		0.315855	1.17537	0.131347	0.704846	0.830515	0.994196	1.00079	0.164623	0.994196	0.500007	0.758105	1.03931	0.0286973	0.937026	0.839892	0.629728	1.10319	0.133645	0.751979	0.651439	0.274402	1.3487	0.131347	0.970113	0.993346
PHO85	P17157	120836	0.817043	0.219754	3				0	120995	0.799242	0.12831	3	140875	0.905635	0.0613413	3	164626	1.03753	0.0354482	3				0.268962								0.28947	1.13312	0.16054	0.475611	0.670218	0.0441664	1.14563	0.067733	0.483723	0.970245	0.222159	1.26986	0.268962	0.465806	0.728269
NIP7	Q08962	368720	1.05233	0.0414932	3	321056	1.02978	0.216885	3	336835	0.943491	0.0404714	3	349799	0.952512	0.0509235	3	369090	0.973084	0.0478711	3		0.874897	0.97857	0.0394298	0.899499	0.581792	0.564003	0.916207	0.210613	0.60605	0.545627	0.822537	1.00956	0.0428954	0.828879	0.514792	0.637122	1.0216	0.0534623	0.674979	0.546973	0.0975483	0.924694	0.0394298	0.605247	0.945811
UBR1	P19812	124386	0.754464		1	177752	0.889845	0.139556	3	137976	0.826236		1	169380	0.995536		1	182996	1.05288		1			1.17944					0.928517	0.156832		0.559019		1.2049					1.05761					1.39554
ETR1	P38071	341141	0.460858	0.0514139	3	352709	0.465159	0.0522242	3	386046	0.51406	0.0177141	3	549009	0.718642	0.025858	3	751913	0.962992	0.0122483	3		0.92392	1.00933	0.111561	0.924317	0.50211	0.241465	1.10513	0.112272	0.4629	0.705978	0.000666904	1.39797	0.0344593	0.925272	1	0.000872576	1.34002	0.0359817	0.838633	1	0.00227393	2.08956	0.111561	0.975937	1
LEU2	P04173	2.7191e+06	2.07055	0.253912	3	2.7967e+06	2.132	0.41932	3	2.81672e+06	2.11947	0.185571	3	2.76993e+06	2.045	0.174615	3	2.71986e+06	1.95901	0.131676	3		0.84088	1.02968	0.12263	0.847592	0.51739	0.965478	0.994124	0.19668	0.965501	0.50027	0.639426	0.964864	0.0875553	0.676624	0.546384	0.535898	0.957952	0.0853863	0.601227	0.568192	0.547767	0.946133	0.12263	0.599693	0.555054
SOP4	P39543				0				0				0				0				0
SEG1	Q04279				0				0				0				0				0
TIF4631	P39935	129829	1.49047	0.327027	3				0	104765	1.18172	0.088821	3	95887.9	1.05685	0.0105352	3	89117.1	0.963306	0.0737474	3				0.219412								0.133365	0.894331	0.0751622	0.490521	0.849391	0.156637	0.911486	0.00996842	1	1	0.101399	0.64631	0.219412	0.500123	0.896977
ENP1	P38333	473771	1.15724	0.0247051	3	595176	1.17134	0.133924	3	461452	1.11208	0.0156753	3	452984	1.07778	0.0525077	3	456067	1.03624	0.0846338	3		0.873258	1.01218	0.0213484	0.900441	0.589408	0.524224	0.949413	0.114335	0.578516	0.555809	0.376741	0.969157	0.0140954	0.950797	0.973118	0.517331	0.961457	0.0487184	0.67165	0.657663	0.122253	0.895444	0.0213484	0.999594	1
ECM14	P38836	73825.3	0.799972		1				0	81946.6	0.878163		1	92149	0.972971		1	97391.7	1.00441		1													1.10796					1.03232					1.25556
UFD1	P53044	97132.9	0.740302	0.0519528	3	50254	0.861019	0.18598	3	103528	0.777277	0.049805	3	109294	0.813734	0.0991148	3	139114	1.00769	0.0616825	3		0.378845	1.16307	0.0701778	0.965088	0.981556	0.521168	0.90274	0.215999	0.577489	0.557683	0.609632	1.0469	0.0640763	0.726386	0.638457	0.0558288	1.23836	0.121802	0.475289	0.951535	0.00496834	1.36119	0.0701778	0.695284	1
NAM7	P30771				0				0				0				0				0
RIX7	Q07844				0				0				0				0				0
CCT5	P40413	320343	0.892569	0.0278353	3	260918	0.955845	0.195234	3	317164	0.875651	0.0754852	3	350545	0.936233	0.105224	3	374662	0.956642	0.143391	3		0.632335	1.07089	0.0311856	0.98877	0.978723	0.561297	0.916102	0.204253	0.606153	0.548485	0.467566	1.06919	0.0862047	0.634685	0.661422	0.852973	1.0218	0.112391	0.856999	0.51124	0.521869	1.07179	0.0311856	0.982393	0.980376
SSQ1	Q05931	156155	0.801916	0.0631996	3	55592.4	0.683071	0.134713	3	162720	0.824046	0.0651955	3	181272	0.900943	0.0163317	3	201908	0.985099	0.126231	3		0.265284	0.851798	0.0788107	0.840478	0.941978	0.204768	1.20638	0.197217	0.460259	0.742485	0.171666	1.09332	0.0791163	0.466029	0.784892	0.367403	1.09341	0.0181274	1	1	0.111894	1.22843	0.0788107	0.909394	0.997128
YLR179C	Q06252	245552	0.934174	0.127363	3	228873	1.05179	0.151605	3	231818	0.872866	0.107921	3	227223	0.845977	0.0512927	3	253297	0.915067	0.0716784	3		0.363306	1.1259	0.136338	0.58738	0.701662	0.178778	0.829888	0.144141	0.477471	0.78511	0.723923	0.969196	0.12364	0.735778	0.51841	0.252965	1.08167	0.0606312	0.645864	0.833743	0.834752	0.979546	0.136338	0.837462	0.506755
RFC4	P40339				0	84113.1	0.873086	0.142198	3				0				0				0									0.162868
PRE8	P23639	569318	0.917909	0.0475767	3	472187	0.930777	0.176595	3	572317	0.908277	0.034627	3	607675	0.946845	0.0438402	3	627087	0.959715	0.059924	3		0.91288	1.01402	0.0518316	0.917506	0.521626	0.847359	0.975827	0.189729	0.849175	0.504881	0.301103	1.04246	0.0381238	0.602902	0.764264	0.780265	1.01359	0.0463013	0.793536	0.525376	0.400109	1.04554	0.0518316	0.603875	0.686706
ENT1	Q12518				0				0				0				0				0
MIC60	P36112	248625	0.486039	0.054359	3	113161	0.389661	0.050204	3	301766	0.577288	0.0766802	3	380848	0.72084	0.0646672	3	520937	0.968619	0.0535417	3		0.0874875	0.801706	0.111841	0.523773	0.926191	0.0305	1.48151	0.12884	0.839981	0.999912	0.0700854	1.24867	0.132828	0.50295	0.940848	0.00758824	1.34374	0.0897108	0.519836	0.999944	0.000394917	1.99288	0.111841	0.58211	1
STE23	Q06010	87375.9	0.888248		1				0	96690.9	0.971166		1	101597	1.00349		1	107202	1.02971		1													1.03329					1.02612					1.15926
INO80	P53115				0				0				0				0				0
HXT2	P23585				0				0				0				0				0
RPS29A	P41057	463090	2.12545	0.331274	3	306263	1.77158	0.54441	3	378523	1.70561	0.308046	3	293135	1.3081	0.205347	3	234040	1.03037	0.0209616	3		0.401169	0.833509	0.155861	0.676386	0.749572	0.866145	0.962761	0.307302	0.867592	0.504417	0.146945	0.76694	0.180608	0.469456	0.817934	0.142521	0.787683	0.156982	0.486612	0.835248	0.0287601	0.484776	0.155861	0.730646	0.999406
MRP13	P12686	288720	0.487618	0.0200127	3	185246	0.542019	0.0486998	3	410978	0.691753	0.0372789	3	531915	0.871318	0.0486432	3	640867	1.03008	0.0101169	3		0.183193	1.11157	0.0410418	0.943254	0.994616	0.0153807	1.27625	0.0898489	0.503628	0.998508	0.00844318	1.25958	0.0538905	0.764509	1	0.0258149	1.18221	0.0558272	0.692678	0.999294	3.35505e-05	2.11248	0.0410418	0.966316	1
FDH1	Q08911	226070	0.402613	0.0373232	3				0	232572	0.404023	0.0157876	3	249736	0.431643	0.0340821	3	669004	1.1223	0.0364344	3				0.0927025								0.297618	1.06836	0.039076	0.828297	0.92235	1.86228e-05	2.60007	0.078959	0.640143	1	1.82678e-05	2.78754	0.0927025	0.581553	1
YJL068C	P40363	186095	0.718825	0.0471057	3	77486.7	0.593298	0.15865	3	201556	0.753801	0.0846503	3	234326	0.876828	0.0420964	3	251953	0.917149	0.0577275	3		0.302482	0.825372	0.0655315	0.976464	0.993563	0.218271	1.27053	0.267404	0.464154	0.731035	0.111586	1.16321	0.112298	0.462431	0.861357	0.388445	1.04599	0.0480099	0.623585	0.713151	0.010924	1.2759	0.0655315	0.705237	0.999992
NET1	P47035	22025.3	1.02195	0.0287292	2				0	26993	1.20712	0.484153	2	22947.6	1.00209	0.515943	2	25077.4	1.10743	0.0323771	2				0.028112								0.721815	0.830152	0.401082	0.754915	0.551372	0.821099	1.10512	0.514867	0.826476	0.512438	0.109557	1.08364	0.028112	0.918272	0.99783
XKS1	P42826				0				0				0				0				0
TOP2	P06786	137313	0.968736	0.128529	2	152027	0.777778	0.15471	3	161554	1.12323	0.229386	2	158929	1.09358	0.0774276	2	163127	1.09671	0.00863982	2		0.242939	0.802879	0.132677	0.689068	0.869177	0.231511	1.44415	0.198913	0.897566	0.976201	0.886668	0.973606	0.20422	0.888066	0.505022	0.963658	1.00287	0.070802	0.963702	0.500495	0.392287	1.13211	0.132677	0.64144	0.725746
YCF1	P39109	157760	0.998912		1	165970	0.957302	0.126237	3	172634	1.08		1	175638	1.08054		1	182384	1.09116		1			0.958345					1.12817	0.131868		0.717856		1.0005					1.00982					1.09235
THO2	P53552	81480.2	0.580726		1				0	106558	0.751066		1	127556	0.88585		1	149895	1.01678		1													1.17946					1.1478					1.75088
MYO3	P36006	77775.4	0.713644		1	67907.2	0.889637	0.111898	3	89896.9	0.814984		1	87465.1	0.779771		1	108612	0.94164		1			1.24661					0.916087	0.125779		0.618026		0.956793					1.20759					1.31948
RSP5	P39940	369986	0.773171	0.0596669	3	396084	0.824698	0.159731	3	395191	0.815864	0.0545497	3	452989	0.919168	0.0253111	3	514112	1.01914	0.0734158	3		0.642747	1.06664	0.0771717	0.784481	0.681655	0.934627	0.989288	0.193684	0.934776	0.500923	0.0634685	1.12662	0.0668613	0.485226	0.943737	0.131028	1.10876	0.027537	0.993961	0.999968	0.011858	1.31813	0.0771717	0.706437	0.999987
CET1	O13297				0				0				0				0				0
TRP3	P00937	411125	1.12523	0.0533258	3	379295	1.00474	0.234808	3	383434	1.03016	0.0262442	3	354758	0.937606	0.0204434	3	357170	0.923128	0.011441	3		0.470017	0.89292	0.0473909	0.974374	0.977892	0.868977	1.0253	0.2337	0.870109	0.503529	0.00985423	0.910151	0.0254757	0.511148	0.999769	0.359703	0.984558	0.0218038	0.50282	0.630871	0.0187302	0.820388	0.0473909	0.744003	0.999931
PRO1	P32264	58413.8	0.905749	0.1778	2	208887	1.00967	0.210454	3	51799.1	0.796035	0.147197	2	55897.2	0.854313	0.124924	2	57539.8	0.92877	0.0731217	2		0.599883	1.11474	0.196301	0.680497	0.593335	0.277069	0.78841	0.208439	0.536562	0.732169	0.711986	1.07321	0.184913	0.742047	0.545203	0.557802	1.08715	0.146227	0.64743	0.596672	0.887618	1.02542	0.196301	0.889009	0.50504
NUP2	P32499	497373	0.933307	0.0553702	3	886795	0.873069	0.101173	3	516935	0.957896	0.0704831	3	559449	1.0179	0.103124	3	573366	1.02104	0.0506098	3		0.430387	0.935457	0.0593269	0.706665	0.755958	0.306553	1.09716	0.115882	0.497515	0.673289	0.457859	1.06265	0.0735812	0.64357	0.677599	0.965358	1.00308	0.10131	0.965382	0.500279	0.113328	1.094	0.0593269	0.518863	0.891287
IML2	P47031	97023.8	0.743768	0.0125571	2				0	128116	0.972937	0.00602032	2	147954	1.0978	0.0499311	2	124746	0.912813	0.0222329	2				0.016883								0.171029	1.12834	0.00618778	1	1	0.0799911	0.83149	0.0454828	0.963891	0.999897	0.0226837	1.22728	0.016883	1	1
GPA2	P10823	82121.1	0.70672	0.0793978	3				0	91166.4	0.751219	0.0513957	3	109249	0.889061	0.0327852	3	130038	1.00329	0.0593316	3				0.112347								0.0235612	1.18349	0.0684163	0.496982	0.993919	0.0587505	1.12848	0.0368762	0.907969	0.999721	0.00812137	1.41964	0.112347	0.513759	0.999911
TPS3	P38426	78633.3	0.603143	0.114231	3	42537.9	0.822956	0.141232	3	112486	0.866118	0.0924811	3	128114	0.981656	0.110498	3	117480	0.859896	0.130471	3		0.107154	1.36445	0.189394	0.635754	0.947617	0.684214	1.05245	0.171616	0.704023	0.527444	0.239293	1.1334	0.106777	0.589762	0.805989	0.286612	0.875964	0.112563	0.582796	0.760463	0.063404	1.42569	0.189394	0.613108	0.977152
UTP25	P40498	156332	0.92437	0.0376064	2	173368	1.12968	0.2037	3	185950	1.0865	0.0463267	2	176054	1.04046	0.0639177	2	174329	1.01469	0.100366	2		0.219349	1.22211	0.0406833	0.999998	1	0.75343	0.96177	0.180316	0.761238	0.5134	0.503385	0.957629	0.0426387	0.727492	0.725084	0.792784	0.975229	0.0614321	0.815854	0.546807	0.409498	1.09771	0.0406833	0.976032	0.985311
ARO7	P32178				0				0				0				0				0
COX13	P32799	944266	0.202292	0.038827	3	1.06739e+06	0.229677	0.0282048	3	1.32439e+06	0.278027	0.0324678	3	2.5928e+06	0.535047	0.063152	3	4.91966e+06	0.987113	0.0889071	3		0.383866	1.13537	0.191935	0.525255	0.62995	0.124742	1.21051	0.122802	0.596373	0.916325	0.00828852	1.92444	0.11678	0.992971	1	0.00292464	1.84491	0.118031	0.861776	1	0.00125628	4.87964	0.191935	1	1
NUP170	P38181	126198	0.682695		1				0	121403	0.648392		1	149047	0.781317		1	203468	1.0441		1													1.20501					1.33634					1.52939
GIM5	Q04493	124884	0.961297		1				0	143014	1.08766		1	141935	1.06153		1	169603	1.23354		1													0.975973					1.16204					1.28321
SKI3	P17883	107970	0.715044		1				0	125532	0.822166		1	142328	0.918458		1	127250	0.802065		1													1.11712					0.873274					1.1217
ECM29	P38737	688080	1.15601	0.30344	3	542258	1.30296	0.393066	3	658097	1.07529	0.317085	3	629097	1.05012	0.161909	3	560997	0.955432	0.054304	3		0.636905	1.12711	0.262488	0.690065	0.566098	0.480362	0.825271	0.301672	0.574038	0.591817	0.91034	0.976592	0.294882	0.91076	0.5019	0.421963	0.909829	0.154181	0.521515	0.593435	0.370724	0.826487	0.262488	0.497149	0.616142
NUP57	P48837	126087	0.794476		1	102471	0.881624	0.128215	3	126355	0.786623		1	144986	0.887625		1	186386	1.10967		1			1.10969					0.892244	0.145431		0.641329		1.1284					1.25015					1.39673
PMT1	P33775	443899	1.03957	0.101307	3	697179	1.23819	0.1457	3	496089	1.14012	0.0535915	3	490021	1.09466	0.0293094	3	469169	1.02937	0.1102	3		0.133148	1.19106	0.0974504	0.705749	0.951962	0.366938	0.920791	0.117672	0.497605	0.619877	0.285192	0.960127	0.0470053	0.478359	0.676557	0.414644	0.940361	0.026775	0.963186	0.975841	0.911791	0.99019	0.0974504	0.912455	0.503053
HEM1	P09950	258560	1.36865	0.180424	3	303462	1.31767	0.143651	3	236765	1.2426	0.205594	3	243656	1.25268	0.175633	3	206745	1.0318	0.0714101	3		0.722193	0.962748	0.131826	0.737433	0.523559	0.634587	0.943033	0.10902	0.696017	0.576101	0.951699	1.00811	0.165455	0.951786	0.500725	0.149152	0.823671	0.140206	0.460071	0.808436	0.0683797	0.753879	0.131826	0.494627	0.940155
PAN6	P40459				0				0				0				0				0
YNL208W	P40159	225183	0.413697	0.0642187	3	395668	0.494059	0.0521492	3	332403	0.592868	0.0820246	3	456389	0.805507	0.0494408	3	505824	0.850028	0.140864	3		0.170753	1.19425	0.155231	0.494262	0.806594	0.165848	1.2	0.105553	0.73825	0.943864	0.0263973	1.35866	0.138352	0.498197	0.99185	0.647849	1.05527	0.0613784	0.797081	0.693988	0.0193092	2.05471	0.155231	0.996735	1
HCR1	Q05775	626445	1.02252	0.124192	3	516698	0.956144	0.145929	3	605954	0.992304	0.109395	3	652595	1.03742	0.00872685	3	639821	0.990515	0.0181398	3		0.581631	0.935084	0.121456	0.652503	0.579325	0.74987	1.03782	0.152623	0.760611	0.518214	0.549449	1.04547	0.110244	0.595443	0.548864	0.029552	0.954784	0.00841204	0.98587	1	0.700312	0.968699	0.121456	0.713913	0.519674
CDC33	P07260	1.28624e+06	1.0393	0.0811983	3	1.34569e+06	1.12665	0.158439	3	1.4167e+06	1.12851	0.0780778	3	1.3135e+06	1.02811	0.102477	3	1.24464e+06	0.949827	0.149565	3		0.458215	1.08404	0.0781276	0.72297	0.75201	0.986606	1.00165	0.140628	0.986607	0.500042	0.25305	0.911035	0.0691865	0.621185	0.816631	0.501143	0.923855	0.0996746	0.649716	0.648772	0.42795	0.913908	0.0781276	0.709855	0.760468
SBA1	P28707	1.48316e+06	0.709383	0.046978	3	1.35148e+06	0.74587	0.129295	3	1.64853e+06	0.773681	0.0270125	3	1.86906e+06	0.861434	0.0189631	3	2.14979e+06	0.965103	0.0135734	3		0.682628	1.05143	0.0662238	0.791081	0.652924	0.747791	1.03729	0.173348	0.75599	0.513788	0.012896	1.11342	0.0349142	0.506685	0.999249	0.00226614	1.12035	0.0220134	0.548003	1	0.00722846	1.36048	0.0662238	0.832139	1
SOD2	P00447	779821	0.355703	0.0461024	3	692094	0.372457	0.0628167	3	1.13453e+06	0.509409	0.0276055	3	1.55963e+06	0.6885	0.0196926	3	2.26241e+06	0.975677	0.0205002	3		0.730087	1.0471	0.129609	0.754211	0.538361	0.0466863	1.3677	0.168655	0.508538	0.972536	0.00125476	1.35157	0.0541912	0.564897	1	6.33597e-05	1.4171	0.0286021	0.617351	1	0.000381952	2.74295	0.129609	0.931156	1
TFS1	P14306	309520	0.360447	0.0549286	3	186281	0.28944	0.0321143	3	800687	0.920358	0.063632	3	1.07554e+06	1.21593	0.129008	3	917882	1.01343	0.0675154	3		0.142319	0.803004	0.15239	0.461842	0.818588	0.000652494	3.17978	0.110953	0.999924	1	0.0395511	1.32115	0.0691384	0.973081	0.999999	0.0945685	0.833457	0.106098	0.465271	0.88815	0.000257437	2.81158	0.15239	0.769657	1
RPP1A	P05318	2.03939e+06	1.29939	0.10514	3	924209	1.51547	0.138596	3	1.81105e+06	1.12009	0.184363	3	2.01454e+06	1.20765	0.128706	3	1.6267e+06	0.955966	0.0613107	3		0.10281	1.16629	0.0809144	0.672382	0.961955	0.0452152	0.739106	0.0914541	0.718963	0.996618	0.541103	1.07817	0.164597	0.601746	0.563734	0.0585461	0.791595	0.106576	0.486975	0.951366	0.0138726	0.735701	0.0809144	0.530615	0.999301
GRX2	P17695	488497	0.486086	0.0463567	3	201947	0.531071	0.0498382	3	719289	0.706023	0.0324193	3	971820	0.936506	0.057751	3	1.07086e+06	1.00728	0.0219044	3		0.316466	1.09255	0.0953674	0.560294	0.71734	0.0104156	1.32943	0.0938447	0.521302	0.999752	0.00797274	1.32645	0.0459182	0.975941	1	0.156838	1.07557	0.0616665	0.4604	0.798887	0.000537007	2.07222	0.0953674	0.876462	1
TIM11	P81449	453828	0.34773	0.0275024	3	193108	0.464213	0.153016	3	549646	0.415725	0.0308809	3	855892	0.633677	0.023044	3	1.3153e+06	0.944471	0.0507273	3		0.317154	1.33498	0.0790913	0.999925	0.999993	0.640836	0.895548	0.329625	0.664428	0.529444	0.000886569	1.52427	0.0742822	0.559062	1	0.00315553	1.49046	0.0363656	0.999948	1	0.000322543	2.71611	0.0790913	0.999637	1
RVS161	P25343	107526	0.723229		1				0	142335	0.945164		1	164998	1.0754		1	155660	0.993145		1													1.13779					0.923513					1.37321
UBC13	P52490	202257	0.801698	0.0805237	3	155098	0.850837	0.177677	3	214494	0.840708	0.0142888	3	257302	0.991545	0.0546575	3	254551	0.95752	0.0274183	3		0.694167	1.06129	0.100441	0.764103	0.600839	0.930471	0.988095	0.208826	0.930639	0.500981	0.0341013	1.17942	0.0169962	1	1	0.407432	0.965685	0.0551236	0.519678	0.604474	0.0660617	1.19437	0.100441	0.51092	0.948944
NTF2	P33331	2.51518e+06	0.965539	0.111215	3	2.64757e+06	0.941746	0.117061	3	2.36207e+06	0.898724	0.016209	3	2.44868e+06	0.915509	0.044957	3	2.6309e+06	0.961382	0.0116045	3		0.811166	0.975358	0.115184	0.817371	0.513641	0.590697	0.954318	0.124302	0.625304	0.5392	0.593496	1.01868	0.0180355	0.798838	0.738897	0.214319	1.05011	0.049106	0.462488	0.733904	0.954411	0.995695	0.115184	0.954459	0.500422
PBI2	P0CT04	1.05116e+06	0.200743	0.0117872	3	938781	0.203713	0.0290011	3	1.7752e+06	0.334762	0.0143094	3	3.37377e+06	0.625342	0.0234266	3	5.14714e+06	0.930317	0.0619409	3		0.88121	1.0148	0.0587176	0.886678	0.518825	0.00649027	1.6433	0.142362	0.637898	0.999998	0.000191798	1.86802	0.0427449	0.992719	1	0.0071237	1.48769	0.0374621	0.999999	1	0.00177175	4.63437	0.0587176	1	1
GCV3	P39726	1.23231e+06	0.717666	0.0730827	3	1.48845e+06	0.839323	0.153641	3	1.36924e+06	0.785808	0.0253603	3	1.5085e+06	0.853183	0.0403046	3	1.82457e+06	1.00736	0.045093	3		0.307439	1.16952	0.101834	0.810643	0.90729	0.609317	0.936241	0.183053	0.639503	0.535354	0.0822973	1.08574	0.0322729	0.80421	0.993388	0.0118782	1.18071	0.0472403	0.636749	0.999942	0.00742523	1.40366	0.101834	0.546271	0.999971
YBR085C-A	O43137				0				0				0				0				0
NFS1	P25374				0				0				0				0				0
TMA10	Q06177	219751	0.719963	0.188266	2	97561	0.382102	0.0498768	3	309187	0.978557	0.0396925	2	265175	0.832742	0.107731	2	341941	1.02855	0.0761724	2		0.226261	0.530725	0.261493	0.780193	0.929593	0.0011276	2.56098	0.130533	0.981268	1	0.281381	0.850989	0.0405623	0.998785	0.999881	0.184679	1.23514	0.129369	0.738531	0.933082	0.226491	1.42861	0.261493	0.727437	0.90238
FMP41	P53889	205730	0.745229	0.0914621	2	155122	0.760754	0.0824716	3	239646	0.847477	0.0302813	2	253960	0.888593	0.0276693	2	295289	1.00614	0.0236087	2		0.864003	1.02083	0.12273	0.86687	0.508631	0.2063	1.114	0.108408	0.46443	0.744139	0.292992	1.04852	0.0357311	0.692105	0.836687	0.0467814	1.13228	0.0311383	0.961542	0.999993	0.136515	1.35011	0.12273	0.928185	0.996617
TIF34	P40217	311902	0.879668	0.04716	3	592360	0.971787	0.0985417	3	336288	0.93772	0.0530706	3	381735	1.0435	0.0990939	3	401066	1.07879	0.158335	3		0.244189	1.10472	0.0536112	0.843198	0.951116	0.633787	0.964944	0.101403	0.662117	0.534847	0.199846	1.1128	0.0565954	0.812642	0.955612	0.762801	1.03383	0.0949632	0.783466	0.536912	0.152683	1.22636	0.0536112	0.998368	0.999992
PRO3	P32263	229939	1.1416	0.19444	3	206981	1.07404	0.282145	3	206590	1.00873	0.0680769	3	207139	1.00335	0.0367128	3	201061	0.958555	0.0814112	3		0.751959	0.940818	0.170322	0.772485	0.53519	0.730822	0.939194	0.262695	0.740859	0.515931	0.911428	0.994659	0.0674875	0.91184	0.501889	0.453479	0.955359	0.0365904	0.768505	0.79725	0.24	0.839658	0.170322	0.463143	0.707665
SHB17	P36136	308673	0.813306	0.0725111	2	389450	1.0219	0.094172	3	372657	0.970211	0.0235669	2	382292	0.978523	0.124021	2	385366	0.964602	0.136115	2		0.0750092	1.25648	0.089156	0.83837	0.996895	0.446676	0.949416	0.0921535	0.534005	0.583287	0.940105	1.00857	0.0242905	0.945426	0.536217	0.924693	0.985774	0.126743	0.925398	0.503792	0.333568	1.18603	0.089156	0.922948	0.96488
MAP1	Q01662	473943	1.28135	0.027945	3	510573	1.22837	0.201853	3	462529	1.2364	0.036189	3	430257	1.13507	0.0630474	3	382393	0.980482	0.0272085	3		0.695126	0.95865	0.021809	0.975223	0.944029	0.951772	1.00654	0.164326	0.951829	0.500478	0.089556	0.918043	0.0292697	0.855068	0.995931	0.0356522	0.86381	0.0555452	0.530751	0.987365	0.000182229	0.765192	0.021809	0.578221	1
SMT3	Q12306	762349	0.888342	0.146051	3	576027	0.924884	0.140977	3	789715	0.904398	0.0997511	3	904153	1.01502	0.0613392	3	928732	1.01857	0.110341	3		0.770782	1.04114	0.164408	0.780892	0.518565	0.848294	0.97785	0.152426	0.850637	0.50634	0.191421	1.12232	0.110296	0.467047	0.762724	0.964096	1.0035	0.0604315	0.964186	0.501011	0.289967	1.1466	0.164408	0.500709	0.691038
RBG2	P53295	201572	1.02121	0.0816684	3	169967	1.15533	0.224079	3	199519	1.00921	0.0646374	3	199491	0.986514	0.0746445	3	230651	1.11906	0.104879	3		0.413965	1.13134	0.0799724	0.86795	0.903001	0.377212	0.873526	0.193952	0.500437	0.613403	0.711253	0.97751	0.0640474	0.735229	0.535913	0.156736	1.13436	0.0756649	0.681312	0.926623	0.275145	1.09582	0.0799724	0.609993	0.790627
PRE9	P23638	704045	1.11142	0.0657705	3	385549	0.902618	0.236363	3	670944	1.04444	0.0791443	3	672202	1.03027	0.101958	3	666618	1.00224	0.143269	3		0.262313	0.812131	0.059177	0.992046	0.99899	0.411711	1.15712	0.261864	0.516529	0.597831	0.859083	0.986442	0.0757771	0.862377	0.50958	0.797527	0.972792	0.0989623	0.808354	0.522329	0.321705	0.901768	0.059177	0.819495	0.906405
BRX1	Q08235	209200	0.898411	0.186338	2	119795	1.0685	0.307324	3	176465	0.748186	0.173945	2	200109	0.833425	0.209511	2	211018	0.85827	0.145504	2		0.497687	1.18932	0.207408	0.696352	0.698102	0.234576	0.700221	0.287622	0.497611	0.741104	0.702554	1.11393	0.232489	0.748582	0.567574	0.9044	1.02981	0.251386	0.905396	0.504231	0.833761	0.95532	0.207408	0.839333	0.513828
RET3	P53600	197741	0.730797	0.0412377	2	159238	0.972148	0.24056	3	238206	0.870935	0.0429234	2	269307	0.976744	0.0105356	2	294184	1.06759	0.0857191	2		0.221157	1.33026	0.0564284	1	1	0.544821	0.895887	0.247452	0.592891	0.550746	0.161163	1.12149	0.0492842	0.886601	0.987861	0.371663	1.09301	0.0107865	1	1	0.0701796	1.46085	0.0564284	1	1
RIP1	P08067	815374	0.241124	0.00687466	3	773335	0.280474	0.0262049	3	1.34792e+06	0.392416	0.0190556	3	2.59401e+06	0.741774	0.0571809	3	3.54938e+06	0.989572	0.0913986	3		0.113292	1.16319	0.0285109	0.999972	1	0.00521189	1.39912	0.0934306	0.524765	0.999994	0.00483308	1.89028	0.0485596	1	1	0.0229652	1.33406	0.0770868	0.886141	0.999996	0.00474225	4.10399	0.0285109	1	1
TOM22	P49334	353295	0.897145	0.0913881	3	526613	0.939506	0.170316	3	340425	0.853679	0.0710332	3	375327	0.930457	0.0786339	3	399874	0.966665	0.0628298	3		0.729037	1.04722	0.101865	0.767307	0.560909	0.485875	0.908647	0.181282	0.558074	0.571171	0.278465	1.08994	0.0832083	0.565241	0.75368	0.568545	1.03891	0.0845111	0.62354	0.560158	0.34584	1.07749	0.101865	0.508181	0.647721
MOT1	P32333				0	126726	1.17146	0.122029	3				0				0				0									0.104168
BI3	Q9ZZW7				0				0				0				0				0
URA1	P28272	631491	1.21896	0.124845	3	582952	1.04513	0.275632	3	528900	1.00948	0.0748226	3	521615	0.973485	0.0641339	3	486491	0.888996	0.069522	3		0.398072	0.857391	0.102419	0.788377	0.84589	0.846575	0.96589	0.26373	0.848455	0.505029	0.562105	0.964345	0.0741201	0.622362	0.565284	0.197189	0.91321	0.0658807	0.56223	0.825564	0.0258571	0.729306	0.102419	0.508831	0.993084
IDI1	P15496	81384.1	0.966597	0.181063	2	215242	1.30077	0.301423	3	73151.1	0.835226	0.057967	2	88414.1	0.978949	0.00575466	2	86482.3	0.945446	0.061292	2		0.219781	1.34573	0.18732	0.789586	0.937172	0.109347	0.642099	0.231726	0.493377	0.882657	0.173855	1.17208	0.0694028	0.900995	0.988382	0.580588	0.965776	0.00587841	1	1	0.897406	0.978117	0.18732	0.898443	0.504106
RTC3	P38804	28700.3	0.350307	0.112698	3				0	103579	1.12324	0.105327	3	117148	1.30607	0.0481927	3	100236	1.1156	0.0994862	3				0.321712								0.0773182	1.16277	0.0937708	0.477128	0.920056	0.0612179	0.854167	0.0368991	0.961584	0.999969	0.000978269	3.18464	0.321712	0.545474	1
MET13	P53128	532991	1.29649	0.0717746	3	856970	1.12276	0.150382	3	522946	1.24935	0.0855379	3	449531	1.0628	0.0593971	3	442891	1.02626	0.0525103	3		0.172966	0.866	0.0553608	0.88903	0.986113	0.290083	1.11275	0.133939	0.481181	0.674407	0.0421954	0.850685	0.0684659	0.482663	0.972586	0.470042	0.96562	0.0558871	0.575441	0.602297	0.00793543	0.791572	0.0553608	0.515099	0.999922
COX5A	P00424	503244	0.378945	0.0155162	2	471108	0.366134	0.0792559	3	602083	0.447948	0.0218998	2	871989	0.635244	0.00804751	2	1.38244e+06	0.984504	0.0189547	2		0.808674	0.966193	0.0409457	0.883645	0.669046	0.210257	1.22345	0.216467	0.461919	0.737824	0.0315378	1.41812	0.0488891	0.999997	1	0.00970462	1.5498	0.0126684	1	1	0.0010171	2.59801	0.0409457	1	1
RPS30A	P0CX33	2.11994e+06	1.49445	0.0509011	3	2.06277e+06	1.53941	0.286529	3	1.9058e+06	1.32749	0.0420277	3	1.58342e+06	1.08463	0.0501043	3	1.53359e+06	1.02512	0.0286022	3		0.812764	1.03008	0.03406	0.894094	0.688224	0.328073	0.862333	0.186129	0.482451	0.640907	0.00332665	0.817054	0.0316596	0.705264	1	0.166804	0.945134	0.046195	0.461582	0.787423	0.000621098	0.685949	0.03406	0.739996	1
RPS30B	P0CX34	2.11994e+06	1.49445	0.0509011	3	2.06277e+06	1.53941	0.286529	3	1.9058e+06	1.32749	0.0420277	3	1.58342e+06	1.08463	0.0501043	3	1.53359e+06	1.02512	0.0286022	3		0.812764	1.03008	0.03406	0.894094	0.688224	0.328073	0.862333	0.186129	0.482451	0.640907	0.00332665	0.817054	0.0316596	0.705264	1	0.166804	0.945134	0.046195	0.461582	0.787423	0.000621098	0.685949	0.03406	0.739996	1
RFC3	P38629	133479	0.870028		1				0	136228	0.877311		1	151311	0.958263		1	158460	0.97591		1													1.09227					1.01842					1.1217
SSF2	Q12153	22149.1	0.78699		1				0	20055.9	0.704077		1	21668.4	0.748053		1	27880.6	0.936021		1													1.06246					1.25128					1.18937
YPT31	P38555	401248	1.23685	0.244317	3	450625	1.11698	0.317209	3	355655	1.11651	0.0706934	3	338767	1.06243	0.0372276	3	361817	1.14054	0.135233	3		0.633111	0.903081	0.197531	0.688021	0.567732	0.998224	0.999582	0.283988	0.998224	0.500001	0.324873	0.951559	0.0633163	0.488589	0.649139	0.424863	1.07353	0.0350401	0.95188	0.965929	0.590838	0.922132	0.197531	0.630386	0.544832
CWH41	P53008	62618.3	0.664735		1				0	67553.1	0.708531		1	80224.7	0.827464		1	87530.6	0.877965		1													1.16786					1.06103					1.32077
CAB4	P53332	154961	0.812358	0.191164	3				0	163177	0.852491	0.159255	3	185007	0.951935	0.13402	3	205197	1.05412	0.0445674	3				0.23532								0.455724	1.11665	0.186812	0.565285	0.605049	0.316954	1.10734	0.140787	0.479421	0.648282	0.153936	1.2976	0.23532	0.471419	0.810489
WRS1	Q12109	706273	1.07839	0.0870656	3	788965	1.1444	0.195842	3	717429	1.07667	0.0146914	3	712754	1.05557	0.0425386	3	639876	0.923415	0.0208296	3		0.633643	1.06121	0.080737	0.751292	0.646899	0.610355	0.940823	0.171132	0.640066	0.534864	0.487496	0.980398	0.0136451	0.851345	0.857198	0.0181576	0.874803	0.0402992	0.556236	0.998682	0.0837911	0.856294	0.080737	0.514995	0.927295
ATP17	Q06405	456944	0.287279	0.0498643	3	338148	0.28845	0.0456458	3	587444	0.367661	0.037592	3	1.04281e+06	0.640107	0.0596857	3	1.63894e+06	0.988803	0.0166047	3		0.977518	1.00408	0.173574	0.977527	0.500167	0.0835394	1.27461	0.158245	0.497092	0.919972	0.00467719	1.74102	0.102246	0.938299	1	0.00634065	1.54475	0.0932433	0.859267	1	0.000644678	3.44196	0.173574	0.98507	1
THO1	P40040				0				0				0				0				0
ALT1	P52893	136848	0.530098	0.0182675	2				0	174070	0.68157	0.0297902	2	210686	0.81312	0.0383627	2	259677	0.983178	0.0662007	2				0.0344606								0.0679505	1.19301	0.0437083	0.98842	0.999997	0.115799	1.20914	0.0471796	0.997779	0.999998	0.0502114	1.85471	0.0344606	1	1
POX1	P13711	265343	0.290633	0.0356136	3	103770	0.234574	0.014861	3	293314	0.321529	0.0246477	3	481373	0.51944	0.0302902	3	903885	0.97641	0.0614685	3		0.0966482	0.807115	0.122538	0.472624	0.889086	0.0107872	1.37069	0.0633532	0.938545	1	0.00111375	1.61553	0.0766577	0.750166	1	0.00158619	1.87974	0.0583132	0.999814	1	0.000314717	3.3596	0.122538	0.997141	1
VAR1	P02381	54458.6	0.646416	0.161259	2				0	67341.2	0.789424	0.0473093	2	70237.3	0.810391	0.0280779	2	101706	1.14275	0.0915604	2				0.249467								0.654421	1.02656	0.0599289	0.697758	0.555981	0.0991077	1.41012	0.0346474	1	1	0.0897962	1.76782	0.249467	0.906906	0.998526
URB1	P34241				0				0				0				0				0
CPR5	P35176	129092	0.761773	0.0431308	3	85928.7	0.906319	0.0876519	3	152156	0.895018	0.0599298	3	172756	0.991179	0.0379224	3	189437	1.05042	0.0651962	3		0.0854344	1.18975	0.056619	0.937426	0.999508	0.863825	0.987531	0.096712	0.865489	0.504998	0.0906285	1.10744	0.0669594	0.46781	0.89546	0.261255	1.05977	0.0382599	0.736855	0.886514	0.00492099	1.37891	0.056619	0.904621	1
HAP1	P0CE41				0				0				0				0				0
MRP20	P32387	164295	0.645746	0.0605409	2				0	189464	0.732907	0.128979	2	219427	0.840179	0.0409529	2	240550	0.899766	0.0594998	2				0.0937533								0.438338	1.14637	0.175983	0.62008	0.671053	0.376407	1.07092	0.0487431	0.794	0.861766	0.0515811	1.39337	0.0937533	0.965359	0.999991
DSK2	P48510	152904	0.907885		1				0	175418	1.02909		1	205803	1.18729		1	194255	1.08982		1													1.15373					0.917902					1.20039
CDC39	P25655	77251.1	0.843548		1				0	92558.8	0.998592		1	86943.2	0.922431		1	110522	1.14031		1													0.923731					1.2362					1.3518
UTH1	P36135	101205	1.52744		1				0	74434.1	1.10994		1	73024	1.07083		1	48152.1	0.686665		1													0.964764					0.641248					0.449554
CTA1	P15202	1.0228e+06	0.367742	0.0286524	3	403744	0.263306	0.0324842	3	1.08877e+06	0.388142	0.0136618	3	1.77239e+06	0.617805	0.0507846	3	2.94237e+06	0.997763	0.113234	3		0.01442	0.716009	0.0779146	0.642297	0.999864	0.0119172	1.47411	0.12337	0.641961	0.999947	0.0115274	1.5917	0.035198	1	1	0.0159259	1.61501	0.0822017	0.998345	1	0.00756338	2.71322	0.0779146	1	1
PDX3	P38075	385773	0.631344	0.015674	3	490897	0.716244	0.0875084	3	492761	0.799699	0.0448481	3	529830	0.839113	0.0331879	3	607837	0.933974	0.0801892	3		0.232429	1.13448	0.0248264	0.999999	1	0.23841	1.11652	0.122177	0.46614	0.711761	0.293537	1.04929	0.0560813	0.499479	0.686746	0.166089	1.11305	0.0395512	0.949597	0.996684	0.0194603	1.47934	0.0248264	1	1
MRP7	P12687	155685	0.645558	0.0361374	2	125647	0.636261	0.0575991	3	184770	0.756298	0.0494662	2	227053	0.918113	0.0224728	2	255228	1.00194	0.0519624	2		0.838882	0.985599	0.0559785	0.846538	0.519606	0.102724	1.18866	0.0905275	0.682326	0.96465	0.0932207	1.21396	0.0654057	0.937688	0.999315	0.227713	1.0913	0.0244772	0.997918	0.999909	0.0212186	1.55205	0.0559785	0.999999	1
GLC3	P32775				0				0				0				0				0
NNR1	P40165	173167	0.568394	0.0353631	2				0	207308	0.672209	0.0402268	2	247867	0.794918	0.00956425	2	292573	0.934887	0.119917	2				0.0622158								0.129393	1.18255	0.0598427	0.946588	0.998364	0.345359	1.17608	0.0120317	1	1	0.122108	1.64479	0.0622158	1	1
PPN1	Q04119	86893.6	0.7094	0.0841667	3	164326	0.842698	0.0709125	3	98618.3	0.802645	0.143944	3	111863	0.888173	0.203363	3	132126	1.02072	0.103127	3		0.105906	1.1879	0.118645	0.500485	0.891134	0.69546	0.952471	0.0841494	0.756229	0.587732	0.587448	1.10656	0.179337	0.672346	0.596133	0.388962	1.14924	0.228968	0.511708	0.613314	0.0167296	1.43886	0.118645	0.694331	0.999894
MAS2	P11914	113263	0.859834	0.0909266	3				0	119369	0.917007	0.0662729	3	138361	1.03688	0.0646669	3	150258	1.04904	0.151052	3				0.105749								0.0884462	1.13072	0.0722709	0.540412	0.931752	0.906917	1.01173	0.0623671	0.909337	0.510571	0.152096	1.22004	0.105749	0.777857	0.964361
IRC24	P40580	103013	0.588477		1				0	134669	0.760814		1	163323	0.909124		1	212140	1.1534		1													1.19494					1.26869					1.95997
HTL1	Q9URQ5	93170.3	1.13694	0.186336	3				0	92488.3	1.03545	0.0426819	3	90529.9	1.04137	0.0926115	3	84752.4	0.92358	0.0565257	3				0.163893								0.926552	1.00572	0.0412208	0.927603	0.505793	0.147992	0.886887	0.0889322	0.463799	0.812597	0.178148	0.812341	0.163893	0.462011	0.774153
TIM44	Q01852	193923	0.730299	0.0448745	3	252313	0.858407	0.136521	3	207669	0.773282	0.0191795	3	239969	0.878015	0.044182	3	273938	0.979208	0.024231	3		0.240785	1.17542	0.0614468	0.976079	0.996642	0.393176	0.900834	0.15904	0.506372	0.604781	0.0385322	1.13544	0.0248027	0.994353	1	0.0380371	1.11525	0.0503204	0.493425	0.979726	0.00316314	1.34083	0.0614468	0.651582	1
RKR1	Q04781				0	46534.1	1.29292	0.17531	3				0				0				0									0.135592
NAN1	Q02931	112029	1.12956	0.135035	2	288655	0.880817	0.117474	3	108544	1.16882	0.358659	2	104858	0.989162	0.0248949	2	105338	0.965912	0.0193352	2		0.167138	0.779788	0.119547	0.721957	0.93666	0.451766	1.32698	0.133369	0.983555	0.987357	0.607424	0.846289	0.306854	0.66751	0.570388	0.41208	0.976496	0.0251676	0.635065	0.705162	0.331749	0.855123	0.119547	0.671874	0.794799
BI2	P03873				0				0				0				0				0
RLP7	P40693	339197	1.36531	0.124212	3	356406	1.41238	0.217281	3	264409	1.05183	0.114727	3	265583	1.03611	0.0863973	3	266657	1.00399	0.0776252	3		0.764871	1.03448	0.0909773	0.787937	0.541576	0.0836085	0.744724	0.15384	0.468132	0.906289	0.859452	0.985046	0.109073	0.861391	0.505648	0.657275	0.969004	0.0833866	0.688154	0.540064	0.0187296	0.735357	0.0909773	0.506462	0.997234
SLA2	P33338	202056	0.825595	0.0627141	3	205344	0.828236	0.13167	3	215700	0.871639	0.0465052	3	228160	0.906163	0.0332573	3	248062	0.95958	0.0285851	3		0.977032	1.0032	0.0759623	0.977062	0.500536	0.634643	1.0524	0.158977	0.660444	0.531783	0.360324	1.03961	0.0533538	0.515753	0.64179	0.10408	1.05895	0.0367013	0.504748	0.895791	0.048285	1.16229	0.0759623	0.501928	0.969151
GDH2	P33327	695470	0.472561	0.014354	3	55239.8	0.5173	0.0836179	3	797512	0.535848	0.0136612	3	1.31064e+06	0.862557	0.0537762	3	1.55282e+06	0.99843	0.0607913	3		0.452823	1.09467	0.030375	0.998203	0.998732	0.739378	1.03586	0.161643	0.748349	0.51465	0.00620794	1.6097	0.0254945	1	1	0.0449307	1.15752	0.0623451	0.61659	0.989963	0.00299375	2.11281	0.030375	1	1
VAC8	P39968	235080	0.677813	0.0319171	3	235881	0.812728	0.115783	3	288962	0.822566	0.0329518	3	346961	0.971254	0.026555	3	370448	1.01241	0.0320296	3		0.174109	1.19905	0.0470884	0.999004	0.999992	0.898785	1.0121	0.142462	0.899327	0.502177	0.0042499	1.18076	0.0400598	0.52412	0.999998	0.164284	1.04237	0.027341	0.606371	0.883812	0.000213628	1.49364	0.0470884	0.592718	1
CIS3	P47001	236264	2.05501		1	135611	1.3077	0.425144	3	142905	1.22925		1	147911	1.2536		1	132626	1.09791		1			0.636347					0.940004	0.325108		0.510185		1.01981					0.875806					0.534258
YPT6	Q99260	132491	0.877847		1				0	140665	0.920843		1	137954	0.888098		1	142450	0.8918		1													0.96444					1.00417					1.01589
YLR413W	Q06689				0				0				0				0				0
PDX1	P16451	336977	0.57447	0.00897318	3	273047	0.664205	0.041441	3	398624	0.671819	0.0230931	3	509682	0.84407	0.0328778	3	635952	1.02852	0.03718	3		0.0584504	1.1562	0.0156199	1	1	0.798372	1.01146	0.0623918	0.803261	0.510097	0.0026658	1.25639	0.034374	0.873983	1	0.00315263	1.21853	0.0389515	0.662122	1	0.00136944	1.79039	0.0156199	1	1
EDE1	P34216	119216	0.91624	0.154801	3	23246.3	0.835158	0.132466	3	135801	1.00968	0.128448	3	127026	0.914862	0.0418882	3	139197	0.982727	0.0731459	3		0.52939	0.911506	0.168953	0.603218	0.576433	0.176779	1.20897	0.158612	0.53141	0.825598	0.329328	0.906089	0.127217	0.483209	0.640444	0.252522	1.07418	0.0457864	0.748606	0.898623	0.551677	1.07256	0.168953	0.601174	0.552765
PRC1	P00729	377007	0.69408		1				0	450918	0.819575		1	580590	1.03575		1	652900	1.14019		1													1.26377					1.10084					1.64274
VPS4	P52917				0				0				0				0				0
SDA1	P53313				0				0				0				0				0
OLE1	P21147	232511	2.11733	0.212293	2	252308	1.82864	0.27231	3	123632	1.12076	0.152996	2	169415	1.48987	0.0882359	2	114784	1.00194	0.153304	2		0.283754	0.86365	0.100264	0.68382	0.837255	0.0340978	0.612893	0.148914	0.567446	0.992035	0.126866	1.32934	0.136511	0.831541	0.985781	0.084859	0.672497	0.0592238	0.999761	1	0.0329304	0.473206	0.100264	0.986579	1
FSF1	Q12029	418520	0.880013	0.0517203	3	204131	0.953752	0.111672	3	437911	0.912151	0.0614698	3	446543	0.913852	0.0552607	3	501228	0.996502	0.0599793	3		0.380034	1.08379	0.0587721	0.787065	0.854463	0.610118	0.956382	0.117088	0.6444	0.540233	0.973292	1.00186	0.06739	0.973308	0.500231	0.154538	1.09044	0.0604701	0.56751	0.871517	0.064793	1.13237	0.0587721	0.620463	0.977444
VPS5	Q92331				0				0				0				0				0
NOP10	Q6Q547	531939	1.05822		1				0	583581	1.14705		1	613605	1.18603		1	561933	1.05625		1													1.03399					0.890579					0.998142
SSS1	P35179	432799	1.29807	0.0756744	2	449405	1.17969	0.306564	3	391837	1.1658	0.000486932	2	373152	1.09156	0.0225948	2	351239	1.00074	0.0354133	2		0.579022	0.908802	0.0582976	0.914208	0.886997	0.944614	0.98823	0.259869	0.944699	0.500619	0.134803	0.936318	0.000417679	1	1	0.112593	0.916796	0.0206995	0.992286	0.999978	0.0715366	0.770945	0.0582976	0.970911	0.999965
POM152	P39685				0				0				0				0				0
SPT6	P23615	353346	0.766248		1	128556	0.694358	0.106768	3	394355	0.845729		1	405074	0.85594		1	474489	0.979302		1			0.906179					1.218	0.153765		0.85244		1.01207					1.14412					1.27805
RET2	P43621	151486	1.10968	0.0244523	3				0	128031	0.924982	0.0353835	3	136736	0.979461	0.0324309	3	146566	1.00233	0.193343	3				0.0220354								0.121265	1.0589	0.0382532	0.519108	0.881582	0.857671	1.02335	0.033111	0.90143	0.62992	0.438037	0.903259	0.0220354	0.999993	0.999997
AIM10	P39965	123032	0.751166		1				0	124824	0.753691		1	137724	0.819347		1	172159	1.00039		1													1.08711					1.22096					1.33178
CAR2	P07991	123931	0.743037	0.0585283	3				0	147120	0.859272	0.104791	3	158743	0.938859	0.0974692	3	165082	0.968138	0.0429776	3				0.0787689								0.390251	1.09262	0.121954	0.550685	0.647324	0.669278	1.03118	0.103817	0.689186	0.526538	0.00738783	1.30295	0.0787689	0.516364	0.999947
TIM23	P32897				0				0				0				0				0
PAN1	P32521	92387.9	0.808769	0.0729918	3	89168.6	0.8201	0.159874	3	102252	0.878185	0.0591738	3	107787	0.911211	0.0605087	3	111895	0.947062	0.0294186	3		0.918605	1.01401	0.0902505	0.920055	0.507229	0.603445	1.07083	0.194945	0.636537	0.538346	0.536197	1.03761	0.0673819	0.618347	0.585847	0.426329	1.03934	0.0664047	0.528021	0.595649	0.0659158	1.17099	0.0902505	0.495351	0.94385
CYC8	P14922				0	56488.9	0.735755	0.112101	3				0				0				0									0.152361
MRPL11	P36521	129872	0.57574		1				0	162336	0.711707		1	208186	0.899295		1	244031	1.02962		1													1.26358					1.14492					1.78834
UTP15	Q04305	243636	0.844083	0.0261166	2				0	281644	0.947956	0.0739467	2	283881	0.938128	0.0787115	2	332124	1.07352	0.0662957	2				0.0309408								0.909414	0.989632	0.0780065	0.910599	0.505309	0.207515	1.14432	0.0839028	0.733884	0.917355	0.0936724	1.27182	0.0309408	1	1
GPA1	P08539				0				0				0				0				0
ALO1	P54783	492865	0.688153	0.00753757	3	183284	0.672434	0.062859	3	578895	0.802996	0.068531	3	640140	0.876582	0.0577476	3	755066	1.00309	0.0379702	3		0.708035	0.977158	0.0109533	0.98625	0.964773	0.072315	1.19416	0.0934798	0.587172	0.964016	0.229984	1.09164	0.0853442	0.504859	0.751375	0.0414793	1.14431	0.0658782	0.481642	0.973297	0.00366264	1.45765	0.0109533	1	1
YHR112C	P38716	34302.3	0.726164		1				0	31651.8	0.662027		1	34795.9	0.715702		1	36326.7	0.726619		1													1.08108					1.01525					1.00063
FRA1	Q07825	44211.2	0.604332		1				0	67070.6	0.906671		1	58034.7	0.772984		1	72554	0.943898		1													0.852552					1.22111					1.56189
ARP2	P32381	116874	0.781253	0.0552096	3	91597.3	0.928797	0.0936231	3	136725	0.908801	0.0372936	3	138947	0.892817	0.0996665	3	154952	0.999291	0.0703117	3		0.0937143	1.18885	0.070668	0.834881	0.993723	0.756798	0.978471	0.1008	0.764622	0.513596	0.814298	0.982412	0.041036	0.837625	0.552557	0.21285	1.11926	0.111632	0.480198	0.749602	0.0150728	1.27909	0.070668	0.727311	0.999968
RSM19	P53733	251363	0.776034	0.0575002	3	135886	0.786523	0.0793433	3	275354	0.84853	0.0404912	3	324453	0.978462	0.0057075	3	340853	1.00711	0.0397532	3		0.86276	1.01352	0.074095	0.866096	0.509954	0.315001	1.07884	0.100879	0.484544	0.654502	0.0288509	1.15313	0.0477193	0.705971	0.999119	0.33785	1.02928	0.00583313	0.999999	1	0.00654096	1.29776	0.074095	0.52596	0.999978
AYR1	P40471	163931	1.07376	0.570478	2				0	127753	0.770039	0.214246	2	191911	1.10946	0.202741	2	187197	0.978791	0.102278	2				0.531289								0.245562	1.44079	0.278228	0.728678	0.891247	0.525985	0.882219	0.182738	0.633653	0.611103	0.853238	0.911553	0.531289	0.856209	0.508305
ARP7	Q12406	140808	0.818306	0.0345761	3	179712	0.960094	0.179298	3	172504	0.97983	0.0901258	3	166508	0.940406	0.053215	3	174670	0.962133	0.0539134	3		0.303011	1.17327	0.0422532	0.999833	0.999985	0.875748	1.02056	0.186751	0.876859	0.503648	0.557427	0.959764	0.0919811	0.608235	0.554623	0.645403	1.0231	0.0565873	0.683331	0.547935	0.0238943	1.17576	0.0422532	0.867187	0.999989
IMA1	P53051				0				0				0				0				0
HEM12	P32347	2.46631e+06	1.05886		1				0	2.48708e+06	1.05498		1	2.11774e+06	0.883395		1	2.17724e+06	0.88321		1													0.837356					0.999791					0.834117
OAC1	P32332	426188	1.08446	0.106573	3	339328	0.996957	0.11505	3	419268	1.05849	0.0316543	3	408277	1.01333	0.0295163	3	388844	0.943277	0.0313152	3		0.388866	0.919313	0.0982732	0.572047	0.667522	0.455223	1.06172	0.115401	0.537953	0.579411	0.14541	0.957343	0.0299052	0.522378	0.85464	0.0480337	0.930865	0.0291279	0.582988	0.98404	0.139797	0.869813	0.0982732	0.470107	0.827619
MAK5	P38112	78689.3	0.824358	0.0488544	2	68678.9	0.86746	0.151802	3	80440.8	0.833496	0.0811284	2	95235.1	0.970853	0.131969	2	91226.1	0.901717	0.0233116	2		0.683436	1.05229	0.0592636	0.815486	0.687895	0.767143	0.960846	0.174996	0.775382	0.5149	0.357774	1.1648	0.0973351	0.851448	0.91255	0.592841	0.928789	0.135931	0.659848	0.576458	0.228615	1.09384	0.0592636	0.709559	0.891077
YOL057W	Q08225	92660.3	0.821966	0.0224135	3	112354	0.845906	0.0971641	3	96834.6	0.862578	0.027527	3	105944	0.944374	0.124144	3	117855	1.02655	0.101896	3		0.714438	1.02913	0.0272682	0.872124	0.749541	0.798476	1.01971	0.114864	0.802746	0.508818	0.372213	1.09483	0.0319125	0.994424	0.9978	0.42734	1.08702	0.131456	0.551305	0.61642	0.0674854	1.2489	0.0272682	1	1
SDS22	P36047	194575	0.694447	0.0238589	3	127982	0.757655	0.097265	3	253214	0.897169	0.0512922	3	274485	0.953516	0.044391	3	293393	0.999791	0.125449	3		0.377838	1.09102	0.0343568	0.985514	0.993224	0.114476	1.18414	0.128376	0.461547	0.856642	0.225018	1.06281	0.0571712	0.508799	0.759383	0.597268	1.04853	0.046555	0.802949	0.741155	0.047545	1.43969	0.0343568	1	1
GCD2	P12754	195957	0.763423	0.0123339	2				0	221596	0.839798	0.108612	2	240274	0.922572	0.074301	2	239407	0.875549	0.0922942	2				0.016156								0.477954	1.09856	0.129331	0.629724	0.648177	0.633371	0.949031	0.0805368	0.720066	0.607577	0.331611	1.14687	0.016156	1	1
GSH2	Q08220	289612	1.11315	0.0913919	2				0	285485	1.07985	0.0517568	2	294980	1.08732	0.0321842	2	275346	0.990348	0.0167863	2				0.0821023								0.881063	1.00692	0.0479295	0.882886	0.506252	0.0967182	0.910815	0.0295995	0.907194	0.998116	0.300551	0.889683	0.0821023	0.693917	0.832837
NOG2	P53742	83048.4	1.52369		1	395776	1.19772	0.231976	3	67026.8	1.21501		1	59892.1	1.06765		1	63798	1.10597		1			0.786067					1.01443	0.193681		0.501675		0.878715					1.03589					0.725847
PHO3	P24031				0				0				0				0				0
PHO5	P00635				0				0				0				0				0
PHO11	P35842				0				0				0				0				0
PHO12	P38693				0				0				0				0				0
RPN5	Q12250	182919	0.811399	0.0333157	3				0	165621	0.714136	0.0395663	3	199958	0.840029	0.0775938	3	238394	0.984915	0.072459	3				0.0410595								0.0881685	1.17629	0.0554045	0.919773	0.999018	0.0776482	1.17248	0.0923704	0.5281	0.940185	0.0366008	1.21385	0.0410595	0.988897	1
GSY2	P27472	98232.3	0.560065	0.0760291	2				0	155868	0.989511	0.137206	2	176014	1.10905	0.172422	2	179126	1.06899	0.0962233	2				0.13575								0.52664	1.12081	0.138661	0.704552	0.68421	0.807541	0.963884	0.155469	0.814968	0.516045	0.0313598	1.90869	0.13575	0.999345	1
ATP18	P81450	520632	0.517087	0.0697396	3	503436	0.538881	0.0901522	3	589499	0.579702	0.0546815	3	826317	0.799513	0.0592418	3	1.04086e+06	0.98065	0.0288574	3		0.758121	1.04215	0.13487	0.774482	0.528659	0.546513	1.07575	0.167295	0.601579	0.558291	0.00929858	1.37918	0.0943269	0.619418	0.999978	0.0190121	1.22656	0.0740974	0.554114	0.998408	0.00294427	1.89649	0.13487	0.804874	1
MEX67	Q99257	124103	1.00264	0.0797798	2	233079	0.960394	0.144724	3	133153	1.05279	0.00584693	2	126183	0.981268	0.00174449	2	134044	1.02607	0.0712717	2		0.703463	0.95787	0.0795701	0.756329	0.577968	0.384023	1.09621	0.150692	0.502458	0.609254	0.0243983	0.932064	0.00555375	1	1	0.537326	1.04566	0.00177779	1	1	0.786353	1.02337	0.0795701	0.799298	0.525405
YOP1	Q12402	251580	0.836857	0.0358475	2	213729	1.05669	0.302178	3	241366	0.803181	0.131417	2	266915	0.854923	0.0447607	2	293861	0.915332	0.0967857	2		0.334319	1.26269	0.0428359	1	1	0.294364	0.760093	0.285967	0.484701	0.673454	0.677412	1.06442	0.163621	0.710185	0.544727	0.535748	1.07066	0.0523564	0.851887	0.834463	0.445145	1.09377	0.0428359	0.965136	0.97319
RRP3	P38712	248906	1.33145	0.355162	3	200313	1.20695	0.347006	3	232491	1.18524	0.123145	3	214034	1.09037	0.197975	3	207894	1.03452	0.185093	3		0.686485	0.906491	0.266747	0.71213	0.535795	0.92629	0.982012	0.287506	0.926505	0.501181	0.526883	0.91996	0.103899	0.672715	0.650864	0.739231	0.948773	0.181567	0.753595	0.523486	0.288952	0.776983	0.266747	0.477715	0.6725
APM1	Q00776				0				0				0				0				0
PRS4	P38063				0				0				0				0				0
RAD51	P25454				0				0				0				0				0
MRPL23	Q12487				0				0				0				0				0
SIS2	P36024	54504.7	0.370848		1	55237.1	0.367902	0.0577562	3	66126.5	0.444532		1	102791	0.679532		1	151774	0.975731		1			0.992055					1.20829	0.156988		0.828189		1.52865					1.43589					2.63108
CPA1	P07258	282153	3.27	0.337438	3	379561	2.62643	0.328298	3	167026	1.90166	0.210789	3	117815	1.3176	0.137444	3	95194.6	1.04199	0.0279036	3		0.0770605	0.803188	0.103192	0.541173	0.945476	0.0406265	0.724048	0.124998	0.48217	0.974501	0.0213068	0.692868	0.110845	0.498348	0.995498	0.0684689	0.790825	0.104314	0.546288	0.956912	0.00724724	0.318651	0.103192	0.946117	1
UGA1	P17649	272979	0.603376		1				0	377883	0.82602		1	406837	0.876231		1	436381	0.918003		1													1.06079					1.04767					1.52145
SEH1	P53011	173689	0.837149	0.0464983	3	189655	0.849319	0.165538	3	190779	0.918135	0.0355962	3	213260	0.986462	0.0782335	3	219061	0.98579	0.0821617	3		0.912271	1.01454	0.0555436	0.91664	0.520277	0.548959	1.08103	0.194906	0.595678	0.549602	0.268488	1.07442	0.0387701	0.853045	0.947024	0.992306	0.999319	0.0793072	0.992307	0.500022	0.0680589	1.17756	0.0555436	0.884676	0.999075
SNF1	P06782	249332	0.762811	0.080488	3	141101	0.85836	0.133525	3	304904	0.917116	0.0547415	3	341976	1.0152	0.0913325	3	380581	1.09979	0.0708722	3		0.360213	1.12526	0.105515	0.687329	0.787246	0.537513	1.06845	0.155558	0.590346	0.555237	0.201307	1.10695	0.0596887	0.751108	0.929167	0.277702	1.08332	0.0899646	0.501008	0.702567	0.00579263	1.44176	0.105515	0.533194	0.999991
EMG1	Q06287	270314	1.10431	0.0613828	3	302006	1.07344	0.277525	3	242770	0.983058	0.115561	3	251178	0.997753	0.0603754	3	268772	1.04178	0.0886952	3		0.866762	0.972046	0.0555846	0.889507	0.570904	0.642553	0.915799	0.258537	0.667334	0.531051	0.857644	1.01495	0.117553	0.859334	0.504862	0.521416	1.04413	0.0605113	0.655416	0.637563	0.378618	0.943373	0.0555846	0.638393	0.733369
PUB1	P32588	294941	0.935589	0.0649693	3	387987	0.976903	0.166755	3	304753	0.958839	0.0153916	3	302563	0.931186	0.105951	3	308849	0.93013	0.109754	3		0.719879	1.04416	0.0694421	0.789433	0.608491	0.868773	0.981509	0.170698	0.869908	0.503533	0.696823	0.97116	0.0160523	0.968217	0.929909	0.99101	0.998866	0.113781	0.991011	0.50003	0.945237	0.994165	0.0694421	0.945526	0.502129
YPD1	Q07688	27958.9	1.02192	0.144879	2				0	29003.6	1.06417	0.0647178	2	28113.3	1.00819	0.00143665	2	22178.4	0.783775	0.092997	2				0.141771								0.436185	0.947392	0.0608151	0.630242	0.682146	0.181391	0.777408	0.00142498	1	1	0.211159	0.766962	0.141771	0.710872	0.90329
TMA20	P89886				0				0				0				0				0
GRX4	P32642	503325	0.953242		1				0	499040	0.934683		1	510147	0.941432		1	526839	0.949626		1													1.00722					1.0087					0.996207
GRX3	Q03835				0				0				0				0				0
MRI1	Q06489	155614	0.871324	0.0667498	3	157886	0.900741	0.126943	3	170107	0.940453	0.0679363	3	176667	0.960983	0.0630115	3	200647	1.06399	0.0982308	3		0.745702	1.03376	0.0766073	0.778618	0.555398	0.66491	1.04409	0.140931	0.686678	0.528718	0.720794	1.02183	0.0722378	0.738228	0.526849	0.213064	1.10719	0.0655698	0.709886	0.901512	0.0559256	1.22111	0.0766073	0.778674	0.997
RDL2	Q08742	171046	0.632514	0.0752963	3	322039	0.798297	0.105716	3	197818	0.727214	0.0876233	3	226793	0.811972	0.0245542	3	279337	0.980398	0.0634576	3		0.0986068	1.2621	0.119043	0.712025	0.974088	0.422217	0.910958	0.132427	0.550045	0.619646	0.231156	1.11655	0.120492	0.462636	0.716302	0.03128	1.20743	0.0302402	0.999565	1	0.00395987	1.55	0.119043	0.528558	0.999999
PHB1	P40961	507384	0.661572	0.0533917	3	493277	0.687931	0.0947292	3	592233	0.770698	0.0644469	3	677965	0.866628	0.0616123	3	807639	0.988501	0.018569	3		0.701567	1.03984	0.0807042	0.748359	0.56851	0.287461	1.12031	0.137702	0.490857	0.685044	0.135984	1.12447	0.0836215	0.52945	0.869836	0.0651845	1.14063	0.0710943	0.523275	0.95395	0.00458252	1.49417	0.0807042	0.831308	1
SHE10	P53075	253929	0.997373	0.0662029	3	195834	0.87401	0.261678	3	249686	0.966828	0.0892022	3	261404	0.97153	0.0593246	3	268080	0.987243	0.0835251	3		0.503306	0.876312	0.0663773	0.940453	0.939659	0.609836	1.1062	0.299399	0.641065	0.536616	0.943568	1.00486	0.0922627	0.943685	0.500839	0.804988	1.01617	0.0610631	0.814706	0.520756	0.877616	0.989843	0.0663773	0.879723	0.507025
AFG2	P32794	114784	1.27734		1				0	101630	1.11656		1	85192.5	0.918662		1	90256.4	0.952747		1													0.822763					1.0371					0.745881
VMA7	P39111	319820	1.01182	0.0404284	3	323953	1.107	0.148139	3	329244	1.02886	0.0529472	3	340819	1.05007	0.00898382	3	327518	0.986751	0.0584961	3		0.382734	1.09407	0.0399563	0.968419	0.983121	0.464113	0.929416	0.133821	0.544203	0.577421	0.561182	1.02062	0.051462	0.603963	0.546227	0.199307	0.939699	0.00855544	1	1	0.578363	0.975229	0.0399563	0.671344	0.603718
SFH5	P47008	123674	0.800557	0.0632551	3	131367	0.831678	0.0449773	3	127691	0.817581	0.0834173	3	144353	0.904451	0.0524203	3	169492	1.04215	0.114816	3		0.529457	1.03887	0.0790138	0.595224	0.568075	0.812988	0.983051	0.0540802	0.825936	0.528822	0.21439	1.10625	0.102029	0.471183	0.740815	0.161776	1.15225	0.0579582	0.916056	0.99271	0.0471685	1.30178	0.0790138	0.92274	0.99994
PLB1	P39105	103180	0.643984	0.14031	3	105956	0.709483	0.13173	3	111349	0.699663	0.0749917	3	127936	0.794822	0.0137132	3	143517	0.873159	0.02684	3		0.587348	1.10171	0.217879	0.642043	0.561723	0.917381	0.986159	0.18567	0.917723	0.501676	0.155119	1.13601	0.107183	0.475239	0.811732	0.0207989	1.09856	0.0172531	0.981173	1	0.100651	1.35587	0.217879	0.506578	0.901251
YHI9	P38765	254427	0.815784	0.027802	2				0	288815	0.914491	0.0238621	2	295755	0.919671	0.00102253	2	345760	1.05039	0.098407	2				0.03408								0.810409	1.00566	0.0260933	0.816818	0.514037	0.311391	1.14213	0.00111184	1	1	0.162331	1.28758	0.03408	1	1
SHS1	Q07657	236546	0.738746	0.000655791	2	245175	0.834112	0.102575	3	275893	0.852399	0.0943589	2	281405	0.854618	0.0558515	2	313888	0.93105	0.0299911	2		0.248618	1.12909	0.000887708	1	1	0.85346	1.02192	0.122976	0.856858	0.509512	0.980286	1.0026	0.110698	0.980294	0.500167	0.266576	1.08943	0.0653526	0.669414	0.83956	0.0698043	1.26031	0.000887708	1	1
AIM6	Q07716	101800	0.604652	0.0034	2				0	123249	0.727053	0.0192533	2	149384	0.849651	0.0667485	2	179381	1.01255	0.0135598	2				0.00562308								0.213164	1.16862	0.0264813	1	1	0.16769	1.19173	0.0785599	0.888071	0.986923	0.00996709	1.6746	0.00562308	1	1
OST3	P48439	86270.6	0.740702	0.0382134	2	81336.1	0.852033	0.08274	3	110948	0.944743	0.112538	2	123694	1.02883	4.38433e-05	2	123504	1.00923	0.0836995	2		0.138928	1.1503	0.0515908	0.938061	0.997279	0.436335	1.10881	0.0971089	0.72271	0.766399	0.482446	1.08901	0.119121	0.628582	0.643352	0.796366	0.980945	4.26145e-05	1	1	0.095391	1.36253	0.0515908	1	1
HMO1	Q03973	158907	0.6587	0.0204447	3	221133	0.716333	0.0825749	3	183063	0.752892	0.0532614	3	203637	0.825813	0.0366306	3	231651	0.912068	0.0711271	3		0.350063	1.0875	0.031038	0.989332	0.996191	0.559963	1.05104	0.115274	0.611737	0.555877	0.131442	1.09685	0.0707424	0.471718	0.839728	0.158942	1.10445	0.044357	0.86061	0.98314	0.0188566	1.38465	0.031038	1	1
YTM1	Q12024	80998.5	1.36372		1				0	62590.3	1.04117		1	55345.2	0.905361		1	59686.4	0.949497		1													0.869562					1.04875					0.696254
UTR2	P32623				0				0				0				0				0
SUR7	P54003	239148	0.638801	0.0666384	3	257418	0.713741	0.0776847	3	292478	0.7749	0.0126802	3	324898	0.846289	0.00346522	3	404976	1.02981	0.06013	3		0.274992	1.11731	0.104318	0.579478	0.767694	0.304902	1.08569	0.108842	0.476116	0.656394	0.00698761	1.09213	0.0163637	0.850822	1	0.0335994	1.21686	0.00409461	1	1	0.0017228	1.6121	0.104318	0.546695	1
VIP1	Q06685	102365	0.542597		1	101838	0.872395	0.0938197	3	134054	0.70205		1	174842	0.900456		1	262888	1.31663		1			1.60782					0.804738	0.107543		0.932799		1.28261					1.46218					2.42653
YMC1	P32331	121761	0.674028	0.0645536	2	143195	0.591901	0.0765118	3	126553	0.690549	0.0157367	2	152499	0.818199	0.0437184	2	188836	0.986316	0.0346918	2		0.29871	0.878155	0.0957728	0.66433	0.812691	0.148754	1.16666	0.129264	0.472289	0.817616	0.12003	1.18485	0.0227886	1	1	0.0555988	1.20547	0.0534324	0.944143	0.999947	0.0476914	1.46332	0.0957728	0.988271	1
COX6	P00427	817932	0.508625	0.0301909	3	660950	0.430337	0.109681	3	908512	0.558985	0.0300532	3	1.20109e+06	0.731707	0.0383103	3	1.41645e+06	0.851087	0.103066	3		0.341644	0.84608	0.0593579	0.978386	0.991869	0.172337	1.29895	0.254873	0.4644	0.782865	0.00425572	1.30899	0.0537638	0.760926	1	0.172949	1.16315	0.0523574	0.974074	0.998729	0.0217827	1.67331	0.0593579	1	1
HOC1	P47124	92051.6	0.852368		1	142782	1.13541	0.121202	3	100345	0.918026		1	131142	1.17986		1	113387	0.992041		1			1.33206					0.808545	0.106748		0.929428		1.28522					0.840809					1.16387
SPT15	P13393	122778	0.913071		1	122943	0.92467	0.301296	3	118091	0.867689		1	135212	0.976989		1	124030	0.871524		1			1.0127					0.938378	0.325842		0.510691		1.12597					0.892051					0.954498
SEC4	P07560	263168	0.935476	0.051196	3	238866	0.823272	0.096232	3	269197	0.950198	0.0274925	3	271927	0.94268	0.0302145	3	292425	0.993941	0.0768069	3		0.171156	0.880056	0.0547272	0.834829	0.973372	0.141217	1.15417	0.11689	0.470454	0.826008	0.765995	0.992088	0.0289334	0.778248	0.522094	0.371489	1.05438	0.0320517	0.859915	0.913178	0.342594	1.0625	0.0547272	0.654358	0.773196
FOX2	Q02207	604934	0.413512	0.0166353	3	405978	0.334668	0.0499313	3	634861	0.430519	0.0241744	3	914269	0.615163	0.066422	3	1.53297e+06	0.99978	0.105744	3		0.0997599	0.80933	0.0402293	0.9985	1	0.0608458	1.28641	0.149197	0.483848	0.947044	0.0290362	1.42889	0.0561518	0.999923	1	0.00954286	1.62523	0.107975	0.918805	1	0.00933129	2.41778	0.0402293	1	1
NDE1	P40215	766444	0.654136	0.0676787	3	1.08657e+06	0.810823	0.150459	3	874111	0.743306	0.0367041	3	1.02912e+06	0.857966	0.0564679	3	1.15524e+06	0.926216	0.127072	3		0.205729	1.23953	0.103463	0.895461	0.981105	0.521635	0.91673	0.185563	0.577565	0.557313	0.0507972	1.15426	0.0493795	0.815759	0.998767	0.46262	1.07955	0.065816	0.770732	0.793821	0.0455623	1.41594	0.103463	0.940442	0.999978
BMS1	Q08965	240933	0.942758	0.0962077	3	163044	1.0734	0.0508109	3	257034	0.989585	0.12537	3	265261	1.02239	0.0387845	3	283812	1.06404	0.0220802	3		0.127984	1.13857	0.102049	0.460136	0.836711	0.371398	0.921918	0.0473365	0.847698	0.904403	0.701202	1.03315	0.126689	0.715176	0.520267	0.199461	1.04074	0.0379352	0.464121	0.751423	0.1549	1.12864	0.102049	0.471446	0.809307
FAA2	P39518	170712	0.372799	0.0368471	3	88453.8	0.442944	0.0676888	3	180802	0.389789	0.0379034	3	288716	0.612369	0.0667736	3	472568	0.978189	0.0537523	3		0.2104	1.18816	0.098839	0.797533	0.945023	0.317238	0.879994	0.152815	0.488307	0.655746	0.0133403	1.57103	0.097241	0.96011	1	0.00212346	1.59739	0.109042	0.532887	1	0.000194709	2.62391	0.098839	0.94508	1
ARP4	P80428	98215.3	0.840961		1				0	125622	1.06375		1	115286	0.961861		1	123192	1.00392		1													0.90422					1.04373					1.19378
FAA1	P30624	1.28838e+06	0.664163	0.0102268	3	960292	0.628123	0.0922209	3	1.48713e+06	0.758781	0.00911891	3	1.77807e+06	0.892558	0.00999892	3	1.97664e+06	0.971534	0.0429366	3		0.568963	0.945737	0.0153981	0.999867	0.999766	0.13224	1.20801	0.14682	0.492691	0.852196	7.24214e-05	1.1763	0.0120178	0.659532	1	0.0790639	1.08848	0.0112026	1	1	0.0045142	1.4628	0.0153981	1	1
CIC1	P38779	217657	0.882903	0.0232872	3	320233	0.985436	0.10901	3	220409	0.890145	0.0295133	3	233182	0.934413	0.0353365	3	262922	1.00556	0.0619929	3		0.24183	1.11613	0.0263757	0.99987	0.999997	0.266109	0.903301	0.110621	0.467158	0.685186	0.173423	1.04973	0.0331556	0.601264	0.872526	0.177559	1.07614	0.0378168	0.792544	0.957763	0.0612813	1.13892	0.0263757	0.99805	1
TIM9	O74700	326091	0.822013		1				0	338875	0.844004		1	418550	1.02513		1	411205	0.979417		1													1.21461					0.955405					1.19149
SPC1	P46965				0				0				0				0				0
BPL1	P48445				0				0				0				0				0
LHP1	P33399	148166	0.968157	0.0814406	3	290303	0.872049	0.170558	3	149065	0.952435	0.0863236	3	154085	0.97699	0.0901224	3	157783	0.992087	0.127135	3		0.446031	0.900731	0.0841192	0.750219	0.785086	0.519723	1.09218	0.195583	0.581179	0.56284	0.750428	1.02578	0.0906347	0.764457	0.523864	0.875728	1.01545	0.0922449	0.878287	0.508408	0.799512	1.02472	0.0841192	0.811718	0.525424
ERG25	P53045				0				0				0				0				0
DID2	P69771	140053	1.02372		1				0	139083	1.0054		1	134354	0.95693		1	141137	0.98186		1													0.951795					1.02605					0.959109
RER1	P25560	198723	0.814891	0.0363865	2	160636	0.957128	0.142154	3	232361	0.948206	0.0190758	2	255022	1.02109	0.00276064	2	243805	0.951345	0.0272052	2		0.220438	1.17455	0.044652	0.998739	0.999961	0.923923	0.990678	0.148522	0.924146	0.501189	0.110541	1.07687	0.0201178	0.986599	0.999941	0.16818	0.931692	0.00270361	1	1	0.0584946	1.16745	0.044652	0.939939	0.999917
VPS21	P36017	158321	0.618395	0.00460675	3	132747	0.762793	0.0926771	3	189473	0.732779	0.0287444	3	253639	0.960408	0.0279156	3	255183	0.947239	0.0651826	3		0.113895	1.2335	0.00744953	1	1	0.638032	0.960653	0.121497	0.662787	0.530712	0.000600825	1.31064	0.0392265	0.574775	1	0.770899	0.986289	0.0290664	0.804841	0.562943	0.0125193	1.53177	0.00744953	1	1
CMK2	P22517	94157.3	0.918658		1				0	105868	1.02055		1	107524	1.01929		1	103609	0.955136		1													0.998767					0.937063					1.03971
SRP68	P38687	273383	0.709481	0.0333625	3	231718	0.942968	0.171585	3	314655	0.815312	0.0340536	3	347217	0.880743	0.0233059	3	385787	0.962075	0.0721377	3		0.13787	1.3291	0.0470238	1	1	0.325629	0.864623	0.181962	0.481546	0.642309	0.0590853	1.08025	0.0417676	0.476935	0.947261	0.182054	1.09235	0.0264616	0.991364	0.999728	0.0138819	1.35603	0.0470238	0.997696	1
UBP1	P25037	143531	0.743982	0.0467972	3	139501	0.78299	0.107588	3	150441	0.770388	0.027857	3	175783	0.885904	0.0462223	3	199661	0.982512	0.0945496	3		0.6087	1.05243	0.0629011	0.753123	0.671671	0.860518	0.983905	0.137406	0.861926	0.504129	0.0292282	1.14995	0.0361597	0.898296	0.999988	0.21302	1.10905	0.0521754	0.851649	0.965198	0.0309972	1.32061	0.0629011	0.979157	1
TMA7	Q3E764	176754	1.59977		1				0	118656	1.06107		1	107347	0.943991		1	95189.8	0.814041		1													0.889663					0.86234					0.50885
YCK3	P39962	42262.8	0.700008	0.0477643	2				0	56508.3	0.936263	0.138956	2	56372.2	0.905782	0.0417578	2	61388.4	0.98161	0.183505	2				0.0682339								0.81015	0.967444	0.148415	0.816701	0.514331	0.662936	1.08372	0.0461014	0.964962	0.932833	0.258852	1.40228	0.0682339	1	1
DAL2	P25335	67581.8	0.563656		1				0	84303.3	0.694695		1	105799	0.857348		1	120119	0.946595		1													1.23413					1.1041					1.67938
DBP3	P20447	334776	1.03899	0.0918813	3	585358	1.17306	0.209258	3	332884	1.0123	0.039455	3	326440	0.971528	0.0322233	3	328094	0.959646	0.0487907	3		0.390695	1.12903	0.0884328	0.804575	0.86276	0.313722	0.862962	0.178387	0.47821	0.650161	0.240576	0.959721	0.0389756	0.501412	0.738205	0.745189	0.987769	0.0331676	0.76875	0.539455	0.276977	0.923629	0.0884328	0.475278	0.681666
BIO2	P32451	121763	0.746455	0.0233694	3	83089.5	0.679524	0.143978	3	109561	0.662844	0.0133198	3	137193	0.813952	0.025778	3	171352	0.986929	0.0788864	3		0.506439	0.910334	0.0313072	0.996883	0.996751	0.859828	0.975453	0.21188	0.861212	0.504039	0.00288881	1.22797	0.0200949	0.998035	1	0.0514243	1.21251	0.0316702	0.99994	1	0.0261957	1.32215	0.0313072	1	1
RPB4	P20433	209254	0.713605	0.0998547	3	314853	0.840234	0.116501	3	233904	0.783197	0.0737703	3	288002	0.94239	0.0520064	3	342772	1.09614	0.080759	3		0.227688	1.17745	0.13993	0.583081	0.811503	0.52005	0.932117	0.138654	0.58599	0.567459	0.043567	1.20326	0.0941913	0.482938	0.970856	0.0599645	1.16315	0.0551856	0.811425	0.997674	0.00752115	1.53606	0.13993	0.517355	0.999943
IMG1	P25626	133003	0.659087	0.0224317	2	108911	0.671104	0.108967	3	125446	0.613146	0.00372799	2	171642	0.824283	0.00441993	2	191803	0.90175	0.0107806	2		0.868469	1.01823	0.0340345	0.893648	0.579664	0.454218	0.913638	0.162369	0.536182	0.57862	0.000449828	1.34435	0.0060801	1	1	0.0355673	1.09398	0.00536215	1	1	0.0167677	1.36818	0.0340345	1	1
TOM1	Q03280				0				0				0				0				0
MRC1	P25588				0				0				0				0				0
YAR1	P46683	61888	1.36601		1				0	44525	0.97191		1	47912.8	1.03048		1	58166.2	1.22191		1													1.06026					1.18577					0.89451
VMA8	P32610	129002	1.12558	0.0291948	3	103442	0.980709	0.0791948	3	117730	0.997959	0.0616463	3	117975	0.997387	0.0521041	3	122302	1.03339	0.101798	3		0.0727388	0.871293	0.0259376	0.997573	1	0.781591	1.01759	0.0807526	0.788959	0.514133	0.990797	0.999426	0.0617723	0.990798	0.500026	0.623708	1.0361	0.0522406	0.726658	0.62544	0.253504	0.918095	0.0259376	0.990822	0.99892
HXT5	P38695	256805	0.423067	0.030609	3	230159	0.361864	0.0782977	3	291792	0.475373	0.0443526	3	529542	0.842377	0.0651958	3	657503	1.02532	0.0466252	3		0.308702	0.855335	0.0723503	0.89587	0.956299	0.112173	1.31368	0.216373	0.462355	0.860462	0.00215871	1.77203	0.0933005	0.9056	1	0.0203039	1.21717	0.077395	0.496577	0.996014	0.000135636	2.42353	0.0723503	0.974168	1
DAP1	Q12091				0				0				0				0				0
MDG1	P53885	76111.1	0.535821	0.0588086	2				0	98267	0.681869	0.104208	2	114240	0.788769	0.0293223	2	150818	1.01869	0.046365	2				0.109754								0.371876	1.15677	0.152827	0.635177	0.735702	0.039874	1.29149	0.0371748	0.999994	1	0.0139259	1.90117	0.109754	0.99936	1
SCJ1	P25303				0				0				0				0				0
SUI3	P09064	231967	1.01163	0.0653941	2				0	189032	0.811419	0.111116	2	206062	0.87426	0.0561621	2	239006	0.988296	0.0585805	2				0.0646421								0.570938	1.07745	0.136941	0.650852	0.587937	0.185478	1.13044	0.0642396	0.807273	0.959525	0.743498	0.976932	0.0646421	0.765763	0.537045
GPT2	P36148	94046.6	0.483281	0.0781126	3	69269.3	0.490167	0.0517253	3	110157	0.570376	0.0451273	3	151984	0.760785	0.0314121	3	217549	1.04869	0.0428642	3		0.905716	1.01425	0.16163	0.906261	0.502343	0.11429	1.16364	0.105526	0.507617	0.884018	0.00555129	1.33383	0.0791185	0.529466	0.999992	0.00107779	1.37844	0.0412891	0.856365	1	0.00137914	2.16995	0.16163	0.70238	1
TUB3	P09734	138292	0.786605		1				0	147668	0.82987		1	153567	0.848692		1	173015	0.929846		1													1.02268					1.09562					1.1821
RRP6	Q12149				0	99783.7	0.649304	0.151492	3				0				0				0									0.233315
NUP145	P49687	106538	0.960417	0.0514761	3				0	112139	0.996134	0.05138	3	121243	1.05751	0.118774	3	117100	0.997258	0.111394	3				0.0535976								0.477121	1.06161	0.0515794	0.775427	0.789511	0.556618	0.943026	0.112315	0.623641	0.572047	0.641145	1.03836	0.0535976	0.746294	0.633246
RSM28	Q03430	334799	0.714804	0.132192	3	214265	0.68062	0.097403	3	360682	0.755757	0.0563181	3	458850	0.949603	0.054685	3	490622	0.97897	0.037004	3		0.738155	0.952177	0.184934	0.750321	0.519805	0.326338	1.11039	0.143109	0.49246	0.651201	0.012901	1.25649	0.0745188	0.559411	0.999666	0.489597	1.03092	0.0575872	0.570481	0.580014	0.0649949	1.36956	0.184934	0.529972	0.956176
TSR1	Q07381	54967.6	1.04323	0.00413789	2				0	44616.5	0.843277	0.0380971	2	47187.4	0.883546	0.0766361	2	46233	0.855719	0.125199	2				0.00396643								0.594925	1.04775	0.0451775	0.805516	0.745921	0.818224	0.968505	0.086737	0.834938	0.538303	0.28052	0.820259	0.00396643	1	1
TIF35	Q04067	303155	1.12201	0.261875	3	135787	0.706416	0.123494	3	256631	0.91356	0.113189	3	257320	0.897947	0.128206	3	286992	0.960047	0.0836875	3		0.0933134	0.629602	0.233399	0.468538	0.891814	0.0994124	1.29323	0.174818	0.520585	0.909669	0.882133	0.98291	0.123899	0.883786	0.505716	0.526914	1.06916	0.142777	0.591011	0.566128	0.399061	0.855653	0.233399	0.51037	0.60327
DOP1	Q03921	63855.9	0.978789		1				0	72633.4	1.09999		1	79685.1	1.18675		1	77811.1	1.12693		1													1.07887					0.9496					1.15136
PUS1	Q12211	154901	1.12321	0.161484	3	423869	1.10663	0.11851	3	153809	1.1038	0.140829	3	147292	0.994017	0.0978723	3	159134	1.05143	0.100895	3		0.893543	0.985242	0.14377	0.894374	0.503174	0.980086	0.997445	0.107091	0.980094	0.500172	0.336641	0.900539	0.127586	0.505996	0.653868	0.518334	1.05776	0.0984614	0.610315	0.593959	0.555843	0.936101	0.14377	0.608314	0.556286
YGP1	P38616	93292.7	0.577662	0.148336	3				0	154454	1.0364	0.11187	3	182131	1.17754	0.0612023	3	165675	1.03169	0.166184	3				0.256787								0.148128	1.13618	0.107941	0.459869	0.809613	0.264575	0.876138	0.0519746	0.939314	0.984485	0.0247367	1.78598	0.256787	0.624584	0.998427
SLF1	Q12034	104728	0.624723	0.14142	3				0	126024	0.739796	0.0779057	3	151928	0.877269	0.108928	3	186804	1.05162	0.103994	3				0.226372								0.157476	1.18582	0.105307	0.678425	0.924835	0.115571	1.19875	0.124167	0.530598	0.894657	0.0162083	1.68334	0.226372	0.501145	0.998155
CHD1	P32657	177768	1.18212	0.0852111	2	38161	0.983841	0.128732	3	182302	1.18316	0.053398	2	182561	1.15966	0.100915	2	187322	1.16768	0.0642269	2		0.13159	0.83227	0.0720835	0.816757	0.981729	0.103043	1.20259	0.130846	0.479238	0.883503	0.805767	0.980139	0.0451317	0.831337	0.555243	0.934436	1.00692	0.0870209	0.934745	0.501905	0.867128	0.98779	0.0720835	0.86992	0.508595
NOP12	Q08208	339779	1.22546	0.102889	3	383800	1.21601	0.186538	3	300868	1.06625	0.0377066	3	284010	0.991335	0.0720877	3	300888	1.02776	0.162222	3		0.943452	0.992292	0.0839598	0.943807	0.50254	0.297409	0.876845	0.153401	0.474045	0.661505	0.208433	0.929738	0.0353637	0.819834	0.954924	0.747691	1.03674	0.0727178	0.789751	0.571528	0.162139	0.838676	0.0839598	0.741708	0.947265
HHO1	P53551				0				0				0				0				0
FET5	P43561				0				0				0				0				0
KRE5	P22023				0				0				0				0				0
BBC1	P47068	109352	0.621269	0.097863	2				0	140691	0.774999	0.0404956	2	152283	0.823723	0.0310976	2	181071	0.964689	0.0900602	2				0.157521								0.317048	1.06287	0.0522524	0.654758	0.792159	0.244567	1.17113	0.0377525	0.999929	0.999999	0.0681849	1.55277	0.157521	0.930398	0.99975
GCD6	P32501	177355	0.938648	0.083145	3	249844	1.17708	0.100724	3	187873	0.982348	0.0284989	3	179304	0.917217	0.0504893	3	190501	0.951386	0.0620245	3		0.0358348	1.25401	0.0885795	0.664373	0.996792	0.0692622	0.834564	0.0855707	0.522691	0.948727	0.142298	0.933699	0.029011	0.821951	0.979439	0.501958	1.03725	0.0550462	0.622694	0.621005	0.842769	1.01357	0.0885795	0.845463	0.507042
SGV1	P23293				0	70173.4	0.585289	0.0720844	3				0				0				0									0.12316
CAB1	Q04430	106654	0.817776	0.141287	3	69416.4	0.979789	0.231281	3	101637	0.76907	0.121928	3	127410	0.928556	0.0652146	3	152646	1.09248	0.125596	3		0.370113	1.19811	0.172769	0.680306	0.774683	0.256197	0.784934	0.236052	0.470362	0.697532	0.137896	1.20738	0.15854	0.459681	0.822938	0.138314	1.17654	0.0702323	0.871151	0.989548	0.0664185	1.33592	0.172769	0.51574	0.950051
NOP4	P37838	157536	0.893005	0.0854746	2	264106	1.0286	0.185067	3	155486	0.865249	0.0114639	2	152180	0.831023	0.053354	2	166792	0.887009	0.0723351	2		0.352689	1.15184	0.0957156	0.818618	0.891677	0.265536	0.841194	0.179922	0.469854	0.688019	0.527782	0.960444	0.0132493	0.998268	0.997912	0.478178	1.06737	0.0642028	0.728224	0.743418	0.946693	0.993285	0.0957156	0.946889	0.501485
MSB1	P21339				0				0				0				0				0
EMC2	P47133	77486.7	0.956448	0.0654556	2				0	72751.5	0.88564	0.104706	2	75031	0.896341	0.168319	2	82909.8	0.973029	0.0184035	2				0.0684361								0.947266	1.01208	0.118226	0.947676	0.503146	0.635299	1.08556	0.187785	0.682939	0.558974	0.782317	1.01734	0.0684361	0.792192	0.51902
NAP1	P25293	467994	0.882475	0.0879219	3	463570	0.925583	0.209187	3	484622	0.901128	0.0545528	3	522523	0.952291	0.0166868	3	583817	1.03291	0.0519876	3		0.766084	1.04885	0.099631	0.803229	0.567642	0.860821	0.973578	0.226005	0.86222	0.504113	0.241192	1.05678	0.0605383	0.463171	0.706479	0.103886	1.08466	0.0175228	0.999026	1	0.0775689	1.17047	0.099631	0.468533	0.915754
SPA2	P23201				0				0				0				0				0
PUP3	P25451	231521	0.61327	0.103173	3	208612	0.745359	0.0934764	3	291718	0.751385	0.109075	3	417399	0.930043	0.127457	3	531429	1.14697	0.207582	3		0.176353	1.21538	0.168235	0.515229	0.815013	0.945637	1.00809	0.125411	0.945806	0.501254	0.140563	1.23777	0.145165	0.598787	0.902153	0.211961	1.23325	0.137044	0.732864	0.914154	0.0294689	1.87025	0.168235	0.979465	1
SVF1	Q05515	53821.4	0.953483		1	79739.7	1.03394	0.14385	3	51633.7	0.903769		1	61214.5	1.05367		1	60182.1	1.00738		1			1.08439					0.874098	0.139127		0.695476		1.16587					0.956069					1.05653
CAJ1	P39101	164893	0.585176		1				0	195948	0.687052		1	249325	0.859692		1	309552	1.03797		1													1.25128					1.20738					1.77378
TIF6	Q12522				0	131538	0.985705	0.114669	3				0				0				0									0.116332
COX1	P00401	66207	0.575775		1				0	72360.1	0.62127		1	90894.9	0.765977		1	112030	0.924175		1													1.23292					1.20653					1.6051
UBC4	P15731				0	159325	1.02717	0.256037	3				0				0				0									0.249265
RPL39	P04650	4.23459e+06	1.25665	0.0593528	3	4.0907e+06	1.53054	0.14677	3	4.475e+06	1.31517	0.0140437	3	4.28146e+06	1.24291	0.0707634	3	3.8112e+06	1.07878	0.0278096	3		0.0680532	1.21795	0.047231	0.992744	0.999999	0.124888	0.859284	0.0958944	0.497859	0.864786	0.215702	0.945058	0.0106782	0.999991	1	0.0423827	0.86795	0.0569335	0.531432	0.981331	0.0206073	0.858461	0.047231	0.557485	0.997997
HSP12	P22943	367101	0.207198	0.0288653	3	210339	0.21518	0.0290686	3	1.04712e+06	0.582166	0.0484848	3	1.63701e+06	0.894085	0.0424525	3	1.83405e+06	0.978263	0.0511997	3		0.752714	1.03852	0.139313	0.765883	0.522584	0.000999746	2.70548	0.13509	0.985352	1	0.00119402	1.53579	0.0832834	0.543035	1	0.0957971	1.09415	0.0474815	0.627608	0.954486	0.000132742	4.72139	0.139313	0.999529	1
EMC4	P53073				0				0				0				0				0
MRH1	Q12117				0				0				0				0				0
NMT1	P14743	69337.8	0.902085	0.103821	2	40729.6	1.01889	0.199757	3	68096.7	0.874533	0.0459094	2	75928.5	0.958797	0.100604	2	82692.8	1.02196	0.0925319	2		0.456217	1.12948	0.11509	0.738536	0.767844	0.337517	0.85832	0.196054	0.48587	0.635465	0.43243	1.09635	0.0524959	0.915866	0.935709	0.580919	1.06588	0.104927	0.675578	0.606074	0.348481	1.13289	0.11509	0.66462	0.777178
MSP1	P28737	99263.3	0.531494	0.0887901	3				0	130280	0.687692	0.12327	3	173561	0.891349	0.071179	3	208317	1.04701	0.110458	3				0.167057								0.0841203	1.29615	0.179251	0.466929	0.904907	0.121358	1.17463	0.0798553	0.757965	0.973023	0.0037709	1.96993	0.167057	0.741136	1
TWF1	P53250	113066	0.698063		1				0	122353	0.746352		1	134946	0.809499		1	162827	0.949854		1													1.08461					1.17339					1.3607
TUB1	P09733	236790	0.65455		1	353327	0.816347	0.112821	3	296423	0.809575		1	304878	0.818841		1	404656	1.0569		1			1.24719					0.991705	0.138202		0.501087		1.01145					1.29073					1.6147
LSM5	P40089	259180	1.08804		1				0	200733	0.832582		1	226680	0.92459		1	243239	0.96482		1													1.11051					1.04351					0.886752
RPA49	Q01080	893967	1.17679	0.0958637	3	530171	1.21775	0.112556	3	895585	1.16041	0.135151	3	843654	1.07877	0.0619521	3	839663	1.05063	0.0418601	3		0.656986	1.03481	0.081462	0.697214	0.55225	0.603379	0.952912	0.092429	0.665834	0.572623	0.416115	0.929646	0.116469	0.521999	0.599019	0.554697	0.973917	0.0574284	0.609435	0.558626	0.136625	0.892795	0.081462	0.46046	0.825181
RIM1	P32445	485332	0.912226	0.0552267	3	336968	0.696069	0.201564	3	445822	0.829429	0.0178908	3	462295	0.843954	0.0661201	3	526657	0.938418	0.0633407	3		0.198447	0.763044	0.0605406	0.998204	0.999962	0.370354	1.19159	0.289575	0.496992	0.616326	0.74461	1.01751	0.02157	0.840415	0.664485	0.148615	1.11193	0.0783457	0.529284	0.85521	0.618461	1.02871	0.0605406	0.671617	0.563576
YMR31	P19955	288315	0.346859	0.0701146	3	289012	0.462543	0.0585149	3	370147	0.440545	0.0717447	3	585765	0.691993	0.0554397	3	840802	0.969825	0.0548237	3		0.0954419	1.33352	0.202141	0.499017	0.904484	0.702574	0.952441	0.126507	0.730593	0.540943	0.0100485	1.57077	0.162854	0.510483	0.999746	0.00350126	1.4015	0.0801159	0.576431	1	0.000365452	2.79602	0.202141	0.562134	1
SFM1	Q12314				0	279446	1.05182	0.136801	3				0				0				0									0.130061
ZPR1	P53303				0				0				0				0				0
ATF2	P53296				0				0				0				0				0
SMI1	P32566	113281	1.10293		1				0	94124.6	0.905439		1	106418	1.00669		1	103609	0.953138		1													1.11183					0.9468					0.864188
GDI1	P39958	191371	0.902481	0.0209011	2	353962	0.836735	0.138605	3	194516	0.900743	0.0509731	2	211858	0.964449	0.0676947	2	207820	0.928872	0.019545	2		0.499313	0.92715	0.0231596	0.998861	0.998867	0.524429	1.0765	0.16565	0.58325	0.560487	0.40625	1.07073	0.0565901	0.746248	0.806127	0.590922	0.963111	0.07019	0.658553	0.57691	0.322538	1.02924	0.0231596	0.683195	0.809909
TDA3	P38758	123728	0.615098	0.0566319	2				0	147418	0.728455	0.056574	2	167509	0.839787	0.00188395	2	189704	0.91218	0.0399957	2				0.0920697								0.219272	1.15283	0.077663	0.825189	0.952801	0.236449	1.0862	0.00224337	1	1	0.0334621	1.48298	0.0920697	0.986922	1
TRM112	P53738	412212	0.956522		1				0	381762	0.875249		1	433013	0.976266		1	462919	1.01496		1													1.11542					1.03963					1.06109
FPR2	P32472	145499	0.832971	0.0425924	2	154659	1.00048	0.162522	3	162202	0.919568	0.0765729	2	172700	0.960044	0.0565064	2	170309	0.915891	0.0369823	2		0.210826	1.20109	0.0511331	0.998637	0.999966	0.510921	0.919131	0.162445	0.579669	0.569582	0.613202	1.04402	0.0832705	0.678763	0.57773	0.46587	0.95401	0.0588582	0.625986	0.65446	0.175678	1.09955	0.0511331	0.769408	0.950349
MSC7	P38694	91492.9	0.846858		1	268574	1.10989	0.117575	3	94864.1	0.867542		1	119466	1.07438		1	124349	1.08751		1			1.31059					0.78165	0.105934		0.962534		1.23842					1.01222					1.28417
FOL2	P51601	188873	0.775132		1				0	216043	0.876014		1	229201	0.913933		1	243239	0.94321		1													1.04329					1.03203					1.21684
RIB4	P50861				0				0				0				0				0
COB	P00163				0				0				0				0				0
RPN7	Q06103	671737	0.847922	0.0648315	3	623977	0.852801	0.148273	3	676805	0.844316	0.0499556	3	735375	0.902297	0.0441082	3	814023	0.975425	0.037513	3		0.961929	1.00575	0.0764593	0.96209	0.501708	0.932306	0.990051	0.173866	0.932471	0.500988	0.207365	1.06867	0.059167	0.511097	0.779049	0.0957086	1.08105	0.0488844	0.502887	0.906018	0.0553854	1.15037	0.0764593	0.476772	0.952662
TSC13	Q99190	34771	0.758215	0.123349	3	38750.7	0.929164	0.12332	3	41990	0.890869	0.0744224	3	47511.3	0.98668	0.0520417	3	42104.5	0.820462	0.151507	3		0.164825	1.22546	0.162683	0.540258	0.844181	0.673939	0.958785	0.132722	0.694922	0.52831	0.150043	1.10755	0.0835392	0.473825	0.817065	0.189721	0.831538	0.0527442	0.98271	0.999064	0.611572	1.0821	0.162683	0.671994	0.571358
GRX8	Q05926	92511.4	1.07409		1				0	80819.3	0.927103		1	84970.6	0.958537		1	89704.7	0.984083		1													1.03391					1.02665					0.916198
ADD66	P36040				0				0				0				0				0
TSR4	P25040	185758	0.974747		1				0	190334	0.986037		1	203092	1.03268		1	192904	0.96019		1													1.0473					0.929804					0.985066
MRPL38	P35996				0				0				0				0				0
YGL242C	P53066				0				0				0				0				0
PTC3	P34221	108592	0.820215	0.0328283	3	127186	0.859925	0.170707	3	108658	0.813473	0.101898	3	128403	0.942751	0.0421013	3	145896	1.03824	0.0374859	3		0.728229	1.04841	0.040024	0.903636	0.794114	0.71077	0.945981	0.198514	0.725437	0.521884	0.14667	1.15892	0.125263	0.460094	0.811665	0.0433428	1.10129	0.0446579	0.519707	0.978419	0.0017412	1.26582	0.040024	0.676315	1
ZEO1	Q08245	2.78951e+06	0.893724	0.160634	3	2.03792e+06	0.807076	0.0978526	3	2.25321e+06	0.713431	0.00662506	3	2.53349e+06	0.78939	0.0402039	3	3.2339e+06	0.982834	0.0765501	3		0.478296	0.903049	0.179736	0.560736	0.580671	0.238869	0.88397	0.121243	0.468046	0.712869	0.0783382	1.10647	0.0092862	1	1	0.0299705	1.24505	0.0509304	0.963454	1	0.452297	1.09971	0.179736	0.540973	0.584905
VMA6	P32366	421169	0.940707	0.110029	3	453599	1.08294	0.150297	3	470370	1.02704	0.0985717	3	466128	1.00556	0.0501798	3	449736	0.940257	0.047686	3		0.262458	1.1512	0.116964	0.634606	0.818575	0.622949	0.948383	0.138787	0.656273	0.540107	0.759002	0.97909	0.0959765	0.76707	0.514139	0.177771	0.935054	0.0499021	0.526303	0.82108	0.995262	0.999522	0.116964	0.995262	0.500005
TAF9	Q05027	101168	1.07731		1				0	76857.1	0.809392		1	102539	1.06397		1	113036	1.14562		1													1.31452					1.07674					1.0634
NMD3	P38861	93082.9	0.713204		1				0	87587.2	0.663056		1	154850	1.15278		1	207809	1.50445		1													1.73859					1.30506					2.10942
DCP2	P53550				0				0				0				0				0
ELO3	P40319	102938	1.14429	0.414188	2				0	105258	1.13894	0.35742	2	109412	1.06284	0.000852096	2	117017	1.06698	0.16114	2				0.361962								0.813817	0.933188	0.313818	0.819882	0.513511	0.976892	1.00389	0.000801713	1	1	0.838897	0.932442	0.361962	0.842973	0.510416
MAM33	P40513	225721	0.508888	0.0381732	3	194493	0.530784	0.0878031	3	291253	0.649737	0.02716	3	396155	0.874104	0.0125744	3	417040	0.909547	0.0754336	3		0.720916	1.04303	0.0750131	0.778778	0.590221	0.133737	1.22411	0.165422	0.470502	0.835866	0.00133718	1.34532	0.0418015	0.817538	1	0.502494	1.04055	0.0143855	0.996246	0.996186	0.00396957	1.78732	0.0750131	0.998087	1
HYR1	P40581	168061	0.813785	0.0423658	2				0	198928	0.94806	0.0924566	2	225644	1.05209	0.158932	2	238238	1.08089	0.213552	2				0.0520601								0.524683	1.10973	0.0975219	0.78331	0.767877	0.893427	1.02738	0.151063	0.895999	0.509829	0.319054	1.32823	0.0520601	1	1
ARC18	Q05933	170481	0.771244	0.111694	2				0	180347	0.80464	0.053474	2	200798	0.882662	0.0851888	2	203930	0.874699	0.115476	2				0.144823								0.404934	1.09697	0.066457	0.813385	0.862761	0.945138	0.990978	0.0965135	0.945496	0.502633	0.458681	1.13414	0.144823	0.670703	0.702593
RSM26	P47141	235334	0.71179	0.0814941	3	215948	0.733695	0.0783419	3	262104	0.777762	0.0692106	3	302384	0.879841	0.0742701	3	369373	1.05477	0.0415533	3		0.754041	1.03077	0.114492	0.766441	0.521364	0.506342	1.06006	0.106777	0.592808	0.587075	0.1569	1.13125	0.0889869	0.563232	0.866595	0.0351233	1.19882	0.0844131	0.494733	0.983171	0.00761224	1.48186	0.114492	0.610739	0.999992
YPL245W	Q12179				0	66729.2	1.06055	0.0759866	3				0				0				0									0.0716486
PEX6	P33760				0				0				0				0				0
NMA111	P53920	300908	0.92914		1	207054	0.995952	0.135435	3	318475	0.971603		1	334955	1.00491		1	342163	0.998275		1			1.07191					0.975552	0.135986		0.509672		1.03428					0.993398					1.07441
CDC73	Q06697	384219	0.843302	0.0545921	3	441269	0.849812	0.0973299	3	385923	0.83613	0.0303744	3	413520	0.883174	0.0213346	3	484709	1.01184	0.0416823	3		0.925617	1.00772	0.0647361	0.926403	0.504278	0.834661	0.9839	0.114531	0.837045	0.505936	0.100961	1.05626	0.0363274	0.474079	0.883604	0.0178713	1.14569	0.0241567	0.983763	1	0.015172	1.19985	0.0647361	0.503676	0.998579
ARC15	P40518	278133	0.875952		1	320265	1.03191	0.142637	3	354463	1.10401		1	369941	1.13527		1	381089	1.14228		1			1.17804					1.06987	0.138227		0.571576		1.02832					1.00618					1.30405
PAM18	Q07914	137691	0.993488		1				0	117743	0.83938		1	129064	0.904806		1	141222	0.962791		1													1.07795					1.06408					0.969101
YML6	P51998	162112	0.604119	0.0560963	3	98605.3	0.664522	0.0701011	3	194148	0.721926	0.0232479	3	228332	0.83279	0.026403	3	284224	1.00644	0.090807	3		0.311531	1.09999	0.0928565	0.598437	0.752354	0.289842	1.08638	0.105491	0.472029	0.666802	0.00573295	1.15357	0.0322027	0.658012	1	0.0703611	1.20852	0.0317042	0.999984	1	0.0052454	1.66597	0.0928565	0.946124	1
COX20	Q04935	176970	0.725495	0.0305602	2				0	183713	0.738391	0.0200494	2	229086	0.909648	0.0096014	2	250062	0.954429	0.133294	2				0.0421232								0.0236066	1.23193	0.0271528	0.999981	1	0.71762	1.04923	0.0105551	1	0.999999	0.235023	1.31556	0.0421232	1	1
DLD1	P32891	342692	0.758086	0.0485676	3	230051	0.682301	0.119196	3	391951	0.855537	0.0816772	3	465572	1.01254	0.048565	3	488244	1.02925	0.0362482	3		0.39183	0.900032	0.0640662	0.835011	0.886139	0.115479	1.2539	0.174696	0.471419	0.861363	0.0584878	1.18352	0.095469	0.474641	0.947368	0.659764	1.0165	0.0479634	0.686243	0.534531	0.00204034	1.3577	0.0640662	0.541358	1
YGL039W	P53183				0	95855	0.978082	0.179035	3				0				0				0									0.183047
CPS1	P27614	276393	0.746499	0.102149	3	221883	0.734338	0.102385	3	269344	0.722711	0.111898	3	340438	0.87304	0.0427449	3	388510	0.991912	0.0829726	3		0.891244	0.983708	0.136838	0.892384	0.504265	0.900832	0.984167	0.139425	0.901779	0.503881	0.132897	1.20801	0.154831	0.464244	0.832781	0.114781	1.13616	0.048961	0.893198	0.995652	0.0339252	1.32875	0.136838	0.501451	0.985348
BNA1	P47096	141472	0.894079		1				0	159847	0.998099		1	163342	1.00299		1	149637	0.893536		1													1.0049					0.890875					0.999392
MRP1	P10662	225801	0.672732	0.0045263	3	248288	0.730188	0.0541943	3	257660	0.762881	0.0266197	3	310363	0.893385	0.0393397	3	342588	0.962595	0.0393113	3		0.207011	1.08541	0.00672824	1	1	0.419397	1.04477	0.0742197	0.524855	0.598786	0.0121997	1.17107	0.0348937	0.856581	1	0.0973821	1.07747	0.0440345	0.547079	0.923971	0.00556839	1.43087	0.00672824	1	1
TAF14	P35189	325038	0.746257	0.070276	3	305749	0.763338	0.0664592	3	357050	0.812714	0.038833	3	398128	0.892399	0.0310161	3	457662	1.00294	0.0208309	3		0.775009	1.02289	0.0941712	0.784399	0.517537	0.342486	1.06468	0.0870639	0.498277	0.641974	0.0527168	1.09805	0.0477819	0.494706	0.961654	0.00976873	1.12387	0.0347558	0.518482	0.999804	0.0175338	1.34396	0.0941712	0.694807	0.999869
AIM19	P40502	72997.5	0.682021	0.114576	2	63808.8	0.79171	0.091635	3	98330.5	0.903915	0.00671449	2	107744	0.975645	0.0709733	2	109665	0.973492	0.166813	2		0.381701	1.16083	0.167994	0.617397	0.712987	0.16702	1.14172	0.115743	0.47706	0.798593	0.386993	1.07935	0.00742823	1	1	0.988735	0.997794	0.072745	0.988743	0.500278	0.194739	1.42736	0.167994	0.926826	0.990492
ADE8	P04161	360471	1.2247		1	274306	1.22376	0.300726	3	307906	1.03358		1	343138	1.13272		1	330201	1.06001		1			0.999226					0.844597	0.24574		0.607433		1.09592					0.935808					0.865522
ERG28	P40030				0				0				0				0				0
CUE5	Q08412	50411.1	0.889155		1				0	59101.6	1.02916		1	68143.5	1.16467		1	63732.2	1.06631		1													1.13167					0.915545					1.19924
MRPL10	P36520	227972	0.539369	0.0947501	3				0	282571	0.650073	0.0894547	3	361509	0.819139	0.0941753	3	429661	0.934588	0.0507014	3				0.175668								0.0873888	1.26007	0.137607	0.568221	0.943237	0.156232	1.14094	0.114969	0.459538	0.799017	0.00738632	1.73274	0.175668	0.594026	0.99999
SCS7	Q03529				0	109372	1.39759	0.319203	3				0				0				0									0.228396
FMP10	P40098	205562	0.609786	0.0572732	3	121880	0.643157	0.0827017	3	240762	0.707432	0.0532915	3	287436	0.827967	0.0619935	3	339225	0.951682	0.0852377	3		0.59991	1.05473	0.0939234	0.680074	0.592813	0.330942	1.09994	0.128587	0.499331	0.65309	0.0644276	1.17038	0.0753309	0.622285	0.978034	0.118461	1.14942	0.0748743	0.688063	0.95588	0.00669497	1.56068	0.0939234	0.88341	1
MNN1	P39106	123827	1.4716	0.383916	2	183489	1.08342	0.203882	3	120790	1.37206	0.228181	2	114934	1.30389	0.277822	2	103852	1.16787	0.304982	2		0.365514	0.73622	0.260884	0.623716	0.730843	0.282048	1.26642	0.188184	0.703513	0.851922	0.81454	0.950316	0.166306	0.82625	0.526259	0.687219	0.895679	0.213072	0.735202	0.567463	0.477427	0.793605	0.260884	0.639044	0.65766
MRPL8	P22353	172543	0.795837		1				0	178898	0.815263		1	199832	0.89554		1	221726	0.966303		1													1.09847					1.07902					1.2142
PET123	P17558	92447.7	0.584126	0.171042	3	132274	0.559967	0.030277	3	113136	0.707959	0.11084	3	144473	0.886648	0.138678	3	192414	1.13256	0.149661	3		0.830896	0.958641	0.292816	0.833355	0.505992	0.138821	1.26429	0.0540692	0.999758	1	0.159696	1.2524	0.156563	0.623482	0.897006	0.105522	1.27735	0.156408	0.574116	0.926233	0.0144396	1.9389	0.292816	0.52442	0.99911
PAP1	P29468	148140	0.743438	0.0202428	3	249720	0.915157	0.143957	3	181685	0.896107	0.0522098	3	197607	0.954857	0.0985051	3	215259	1.02988	0.0554795	3		0.172521	1.23098	0.0272287	1	1	0.845637	0.979183	0.157303	0.847616	0.505264	0.427839	1.06556	0.0582629	0.718126	0.767917	0.330064	1.07857	0.103162	0.492611	0.648013	0.00658745	1.38529	0.0272287	1	1
KRE33	P53914	263330	0.833715	0.0708378	3	568907	0.933372	0.112356	3	268579	0.848051	0.107071	3	310157	0.944639	0.0396333	3	348487	1.02609	0.0592549	3		0.275444	1.11953	0.0849664	0.693536	0.849637	0.395045	0.908588	0.120376	0.555137	0.647291	0.254657	1.11389	0.126256	0.464963	0.694521	0.129181	1.08623	0.0419561	0.730536	0.961962	0.0238087	1.23075	0.0849664	0.510146	0.994569
APD1	P38281	155643	0.818608		1				0	171601	0.89257		1	197607	1.01272		1	200172	1.00201		1													1.13461					0.989425					1.22404
GET4	Q12125				0				0				0				0				0
PRS5	Q12265	130002	0.862184	0.0372073	3	217208	1.03752	0.187273	3	135076	0.899428	0.0516638	3	136373	0.864415	0.114454	3	162777	1.03087	0.0580311	3		0.243684	1.20336	0.0431547	0.999967	1	0.329116	0.866903	0.180501	0.482692	0.640181	0.66457	0.961072	0.0574408	0.75526	0.621296	0.111343	1.19256	0.132406	0.462237	0.861589	0.0185902	1.19564	0.0431547	0.879041	0.999999
MDY2	Q12285	203571	0.856445		1				0	221697	0.921533		1	229245	0.937082		1	267163	1.06201		1													1.01687					1.13332					1.24003
MRPS35	P53292	73228.7	0.487693		1				0	96299.4	0.633658		1	123535	0.79937		1	181747	1.14367		1													1.26152					1.43072					2.34507
PRP19	P32523	202539	1.10634		1				0	196339	1.05962		1	209341	1.11103		1	189798	0.979577		1													1.04852					0.881682					0.885423
RKI1	Q12189	484804	0.606886	0.0203004	3	511834	0.525958	0.105116	3	441070	0.547406	0.0452786	3	580879	0.705742	0.0163975	3	809576	0.95663	0.0503947	3		0.312878	0.86665	0.0334501	0.999765	0.999974	0.768849	1.04078	0.199855	0.775676	0.512424	0.0170199	1.28925	0.0827149	0.647295	0.999737	0.00804613	1.35549	0.0232343	1	1	0.00274404	1.57629	0.0334501	1	1
ALD3	P54114	177381	0.464406	0.0831577	2				0	397653	1.05417	0.0257335	2	429054	1.11027	0.0289517	2	402217	1.02826	0.0722362	2				0.179062								0.178864	1.05321	0.0244111	0.840531	0.972517	0.331733	0.926137	0.0260764	0.988212	0.996368	0.0195481	2.21413	0.179062	0.99678	1
RPB11	P38902	260425	0.763323	0.0464761	3	483345	0.842774	0.126256	3	259486	0.742688	0.0361321	3	290158	0.827079	0.0489069	3	322879	0.90285	0.0649563	3		0.39399	1.10409	0.0608866	0.874433	0.915488	0.301732	0.881242	0.14981	0.474817	0.658182	0.0795938	1.11363	0.0486505	0.70211	0.982182	0.187204	1.09161	0.0591321	0.642239	0.883713	0.0442807	1.18279	0.0608866	0.755105	0.998037
YNR021W	P53723				0				0				0				0				0
CSR1	Q06705				0				0				0				0				0
YRB1	P41920	221237	0.819974	0.0447947	3	187801	0.727954	0.0895592	3	258110	0.942882	0.0584798	3	265521	0.969488	0.0560607	3	278046	1.01027	0.0785205	3		0.211478	0.887777	0.0546294	0.841103	0.961871	0.0322263	1.29525	0.123029	0.487357	0.985232	0.599932	1.02822	0.0620223	0.650909	0.558814	0.508694	1.04206	0.057825	0.644278	0.636982	0.0323464	1.23207	0.0546294	0.924546	0.999993
TAF6	P53040	254886	0.987281		1				0	230362	0.880921		1	231488	0.86886		1	285416	1.04868		1													0.986308					1.20697					1.06219
ASP1	P38986	163619	1.20437	0.275453	3				0	153459	1.11381	0.182256	3	155209	1.09546	0.144033	3	163323	1.09288	0.0825291	3				0.228711								0.898113	0.983524	0.163633	0.898879	0.503054	0.980128	0.997645	0.131482	0.980133	0.500097	0.561707	0.907424	0.228711	0.605305	0.54715
SEC66	P33754				0	72909.2	0.970105	0.103507	3				0				0				0									0.106697
BUR6	P40096				0				0				0				0				0
PAF1	P38351	123231	0.713331	0.0634607	2				0	120765	0.705479	0.238796	2	155958	0.880388	0.130281	2	191145	1.03795	0.0227287	2				0.0889639								0.482256	1.24793	0.338488	0.623561	0.638602	0.330304	1.17897	0.147981	0.66959	0.794049	0.0609824	1.45508	0.0889639	0.997052	1
SFB3	P38810	56666.3	0.895606		1				0	60828.7	0.949874		1	54748.1	0.840725		1	60104.8	0.897575		1													0.885091					1.06762					1.0022
FDH2	P0CF35	199115	0.39845	0.051789	2				0	203713	0.395551	0.00823756	2	236274	0.450195	0.0160627	2	591050	1.11145	0.0441422	2				0.129976								0.0823087	1.13815	0.0208255	0.999995	1	0.0157458	2.46882	0.0356795	1	1	0.00500299	2.78943	0.129976	0.999999	1
YAT2	P40017	584264	0.360473	0.0391487	3	357876	0.295641	0.0334653	3	595625	0.364693	0.012763	3	1.17203e+06	0.707327	0.0100359	3	1.59161e+06	0.935658	0.0304205	3		0.0963613	0.820148	0.108604	0.503944	0.905657	0.0556738	1.23357	0.113196	0.51298	0.962741	5.70585e-06	1.93952	0.0349966	0.623699	1	0.00298526	1.32281	0.0141885	1	1	5.6605e-05	2.59564	0.108604	0.594929	1
LSG1	P53145	100554	1.00607	0.197552	3	114185	1.05081	0.118211	3	101048	1.08892	0.0770469	3	90417.2	0.933871	0.114335	3	93238.1	0.954658	0.0234793	3		0.756902	1.04447	0.196359	0.765675	0.515258	0.66802	1.03626	0.112495	0.690913	0.530441	0.133211	0.857613	0.0707555	0.723748	0.957664	0.784863	1.02226	0.122431	0.789951	0.509889	0.697157	0.948894	0.196359	0.711147	0.520057
COX9	P07255	544160	0.501148	0.0421224	3	449191	0.467808	0.143236	3	626657	0.57002	0.0471454	3	826949	0.738231	0.0138674	3	1.06319e+06	0.922329	0.0803925	3		0.731279	0.933474	0.0840518	0.827699	0.657777	0.342621	1.21849	0.306186	0.487743	0.632576	0.0185561	1.2951	0.0827084	0.688045	0.999808	0.0542968	1.24938	0.0187846	1	1	0.0039195	1.84043	0.0840518	0.996029	1
FIS1	P40515	72030.9	0.50991		1				0	102086	0.714685		1	131200	0.905		1	142848	0.962432		1													1.26629					1.06346					1.88746
UTR4	P32626				0				0				0				0				0
HDA2	Q06629				0				0				0				0				0
SEC18	P18759	202445	0.935564	0.0464908	2				0	227281	1.03867	0.0615492	2	237846	1.07108	0.0899556	2	245920	1.07536	0.00435231	2				0.0496928								0.719607	1.03121	0.0592579	0.769451	0.577199	0.957233	1.004	0.083986	0.957305	0.500684	0.14437	1.14942	0.0496928	0.952248	0.998072
MDJ1	P35191	190951	0.668464	0.177498	2	230707	0.733578	0.0722185	3	230398	0.784406	0.0752509	2	275488	0.924994	0.127692	2	359881	1.15399	0.110939	2		0.696113	1.09741	0.265531	0.723352	0.539064	0.524527	1.06929	0.0984469	0.650168	0.629477	0.337169	1.17923	0.0959337	0.882604	0.940325	0.198124	1.24756	0.138046	0.74768	0.929398	0.102795	1.72633	0.265531	0.866158	0.994918
HEM14	P40012				0				0				0				0				0
MCX1	P38323				0				0				0				0				0
HRB1	P38922	69683.3	0.817699		1	57049.8	0.759082	0.064481	3	68019	0.788002		1	73822.6	0.839423		1	105960	1.17944		1			0.928315					1.0381	0.0849461		0.557256		1.06526					1.40507					1.4424
MDM1	Q01846				0				0				0				0				0
DHH1	P39517	241364	0.837618	0.0520859	3	328216	0.958017	0.146039	3	312194	1.08126	0.131454	3	317457	1.07989	0.127031	3	297574	0.985158	0.128549	3		0.287597	1.14374	0.0621833	0.938766	0.980908	0.339026	1.12864	0.152439	0.532921	0.675099	0.990324	0.998741	0.121575	0.990325	0.500032	0.415268	0.912272	0.117633	0.568951	0.642887	0.175072	1.17614	0.0621833	0.951698	0.996369
TCB2	P48231	132834	1.5359		1	240428	1.09309	0.159304	3	121440	1.38733		1	111416	1.25168		1	95785.7	1.04646		1			0.711691					1.26918	0.145738		0.93737		0.902221					0.836046					0.681333
SDH8	P38345				0				0				0				0				0
DBP9	Q06218	185897	1.02038	0.021385	2	387953	1.07493	0.151871	3	193312	1.06463	0.0460549	2	193218	1.0412	0.016667	2	204636	1.10679	0.155143	2		0.599262	1.05345	0.0209578	0.994584	0.990687	0.920561	0.990419	0.141285	0.920833	0.501388	0.60148	0.977992	0.0432592	0.663996	0.572435	0.656734	1.063	0.0160075	0.999992	0.999966	0.574286	1.08468	0.0209578	0.99999	0.99998
CMD1	P06787	129158	0.764177	0.00914934	3	292350	0.942583	0.165328	3	147094	0.839487	0.0875735	3	149749	0.854453	0.134184	3	162192	0.905462	0.0411429	3		0.202224	1.23346	0.0119728	1	1	0.40942	0.890624	0.175399	0.521918	0.604797	0.880517	1.01783	0.104318	0.883079	0.508748	0.584308	1.0597	0.15704	0.621629	0.541825	0.0227576	1.18489	0.0119728	1	1
SEC16	P48415	86092.3	1.05934	0.178824	3	84054.2	0.941224	0.172882	3	85295.7	1.03498	0.22544	3	78777.9	0.941713	0.0949437	3	79806.2	0.928492	0.175703	3		0.457039	0.8885	0.168807	0.577954	0.615984	0.600109	1.09961	0.183678	0.670534	0.58147	0.561158	0.909883	0.217821	0.606638	0.549151	0.91579	0.985961	0.10082	0.916999	0.505825	0.417123	0.876481	0.168807	0.565701	0.638363
CIR2	Q08822	195904	0.590603	0.0957156	3	178928	0.640218	0.0650574	3	248468	0.705552	0.0311078	3	280206	0.804308	0.107741	3	364568	0.996122	0.0248942	3		0.504191	1.08401	0.162064	0.578834	0.574984	0.218669	1.10205	0.101617	0.461647	0.728577	0.24929	1.13997	0.0440901	0.990863	0.99899	0.084176	1.23848	0.133955	0.516363	0.927359	0.0135699	1.68662	0.162064	0.76385	0.999993
GCN20	P43535	229548	0.866183	0.0669214	3	306082	0.994995	0.100654	3	251885	0.940827	0.0418561	3	260392	0.951029	0.00547575	3	291571	1.04171	0.0264474	3		0.149284	1.14871	0.0772601	0.722296	0.947686	0.459703	0.945559	0.10116	0.543107	0.58033	0.714987	1.01084	0.0444886	0.726665	0.517634	0.0233468	1.09535	0.00575771	1	1	0.0318016	1.20264	0.0772601	0.556559	0.992613
MNN2	P38069				0				0				0				0				0
AFG1	P32317	195980	0.59479	0.0527157	3	121850	0.514628	0.0614682	3	249980	0.748948	0.0861246	3	304006	0.893141	0.101055	3	353065	1.02113	0.0270814	3		0.163225	0.865226	0.0886291	0.592833	0.877299	0.0222996	1.45532	0.119442	0.789376	0.999938	0.134923	1.19253	0.114994	0.601981	0.909089	0.152096	1.1433	0.113146	0.468942	0.811033	0.00113816	1.71679	0.0886291	0.762179	1
GDB1	Q06625	37357.8	0.521007		1				0	54030.3	0.744501		1	67296.2	0.911897		1	74791	0.985556		1													1.22484					1.08078					1.89164
CLP1	Q08685	122801	0.816027		1				0	125073	0.820542		1	135200	0.870579		1	151959	0.957863		1													1.06098					1.10026					1.17381
GIN4	Q12263	112250	0.790557		1				0	111697	0.77724		1	121279	0.829903		1	145407	0.967615		1													1.06776					1.16594					1.22397
CUB1	Q08977	260746	0.786805	0.0595438	3	168223	0.888838	0.236188	3	285467	0.852435	0.0434337	3	308640	0.897353	0.0518743	3	340178	0.953469	0.106129	3		0.536044	1.12968	0.075678	0.926715	0.916208	0.816077	0.959044	0.265727	0.819244	0.507127	0.316076	1.05269	0.0509525	0.585714	0.738449	0.472743	1.06253	0.0578082	0.735378	0.753968	0.0942973	1.21182	0.075678	0.864155	0.995916
MSS116	P15424	406635	0.713063	0.10396	3	346758	0.763364	0.128768	3	452027	0.78828	0.127385	3	538775	0.921652	0.0524427	3	629733	1.0515	0.0732376	3		0.627588	1.07054	0.145794	0.68173	0.565995	0.823384	1.03264	0.168685	0.828163	0.511187	0.203691	1.16919	0.161598	0.458988	0.742652	0.0734851	1.14088	0.0569008	0.726665	0.988257	0.0128022	1.47462	0.145794	0.506664	0.999269
GOS1	P38736	137862	1.38216		1				0	101040	1.00086		1	106904	1.04136		1	98923.9	0.937096		1													1.04046					0.899876					0.677993
IFA38	P38286	192031	0.811056	0.0550694	3				0	211245	0.878053	0.0288662	3	222678	0.896753	0.120429	3	253035	1.00011	0.0154153	3				0.0678983								0.815892	1.0213	0.0328752	0.864533	0.612099	0.274524	1.11526	0.134295	0.470436	0.679888	0.0207344	1.2331	0.0678983	0.681691	0.999653
MNN10	P50108	106104	0.909147	0.0992658	3	99586	1.11463	0.217321	3	102285	0.873864	0.068591	3	105209	0.888063	0.0173024	3	107017	0.880433	0.0595137	3		0.239308	1.22602	0.109186	0.868321	0.96337	0.187448	0.783991	0.19497	0.460788	0.762379	0.757917	1.01625	0.0784916	0.765244	0.512784	0.848351	0.991409	0.0194833	0.868603	0.555456	0.694147	0.968417	0.109186	0.711477	0.524657
GOR1	P53839	145209	0.675765	0.0951415	3				0	192887	0.899414	0.0589649	3	230124	1.05154	0.0532535	3	234356	1.04918	0.0348452	3				0.140791								0.0299354	1.16914	0.0655592	0.526891	0.99152	0.95226	0.997752	0.0506432	0.95233	0.500595	0.0127989	1.55258	0.140791	0.680362	0.999964
PAM16	P42949	310976	0.746376	0.0362222	3	268097	0.775058	0.12391	3	326951	0.771668	0.0523467	3	380684	0.888683	0.0331062	3	435613	0.9886	0.0473442	3		0.732596	1.03843	0.0485307	0.828653	0.65789	0.968207	0.995625	0.159872	0.968225	0.500226	0.039312	1.15164	0.0678358	0.483227	0.976365	0.0462335	1.11243	0.0372531	0.769341	0.998151	0.00274203	1.32453	0.0485307	0.794269	1
QCR10	P37299	235834	0.436049	0.0108712	2				0	277697	0.505648	0.0177909	2	406280	0.731816	0.0797545	2	456979	0.798259	0.0178183	2				0.0249312								0.141539	1.44728	0.0351844	1	1	0.441961	1.09079	0.108982	0.623683	0.671514	0.00408622	1.83067	0.0249312	1	1
URA4	P20051	129353	1.13499		1	89405.4	1.04871	0.177668	3	124789	1.08183		1	113539	0.967949		1	110113	0.912896		1			0.923981					1.03158	0.169416		0.510387		0.894737					0.943124					0.804319
IKI3	Q06706	118729	0.892877	0.00419058	3	45938.3	0.853821	0.180397	3	124222	0.936714	0.114624	3	124673	0.910698	0.0158113	3	139573	0.990303	0.0353792	3		0.74373	0.956258	0.00469335	1	1	0.544725	1.09708	0.211282	0.60147	0.559923	0.733293	0.972227	0.122369	0.742871	0.515326	0.0430546	1.08741	0.0173618	0.989795	1	0.0396014	1.10912	0.00469335	1	1
DEF1	P35732	359447	0.937838	0.293062	2	133415	1.13423	0.160076	3	377346	0.93362	0.203128	2	464975	1.09318	0.14864	2	558978	1.22915	0.0421288	2		0.50888	1.20941	0.312487	0.626619	0.618955	0.369792	0.823128	0.141131	0.719913	0.807144	0.471939	1.1709	0.21757	0.632531	0.655814	0.408476	1.12438	0.135971	0.624789	0.698764	0.389994	1.31062	0.312487	0.638814	0.725191
PEP1	P32319	66494.6	0.75956		1				0	73755.6	0.832409		1	88871.7	0.986353		1	88426.6	0.954396		1													1.18494					0.967601					1.25651
ABP140	Q08641				0				0				0				0				0
NOP14	Q99207	83888.7	1.04413	0.107222	3	140522	1.01716	0.195345	3	80775.9	0.980618	0.0506773	3	85609.4	1.02341	0.0381406	3	83312.9	0.969641	0.0380253	3		0.846944	0.974167	0.10269	0.853918	0.518763	0.780346	0.964075	0.192049	0.785833	0.510462	0.312096	1.04363	0.051679	0.50562	0.67524	0.158859	0.947465	0.0372683	0.539834	0.85036	0.353873	0.928657	0.10269	0.492271	0.626623
PSE1	P32337	162997	0.856624	0.173346	3	136073	0.898703	0.111057	3	180394	0.939836	0.177495	3	188164	0.959175	0.147211	3	189596	0.942558	0.0761246	3		0.744127	1.04912	0.202359	0.754658	0.517493	0.753848	1.04577	0.123574	0.776875	0.539789	0.891758	1.02058	0.188857	0.892709	0.503574	0.873185	0.982675	0.153477	0.874377	0.503835	0.493999	1.10032	0.202359	0.563473	0.569041
STT3	P39007	79047.4	0.98675		1				0	88583.3	1.09254		1	83179.2	1.00885		1	81331.4	0.959283		1													0.923402					0.950867					0.972165
TAF12	Q03761	85363.3	0.992944	0.339657	2	98322.4	0.831556	0.190153	3	84947	0.972933	0.172127	2	89253.2	1.00163	0.0126199	2	118976	1.29422	0.280528	2		0.62382	0.837464	0.34207	0.676585	0.5638	0.463926	1.17002	0.228672	0.611454	0.64215	0.852648	1.0295	0.176915	0.85564	0.50833	0.378885	1.29212	0.0125993	1	1	0.438588	1.30342	0.34207	0.640222	0.689481
DRS1	P32892	424468	1.24858	0.0391736	3	328341	0.989571	0.178689	3	388226	1.12609	0.0427365	3	365317	1.04386	0.0217035	3	357894	0.994672	0.0331547	3		0.122758	0.792554	0.0313744	1	1	0.315565	1.13795	0.180573	0.478551	0.648784	0.0598157	0.926977	0.0379514	0.481078	0.947597	0.108965	0.952883	0.0207917	0.757045	0.978297	0.00114708	0.79664	0.0313744	0.540042	1
YNL040W	P53960	45808.2	0.787292		1				0	52111	0.884207		1	62703.9	1.04427		1	64812.5	1.05663		1													1.18103					1.01183					1.34211
NRD1	P53617	139213	0.672755		1				0	181832	0.869004		1	167241	0.787515		1	184394	0.848093		1													0.906228					1.07692					1.26063
SRP72	P38688	210307	0.961888	0.0310231	3	252597	1.08657	0.186801	3	209910	0.954458	0.0752653	3	211168	0.939474	0.0395526	3	220206	0.961178	0.0510784	3		0.366961	1.12962	0.0322523	0.999899	0.999978	0.34864	0.878412	0.171917	0.491503	0.630566	0.779973	0.984301	0.0788566	0.786187	0.511834	0.59368	1.0231	0.0421008	0.666475	0.583242	0.984783	0.999263	0.0322523	0.984789	0.500158
PWP2	P25635	43668.5	0.425401	0.0256941	2				0	58625.3	0.561346	0.0657448	2	80106.5	0.753455	0.102512	2	117069	1.08783	0.00452614	2				0.0603996								0.177066	1.34223	0.11712	0.961203	0.997363	0.135313	1.44378	0.136056	0.968781	0.999288	0.0143847	2.55718	0.0603996	1	1
YMR027W	Q04371	298445	0.859576	0.0458552	3	121507	0.740192	0.102475	3	345838	0.983442	0.00874328	3	370870	1.04041	0.0361324	3	355731	0.973559	0.0272271	3		0.170323	0.861113	0.0533463	0.919104	0.992137	0.0534147	1.32863	0.138444	0.611199	0.984051	0.104706	1.05793	0.00889049	0.999998	1	0.0673204	0.935743	0.0347289	0.48433	0.937822	0.0298008	1.1326	0.0533463	0.495273	0.988604
NUP116	Q02630	60673	1.06851	0.145926	3	50945.7	0.958533	0.179292	3	62846.7	1.10161	0.192128	3	65793.7	1.12939	0.117399	3	69442.1	1.15996	0.201576	3		0.458003	0.897072	0.13657	0.609765	0.645439	0.399297	1.14927	0.187048	0.573146	0.659923	0.843305	1.02521	0.174406	0.845698	0.506275	0.834104	1.02707	0.103949	0.842165	0.520076	0.562236	1.08558	0.13657	0.659513	0.60571
YTA7	P40340				0				0				0				0				0
ISW1	P38144	238814	0.929688	0.0530083	2	258907	0.899495	0.151571	3	249590	0.953127	0.0173831	2	255391	0.941776	0.0761345	2	294503	1.06247	0.07503	2		0.774651	0.967524	0.0570173	0.821682	0.589076	0.603588	1.05962	0.168507	0.635037	0.536445	0.868438	0.98809	0.018238	0.904057	0.61369	0.251425	1.12815	0.0808415	0.735152	0.891444	0.191678	1.14282	0.0570173	0.918861	0.989258
TAF10	Q12030				0				0				0				0				0
ERG24	P32462				0				0				0				0				0
PCL6	P40038				0				0				0				0				0
LEM3	P42838	89086.3	1.67353		1				0	71180.7	1.32114		1	67331.6	1.22895		1	66836.2	1.18632		1													0.930217					0.965316					0.708876
MRPS9	P38120	95244.1	0.579123	0.104611	3				0	133015	0.803635	0.116148	3	161584	0.949186	0.0877443	3	184343	1.03934	0.0543744	3				0.180638								0.163662	1.18112	0.144529	0.483333	0.807116	0.218495	1.09498	0.0924416	0.470903	0.736245	0.00656085	1.79468	0.180638	0.614505	0.999997
OSH2	Q12451	20730.9	0.656327		1				0	28763.7	0.899728		1	25989.6	0.799456		1	28340	0.847755		1													0.888553					1.06042					1.29167
SPB1	P25582	88859.2	0.980999		1				0	77154.3	0.840928		1	89551.1	0.957997		1	79208.7	0.829489		1													1.13922					0.865858					0.845556
TCD2	P36101	136015	0.804525		1				0	149321	0.872649		1	160865	0.924504		1	188433	1.05313		1													1.05942					1.13913					1.309
RFX1	P48743				0				0				0				0				0
HEK2	P38199				0				0				0				0				0
PNP1	Q05788	116279	0.65055	0.06679	2				0	137114	0.761588	0.132335	2	144038	0.781178	0.0314246	2	174610	0.927771	0.118046	2				0.102667								0.869428	1.02572	0.173762	0.871529	0.506578	0.315413	1.18766	0.0402271	0.99999	0.999999	0.132577	1.42613	0.102667	0.996723	0.999989
FMO1	P38866				0				0				0				0				0
HFD1	Q04458	83390	0.502128	0.0650391	2				0	101300	0.601183	0.066631	2	160323	0.920264	0.0290409	2	190204	1.06634	0.0290879	2				0.129527								0.0577113	1.53075	0.110833	0.992269	1	0.0373838	1.15873	0.0315572	0.985063	1	0.0251414	2.12364	0.129527	0.999991	1
DPH5	P32469				0				0				0				0				0
MAS1	P10507	203786	0.846247	0.043179	3	259636	0.771244	0.100239	3	217707	0.896546	0.0751666	3	237415	0.954505	0.112999	3	268126	1.04941	0.0773063	3		0.327472	0.91137	0.0510241	0.844941	0.920257	0.163871	1.16247	0.129971	0.482394	0.806197	0.50625	1.06465	0.0838401	0.656225	0.651094	0.304097	1.09943	0.118385	0.495486	0.673774	0.0262212	1.24008	0.0510241	0.94418	0.999999
PYP1	P53981				0	151893	1.22773	0.322571	3				0				0				0									0.262738
SER2	P42941	85249.7	1.18088	0.07662	3	102700	1.21971	0.232372	3	86492.6	1.19305	0.121259	3	79357.7	1.061	0.0855091	3	74201.1	1.00301	0.0698846	3		0.805068	1.03288	0.0648838	0.838344	0.571924	0.871348	0.978145	0.190514	0.872596	0.50396	0.205878	0.889311	0.101638	0.479283	0.756321	0.416418	0.945343	0.0805932	0.546609	0.621443	0.041546	0.849372	0.0648838	0.526934	0.981444
NPL4	P33755	99988.6	0.71715	0.135623	3	123976	0.878132	0.207742	3	132345	0.94391	0.106421	3	135160	0.945366	0.147243	3	147700	1.00572	0.163482	3		0.333266	1.22447	0.189113	0.66352	0.787203	0.659111	1.07491	0.236573	0.681706	0.5294	0.989649	1.00154	0.112745	0.98965	0.500057	0.659714	1.06385	0.155752	0.696677	0.548296	0.0804761	1.40239	0.189113	0.633891	0.96844
LSM7	P53905	377604	0.89604	0.0679018	2	411239	1.00903	0.150731	3	429733	1.01144	0.0133806	2	448839	1.04046	0.0016222	2	458167	1.03046	0.0788955	2		0.341547	1.12609	0.0757799	0.833808	0.907161	0.980489	1.00239	0.149382	0.980492	0.500077	0.196245	1.02869	0.0132293	0.855553	0.971693	0.887115	0.990391	0.00155912	1	1	0.212144	1.15001	0.0757799	0.821523	0.954121
CMS1	Q07897	79645	0.677571	0.0395143	3				0	77969.8	0.65713	0.0505267	3	97584.5	0.806548	0.0400755	3	124984	1.00983	0.130089	3				0.0583176								0.0176273	1.22738	0.07689	0.504991	0.997681	0.103043	1.25203	0.0496877	0.999536	1	0.0380834	1.49036	0.0583176	0.999999	1
MRPS18	P42847	186728	0.644846	0.041859	3				0	245982	0.836861	0.0669442	3	278173	0.921186	0.0117905	3	316802	1.02314	0.0195758	3				0.0649132								0.157218	1.10076	0.0799944	0.475063	0.809019	0.00325527	1.11068	0.0127992	0.968174	1	0.00101828	1.58665	0.0649132	0.834323	1
COX4	P04037	237999	0.429876	0.0378977	3	122999	0.357826	0.0863636	3	273986	0.488048	0.046607	3	396717	0.67899	0.0723551	3	623990	1.04277	0.0713081	3		0.285261	0.832393	0.0881597	0.860028	0.944698	0.103034	1.36393	0.241357	0.463245	0.874358	0.0246305	1.39124	0.0954968	0.862596	0.999985	0.00343919	1.53577	0.106563	0.574922	1	0.000879782	2.42576	0.0881597	0.999212	1
BNA4	P38169	92730.5	0.709103		1	94262	0.592077	0.151662	3	92250	0.696977		1	106816	0.793625		1	120755	0.872494		1			0.834966					1.17717	0.256153		0.625656		1.13867					1.09938					1.23042
MDM38	Q08179	149251	0.672671		1				0	168285	0.749371		1	203326	0.890374		1	221362	0.942669		1													1.18816					1.05873					1.40138
VID27	P40157	80693.2	0.548053	0.243303	2				0	82985.4	0.574038	0.185615	2	106272	0.768525	0.0694396	2	132340	0.956609	0.0017847	2				0.44394								0.359064	1.3388	0.32335	0.632264	0.742914	0.162363	1.24473	0.0903543	0.928741	0.994437	0.253715	1.74547	0.44394	0.76991	0.910012
KTR1	P27810	96954.4	1.27077	0.0484149	2	255703	0.72776	0.152658	3	94333.4	1.21924	0.0292151	2	97754.5	1.25068	0.0939974	2	86726.7	1.07982	0.041528	2		0.0163852	0.572695	0.038099	1	1	0.0257744	1.67533	0.209764	0.680229	0.999155	0.719937	1.02578	0.0239617	0.876335	0.752118	0.197553	0.863388	0.0751572	0.755216	0.933101	0.0536166	0.849739	0.038099	0.949632	0.999967
PIN4	P34217				0				0				0				0				0
NOP9	P47077	110111	1.0507	0.0994972	3	213294	1.11035	0.199773	3	98405.8	0.933694	0.0863986	3	106167	0.988384	0.0811474	3	106381	0.97624	0.0127154	3		0.675582	1.05677	0.0946961	0.746878	0.597686	0.263073	0.840902	0.17992	0.467674	0.688565	0.469123	1.05857	0.0925342	0.580118	0.607617	0.820819	0.987713	0.082101	0.823733	0.506722	0.323827	0.929134	0.0946961	0.481305	0.64372
FSH1	P38777	235743	0.831727	0.0129086	3	232436	1.04009	0.0746968	3	270783	0.929903	0.105802	3	277424	0.956075	0.0770737	3	305691	1.02412	0.0921041	3		0.036924	1.25052	0.0155202	1	1	0.222249	0.894058	0.0718174	0.660388	0.866657	0.748116	1.02814	0.113777	0.758889	0.518152	0.383555	1.07118	0.0806147	0.590506	0.688115	0.0659531	1.23132	0.0155202	1	1
RFA3	P26755	38198	0.851973		1				0	36958.3	0.815214		1	49800	1.08232		1	41618.9	0.88348		1													1.32765					0.816286					1.03698
DNF2	Q12675				0				0				0				0				0
ALE1	Q08548				0				0				0				0				0
CNS1	P33313	68626.1	0.844385		1				0	70054.1	0.851629		1	86421.3	1.03315		1	99151.4	1.15271		1													1.21315					1.11572					1.36514
PRS2	P38620				0				0				0				0				0
ALG11	P53954	36034.2	1.03903		1				0	30151.2	0.858984		1	36472.2	1.02181		1	31705.7	0.863817		1													1.18956					0.84538					0.831366
TIM54	P47045	29974.8	0.837737		1				0	34709.5	0.958443		1	43522.5	1.18184		1	37563.8	0.991953		1													1.23308					0.839329					1.18409
RPO31	P04051				0				0				0				0				0
YDR061W	Q12298	103010	0.650298		1				0	132270	0.825014		1	146579	0.899078		1	193391	1.15355		1													1.08977					1.28304					1.77388
YIL108W	P40483				0				0				0				0				0
AIM21	P40563				0				0				0				0				0
ELP3	Q02908	128229	0.83708	0.222219	3	155424	0.831865	0.0749464	3	145148	0.901602	0.121972	3	150740	0.9275	0.157424	3	167329	0.996041	0.128415	3		0.972195	0.99377	0.265469	0.972206	0.500166	0.45526	1.08383	0.0900943	0.669487	0.704016	0.83348	1.02872	0.135284	0.838904	0.513439	0.591542	1.0739	0.169729	0.639203	0.554141	0.357498	1.1899	0.265469	0.503193	0.633132
MEU1	Q07938	261754	1.02949	0.0814365	3	376322	1.1814	0.118992	3	273258	1.06382	0.0703719	3	265738	1.02048	0.0589249	3	268540	0.999391	0.0781757	3		0.151403	1.14756	0.0791041	0.704984	0.939936	0.230446	0.900477	0.100721	0.47019	0.723225	0.460679	0.95926	0.06615	0.567142	0.602502	0.729311	0.979332	0.0577421	0.752809	0.537263	0.668288	0.970767	0.0791041	0.698022	0.53962
COX12	Q01519	162757	0.462829	0.16813	2				0	135185	0.36795	0.194141	2	255856	0.739837	0.112083	2	319994	0.88855	0.202191	2				0.363265								0.174274	2.0107	0.52763	0.757336	0.946528	0.481175	1.20101	0.151497	0.818102	0.828193	0.153407	1.91982	0.363265	0.891863	0.990133
MNN9	P39107				0				0				0				0				0
GET1	P53192				0				0				0				0				0
ATP19	P81451	620354	0.503643	0.0108288	3	449002	0.4676	0.074038	3	677247	0.546998	0.0218153	3	891369	0.708587	0.028058	3	1.26173e+06	0.985548	0.0816738	3		0.488755	0.928435	0.021501	0.999409	0.999459	0.197872	1.1698	0.158336	0.46126	0.75093	0.00178827	1.29541	0.0398818	0.787522	1	0.0189697	1.39086	0.0395971	0.999998	1	0.00854104	1.95684	0.021501	1	1
POS5	Q06892	232023	0.731239	0.0485279	3	226648	0.718996	0.154406	3	256166	0.797132	0.066556	3	304840	0.940883	0.0274297	3	322413	0.970654	0.043448	3		0.905976	0.983257	0.0663639	0.910331	0.518869	0.485268	1.10867	0.214752	0.558073	0.571726	0.048902	1.18034	0.0834944	0.513476	0.971002	0.382014	1.03164	0.0291531	0.666935	0.755121	0.00325146	1.32741	0.0663639	0.541118	1
ALG9	P53868	78527.5	0.965752		1				0	72563.8	0.881719		1	88690.3	1.05977		1	84533.4	0.982295		1													1.20194					0.92689					1.01713
ARL1	P38116	250239	0.97743	0.0420248	3				0	271846	1.05167	0.0468467	3	272622	1.03841	0.0388321	3	268579	0.995671	0.0418113	3				0.0429952								0.725648	0.987392	0.0445451	0.740768	0.523634	0.264652	0.958842	0.0373957	0.557896	0.760038	0.62231	1.01866	0.0429952	0.667016	0.553824
PEX30	Q06169				0				0				0				0				0
NUP159	P40477	148714	0.752982	0.0413108	2	83544	0.844011	0.0889368	3	174118	0.869716	0.0739681	2	184753	0.910992	0.0193983	2	205886	0.995659	0.0331565	2		0.22414	1.12089	0.0548629	0.886564	0.974212	0.751947	1.03046	0.105374	0.766338	0.524619	0.572047	1.04746	0.0850485	0.649912	0.585822	0.116403	1.09294	0.0212937	0.997329	0.999996	0.0257637	1.32229	0.0548629	0.992021	1
MRPL4	P36517				0				0				0				0				0
PHO13	P19881	166741	0.714023		1	214985	0.893688	0.10037	3	213042	0.901362		1	262019	1.09017		1	302184	1.22267		1			1.25162					1.00859	0.11231		0.501763		1.20947					1.12154					1.71237
QRI1	P43123	262975	0.835536	0.0657061	3	300921	0.870111	0.137228	3	293524	0.922739	0.0515222	3	296559	0.918103	0.0407084	3	336703	1.02155	0.0159111	3		0.721274	1.04138	0.0786395	0.770782	0.577083	0.585078	1.06048	0.157713	0.622982	0.542536	0.908868	0.994976	0.0558361	0.909416	0.50244	0.034435	1.11267	0.0443397	0.551044	0.990409	0.0331409	1.22263	0.0786395	0.632903	0.996348
APL4	Q12028	109824	0.665911		1				0	124959	0.748026		1	141393	0.830759		1	184786	1.06282		1													1.1106					1.27934					1.59604
MRPL39	P36533	238454	0.710259	0.107068	3	249397	0.782885	0.0842451	3	279166	0.820166	0.130918	3	325088	0.935782	0.117976	3	352475	0.993535	0.168313	3		0.410776	1.10225	0.150745	0.541391	0.621488	0.703018	1.04762	0.107608	0.741075	0.555828	0.319923	1.14097	0.159624	0.52895	0.688178	0.654742	1.06172	0.126072	0.706827	0.567445	0.0810996	1.39884	0.150745	0.798192	0.993146
GSH1	P32477	168469	0.835213	0.0068838	3	326880	1.26842	0.148208	3	205756	1.03516	0.112105	3	221365	1.06746	0.0300081	3	200377	0.958502	0.107105	3		0.0366195	1.51868	0.00824196	1	1	0.100415	0.816098	0.116844	0.482546	0.889048	0.67204	1.0312	0.108297	0.690273	0.524468	0.214738	0.89793	0.0281117	0.99651	0.999855	0.183872	1.14761	0.00824196	1	1
AIM41	Q12032				0				0				0				0				0
[truncated: 443 more rows]

## Sheet: WT_O2_STRING_full_curve
Functional enrichment comparing the ontrol (CEN.PK1137-D) yeast aerobic mid-exponential (ME) and midstationary
(MS) phases. A significance threshold of FDR < 0.05 was used to determine significant proteins and a fold change
[truncated: 113 more rows]

## Sheet: WT_O2_STRING_GrowthPhase
Functional enrichment analysis during the aerobic transition into stationary phase in control yeast (CEN.PK113-7D).
[truncated: 186 more rows]
