# Supplementary material for: Proteome Dynamics During Transition From Exponential to Stationary Phase Under Aerobic and Anaerobic Conditions in Yeast
Source: Mol Cell Proteomics. 2023 Apr 17;22(6):100552. doi: 10.1016/j.mcpro.2023.100552 (PMC10227427; doi:10.1016/j.mcpro.2023.100552)
Supplement: Supplementary Table S9 [file mmc10.xlsx]

## Sheet: Overview
SI Table 9. Number of significantly up- and downregulated proteins during the transition between growth phases under anaerobic conditions in wild-type (WT) yeast. ME: mid-exponential, LE: late-exponential, ES: earlystationary, and MS: mid-stationary phase. A p-value threshold of 0.05 was used to determine significant proteins and a fold change threshold of 1.25 (log2 foldchange of +/- 0.32) was u…
	phase	#proteins quantified	#significant	#upregulated	#downregulated
	Anaerobic
	ME-LE	1092	114	1	22
	LE-ES	1092	173	52	3
	ES-MS	1092	7	0	0
	ME-MS	1092	250	78	42
	Anaerobic
LE/ME	Upregulated in LE	ARG3
	Downregulated in LE	SCW4	BGL2	RPL36B	ERB1	RPS25A	RPS25B	RPP2A	RPL24A	RPP2B	RPL34A	RPL34B	RPS28B	RPS28A	BCP1	EGD1	RPP1A	DSK2	UTH1	CIS3	AYR1	RPN5	RPO26
ES/LE	Upregulated in ES	SSA1	HSP104	ALD4	POR1	HEM13	SER3	TDH1	WTM1	MDH1	HSP26	EMI2	MCR1	HXT6	UGP1	HXT7	APE1	YDL124W	YNK1	MAL12	MAL32	AIM17	PGM2	PST2	GRE3	SUC2	PRB1	YNR034W-A	TPS1	GPH1	BCY1	TRX2	TSL1	PEP4	GRX1	ARF2	AMS1	HXK1	SDS24	MRP8	GLK1	TFS1	PBI2	RTC3	UGA1	DAP1	YGP1	HSP12	DHH1
	Downregulated in ES	HXT3	CPA1	FCY2
MS/ES	Upregulated in MS	-
	Downregulated in MS	-
MS/ME	Upregulated in MS	PGK1	SSA1	HSP82	ENO1	HSP104	ALD4	ERG11	SER3	TDH1	WTM1	MDH1	IDH2	HSP26	EMI2	MCR1	HXT6	UGP1	HXT7	APE1	YDL124W	DCS1	APE2	YNK1	MAL12	MAL32	DUG1	AIM17	PGM2	PST2	GRE3	RAS2	SUC2	PRB1	YNR034W-A	TPS1	GPH1	BCY1	TRX2	TSL1	PEP4	SAC1	GRX1	ANB1	HXT4	AMS1	HEM15	OSH6	HSP78
	Downregulated in MS	CPA2	ALD6	RPS5	RPL16B	RPS16B	RPS16A	SCW4	CIT2	RPL12B	RPL12A	EFB1	NSR1	TMA19	NOP58	RPL25	RPL21A	EGD2	RPS19A	RPS19B	RPL21B	RPL18A	RPL18B	RPP2A	RPL24A	SNU13	RPS27A	RPS27B	RPP2B	NOP7	RPS28B	RPS28A	BCP1	EGD1	DSK2	UTH1	CIS3	YLR413W	AYR1	CPA1	DBP3	RPO26	FCY2
[truncated: 30 more columns]

## Sheet: WT_AN_global_average_revised
Protein Intensities WT, AN -> ME | LE | ES | MS																			Changes transition into next growth phase, ME->LE->ES->MS, and full transition ME->MS
		WT AN Mid-Exponential average				WT AN Late-Exponential average				WT AN Early-Stationary average				WT AN Mid-Stationary average					ME->LE					LE->ES					ES->MS					Full transition
Gene name	Accession	Corrected Protein Intensity	Ratio (to bridging sample)	stdev	detected in # biological replicates	Corrected Protein Intensity	Ratio (to bridging sample)	stdev	detected in # biological replicates	Corrected Protein Intensity	Ratio (to bridging sample)	stdev	detected in # biological replicates	Corrected Protein Intensity	Ratio (to bridging sample)	stdev	detected in # biological replicates		significance (p-value)	fold change	relativ stdev	power (calc p)	power (alpha 0.05)	significance (p-value)	fold change	relativ stdev	power (calc p)	power (alpha 0.05)	significance (p-value)	fold change	relativ stdev	power (calc p)	power (alpha 0.05)	significance (p-value)	fold change	relativ stdev	power (calc p)	power (alpha 0.05)
ENO2	P00925	3.67089e+07	1.97387	0.0597987	3	3.78011e+07	2.02596	0.0710831	3	3.92875e+07	2.07368	0.126733	3	3.99616e+07	2.11513	0.0804521	3		0.387946	1.02639	0.0302951	0.589992	0.684137	0.607577	1.02355	0.0350862	0.708834	0.619317	0.661653	1.01999	0.0611152	0.685564	0.531308	0.0764323	1.07156	0.0302951	0.700509	0.983504
PGK1	P00560	1.31803e+08	2.05989	0.0237604	3	1.47978e+08	2.30454	0.0172534	3	1.7038e+08	2.61458	0.0502028	3	1.7207e+08	2.64579	0.0971879	3		0.000236917	1.11877	0.0115348	0.601521	1	0.00455055	1.13453	0.00748671	1	1	0.655084	1.01194	0.0192011	0.735087	0.604261	0.00647701	1.28444	0.0115348	1	1
MET6	P05694	6.35621e+07	1.03208	0.0229872	3	6.43308e+07	1.04123	0.0366256	3	6.04556e+07	0.964363	0.0109905	3	5.96718e+07	0.953703	0.00844111	3		0.735994	1.00886	0.0222726	0.764083	0.545618	0.0578295	0.926181	0.0351755	0.535641	0.965953	0.257924	0.988946	0.0113966	0.49616	0.717184	0.0178943	0.924058	0.0222726	0.637169	0.999616
URA2	P07259	1.13877e+07	0.968787	0.0396001	3	1.09343e+07	0.926337	0.0624692	3	1.07099e+07	0.894988	0.0234946	3	1.01816e+07	0.855008	0.0732932	3		0.385851	0.956183	0.040876	0.665073	0.750789	0.484783	0.966158	0.0674368	0.556501	0.570624	0.449074	0.955329	0.0262513	0.896315	0.914095	0.0967519	0.882556	0.040876	0.883148	0.996855
GDH1	P07262	1.37661e+07	1.53702	0.0546008	3	1.4307e+07	1.59132	0.0324261	3	1.587e+07	1.73918	0.015859	3	1.59463e+07	1.75179	0.0226855	3		0.228242	1.03533	0.0355238	0.47004	0.725374	0.00639967	1.09292	0.0203768	0.643048	0.999999	0.478994	1.00725	0.00911863	0.641736	0.659006	0.0113633	1.13973	0.0355238	0.651536	0.999966
CDC19	P00549	6.11072e+07	2.27818	0.0519447	3	6.71353e+07	2.49277	0.128845	3	7.06828e+07	2.58553	0.11953	3	6.69371e+07	2.45891	0.227148	3		0.0866139	1.09419	0.022801	0.988126	0.999987	0.412591	1.03721	0.0516877	0.557431	0.634613	0.455119	0.951026	0.0462304	0.715003	0.746685	0.300489	1.07933	0.022801	0.99806	0.999716
SSA2	P10592	2.02131e+06	1.52574	0.0690861	3	1.89544e+06	1.4223	0.0179367	3	1.84182e+06	1.36451	0.0575655	3	1.90676e+06	1.4203	0.0939705	3		0.114017	0.932201	0.0452803	0.485626	0.871909	0.218368	0.959371	0.012611	0.988684	0.999163	0.439487	1.04088	0.0421875	0.670757	0.716906	0.198661	0.93089	0.0452803	0.649506	0.878574
SSA1	P10591	743451	0.624571	0.0247709	3	705957	0.590331	0.00705737	3	1.01672e+06	0.83965	0.0316894	3	1.06469e+06	0.881445	0.0384289	3		0.130155	0.945178	0.0396606	0.474429	0.843225	0.00383808	1.42234	0.0119549	1	1	0.222267	1.04978	0.0377412	0.597162	0.825993	0.00131002	1.41128	0.0396606	0.952641	1
FAS1	P07149	1.27822e+07	0.976289	0.0806369	3	1.29049e+07	0.982607	0.0894335	3	1.46592e+07	1.1001	0.0669918	3	1.41847e+07	1.0651	0.0323339	3		0.932003	1.00647	0.0825953	0.932314	0.501852	0.148327	1.11957	0.0910166	0.481504	0.824534	0.47702	0.968189	0.0608963	0.554826	0.576057	0.187633	1.09097	0.0825953	0.458388	0.76029
PDC1	P06169	6.26564e+07	2.57841	0.203755	3	5.87557e+07	2.40804	0.122057	3	5.43965e+07	2.19842	0.146159	3	5.34785e+07	2.17009	0.181783	3		0.295692	0.933923	0.0790236	0.485057	0.672536	0.131508	0.912952	0.0506873	0.611933	0.916871	0.844129	0.987115	0.0664834	0.848382	0.511222	0.0614616	0.841641	0.0790236	0.517319	0.956775
FAS2	P19097	9.70276e+06	1.07781	0.0232116	3	9.56382e+06	1.05889	0.031214	3	1.08951e+07	1.1896	0.0303294	3	1.04599e+07	1.14755	0.0783156	3		0.450605	0.982446	0.0215359	0.624696	0.665561	0.00652284	1.12344	0.029478	0.564775	0.999991	0.458729	0.96465	0.0254955	0.822982	0.844344	0.25934	1.0647	0.0215359	0.986559	0.998053
CPA2	P03965	9.21314e+06	1.0122	0.0637631	3	7.76478e+06	0.849601	0.0879443	3	7.65133e+06	0.826384	0.0289921	3	7.48492e+06	0.810354	0.0330509	3		0.066366	0.839363	0.0629948	0.724273	0.990673	0.699692	0.972673	0.103513	0.713972	0.520623	0.562547	0.980603	0.035083	0.640286	0.584393	0.0165333	0.80059	0.0629948	0.548391	0.998953
MET10	P39692	4.68002e+06	1.01865	0.05163	3	4.81002e+06	1.04357	0.0636906	3	4.88979e+06	1.04562	0.0270364	3	4.83945e+06	1.03806	0.0629202	3		0.627446	1.02447	0.0506849	0.681388	0.56573	0.96278	1.00196	0.0610312	0.962809	0.50031	0.861735	0.992769	0.0258569	0.869504	0.523087	0.701546	1.01905	0.0506849	0.729643	0.540935
TDH3	P00359	5.88942e+06	1.54918	0.1115	3	5.76625e+06	1.51282	0.151851	3	5.97861e+06	1.5466	0.114197	3	5.84732e+06	1.5163	0.113521	3		0.756364	0.976529	0.0719732	0.774243	0.53113	0.774615	1.02233	0.100376	0.782521	0.514732	0.760804	0.980407	0.0738371	0.772595	0.520831	0.73848	0.978774	0.0719732	0.754175	0.525607
EFT1	P32324	3.16889e+07	1.32463	0.0279473	3	3.08691e+07	1.28621	0.0356253	3	2.88278e+07	1.18426	0.00262236	3	2.81324e+07	1.15696	0.0311835	3		0.219471	0.970995	0.0210981	0.616497	0.841237	0.0377376	0.920733	0.0276978	0.675986	0.996725	0.268188	0.976945	0.00221435	1	1	0.00237039	0.873416	0.0210981	0.654585	1
ACC1	Q00955	8.568e+06	1.01543	0.0245713	3	7.92763e+06	0.936849	0.023191	3	8.43051e+06	0.981637	0.0228509	3	8.17167e+06	0.95076	0.0601894	3		0.015859	0.922612	0.0241979	0.546674	0.99908	0.0757771	1.04781	0.0247543	0.545738	0.948478	0.47634	0.968544	0.0232783	0.822492	0.834918	0.195355	0.936311	0.0241979	0.939265	0.992831
SSB2	P40150	1.03792e+06	1.20659	0.0906972	3	1.06385e+06	1.23234	0.0730846	3	1.01589e+06	1.15943	0.112985	3	1.02086e+06	1.16317	0.0412233	3		0.722046	1.02135	0.0751683	0.737439	0.523785	0.409322	0.940832	0.0593053	0.656646	0.726401	0.960987	1.00323	0.0974485	0.961019	0.500331	0.508909	0.964017	0.0751683	0.572975	0.564691
HSC82	P15108	4.15422e+06	1.21813	0.0212501	3	3.9347e+06	1.14903	0.0432563	3	3.70638e+06	1.06821	0.0334271	3	3.56748e+06	1.03549	0.120117	3		0.0915484	0.943272	0.0174449	0.9334	0.999259	0.0664931	0.929669	0.037646	0.487812	0.94032	0.68865	0.969367	0.0312925	0.840104	0.720172	0.114832	0.850068	0.0174449	1	1
HSP82	P02829	812295	0.535557	0.0255681	3	891737	0.585321	0.0400432	3	1.10041e+06	0.712185	0.0136665	3	1.09575e+06	0.708746	0.0497643	3		0.1564	1.09292	0.0477412	0.74122	0.950291	0.0222888	1.21674	0.0684123	0.628057	0.998963	0.91743	0.995172	0.0191896	0.92124	0.518767	0.0128379	1.32338	0.0477412	0.98829	1
PFK1	P16861	6.17737e+06	1.09125	0.0378899	3	6.57672e+06	1.15837	0.0474857	3	6.71524e+06	1.16428	0.0207219	3	6.50808e+06	1.12834	0.0582234	3		0.131689	1.06151	0.0347216	0.633277	0.925956	0.857275	1.0051	0.0409934	0.858895	0.504649	0.401204	0.969132	0.0177981	0.883455	0.919805	0.415343	1.03399	0.0347216	0.654616	0.720147
SSB1	P11484	835699	1.41505	0.0610223	3	797767	1.34557	0.0610487	3	717623	1.19985	0.0246312	3	723433	1.21378	0.0429518	3		0.235685	0.950896	0.0431236	0.539127	0.77216	0.0392189	0.891708	0.0453702	0.534001	0.984655	0.657801	1.0116	0.0205285	0.724937	0.587839	0.0122827	0.857759	0.0431236	0.507678	0.999388
PGI1	P12709	1.60572e+07	1.53424	0.0590316	3	1.71309e+07	1.63182	0.0489963	3	1.89047e+07	1.77417	0.0426143	3	1.88455e+07	1.77254	0.0362581	3		0.0946297	1.0636	0.0384762	0.497977	0.905081	0.0198342	1.08723	0.0300256	0.520265	0.997197	0.962344	0.999084	0.0240194	0.962385	0.500439	0.00704738	1.15532	0.0384762	0.54992	0.99998
YEF3	P16521	1.03144e+07	1.7179	0.075662	3	9.95022e+06	1.65285	0.0457251	3	8.5658e+06	1.4015	0.0304909	3	8.41345e+06	1.38158	0.0680927	3		0.28513	0.962138	0.0440434	0.482756	0.68035	0.00239337	0.847927	0.0276643	0.568123	1	0.677638	0.985787	0.0217559	0.759996	0.613768	0.00477096	0.804227	0.0440434	0.539974	0.999998
DLD3	P39976	6.0228e+06	1.29425	0.06012	3	6.07414e+06	1.30099	0.041163	3	5.61292e+06	1.18407	0.0744602	3	5.58111e+06	1.18004	0.0802205	3		0.881516	1.0052	0.0464514	0.882614	0.503778	0.0943131	0.910127	0.0316398	0.872599	0.996468	0.952235	0.996597	0.0628852	0.95234	0.500884	0.12526	0.91175	0.0464514	0.668091	0.944524
TEF1	P02994	8.06868e+07	1.20415	0.0430854	3	7.48292e+07	1.11255	0.011874	3	7.01599e+07	1.02858	0.0318398	3	6.71362e+07	0.985692	0.0353538	3		0.0575883	0.923929	0.0357806	0.544401	0.968297	0.0323623	0.924525	0.0106727	0.999788	1	0.194219	0.958301	0.030955	0.570267	0.833772	0.00281099	0.818576	0.0357806	0.529784	1
ACO1	P19414	8.65328e+06	0.267568	0.00760977	3	1.00583e+07	0.309939	0.0118336	3	1.05311e+07	0.31997	0.0158859	3	1.04953e+07	0.319587	0.00894112	3		0.00986192	1.15836	0.0284405	0.902204	1	0.433713	1.03237	0.0381805	0.621859	0.676369	0.973167	0.998804	0.0496482	0.973178	0.500175	0.00171605	1.19442	0.0284405	0.701476	1
TKL1	P23254	6.89204e+06	1.24527	0.0660047	3	6.54805e+06	1.17878	0.0562659	3	6.23653e+06	1.10642	0.0566922	3	6.38192e+06	1.13283	0.025104	3		0.256589	0.946606	0.0530045	0.509912	0.729599	0.191743	0.938621	0.0477325	0.541141	0.816639	0.518497	1.02387	0.0512392	0.578698	0.561464	0.0836855	0.909709	0.0530045	0.485301	0.914417
ATP1	P07251	2.81826e+06	0.227556	0.0173033	3	2.64266e+06	0.212885	0.0108834	3	3.01671e+06	0.239519	0.0119207	3	2.95815e+06	0.235575	0.00581257	3		0.293355	0.935531	0.07604	0.487082	0.676411	0.0464726	1.12511	0.0511232	0.599163	0.987186	0.643177	0.983534	0.0497693	0.668686	0.532011	0.513239	1.03524	0.07604	0.573258	0.560901
ADH1	P00330	5.12642e+07	3.01392	0.0295368	3	5.24309e+07	3.07446	0.0703375	3	5.75762e+07	3.3403	0.193087	3	5.59729e+07	3.23301	0.0476927	3		0.272784	1.02009	0.00980011	0.886299	0.961426	0.127647	1.08647	0.022878	0.989751	0.999928	0.439433	0.96788	0.0578052	0.529176	0.585162	0.00466894	1.07269	0.00980011	0.947675	1
HSP60	P19882	5.3745e+06	0.535886	0.0112129	3	5.22135e+06	0.519043	0.0106561	3	5.48853e+06	0.537734	0.0097083	3	5.82454e+06	0.571253	0.0284592	3		0.132559	0.96857	0.0209241	0.52803	0.873026	0.088637	1.03601	0.0205303	0.519907	0.923099	0.168931	1.06233	0.0180541	0.988343	0.999681	0.152655	1.066	0.0209241	0.969043	0.998905
MET17	P06106	1.64696e+07	0.89409	0.0147812	3	1.57963e+07	0.854636	0.0130752	3	1.73551e+07	0.925218	0.0277851	3	1.69342e+07	0.905623	0.0333478	3		0.0263659	0.955871	0.0165321	0.522163	0.993657	0.0312725	1.08259	0.0152992	0.988342	1	0.479286	0.978821	0.0300309	0.612123	0.629935	0.625158	1.0129	0.0165321	0.750728	0.65408
ALD6	P54115	1.03101e+07	0.487229	0.0178155	3	9.24274e+06	0.435283	0.0201309	3	8.38658e+06	0.389363	0.0143749	3	8.24222e+06	0.383519	0.0122047	3		0.0292947	0.893384	0.0365649	0.626189	0.997302	0.0374017	0.894505	0.0462479	0.485957	0.979188	0.620596	0.984991	0.0369189	0.660251	0.547542	0.0019112	0.787142	0.0365649	0.566308	1
ICL1	P28240	1.32136e+06	0.101249	0.00252218	3	1.46939e+06	0.112127	0.00359766	3	1.62627e+06	0.122593	0.00974249	3	1.47863e+06	0.111663	0.0104787	3		0.0161462	1.10744	0.0249106	0.817183	0.999995	0.195766	1.09334	0.0320855	0.967365	0.997236	0.256693	0.910841	0.0794701	0.557549	0.766851	0.223192	1.10285	0.0249106	0.999458	0.999987
SSE1	P32589	4.88452e+06	1.09696	0.0392467	3	4.43443e+06	0.992891	0.0472522	3	4.28949e+06	0.947228	0.0481089	3	4.2087e+06	0.9307	0.033902	3		0.044393	0.905127	0.0357776	0.653706	0.99328	0.305939	0.954009	0.0475905	0.547796	0.715997	0.654844	0.982552	0.0507892	0.681551	0.534427	0.00547344	0.848433	0.0357776	0.529617	0.999993
GND1	P38720	1.12214e+07	1.28527	0.0544221	3	1.15916e+07	1.32204	0.0446166	3	1.1916e+07	1.33848	0.0221478	3	1.21006e+07	1.36252	0.0333692	3		0.418474	1.02861	0.0423428	0.547669	0.620659	0.608462	1.01244	0.0337482	0.642142	0.539399	0.365333	1.01796	0.016547	0.652591	0.755162	0.118325	1.06011	0.0423428	0.464257	0.852882
PAB1	P04147	6.85876e+06	1.15065	0.0192588	3	6.44241e+06	1.07777	0.0361796	3	6.00674e+06	0.990566	0.0321979	3	6.07306e+06	1.00354	0.0105533	3		0.0529788	0.936656	0.0167373	0.932695	0.999929	0.0362303	0.919091	0.033569	0.521099	0.985681	0.564705	1.0131	0.0325046	0.607737	0.546749	0.00117418	0.872148	0.0167373	0.714822	1
ILV5	P06168	1.53751e+07	1.00957	0.0237001	3	1.43339e+07	0.93862	0.0245771	3	1.36781e+07	0.882385	0.0327641	3	1.4048e+07	0.909444	0.0496312	3		0.022827	0.929725	0.0234755	0.583559	0.997973	0.0812124	0.940087	0.0261843	0.691593	0.979598	0.48103	1.03067	0.0371313	0.653811	0.669126	0.0543988	0.900826	0.0234755	0.970658	0.999992
CIT1	P00890	2.25313e+06	0.129053	0.0084645	3	2.20836e+06	0.126084	0.00695073	3	2.6323e+06	0.148064	0.00496238	3	2.44495e+06	0.137767	0.00340003	3		0.66396	0.976989	0.0655893	0.691169	0.53585	0.0140041	1.17433	0.055128	0.504127	0.998939	0.0482204	0.930454	0.0335151	0.47995	0.963834	0.209233	1.06752	0.0655893	0.459376	0.736887
MET5	P47169	5.8178e+06	0.951129	0.0429633	3	6.00909e+06	0.979504	0.072069	3	6.16366e+06	0.98973	0.0136681	3	6.12175e+06	0.984528	0.0393822	3		0.596112	1.02983	0.0451709	0.696734	0.615967	0.830357	1.01044	0.073577	0.832845	0.506046	0.845419	0.994744	0.01381	0.861066	0.541924	0.3775	1.03512	0.0451709	0.54518	0.653154
SSC1	P0CS90	8.82536e+06	0.460196	0.0102377	3	9.07356e+06	0.471694	0.0141256	3	1.03163e+07	0.528528	0.016003	3	1.07679e+07	0.552681	0.0241405	3		0.323007	1.02499	0.0222465	0.628499	0.767226	0.0103094	1.12049	0.0299465	0.64751	0.999978	0.232392	1.0457	0.0302785	0.685954	0.874686	0.0119167	1.20097	0.0222465	0.999772	1
ENO1	P00924	4.78594e+06	2.19466	0.170695	3	5.5023e+06	2.51049	0.292753	3	6.93962e+06	3.13789	0.373608	3	7.18202e+06	3.25571	0.324367	3		0.198713	1.1439	0.0777772	0.767405	0.937818	0.0876975	1.24991	0.116612	0.66192	0.969688	0.701551	1.03755	0.119064	0.721613	0.52917	0.0149296	1.48347	0.0777772	0.98108	1
VMA2	P16140	4.33034e+06	1.17667	0.016055	3	4.42437e+06	1.19812	0.0333616	3	4.50664e+06	1.20315	0.00930499	3	4.52321e+06	1.21075	0.016189	3		0.392309	1.01823	0.0136445	0.765964	0.83079	0.822107	1.0042	0.0278449	0.825042	0.506817	0.528663	1.00632	0.00773386	0.688855	0.666219	0.0607363	1.02897	0.0136445	0.557385	0.96804
GUS1	P46655	5.12165e+06	0.838036	0.0147713	3	5.45837e+06	0.889448	0.0196664	3	5.73214e+06	0.921794	0.0193675	3	5.62023e+06	0.907285	0.0716286	3		0.0253862	1.06135	0.0176261	0.744119	0.999717	0.112257	1.03637	0.0221108	0.54032	0.903485	0.763419	0.98426	0.0210106	0.841939	0.643975	0.232943	1.08263	0.0176261	0.999954	0.999999
HXK2	P04807	4.12023e+06	1.14038	0.0168104	3	4.31338e+06	1.1893	0.0370256	3	4.89098e+06	1.33096	0.0110791	3	4.96316e+06	1.35313	0.0162318	3		0.135339	1.04289	0.014741	0.934761	0.997244	0.015709	1.11911	0.0311324	0.709068	0.999942	0.13168	1.01666	0.00832416	0.717204	0.956536	9.5262e-05	1.18656	0.014741	0.57571	1
HIS4	P00815	4.93447e+06	0.743845	0.0137859	3	5.26655e+06	0.791351	0.00232205	3	5.91879e+06	0.876822	0.0180372	3	5.95648e+06	0.884686	0.0204139	3		0.0242968	1.06387	0.0185333	0.724919	0.999671	0.013399	1.10801	0.00293428	1	1	0.643726	1.00897	0.0205711	0.686792	0.554272	0.00109283	1.18934	0.0185333	0.926279	1
ARO1	P08566	2.65081e+06	0.653524	0.0109219	3	2.95766e+06	0.727184	0.0223531	3	3.2541e+06	0.787521	0.0152503	3	3.17259e+06	0.769282	0.0550866	3		0.0155487	1.11271	0.0167123	0.992869	1	0.0228508	1.08297	0.0307393	0.494443	0.994259	0.629434	0.97684	0.019365	0.858364	0.789962	0.0628238	1.17713	0.0167123	1	1
VMA1	P17255	5.32671e+06	1.01524	0.0729012	3	5.60854e+06	1.0652	0.0794981	3	6.02245e+06	1.12697	0.0338917	3	6.0068e+06	1.12781	0.0467602	3		0.467663	1.04921	0.0718071	0.595474	0.623675	0.312369	1.05799	0.0746322	0.480085	0.653019	0.981091	1.00075	0.0300734	0.9811	0.500188	0.0991611	1.11089	0.0718071	0.467596	0.882593
PYC1	P11154	682902	0.76415	0.0208539	3	606931	0.677358	0.015222	3	572591	0.629584	0.0210121	3	601309	0.663489	0.0218415	3		0.00568199	0.88642	0.0272903	0.522434	0.999989	0.0378782	0.929471	0.0224726	0.753833	0.998835	0.124825	1.05385	0.0333745	0.556645	0.8973	0.0044979	0.86827	0.0272903	0.605766	1
PYC2	P32327	111047	1.0998		1	91585.7	0.903362		1	99518.5	0.96849		1	109645	1.07614		1			0.821387					1.0721					1.11115					0.978485
ADE17	P38009	3.68005e+06	0.914465	0.0263825	3	3.72964e+06	0.923507	0.0417364	3	3.84611e+06	0.939385	0.0325343	3	3.61805e+06	0.885936	0.0318667	3		0.769731	1.00989	0.0288502	0.788408	0.534265	0.632254	1.01719	0.0451934	0.666386	0.541886	0.111883	0.943102	0.0346336	0.538661	0.903113	0.300412	0.968802	0.0288502	0.588935	0.753846
PMA1	P05030	1.30406e+07	1.16252	0.0976298	3	1.36806e+07	1.21512	0.097535	3	1.37303e+07	1.20471	0.159961	3	1.39346e+07	1.22484	0.0751965	3		0.545211	1.04525	0.083981	0.62131	0.580499	0.928817	0.991426	0.0802676	0.929421	0.503435	0.856865	1.01671	0.13278	0.85853	0.504763	0.433552	1.0536	0.083981	0.549309	0.609209
UBA1	P22515	3.26083e+06	0.692671	0.0187816	3	3.51925e+06	0.743824	0.0445644	3	3.89552e+06	0.812741	0.0110899	3	3.89156e+06	0.815533	0.0473297	3		0.174879	1.07385	0.0271148	0.939074	0.99471	0.108092	1.09265	0.0599126	0.491096	0.883088	0.929027	1.00344	0.013645	0.93231	0.518792	0.0325111	1.17737	0.0271148	0.999175	1
SHM2	P37291	1.77777e+07	1.36948	0.0668172	3	1.73602e+07	1.33278	0.0222245	3	1.58159e+07	1.19748	0.0617564	3	1.58126e+07	1.19907	0.0670919	3		0.446859	0.973202	0.0487903	0.534275	0.58338	0.0498348	0.898486	0.0166753	0.999541	1	0.977341	1.00133	0.0515719	0.977353	0.500201	0.035629	0.87557	0.0487903	0.563024	0.990682
ACH1	P32316	2.28605e+06	0.0797113	0.00319779	3	2.32597e+06	0.0808333	0.00442059	3	2.65363e+06	0.090917	0.00618399	3	2.42653e+06	0.0833178	0.00532705	3		0.741357	1.01408	0.0401171	0.763074	0.535856	0.0900905	1.12475	0.0546877	0.715467	0.979188	0.18368	0.916417	0.068018	0.505203	0.799902	0.383087	1.04524	0.0401171	0.683976	0.768724
TDH2	P00358	2.41119e+06	3.40149	0.984098	3	1.9279e+06	2.64138	0.503679	3	2.14363e+06	3.08827	1.37207	3	2.11194e+06	3.02287	1.24032	3		0.319834	0.776537	0.289314	0.486134	0.651524	0.639298	1.16919	0.190687	0.788192	0.689559	0.954133	0.978824	0.444285	0.954211	0.500686	0.70102	0.88869	0.289314	0.730431	0.542797
ADE12	P80210	2.68427e+06	0.893486	0.00886091	3	2.84127e+06	0.942702	0.0202945	3	2.84721e+06	0.931709	0.0303378	3	2.86652e+06	0.93927	0.0277055	3		0.036394	1.05508	0.00991724	0.994514	1	0.633231	0.988339	0.021528	0.698997	0.58129	0.76597	1.00812	0.0325615	0.776197	0.518425	0.0920082	1.05124	0.00991724	0.999453	1
ADE5,7	P07244	2.45078e+06	0.890683	0.0165588	3	2.49333e+06	0.900541	0.0132207	3	2.46638e+06	0.879761	0.00843106	3	2.47691e+06	0.885995	0.0319887	3		0.46762	1.01107	0.0185911	0.567193	0.59646	0.0951572	0.976926	0.0146809	0.467666	0.888583	0.771738	1.00709	0.00958335	0.84608	0.640826	0.836125	0.994736	0.0185911	0.845501	0.523647
CDC48	P25694	4.33305e+06	0.75467	0.0180685	3	4.37934e+06	0.759976	0.0477882	3	4.874e+06	0.833783	0.0425428	3	4.88474e+06	0.837471	0.042422	3		0.870521	1.00703	0.0239422	0.878531	0.525391	0.11732	1.09712	0.0628812	0.512139	0.882648	0.920437	1.00442	0.0510238	0.920882	0.502266	0.0607546	1.10972	0.0239422	0.989293	0.999999
CYS4	P32582	3.90874e+06	0.843111	0.0782209	3	3.86739e+06	0.830362	0.0645919	3	3.79008e+06	0.803509	0.0783746	3	3.83244e+06	0.8125	0.0543766	3		0.838697	0.984879	0.0927766	0.841818	0.507963	0.671576	0.967661	0.0777877	0.708443	0.549607	0.879149	1.01119	0.0975405	0.880323	0.503961	0.61088	0.963693	0.0927766	0.64848	0.544211
ILS1	P09436	3.56024e+06	0.943564	0.0517822	3	3.75695e+06	0.992378	0.0706096	3	3.82978e+06	0.994943	0.0471095	3	3.78447e+06	0.986851	0.0173457	3		0.393505	1.05173	0.0548793	0.622247	0.708086	0.961118	1.00258	0.0711519	0.961157	0.500399	0.801304	0.991867	0.047349	0.805526	0.508836	0.282196	1.04588	0.0548793	0.470252	0.672457
RPL8A	P17076	461563	0.894957	0.0586035	3	479757	0.926306	0.11143	3	484055	0.930947	0.100591	3	477690	0.912043	0.0558893	3		0.695127	1.03503	0.0654819	0.750295	0.579452	0.959892	1.00501	0.120295	0.959944	0.500524	0.793805	0.979694	0.108052	0.799027	0.510559	0.733327	1.01909	0.0654819	0.748945	0.52504
PET9	P18239	2.1524e+06	0.110063	0.00895953	3	2.11939e+06	0.108031	0.0111453	3	2.33927e+06	0.117578	0.00442321	3	2.04059e+06	0.102797	0.00410931	3		0.818222	0.981537	0.0814039	0.824936	0.515306	0.273957	1.08838	0.103168	0.469177	0.679358	0.0134107	0.874284	0.0376192	0.542462	0.999488	0.297123	0.933986	0.0814039	0.476847	0.664181
PFK2	P16862	3.45213e+06	1.24118	0.0368634	3	3.53766e+06	1.26681	0.0392525	3	3.57509e+06	1.26371	0.0671075	3	3.44504e+06	1.21861	0.0311329	3		0.456267	1.02065	0.0297002	0.588581	0.626756	0.948962	0.997551	0.0309853	0.949201	0.501884	0.372882	0.964312	0.0531037	0.503045	0.619542	0.464365	0.981811	0.0297002	0.569436	0.601479
ADE6	P38972	3.35205e+06	0.923676	0.0495163	3	3.35713e+06	0.920518	0.0257572	3	3.29574e+06	0.889271	0.030712	3	3.2165e+06	0.866465	0.0398739	3		0.928087	0.996581	0.0536079	0.928306	0.501228	0.250284	0.966055	0.0279813	0.587963	0.79518	0.479094	0.974354	0.0345362	0.624194	0.641855	0.197263	0.938061	0.0536079	0.494701	0.777415
MLS1	P30952	2.25184e+06	0.0756888	0.0125006	3	2.24282e+06	0.075175	0.0108009	3	2.27879e+06	0.0752117	0.00867674	3	1.99908e+06	0.0661992	0.0106205	3		0.959668	0.99321	0.165158	0.959719	0.50051	0.996562	1.00049	0.143677	0.996562	0.500004	0.320899	0.880171	0.115364	0.592378	0.739935	0.374397	0.874622	0.165158	0.535516	0.647211
HSP104	P31539	1.52613e+06	0.373583	0.00932827	3	1.60064e+06	0.390507	0.00568251	3	3.10238e+06	0.745965	0.00530975	3	3.07999e+06	0.742159	0.0285338	3		0.0674369	1.0453	0.0249697	0.471375	0.932582	1.62064e-07	1.91025	0.0145516	0.574721	1	0.840193	0.994897	0.00711796	0.890506	0.633617	0.000818212	1.9866	0.0249697	1	1
ARG5,6	Q01217	1.54803e+06	0.478705	0.022846	3	1.74159e+06	0.536907	0.0210243	3	1.76924e+06	0.538983	0.0475228	3	1.77436e+06	0.541076	0.00988916	3		0.0317817	1.12158	0.0477246	0.532075	0.990602	0.949549	1.00387	0.0391582	0.949915	0.502937	0.946774	1.00388	0.0881712	0.946851	0.500586	0.0274372	1.13029	0.0477246	0.551712	0.994826
RPL3	P14126	1.48219e+07	1.25956	0.080168	3	1.56069e+07	1.32144	0.0662543	3	1.44461e+07	1.20511	0.0356684	3	1.39397e+07	1.16338	0.00375495	3		0.362899	1.04913	0.0636476	0.529112	0.651358	0.0733746	0.91197	0.0501379	0.471166	0.923389	0.178655	0.96537	0.0295975	0.473083	0.781964	0.173024	0.923641	0.0636476	0.476527	0.791102
SAH1	P39954	1.1059e+07	1.00993	0.0487587	3	1.07437e+07	0.977853	0.0492	3	1.09612e+07	0.983352	0.0529766	3	1.04072e+07	0.934952	0.0214101	3		0.46741	0.968235	0.0482792	0.586438	0.615193	0.901582	1.00562	0.0503143	0.902493	0.503761	0.250488	0.950781	0.0538735	0.464631	0.698372	0.100589	0.925757	0.0482792	0.468789	0.881165
TAL1	P15019	4.50028e+06	1.12926	0.0548511	3	4.23312e+06	1.05839	0.0560836	3	4.32318e+06	1.06591	0.05331	3	4.37769e+06	1.08406	0.0259379	3		0.192688	0.937235	0.0485724	0.545158	0.818438	0.874384	1.00711	0.0529898	0.876051	0.505414	0.633929	1.01702	0.0500134	0.661421	0.533823	0.291582	0.959971	0.0485724	0.475939	0.668534
SER33	P40510	628704	0.95259	0.0817425	3	661471	1.00195	0.0628539	3	726833	1.08484	0.0562125	3	721238	1.08224	0.036506	3		0.456529	1.05181	0.0858107	0.559626	0.59895	0.164748	1.08273	0.0627317	0.512297	0.825943	0.950342	0.997612	0.0518166	0.950421	0.500641	0.0941347	1.13611	0.0858107	0.470484	0.891638
TIF1	P10081	4.57825e+06	1.12268	0.0172335	3	4.27901e+06	1.046	0.00866839	3	4.15497e+06	1.00117	0.0146941	3	4.14279e+06	0.999134	0.0219274	3		0.00661493	0.931695	0.0153503	0.62786	0.999998	0.0167859	0.957146	0.00828718	0.934834	1	0.900841	0.997962	0.0146768	0.902254	0.505792	0.0019273	0.889951	0.0153503	0.775459	1
ALD4	P46367	2.56215e+06	0.093	0.00215623	3	2.09976e+06	0.0761617	0.00632744	3	3.67966e+06	0.13116	0.00400266	3	3.35542e+06	0.120185	0.00861871	3		0.0331419	0.818943	0.0231853	0.999978	1	0.000567495	1.72213	0.083079	0.657106	1	0.144932	0.91632	0.0305173	0.919616	0.995032	0.0261178	1.29231	0.0231853	1	1
HOM6	P31116	4.59738e+06	0.848864	0.0120361	3	4.69222e+06	0.863108	0.0238141	3	5.05095e+06	0.916426	0.0147442	3	4.97147e+06	0.904174	0.00672096	3		0.424209	1.01678	0.014179	0.736027	0.786121	0.0392353	1.06177	0.027591	0.483923	0.976593	0.287531	0.986631	0.0160888	0.474172	0.670798	0.00528131	1.06516	0.014179	0.599722	0.999999
RPL8B	P29453	949466	1.14073	0.0286984	3	960102	1.14383	0.0317006	3	886106	1.05125	0.0448933	3	913698	1.07923	0.0280968	3		0.906243	1.00272	0.0251579	0.907054	0.503509	0.0493312	0.919057	0.0277144	0.758805	0.997349	0.421019	1.02662	0.0427048	0.532768	0.604701	0.0568586	0.946082	0.0251579	0.547174	0.969694
KAR2	P16474	4.27364e+06	1.20227	0.0457295	3	4.31812e+06	1.21171	0.0539942	3	4.94056e+06	1.36496	0.0793069	3	5.02649e+06	1.39425	0.109158	3		0.829009	1.00785	0.0380358	0.834265	0.512694	0.0581566	1.12648	0.0445605	0.774942	0.996441	0.727766	1.02146	0.058102	0.75283	0.539562	0.0766204	1.15967	0.0380358	0.986072	0.999991
POR1	P04840	5.62826e+06	0.314046	0.00721637	3	4.70343e+06	0.26152	0.00364183	3	6.15754e+06	0.337569	0.0167245	3	6.04444e+06	0.332052	0.00845412	3		0.00160733	0.832743	0.0229787	0.746198	1	0.0126701	1.29079	0.0139256	1	1	0.645736	0.983658	0.0495439	0.670952	0.531822	0.0498927	1.05733	0.0229787	0.633821	0.988931
GLT1	Q12680	4.73031e+06	0.721759	0.0328169	3	5.48683e+06	0.83449	0.0271049	3	5.56935e+06	0.835307	0.0477781	3	5.41767e+06	0.814571	0.0817325	3		0.0109953	1.15619	0.0454679	0.515606	0.999656	0.980987	1.00098	0.0324808	0.981	0.500274	0.728038	0.975176	0.0571982	0.76201	0.553817	0.178307	1.12859	0.0454679	0.952871	0.996311
ADE13	Q05911	3.7094e+06	0.938655	0.00196924	3	3.74735e+06	0.944992	0.04918	3	3.51279e+06	0.873496	0.0185544	3	3.419e+06	0.852238	0.0372602	3		0.844168	1.00675	0.00209793	0.999924	0.999151	0.114751	0.924342	0.0520428	0.469918	0.861461	0.442864	0.975664	0.0212415	0.73622	0.774363	0.0563676	0.907936	0.00209793	1	1
ADE3	P07245	4.27043e+06	0.868583	0.0238521	3	4.47633e+06	0.907363	0.0369968	3	4.5965e+06	0.918421	0.0140354	3	4.48806e+06	0.89835	0.0212176	3		0.213484	1.04465	0.0274609	0.707158	0.899771	0.666643	1.01219	0.040774	0.686487	0.526281	0.253618	0.978146	0.0152821	0.679465	0.855557	0.182563	1.03427	0.0274609	0.511471	0.805595
ATP2	P00830	2.46517e+06	0.154953	0.00637925	3	2.35103e+06	0.147243	0.00546921	3	2.79033e+06	0.172404	0.0167155	3	2.60747e+06	0.161583	0.0107904	3		0.188864	0.950244	0.041169	0.504568	0.793793	0.109577	1.17088	0.0371442	0.998373	0.999999	0.407843	0.937236	0.0969553	0.528226	0.611957	0.422435	1.04279	0.041169	0.682841	0.740171
RPL7A	P05737	2.25004e+07	1.47813	0.0755403	3	2.30244e+07	1.5076	0.103758	3	2.06047e+07	1.32952	0.0575061	3	2.04652e+07	1.32338	0.0692069	3		0.712908	1.01994	0.0511054	0.742071	0.543967	0.0771404	0.881879	0.0688231	0.469122	0.916687	0.911727	0.995378	0.0432531	0.912476	0.503438	0.0594869	0.895308	0.0511054	0.52499	0.96132
TEF4	P36008	7.65294e+06	1.21164	0.0340272	3	7.83987e+06	1.23812	0.0658892	3	7.38538e+06	1.14781	0.0127755	3	7.40349e+06	1.15386	0.0235056	3		0.580209	1.02185	0.0280835	0.716613	0.653342	0.136237	0.927059	0.0532173	0.481893	0.840133	0.720712	1.00527	0.0111304	0.761629	0.563427	0.0807681	0.952307	0.0280835	0.474097	0.913484
RNR4	P49723	4.6082e+06	1.40065	0.0896736	3	4.66793e+06	1.41478	0.120733	3	5.37156e+06	1.60397	0.0836133	3	5.28697e+06	1.58196	0.0586949	3		0.879282	1.01008	0.0640228	0.881483	0.507441	0.0977978	1.13373	0.0853368	0.472957	0.887584	0.72997	0.986275	0.0521289	0.74292	0.520515	0.0513944	1.12945	0.0640228	0.477409	0.958648
RPL7B	Q12213	2.25004e+07	1.47813	0.0755403	3	2.30244e+07	1.5076	0.103758	3	2.06047e+07	1.32952	0.0575061	3	2.04652e+07	1.32338	0.0692069	3		0.712908	1.01994	0.0511054	0.742071	0.543967	0.0771404	0.881879	0.0688231	0.469122	0.916687	0.911727	0.995378	0.0432531	0.912476	0.503438	0.0594869	0.895308	0.0511054	0.52499	0.96132
RPL2B	P0CX46	1.27091e+07	1.47241	0.0495293	3	1.25346e+07	1.45019	0.0460774	3	1.08603e+07	1.2364	0.035013	3	1.12703e+07	1.28628	0.0766218	3		0.600001	0.98491	0.0336383	0.64965	0.55728	0.00386892	0.852577	0.0317734	0.52658	0.999999	0.385401	1.04034	0.0283185	0.790315	0.854183	0.0311739	0.873588	0.0336383	0.848009	0.99992
RPL2A	P0CX45	1.27091e+07	1.47241	0.0495293	3	1.25346e+07	1.45019	0.0460774	3	1.08603e+07	1.2364	0.035013	3	1.12703e+07	1.28628	0.0766218	3		0.600001	0.98491	0.0336383	0.64965	0.55728	0.00386892	0.852577	0.0317734	0.52658	0.999999	0.385401	1.04034	0.0283185	0.790315	0.854183	0.0311739	0.873588	0.0336383	0.848009	0.99992
LYS12	P40495	2.95793e+06	1.10223	0.0916581	3	2.94881e+06	1.0952	0.0917731	3	2.82971e+06	1.03281	0.0621915	3	2.91764e+06	1.07445	0.123204	3		0.929747	0.993624	0.0831572	0.930055	0.501773	0.391861	0.943034	0.0837958	0.524029	0.621955	0.637908	1.04031	0.0602158	0.732507	0.618751	0.770905	0.974797	0.0831572	0.785578	0.527004
ACS1	Q01574	1.82896e+06	0.0736198	0.00551574	3	1.99145e+06	0.0798465	0.00738807	3	2.18271e+06	0.0862309	0.00775357	3	1.93677e+06	0.0767029	0.00664228	3		0.311878	1.08458	0.074922	0.619932	0.769065	0.360293	1.07996	0.0925285	0.561522	0.681849	0.182984	0.889507	0.0899164	0.50414	0.799903	0.57078	1.04188	0.074922	0.649046	0.586089
THS1	P04801	2.72825e+06	0.843771	0.111892	3	2.66306e+06	0.823886	0.141224	3	2.80343e+06	0.851887	0.113949	3	2.7508e+06	0.837707	0.112272	3		0.858175	0.976433	0.13261	0.861446	0.509453	0.803032	1.03399	0.171412	0.808592	0.51174	0.885408	0.983354	0.133761	0.886718	0.504658	0.950347	0.992813	0.13261	0.950456	0.500887
SSZ1	P38788	3.06474e+06	1.09288	0.0174575	3	2.94881e+06	1.04837	0.0150338	3	2.92555e+06	1.02503	0.0200827	3	2.94712e+06	1.03485	0.0137136	3		0.0296167	0.959266	0.0159738	0.51446	0.990674	0.18798	0.977738	0.0143403	0.644625	0.884406	0.527326	1.00959	0.0195923	0.592606	0.567387	0.0120159	0.946902	0.0159738	0.508934	0.999449
HOM2	P13663	2.28078e+06	0.879093	0.0339883	3	2.21804e+06	0.851727	0.0592071	3	2.33838e+06	0.885864	0.0472638	3	2.30619e+06	0.873519	0.0103122	3		0.534691	0.96887	0.0386629	0.68979	0.662279	0.480718	1.04008	0.0695142	0.573594	0.591065	0.698346	0.986065	0.0533533	0.712386	0.520197	0.807689	0.993659	0.0386629	0.811425	0.508062
GPM1	P00950	4.12579e+07	2.19166	0.0903242	3	4.70058e+07	2.49094	0.1263	3	4.66007e+07	2.43299	0.0980681	3	4.75259e+07	2.48428	0.0949895	3		0.0335541	1.13655	0.0412127	0.76925	0.999424	0.566209	0.976735	0.050704	0.62104	0.559759	0.550765	1.02108	0.0403077	0.622272	0.576228	0.0181305	1.13352	0.0412127	0.593776	0.999221
CDC60	P26637	2.13558e+06	0.882629	0.0159988	3	2.28251e+06	0.940904	0.0110748	3	2.48158e+06	1.00926	0.0214108	3	2.38711e+06	0.974813	0.0741989	3		0.00899186	1.06602	0.0181263	0.51698	0.999863	0.0161788	1.07265	0.0117703	0.983398	1	0.510422	0.965869	0.0212144	0.900077	0.896344	0.159194	1.10444	0.0181263	0.999997	1
MET3	P08536	3.8093e+06	1.14206	0.0354176	3	3.72223e+06	1.11251	0.0355619	3	3.77118e+06	1.10911	0.0576142	3	3.71337e+06	1.09718	0.0154145	3		0.365575	0.97413	0.0310121	0.555099	0.671878	0.93553	0.996938	0.0319653	0.935971	0.502765	0.758475	0.98925	0.0519464	0.765782	0.512775	0.146623	0.960707	0.0310121	0.459326	0.811177
RPS1B	P23248	3.24295e+06	1.68229	0.119767	3	3.1032e+06	1.60418	0.111967	3	2.81411e+06	1.43462	0.117769	3	2.81768e+06	1.43661	0.0461901	3		0.455801	0.953566	0.0711924	0.574175	0.613449	0.145183	0.894301	0.0697973	0.55792	0.875863	0.980214	1.00139	0.0820906	0.980218	0.500086	0.0561796	0.853957	0.0711924	0.511019	0.961593
RPL4A	P10664	964400	2.6228	0.297411	2	687583	1.85632	0.116217	2	620372	1.64264	0.0169591	2	616303	1.6622	0.317846	2		0.13506	0.707765	0.113395	0.880275	0.991443	0.227698	0.884887	0.0626063	0.795524	0.936175	0.944732	1.01191	0.0103243	0.97959	0.776907	0.0896509	0.633752	0.113395	0.928237	0.99919
CYS3	P31373	5.44231e+06	0.957646	0.0135767	3	5.57524e+06	0.977647	0.0103395	3	5.43634e+06	0.940995	0.0413186	3	5.38856e+06	0.933338	0.00950654	3		0.117159	1.02089	0.0141772	0.483175	0.866189	0.261191	0.96251	0.0105759	0.997532	0.999787	0.781496	0.991863	0.0439095	0.786857	0.510271	0.0711735	0.974617	0.0141772	0.476345	0.928941
PDI1	P17967	2.98578e+06	1.30872	0.119376	3	2.66077e+06	1.16037	0.0870349	3	3.04467e+06	1.31036	0.090406	3	3.06692e+06	1.32598	0.0876207	3		0.163632	0.886642	0.0912158	0.478989	0.804041	0.107306	1.12926	0.0750062	0.559164	0.917915	0.84044	1.01192	0.0689932	0.843903	0.508932	0.850762	1.01318	0.0912158	0.853044	0.506271
FBA1	P14540	3.69514e+07	1.70206	0.0354577	3	3.79162e+07	1.74073	0.0886474	3	3.76282e+07	1.70328	0.0748693	3	3.79173e+07	1.7188	0.0700535	3		0.539985	1.02272	0.0208323	0.782329	0.756885	0.606732	0.978485	0.0509253	0.650541	0.551145	0.806225	1.00911	0.0439559	0.812199	0.512813	0.736706	1.00984	0.0208323	0.775303	0.563054
RPS4B	P0CX36	1.42787e+07	1.35683	0.0739027	3	1.33354e+07	1.26245	0.0395207	3	1.24806e+07	1.16521	0.0654814	3	1.23529e+07	1.15567	0.0548363	3		0.144462	0.93044	0.054467	0.45947	0.814101	0.107115	0.922971	0.0313047	0.809057	0.987696	0.856355	0.991816	0.0561973	0.858587	0.506367	0.0223799	0.851741	0.054467	0.496085	0.994682
RPS4A	P0CX35	1.42787e+07	1.35683	0.0739027	3	1.33354e+07	1.26245	0.0395207	3	1.24806e+07	1.16521	0.0654814	3	1.23529e+07	1.15567	0.0548363	3		0.144462	0.93044	0.054467	0.45947	0.814101	0.107115	0.922971	0.0313047	0.809057	0.987696	0.856355	0.991816	0.0561973	0.858587	0.506367	0.0223799	0.851741	0.054467	0.496085	0.994682
KAP123	P40069	2.44277e+06	0.863199	0.0465172	3	2.41999e+06	0.853525	0.074037	3	2.36795e+06	0.821034	0.00861601	3	2.27897e+06	0.794235	0.0408788	3		0.859013	0.988792	0.0538893	0.863447	0.512901	0.527235	0.961934	0.0867426	0.580498	0.554954	0.374086	0.967359	0.0104941	0.996554	0.9987	0.127151	0.920106	0.0538893	0.508819	0.868423
PCK1	P10963	1.6652e+06	0.117982	0.00640009	3	1.82871e+06	0.129154	0.00759562	3	1.91184e+06	0.133187	0.00410611	3	1.73797e+06	0.121399	0.00556083	3		0.125251	1.09469	0.0542464	0.609721	0.921702	0.476306	1.03123	0.0588107	0.556556	0.578391	0.0463732	0.911491	0.0308296	0.730339	0.996829	0.524259	1.02896	0.0542464	0.601235	0.579182
SAM1	P10659	1.13519e+06	1.18949	0.095757	3	1.026e+06	1.0698	0.0675216	3	976123	1.001	0.0363197	3	948283	0.974916	0.0420394	3		0.159602	0.899381	0.0805026	0.475143	0.806156	0.215953	0.935685	0.0631158	0.464091	0.733451	0.462626	0.973942	0.0362834	0.601839	0.634037	0.0437973	0.819608	0.0805026	0.512995	0.976716
ILV3	P39522	3.2466e+06	1.07048	0.00788631	3	3.3028e+06	1.08481	0.0183452	3	3.21489e+06	1.0418	0.0481622	3	3.25247e+06	1.05509	0.0318815	3		0.31038	1.01339	0.00736709	0.855169	0.933043	0.258373	0.960349	0.016911	0.931301	0.982642	0.713526	1.01276	0.04623	0.728471	0.522487	0.494034	0.985621	0.00736709	0.949694	0.950938
TRP5	P00931	3.83286e+06	0.873538	0.0434492	3	4.11696e+06	0.93529	0.038117	3	4.43301e+06	0.992865	0.0382999	3	4.36671e+06	0.980408	0.0200438	3		0.13912	1.07069	0.0497393	0.508204	0.85333	0.138711	1.06156	0.0407542	0.543817	0.874966	0.651789	0.987453	0.0385751	0.675999	0.530971	0.034224	1.12234	0.0497393	0.522632	0.987659
ILV2	P07342	1.75034e+06	0.708111	0.0242207	3	1.64893e+06	0.667364	0.0326332	3	1.657e+06	0.660853	0.0296323	3	1.68734e+06	0.673759	0.0442376	3		0.16344	0.942458	0.0342047	0.657172	0.91058	0.810801	0.990244	0.0488985	0.81622	0.511886	0.699129	1.01953	0.0448394	0.736484	0.554172	0.320654	0.951488	0.0342047	0.739611	0.852575
LYS4	P49367	1.58543e+06	0.981206	0.0593713	3	1.57457e+06	0.970206	0.0504256	3	1.64413e+06	0.992049	0.0177463	3	1.68006e+06	1.01093	0.0682295	3		0.819121	0.98879	0.0605085	0.823607	0.510264	0.539596	1.02251	0.0519741	0.590743	0.55362	0.683537	1.01903	0.0178886	0.855633	0.748119	0.600225	1.03029	0.0605085	0.661055	0.570303
RPS7A	P26786	5.61946e+06	1.08982	0.0960284	3	5.26589e+06	1.01686	0.0636291	3	4.69516e+06	0.894252	0.0649141	3	4.76929e+06	0.909645	0.0526934	3		0.342787	0.933047	0.0881137	0.504812	0.647442	0.0797342	0.879428	0.0625743	0.557641	0.947936	0.766402	1.01721	0.0725904	0.775664	0.516708	0.0625858	0.834672	0.0881137	0.475186	0.941417
ACS2	P52910	2.48122e+06	0.60282	0.0153642	3	2.50405e+06	0.606449	0.0155065	3	2.6633e+06	0.635853	0.00557681	3	2.63367e+06	0.629122	0.0145388	3		0.787718	1.00602	0.0254872	0.796128	0.516574	0.0679082	1.04849	0.0255693	0.503706	0.944058	0.51646	0.989414	0.0087706	0.802894	0.793303	0.0977894	1.04363	0.0254872	0.529708	0.915909
VAS1	P07806	2.30763e+06	0.915677	0.0129897	3	2.39468e+06	0.948525	0.0455907	3	2.40868e+06	0.939433	0.0396239	3	2.38365e+06	0.930483	0.0369719	3		0.338125	1.03587	0.0141859	0.973726	0.990029	0.807419	0.990414	0.0480649	0.812925	0.511875	0.789108	0.990473	0.0421786	0.796768	0.515182	0.568259	1.01617	0.0141859	0.812938	0.772505
ADE1	P27616	3.71219e+06	0.840549	0.0907631	3	3.49567e+06	0.788764	0.0685932	3	3.30077e+06	0.734104	0.0677999	3	3.24446e+06	0.722852	0.0715344	3		0.477627	0.938392	0.107981	0.569015	0.58935	0.381866	0.930701	0.0869628	0.556523	0.659547	0.852925	0.984673	0.0923574	0.855884	0.508253	0.156404	0.859977	0.107981	0.488925	0.819738
RPS7B	P48164	1.89077e+06	1.35125	0.0410555	3	1.84748e+06	1.31709	0.0261649	3	1.57681e+06	1.10832	0.0153851	3	1.67182e+06	1.1793	0.0535196	3		0.301989	0.974722	0.0303833	0.490167	0.671144	0.0008803	0.841488	0.0198656	0.684492	1	0.139803	1.06404	0.0138814	0.99938	0.999999	0.0133525	0.872745	0.0303833	0.750004	0.999991
OYE2	Q03558	8.92196e+06	1.39382	0.0975794	3	9.72819e+06	1.51779	0.14301	3	1.06522e+07	1.63397	0.108665	3	1.08247e+07	1.66806	0.155609	3		0.290936	1.08894	0.0700087	0.655855	0.812166	0.329426	1.07655	0.0942226	0.511144	0.664663	0.772962	1.02087	0.0665039	0.788522	0.528886	0.0724833	1.19676	0.0700087	0.815953	0.996075
HEM13	P11353	7.54479e+06	3.49291	0.292251	3	8.06659e+06	3.72498	0.293781	3	1.05987e+07	4.81393	0.307098	3	1.07723e+07	4.90352	0.732218	3		0.386985	1.06644	0.0836698	0.560281	0.65862	0.0114017	1.29234	0.0788678	0.596064	0.999898	0.8589	1.01861	0.0637937	0.8675	0.525071	0.0637512	1.40385	0.0836698	0.994732	1
MIR1	P23641	2.2157e+06	0.185412	0.00698063	3	2.23597e+06	0.186838	0.0130127	3	2.41494e+06	0.198433	0.00550619	3	2.27364e+06	0.186654	0.00644638	3		0.877624	1.00769	0.0376493	0.881352	0.512447	0.259976	1.06206	0.0696473	0.466797	0.690842	0.0754051	0.940641	0.0277483	0.620735	0.969373	0.83201	1.0067	0.0376493	0.835871	0.50948
RPS2	P25443	1.09549e+07	1.43308	0.0536669	3	1.09478e+07	1.42603	0.023809	3	9.95243e+06	1.2783	0.0232522	3	1.00776e+07	1.29591	0.0323909	3		0.849588	0.995079	0.0374486	0.851492	0.505191	0.00154298	0.89641	0.016696	0.574331	1	0.491161	1.01377	0.0181899	0.639161	0.646528	0.0274471	0.904281	0.0374486	0.496684	0.990848
LEU1	P07264	3.31221e+06	0.857287	0.0457223	3	3.52607e+06	0.909669	0.0530419	3	3.78513e+06	0.962419	0.0649347	3	3.74832e+06	0.957217	0.0412438	3		0.266225	1.0611	0.0533337	0.578396	0.774357	0.339352	1.05799	0.0583091	0.592675	0.725345	0.913374	0.994595	0.0674704	0.913787	0.501935	0.0488549	1.11657	0.0533337	0.522285	0.972933
ERG11	P10614	2.68152e+06	1.53482	0.082072	3	3.13298e+06	1.78201	0.0361215	3	3.62705e+06	2.03646	0.0768144	3	3.51411e+06	1.98889	0.189598	3		0.0212706	1.16105	0.0534733	0.57031	0.998107	0.0158313	1.14279	0.0202701	0.996071	1	0.717482	0.976641	0.0377195	0.784418	0.603516	0.0376536	1.29584	0.0534733	0.994821	1
ACO2	P39533	4.04795e+06	1.24579	0.0428515	3	4.02065e+06	1.23317	0.0406058	3	3.83921e+06	1.16189	0.0269812	3	3.98602e+06	1.20829	0.0682824	3		0.72997	0.989868	0.034397	0.746079	0.525544	0.0737775	0.942195	0.0329279	0.472481	0.923348	0.364297	1.03994	0.0232219	0.861883	0.917299	0.473441	0.969896	0.034397	0.6646	0.685533
RPL13B	P40212	1.28124e+07	1.47599	0.0725303	3	1.14894e+07	1.31986	0.0236193	3	1.04245e+07	1.18093	0.0628371	3	1.07437e+07	1.21957	0.145181	3		0.0535398	0.894223	0.0491402	0.534641	0.970434	0.0480546	0.894736	0.0178953	0.999059	1	0.703361	1.03272	0.0532099	0.772398	0.602249	0.0731685	0.826276	0.0491402	0.941103	0.999778
RPS1A	P33442	1.27427e+06	1.18584	0.0293549	3	1.22408e+06	1.13103	0.0457699	3	1.16251e+06	1.06362	0.0388289	3	1.15885e+06	1.05796	0.0386447	3		0.168081	0.953778	0.0247544	0.732141	0.940183	0.125489	0.940395	0.0404674	0.50138	0.866119	0.866695	0.994679	0.0365064	0.868774	0.506377	0.012109	0.892156	0.0247544	0.761274	0.999996
SAM2	P19358	3.05342e+06	1.11002	0.0109589	3	2.79694e+06	1.01335	0.0104607	3	2.94326e+06	1.05026	0.0246367	3	2.94102e+06	1.05305	0.0236833	3		0.000385575	0.912911	0.00987271	0.56894	1	0.106476	1.03643	0.0103229	0.971299	0.999771	0.894677	1.00265	0.0234577	0.895672	0.503839	0.0360904	0.948676	0.00987271	0.988247	1
SER3	P40054	888893	1.07999	0.0648083	3	972667	1.17753	0.0347899	3	1.2623e+06	1.50565	0.0252345	3	1.23337e+06	1.46604	0.127076	3		0.103456	1.09031	0.0600082	0.463188	0.873699	0.000325363	1.27865	0.0295449	0.593928	1	0.645886	0.973691	0.0167599	0.933652	0.888163	0.0187063	1.35745	0.0600082	0.983656	1
RPL4B	P49626				0				0				0				0
RPL13A	Q12690	1.28124e+07	1.47599	0.0725303	3	1.14894e+07	1.31986	0.0236193	3	1.04245e+07	1.18093	0.0628371	3	1.07437e+07	1.21957	0.145181	3		0.0535398	0.894223	0.0491402	0.534641	0.970434	0.0480546	0.894736	0.0178953	0.999059	1	0.703361	1.03272	0.0532099	0.772398	0.602249	0.0731685	0.826276	0.0491402	0.941103	0.999778
YHB1	P39676	1.70138e+06	0.327581	0.0106856	3	1.73616e+06	0.333167	0.0106731	3	1.69153e+06	0.322166	0.0127159	3	1.661e+06	0.315683	0.0305163	3		0.556632	1.01705	0.0326196	0.627459	0.576157	0.316854	0.966982	0.0320353	0.58507	0.737292	0.759011	0.979877	0.0394701	0.800009	0.572723	0.57773	0.963681	0.0326196	0.81101	0.764141
QCR2	P07257	1.3217e+06	0.117735	0.00698948	3	1.22556e+06	0.108964	0.0103745	3	1.40071e+06	0.122614	0.00775129	3	1.29278e+06	0.113636	0.0115681	3		0.300022	0.925506	0.0593663	0.658732	0.807608	0.147694	1.12526	0.0952103	0.481153	0.825084	0.334984	0.926784	0.0632172	0.653768	0.778277	0.632799	0.965189	0.0593663	0.708692	0.593879
LYS21	Q12122	551799	0.924793	0.0429907	3	551697	0.926789	0.0237254	3	529406	0.87401	0.0204478	3	616443	1.01658	0.0532623	3		0.948151	1.00216	0.0464868	0.948234	0.500651	0.0444539	0.943052	0.0255995	0.51125	0.975653	0.030794	1.16313	0.0233954	0.999652	1	0.0838181	1.09926	0.0464868	0.647249	0.969045
RPS3	P05750	1.21766e+07	1.45127	0.0377615	3	1.19082e+07	1.41412	0.0182171	3	1.07763e+07	1.26195	0.0378292	3	1.08037e+07	1.26754	0.0269691	3		0.225925	0.974397	0.0260196	0.462786	0.72186	0.00920278	0.892395	0.0128823	0.997527	1	0.846087	1.00443	0.0299768	0.848544	0.506557	0.00338508	0.873399	0.0260196	0.53804	1
	Q12273				0				0				0				0
	Q12088				0				0				0				0
	Q04670				0				0				0				0
	Q03619				0				0				0				0
	P47100	931564	1.74519		1	713962	1.33453		1	567607	1.04484		1	575844	1.05952		1			0.764692					0.782929					1.01404					0.607106
	Q12141	931564	1.74519		1	713962	1.33453		1	567607	1.04484		1	575844	1.05952		1			0.764692					0.782929					1.01404					0.607106
RPS5	P26783	9.60474e+06	1.58602	0.0665024	3	8.76913e+06	1.4398	0.113349	3	7.6655e+06	1.24432	0.0751798	3	7.73145e+06	1.25736	0.0181609	3		0.142982	0.907807	0.0419303	0.799006	0.973875	0.0770194	0.864227	0.0787254	0.471879	0.918137	0.795194	1.01048	0.0604185	0.799622	0.509009	0.00936774	0.792774	0.0419303	0.809709	1
RLI1	Q03195	2.07087e+06	1.09426	0.0320661	3	2.06801e+06	1.09135	0.0242128	3	1.94272e+06	1.0089	0.0166903	3	1.96559e+06	1.02287	0.0360843	3		0.906564	0.997338	0.0293038	0.907137	0.502487	0.0111667	0.924454	0.0221862	0.511642	0.999608	0.588411	1.01384	0.0165431	0.739509	0.672735	0.0633719	0.934756	0.0293038	0.605541	0.975777
IDP1	P21954	1.6734e+06	0.441717	0.0323373	3	1.72138e+06	0.452847	0.0302632	3	1.73051e+06	0.448075	0.0218829	3	1.769e+06	0.459468	0.0199013	3		0.685914	1.0252	0.0732082	0.710712	0.534553	0.836667	0.989461	0.0668288	0.839627	0.507459	0.541491	1.02543	0.0488376	0.613344	0.575597	0.472029	1.04019	0.0732082	0.557637	0.583293
	Q12316				0				0				0				0
RPP0	P05317	1.12712e+07	1.46908	0.034951	3	1.00244e+07	1.30261	0.0460562	3	9.10575e+06	1.16521	0.0520678	3	9.41337e+06	1.20643	0.102587	3		0.00905482	0.886683	0.0237912	0.771005	1	0.027324	0.894522	0.035357	0.627984	0.997894	0.579227	1.03538	0.0446854	0.719843	0.657872	0.0361318	0.82122	0.0237912	0.999967	1
AAT2	P23542	1.55393e+06	0.541518	0.0498991	3	1.57405e+06	0.546907	0.0501314	3	1.66499e+06	0.569649	0.0378718	3	1.63539e+06	0.560909	0.0571883	3		0.901387	1.00995	0.0921467	0.90224	0.503512	0.567091	1.04158	0.0916635	0.620693	0.558495	0.837699	0.984659	0.0664828	0.843931	0.515835	0.681383	1.03581	0.0921467	0.713024	0.543624
MES1	P00958	1.75225e+06	1.16353	0.0429762	3	1.73947e+06	1.14971	0.0266875	3	1.76416e+06	1.14966	0.0295737	3	1.80865e+06	1.18191	0.0540441	3		0.66522	0.988119	0.0369361	0.688172	0.530311	0.998362	0.999956	0.0232124	0.998362	0.500001	0.429454	1.02805	0.025724	0.706884	0.75679	0.66992	1.01579	0.0369361	0.708953	0.552324
TDH1	P00360	547987	0.828036	0.0302108	3	645702	0.984243	0.0342558	3	2.51086e+06	3.83186	0.54396	3	2.54653e+06	3.877	0.418492	3		0.00427248	1.18865	0.0364848	0.66063	1	0.0116979	3.89321	0.0348042	1	1	0.915147	1.01178	0.141957	0.915582	0.502076	0.00601235	4.68216	0.0364848	1	1
KGD1	P20967	826969	0.300294	0.0599275	3	787773	0.285378	0.0518639	3	882806	0.314134	0.0605939	3	883236	0.315871	0.0581595	3		0.761107	0.95033	0.199563	0.771499	0.518374	0.566931	1.10076	0.181737	0.644533	0.584826	0.973154	1.00553	0.192892	0.973171	0.500248	0.762835	1.05187	0.199563	0.774072	0.520006
ARG1	P22768	4.35318e+06	0.664477	0.0371072	3	5.14713e+06	0.783641	0.0378935	3	5.24071e+06	0.786721	0.032571	3	4.93472e+06	0.74362	0.036165	3		0.0176809	1.17934	0.0558442	0.57913	0.999127	0.920223	1.00393	0.0483557	0.920615	0.501992	0.200609	0.945215	0.0414009	0.569588	0.827213	0.0572863	1.11911	0.0558442	0.545449	0.968857
CAM1	P29547	1.1515e+06	0.859854	0.107373	3	1.1242e+06	0.835585	0.102099	3	1.13155e+06	0.828965	0.0707271	3	1.15816e+06	0.849913	0.0689214	3		0.790753	0.971776	0.124873	0.798367	0.515201	0.931396	0.992077	0.122189	0.931611	0.501269	0.731942	1.02527	0.0853198	0.748119	0.52582	0.90023	0.988438	0.124873	0.900865	0.502583
RPL16B	P26785	4.13345e+06	1.94502	0.0682623	3	3.40184e+06	1.59614	0.0851498	3	3.07551e+06	1.41901	0.0566535	3	3.15465e+06	1.45579	0.164011	3		0.00595058	0.820628	0.0350959	0.734008	1	0.0477218	0.889024	0.0533473	0.479118	0.96431	0.742665	1.02592	0.0399247	0.809436	0.612512	0.0226413	0.748467	0.0350959	0.999185	1
GRS1	P38088	2.9568e+06	0.716236	0.0636457	3	2.92849e+06	0.706818	0.0659785	3	2.98701e+06	0.709669	0.0590542	3	2.91396e+06	0.694533	0.0739803	3		0.867432	0.986851	0.0888614	0.869563	0.506572	0.95824	1.00403	0.0933458	0.958298	0.500564	0.796184	0.978672	0.0832137	0.805686	0.519462	0.720121	0.969699	0.0888614	0.742175	0.533936
LYS20	P48570	574913	1.29168	0.0659492	3	554181	1.24285	0.11586	3	499127	1.09807	0.11753	3	489748	1.08325	0.0286535	3		0.568553	0.96219	0.0510567	0.696822	0.641201	0.203305	0.883515	0.0932218	0.542624	0.806055	0.849738	0.986502	0.107033	0.85149	0.504782	0.0190213	0.838635	0.0510567	0.583993	0.998932
STI1	P15705	3.44336e+06	1.13766	0.0747056	3	3.08293e+06	1.01537	0.0990568	3	2.92993e+06	0.951122	0.0415283	3	3.02272e+06	0.983384	0.0234407	3		0.168354	0.892508	0.0656658	0.647644	0.901961	0.3844	0.936721	0.097557	0.506246	0.612352	0.322058	1.03392	0.0436624	0.49012	0.652991	0.0590415	0.864389	0.0656658	0.529033	0.96291
GPP1	P41277	7.04036e+06	4.03657	0.811776	3	7.18571e+06	4.10475	0.801947	3	6.183e+06	3.47112	0.58921	3	6.39505e+06	3.62499	0.880645	3		0.922552	1.01689	0.201106	0.922959	0.502127	0.337072	0.845635	0.195371	0.510404	0.657325	0.815506	1.04433	0.169746	0.824477	0.520189	0.583949	0.898037	0.201106	0.648047	0.57198
	Q92392				0				0				0				0
KRS1	P15180	2.3901e+06	0.954763	0.0422134	3	2.40993e+06	0.959723	0.0417514	3	2.32534e+06	0.915278	0.0661927	3	2.34028e+06	0.923118	0.0693596	3		0.891952	1.00519	0.0442135	0.893055	0.504154	0.390458	0.95369	0.0435036	0.666117	0.74837	0.894236	1.00857	0.0723198	0.895334	0.50422	0.543905	0.966855	0.0442135	0.67996	0.644138
RPS6B	P0CX38	1.13951e+07	1.34315	0.058804	3	1.15184e+07	1.35488	0.0928484	3	1.05995e+07	1.22677	0.0203175	3	1.08136e+07	1.2559	0.0393747	3		0.863869	1.00873	0.0437808	0.867818	0.511882	0.13363	0.905445	0.068529	0.480442	0.842566	0.33758	1.02375	0.0165618	0.758899	0.856549	0.109577	0.935045	0.0437808	0.469721	0.868683
RPS6A	P0CX37	1.13951e+07	1.34315	0.058804	3	1.15184e+07	1.35488	0.0928484	3	1.05995e+07	1.22677	0.0203175	3	1.08136e+07	1.2559	0.0393747	3		0.863869	1.00873	0.0437808	0.867818	0.511882	0.13363	0.905445	0.068529	0.480442	0.842566	0.33758	1.02375	0.0165618	0.758899	0.856549	0.109577	0.935045	0.0437808	0.469721	0.868683
GDH3	P39708	92701.9	0.478605	0.166226	2	80537.2	0.418253	0.189164	2	83117.2	0.425928	0.195432	2	94426.5	0.487998	0.24386	2		0.767408	0.8739	0.347313	0.788459	0.538296	0.971798	1.01835	0.452272	0.971833	0.500497	0.806288	1.14573	0.458839	0.820022	0.529575	0.968666	1.01962	0.347313	0.968741	0.500964
LYS9	P38999	3.6546e+06	0.991941	0.0112881	3	3.6598e+06	0.989854	0.0209989	3	3.35769e+06	0.895101	0.0411985	3	3.41609e+06	0.912755	0.0167561	3		0.888926	0.997896	0.0113798	0.891711	0.51022	0.0386592	0.904275	0.0212141	0.964264	0.999998	0.547152	1.01972	0.0460267	0.596757	0.55254	0.00391139	0.920171	0.0113798	0.897654	1
COR1	P07256	1.2263e+06	0.146033	0.00515835	3	1.23863e+06	0.147244	0.00589647	3	1.45505e+06	0.170139	0.00807101	3	1.40992e+06	0.165483	0.00754168	3		0.802367	1.00829	0.0353232	0.810141	0.51638	0.0196668	1.15549	0.0400455	0.776003	0.999956	0.50603	0.972637	0.0474378	0.596554	0.591133	0.0261357	1.13319	0.0353232	0.815195	0.999924
SSA4	P22202				0				0				0				0
SCP160	P06105	2.38828e+06	1.04	0.0206923	3	2.50411e+06	1.08483	0.0323897	3	2.60829e+06	1.11468	0.027725	3	2.56041e+06	1.1002	0.0590105	3		0.125815	1.04311	0.0198965	0.760148	0.971512	0.293388	1.02752	0.029857	0.516441	0.701088	0.727417	0.987008	0.0248725	0.77531	0.576046	0.212509	1.05789	0.0198965	0.972579	0.997239
HIS7	P33734	1.47998e+06	0.938831	0.0200962	3	1.40156e+06	0.886544	0.0180583	3	1.43352e+06	0.893617	0.0223588	3	1.44289e+06	0.901612	0.0265225	3		0.0290094	0.944306	0.0214056	0.525699	0.992095	0.692782	1.00798	0.0203694	0.723923	0.544283	0.710696	1.00895	0.0250206	0.73556	0.53719	0.129949	0.960356	0.0214056	0.66015	0.938078
HOM3	P10869	1.65589e+06	0.863835	0.0567066	3	1.85393e+06	0.964328	0.0570284	3	1.97148e+06	1.01011	0.0651483	3	1.92048e+06	0.983143	0.0660036	3		0.0964272	1.11633	0.0656452	0.549424	0.926055	0.41238	1.04748	0.059138	0.586806	0.661512	0.640956	0.9733	0.0644961	0.680272	0.549208	0.0778916	1.13811	0.0656452	0.616703	0.966422
RPL6B	P05739	1.24841e+06	1.40863	0.0730687	3	1.1437e+06	1.2884	0.0657125	3	1.08994e+06	1.20566	0.0341302	3	1.07331e+06	1.18994	0.0607315	3		0.102201	0.914642	0.051872	0.515453	0.903638	0.148221	0.935785	0.0510033	0.458967	0.808845	0.720912	0.986964	0.0283083	0.759728	0.56017	0.0173937	0.84475	0.051872	0.511962	0.997969
RPS16B	P0CX52	7.84223e+06	1.76006	0.132372	3	6.62414e+06	1.48234	0.142724	3	6.09668e+06	1.34484	0.0500438	3	6.18056e+06	1.36958	0.0568916	3		0.0692192	0.84221	0.0752088	0.583136	0.965903	0.231623	0.907243	0.0962825	0.461639	0.714998	0.602484	1.01839	0.0372116	0.661648	0.568652	0.0227731	0.778142	0.0752088	0.569922	0.997618
RPS16A	P0CX51	7.84223e+06	1.76006	0.132372	3	6.62414e+06	1.48234	0.142724	3	6.09668e+06	1.34484	0.0500438	3	6.18056e+06	1.36958	0.0568916	3		0.0692192	0.84221	0.0752088	0.583136	0.965903	0.231623	0.907243	0.0962825	0.461639	0.714998	0.602484	1.01839	0.0372116	0.661648	0.568652	0.0227731	0.778142	0.0752088	0.569922	0.997618
YHR020W	P38708	2.83619e+06	0.937775	0.0808511	3	2.97535e+06	0.978415	0.048316	3	2.97048e+06	0.964328	0.0617764	3	2.9119e+06	0.947705	0.0444477	3		0.505014	1.04334	0.0862159	0.575468	0.570838	0.772103	0.985602	0.0493819	0.78565	0.525042	0.726243	0.982762	0.0640616	0.73992	0.52141	0.863637	1.01059	0.0862159	0.86515	0.504536
BAT1	P38891	3.57321e+06	1.02389	0.0330004	3	3.54773e+06	1.01326	0.0306403	3	3.69602e+06	1.04111	0.0017017	3	3.80492e+06	1.07298	0.0772906	3		0.703803	0.989622	0.0322305	0.724552	0.530372	0.255861	1.02748	0.0302393	0.469088	0.696796	0.549261	1.03061	0.00163451	1	1	0.393421	1.04795	0.0322305	0.814916	0.869617
RPL16A	P26784	1.9874e+06	1.53414	0.0603722	3	1.75681e+06	1.35333	0.10388	3	1.58788e+06	1.20337	0.0256171	3	1.64689e+06	1.24826	0.0558909	3		0.0745073	0.882147	0.0393526	0.862229	0.997983	0.122334	0.889193	0.0767585	0.482727	0.858942	0.300912	1.0373	0.0212877	0.831404	0.922795	0.00391238	0.813657	0.0393526	0.549535	1
IPP1	P00817	7.02448e+06	0.892601	0.029747	3	6.87153e+06	0.870819	0.0265749	3	7.24705e+06	0.905289	0.026486	3	7.20813e+06	0.903194	0.0500617	3		0.398421	0.975597	0.0333263	0.548572	0.638534	0.186762	1.03958	0.0305172	0.53836	0.819837	0.95291	0.997686	0.029257	0.95313	0.501886	0.771825	1.01187	0.0333263	0.791758	0.536897
PDH1	Q12428	866341	0.104576	0.0124083	3	858622	0.10313	0.00895168	3	984045	0.116678	0.0132833	3	886043	0.105451	0.015297	3		0.878658	0.986173	0.118654	0.879874	0.504087	0.226384	1.13137	0.0868002	0.680423	0.875661	0.392501	0.903781	0.113846	0.584411	0.675526	0.942471	1.00837	0.118654	0.942685	0.501502
ALA1	P40825	1.92425e+06	0.794876	0.0160735	3	1.89546e+06	0.780013	0.0153255	3	1.87245e+06	0.76022	0.00932907	3	1.90349e+06	0.774999	0.0240052	3		0.311026	0.981302	0.0202214	0.536289	0.702066	0.143509	0.974624	0.0196477	0.46358	0.81825	0.403828	1.01944	0.0122715	0.848096	0.891223	0.308001	0.974994	0.0202214	0.659316	0.802225
FUM1	P08417	1.011e+06	0.25855	0.00491405	3	1.01607e+06	0.259091	0.0149434	3	1.09536e+06	0.275089	0.0248417	3	1.06594e+06	0.269085	0.0198276	3		0.957054	1.00209	0.0190062	0.957442	0.503648	0.404181	1.06175	0.0576764	0.679718	0.750334	0.760707	0.978175	0.0903043	0.770534	0.517343	0.456991	1.04075	0.0190062	0.963027	0.969745
PSA1	P41940	2.98711e+06	0.930164	0.102139	3	3.22494e+06	0.998765	0.0844328	3	3.50852e+06	1.0743	0.130058	3	3.42599e+06	1.05131	0.131091	3		0.422272	1.07375	0.109807	0.549846	0.619416	0.453571	1.07563	0.0845372	0.655366	0.69204	0.839773	0.978594	0.121063	0.843416	0.509359	0.279103	1.13024	0.109807	0.609322	0.786922
ERG1	P32476	2.7598e+06	3.54563	0.42811	3	2.66834e+06	3.40184	0.258634	3	3.02274e+06	3.76615	0.169142	3	3.06382e+06	3.83312	0.14395	3		0.649962	0.959448	0.120743	0.675822	0.532955	0.121913	1.10709	0.0760277	0.467733	0.850088	0.629765	1.01778	0.0449112	0.666779	0.545204	0.366792	1.08108	0.120743	0.496908	0.619382
RPL10	P41805	2.18269e+07	1.33723	0.0647381	3	2.37591e+07	1.45104	0.0804205	3	2.09e+07	1.25766	0.0472794	3	2.08269e+07	1.25602	0.0379003	3		0.132071	1.08511	0.0484123	0.628878	0.923768	0.0327167	0.86673	0.0554226	0.492799	0.985439	0.964975	0.998697	0.0375931	0.965006	0.500363	0.15098	0.939274	0.0484123	0.461991	0.807471
FRS1	P15624	1.91227e+06	0.861116	0.0152746	3	2.04014e+06	0.913816	0.0480731	3	2.17469e+06	0.962182	0.0394716	3	2.16437e+06	0.964451	0.0547384	3		0.190567	1.0612	0.0177381	0.991472	0.999677	0.251789	1.05293	0.052607	0.503718	0.729188	0.956625	1.00236	0.041023	0.956732	0.500997	0.07282	1.12	0.0177381	0.999994	1
TPI1	P00942	3.52293e+07	1.3442	0.0331072	3	4.04009e+07	1.53672	0.0577688	3	4.30618e+07	1.61341	0.0315051	3	4.44708e+07	1.67011	0.0454094	3		0.0132538	1.14322	0.0246296	0.95638	1	0.134062	1.04991	0.0375923	0.460149	0.828418	0.158949	1.03514	0.019527	0.693835	0.930381	0.000856701	1.24246	0.0246296	0.866039	1
ARO8	P53090	2.2456e+06	0.77243	0.0526433	3	2.24099e+06	0.765729	0.0192736	3	2.3538e+06	0.794498	0.0441436	3	2.34937e+06	0.79327	0.0156297	3		0.851507	0.991324	0.0681529	0.853271	0.504872	0.383556	1.03757	0.0251702	0.810321	0.870816	0.967169	0.998455	0.0555616	0.967188	0.500234	0.569548	1.02698	0.0681529	0.610843	0.545194
TIF3	P34167	1.76439e+06	1.45473	0.0999125	3	1.58806e+06	1.29643	0.0100463	3	1.42012e+06	1.14841	0.0856419	3	1.48337e+06	1.1948	0.168366	3		0.109646	0.891179	0.068681	0.510005	0.89128	0.0938587	0.885827	0.00774921	1	1	0.69953	1.04039	0.0745743	0.755242	0.581279	0.0981653	0.821317	0.068681	0.827058	0.992089
RPS13	P05756	1.73063e+07	1.40222	0.0259398	3	1.69515e+07	1.36926	0.0390617	3	1.50683e+07	1.19934	0.0200765	3	1.58139e+07	1.26157	0.0278024	3		0.299453	0.976489	0.0184991	0.664543	0.81231	0.00686885	0.875908	0.0285277	0.615629	0.999996	0.0395746	1.05188	0.0167396	0.754067	0.998643	0.00309861	0.89969	0.0184991	0.623261	1
ERG6	P25087	2.31389e+06	1.16003	0.00413303	3	2.51117e+06	1.25505	0.0796855	3	3.02603e+06	1.48554	0.0816135	3	2.88762e+06	1.4301	0.058937	3		0.174585	1.0819	0.00356286	1	1	0.0249171	1.18366	0.0634921	0.576427	0.997067	0.399045	0.962675	0.0549385	0.530714	0.621824	0.0151471	1.23281	0.00356286	1	1
WTM1	Q12363	2.54996e+06	0.78805	0.0207678	3	2.64354e+06	0.814502	0.0246267	3	3.50078e+06	1.0629	0.0409248	3	3.54742e+06	1.08011	0.0777226	3		0.229963	1.03357	0.0263534	0.588279	0.813117	0.00200936	1.30497	0.0302353	0.976176	1	0.756504	1.01619	0.0385029	0.785491	0.550697	0.0174059	1.37061	0.0263534	1	1
LYS2	P07702	2.3188e+06	0.924616	0.0624918	3	2.45941e+06	0.979326	0.0465048	3	2.466e+06	0.967619	0.0583999	3	2.42193e+06	0.950173	0.0799535	3		0.295748	1.05917	0.0675867	0.500534	0.685626	0.799994	0.988046	0.0474865	0.809008	0.518789	0.776773	0.98197	0.0603542	0.790704	0.526255	0.686441	1.02764	0.0675867	0.720823	0.548081
DPS1	P04802	2.46975e+06	0.753902	0.0219165	3	2.51191e+06	0.764401	0.0438852	3	2.69634e+06	0.808603	0.0199559	3	2.60693e+06	0.783364	0.0380233	3		0.735952	1.01393	0.0290708	0.775694	0.564778	0.21708	1.05783	0.0574112	0.46077	0.729557	0.38308	0.968787	0.0246795	0.734399	0.810514	0.324335	1.03908	0.0290708	0.715753	0.833004
MDH1	P17505	1.17551e+06	0.141319	0.00955855	3	1.21412e+06	0.145581	0.0107034	3	1.5833e+06	0.186765	0.00693438	3	1.54994e+06	0.183701	0.0147698	3		0.634375	1.03016	0.0676383	0.680233	0.556637	0.0078363	1.2829	0.0735222	0.532231	0.999948	0.767414	0.983591	0.0371288	0.797914	0.55569	0.0192549	1.29991	0.0676383	0.87085	0.999998
ACT1	P60010	5.60116e+06	0.698073	0.0218382	3	5.71126e+06	0.709554	0.021092	3	6.54963e+06	0.801604	0.00692759	3	6.63041e+06	0.813137	0.022189	3		0.548271	1.01645	0.0312836	0.620721	0.576959	0.0108756	1.12973	0.0297258	0.73703	0.999996	0.467735	1.01439	0.00864217	0.895864	0.907339	0.00306097	1.16483	0.0312836	0.590962	1
RPL6A	Q02326	1.90494e+06	1.25077	0.079098	3	2.04811e+06	1.34302	0.0595866	3	1.8338e+06	1.18691	0.0603254	3	1.77334e+06	1.14597	0.0540617	3		0.187318	1.07375	0.0632394	0.484673	0.780799	0.033258	0.88376	0.0443676	0.567444	0.992543	0.431305	0.965505	0.0508256	0.560539	0.621606	0.140387	0.916207	0.0632394	0.471344	0.827695
ZUO1	P32527	1.67661e+06	1.28631	0.0817114	3	1.55201e+06	1.18956	0.00630521	3	1.46639e+06	1.10771	0.00947305	3	1.52748e+06	1.15464	0.104917	3		0.176047	0.924785	0.063524	0.474819	0.786299	0.00052	0.931197	0.00530046	0.94954	1	0.519945	1.04236	0.00855189	1	1	0.16578	0.897638	0.063524	0.633423	0.896854
SCW4	P53334	2.98355e+06	2.73346	0.371145	3	1.66684e+06	1.52321	0.209774	3	1.74074e+06	1.56976	0.147143	3	1.85707e+06	1.68036	0.0956946	3		0.0142557	0.557246	0.135779	0.53622	0.999286	0.77047	1.03056	0.137719	0.77847	0.514661	0.345659	1.07046	0.093736	0.504661	0.644791	0.032316	0.614738	0.135779	0.62825	0.99643
ADE2	P21264	1.54535e+06	0.762771	0.0172381	3	1.61077e+06	0.793205	0.0342692	3	1.68654e+06	0.813544	0.040288	3	1.62759e+06	0.789182	0.0441382	3		0.264457	1.0399	0.0225993	0.80704	0.924981	0.542709	1.02564	0.0432035	0.633654	0.59594	0.519395	0.970055	0.0495217	0.616373	0.599204	0.415432	1.03463	0.0225993	0.840307	0.879898
RPS11B	P0CX48	6.81152e+06	1.85257	0.0772418	3	6.4556e+06	1.74946	0.0765378	3	5.65798e+06	1.50938	0.0733603	3	5.67611e+06	1.52116	0.0806871	3		0.17587	0.944343	0.0416944	0.537193	0.830424	0.0172743	0.86277	0.0437493	0.551727	0.998827	0.860805	1.0078	0.0486028	0.863431	0.507727	0.0068311	0.821108	0.0416944	0.600737	0.999995
RPS11A	P0CX47	6.81152e+06	1.85257	0.0772418	3	6.4556e+06	1.74946	0.0765378	3	5.65798e+06	1.50938	0.0733603	3	5.67611e+06	1.52116	0.0806871	3		0.17587	0.944343	0.0416944	0.537193	0.830424	0.0172743	0.86277	0.0437493	0.551727	0.998827	0.860805	1.0078	0.0486028	0.863431	0.507727	0.0068311	0.821108	0.0416944	0.600737	0.999995
SEC53	P07283	2.29307e+06	1.62599	0.0448792	3	2.1017e+06	1.4843	0.0707376	3	1.98767e+06	1.38452	0.0266467	3	1.93161e+06	1.34669	0.0645272	3		0.0525884	0.912858	0.0276011	0.830261	0.998918	0.121537	0.932776	0.0476573	0.467718	0.850599	0.425053	0.972677	0.0192462	0.81358	0.852925	0.00510425	0.828227	0.0276011	0.864198	1
RRP5	Q05022	1.18534e+06	0.858964	0.0546486	3	1.1947e+06	0.860256	0.0390032	3	1.17803e+06	0.836443	0.0265909	3	1.17241e+06	0.830004	0.0444881	3		0.975166	1.0015	0.0636215	0.975177	0.500169	0.43766	0.972318	0.0453391	0.544278	0.600929	0.84237	0.992302	0.0317905	0.849029	0.517409	0.517402	0.966285	0.0636215	0.593963	0.578093
RPL15A	P05748				0				0				0				0
ADE4	P04046	1.95754e+06	1.01364	0.0143497	3	1.94015e+06	1.00097	0.0260803	3	1.81634e+06	0.924174	0.0297303	3	1.91639e+06	0.977682	0.044906	3		0.512592	0.987497	0.0141566	0.697819	0.688195	0.0289555	0.92328	0.0260551	0.631724	0.997571	0.171201	1.0579	0.0321696	0.713093	0.930395	0.298126	0.964525	0.0141566	0.963615	0.989293
CIT2	P08679	747670	0.310896	0.0253412	3	750513	0.310834	0.0355428	3	612335	0.249247	0.0323612	3	574432	0.234421	0.0275582	3		0.998171	0.999801	0.0815102	0.998171	0.500002	0.0912817	0.801863	0.114346	0.519499	0.919535	0.579126	0.940518	0.129836	0.632678	0.559587	0.0243341	0.754016	0.0815102	0.607658	0.998149
PRT1	P06103	2.09211e+06	0.896611	0.0619855	3	2.15687e+06	0.920759	0.0710495	3	2.13467e+06	0.898327	0.071638	3	2.05874e+06	0.870454	0.0504851	3		0.680676	1.02693	0.0691331	0.712526	0.543831	0.719782	0.975638	0.077164	0.738818	0.529235	0.614156	0.968972	0.079746	0.651112	0.543727	0.602359	0.970826	0.0691331	0.64643	0.551032
NCP1	P16603	828905	0.915265	0.0914084	3	931344	1.02895	0.14074	3	1.00841e+06	1.09204	0.0822297	3	1.00244e+06	1.08335	0.0674153	3		0.315589	1.12421	0.099871	0.669373	0.80434	0.547569	1.06131	0.13678	0.601518	0.557189	0.894608	0.992049	0.0752994	0.895479	0.503358	0.067748	1.18365	0.099871	0.481738	0.936204
RPL9A	P05738	198940	1.0682	0.275138	3	161978	0.871492	0.272216	3	153864	0.805007	0.133214	3	157240	0.836861	0.164402	3		0.428423	0.815851	0.257572	0.570196	0.633007	0.730028	0.923711	0.312356	0.741208	0.517705	0.807686	1.03957	0.165482	0.815541	0.516984	0.293311	0.783432	0.257572	0.484295	0.674077
GPP2	P40106	207679	1.47381		1	213478	1.51156		1	322714	2.2503		1	334975	2.33471		1			1.02561					1.48873					1.03751					1.58413
GGC1	P38988	1.008e+06	0.474898	0.024239	3	999614	0.468466	0.0165762	3	1.07841e+06	0.499063	0.0236116	3	1.13638e+06	0.525468	0.0016537	3		0.72609	0.986457	0.0510405	0.739404	0.52083	0.1483	1.06531	0.035384	0.692577	0.937199	0.191817	1.05291	0.0473118	0.471451	0.765691	0.0681184	1.10649	0.0510405	0.574609	0.964858
RPL12B	P0CX54	6.69974e+06	2.01915	0.0744148	3	5.8767e+06	1.76095	0.134865	3	4.97191e+06	1.47596	0.0806419	3	5.05451e+06	1.51442	0.134608	3		0.059565	0.872126	0.0368546	0.907849	0.999703	0.0459312	0.838163	0.0765863	0.480866	0.967212	0.697601	1.02605	0.0546368	0.742008	0.564231	0.00971321	0.750028	0.0368546	0.976641	1
RPL12A	P0CX53	6.69974e+06	2.01915	0.0744148	3	5.8767e+06	1.76095	0.134865	3	4.97191e+06	1.47596	0.0806419	3	5.05451e+06	1.51442	0.134608	3		0.059565	0.872126	0.0368546	0.907849	0.999703	0.0459312	0.838163	0.0765863	0.480866	0.967212	0.697601	1.02605	0.0546368	0.742008	0.564231	0.00971321	0.750028	0.0368546	0.976641	1
FRD1	P32614	1.05216e+06	0.968443	0.0887877	3	1.10541e+06	1.01598	0.112355	3	1.32206e+06	1.194	0.115724	3	1.32215e+06	1.19102	0.138615	3		0.597683	1.04908	0.0916809	0.666783	0.579565	0.128561	1.17522	0.110588	0.552986	0.891282	0.978602	0.997504	0.0969216	0.978612	0.5002	0.0906619	1.22983	0.0916809	0.785203	0.989323
OLA1	P38219	4.61823e+06	1.25818	0.0341822	3	4.66205e+06	1.26606	0.0314241	3	4.35805e+06	1.16624	0.0148668	3	4.32533e+06	1.1604	0.0365479	3		0.783537	1.00626	0.027168	0.791703	0.515801	0.0175831	0.921155	0.0248204	0.567806	0.998998	0.816468	0.994997	0.0127477	0.836014	0.544449	0.0278664	0.922286	0.027168	0.596226	0.99671
SFC1	P33303	909994	0.225632	0.0114609	3	910219	0.225056	0.0119299	3	991498	0.241806	0.0135726	3	946639	0.231612	0.0144555	3		0.954815	0.997448	0.0507947	0.954901	0.500762	0.184826	1.07442	0.0530086	0.579825	0.848911	0.423712	0.957841	0.05613	0.578503	0.644607	0.605943	1.0265	0.0507947	0.670864	0.575884
IDH2	P28241	1.04995e+06	0.223482	0.00508116	3	1.15846e+06	0.247203	0.0109736	3	1.34292e+06	0.280239	0.0140296	3	1.39399e+06	0.293271	0.00842945	3		0.0466893	1.10614	0.0227363	0.98249	0.999999	0.03523	1.13364	0.0443908	0.701534	0.998098	0.254482	1.0465	0.0500628	0.475461	0.703464	0.000740653	1.31228	0.0227363	0.98669	1
YDR341C	Q05506	2.52387e+06	0.814559	0.0102034	3	2.54219e+06	0.817447	0.0121329	3	2.67445e+06	0.847546	0.0164805	3	2.60356e+06	0.825779	0.0563607	3		0.768556	1.00355	0.0125263	0.781529	0.523637	0.0688935	1.03682	0.0148424	0.712204	0.988432	0.578088	0.974317	0.019445	0.864021	0.826524	0.764937	1.01377	0.0125263	0.901469	0.759722
ASC1	P38011	7.43779e+06	1.30193	0.0499235	3	8.31137e+06	1.45113	0.0349103	3	7.66403e+06	1.32041	0.0276803	3	7.03907e+06	1.21825	0.125156	3		0.0167421	1.1146	0.0383458	0.500841	0.997936	0.00808393	0.909913	0.0240572	0.514921	0.999915	0.291195	0.92263	0.0209635	0.998993	0.99989	0.371011	0.935724	0.0383458	0.854478	0.90946
VPS1	P21576	646044	0.703341	0.0382739	3	614837	0.669112	0.0647283	3	684701	0.732803	0.0206347	3	709761	0.760501	0.0244569	3		0.484001	0.951334	0.0544172	0.679549	0.691921	0.224831	1.09519	0.0967376	0.461377	0.721852	0.210153	1.0378	0.0281586	0.590745	0.832463	0.106782	1.08127	0.0544172	0.466858	0.871
RPL1A	P0CX43	1.29547e+07	1.65602	0.141477	3	1.26982e+07	1.61834	0.0959894	3	1.07003e+07	1.344	0.0634423	3	1.06714e+07	1.34359	0.104233	3		0.72457	0.977247	0.0854323	0.738048	0.520982	0.0193747	0.830483	0.0593135	0.500085	0.99668	0.995675	0.999694	0.0472039	0.995675	0.500013	0.0413394	0.811339	0.0854323	0.486854	0.974546
RPL1B	P0CX44	1.29547e+07	1.65602	0.141477	3	1.26982e+07	1.61834	0.0959894	3	1.07003e+07	1.344	0.0634423	3	1.06714e+07	1.34359	0.104233	3		0.72457	0.977247	0.0854323	0.738048	0.520982	0.0193747	0.830483	0.0593135	0.500085	0.99668	0.995675	0.999694	0.0472039	0.995675	0.500013	0.0413394	0.811339	0.0854323	0.486854	0.974546
RPS9B	P05755	1.79529e+07	1.56924	0.0302537	3	1.81663e+07	1.58494	0.0421112	3	1.57289e+07	1.35072	0.0310658	3	1.56191e+07	1.34453	0.0249924	3		0.630366	1.01	0.0192792	0.691573	0.575131	0.00208436	0.852222	0.0265697	0.543157	1	0.801983	0.99542	0.0229995	0.80762	0.511842	0.000689631	0.856805	0.0192792	0.54486	1
RPS9A	O13516	1.79529e+07	1.56924	0.0302537	3	1.81663e+07	1.58494	0.0421112	3	1.57289e+07	1.35072	0.0310658	3	1.56191e+07	1.34453	0.0249924	3		0.630366	1.01	0.0192792	0.691573	0.575131	0.00208436	0.852222	0.0265697	0.543157	1	0.801983	0.99542	0.0229995	0.80762	0.511842	0.000689631	0.856805	0.0192792	0.54486	1
ARG7	Q04728	1.51716e+06	0.764932	0.0314056	3	1.44852e+06	0.72817	0.0208445	3	1.52434e+06	0.755027	0.0265466	3	1.59212e+06	0.790943	0.071386	3		0.177119	0.951941	0.0410567	0.470927	0.782131	0.243957	1.03688	0.0286258	0.611567	0.817368	0.483526	1.04757	0.0351598	0.826812	0.835366	0.607416	1.034	0.0410567	0.750748	0.669898
HSP26	P15992	372756	0.215058	0.00601995	3	375161	0.215151	0.00938618	3	843039	0.483863	0.0455203	3	885315	0.507461	0.048831	3		0.989284	1.00043	0.0279923	0.989286	0.500072	0.00743693	2.24895	0.0436261	1	1	0.5736	1.04877	0.094077	0.641533	0.575	0.00840065	2.35965	0.0279923	1	1
SGT2	Q12118	1.82675e+06	1.32659	0.117951	3	1.42871e+06	1.02781	0.181896	3	1.37688e+06	0.980704	0.109064	3	1.47601e+06	1.06352	0.0471105	3		0.0861652	0.774772	0.0889125	0.781104	0.990165	0.724127	0.954172	0.176975	0.736903	0.519859	0.321683	1.08445	0.11121	0.483168	0.647277	0.0460198	0.801694	0.0889125	0.522287	0.976035
KES1	P35844	1.45471e+06	0.960904	0.0641718	3	1.54307e+06	1.01668	0.0844214	3	1.58672e+06	1.02931	0.0645786	3	1.56247e+06	1.01377	0.0194171	3		0.417265	1.05804	0.0667828	0.615444	0.683507	0.847576	1.01243	0.0830366	0.850072	0.506723	0.723095	0.984903	0.0627396	0.734199	0.517195	0.287434	1.05502	0.0667828	0.471332	0.668455
RPL5	P26321	2.58377e+06	0.961232	0.078301	3	2.36787e+06	0.874961	0.0980318	3	2.4104e+06	0.88451	0.0681344	3	2.54743e+06	0.954893	0.128759	3		0.302473	0.91025	0.081459	0.599401	0.760417	0.89728	1.01091	0.112041	0.898003	0.502858	0.46339	1.07957	0.0770307	0.711904	0.738061	0.946113	0.993405	0.081459	0.946376	0.501976
ERG10	P41338	1.25632e+06	0.775458	0.0172299	3	1.35538e+06	0.8332	0.0366602	3	1.54472e+06	0.938256	0.0460637	3	1.58266e+06	0.964978	0.0494815	3		0.0948526	1.07446	0.022219	0.948046	0.999508	0.0390325	1.12609	0.0439993	0.685761	0.99677	0.531365	1.02848	0.049095	0.620025	0.592077	0.014125	1.2444	0.022219	0.999999	1
MAE1	P36013	1.06065e+06	0.961874	0.0421227	3	1.10281e+06	0.996835	0.0336722	3	1.10393e+06	0.982343	0.0416897	3	1.18016e+06	1.05302	0.04691	3		0.327136	1.03635	0.0437924	0.515574	0.670484	0.664916	0.985462	0.0337791	0.70492	0.552969	0.123855	1.07195	0.0424391	0.586982	0.912949	0.0671961	1.09476	0.0437924	0.598906	0.971305
RPL19B	P0CX83	8.74813e+06	1.40905	0.0609975	3	9.02931e+06	1.44938	0.0795298	3	8.29428e+06	1.31081	0.0673809	3	8.39876e+06	1.33189	0.0785079	3		0.52667	1.02862	0.0432897	0.639126	0.616167	0.0844829	0.904391	0.0548716	0.502757	0.921167	0.742299	1.01609	0.0514042	0.75967	0.528734	0.25404	0.945238	0.0432897	0.613779	0.810592
RPL19A	P0CX82	8.74813e+06	1.40905	0.0609975	3	9.02931e+06	1.44938	0.0795298	3	8.29428e+06	1.31081	0.0673809	3	8.39876e+06	1.33189	0.0785079	3		0.52667	1.02862	0.0432897	0.639126	0.616167	0.0844829	0.904391	0.0548716	0.502757	0.921167	0.742299	1.01609	0.0514042	0.75967	0.528734	0.25404	0.945238	0.0432897	0.613779	0.810592
RPL14B	P38754	8.36225e+06	1.00626	0.0288877	2	1.03294e+07	1.24035	0.0167977	2	9.51108e+06	1.12565	0.0548397	2	9.79482e+06	1.15801	0.0484875	2		0.0197568	1.23263	0.0287079	0.999837	1	0.18372	0.907528	0.0135428	1	1	0.596457	1.02875	0.0487183	0.678996	0.594976	0.0855255	1.15081	0.0287079	0.999436	1
LPD1	P09624	1.26945e+06	0.398967	0.0286688	3	1.27173e+06	0.39922	0.0286023	3	1.35944e+06	0.419911	0.0261263	3	1.38995e+06	0.430473	0.0340793	3		0.991905	1.00063	0.0718575	0.991905	0.500023	0.407653	1.05183	0.0716455	0.554059	0.635707	0.693406	1.02515	0.0622187	0.726413	0.547041	0.289479	1.07897	0.0718575	0.584647	0.759513
BMH1	P29311	337923	4.20789	0.979466	3	214291	2.67801	0.978137	3	232304	2.78584	0.566551	3	237216	2.88714	1.25016	3		0.128111	0.636426	0.232769	0.542972	0.886478	0.878638	1.04027	0.365248	0.879727	0.503659	0.906934	1.03636	0.203368	0.909125	0.509568	0.227076	0.686127	0.232769	0.615461	0.834143
RPS24B	P0CX32	1.87009e+07	1.3776	0.0396304	3	1.82196e+07	1.33815	0.0469492	3	1.62564e+07	1.17643	0.0464101	3	1.69628e+07	1.23312	0.110321	3		0.330047	0.971364	0.0287677	0.583977	0.725651	0.0132364	0.879149	0.0350851	0.56687	0.999669	0.478469	1.04818	0.0394498	0.784764	0.797666	0.140004	0.895121	0.0287677	0.988618	0.999865
RPS24A	P0CX31	1.87009e+07	1.3776	0.0396304	3	1.82196e+07	1.33815	0.0469492	3	1.62564e+07	1.17643	0.0464101	3	1.69628e+07	1.23312	0.110321	3		0.330047	0.971364	0.0287677	0.583977	0.725651	0.0132364	0.879149	0.0350851	0.56687	0.999669	0.478469	1.04818	0.0394498	0.784764	0.797666	0.140004	0.895121	0.0287677	0.988618	0.999865
RPL20B	P0CX24	7.59033e+06	1.1629	0.0580726	3	8.50289e+06	1.29797	0.0369262	3	7.82819e+06	1.17771	0.0303454	3	7.47536e+06	1.13294	0.110659	3		0.0352566	1.11614	0.0499377	0.485841	0.981671	0.0131003	0.907347	0.0284493	0.513015	0.999274	0.560846	0.961992	0.0257666	0.891083	0.866644	0.705691	0.974238	0.0499377	0.75579	0.574323
RPL20A	P0CX23	7.59033e+06	1.1629	0.0580726	3	8.50289e+06	1.29797	0.0369262	3	7.82819e+06	1.17771	0.0303454	3	7.47536e+06	1.13294	0.110659	3		0.0352566	1.11614	0.0499377	0.485841	0.981671	0.0131003	0.907347	0.0284493	0.513015	0.999274	0.560846	0.961992	0.0257666	0.891083	0.866644	0.705691	0.974238	0.0499377	0.75579	0.574323
STM1	P39015	1.9605e+06	1.41938	0.0498678	3	1.691e+06	1.22115	0.0705054	3	1.65438e+06	1.17667	0.0218248	3	1.69593e+06	1.20579	0.0854866	3		0.0201778	0.860339	0.0351334	0.800821	0.999972	0.390836	0.963575	0.0577368	0.506535	0.60698	0.6193	1.02475	0.018548	0.884148	0.830284	0.0295575	0.849518	0.0351334	0.916883	0.999994
COP1	P53622	1.30786e+06	0.944165	0.0552064	3	1.33672e+06	0.962523	0.0313763	3	1.44365e+06	1.02515	0.055738	3	1.37672e+06	0.987021	0.089247	3		0.649282	1.01944	0.0584711	0.67469	0.532325	0.184066	1.06506	0.032598	0.795397	0.955918	0.570413	0.962808	0.0543707	0.682217	0.623272	0.525614	1.04539	0.0584711	0.673557	0.652795
ABF2	Q02486	1.35607e+06	1.02659	0.149445	3	1.12124e+06	0.8451	0.128507	3	1.18977e+06	0.889072	0.0867912	3	1.20867e+06	0.905295	0.0387581	3		0.187546	0.823208	0.145574	0.50505	0.795574	0.652425	1.05203	0.152062	0.679078	0.534163	0.788293	1.01825	0.09762	0.793588	0.510447	0.293003	0.881844	0.145574	0.472682	0.664418
ATP5	P09457	504342	0.211486	0.0242916	3	457866	0.192023	0.025761	3	530464	0.218463	0.0255542	3	516843	0.212824	0.0201211	3		0.395134	0.907968	0.114862	0.570499	0.660983	0.275482	1.1377	0.134156	0.539433	0.735888	0.779678	0.974186	0.116972	0.787299	0.514502	0.945072	1.00633	0.114862	0.945197	0.500916
ADH3	P07246	2.54178e+06	0.777868	0.0384025	3	2.48505e+06	0.758292	0.0279142	3	2.52098e+06	0.759643	0.0317124	3	2.5755e+06	0.77698	0.0286422	3		0.518081	0.974834	0.0493689	0.589309	0.572703	0.958505	1.00178	0.0368119	0.958578	0.500708	0.521371	1.02282	0.0417464	0.602017	0.582667	0.97604	0.998858	0.0493689	0.976049	0.500162
BFR1	P38934	2.27244e+06	1.10842	0.0949575	3	2.07787e+06	1.01003	0.0971319	3	2.09179e+06	1.00225	0.01219	3	2.17654e+06	1.03992	0.0634693	3		0.277959	0.911231	0.0856692	0.546226	0.739107	0.902844	0.992302	0.0961676	0.903306	0.501932	0.412763	1.03758	0.0121626	0.997295	0.998592	0.365422	0.938196	0.0856692	0.513157	0.635072
NOP56	Q12460	2.68172e+06	1.01758	0.0253362	3	2.57822e+06	0.972333	0.0511091	3	2.24816e+06	0.838651	0.0513547	3	2.26434e+06	0.844654	0.0414122	3		0.265284	0.955539	0.0248986	0.813767	0.928205	0.0330343	0.862514	0.0525633	0.564277	0.992439	0.882722	1.00716	0.0612349	0.883906	0.504112	0.00637165	0.830065	0.0248986	0.946174	1
ADK1	P07170	3.50581e+06	0.832781	0.0312019	3	3.29621e+06	0.780018	0.0340339	3	3.39172e+06	0.790525	0.0601948	3	3.37309e+06	0.789354	0.0363087	3		0.119432	0.936643	0.0374671	0.575414	0.912173	0.808655	1.01347	0.0436322	0.821506	0.527988	0.978645	0.998519	0.0761453	0.978651	0.500114	0.192832	0.947853	0.0374671	0.586748	0.845731
HEF3	P53978				0				0				0				0
RPS0B	P46654	9.39497e+06	1.31106	0.0219532	3	9.99166e+06	1.38894	0.0877107	3	9.01793e+06	1.23399	0.100121	3	8.94628e+06	1.22749	0.0554527	3		0.260881	1.0594	0.0167446	0.997542	0.999789	0.115196	0.88844	0.0631495	0.595232	0.925161	0.927636	0.994734	0.0811364	0.927864	0.501271	0.106288	0.936254	0.0167446	0.984713	0.999936
GUA1	P38625	1.49649e+06	0.955041	0.165383	3	1.39673e+06	0.886332	0.1361	3	1.3461e+06	0.844316	0.161182	3	1.35792e+06	0.848609	0.127651	3		0.609109	0.928057	0.173168	0.651362	0.549543	0.747956	0.952596	0.153555	0.764543	0.527988	0.972972	1.00508	0.190902	0.972986	0.500214	0.430379	0.888558	0.173168	0.548078	0.610804
EFB1	P32471	1.34035e+07	1.72715	0.223807	3	1.00378e+07	1.29018	0.18935	3	9.07212e+06	1.14825	0.124392	3	9.05179e+06	1.14707	0.135713	3		0.0628759	0.746999	0.129582	0.504389	0.951013	0.347729	0.889994	0.146762	0.505946	0.644108	0.991646	0.998968	0.108331	0.991647	0.500027	0.0263586	0.664139	0.129582	0.497665	0.991837
ERG13	P54839	2.17858e+06	0.598887	0.0058617	3	2.22059e+06	0.610037	0.0357719	3	2.47743e+06	0.66961	0.0151504	3	2.48891e+06	0.675855	0.0496831	3		0.645041	1.01862	0.00978766	0.969662	0.944843	0.0857966	1.09765	0.0586389	0.47711	0.907421	0.851598	1.00933	0.0226257	0.869083	0.548814	0.113397	1.12852	0.00978766	1	1
RPL28	P02406	1.47226e+07	1.45984	0.043029	3	1.51834e+07	1.50137	0.0465547	3	1.34754e+07	1.31292	0.0421196	3	1.37029e+07	1.33752	0.0409481	3		0.320224	1.02845	0.0294752	0.562029	0.715617	0.00669864	0.87448	0.0310081	0.539153	0.999981	0.50847	1.01874	0.0320808	0.600783	0.593196	0.0235384	0.916209	0.0294752	0.546236	0.996496
NIP1	P32497	1.94612e+06	0.962777	0.0372227	3	2.02376e+06	0.997022	0.0465268	3	1.95001e+06	0.947859	0.0134042	3	1.94375e+06	0.948094	0.0365693	3		0.37837	1.03557	0.0386618	0.599977	0.700508	0.202598	0.950691	0.0466658	0.461425	0.745808	0.992444	1.00025	0.0141415	0.992445	0.500093	0.651496	0.984749	0.0386618	0.68654	0.54489
DED1	P06634	1.45374e+06	1.51447	0.0683777	3	1.26824e+06	1.31805	0.0728501	3	1.14178e+06	1.16419	0.0455813	3	1.19009e+06	1.21948	0.0458764	3		0.0273194	0.870303	0.0451495	0.594685	0.996849	0.0457975	0.883269	0.0552711	0.479711	0.967112	0.212796	1.04749	0.0391527	0.540408	0.795112	0.00529217	0.805217	0.0451495	0.538319	0.999995
GUT2	P32191	736633	0.172907	0.00618132	3	822321	0.19271	0.0107691	3	943334	0.217143	0.00247885	3	897240	0.205863	0.0145919	3		0.0653707	1.11453	0.0357495	0.879335	0.9991	0.0526941	1.12678	0.0558825	0.571404	0.978457	0.311552	0.948054	0.0114158	0.999981	0.999999	0.0436434	1.1906	0.0357495	0.994866	1
RPS8B	P0CX40	5.10262e+06	1.25126	0.0786581	3	5.50657e+06	1.34256	0.0355264	3	5.22657e+06	1.25174	0.0328549	3	4.99477e+06	1.19549	0.0614258	3		0.171431	1.07296	0.0628631	0.457944	0.779061	0.0316323	0.932355	0.0264618	0.533684	0.990858	0.254774	0.955063	0.0262474	0.781687	0.915938	0.390895	0.955429	0.0628631	0.533265	0.631126
RPS8A	P0CX39	5.10262e+06	1.25126	0.0786581	3	5.50657e+06	1.34256	0.0355264	3	5.22657e+06	1.25174	0.0328549	3	4.99477e+06	1.19549	0.0614258	3		0.171431	1.07296	0.0628631	0.457944	0.779061	0.0316323	0.932355	0.0264618	0.533684	0.990858	0.254774	0.955063	0.0262474	0.781687	0.915938	0.390895	0.955429	0.0628631	0.533265	0.631126
SEC23	P15303	1.16293e+06	0.715054	0.0729904	3	1.27892e+06	0.782778	0.0632264	3	1.42118e+06	0.857796	0.0376185	3	1.40304e+06	0.845301	0.0169075	3		0.292529	1.09471	0.102077	0.517979	0.703136	0.168229	1.09584	0.0807718	0.463399	0.787053	0.638748	0.985433	0.0438548	0.664703	0.532257	0.0837833	1.18215	0.102077	0.5167	0.928007
SEC31	P38968	473368	0.736105	0.0746086	3	482274	0.744815	0.03163	3	516407	0.788757	0.0656819	3	529012	0.810269	0.05857	3		0.865431	1.01183	0.101356	0.866781	0.504101	0.376064	1.059	0.0424669	0.772343	0.845067	0.69406	1.02727	0.0832727	0.716102	0.531388	0.250823	1.10075	0.101356	0.497612	0.72519
SSA3	P09435				0				0				0				0
LEU4	P06208	2.28111e+06	0.296513	0.0277586	3	2.27923e+06	0.293877	0.0406919	3	2.39212e+06	0.304668	0.0330864	3	2.44848e+06	0.311529	0.0474498	3		0.931158	0.991109	0.0936168	0.931621	0.502718	0.740256	1.03672	0.138466	0.752944	0.520809	0.848406	1.02252	0.108598	0.853136	0.512825	0.666329	1.05064	0.0936168	0.727091	0.581091
SER1	P33330	2.72918e+06	0.829349	0.00839873	3	2.77567e+06	0.841137	0.0225788	3	2.71013e+06	0.808818	0.0387957	3	2.68325e+06	0.802687	0.0103325	3		0.468958	1.01421	0.0101269	0.833272	0.848798	0.295487	0.961577	0.0268432	0.722162	0.855894	0.813404	0.99242	0.0479659	0.816777	0.507489	0.0273626	0.967852	0.0101269	0.683155	0.998989
YNL247W	P53852	1.12487e+06	0.959519	0.0150286	3	1.11371e+06	0.947695	0.0295665	3	1.1228e+06	0.942041	0.0504411	3	1.125e+06	0.946271	0.062256	3		0.581045	0.987677	0.0156626	0.719772	0.656227	0.87692	0.994034	0.0311983	0.880213	0.51093	0.93171	1.00449	0.0535445	0.932068	0.502121	0.751219	0.986193	0.0156626	0.857299	0.687641
BNA3	P47039	1.00936e+06	0.733077	0.0289519	3	1.05567e+06	0.764286	0.054276	3	1.16341e+06	0.831129	0.0172211	3	1.16505e+06	0.828979	0.0894855	3		0.443212	1.04257	0.0394937	0.712753	0.752742	0.157455	1.08746	0.0710153	0.463943	0.800706	0.97089	0.997413	0.0207201	0.971228	0.504687	0.197347	1.13082	0.0394937	0.988576	0.999422
ADE16	P54113	464609	0.827373	0.0575096	3	456964	0.816152	0.101825	3	515453	0.903932	0.0944337	3	491794	0.862087	0.0667697	3		0.87808	0.986438	0.0695087	0.881474	0.511372	0.33543	1.10755	0.124762	0.53639	0.681151	0.568405	0.953708	0.10447	0.619594	0.555966	0.533284	1.04196	0.0695087	0.628237	0.598891
RPS0A	P32905	9.39497e+06	1.31106	0.0219532	3	9.99166e+06	1.38894	0.0877107	3	9.01793e+06	1.23399	0.100121	3	8.94628e+06	1.22749	0.0554527	3		0.260881	1.0594	0.0167446	0.997542	0.999789	0.115196	0.88844	0.0631495	0.595232	0.925161	0.927636	0.994734	0.0811364	0.927864	0.501271	0.106288	0.936254	0.0167446	0.984713	0.999936
GLN4	P13188	1.94959e+06	0.903187	0.0507862	3	1.95289e+06	0.899425	0.0145284	3	2.00771e+06	0.911728	0.0371574	3	2.0059e+06	0.916226	0.0581818	3		0.911689	0.995835	0.0562299	0.91205	0.501655	0.635559	1.01368	0.0161529	0.775338	0.676061	0.916474	1.00493	0.040755	0.917382	0.50441	0.784744	1.01444	0.0562299	0.794777	0.519529
EMI2	Q04409	413740	0.752858	0.0257827	3	438929	0.796141	0.0365823	3	912204	1.63182	0.0830651	3	911069	1.63277	0.059533	3		0.177246	1.05749	0.0342465	0.677574	0.909925	0.000865181	2.04966	0.0459495	1	1	0.987967	1.00058	0.0509034	0.987968	0.50004	0.000316667	2.16876	0.0342465	1	1
IDP2	P41939	736877	0.0839557	0.0039685	3	766012	0.0869717	0.00327544	3	835314	0.0935094	0.00446892	3	716576	0.080375	0.00791117	3		0.369344	1.03592	0.0472689	0.530961	0.647482	0.116806	1.07517	0.037661	0.684559	0.955922	0.0831945	0.859539	0.0477911	0.870514	0.997521	0.534771	0.95735	0.0472689	0.720443	0.694584
PIL1	P53252	2.23178e+06	0.676579	0.0388632	3	1.98563e+06	0.598294	0.0769595	3	2.32321e+06	0.691316	0.0567074	3	2.45978e+06	0.735648	0.0274385	3		0.21511	0.884292	0.0574407	0.833962	0.957874	0.173423	1.15548	0.128632	0.480877	0.793838	0.313028	1.06413	0.0820282	0.482582	0.654587	0.105593	1.0873	0.0574407	0.474405	0.877129
BGL2	P15703	2.39116e+06	1.44223	0.115357	3	1.8748e+06	1.12726	0.138012	3	2.08307e+06	1.2349	0.117399	3	2.15198e+06	1.27788	0.0906904	3		0.0402578	0.781607	0.0799849	0.652831	0.994832	0.363027	1.09549	0.122431	0.532228	0.653991	0.643793	1.0348	0.0950673	0.674722	0.538902	0.12832	0.886039	0.0799849	0.487866	0.854227
NSR1	P27476	1.86743e+06	1.36145	0.112657	3	1.63954e+06	1.19349	0.0457206	3	1.42798e+06	1.0256	0.0250009	3	1.44821e+06	1.04297	0.0118348	3		0.108203	0.876631	0.0827477	0.469302	0.870402	0.0104242	0.859329	0.0383084	0.563436	0.99988	0.360084	1.01693	0.0243768	0.498366	0.626576	0.0379824	0.76607	0.0827477	0.667241	0.996296
IDH1	P28834	1.8529e+06	0.25885	0.0102003	3	1.89421e+06	0.263938	0.0211766	3	2.01694e+06	0.276882	0.0149256	3	2.06452e+06	0.284224	0.0237351	3		0.733574	1.01966	0.0394062	0.776732	0.569856	0.44078	1.04904	0.0802331	0.547389	0.601129	0.677814	1.02652	0.0539059	0.727437	0.56805	0.196973	1.09803	0.0394062	0.919647	0.988671
TMA19	P35691	1.25767e+07	1.50622	0.0797555	3	1.11312e+07	1.33031	0.152143	3	9.40957e+06	1.10747	0.0674208	3	9.5611e+06	1.12785	0.0453478	3		0.173557	0.883214	0.0529509	0.841154	0.974355	0.110875	0.832488	0.114367	0.46527	0.864129	0.689372	1.0184	0.0608783	0.708497	0.526866	0.00468966	0.748795	0.0529509	0.599652	1
RPN11	P43588	345114	0.832964	0.089769	3	370697	0.894671	0.103509	3	409267	0.976592	0.116214	3	406668	0.958588	0.101303	3		0.479748	1.07408	0.107771	0.606767	0.624319	0.414122	1.09157	0.115695	0.58424	0.657759	0.849751	0.981565	0.119	0.852387	0.5072	0.18424	1.15082	0.107771	0.577032	0.847717
MVD1	P32377	954043	0.73509	0.0413544	3	944050	0.725834	0.0536038	3	1.07423e+06	0.814047	0.0800323	3	1.03819e+06	0.789099	0.0679037	3		0.825158	0.987409	0.0562576	0.83146	0.514911	0.198021	1.12153	0.0738512	0.694613	0.903653	0.702201	0.969354	0.0983142	0.721781	0.52852	0.31711	1.07347	0.0562576	0.694896	0.822364
ARG4	P04076	1.01229e+06	0.72247	0.0132396	3	1.06766e+06	0.758777	0.0420135	3	1.09186e+06	0.765456	0.0237632	3	1.13513e+06	0.797364	0.031696	3		0.269976	1.05025	0.0183255	0.975221	0.995035	0.825277	1.0088	0.05537	0.828484	0.50758	0.24073	1.04168	0.0310445	0.629899	0.832581	0.0395205	1.10366	0.0183255	0.996647	1
MCR1	P36060	540886	0.167038	0.0175643	3	519537	0.160586	0.0308783	3	831449	0.251821	0.0253331	3	855662	0.25956	0.0393651	3		0.772629	0.96137	0.105152	0.793712	0.539172	0.0179845	1.56814	0.192286	0.509435	0.997659	0.791115	1.03073	0.1006	0.804793	0.527427	0.0388299	1.5539	0.105152	0.991654	1
MIS1	P09440	277875	0.816708	0.0229322	3	248414	0.726759	0.0409134	3	259758	0.747353	0.0646419	3	261493	0.759491	0.0142455	3		0.0420018	0.889864	0.0280788	0.920346	0.999964	0.669449	1.02834	0.0562956	0.722337	0.571023	0.778506	1.01624	0.0864945	0.784077	0.51054	0.0291247	0.929941	0.0280788	0.492404	0.988929
RPS18B	P0CX56	1.10553e+07	1.15337	0.16514	3	1.2239e+07	1.26837	0.141524	3	1.10856e+07	1.13076	0.11788	3	1.08701e+07	1.11694	0.172052	3		0.412705	1.0997	0.14318	0.549354	0.62713	0.267414	0.891508	0.111579	0.508118	0.71798	0.914811	0.987774	0.104248	0.91568	0.504138	0.804391	0.968409	0.14318	0.811207	0.514496
RPS18A	P0CX55	1.10553e+07	1.15337	0.16514	3	1.2239e+07	1.26837	0.141524	3	1.10856e+07	1.13076	0.11788	3	1.08701e+07	1.11694	0.172052	3		0.412705	1.0997	0.14318	0.549354	0.62713	0.267414	0.891508	0.111579	0.508118	0.71798	0.914811	0.987774	0.104248	0.91568	0.504138	0.804391	0.968409	0.14318	0.811207	0.514496
RPL27A	P0C2H6	1.0055e+07	1.1556	0.0405802	3	1.12014e+07	1.28253	0.0219765	3	1.0209e+07	1.15267	0.060751	3	1.03264e+07	1.16746	0.0855859	3		0.016539	1.10984	0.0351161	0.537775	0.998786	0.0524831	0.898748	0.0171353	0.999389	1	0.820447	1.01283	0.0527044	0.828068	0.517587	0.842844	1.01026	0.0351161	0.852425	0.525166
RPL27B	P0C2H7	1.0055e+07	1.1556	0.0405802	3	1.12014e+07	1.28253	0.0219765	3	1.0209e+07	1.15267	0.060751	3	1.03264e+07	1.16746	0.0855859	3		0.016539	1.10984	0.0351161	0.537775	0.998786	0.0524831	0.898748	0.0171353	0.999389	1	0.820447	1.01283	0.0527044	0.828068	0.517587	0.842844	1.01026	0.0351161	0.852425	0.525166
ZWF1	P11412	1.98883e+06	0.825288	0.0304161	3	2.05285e+06	0.848304	0.0205326	3	2.34473e+06	0.956005	0.0159883	3	2.37287e+06	0.969011	0.0195846	3		0.346259	1.02789	0.0368551	0.507122	0.646425	0.00249651	1.12696	0.0242043	0.532179	1	0.425133	1.0136	0.0167241	0.602029	0.665023	0.00409036	1.17415	0.0368551	0.559261	1
ABP1	P15891	685283	0.715625	0.112639	3	699733	0.727055	0.120017	3	855785	0.901407	0.0431567	3	870884	0.909476	0.0817838	3		0.910086	1.01597	0.157399	0.910773	0.503101	0.11564	1.23981	0.165072	0.471526	0.861204	0.88935	1.00895	0.047877	0.892188	0.510454	0.079533	1.27088	0.157399	0.478792	0.917506
NEW1	Q08972	820000	1.07644	0.101774	3	848562	1.1111	0.104389	3	824224	1.06757	0.0622303	3	803845	1.04483	0.0567666	3		0.70166	1.0322	0.0945471	0.724911	0.533845	0.575725	0.960829	0.0939517	0.620837	0.549878	0.664604	0.978699	0.0582913	0.693972	0.538772	0.669279	0.970638	0.0945471	0.690513	0.528314
RPL32	P38061	6.56439e+06	1.46749	0.0584364	3	6.07779e+06	1.35347	0.0903364	3	5.44846e+06	1.1958	0.0555185	3	5.56519e+06	1.22343	0.0835086	3		0.152238	0.922301	0.0398207	0.736219	0.95087	0.0740931	0.883507	0.0667445	0.469753	0.921662	0.661597	1.02311	0.0464281	0.714414	0.569545	0.0179336	0.833687	0.0398207	0.814331	0.99999
SUB2	Q07478	1.06904e+06	0.880895	0.0368274	3	1.02445e+06	0.843718	0.0472237	3	1.04534e+06	0.849406	0.0520469	3	1.03206e+06	0.840494	0.0535135	3		0.346114	0.957796	0.0418069	0.605114	0.730312	0.895347	1.00674	0.0559709	0.89647	0.504365	0.846292	0.989508	0.0612745	0.849577	0.508781	0.34913	0.954137	0.0418069	0.642616	0.758891
GSP1	P32835	2.74636e+06	1.06367	0.0458767	3	3.09189e+06	1.19317	0.0274272	3	3.19559e+06	1.21472	0.023094	3	3.03817e+06	1.15563	0.0806808	3		0.0208248	1.12175	0.0431304	0.508173	0.996241	0.358316	1.01806	0.0229867	0.52974	0.65583	0.331832	0.951357	0.0190118	0.974675	0.990922	0.179695	1.08645	0.0431304	0.792558	0.956828
CHC1	P22137	1.10218e+06	0.621328	0.0236627	3	1.17925e+06	0.663779	0.051527	3	1.39445e+06	0.770239	0.0244895	3	1.35789e+06	0.75309	0.0544371	3		0.291	1.06832	0.0380841	0.835983	0.929501	0.0514971	1.16039	0.0776268	0.49369	0.963	0.655462	0.977735	0.0317947	0.753491	0.62836	0.0366392	1.21207	0.0380841	0.994788	1
HAS1	Q03532	357323	1.11728	0.173567	3	305007	0.953436	0.153892	3	317090	0.98945	0.150403	3	288859	0.893071	0.132942	3		0.28921	0.853354	0.155348	0.520891	0.708526	0.786318	1.03777	0.161407	0.79463	0.516279	0.45305	0.902593	0.152007	0.568023	0.609973	0.155185	0.799326	0.155348	0.484748	0.818321
FUN12	P39730	1.11237e+06	1.10402	0.0466289	3	1.05424e+06	1.04322	0.0363856	3	1.02588e+06	0.998215	0.064508	3	1.05756e+06	1.03247	0.0596281	3		0.153784	0.944923	0.0422355	0.487334	0.821813	0.366443	0.956864	0.0348783	0.711149	0.802262	0.536631	1.03432	0.0646233	0.611632	0.578398	0.181056	0.935193	0.0422355	0.627106	0.880412
GSP2	P32836	2.74636e+06	1.06367	0.0458767	3	3.09189e+06	1.19317	0.0274272	3	3.19559e+06	1.21472	0.023094	3	3.03817e+06	1.15563	0.0806808	3		0.0208248	1.12175	0.0431304	0.508173	0.996241	0.358316	1.01806	0.0229867	0.52974	0.65583	0.331832	0.951357	0.0190118	0.974675	0.990922	0.179695	1.08645	0.0431304	0.792558	0.956828
SIS1	P25294	982137	0.68978	0.0378853	3	907286	0.634855	0.0409949	3	1.01015e+06	0.697374	0.0442563	3	1.01693e+06	0.703591	0.0449028	3		0.163977	0.920373	0.0549238	0.565169	0.860475	0.147509	1.09848	0.0645737	0.56663	0.878294	0.872678	1.00891	0.0634613	0.874527	0.505927	0.7053	1.02002	0.0549238	0.731512	0.538592
HXT6	P39003	301432	0.329809	0.0104598	3	274850	0.307399	0.0388708	3	995417	1.08617	0.110179	3	980163	1.06574	0.071955	3		0.42546	0.932051	0.0317148	0.956891	0.969638	0.00317077	3.53343	0.126451	1	1	0.803317	0.98119	0.101438	0.808182	0.510284	0.0026883	3.23139	0.0317148	1	1
RPG1	P38249	1.85441e+06	0.934238	0.0346193	3	1.88301e+06	0.945476	0.0284224	3	1.85674e+06	0.919352	0.0356353	3	1.91437e+06	0.949495	0.0259138	3		0.687112	1.01203	0.0370561	0.709196	0.530852	0.379637	0.97237	0.0300615	0.600796	0.700216	0.307376	1.03279	0.0387613	0.501273	0.675755	0.576638	1.01633	0.0370561	0.626641	0.555391
SEC14	P24280	2.38017e+06	1.21015	0.0436574	3	2.55489e+06	1.29607	0.0505556	3	2.60494e+06	1.30189	0.022399	3	2.53053e+06	1.26498	0.121034	3		0.0912561	1.071	0.036076	0.609135	0.952811	0.86776	1.0045	0.0390069	0.869054	0.503998	0.65226	0.971644	0.0172049	0.945499	0.904141	0.523323	1.04531	0.036076	0.820732	0.80791
SHM1	P37292	640686	0.80287	0.0334633	3	554669	0.698052	0.0627831	3	585981	0.725628	0.0533159	3	598627	0.744259	0.0801932	3		0.0824024	0.869446	0.0416796	0.903206	0.998807	0.593859	1.0395	0.0899405	0.642113	0.555045	0.756758	1.02568	0.0734755	0.777144	0.535578	0.336177	0.926998	0.0416796	0.85405	0.922685
RPL35B	P0CX85	1.44732e+07	1.78843	0.0272867	3	1.33625e+07	1.6451	0.0511056	3	1.11275e+07	1.34994	0.0317555	3	1.20746e+07	1.46408	0.218507	3		0.0225145	0.919853	0.0152573	0.967096	1	0.00223954	0.820582	0.0310654	0.600649	1	0.461773	1.08455	0.0235237	0.999759	0.999829	0.121653	0.818636	0.0152573	1	1
RPL35A	P0CX84	1.44732e+07	1.78843	0.0272867	3	1.33625e+07	1.6451	0.0511056	3	1.11275e+07	1.34994	0.0317555	3	1.20746e+07	1.46408	0.218507	3		0.0225145	0.919853	0.0152573	0.967096	1	0.00223954	0.820582	0.0310654	0.600649	1	0.461773	1.08455	0.0235237	0.999759	0.999829	0.121653	0.818636	0.0152573	1	1
DPM1	P14020	1.57531e+06	0.917387	0.0733379	3	1.57226e+06	0.913531	0.0956657	3	1.66185e+06	0.949589	0.0476322	3	1.69221e+06	0.967762	0.0239645	3		0.958636	0.995796	0.0799422	0.958722	0.500835	0.600829	1.03947	0.104721	0.6365	0.541149	0.597133	1.01914	0.0501609	0.633882	0.542113	0.357573	1.05491	0.0799422	0.49317	0.624158
UGP1	P32861	862712	0.790004	0.0428606	3	863002	0.787166	0.0418714	3	1.36128e+06	1.22654	0.0477383	3	1.36472e+06	1.23081	0.0450316	3		0.938562	0.996408	0.0542537	0.938763	0.501323	0.000305671	1.55817	0.0531926	0.689269	1	0.915725	1.00348	0.0389211	0.916226	0.502411	0.000256065	1.55798	0.0542537	0.621216	1
HXT7	P39004	301432	0.329809	0.0104598	3	274850	0.307399	0.0388708	3	995417	1.08617	0.110179	3	980163	1.06574	0.071955	3		0.42546	0.932051	0.0317148	0.956891	0.969638	0.00317077	3.53343	0.126451	1	1	0.803317	0.98119	0.101438	0.808182	0.510284	0.0026883	3.23139	0.0317148	1	1
RPN1	P38764	688789	0.720941	0.0964208	3	726515	0.758244	0.107833	3	785357	0.805723	0.065147	3	802752	0.823997	0.0609315	3		0.678505	1.05174	0.133743	0.710118	0.543255	0.556695	1.06262	0.142214	0.608185	0.555299	0.740713	1.02268	0.0808554	0.754843	0.52322	0.205448	1.14295	0.133743	0.470351	0.74977
NOP58	Q12499	520890	1.25508	0.0244578	3	423102	1.0163	0.0126304	3	377801	0.892154	0.0302953	3	365991	0.86127	0.0952442	3		0.000644695	0.809746	0.019487	0.801772	1	0.0102058	0.877848	0.0124279	0.99991	1	0.638015	0.965383	0.0339575	0.820668	0.733591	0.0144091	0.686227	0.019487	1	1
APE1	P14904	404399	0.652543	0.0251603	3	442709	0.711588	0.0726658	3	781588	1.24163	0.0762129	3	776574	1.23594	0.0175959	3		0.292905	1.09048	0.0385573	0.945234	0.982747	0.00096316	1.74487	0.102118	0.615605	1	0.910188	0.995413	0.0613813	0.910561	0.501684	1.42448e-05	1.89403	0.0385573	0.711042	1
CPR1	P14832	9.65624e+06	1.34719	0.0440818	3	9.66129e+06	1.34173	0.0454291	3	1.02946e+07	1.40922	0.064372	3	1.06034e+07	1.46503	0.255441	3		0.888486	0.995947	0.0327213	0.88975	0.504613	0.21976	1.0503	0.0338586	0.661367	0.869144	0.745293	1.0396	0.0456793	0.851038	0.682801	0.509502	1.08747	0.0327213	0.994082	0.993739
SSE2	P32590	129441	0.483392	0.0380645	2	138651	0.505894	0.0583577	2	163260	0.592562	0.0164167	2	168736	0.619179	0.0214958	2		0.698946	1.04655	0.0787446	0.764184	0.59526	0.264999	1.17132	0.115356	0.712512	0.869035	0.306443	1.04492	0.0277046	0.796542	0.898861	0.0723837	1.28091	0.0787446	0.943315	0.999807
SUP45	P12385	1.54384e+06	0.987577	0.0391187	3	1.48208e+06	0.944781	0.0419998	3	1.47062e+06	0.924663	0.00715278	3	1.4654e+06	0.923526	0.027723	3		0.266436	0.956665	0.0396108	0.557198	0.75792	0.495255	0.978706	0.0444545	0.560346	0.564771	0.95079	0.998771	0.00773556	0.951711	0.507568	0.0889257	0.935143	0.0396108	0.475604	0.902039
YPL225W	Q08971	1.24337e+06	0.726786	0.0558673	3	1.26879e+06	0.742562	0.0313929	3	1.43176e+06	0.824956	0.0349682	3	1.39782e+06	0.799384	0.0458713	3		0.697313	1.02171	0.0768689	0.713705	0.523525	0.0391	1.11096	0.0422765	0.611734	0.992656	0.488183	0.969002	0.042388	0.62823	0.638224	0.159635	1.09989	0.0768689	0.495641	0.820513
YDL124W	Q07551	826854	1.09321	0.0772945	3	778624	1.02518	0.0876844	3	1.22222e+06	1.60078	0.238647	3	1.23181e+06	1.60181	0.15802	3		0.371254	0.937766	0.0707039	0.578078	0.687208	0.0399359	1.56146	0.0855309	0.999679	1	0.995349	1.00065	0.149082	0.995349	0.500006	0.0165425	1.46523	0.0707039	0.992088	1
GLN1	P32288	1.03688e+06	1.42675	0.0285957	3	1.00897e+06	1.38322	0.0339406	3	989373	1.33561	0.101204	3	931644	1.26766	0.0651183	3		0.166641	0.969491	0.0200425	0.599213	0.877658	0.507539	0.965582	0.0245373	0.852144	0.848568	0.392151	0.949119	0.075773	0.52145	0.619369	0.0356498	0.888492	0.0200425	0.994273	1
RTN1	Q04947	897788	0.946612	0.164011	3	934870	0.992279	0.19101	3	970331	0.994869	0.178613	3	979878	1.01713	0.178085	3		0.769434	1.04824	0.173262	0.781954	0.522888	0.987137	1.00261	0.192497	0.987139	0.500056	0.885916	1.02237	0.179534	0.887224	0.50467	0.640614	1.07449	0.173262	0.682865	0.552868
ARO4	P32449	1.0306e+06	0.874584	0.0432203	3	1.06265e+06	0.898283	0.0236008	3	1.00658e+06	0.839433	0.0451081	3	1.04535e+06	0.873133	0.0251315	3		0.463968	1.0271	0.0494181	0.549991	0.583126	0.138463	0.934486	0.0262732	0.867015	0.988877	0.337374	1.04015	0.0537364	0.49465	0.643307	0.962861	0.99834	0.0494181	0.962892	0.500341
VMA4	P22203	1.95849e+06	1.84487	0.0388568	3	1.63307e+06	1.53367	0.0786559	3	1.57978e+06	1.46345	0.0209436	3	1.69082e+06	1.57559	0.116028	3		0.00936661	0.831312	0.021062	0.995867	1	0.258743	0.954214	0.0512861	0.466026	0.691399	0.233621	1.07663	0.0143111	0.999998	1	0.0451358	0.854038	0.021062	0.99994	1
DCS1	Q06151	525237	0.698727	0.0596114	3	548302	0.729378	0.0650412	3	663752	0.866712	0.0480095	3	681128	0.891093	0.0480531	3		0.580019	1.04387	0.0853143	0.646231	0.573873	0.0468777	1.18829	0.0891735	0.485518	0.967071	0.567822	1.02813	0.0553927	0.63384	0.572198	0.0133747	1.27531	0.0853143	0.510188	0.99918
RPL31B	P0C2H9	5.16338e+06	1.23599	0.0212244	3	5.09624e+06	1.21628	0.0193234	3	4.49866e+06	1.05802	0.0347783	3	4.60591e+06	1.08645	0.046433	3		0.300642	0.984055	0.017172	0.526949	0.703371	0.00547184	0.86988	0.0158872	0.984607	1	0.447344	1.02687	0.0328712	0.622718	0.666319	0.0174321	0.87901	0.017172	0.997171	1
PDC6	P26263	177007	1.20117	0.0574295	3	173638	1.1479	0.162317	3	174266	1.12382	0.172192	3	161677	1.0546	0.157241	3		0.636098	0.955653	0.0478115	0.796395	0.703032	0.868717	0.979027	0.141404	0.870838	0.506603	0.634427	0.938401	0.15322	0.672157	0.546543	0.243005	0.877977	0.0478115	0.951335	0.990736
NPT1	P39683	778573	0.817768	0.0224566	3	808965	0.847342	0.0615872	3	879134	0.907659	0.0565957	3	842267	0.871012	0.0114534	3		0.501243	1.03616	0.0274609	0.826096	0.82544	0.280209	1.07118	0.0726827	0.525398	0.720321	0.378826	0.959624	0.0623535	0.500467	0.612014	0.0357922	1.06511	0.0274609	0.504807	0.983919
ADO1	P47143	1.94552e+06	0.798574	0.0505402	3	1.84972e+06	0.755336	0.0289417	3	1.76887e+06	0.711464	0.0281784	3	1.75959e+06	0.708482	0.0121805	3		0.284013	0.945856	0.0632881	0.479901	0.67897	0.133146	0.941917	0.0383164	0.53483	0.87621	0.878103	0.995809	0.0396062	0.879111	0.503372	0.0834648	0.887184	0.0632881	0.51498	0.927714
THR4	P16120	1.59621e+06	0.949643	0.0300978	3	1.57695e+06	0.935716	0.0482418	3	1.67996e+06	0.981374	0.0424331	3	1.62374e+06	0.951336	0.0222864	3		0.697168	0.985334	0.0316938	0.739222	0.560714	0.286803	1.0488	0.0515561	0.519268	0.709352	0.356528	0.969391	0.0432385	0.499578	0.630775	0.941651	1.00178	0.0316938	0.941789	0.500955
DED81	P38707	1.41216e+06	1.01629	0.0687067	3	1.32405e+06	0.946923	0.0483363	3	1.32495e+06	0.933967	0.0280982	3	1.34125e+06	0.947052	0.0205232	3		0.233612	0.931748	0.0676056	0.482935	0.730332	0.713354	0.986317	0.0510457	0.727487	0.521248	0.553403	1.01401	0.0300848	0.610877	0.561451	0.21738	0.931876	0.0676056	0.461353	0.72971
ERG20	P08524	2.79068e+06	0.575014	0.0146592	3	3.08993e+06	0.635417	0.0213579	3	3.54711e+06	0.720868	0.03894	3	3.46883e+06	0.702355	0.0225391	3		0.0198591	1.10505	0.0254936	0.825207	0.999987	0.0424563	1.13448	0.0336125	0.930607	0.999976	0.524429	0.974318	0.0540183	0.586535	0.563871	0.00225543	1.22146	0.0254936	0.936357	1
ERG9	P29704	1.07852e+06	1.06169	0.0612546	3	1.16045e+06	1.13396	0.0732945	3	1.36537e+06	1.32122	0.0850395	3	1.36794e+06	1.32258	0.0481754	3		0.262241	1.06808	0.0576954	0.588067	0.785026	0.0457728	1.16514	0.0646356	0.630714	0.990816	0.982249	1.00103	0.0643641	0.982253	0.500077	0.00518914	1.24573	0.0576954	0.520769	0.999994
LIA1	P47120	2.32358e+06	2.04785	0.278612	3	2.19808e+06	1.92914	0.320149	3	1.91413e+06	1.66114	0.156274	3	1.96688e+06	1.70929	0.188882	3		0.653839	0.942031	0.136051	0.694151	0.551973	0.286341	0.86108	0.165954	0.475266	0.672845	0.751419	1.02898	0.0940765	0.767735	0.527877	0.166189	0.834674	0.136051	0.471864	0.795792
INO1	P11986	902859	0.182681	0.0282081	3	888876	0.17939	0.0223112	3	963427	0.191594	0.0341147	3	911498	0.181377	0.0364431	3		0.882144	0.981986	0.154412	0.883328	0.504095	0.635562	1.06803	0.124373	0.70216	0.582752	0.740945	0.946675	0.178058	0.756977	0.526383	0.963409	0.992863	0.154412	0.963467	0.500645
RPS22A	P0C0W1	1.12792e+07	1.37782	0.034997	3	1.147e+07	1.39462	0.071045	3	1.06513e+07	1.27789	0.0373429	3	1.04045e+07	1.25299	0.0368066	3		0.738284	1.0122	0.0254003	0.777878	0.565059	0.0855115	0.916302	0.0509422	0.467653	0.903143	0.456927	0.980512	0.0292222	0.579914	0.617946	0.0131564	0.909402	0.0254003	0.597791	0.999807
RPS22B	Q3E7Y3	1.12792e+07	1.37782	0.034997	3	1.147e+07	1.39462	0.071045	3	1.06513e+07	1.27789	0.0373429	3	1.04045e+07	1.25299	0.0368066	3		0.738284	1.0122	0.0254003	0.777878	0.565059	0.0855115	0.916302	0.0509422	0.467653	0.903143	0.456927	0.980512	0.0292222	0.579914	0.617946	0.0131564	0.909402	0.0254003	0.597791	0.999807
RPL11B	Q3E757	6.86843e+06	1.51366	0.0919976	3	6.71111e+06	1.47282	0.0469231	3	6.10118e+06	1.31989	0.03449	3	6.02309e+06	1.3066	0.0618092	3		0.542886	0.973015	0.0607782	0.596225	0.556174	0.0127006	0.896167	0.0318595	0.505614	0.99928	0.765597	0.989934	0.026131	0.789322	0.542895	0.0385359	0.863207	0.0607782	0.483324	0.977344
RPL11A	P0C0W9	6.86843e+06	1.51366	0.0919976	3	6.71111e+06	1.47282	0.0469231	3	6.10118e+06	1.31989	0.03449	3	6.02309e+06	1.3066	0.0618092	3		0.542886	0.973015	0.0607782	0.596225	0.556174	0.0127006	0.896167	0.0318595	0.505614	0.99928	0.765597	0.989934	0.026131	0.789322	0.542895	0.0385359	0.863207	0.0607782	0.483324	0.977344
ASN1	P49089	1.62311e+06	0.950655	0.0245567	3	1.68216e+06	0.982101	0.0251093	3	1.68398e+06	0.972364	0.0250614	3	1.65644e+06	0.959463	0.0908519	3		0.195928	1.03308	0.0258314	0.545032	0.815094	0.659311	0.990086	0.025567	0.692619	0.543446	0.83205	0.986733	0.0257737	0.861743	0.574023	0.884411	1.00927	0.0258314	0.894944	0.537415
ASN2	P49090	1.01297e+06	0.636169	0.0346225	3	1.10664e+06	0.691031	0.0661074	3	1.20292e+06	0.743768	0.0076812	3	1.1467e+06	0.713749	0.0824495	3		0.292051	1.08624	0.0544235	0.772973	0.891314	0.300557	1.07632	0.0956648	0.475471	0.659829	0.593244	0.959639	0.0103274	0.999984	0.999961	0.240198	1.12195	0.0544235	0.904554	0.976711
APE2	P32454	560509	0.600524	0.0405594	3	617676	0.661507	0.0312671	3	694136	0.735471	0.0675359	3	712330	0.765318	0.0438193	3		0.112657	1.10155	0.0675399	0.484945	0.873364	0.189482	1.11181	0.0472664	0.892549	0.983663	0.561144	1.04058	0.0918268	0.612653	0.555689	0.00890327	1.27442	0.0675399	0.618195	0.999982
NDI1	P32340	703443	0.14134	0.017864	3	718604	0.143877	0.0233497	3	861430	0.171112	0.0149633	3	874657	0.173033	0.0190246	3		0.88889	1.01795	0.12639	0.890543	0.506057	0.176505	1.1893	0.16229	0.468278	0.780853	0.897659	1.01123	0.0874469	0.898907	0.504955	0.103518	1.22424	0.12639	0.569298	0.926378
RNR2	P09938	1.82508e+06	1.26752	0.0129917	3	1.89013e+06	1.30474	0.0787075	3	2.2411e+06	1.52788	0.0362962	3	2.17535e+06	1.49406	0.0844892	3		0.500054	1.02936	0.0102497	0.996761	0.996759	0.0240067	1.17102	0.0603244	0.549062	0.9964	0.57375	0.977865	0.023756	0.75678	0.704442	0.0405999	1.17873	0.0102497	1	1
YRA1	Q12159	1.36119e+06	1.04442	0.0798495	3	1.28339e+06	0.982275	0.0795666	3	1.29139e+06	0.972439	0.0661551	3	1.35208e+06	1.02203	0.0399854	3		0.393735	0.940501	0.0764537	0.560764	0.653433	0.877471	0.989987	0.0810023	0.878852	0.504596	0.341028	1.051	0.06803	0.499282	0.644141	0.694039	0.978569	0.0764537	0.710348	0.523191
RPS20	P38701	4.53341e+06	1.86539	0.0541591	3	3.96639e+06	1.62726	0.0722007	3	3.46616e+06	1.39848	0.040638	3	3.71808e+06	1.49662	0.228141	3		0.0122265	0.872339	0.0290336	0.771524	0.999997	0.0155189	0.859412	0.0443696	0.532625	0.998965	0.535578	1.07018	0.0290586	0.988272	0.985882	0.100299	0.80231	0.0290336	0.999999	1
PDB1	P32473	904715	0.688486	0.0239823	3	877881	0.664989	0.0312308	3	927562	0.696133	0.00708547	3	964592	0.722066	0.0394045	3		0.363328	0.965871	0.0348334	0.609437	0.720453	0.222427	1.04683	0.0469644	0.463665	0.726245	0.372431	1.03725	0.0101783	0.999558	0.999873	0.289069	1.04877	0.0348334	0.704464	0.847916
ADH2	P00331				0				0				0				0
RPL25	P04456	4.415e+06	1.74952	0.0107597	3	3.94924e+06	1.56039	0.0455827	3	3.42529e+06	1.33499	0.102912	3	3.54929e+06	1.38426	0.121318	3		0.0148867	0.891896	0.00615009	1	1	0.0460464	0.855551	0.0292123	0.989727	1	0.62085	1.0369	0.0770877	0.674677	0.564697	0.0339825	0.791222	0.00615009	1	1
RPL31A	P0C2H8	5.16338e+06	1.23599	0.0212244	3	5.09624e+06	1.21628	0.0193234	3	4.49866e+06	1.05802	0.0347783	3	4.60591e+06	1.08645	0.046433	3		0.300642	0.984055	0.017172	0.526949	0.703371	0.00547184	0.86988	0.0158872	0.984607	1	0.447344	1.02687	0.0328712	0.622718	0.666319	0.0174321	0.87901	0.017172	0.997171	1
YNK1	P36010	772928	0.3249	0.0198146	3	750818	0.314114	0.0115548	3	960999	0.396659	0.00939092	3	985504	0.408179	0.0123588	3		0.471297	0.966803	0.0609866	0.555651	0.582024	0.000800679	1.26279	0.0367853	0.544376	1	0.272569	1.02904	0.0236751	0.618905	0.799281	0.0061284	1.25632	0.0609866	0.551803	0.999991
RPL21A	Q02753	3.63715e+06	2.21115	0.298624	3	2.96934e+06	1.79861	0.254497	3	2.40204e+06	1.42947	0.0437357	3	2.54029e+06	1.5202	0.224865	3		0.144485	0.813427	0.135054	0.502194	0.843015	0.124717	0.794765	0.141497	0.490643	0.860645	0.559177	1.06347	0.0305957	0.972129	0.963783	0.0364656	0.687516	0.135054	0.490463	0.98103
SEC21	P32074	915264	0.726073	0.0192881	3	966496	0.765259	0.0138552	3	1.10026e+06	0.855282	0.0421739	3	1.06338e+06	0.831399	0.0289709	3		0.0516138	1.05397	0.0265649	0.48197	0.959639	0.054346	1.11764	0.0181052	0.999911	1	0.469568	0.972076	0.0493099	0.56038	0.58815	0.0092142	1.14506	0.0265649	0.879543	1
RPN9	Q04062	868539	0.792338	0.0571766	3	882636	0.802359	0.0470125	3	936635	0.839535	0.0394041	3	940994	0.844429	0.00521389	3		0.826534	1.01265	0.0721619	0.830397	0.509196	0.354765	1.04633	0.0585929	0.52822	0.65754	0.850281	1.00583	0.0469357	0.851975	0.50464	0.254688	1.06574	0.0721619	0.468579	0.697522
PHO88	P38264	1.47594e+06	1.11514	0.0380315	3	1.48733e+06	1.11759	0.0880785	3	1.56903e+06	1.16129	0.101424	3	1.58354e+06	1.1737	0.113612	3		0.967752	1.0022	0.0341048	0.967852	0.501253	0.603728	1.03911	0.0788112	0.66319	0.569161	0.894674	1.01069	0.087337	0.89584	0.504503	0.472018	1.05252	0.0341048	0.869871	0.881633
SPT16	P32558	565330	0.80664	0.0820733	3	566135	0.806688	0.0598702	3	597651	0.839375	0.0592982	3	585944	0.824636	0.0572713	3		0.999393	1.00006	0.101747	0.999393	0.5	0.538474	1.04052	0.0742173	0.617165	0.582475	0.772291	0.98244	0.0706456	0.782211	0.518326	0.772762	1.02231	0.101747	0.780505	0.514319
LYS1	P38998	1.26397e+06	0.750519	0.0408932	3	1.28576e+06	0.767816	0.00344284	3	1.2869e+06	0.755068	0.0219314	3	1.31549e+06	0.771035	0.0356686	3		0.540379	1.02305	0.0544865	0.589226	0.551257	0.420516	0.983398	0.00448394	0.999777	0.999896	0.551886	1.02115	0.0290456	0.679886	0.637179	0.548928	1.02734	0.0544865	0.615341	0.570588
IMD3	P50095	418604	0.896301	0.0720827	3	367019	0.781573	0.00862099	3	386735	0.807163	0.0270395	3	380366	0.804476	0.0419003	3		0.108229	0.871998	0.0804224	0.509387	0.892784	0.237959	1.03274	0.0110303	0.981717	0.997774	0.930849	0.996671	0.0334995	0.931357	0.502975	0.146362	0.89755	0.0804224	0.461649	0.813174
VPH1	P32563	1.1578e+06	0.828239	0.023806	3	1.35607e+06	0.969873	0.0313262	3	1.44748e+06	1.01768	0.0243053	3	1.39905e+06	0.971483	0.156179	3		0.00423214	1.17101	0.0287429	0.790392	1	0.109281	1.0493	0.0322992	0.485946	0.878568	0.660893	0.954601	0.023883	0.971552	0.944659	0.25148	1.17295	0.0287429	1	1
ACB1	P31787	4.36151e+06	1.09065	0.144194	3	3.16262e+06	0.78779	0.148579	3	3.8886e+06	0.955076	0.141356	3	4.4264e+06	1.08887	0.0110078	3		0.0644716	0.72231	0.132209	0.565081	0.966109	0.230735	1.21235	0.188603	0.527542	0.768117	0.242301	1.14009	0.148005	0.468009	0.709373	0.984905	0.998368	0.132209	0.984907	0.500046
NOP1	P15646	1.41732e+06	1.10789	0.0173088	3	1.39627e+06	1.08843	0.0317503	3	1.32214e+06	1.01513	0.0118518	3	1.29481e+06	0.998364	0.0760576	3		0.418182	0.982435	0.0156232	0.710496	0.767603	0.0437687	0.932659	0.0291707	0.536153	0.980742	0.740702	0.98348	0.0116751	0.937721	0.851729	0.123772	0.90114	0.0156232	0.999999	1
ATP7	P30902	467484	0.307723	0.0355758	3	452562	0.297399	0.0317121	3	488146	0.316672	0.0300452	3	487411	0.314463	0.0331743	3		0.726804	0.966452	0.11561	0.742615	0.524811	0.48748	1.06481	0.106631	0.588918	0.600105	0.936022	0.993024	0.0948779	0.93628	0.501631	0.822171	1.02191	0.11561	0.826785	0.510731
RPL33A	P05744				0				0				0				0
RPL33B	P41056				0				0				0				0
DBP5	P20449	559414	0.677736	0.0920579	3	579786	0.700711	0.089204	3	632687	0.756293	0.112393	3	635900	0.750937	0.0826342	3		0.771754	1.0339	0.135832	0.781774	0.518471	0.540796	1.07932	0.127305	0.640223	0.60465	0.950436	0.992918	0.14861	0.95052	0.500686	0.363963	1.10801	0.135832	0.538813	0.65898
ARC1	P46672	2.36207e+06	1.24943	0.0601245	3	2.21395e+06	1.16682	0.0379581	3	2.14467e+06	1.11465	0.0574947	3	2.20021e+06	1.14508	0.0333592	3		0.127416	0.933879	0.0481215	0.465471	0.841043	0.269808	0.95529	0.0325313	0.67515	0.841133	0.482307	1.0273	0.051581	0.561611	0.577899	0.0751559	0.916478	0.0481215	0.469745	0.920023
VMA13	P41807	1.12018e+06	0.932209	0.0778894	3	1.17498e+06	0.975125	0.0805714	3	1.25233e+06	1.02349	0.0565292	3	1.27987e+06	1.03881	0.0691215	3		0.543457	1.04604	0.0835536	0.622915	0.58386	0.447774	1.0496	0.0826268	0.550475	0.597924	0.781698	1.01497	0.0552317	0.792991	0.521707	0.151912	1.11435	0.0835536	0.510599	0.839602
SES1	P07284	1.44399e+06	0.755984	0.0200412	3	1.52845e+06	0.7971	0.030799	3	1.54448e+06	0.800354	0.0880845	3	1.59569e+06	0.822798	0.012212	3		0.136233	1.05439	0.0265102	0.742393	0.961611	0.956353	1.00408	0.0386389	0.956716	0.503363	0.703276	1.02804	0.110057	0.716465	0.51924	0.0126815	1.08838	0.0265102	0.525633	0.999471
ILV6	P25605	498114	0.788609	0.0641868	3	489223	0.774636	0.0289754	3	524514	0.818188	0.0198196	3	513874	0.801945	0.0517269	3		0.755422	0.982282	0.0813925	0.763585	0.514116	0.107115	1.05622	0.0374051	0.471486	0.873253	0.651779	0.980147	0.0242237	0.779659	0.667034	0.793807	1.01691	0.0813925	0.80017	0.512876
TIF5	P38431	1.60567e+06	0.988383	0.00498868	3	1.56078e+06	0.957608	0.0181963	3	1.52087e+06	0.91986	0.0212578	3	1.53092e+06	0.927803	0.0171346	3		0.0903584	0.968863	0.00504731	0.999983	1	0.0812412	0.960582	0.0190019	0.617227	0.963776	0.641956	1.00864	0.0231099	0.674255	0.540468	0.0190429	0.938708	0.00504731	1	1
GFA1	P14742	685897	0.74147	0.0267492	3	739138	0.794284	0.00254154	3	768449	0.813203	0.0132908	3	779722	0.826259	0.0660132	3		0.0746183	1.07123	0.0360759	0.557739	0.95354	0.127928	1.02382	0.00319978	1	1	0.766823	1.01606	0.0163438	0.883554	0.721308	0.143598	1.11435	0.0360759	0.966084	0.99897
HHF1	P02309	3.97209e+06	0.754229	0.0370613	3	3.88498e+06	0.735502	0.044925	3	3.6848e+06	0.686967	0.0589892	3	3.65073e+06	0.682895	0.0291689	3		0.608273	0.975171	0.049138	0.669225	0.571528	0.32437	0.934011	0.0610807	0.612624	0.753512	0.921586	0.994073	0.085869	0.921865	0.501437	0.0621185	0.905422	0.049138	0.491057	0.947674
PDC5	P16467	308641	1.38915	0.278389	2	302703	1.36514	0.346475	2	341143	1.49445	0.152514	2	317247	1.40507	0.24521	2		0.946356	0.982721	0.200403	0.946654	0.502241	0.694776	1.09472	0.253801	0.723028	0.540374	0.711485	0.940189	0.102054	0.773386	0.593789	0.95721	1.01146	0.200403	0.957315	0.500987
SEC13	Q04491	449814	0.781913	0.0593119	3	490563	0.844707	0.0942241	3	513413	0.879722	0.0624792	3	500849	0.86932	0.0678928	3		0.393437	1.08031	0.0758548	0.66641	0.746479	0.624142	1.04145	0.111546	0.657333	0.540044	0.854757	0.988175	0.0710216	0.857699	0.508306	0.16968	1.11178	0.0758548	0.584484	0.866298
EGD2	P38879	4.52682e+06	1.74901	0.170287	3	3.72534e+06	1.43549	0.189434	3	3.4707e+06	1.31338	0.107791	3	3.53648e+06	1.34477	0.0345039	3		0.100773	0.820744	0.0973621	0.58788	0.936527	0.399907	0.914939	0.131965	0.519772	0.611116	0.671242	1.02389	0.0820709	0.689885	0.52497	0.0493932	0.768873	0.0973621	0.590519	0.984058
RPT2	P40327	731720	0.745936	0.246906	3	675904	0.688135	0.229923	3	692894	0.691289	0.214986	3	702609	0.718268	0.287891	3		0.781508	0.922512	0.331001	0.789999	0.516289	0.986986	1.00458	0.334125	0.986988	0.500057	0.903281	1.03903	0.310993	0.904408	0.504736	0.905684	0.962909	0.331001	0.906563	0.50378
GCN1	P33892	1.26567e+06	0.841576	0.062008	3	1.33616e+06	0.888492	0.00738169	3	1.4176e+06	0.932683	0.0143866	3	1.34943e+06	0.891328	0.0631239	3		0.319826	1.05575	0.0736808	0.480236	0.646395	0.0180784	1.04974	0.00830811	0.983043	1	0.374483	0.95566	0.015425	0.992516	0.99687	0.385283	1.05912	0.0736808	0.561758	0.661347
CPR3	P25719	610346	0.758439	0.0562421	3	579633	0.718535	0.0474871	3	615784	0.750382	0.0746411	3	628591	0.773529	0.0461276	3		0.402294	0.947386	0.0741551	0.544192	0.631284	0.572395	1.04432	0.0660888	0.680103	0.619106	0.675875	1.03085	0.0994709	0.696702	0.528237	0.738176	1.0199	0.0741551	0.751248	0.521288
GCD11	P32481	1.04141e+06	1.08925	0.0740635	3	1.04461e+06	1.0872	0.0228298	3	1.01215e+06	1.03974	0.00785915	3	987342	1.02456	0.0751323	3		0.96704	0.998119	0.0679948	0.967059	0.500231	0.0566333	0.956344	0.0209987	0.523079	0.964194	0.760425	0.985402	0.00755875	0.983543	0.948471	0.348093	0.940611	0.0679948	0.553329	0.684947
HIS5	P07172	874384	0.8538	0.012533	3	937559	0.911618	0.044765	3	964385	0.924711	0.021451	3	953373	0.914251	0.0607008	3		0.146639	1.06772	0.0146791	0.999489	0.999999	0.680119	1.01436	0.049105	0.698506	0.525192	0.800111	0.988689	0.0231975	0.831865	0.566947	0.223371	1.0708	0.0146791	0.999969	1
LAP3	Q01532	847477	0.585257	0.0182393	3	872383	0.601268	0.0292135	3	955920	0.650748	0.0169302	3	976250	0.664795	0.00492769	3		0.473879	1.02736	0.0311647	0.665857	0.686406	0.0794218	1.08229	0.0485866	0.468042	0.91267	0.284823	1.02159	0.0260166	0.470738	0.670397	0.0124646	1.1359	0.0311647	0.768892	0.999996
DNM1	P54861	242821	0.381632	0.0561593	3	251023	0.392077	0.0598645	3	287694	0.443163	0.085735	3	284307	0.437618	0.0743015	3		0.836396	1.02737	0.147155	0.840503	0.510344	0.450346	1.13029	0.152685	0.637998	0.678251	0.936685	0.987488	0.193462	0.936882	0.501262	0.360638	1.1467	0.147155	0.613691	0.726144
XRN1	P22147	588257	0.877081	0.0548708	3	592162	0.885063	0.0542684	3	658552	0.963479	0.0558076	3	623168	0.912736	0.0170458	3		0.866532	1.0091	0.0625607	0.868606	0.506354	0.156018	1.0886	0.0613159	0.549386	0.859285	0.25192	0.947333	0.057923	0.464591	0.696917	0.379135	1.04065	0.0625607	0.501529	0.612702
YAT1	P80235	326990	0.195078	0.0118026	3	344828	0.204771	0.0270099	3	384390	0.224993	0.00884564	3	369487	0.217463	0.0261132	3		0.612348	1.04968	0.0605018	0.752364	0.667578	0.323871	1.09876	0.131903	0.481484	0.643836	0.675001	0.966532	0.0393151	0.802937	0.677561	0.275426	1.11475	0.0605018	0.852154	0.944108
RPL36B	O14455	667164	1.86835	0.200853	3	520377	1.4459	0.155664	3	473995	1.27921	0.0888878	3	520052	1.42799	0.372	3		0.048405	0.77389	0.107503	0.490885	0.966364	0.200553	0.884721	0.107659	0.464369	0.750408	0.563634	1.1163	0.0694863	0.927893	0.908993	0.166734	0.764304	0.107503	0.829762	0.973428
RPL36A	P05745	230788	2.19619	0.581335	3	174270	1.59254	0.291455	3	157911	1.41483	0.331976	3	174801	1.60972	0.650324	3		0.207904	0.725137	0.264702	0.461234	0.739831	0.524921	0.888409	0.183013	0.622664	0.600691	0.675549	1.13775	0.23464	0.744262	0.594081	0.309677	0.732962	0.264702	0.568899	0.730091
SAR1	P20606	1.26034e+06	0.919588	0.0219299	3	1.30887e+06	0.951504	0.028281	3	1.35036e+06	0.966229	0.00914008	3	1.3113e+06	0.944321	0.0649787	3		0.201636	1.03471	0.0238475	0.625302	0.861855	0.467555	1.01548	0.0297224	0.545529	0.575597	0.61956	0.977327	0.00945954	0.9919	0.985102	0.585447	1.0269	0.0238475	0.819187	0.76873
AHP1	P38013	3.98854e+06	1.06703	0.103772	3	3.31829e+06	0.884479	0.0968789	3	4.3936e+06	1.15048	0.173746	3	4.36049e+06	1.147	0.071567	3		0.0902108	0.82892	0.0972532	0.526562	0.923941	0.0997051	1.30074	0.109532	0.862922	0.995093	0.976673	0.996976	0.15102	0.97668	0.500121	0.340666	1.07495	0.0972532	0.506725	0.650973
PDA1	P16387	1.91827e+06	0.923853	0.327092	3	1.81179e+06	0.871435	0.267453	3	1.88418e+06	0.894571	0.250172	3	1.89681e+06	0.903509	0.271472	3		0.840765	0.943262	0.354052	0.843746	0.5077	0.918157	1.02655	0.306911	0.918613	0.502256	0.968573	1.00999	0.279655	0.968603	0.500386	0.938046	0.97798	0.354052	0.938225	0.501167
RPS31	P05759	3.19763e+06	1.46664	0.133013	3	3.31335e+06	1.51937	0.0954781	3	3.05479e+06	1.38101	0.0921664	3	2.62572e+06	1.19768	0.156112	3		0.609569	1.03595	0.090692	0.648202	0.545318	0.145321	0.908932	0.0628405	0.531551	0.860333	0.17123	0.86725	0.0667386	0.776796	0.955172	0.0872713	0.816613	0.090692	0.617193	0.958671
MBF1	O14467	1.41273e+06	1.53129	0.0124846	3	1.13879e+06	1.23027	0.0323429	3	1.16445e+06	1.24388	0.13532	3	1.26479e+06	1.35443	0.347751	3		0.00138427	0.803418	0.008153	1	1	0.879564	1.01107	0.0262894	0.894403	0.550801	0.648327	1.08888	0.108789	0.77662	0.666172	0.471343	0.884506	0.008153	1	1
SPF1	P39986	1.07553e+06	0.817537	0.0550715	3	1.1186e+06	0.846942	0.0402906	3	1.2292e+06	0.920072	0.0875265	3	1.16468e+06	0.872027	0.0170058	3		0.500456	1.03597	0.0673627	0.579597	0.579179	0.285615	1.08635	0.0475718	0.837881	0.93271	0.443193	0.947781	0.09513	0.530735	0.583291	0.223159	1.06665	0.0673627	0.461445	0.723664
MAL12	P53341	322022	0.3908	0.0465979	3	336334	0.405734	0.0646135	3	814046	0.970716	0.033085	3	840911	1.0063	0.0575339	3		0.763207	1.03822	0.119237	0.780055	0.530099	0.000911334	2.39249	0.159251	0.781873	1	0.417817	1.03666	0.0340831	0.692436	0.751936	0.00017656	2.57497	0.119237	0.779216	1
MAL32	P38158	322022	0.3908	0.0465979	3	336334	0.405734	0.0646135	3	814046	0.970716	0.033085	3	840911	1.0063	0.0575339	3		0.763207	1.03822	0.119237	0.780055	0.530099	0.000911334	2.39249	0.159251	0.781873	1	0.417817	1.03666	0.0340831	0.692436	0.751936	0.00017656	2.57497	0.119237	0.779216	1
YHM2	Q04013	1.20721e+06	0.584546	0.0187536	3	1.27595e+06	0.616445	0.00584669	3	1.18858e+06	0.565894	0.0117338	3	1.16951e+06	0.558405	0.00543345	3		0.0873931	1.05457	0.0320824	0.495662	0.913964	0.0073261	0.917997	0.00948453	0.996605	1	0.393941	0.986766	0.0207349	0.511962	0.6092	0.128014	0.95528	0.0320824	0.474733	0.846283
RPS19A	P07280	6.35225e+06	1.83021	0.0762026	3	5.17959e+06	1.47222	0.189405	3	4.38436e+06	1.24458	0.058412	3	4.45676e+06	1.27229	0.11847	3		0.0662951	0.8044	0.041636	0.993591	0.999999	0.164369	0.845377	0.128653	0.463401	0.791755	0.741039	1.02227	0.0469331	0.7794	0.563617	0.00413954	0.695163	0.041636	0.928672	1
RPS19B	P07281	6.35225e+06	1.83021	0.0762026	3	5.17959e+06	1.47222	0.189405	3	4.38436e+06	1.24458	0.058412	3	4.45676e+06	1.27229	0.11847	3		0.0662951	0.8044	0.041636	0.993591	0.999999	0.164369	0.845377	0.128653	0.463401	0.791755	0.741039	1.02227	0.0469331	0.7794	0.563617	0.00413954	0.695163	0.041636	0.928672	1
RPT4	P53549	345071	0.675675	0.028237	3	352887	0.68756	0.0361395	3	370305	0.71027	0.0357612	3	372501	0.715457	0.0224183	3		0.678067	1.01759	0.0417907	0.715179	0.550783	0.482312	1.03303	0.0525619	0.590534	0.606237	0.843727	1.0073	0.0503487	0.846129	0.506315	0.132236	1.05888	0.0417907	0.489447	0.850155
RPN2	P32565	951140	0.83778	0.0460377	3	955241	0.838287	0.041913	3	1.01188e+06	0.87463	0.0542946	3	998155	0.865871	0.0427745	3		0.989427	1.00061	0.0549521	0.989428	0.500037	0.413764	1.04335	0.0499984	0.611642	0.682841	0.837565	0.989985	0.0620771	0.840644	0.507803	0.482217	1.03353	0.0549521	0.584918	0.60082
SDH2	P21801	305320	0.126081	0.0155092	3	322421	0.132888	0.0146778	3	405889	0.164918	0.0275348	3	395234	0.159954	0.031786	3		0.610305	1.05399	0.12301	0.657058	0.554977	0.17191	1.24103	0.110453	0.833241	0.972685	0.848153	0.969896	0.16696	0.851749	0.509728	0.198812	1.26866	0.12301	0.861572	0.97282
GAS1	P22146	846369	1.1354	0.0750582	3	786866	1.05447	0.0707603	3	750178	0.994159	0.0555833	3	779183	1.02048	0.0816267	3		0.245979	0.92872	0.0661074	0.526595	0.752831	0.31359	0.942807	0.0671052	0.510292	0.677896	0.671359	1.02648	0.0559098	0.718396	0.563394	0.147597	0.898785	0.0661074	0.569247	0.879658
RPL21B	Q12672	3.63715e+06	2.21115	0.298624	3	2.96934e+06	1.79861	0.254497	3	2.40204e+06	1.42947	0.0437357	3	2.54029e+06	1.5202	0.224865	3		0.144485	0.813427	0.135054	0.502194	0.843015	0.124717	0.794765	0.141497	0.490643	0.860645	0.559177	1.06347	0.0305957	0.972129	0.963783	0.0364656	0.687516	0.135054	0.490463	0.98103
RPS12	P48589	6.95209e+06	1.79706	0.101634	3	6.64192e+06	1.70846	0.178494	3	5.55307e+06	1.41272	0.0932865	3	5.79727e+06	1.47727	0.0520347	3		0.506505	0.950699	0.0565559	0.689403	0.684375	0.0839725	0.8269	0.104477	0.468281	0.905807	0.369185	1.04569	0.0660331	0.506346	0.625728	0.0169658	0.82205	0.0565559	0.549761	0.998871
SDH1	Q00711	325841	0.12394	0.0127637	3	314898	0.119937	0.0225088	3	397243	0.148229	0.0116629	3	360007	0.135131	0.0200722	3		0.805238	0.967699	0.102983	0.818713	0.528865	0.148668	1.2359	0.187673	0.458929	0.808239	0.396163	0.911634	0.0786813	0.692841	0.76722	0.468476	1.09029	0.102983	0.661161	0.686067
ERB1	Q04660	165678	1.04828	0.0653067	3	132438	0.836115	0.0827728	3	131231	0.818066	0.145169	3	144086	0.902551	0.235479	3		0.027467	0.797606	0.0622989	0.704315	0.999249	0.862921	0.978413	0.098997	0.867658	0.514163	0.630092	1.10327	0.177454	0.705408	0.592611	0.397637	0.860982	0.0622989	0.960234	0.976108
COF1	Q03048	1.71026e+06	0.68338	0.0131044	3	1.81168e+06	0.71935	0.0241538	3	2.06425e+06	0.809807	0.0163707	3	2.12429e+06	0.836948	0.0372287	3		0.105807	1.05264	0.0191759	0.873104	0.995079	0.00830532	1.12575	0.0335773	0.522063	0.999915	0.33834	1.03351	0.0202156	0.830044	0.906007	0.0117417	1.22472	0.0191759	1	1
CRN1	Q06440	512656	0.72702	0.0383496	3	533288	0.749827	0.0268726	3	606345	0.844463	0.0391273	3	591357	0.823371	0.0262145	3		0.45153	1.03137	0.052749	0.552228	0.596291	0.0314865	1.12621	0.0358384	0.802871	0.999764	0.487066	0.975023	0.0463339	0.568721	0.580574	0.0282088	1.13253	0.052749	0.489786	0.989508
DUG1	P43616	1.14732e+06	0.581161	0.026619	3	1.28579e+06	0.648677	0.0729011	3	1.44584e+06	0.719694	0.0236074	3	1.49405e+06	0.745625	0.0554026	3		0.245276	1.11617	0.045803	0.95044	0.990265	0.228111	1.10948	0.112384	0.46157	0.718583	0.515296	1.03603	0.032802	0.769222	0.759339	0.0207473	1.28299	0.045803	0.991584	1
TSA1	P34760	2.08458e+06	0.543705	0.0744352	3	1.83284e+06	0.476278	0.0619592	3	2.46401e+06	0.627552	0.0745122	3	2.43476e+06	0.609967	0.0386864	3		0.296335	0.875986	0.136904	0.513246	0.695777	0.0558086	1.31762	0.13009	0.645502	0.986962	0.740785	0.971979	0.118735	0.750866	0.51655	0.26454	1.12187	0.136904	0.471711	0.690546
RPL18A	P0CX49	6.28114e+06	2.34621	0.186052	3	5.60236e+06	2.08585	0.182157	3	4.6476e+06	1.70726	0.159257	3	4.7951e+06	1.76598	0.115124	3		0.158351	0.889028	0.0792988	0.534731	0.847718	0.0545568	0.818494	0.0873299	0.51308	0.964139	0.634558	1.0344	0.0932826	0.666563	0.539456	0.0153264	0.752695	0.0792988	0.515226	0.998741
RPL18B	P0CX50	6.28114e+06	2.34621	0.186052	3	5.60236e+06	2.08585	0.182157	3	4.6476e+06	1.70726	0.159257	3	4.7951e+06	1.76598	0.115124	3		0.158351	0.889028	0.0792988	0.534731	0.847718	0.0545568	0.818494	0.0873299	0.51308	0.964139	0.634558	1.0344	0.0932826	0.666563	0.539456	0.0153264	0.752695	0.0792988	0.515226	0.998741
AIM17	P23180	349740	0.421325	0.0286043	3	355991	0.428104	0.0303542	3	894964	1.05707	0.0635771	3	928522	1.09746	0.0527989	3		0.792314	1.01609	0.0678913	0.800612	0.516689	0.000752241	2.46918	0.0709037	0.999991	1	0.446362	1.03822	0.0601449	0.560192	0.608344	0.000249307	2.60479	0.0678913	0.999759	1
RPS25A	Q3E792	4.14005e+06	2.53737	0.116996	3	2.87793e+06	1.75559	0.181813	3	2.51481e+06	1.51479	0.153969	3	2.69665e+06	1.64511	0.542399	3		0.00553947	0.691892	0.0461092	0.920324	1	0.156852	0.862839	0.103563	0.501127	0.827531	0.72281	1.08603	0.101644	0.832947	0.675945	0.0982148	0.648353	0.0461092	1	1
RPS25B	P0C0T4	4.14005e+06	2.53737	0.116996	3	2.87793e+06	1.75559	0.181813	3	2.51481e+06	1.51479	0.153969	3	2.69665e+06	1.64511	0.542399	3		0.00553947	0.691892	0.0461092	0.920324	1	0.156852	0.862839	0.103563	0.501127	0.827531	0.72281	1.08603	0.101644	0.832947	0.675945	0.0982148	0.648353	0.0461092	1	1
HIS1	P00498	3.20338e+06	1.08633	0.0531323	3	3.45393e+06	1.16779	0.0719833	3	3.41555e+06	1.13822	0.0163628	3	3.37972e+06	1.12736	0.0528068	3		0.196021	1.07498	0.04891	0.648526	0.88012	0.553721	0.974685	0.0616407	0.599067	0.54847	0.761207	0.99045	0.0143757	0.826053	0.617143	0.396549	1.03777	0.04891	0.561162	0.651444
NSP1	P14907	618344	1.1221	0.0391777	3	529682	0.95424	0.0183761	3	514867	0.913592	0.0295866	3	520968	0.93349	0.0595663	3		0.00798594	0.850403	0.0349146	0.6408	0.999994	0.127027	0.957402	0.0192573	0.776346	0.974803	0.640899	1.02178	0.032385	0.7356	0.619697	0.0142375	0.831911	0.0349146	0.872038	1
SBP1	P10080	1.05262e+06	0.970323	0.0927311	3	904155	0.83034	0.0996463	3	1.04237e+06	0.940531	0.0623209	3	1.05623e+06	0.95444	0.0504873	3		0.149841	0.855735	0.0955673	0.564662	0.874756	0.193147	1.13271	0.120007	0.46825	0.761715	0.779478	1.01479	0.0662614	0.787276	0.514827	0.810841	0.983631	0.0955673	0.814849	0.508786
YMR226C	Q05016	724941	0.599948	0.0656532	3	754715	0.6223	0.0702638	3	794123	0.647271	0.0459541	3	813333	0.662938	0.0668229	3		0.707925	1.03726	0.109431	0.730746	0.533832	0.637703	1.04013	0.11291	0.667323	0.53675	0.756759	1.02421	0.0709968	0.776203	0.533924	0.308909	1.10499	0.109431	0.548079	0.713679
RPS17B	P14127	7.28528e+06	1.42693	0.0288194	3	7.28998e+06	1.42033	0.0586614	3	6.49113e+06	1.24323	0.102915	3	6.78565e+06	1.30673	0.0939256	3		0.872726	0.995379	0.0201968	0.877568	0.51557	0.0765608	0.875311	0.0413011	0.87175	0.998158	0.474399	1.05108	0.0827798	0.579943	0.60284	0.147858	0.915767	0.0201968	0.99785	0.99999
RPS17A	P02407	7.28528e+06	1.42693	0.0288194	3	7.28998e+06	1.42033	0.0586614	3	6.49113e+06	1.24323	0.102915	3	6.78565e+06	1.30673	0.0939256	3		0.872726	0.995379	0.0201968	0.877568	0.51557	0.0765608	0.875311	0.0413011	0.87175	0.998158	0.474399	1.05108	0.0827798	0.579943	0.60284	0.147858	0.915767	0.0201968	0.99785	0.99999
ARG3	P05150	1.03233e+06	0.650326	0.0188282	3	1.34076e+06	0.845785	0.0229611	3	1.3424e+06	0.837566	0.0739406	3	1.31586e+06	0.819347	0.10064	3		0.000414454	1.30056	0.0289519	0.755342	1	0.868617	0.990283	0.0271477	0.880507	0.537261	0.814009	0.978247	0.0882802	0.82208	0.518016	0.0959437	1.2599	0.0289519	1	1
FPR1	P20081	2.37475e+06	0.803201	0.0437971	3	2.08768e+06	0.701758	0.0141298	3	2.31959e+06	0.768721	0.0224243	3	2.23253e+06	0.743398	0.0764486	3		0.0459495	0.873702	0.0545282	0.551609	0.981161	0.0172795	1.09542	0.0201348	0.894162	1	0.630016	0.967059	0.0291709	0.843069	0.769174	0.320075	0.925545	0.0545282	0.71989	0.838745
PGM2	P37012	327993	0.497287	0.0440076	3	305910	0.460107	0.049967	3	1.05696e+06	1.56768	0.0501611	3	1.0706e+06	1.592	0.0780003	3		0.389039	0.925234	0.0884952	0.581123	0.675423	1.10336e-05	3.4072	0.108599	0.595393	1	0.676966	1.01552	0.0319971	0.725414	0.566271	0.000165216	3.20137	0.0884952	0.999367	1
YPR1	Q12458	256106	0.815627	0.103111	3	288979	0.918807	0.123321	3	327663	1.00058	0.194799	3	317457	0.986123	0.0460527	3		0.330362	1.12651	0.12642	0.586398	0.727392	0.577885	1.089	0.134218	0.682539	0.616779	0.910849	0.98555	0.194686	0.911215	0.501662	0.0862433	1.20904	0.12642	0.473904	0.905174
ILV1	P00927	1.27332e+06	0.962467	0.0670396	3	1.28795e+06	0.96885	0.061862	3	1.28569e+06	0.954556	0.0647088	3	1.31255e+06	0.97579	0.0553175	3		0.909417	1.00663	0.069654	0.910027	0.502731	0.795849	0.985247	0.063851	0.803618	0.515876	0.688495	1.02225	0.0677895	0.710963	0.531509	0.804185	1.01384	0.069654	0.80974	0.511794
ARB1	P40024	962239	0.850383	0.0308664	3	998907	0.879652	0.0399013	3	995308	0.861366	0.0608005	3	983518	0.85131	0.0396973	3		0.375123	1.03442	0.036297	0.607927	0.709938	0.689017	0.979213	0.0453603	0.731269	0.559619	0.824022	0.988326	0.0705861	0.827514	0.508197	0.976146	1.00109	0.036297	0.976162	0.500272
IMD4	P50094	172892	1.44456	0.427926	3	168843	1.39644	0.372953	3	171754	1.42213	0.567538	3	160430	1.29852	0.47297	3		0.89048	0.966684	0.296232	0.891505	0.503807	0.951361	1.0184	0.267074	0.951534	0.501432	0.786814	0.91308	0.399075	0.794016	0.514131	0.712109	0.898901	0.296232	0.734751	0.533991
SPE3	Q12074	1.30676e+06	0.837235	0.0230747	3	1.32774e+06	0.849078	0.0418743	3	1.43731e+06	0.905489	0.0425298	3	1.46487e+06	0.925683	0.0469606	3		0.695869	1.01415	0.0275606	0.746936	0.573625	0.176977	1.06644	0.0493174	0.544061	0.833795	0.61056	1.0223	0.0469689	0.664667	0.563719	0.06336	1.10564	0.0275606	0.955233	0.999944
OSM1	P21375				0				0				0				0
CAT2	P32796	376037	0.149353	0.00749517	3	459011	0.182105	0.015083	3	501418	0.196237	0.0191901	3	495666	0.193694	0.020841	3		0.0450084	1.21929	0.0501841	0.966486	0.999997	0.375608	1.07761	0.0828259	0.604013	0.706183	0.883992	0.987037	0.0977904	0.885496	0.505281	0.0531278	1.29688	0.0501841	0.99943	1
TUB2	P02557	1.13913e+06	0.60351	0.018423	3	1.18979e+06	0.628172	0.0276302	3	1.2858e+06	0.668713	0.0387903	3	1.30411e+06	0.680645	0.0324211	3		0.277147	1.04086	0.0305264	0.668778	0.831465	0.221688	1.06454	0.0439851	0.656579	0.86476	0.704264	1.01784	0.0580074	0.723232	0.527791	0.0340235	1.12781	0.0305264	0.924127	0.999991
YGR054W	P53235	839755	0.68366	0.0209742	3	928087	0.7534	0.0286486	3	980045	0.784995	0.0394791	3	930999	0.744913	0.0852771	3		0.0311821	1.10201	0.0306793	0.754979	0.999451	0.330266	1.04194	0.0380258	0.627336	0.760751	0.516721	0.948941	0.0502921	0.743786	0.732214	0.338993	1.0896	0.0306793	0.991459	0.997347
AAC3	P18238	169967	0.924306	0.132172	3	200602	1.04471	0.0700825	3	200242	1.04999	0.226502	3	190804	1.03804	0.25633	3		0.256461	1.13026	0.142996	0.470602	0.697475	0.972219	1.00506	0.0670835	0.972337	0.501713	0.954714	0.988624	0.215719	0.954808	0.50084	0.543688	1.12305	0.142996	0.713899	0.680636
ALD5	P40047	1.00585e+06	0.962926	0.139396	3	987839	0.942822	0.146668	3	1.02114e+06	0.959983	0.120812	3	1.03609e+06	0.977366	0.162511	3		0.871748	0.979123	0.144763	0.873709	0.506245	0.883539	1.0182	0.155562	0.884717	0.50412	0.889565	1.01811	0.125848	0.891251	0.506216	0.912758	1.015	0.144763	0.913454	0.503232
RPS14A	P06367	3.10801e+06	2.24233	0.290897	3	2.39044e+06	1.70369	0.0984416	3	2.02553e+06	1.44866	0.315725	3	2.13239e+06	1.55922	0.562434	3		0.0724652	0.759788	0.12973	0.504018	0.938019	0.294796	0.850304	0.0577812	0.969846	0.991807	0.785068	1.07632	0.217943	0.803332	0.535723	0.158525	0.695358	0.12973	0.85865	0.982823
RPS14B	P39516	3.10801e+06	2.24233	0.290897	3	2.39044e+06	1.70369	0.0984416	3	2.02553e+06	1.44866	0.315725	3	2.13239e+06	1.55922	0.562434	3		0.0724652	0.759788	0.12973	0.504018	0.938019	0.294796	0.850304	0.0577812	0.969846	0.991807	0.785068	1.07632	0.217943	0.803332	0.535723	0.158525	0.695358	0.12973	0.85865	0.982823
APE3	P37302	300508	1.01687	0.198837	3	286342	0.963307	0.0976847	3	318656	1.06092	0.163453	3	324454	1.08134	0.160967	3		0.704335	0.947325	0.195538	0.718993	0.521456	0.435091	1.10133	0.101406	0.678219	0.726937	0.88497	1.01924	0.154067	0.886295	0.504691	0.685946	1.0634	0.195538	0.708048	0.530781
CCS1	P40202	362078	1.19359	0.110599	3	398833	1.30024	0.23372	3	431030	1.4027	0.0831029	3	423685	1.38787	0.109587	3		0.528949	1.08936	0.0926611	0.735972	0.71532	0.535356	1.0788	0.179751	0.587962	0.554843	0.861562	0.989427	0.0592451	0.864783	0.509531	0.0967543	1.16277	0.0926611	0.54431	0.923534
TOM40	P23644	613189	0.477662	0.0241363	3	623995	0.483085	0.0551201	3	669785	0.520441	0.0350401	3	711215	0.545561	0.0737792	3		0.886741	1.01135	0.05053	0.890909	0.515023	0.387207	1.07733	0.1141	0.518856	0.621304	0.632854	1.04827	0.0673276	0.740271	0.633631	0.247545	1.14215	0.05053	0.97498	0.996112
RDL1	Q12305	653419	0.818825	0.0663513	3	614040	0.765984	0.0546336	3	678825	0.834758	0.0382327	3	729348	0.90719	0.13386	3		0.348997	0.935467	0.0810324	0.52466	0.659386	0.156933	1.08978	0.0713248	0.474235	0.80878	0.450955	1.08677	0.0458009	0.931332	0.943832	0.382724	1.10792	0.0810324	0.757625	0.829566
RPS23A	P0CX29	1.12344e+07	1.38874	0.100076	3	1.18459e+07	1.46114	0.123941	3	1.03368e+07	1.25356	0.0625089	3	1.05184e+07	1.28082	0.0835054	3		0.477012	1.05213	0.0720626	0.6161	0.63572	0.082303	0.857932	0.0848247	0.470007	0.909202	0.676036	1.02175	0.0498651	0.715907	0.554303	0.22702	0.922288	0.0720626	0.502994	0.752878
RPS23B	P0CX30	1.12344e+07	1.38874	0.100076	3	1.18459e+07	1.46114	0.123941	3	1.03368e+07	1.25356	0.0625089	3	1.05184e+07	1.28082	0.0835054	3		0.477012	1.05213	0.0720626	0.6161	0.63572	0.082303	0.857932	0.0848247	0.470007	0.909202	0.676036	1.02175	0.0498651	0.715907	0.554303	0.22702	0.922288	0.0720626	0.502994	0.752878
SEY1	Q99287	185022	0.847916	0.0799412	2	210514	0.960571	0.0393053	2	225946	1.01694	0.0852451	2	233966	1.05261	0.106614	2		0.260052	1.13286	0.0942797	0.678367	0.850254	0.515686	1.05869	0.0409187	0.863685	0.856611	0.748714	1.03507	0.0838248	0.778258	0.55021	0.171838	1.24141	0.0942797	0.913398	0.990979
MLC1	P53141	2.02194e+06	1.12505	0.0435055	3	1.82499e+06	1.01126	0.02994	3	1.95174e+06	1.06618	0.0584267	3	2.02231e+06	1.11399	0.0731997	3		0.0250732	0.898857	0.03867	0.492258	0.992437	0.243672	1.05431	0.0296067	0.809481	0.935576	0.4289	1.04484	0.0547999	0.607024	0.666568	0.835366	0.990168	0.03867	0.843005	0.51916
LEU9	Q12166				0				0				0				0
RPS26B	P39939	2.17316e+06	1.86892	0.177137	3	1.8226e+06	1.54861	0.116776	3	1.76735e+06	1.49708	0.163098	3	1.89008e+06	1.57902	0.263665	3		0.068469	0.828614	0.0947802	0.473053	0.931683	0.681586	0.96672	0.0754068	0.721773	0.555545	0.675306	1.05474	0.108944	0.727231	0.570776	0.19907	0.844883	0.0947802	0.69263	0.901891
ERG27	Q12452	192468	1.36381	0.185932	3	172266	1.2119	0.134983	3	195550	1.34016	0.0583651	3	189536	1.28531	0.117575	3		0.321643	0.888615	0.136333	0.504951	0.666186	0.23697	1.10583	0.111381	0.462945	0.710585	0.522724	0.959074	0.043551	0.723687	0.707102	0.575718	0.94244	0.136333	0.621914	0.55108
PMI40	P29952	525202	0.839651	0.00888201	3	520574	0.830629	0.0297312	3	555097	0.870858	0.0324464	3	561892	0.885221	0.0320616	3		0.657754	0.989254	0.0105782	0.831011	0.732411	0.189056	1.04843	0.0357936	0.565132	0.83541	0.614472	1.01649	0.037258	0.661592	0.555864	0.124252	1.05427	0.0105782	0.999834	1
PRX1	P34227	205856	0.27457		1	232586	0.30896		1	318247	0.4171		1	346051	0.457407		1			1.12525					1.35001					1.09663					1.6659
FRS2	P15625	861629	1.10851	0.0332665	3	841016	1.07927	0.0512236	3	851163	1.07603	0.0375225	3	873018	1.10681	0.0516369	3		0.460691	0.973619	0.0300101	0.655648	0.686829	0.934289	0.997003	0.0474615	0.934485	0.501204	0.454815	1.0286	0.0348713	0.630042	0.667229	0.964349	0.998463	0.0300101	0.964419	0.500792
HTB2	P02294	5.43123e+06	0.845728	0.0230687	3	5.03359e+06	0.780972	0.022938	3	4.79387e+06	0.732379	0.016722	3	4.93204e+06	0.758978	0.0979058	3		0.0261106	0.923432	0.0272767	0.562603	0.996029	0.0462573	0.937779	0.0293711	0.484538	0.967662	0.686115	1.03632	0.0228324	0.945897	0.892588	0.261799	0.897426	0.0272767	0.998851	0.999921
ARA1	P38115	296496	0.641111	0.0193744	3	295792	0.641165	0.0103707	3	358625	0.758975	0.0416316	3	346749	0.739143	0.0233461	3		0.996876	1.00008	0.03022	0.996876	0.500002	0.0328738	1.18374	0.0161748	1	1	0.521524	0.97387	0.0548524	0.584081	0.564107	0.00552186	1.15291	0.03022	0.705819	1
AUS1	Q08409	379732	1.29107	0.104062	3	484709	1.6476	0.178235	3	390730	1.27663	0.23354	3	380456	1.25716	0.179326	3		0.053022	1.27615	0.0806015	0.883436	0.999642	0.0987315	0.774844	0.108179	0.671101	0.964407	0.91467	0.984746	0.182934	0.915112	0.502096	0.794239	0.973732	0.0806015	0.809514	0.53109
YPT1	P01123	324379	1.42627	0.103235	3	300427	1.31408	0.0640319	3	322745	1.3968	0.138423	3	311513	1.33622	0.117025	3		0.198731	0.921341	0.0723811	0.468361	0.755572	0.42085	1.06295	0.0487274	0.770653	0.818336	0.594481	0.956625	0.0990998	0.642366	0.554682	0.374911	0.936859	0.0723811	0.578477	0.684582
RPT5	P33297	592503	0.86551	0.104896	3	577125	0.840299	0.0907955	3	609869	0.878983	0.0319106	3	618543	0.895948	0.106982	3		0.768984	0.970871	0.121196	0.778396	0.517156	0.545696	1.04604	0.108051	0.594862	0.551969	0.813684	1.0193	0.036304	0.848448	0.578559	0.742694	1.03517	0.121196	0.757683	0.524809
PRE2	P30656	318273	0.763818	0.0436398	3	339450	0.811388	0.046577	3	361491	0.852603	0.0420004	3	364850	0.868122	0.0147599	3		0.266569	1.06228	0.0571337	0.555708	0.756646	0.319195	1.0508	0.0574041	0.528901	0.68877	0.596541	1.0182	0.0492613	0.631148	0.539608	0.0421748	1.13656	0.0571337	0.554224	0.984801
TPA1	P40032	267077	0.812906	0.0826057	3	272681	0.829637	0.067581	3	260870	0.807771	0.0260195	3	253432	0.783864	0.04798	3		0.799927	1.02058	0.101618	0.80581	0.512244	0.642508	0.973643	0.0814585	0.666981	0.53066	0.501862	0.970404	0.0322115	0.701512	0.700113	0.632709	0.964273	0.101618	0.662036	0.535997
GUK1	P15454	603632	0.838094	0.0110525	3	589885	0.816202	0.0225054	3	589107	0.804381	0.0376026	3	602043	0.822789	0.0269934	3		0.230334	0.97388	0.0131877	0.838752	0.954238	0.669735	0.985517	0.0275734	0.726854	0.576831	0.532444	1.02288	0.0467473	0.597354	0.567445	0.438326	0.981739	0.0131877	0.810912	0.843873
DAK1	P54838	454049	0.776104	0.0303086	3	455502	0.774308	0.0168079	3	549009	0.92562	0.064985	3	574864	0.96483	0.0210622	3		0.933911	0.997685	0.0390522	0.934084	0.50106	0.0486558	1.19542	0.021707	1	1	0.409069	1.04236	0.070207	0.515084	0.598818	0.00149238	1.24317	0.0390522	0.569097	1
TRR1	P29509	1.10053e+06	1.27996	0.0867436	3	1.08778e+06	1.2614	0.110017	3	1.14205e+06	1.30686	0.104253	3	1.14914e+06	1.3215	0.138179	3		0.830301	0.985495	0.0677703	0.835911	0.513652	0.630892	1.03604	0.0872182	0.670933	0.549041	0.891118	1.0112	0.0797737	0.892703	0.505924	0.686052	1.03245	0.0677703	0.732258	0.564731
PHB2	P50085	436823	0.481058	0.0417222	3	452191	0.49378	0.0139419	3	500308	0.540802	0.0468681	3	498482	0.539446	0.0326282	3		0.658026	1.02645	0.08673	0.679087	0.527324	0.218826	1.09523	0.0282351	0.99271	0.999551	0.969402	0.997494	0.0866641	0.969421	0.500253	0.132968	1.12137	0.08673	0.487106	0.847724
SEC24	P40482	448675	0.802365	0.0430785	3	468038	0.827035	0.0234525	3	502238	0.866172	0.0925411	3	492380	0.864899	0.0570299	3		0.446065	1.03075	0.0536895	0.540472	0.589957	0.543908	1.04732	0.0283573	0.921644	0.908068	0.98498	0.998531	0.106839	0.984982	0.500057	0.209414	1.07794	0.0536895	0.634412	0.860938
LSC1	P53598	668844	0.246986	0.0106273	3	628779	0.231636	0.0156251	3	725111	0.262386	0.0130791	3	702162	0.255965	0.0127497	3		0.241211	0.93785	0.043028	0.671079	0.859147	0.061034	1.13275	0.0674555	0.502343	0.952813	0.575494	0.975528	0.0498467	0.636758	0.567808	0.403415	1.03635	0.043028	0.594201	0.675436
SAC6	P32599	575176	0.721624	0.0578147	3	619637	0.772404	0.084878	3	711060	0.877883	0.0552224	3	705198	0.872287	0.000540162	3		0.446032	1.07037	0.0801175	0.643304	0.686574	0.157185	1.13656	0.109888	0.468062	0.804034	0.87684	0.993626	0.0629041	0.877774	0.503093	0.0457318	1.20878	0.0801175	0.646929	0.992199
MET14	Q02196	737465	1.22104	0.0571903	3	723293	1.19197	0.0784445	3	743708	1.20906	0.114174	3	690228	1.11853	0.132363	3		0.633746	0.97619	0.0468373	0.692271	0.572333	0.842536	1.01434	0.0658109	0.847941	0.514134	0.421452	0.925127	0.0944322	0.591335	0.65823	0.313894	0.916046	0.0468373	0.850993	0.929261
RPT3	P33298	945997	0.708346	0.0165603	3	1.02801e+06	0.766777	0.0332846	3	1.11518e+06	0.82109	0.00823799	3	1.09146e+06	0.804558	0.0261972	3		0.0742305	1.08249	0.0233788	0.941874	0.999771	0.0980614	1.07083	0.0434085	0.499056	0.900941	0.390868	0.979866	0.010033	0.930477	0.957076	0.00922115	1.13583	0.0233788	0.915931	1
LSP1	Q12230	749459	0.367883	0.0212886	3	690081	0.33563	0.0569422	3	940902	0.452702	0.0469643	3	914658	0.443183	0.0124028	3		0.436598	0.912327	0.057868	0.846815	0.87602	0.0535818	1.34881	0.169658	0.500345	0.962037	0.763086	0.978974	0.103742	0.769976	0.51226	0.0109952	1.20468	0.057868	0.542497	0.999779
TRX1	P22217	742932	1.39687	0.010805	3	693421	1.29733	0.0619139	3	735457	1.36218	0.117394	3	741612	1.3693	0.266105	3		0.104267	0.928738	0.00773515	1	1	0.45892	1.04999	0.0477242	0.713644	0.7428	0.96908	1.00522	0.0861807	0.969165	0.501109	0.874147	0.980259	0.00773515	0.998993	0.990735
HPT1	Q04178	766807	0.743075	0.0485837	3	819342	0.79665	0.0147335	3	840395	0.803856	0.0139629	3	833461	0.796438	0.0323832	3		0.18919	1.0721	0.0653819	0.461227	0.760724	0.571992	1.00905	0.0184944	0.633173	0.567329	0.742083	0.990772	0.0173699	0.789071	0.578446	0.198932	1.07181	0.0653819	0.473442	0.759324
RPP2A	P05319	2.67287e+06	2.31215	0.221234	3	2.0412e+06	1.75179	0.249296	3	1.80841e+06	1.54087	0.106901	3	1.94096e+06	1.65239	0.226301	3		0.0443415	0.757644	0.0956831	0.615162	0.990158	0.27954	0.879598	0.142309	0.471257	0.675823	0.499154	1.07238	0.0693771	0.740834	0.741415	0.0225595	0.714654	0.0956831	0.577072	0.997886
HTB1	P02293	5.43123e+06	0.845728	0.0230687	3	5.03359e+06	0.780972	0.022938	3	4.79387e+06	0.732379	0.016722	3	4.93204e+06	0.758978	0.0979058	3		0.0261106	0.923432	0.0272767	0.562603	0.996029	0.0462573	0.937779	0.0293711	0.484538	0.967662	0.686115	1.03632	0.0228324	0.945897	0.892588	0.261799	0.897426	0.0272767	0.998851	0.999921
HRI1	Q05905	1.69355e+06	1.38452	0.0714698	3	1.73976e+06	1.41402	0.0436403	3	1.88448e+06	1.51025	0.0859136	3	1.98233e+06	1.59192	0.0887909	3		0.581085	1.02131	0.0516208	0.624969	0.548944	0.183116	1.06806	0.0308626	0.851364	0.974325	0.316185	1.05407	0.056887	0.552002	0.710715	0.0366542	1.1498	0.0516208	0.680351	0.997163
URA5	P13298	904602	0.906496	0.00959174	3	1.03667e+06	1.036	0.0154459	3	1.0216e+06	1.0057	0.00265386	3	996801	0.9869	0.0906273	3		0.000665702	1.14287	0.0105811	0.979129	1	0.0727991	0.970754	0.0149091	0.546414	0.952082	0.753759	0.981303	0.00263881	1	1	0.263428	1.0887	0.0105811	1	1
PRE7	P23724	394557	0.898306	0.116027	3	372069	0.845611	0.0723697	3	381513	0.854981	0.096276	3	382607	0.861229	0.0849811	3		0.547601	0.94134	0.129162	0.602893	0.55862	0.899805	1.01108	0.0855827	0.901047	0.505039	0.936941	1.00731	0.112606	0.937139	0.501271	0.680315	0.958727	0.129162	0.70213	0.529927
PST2	Q12335	857764	0.414631	0.016125	3	862921	0.415197	0.0311846	3	1.28555e+06	0.610239	0.0262876	3	1.29888e+06	0.617651	0.0370332	3		0.979493	1.00136	0.0388901	0.979512	0.500372	0.00130915	1.46976	0.075108	0.538688	1	0.792893	1.01215	0.0430775	0.804508	0.523456	0.00453731	1.48964	0.0388901	0.999968	1
RPL37A	P49166	3.819e+06	2.23565	0.141694	3	3.42079e+06	1.99336	0.0844679	3	3.17982e+06	1.82171	0.0221053	3	3.2994e+06	1.91028	0.237365	3		0.0776889	0.891621	0.0633794	0.468554	0.915579	0.063812	0.913891	0.0423747	0.537488	0.959687	0.584833	1.04862	0.0121343	0.99999	0.999976	0.126791	0.854463	0.0633794	0.800427	0.980062
RPL37B	P51402	1.25017e+06	2.71958	0.366081	3	999378	2.14849	0.0921821	3	827163	1.76233	0.214737	3	938309	2.0393	0.565885	3		0.106243	0.790005	0.134609	0.491924	0.886062	0.0726117	0.820265	0.0429056	0.983758	0.999991	0.494746	1.15716	0.121848	0.814878	0.817759	0.167252	0.749857	0.134609	0.727806	0.93895
HEM2	P05373	916695	0.576592	0.0142359	3	952765	0.597256	0.0114817	3	1.07992e+06	0.667385	0.0186362	3	1.08591e+06	0.673701	0.048324	3		0.12516	1.03584	0.0246896	0.492013	0.860902	0.00872391	1.11742	0.0192241	0.933336	1	0.84827	1.00946	0.0279242	0.860586	0.533533	0.0634903	1.16842	0.0246896	0.999988	1
GRE3	P38715	284793	0.690346	0.0723276	3	277663	0.672388	0.0632353	3	396137	0.952127	0.0752534	3	399285	0.957394	0.112842	3		0.762617	0.973987	0.10477	0.772901	0.518286	0.0084896	1.41604	0.0940459	0.687452	0.999997	0.950052	1.00553	0.0790372	0.950234	0.501478	0.0335703	1.38683	0.10477	0.84999	0.999891
NOG1	Q02892	277991	1.13633	0.0548284	3	270028	1.10039	0.0829317	3	270578	1.0865	0.0444813	3	273482	1.09889	0.117725	3		0.570099	0.968377	0.0482506	0.673997	0.614414	0.814361	0.987372	0.0753656	0.818131	0.508412	0.877102	1.01141	0.0409401	0.883981	0.522927	0.653824	0.967057	0.0482506	0.74811	0.622867
CCT7	P42943	657710	0.840375	0.0902962	3	667867	0.843803	0.0172711	3	687851	0.859217	0.0872157	3	692777	0.869599	0.0709893	3		0.954025	1.00408	0.107448	0.954075	0.500435	0.79046	1.01827	0.0204682	0.882424	0.691308	0.881011	1.01208	0.101506	0.882256	0.504263	0.683412	1.03477	0.107448	0.705588	0.530675
COX2	P00410	232110	0.152392	0.00935562	3	228619	0.146337	0.00909518	3	259957	0.166792	0.00482156	3	249932	0.161374	0.00704137	3		0.46657	0.960263	0.0613917	0.582301	0.611935	0.0403158	1.13978	0.0621524	0.49435	0.977239	0.340663	0.967519	0.0289076	0.645359	0.767392	0.259695	1.05894	0.0613917	0.494204	0.713891
YCP4	P25349	280483	0.569471	0.0216395	3	265481	0.537723	0.0202044	3	330259	0.654254	0.0446108	3	320706	0.646029	0.034801	3		0.137143	0.944249	0.0379992	0.523064	0.864727	0.0297941	1.21671	0.0375741	0.993571	1	0.814308	0.987428	0.0681858	0.818864	0.510167	0.0411116	1.13444	0.0379992	0.859237	0.99978
RPA190	P10964	703204	0.869402	0.0110964	3	681323	0.839491	0.0235255	3	721615	0.875114	0.0668295	3	691725	0.842718	0.10552	3		0.145322	0.965596	0.0127633	0.912705	0.994188	0.459669	1.04243	0.0280236	0.857931	0.875822	0.680516	0.962982	0.0763667	0.72848	0.566222	0.704819	0.969308	0.0127633	0.994901	0.985445
RPN8	Q08723	509994	0.74551	0.0863178	3	489204	0.712863	0.037048	3	530490	0.761483	0.0954616	3	523375	0.753227	0.0438254	3		0.59374	0.956208	0.115784	0.630105	0.541421	0.479712	1.0682	0.0519707	0.813089	0.824156	0.900882	0.989158	0.125363	0.901432	0.502255	0.899021	1.01035	0.115784	0.89962	0.502409
YDJ1	P25491	1.69967e+06	1.10683	0.0300139	3	1.56679e+06	1.01699	0.0184826	3	1.42822e+06	0.913203	0.00418405	3	1.47222e+06	0.944592	0.0444948	3		0.0173366	0.91883	0.027117	0.511216	0.997971	0.00790881	0.897952	0.018174	0.87164	1	0.346044	1.03437	0.00458173	1	1	0.00906794	0.853424	0.027117	0.870053	1
CTP1	P38152	1.11383e+06	1.06191	0.122544	3	1.15149e+06	1.09297	0.092755	3	1.10366e+06	1.0324	0.0454005	3	1.1371e+06	1.06717	0.0261417	3		0.745141	1.02926	0.115401	0.756564	0.519049	0.386627	0.944578	0.084865	0.509887	0.6137	0.329053	1.03368	0.0439759	0.493163	0.649394	0.948139	1.00496	0.115401	0.948211	0.500557
CYC1	P00044	571322	0.107551	0.00836379	3	523682	0.0979878	0.002668	3	654796	0.12084	0.00601631	3	599290	0.111153	0.0124504	3		0.178076	0.911083	0.0777659	0.461233	0.773642	0.0116703	1.23322	0.0272279	0.99934	1	0.314858	0.919831	0.0497873	0.79947	0.89662	0.701672	1.03349	0.0777659	0.737982	0.553032
POL30	P15873	366888	0.827988	0.0378367	3	322951	0.722421	0.0267285	3	341543	0.75832	0.065537	3	336180	0.748655	0.0582193	3		0.0206553	0.872502	0.0456971	0.496186	0.995787	0.452075	1.04969	0.0369986	0.806431	0.832687	0.857979	0.987255	0.0864239	0.860243	0.506528	0.13053	0.904186	0.0456971	0.746741	0.965788
RAS2	P01120	109437	0.674283	0.0544339	3	119216	0.733842	0.0738699	3	149826	0.912087	0.0600721	3	152086	0.923055	0.0572183	3		0.328893	1.08833	0.0807286	0.622551	0.757967	0.0335147	1.24289	0.100662	0.501765	0.985797	0.830122	1.01203	0.0658623	0.834228	0.509974	0.00552408	1.36894	0.0807286	0.606257	0.999999
CCT8	P47079	683379	0.900663	0.017953	3	709717	0.930977	0.0317997	3	733677	0.953961	0.0259148	3	697572	0.910014	0.045052	3		0.241721	1.03366	0.0199331	0.761154	0.911722	0.388855	1.02469	0.0341573	0.536192	0.635503	0.233966	0.953932	0.0271655	0.755566	0.913045	0.763311	1.01038	0.0199331	0.805236	0.575654
SUC2	P00724	423533	0.866522	0.126054	3	367515	0.750296	0.113804	3	1.5597e+06	3.1549	0.606441	3	1.59579e+06	3.24085	0.677201	3		0.302106	0.865871	0.145471	0.52588	0.701189	0.017774	4.20487	0.151679	1	1	0.877945	1.02724	0.192222	0.87975	0.506033	0.0229421	3.74007	0.145471	1	1
RPL30	P14120	2.46649e+06	1.50641	0.0183847	3	2.64102e+06	1.60678	0.0498962	3	2.407e+06	1.44212	0.0924409	3	2.27737e+06	1.36495	0.149081	3		0.0594803	1.06663	0.0122043	0.998706	1	0.0709275	0.897517	0.0310534	0.907602	0.999392	0.496292	0.946488	0.0641009	0.669133	0.672084	0.24079	0.906093	0.0122043	1	1
LSC2	P53312	379180	0.288545	0.0199421	3	339158	0.257997	0.0173071	3	418236	0.312646	0.015214	3	428497	0.321574	0.0398702	3		0.117014	0.894133	0.0691127	0.506356	0.879822	0.0152592	1.21182	0.0670826	0.525112	0.998919	0.744771	1.02856	0.048662	0.800369	0.594013	0.291136	1.11447	0.0691127	0.795455	0.905705
PRB1	P09232	628150	0.388995	0.0156718	3	679325	0.418093	0.0152191	3	1.06922e+06	0.64737	0.0330293	3	1.07947e+06	0.654406	0.0400624	3		0.0823514	1.0748	0.040288	0.539731	0.938731	0.00218626	1.54839	0.0364011	0.999967	1	0.826358	1.01087	0.0510208	0.83204	0.513526	0.00323187	1.6823	0.040288	1	1
RPL24A	P04449	262392	2.63472	0.148806	3	180420	1.7718	0.284077	3	163081	1.64247	0.313528	3	165477	1.6762	0.38616	3		0.0183587	0.672481	0.0564787	0.977932	1	0.624755	0.927004	0.160333	0.673397	0.558892	0.912372	1.02054	0.190889	0.913126	0.503486	0.0366083	0.636198	0.0564787	0.999348	1
CCT2	P39076	1.02353e+06	1.08591	0.0576979	3	998892	1.05675	0.0441725	3	979847	1.02247	0.0633804	3	1.01675e+06	1.06422	0.0615409	3		0.527656	0.973142	0.0531331	0.596958	0.571577	0.489852	0.967565	0.0418005	0.644303	0.652684	0.459017	1.04083	0.0619875	0.579169	0.615443	0.679228	0.980028	0.0531331	0.709099	0.540933
RPL26A	P05743	1.70752e+06	1.23078	0.0200635	3	1.63743e+06	1.17641	0.0767337	3	1.45404e+06	1.03069	0.0459347	3	1.46372e+06	1.04041	0.0639304	3		0.344375	0.955828	0.0163015	0.984676	0.994458	0.0602574	0.876127	0.0652268	0.473834	0.944432	0.84204	1.00944	0.0445671	0.847166	0.513363	0.0268357	0.845328	0.0163015	1	1
RPL26B	P53221	2.12431e+06	1.87057	0.202354	3	1.91603e+06	1.6808	0.166775	3	1.66632e+06	1.43937	0.108758	3	1.72537e+06	1.48936	0.210566	3		0.280601	0.898551	0.108177	0.508937	0.706461	0.114846	0.856356	0.0992233	0.467705	0.859961	0.73908	1.03474	0.0755595	0.775518	0.559976	0.0866971	0.796208	0.108177	0.563782	0.942431
ATP4	P05626	476349	0.298981	0.0513082	3	467995	0.296943	0.0712744	3	528769	0.330624	0.078982	3	516444	0.327349	0.0957069	3		0.97005	0.993184	0.17161	0.970085	0.500476	0.612904	1.11343	0.240027	0.666289	0.56315	0.965798	0.990092	0.238887	0.965842	0.500519	0.681073	1.09488	0.17161	0.74192	0.584391
FUR1	P18562	442109	0.756751	0.0288762	3	440806	0.751357	0.0172106	3	462338	0.777553	0.0264003	3	460065	0.775859	0.037131	3		0.797788	0.992873	0.0381582	0.802853	0.510431	0.23435	1.03486	0.022906	0.693137	0.877624	0.952057	0.997821	0.0339531	0.952205	0.501242	0.522674	1.02525	0.0381582	0.6359	0.616358
FES1	P38260	369449	0.838552	0.0398377	3	362040	0.821927	0.107693	3	389738	0.86865	0.092632	3	388667	0.868177	0.0292601	3		0.820892	0.980175	0.0475077	0.84233	0.549963	0.599994	1.05685	0.131025	0.646627	0.55378	0.993924	0.999456	0.106639	0.993924	0.500008	0.362684	1.03533	0.0475077	0.518529	0.642203
GPD2	P41911	705732	1.267	0.0764418	3	678152	1.20374	0.101887	3	679409	1.18553	0.0586576	3	647734	1.13358	0.0552314	3		0.441675	0.950068	0.0603329	0.621483	0.669696	0.804906	0.984874	0.0846422	0.809394	0.509557	0.326836	0.95618	0.049478	0.536992	0.689025	0.0766627	0.894695	0.0603329	0.478555	0.921669
ODC1	Q03028	17809	0.0624248	0.0261708	2	28264.4	0.094896	0.0157139	2	28661.8	0.0959929	0.0232247	2	27673.7	0.0944364	0.0317869	2		0.296806	1.52017	0.419238	0.649922	0.803448	0.961517	1.01156	0.16559	0.961657	0.50147	0.960902	0.983785	0.241942	0.961034	0.501355	0.38979	1.5128	0.419238	0.724587	0.798203
YNR034W-A	Q3E841	455512	0.707228	0.0836405	3	471248	0.725929	0.109829	3	980873	1.515	0.0429056	3	1.03518e+06	1.59538	0.095867	3		0.826787	1.02644	0.118265	0.833021	0.514881	0.00263222	2.08699	0.151294	0.844445	1	0.283737	1.05305	0.0283204	0.851951	0.941001	0.000297725	2.25581	0.118265	0.694593	1
GCS1	P35197	474510	0.88406	0.0703392	3	501687	0.932333	0.0737723	3	508682	0.92994	0.100625	3	522832	0.960299	0.0677173	3		0.458226	1.0546	0.0795638	0.587402	0.623972	0.97523	0.997434	0.0791265	0.97525	0.500318	0.68996	1.03265	0.108206	0.708985	0.526766	0.24773	1.08624	0.0795638	0.531055	0.754652
YGR130C	P53278	246926	0.575514	0.0394295	3	251382	0.583963	0.0186791	3	283904	0.650625	0.0308114	3	296038	0.68105	0.0477834	3		0.760449	1.01468	0.0685118	0.768215	0.513683	0.043102	1.11415	0.0319868	0.873037	0.999808	0.41468	1.04676	0.0473566	0.657281	0.723011	0.0438311	1.18338	0.0685118	0.658182	0.993808
HRP1	Q99383	490775	0.657631	0.0249881	3	538392	0.718938	0.0375038	3	562861	0.736548	0.0205456	3	573627	0.754153	0.0254341	3		0.087652	1.09322	0.0379972	0.762203	0.987425	0.525602	1.0245	0.0521655	0.586196	0.562404	0.405977	1.0239	0.0278945	0.60095	0.679425	0.00939296	1.14677	0.0379972	0.583848	0.999951
CYT1	P07143	620742	0.175612	0.0162124	3	684520	0.192801	0.018335	3	739496	0.205534	0.0134705	3	723793	0.201876	0.0145925	3		0.291609	1.09788	0.0923195	0.570994	0.74698	0.391812	1.06604	0.0950978	0.529039	0.626526	0.765802	0.982206	0.0655394	0.777895	0.521788	0.106124	1.14956	0.0923195	0.515409	0.898596
FBP1	P09201	443869	0.212368	0.0207119	3	448013	0.21359	0.0234127	3	489106	0.230406	0.0191985	3	478734	0.226301	0.0177745	3		0.949275	1.00576	0.0975285	0.949408	0.501052	0.392481	1.07873	0.109615	0.538021	0.634058	0.799327	0.982183	0.0833244	0.805892	0.513627	0.427581	1.06561	0.0975285	0.555123	0.619756
ARF1	P11076	874299	0.766553	0.0115716	2	1.00788e+06	0.880395	0.0272552	2	1.13769e+06	0.9817	0.0357535	2	1.14226e+06	0.991323	0.0951843	2		0.0704553	1.14851	0.0150957	1	1	0.0937857	1.11507	0.0309579	0.974859	0.999903	0.911481	1.0098	0.03642	0.916136	0.52142	0.180764	1.29322	0.0150957	1	1
REE1	P40893	209838	0.442933	0.112566	2	200177	0.421774	0.110497	2	252840	0.51266	0.0816132	2	235227	0.499066	0.165609	2		0.867057	0.952231	0.254138	0.870488	0.510563	0.455447	1.21548	0.261981	0.631403	0.668009	0.929542	0.973483	0.159196	0.930987	0.508313	0.734579	1.12673	0.254138	0.777558	0.569801
CDC37	P06101	424600	0.837765	0.0775324	3	400660	0.787096	0.0754579	3	444712	0.862012	0.0835589	3	466133	0.899835	0.0412928	3		0.462804	0.939519	0.0925467	0.580901	0.61384	0.313915	1.09518	0.0958688	0.566748	0.724788	0.534011	1.04388	0.0969347	0.589981	0.558255	0.307061	1.07409	0.0925467	0.483453	0.66076
MRT4	P33201	415554	1.01402	0.108389	3	383580	0.927856	0.0989559	3	357868	0.861452	0.0795676	3	371450	0.902186	0.0554843	3		0.36719	0.915032	0.106891	0.541829	0.658899	0.418467	0.928433	0.10665	0.546113	0.619232	0.511791	1.04729	0.0923645	0.584117	0.57328	0.21048	0.889716	0.106891	0.461998	0.737646
HTA2	P04912	1.47198e+06	0.832759	0.0198673	3	1.30427e+06	0.735459	0.0206371	3	1.3922e+06	0.773546	0.0263382	3	1.40264e+06	0.780163	0.0250196	3		0.00419123	0.88316	0.0238572	0.601411	1	0.123994	1.05179	0.0280601	0.64525	0.937162	0.76823	1.00855	0.0340486	0.778523	0.51871	0.0491328	0.936841	0.0238572	0.678571	0.993183
HTA1	P04911	1.47198e+06	0.832759	0.0198673	3	1.30427e+06	0.735459	0.0206371	3	1.3922e+06	0.773546	0.0263382	3	1.40264e+06	0.780163	0.0250196	3		0.00419123	0.88316	0.0238572	0.601411	1	0.123994	1.05179	0.0280601	0.64525	0.937162	0.76823	1.00855	0.0340486	0.778523	0.51871	0.0491328	0.936841	0.0238572	0.678571	0.993183
TPS1	Q00764	601783	0.601394	0.0729084	3	585359	0.585948	0.0441762	3	1.00956e+06	0.99642	0.0454439	3	1.02829e+06	1.02031	0.0165743	3		0.772495	0.974317	0.121232	0.779739	0.513379	0.000361192	1.70053	0.0753927	0.606251	1	0.46585	1.02397	0.0456071	0.545327	0.576941	0.00750754	1.69657	0.121232	0.877916	1
RPT1	P33299	437560	0.920845	0.0841003	3	433624	0.895858	0.0358196	3	463828	0.946474	0.0271127	3	476806	0.981432	0.0447931	3		0.671473	0.972865	0.0913295	0.690855	0.525978	0.127956	1.0565	0.0399836	0.482371	0.851246	0.324485	1.03694	0.0286459	0.695209	0.817631	0.349992	1.0658	0.0913295	0.497581	0.634751
TYS1	P36421	646999	0.891506	0.00460927	3	616350	0.84556	0.0330475	3	634999	0.858774	0.0162403	3	637398	0.862889	0.0180041	3		0.135145	0.948463	0.0051702	1	1	0.579478	1.01563	0.0390836	0.620898	0.546063	0.783536	1.00479	0.018911	0.793367	0.519034	0.102471	0.967901	0.0051702	0.999993	1
MDH2	P22133	276771	0.109127	0.00960983	3	295476	0.115747	0.0224532	3	354704	0.137355	0.0152026	3	342234	0.132913	0.0167066	3		0.6739	1.06066	0.0880612	0.764946	0.624782	0.24876	1.18669	0.193986	0.482225	0.714664	0.750655	0.967657	0.11068	0.765425	0.525151	0.116662	1.21797	0.0880612	0.830451	0.988231
SNU13	P39990	1.26084e+06	1.64611	0.0828483	3	1.07795e+06	1.39837	0.119372	3	977821	1.25429	0.09578	3	954035	1.22406	0.0286091	3		0.0483143	0.849501	0.0503298	0.772283	0.997948	0.181648	0.896967	0.0853648	0.492994	0.793309	0.645569	0.975895	0.0763618	0.668744	0.529227	0.00720469	0.743607	0.0503298	0.776723	1
ODC2	Q99297	164212	0.734859	0.0272199	3	176314	0.788176	0.0520151	3	200660	0.884469	0.032226	3	195775	0.860645	0.0879639	3		0.213205	1.07255	0.037041	0.816667	0.951747	0.0641906	1.12217	0.0659943	0.472453	0.937966	0.694487	0.973065	0.0364355	0.791306	0.640788	0.121367	1.17117	0.037041	0.998952	0.999999
RPS27A	P35997	6.49794e+06	1.66813	0.0325596	3	5.92224e+06	1.51751	0.0321919	3	5.42243e+06	1.36498	0.0827133	3	5.24932e+06	1.331	0.0761682	3		0.0046908	0.90971	0.0195186	0.574669	0.999999	0.0705207	0.899485	0.0212136	0.995184	1	0.628482	0.975104	0.0605968	0.66829	0.548506	0.00814863	0.797898	0.0195186	0.999903	1
RPS27B	P38711	6.49794e+06	1.66813	0.0325596	3	5.92224e+06	1.51751	0.0321919	3	5.42243e+06	1.36498	0.0827133	3	5.24932e+06	1.331	0.0761682	3		0.0046908	0.90971	0.0195186	0.574669	0.999999	0.0705207	0.899485	0.0212136	0.995184	1	0.628482	0.975104	0.0605968	0.66829	0.548506	0.00814863	0.797898	0.0195186	0.999903	1
GVP36	P40531	752107	0.752482	0.064211	3	628627	0.631571	0.0899485	3	633267	0.616519	0.0425259	3	692889	0.678452	0.0171601	3		0.138489	0.839317	0.0853322	0.68825	0.942318	0.811066	0.976166	0.14242	0.814889	0.508391	0.11337	1.10046	0.0689775	0.467777	0.862097	0.177405	0.901618	0.0853322	0.464115	0.776636
RNA1	P11745	730356	0.813317	0.0441238	3	790408	0.877624	0.0338772	3	816021	0.895221	0.0506861	3	782869	0.86424	0.107128	3		0.12051	1.07907	0.0542517	0.48431	0.862356	0.646968	1.02005	0.0386011	0.706087	0.575271	0.682916	0.965394	0.0566185	0.755261	0.601127	0.508263	1.06261	0.0542517	0.782117	0.777007
RPB2	P08518	330698	0.857766	0.0827387	3	317813	0.825612	0.0427037	3	332114	0.846157	0.0843011	3	339174	0.868809	0.0852123	3		0.591955	0.962514	0.0964584	0.63037	0.543627	0.731848	1.02488	0.0517236	0.772461	0.565299	0.759838	1.02677	0.0996282	0.771965	0.521351	0.879874	1.01287	0.0964584	0.881451	0.505354
RPC40	P07703	492004	0.88019	0.194183	3	485988	0.862018	0.190152	3	452439	0.797204	0.190395	3	432628	0.767422	0.187451	3		0.91339	0.979355	0.220615	0.913954	0.502639	0.697955	0.924811	0.22059	0.721498	0.533909	0.856318	0.962642	0.238829	0.858891	0.507339	0.509366	0.871882	0.220615	0.600653	0.592254
PEX11	Q12462	385627	0.347471	0.0464183	3	432302	0.391787	0.016065	3	424951	0.380442	0.0119582	3	452377	0.408286	0.0151445	3		0.234739	1.12754	0.133589	0.462023	0.712106	0.38628	0.971043	0.0410042	0.527884	0.630237	0.0701682	1.07319	0.0314324	0.667452	0.981811	0.141155	1.17502	0.133589	0.466749	0.823535
RPT6	Q01939	336108	0.700915	0.0644283	3	322206	0.662286	0.0868906	3	356998	0.727296	0.0576977	3	336502	0.686307	0.117916	3		0.572352	0.944887	0.0919202	0.660872	0.597708	0.349468	1.09816	0.131198	0.507174	0.643667	0.627329	0.943641	0.0793317	0.734395	0.631571	0.862309	0.979158	0.0919202	0.867444	0.515296
GSF2	Q04697	861462	0.786798	0.0419398	3	884850	0.806493	0.0086656	3	983978	0.883635	0.053399	3	991915	0.89361	0.039266	3		0.503494	1.02503	0.0533044	0.565677	0.562416	0.125955	1.09565	0.0107448	1	1	0.808306	1.01129	0.060431	0.813124	0.510433	0.0324761	1.13576	0.0533044	0.537489	0.990579
GET3	Q12154	1.34485e+06	0.92644	0.0101002	3	1.41818e+06	0.974002	0.0196776	3	1.533e+06	1.03789	0.0357992	3	1.53932e+06	1.04283	0.0744652	3		0.0339835	1.05134	0.0109021	0.966624	1	0.0704717	1.0656	0.0202028	0.898453	0.999244	0.924342	1.00476	0.0344922	0.925409	0.505716	0.111094	1.12563	0.0109021	1	1
HYP2	P23301	807767	0.392926	0.00799703	3	787054	0.382906	0.0231598	3	764571	0.3647	0.0196425	3	781161	0.37428	0.0162726	3		0.539637	0.974497	0.0203525	0.828557	0.807091	0.359198	0.952455	0.0604844	0.530792	0.655999	0.552006	1.02627	0.0538592	0.614753	0.566974	0.17564	0.952544	0.0203525	0.87311	0.98198
RPS26A	P39938				0				0				0				0
SEC27	P41811	443299	0.766806	0.0483549	3	481583	0.837381	0.0294071	3	551440	0.943865	0.0611225	3	498739	0.872179	0.12157	3		0.111343	1.09204	0.0630601	0.464312	0.862867	0.0759625	1.12716	0.0351179	0.953007	0.999849	0.429816	0.924051	0.0647577	0.736343	0.782836	0.269623	1.13742	0.0630601	0.909937	0.972459
RPL43A	P0CX25	701377	1.47624	0.180277	3	602139	1.25822	0.171102	3	540911	1.09917	0.0714355	3	531851	1.10809	0.114911	3		0.203503	0.852316	0.122119	0.526077	0.794028	0.24448	0.873586	0.135987	0.463842	0.70372	0.9156	1.00812	0.0649905	0.916576	0.50469	0.0500102	0.750615	0.122119	0.477634	0.960691
RPL43B	P0CX26	701377	1.47624	0.180277	3	602139	1.25822	0.171102	3	540911	1.09917	0.0714355	3	531851	1.10809	0.114911	3		0.203503	0.852316	0.122119	0.526077	0.794028	0.24448	0.873586	0.135987	0.463842	0.70372	0.9156	1.00812	0.0649905	0.916576	0.50469	0.0500102	0.750615	0.122119	0.477634	0.960691
YMR315W	Q04869	343170	0.640414	0.111925	3	395647	0.740766	0.114511	3	529192	0.978155	0.13026	3	528162	0.965888	0.171334	3		0.338774	1.1567	0.17477	0.553244	0.692687	0.0778258	1.32046	0.154585	0.605291	0.963648	0.926431	0.987459	0.133169	0.926917	0.502673	0.0603873	1.50822	0.17477	0.80115	0.997225
NAB3	P38996	210032	0.630228	0.0494038	3	227933	0.677088	0.0696314	3	253327	0.743635	0.045688	3	254835	0.758642	0.120967	3		0.401035	1.07435	0.0783904	0.631052	0.71004	0.249067	1.09828	0.102839	0.479883	0.712437	0.855572	1.02018	0.0614388	0.866631	0.531567	0.199218	1.20376	0.0783904	0.937144	0.992029
AGX1	P43567	405240	0.258827	0.033916	3	398715	0.254345	0.0467472	3	421011	0.265167	0.0540229	3	438728	0.280949	0.0910396	3		0.900156	0.982683	0.131037	0.901446	0.505249	0.806254	1.04255	0.183794	0.813677	0.515934	0.811719	1.05952	0.203732	0.823094	0.525139	0.723964	1.08547	0.131037	0.79568	0.613454
RPL40B	P0CH09	455241	2.15968	0.109189	2	466041	2.10268	0.265894	2	418568	1.88506	0.147322	2	406081	1.99384	0.45874	2		0.816525	0.973608	0.050558	0.84967	0.575959	0.442374	0.896503	0.126455	0.618824	0.666663	0.795977	1.05771	0.0781523	0.862724	0.640511	0.699294	0.923213	0.050558	0.94009	0.876877
RPL40A	P0CH08	455241	2.15968	0.109189	2	466041	2.10268	0.265894	2	418568	1.88506	0.147322	2	406081	1.99384	0.45874	2		0.816525	0.973608	0.050558	0.84967	0.575959	0.442374	0.896503	0.126455	0.618824	0.666663	0.795977	1.05771	0.0781523	0.862724	0.640511	0.699294	0.923213	0.050558	0.94009	0.876877
URA7	P28274	179244	1.01352	0.269709	3	170826	0.959322	0.244291	3	174692	1.0123	0.285346	3	180964	1.01814	0.305994	3		0.809263	0.946521	0.26611	0.814802	0.512056	0.819287	1.05523	0.254649	0.825402	0.514014	0.981904	1.00576	0.281877	0.981909	0.500126	0.985331	1.00455	0.26611	0.985334	0.500088
TUF1	P02992	366581	0.448999	0.0846799	3	380360	0.462619	0.102745	3	431306	0.515805	0.119709	3	456696	0.548983	0.121084	3		0.868273	1.03033	0.188597	0.870772	0.507756	0.59128	1.11497	0.222095	0.657022	0.574794	0.752708	1.06432	0.232082	0.765935	0.522683	0.313248	1.22268	0.188597	0.642149	0.785281
GPH1	P06738	452512	0.508856	0.0178878	3	474338	0.529615	0.0188667	3	1.09173e+06	1.20608	0.0297876	3	1.14745e+06	1.26616	0.0841836	3		0.23904	1.0408	0.035153	0.552431	0.779014	2.2525e-05	2.27727	0.0356233	0.995192	1	0.343205	1.04982	0.024698	0.91498	0.958143	0.00295624	2.48824	0.035153	1	1
BCY1	P07278	558188	0.585646	0.0497571	3	574102	0.602352	0.0238908	3	727779	0.753485	0.0168855	3	727688	0.754024	0.0311259	3		0.637824	1.02853	0.084961	0.664375	0.532935	0.00138471	1.25091	0.0396625	0.565312	1	0.980608	1.00071	0.0224099	0.980623	0.500307	0.0119263	1.28751	0.084961	0.523153	0.999572
CCT4	P39078	307653	1.03114	0.185167	3	271542	0.92352	0.0600859	3	306435	1.02344	0.0653968	3	311339	1.03281	0.140573	3		0.42403	0.895633	0.179576	0.522344	0.592385	0.123637	1.1082	0.0650619	0.573728	0.906976	0.923596	1.00916	0.0638989	0.924758	0.506167	0.990672	1.00163	0.179576	0.990673	0.500025
HAM1	P47119	250530	1.53439		1	199705	1.22036		1	168274	1.01267		1	182946	1.10045		1			0.795341					0.829811					1.08668					0.717193
GLO3	P38682	192109	1.13446	0.226904	3	194130	1.12331	0.0760564	3	184688	1.04853	0.0497892	3	199671	1.14413	0.0924954	3		0.941828	0.990173	0.200011	0.941933	0.500729	0.238078	0.933429	0.0677073	0.477718	0.7216	0.211033	1.09117	0.0474846	0.80311	0.947085	0.950349	1.00852	0.200011	0.950416	0.500548
PRE5	P40302	682140	0.872289	0.0866956	3	717146	0.906996	0.128198	3	839159	1.04414	0.149725	3	833471	1.04262	0.142746	3		0.720065	1.03979	0.0993886	0.750008	0.54617	0.296044	1.1512	0.141344	0.5796	0.750074	0.990493	0.99855	0.143396	0.990494	0.500031	0.167106	1.19527	0.0993886	0.763309	0.952439
TRX2	P22803	267632	0.779441	0.0597187	3	252760	0.715181	0.0370904	3	363900	1.04652	0.08097	3	358671	1.0315	0.080816	3		0.202217	0.917556	0.0766173	0.468856	0.752119	0.00927787	1.4633	0.0518616	0.999146	1	0.831268	0.985649	0.0773706	0.835477	0.510289	0.0146194	1.32339	0.0766173	0.777902	0.999992
DIS3	Q08162	217250	0.757975	0.038486	3	207075	0.724041	0.0684316	3	244467	0.852935	0.119833	3	230013	0.797821	0.0819218	3		0.50606	0.955232	0.0507748	0.692364	0.687708	0.199019	1.17802	0.0945133	0.778511	0.942387	0.551116	0.935383	0.140494	0.607448	0.560027	0.504041	1.05257	0.0507748	0.741611	0.73883
TSL1	P38427	95634.9	0.40541	0.123388	3	92519.4	0.399284	0.0569677	3	192801	0.830436	0.054677	3	188035	0.804941	0.101504	3		0.942986	0.98489	0.304353	0.943091	0.500744	0.000702843	2.07981	0.142674	0.569502	1	0.726693	0.969299	0.0658413	0.765685	0.561592	0.013361	1.9855	0.304353	0.512963	0.999216
VMA5	P31412	1.07715e+06	0.928939	0.118851	3	1.04113e+06	0.891301	0.122342	3	1.16681e+06	0.986391	0.0812105	3	1.19404e+06	1.01174	0.137904	3		0.721765	0.959483	0.127943	0.740794	0.529409	0.333479	1.10669	0.137262	0.501929	0.653109	0.800422	1.0257	0.082331	0.81408	0.528589	0.475803	1.08913	0.127943	0.606302	0.627223
PRO2	P54885	423328	0.955415	0.0520766	3	441701	0.997713	0.0408521	3	452347	1.00988	0.0874117	3	442637	0.991391	0.0666051	3		0.333677	1.04427	0.0545068	0.515384	0.664607	0.841923	1.01219	0.0409457	0.851909	0.526088	0.786233	0.981695	0.0865568	0.793048	0.513333	0.50423	1.03766	0.0545068	0.629018	0.625396
HXT3	P32466	744583	2.3069	0.24959	3	885976	2.73504	0.298637	3	665459	2.01955	0.235529	3	679803	2.09233	0.363534	3		0.13168	1.18559	0.108193	0.611522	0.916528	0.0336228	0.738399	0.109189	0.496942	0.985057	0.787785	1.03604	0.116624	0.801974	0.528038	0.452468	0.906989	0.108193	0.642016	0.680358
IDP3	P53982				0				0				0				0
MET22	P32179	637066	0.838818	0.0509226	3	608599	0.797414	0.0686503	3	624628	0.80575	0.0964478	3	637981	0.826462	0.0367694	3		0.45238	0.95064	0.0607076	0.625489	0.664886	0.90941	1.01045	0.0860912	0.9104	0.504435	0.754646	1.02571	0.119699	0.762618	0.513744	0.752063	0.98527	0.0607076	0.76229	0.517477
APA1	P16550	565041	1.36415	0.0528697	3	535270	1.28091	0.0121126	3	545284	1.28468	0.0134303	3	541539	1.27621	0.0789565	3		0.105619	0.938979	0.0387564	0.496094	0.889171	0.736374	1.00294	0.00945625	0.753936	0.528465	0.870645	0.993403	0.0104542	0.903689	0.607037	0.194358	0.935531	0.0387564	0.69632	0.907064
SRO9	P25567	287170	0.895967	0.0632384	3	266813	0.829809	0.077194	3	270730	0.831514	0.0684662	3	276398	0.856742	0.111218	3		0.317138	0.926161	0.0705812	0.591642	0.742379	0.978557	1.00205	0.0930263	0.978565	0.500147	0.757957	1.03034	0.0823392	0.780412	0.539397	0.63036	0.956221	0.0705812	0.714608	0.603809
PEP4	P07267	1.41877e+06	0.373147	0.0106804	3	1.49102e+06	0.390108	0.016935	3	2.20249e+06	0.570115	0.0282687	3	2.17757e+06	0.563036	0.00903599	3		0.228813	1.04545	0.0286226	0.711477	0.892035	0.00173856	1.46143	0.043411	0.979543	1	0.713505	0.987584	0.0495841	0.725872	0.518594	2.4258e-05	1.50889	0.0286226	0.570861	1
YER156C	P40093	616354	0.970797	0.0196235	3	630634	0.991025	0.0353054	3	622384	0.964162	0.0400607	3	601234	0.931576	0.0613917	3		0.447164	1.02084	0.0202138	0.698958	0.737335	0.433476	0.972894	0.0356251	0.590688	0.647769	0.490751	0.966203	0.0415497	0.657522	0.664999	0.386132	0.9596	0.0202138	0.927682	0.956209
CLU1	Q03690	1.46765e+06	0.582585	0.028719	3	1.56539e+06	0.618846	0.0370527	3	1.65045e+06	0.645241	0.0342233	3	1.61805e+06	0.635646	0.0189311	3		0.255464	1.06224	0.0492959	0.614429	0.809888	0.416287	1.04265	0.0598739	0.558198	0.632193	0.698501	0.985129	0.0530395	0.714613	0.5232	0.0648728	1.09108	0.0492959	0.473808	0.937447
SAC1	P32368	758038	0.90569	0.00862819	3	877872	1.04882	0.0401727	3	954706	1.12142	0.0149306	3	1.00898e+06	1.1905	0.0779107	3		0.021311	1.15804	0.00952665	1	1	0.0744493	1.06922	0.0383027	0.494349	0.931531	0.262296	1.0616	0.013314	0.999967	0.999999	0.0229206	1.31447	0.00952665	1	1
RQC2	Q12532	126548	0.64056	0.0260686	3	137692	0.678464	0.131201	3	150327	0.746528	0.0321407	3	142014	0.707317	0.041316	3		0.668986	1.05917	0.0406966	0.922783	0.861514	0.466226	1.10032	0.193379	0.543766	0.575095	0.268137	0.947475	0.0430536	0.611245	0.797244	0.089143	1.10422	0.0406966	0.796237	0.990986
SRV2	P17555	777081	0.761404	0.00613699	3	762778	0.743878	0.0589332	3	805880	0.776213	0.0104675	3	814109	0.781836	0.0559418	3		0.658447	0.976982	0.0080601	0.998732	0.996654	0.443145	1.04347	0.0792242	0.530613	0.58322	0.878941	1.00724	0.0134853	0.902274	0.580076	0.592368	1.02684	0.0080601	0.999731	0.999461
PMC1	P38929	361892	0.783393	0.00753537	3	365810	0.783475	0.0550319	3	411544	0.856932	0.116983	3	408208	0.865469	0.0397099	3		0.998187	1.0001	0.0096189	0.998187	0.500036	0.401195	1.09376	0.0702409	0.771647	0.830408	0.91383	1.00996	0.136514	0.914171	0.501606	0.0652339	1.10477	0.0096189	1	1
STE24	P47154	174336	0.958713	0.171132	2	186257	0.99417	0.0426343	2	199897	1.0678	0.088548	2	179621	0.973519	0.169273	2		0.819547	1.03698	0.178502	0.825128	0.512805	0.435004	1.07407	0.0428843	0.896083	0.918563	0.576941	0.911702	0.0829253	0.797086	0.74846	0.938607	1.01544	0.178502	0.93895	0.502257
RPP2B	P02400	2.52308e+06	1.85662	0.157477	3	1.94165e+06	1.42501	0.145554	3	1.69251e+06	1.22322	0.0924815	3	1.84864e+06	1.33932	0.0660482	3		0.0254622	0.767527	0.084819	0.535437	0.995011	0.125226	0.858393	0.102142	0.465867	0.844307	0.159023	1.09492	0.0756051	0.476434	0.807787	0.0177392	0.721375	0.084819	0.600677	0.999353
GRX1	P25373	216598	0.809885	0.00714699	3	212784	0.795161	0.112334	3	300901	1.10643	0.017696	3	280721	1.03246	0.0615107	3		0.841659	0.98182	0.00882469	0.993037	0.962439	0.0379481	1.39145	0.141273	0.64992	0.995498	0.164981	0.933149	0.0159938	0.998577	0.99999	0.0232761	1.27482	0.00882469	1	1
RPS29B	P41058	716956	1.42101	0.146115	3	670116	1.30625	0.11987	3	643486	1.20873	0.156909	3	616108	1.18525	0.127437	3		0.354357	0.91924	0.102825	0.525811	0.655783	0.443617	0.925341	0.0917664	0.618163	0.665051	0.850779	0.980577	0.129813	0.853223	0.506719	0.104211	0.83409	0.102825	0.507992	0.897288
PRS3	P38689	509306	0.74711	0.158553	3	535989	0.784071	0.115722	3	526456	0.756047	0.0982248	3	522743	0.749181	0.120091	3		0.762107	1.04947	0.212222	0.771213	0.516154	0.76554	0.964258	0.147591	0.775223	0.517411	0.942724	0.990919	0.129919	0.942933	0.501474	0.986532	1.00277	0.212222	0.986534	0.500052
MMF1	P40185	1.07587e+06	1.03428	0.0544531	3	1.0436e+06	0.995908	0.0226683	3	1.1397e+06	1.06982	0.0781062	3	1.12798e+06	1.05567	0.0503745	3		0.350755	0.962901	0.0526484	0.492687	0.629746	0.238356	1.07421	0.0227614	0.991987	0.999285	0.807103	0.986772	0.0730088	0.811666	0.509822	0.643867	1.02068	0.0526484	0.679234	0.544524
RPL38	P49167	7.09705e+06	1.21068	0.0410238	3	7.20028e+06	1.22558	0.0247124	3	6.77659e+06	1.13472	0.0484184	3	6.85647e+06	1.15126	0.0463374	3		0.624586	1.0123	0.0338848	0.656295	0.538281	0.063387	0.925871	0.0201639	0.940815	0.999883	0.69118	1.01457	0.0426698	0.71526	0.534032	0.172669	0.950916	0.0338848	0.579067	0.860173
ARF2	P19146	157529	0.336824	0.0413976	2	206708	0.420586	0.0144876	2	264525	0.52895	0.022954	2	261499	0.508762	0.0740196	2		0.184868	1.24868	0.122906	0.804481	0.958801	0.0432685	1.25765	0.0344461	0.999987	1	0.76731	0.961834	0.0433953	0.866645	0.686972	0.135105	1.51047	0.122906	0.996941	0.999989
RPL22A	P05749	1.2829e+06	1.37114	0.543948	3	1.12311e+06	1.2867	0.350425	3	1.01408e+06	1.16793	0.277599	3	1.01207e+06	1.15609	0.287138	3		0.834046	0.938419	0.396713	0.836958	0.507228	0.670486	0.907693	0.272343	0.695544	0.533541	0.961524	0.989865	0.237685	0.961576	0.500549	0.587106	0.843164	0.396713	0.627127	0.545078
FPR3	P38911	654029	0.600213	0.0978686	3	667321	0.610116	0.10661	3	710176	0.613457	0.061542	3	691589	0.616274	0.0690962	3		0.911411	1.0165	0.163056	0.912084	0.503084	0.965292	1.00548	0.174738	0.965318	0.500297	0.960501	1.00459	0.10032	0.960563	0.500633	0.828987	1.02676	0.163056	0.832332	0.508071
ATP20	Q12233	272779	0.155805	0.0290855	3	256848	0.146139	0.0280632	3	256636	0.144766	0.0168463	3	268241	0.151021	0.0280152	3		0.699954	0.937956	0.186678	0.722255	0.532294	0.946302	0.990606	0.192031	0.946398	0.500722	0.760407	1.04321	0.11637	0.782979	0.539976	0.847432	0.96929	0.186678	0.850445	0.508111
RPL23B	P0CX42	5.46385e+06	1.07905	0.0306151	3	5.94299e+06	1.16996	0.0295887	3	5.89778e+06	1.14397	0.0542747	3	5.94895e+06	1.15599	0.0692957	3		0.0209041	1.08426	0.0283724	0.55323	0.997785	0.517626	0.97778	0.0252903	0.70014	0.686671	0.825164	1.01051	0.0474443	0.831345	0.514622	0.184961	1.07131	0.0283724	0.91555	0.98954
RPL23A	P0CX41	5.46385e+06	1.07905	0.0306151	3	5.94299e+06	1.16996	0.0295887	3	5.89778e+06	1.14397	0.0542747	3	5.94895e+06	1.15599	0.0692957	3		0.0209041	1.08426	0.0283724	0.55323	0.997785	0.517626	0.97778	0.0252903	0.70014	0.686671	0.825164	1.01051	0.0474443	0.831345	0.514622	0.184961	1.07131	0.0283724	0.91555	0.98954
ANB1	P19211	620315	3.36501	0.484586	3	852534	4.64262	0.738553	3	888140	4.70307	0.828623	3	917448	4.88532	0.492349	3		0.0762956	1.37967	0.144007	0.782193	0.992935	0.929441	1.01302	0.159081	0.929793	0.50202	0.763236	1.03875	0.176188	0.771324	0.514406	0.0189202	1.4518	0.144007	0.575931	0.99883
UBC1	P21734	522787	0.879602	0.0544727	3	523844	0.863974	0.0219567	3	564222	0.926337	0.0483859	3	568924	0.931406	0.0799499	3		0.680244	0.982233	0.0619289	0.697951	0.524264	0.141806	1.07218	0.0254136	0.930962	0.996465	0.930578	1.00547	0.0522336	0.931145	0.503305	0.412662	1.0589	0.0619289	0.64196	0.710872
POB3	Q04636	652075	0.848561	0.050348	3	650531	0.840863	0.0137999	3	708998	0.906454	0.0584071	3	698894	0.895161	0.0581552	3		0.819467	0.990927	0.0593334	0.82253	0.507015	0.185995	1.07801	0.0164116	0.999895	1	0.824072	0.987542	0.0644347	0.828825	0.51117	0.354382	1.05492	0.0593334	0.579771	0.702367
HXT4	P32467	335647	1.39717	0.145974	3	565834	2.41011	0.684577	3	810695	3.39235	0.893009	3	791869	3.25863	0.383042	3		0.118717	1.72499	0.104478	1	1	0.209756	1.40755	0.284044	0.628081	0.856754	0.828462	0.960582	0.263242	0.83126	0.506729	0.00729868	2.33231	0.104478	0.999999	1
PIM1	P36775	271899	0.449627	0.0236496	3	293174	0.47995	0.0272553	3	338058	0.546393	0.00700937	3	341144	0.549173	0.0339178	3		0.220611	1.06744	0.0525982	0.579759	0.815561	0.04436	1.13844	0.0567878	0.583678	0.986816	0.90127	1.00509	0.0128284	0.912182	0.545356	0.0177101	1.22139	0.0525982	0.817715	0.999992
CBF5	P33322	960567	0.883198	0.0337368	3	1.02786e+06	0.951102	0.0156022	3	958183	0.878319	0.0798002	3	938784	0.850292	0.0671383	3		0.0552306	1.07689	0.0381984	0.492673	0.957707	0.252543	0.923475	0.0164043	0.999966	0.999999	0.666465	0.96809	0.0908556	0.693564	0.535926	0.504149	0.962743	0.0381984	0.721978	0.718988
SSD1	P24276	133093	0.429449	0.0186758	3	140426	0.454228	0.0319273	3	159388	0.51858	0.108038	3	171092	0.547884	0.0746161	3		0.324542	1.0577	0.0434879	0.709422	0.828195	0.413272	1.14167	0.0702892	0.938428	0.957998	0.721091	1.05651	0.208335	0.735211	0.521745	0.103021	1.27578	0.0434879	0.999996	1
RPL24B	P24000	410499	2.05434	0.40673	3	376084	1.71726	0.123019	3	334869	1.5413	0.147211	3	333572	1.63104	0.305421	3		0.285255	0.83592	0.197986	0.470833	0.670073	0.189556	0.897531	0.0716365	0.597782	0.855646	0.678969	1.05823	0.0955114	0.751748	0.600659	0.228192	0.79395	0.197986	0.488903	0.740599
NUG1	P40010	143246	0.76316	0.0602658	3	150514	0.803266	0.0810087	3	157040	0.810112	0.0358052	3	149027	0.777638	0.0565417	3		0.532194	1.05255	0.0789688	0.645113	0.617515	0.902677	1.00852	0.100849	0.903194	0.502153	0.455945	0.959914	0.0441979	0.661669	0.696152	0.776728	1.01897	0.0789688	0.785841	0.51714
SUP35	P05453	687691	0.995829	0.0695894	3	682777	0.988928	0.0216921	3	721650	1.03398	0.0671093	3	711296	1.01658	0.0377241	3		0.88261	0.99307	0.0698809	0.883464	0.502963	0.366566	1.04555	0.021935	0.933188	0.963991	0.720546	0.983178	0.064904	0.733489	0.519893	0.679806	1.02084	0.0698809	0.69892	0.526172
RNR1	P21524	499807	1.01172	0.176534	3	512506	1.02074	0.0705056	3	510441	1.01172	0.101107	3	485693	0.964253	0.0868152	3		0.94034	1.00892	0.174489	0.940456	0.500789	0.905917	0.99116	0.069073	0.907058	0.504924	0.571405	0.953085	0.0999363	0.628158	0.562374	0.704903	0.953086	0.174489	0.719481	0.521375
AMS1	P22855	184342	0.551622	0.0336144	3	209288	0.615516	0.0429519	3	301442	0.878782	0.0401122	3	292461	0.841401	0.120793	3		0.11638	1.11583	0.0609374	0.649006	0.94465	0.00151554	1.42771	0.0697818	0.557026	1	0.653381	0.957463	0.0456452	0.808307	0.704489	0.0448099	1.52532	0.0609374	1	1
RPL42B	P0CX28	678664	1.83723	0.120786	3	603322	1.62555	0.0710304	3	505287	1.32908	0.0925372	3	548868	1.47782	0.247825	3		0.0732841	0.88478	0.0657431	0.469651	0.922863	0.0134776	0.817618	0.0436963	0.749197	0.99999	0.413303	1.11191	0.0696251	0.858987	0.896036	0.112195	0.804372	0.0657431	0.921378	0.997834
RPL42A	P0CX27	678664	1.83723	0.120786	3	603322	1.62555	0.0710304	3	505287	1.32908	0.0925372	3	548868	1.47782	0.247825	3		0.0732841	0.88478	0.0657431	0.469651	0.922863	0.0134776	0.817618	0.0436963	0.749197	0.99999	0.413303	1.11191	0.0696251	0.858987	0.896036	0.112195	0.804372	0.0657431	0.921378	0.997834
TRP2	P00899	539252	0.792434	0.0228096	3	518322	0.758191	0.0335241	3	543791	0.784675	0.0212508	3	533940	0.771553	0.0540292	3		0.226546	0.956788	0.0287843	0.675883	0.872828	0.322845	1.03493	0.0442159	0.495877	0.657283	0.725244	0.983278	0.0270823	0.790207	0.602977	0.585647	0.97365	0.0287843	0.760097	0.698987
HCH1	P53834	385382	1.07297	0.280943	3	374319	0.999394	0.164831	3	389229	1.01476	0.18522	3	407123	1.0212	0.0419691	3		0.720012	0.931428	0.261837	0.733243	0.520302	0.919763	1.01537	0.164931	0.920282	0.502618	0.958079	1.00634	0.182526	0.958117	0.500365	0.780999	0.951747	0.261837	0.786312	0.510157
CYB2	P00175	159780	0.204492	0.0273253	3	159934	0.203377	0.0339424	3	167575	0.207385	0.0294894	3	160769	0.196662	0.0507795	3		0.96685	0.994545	0.133625	0.966892	0.500503	0.884907	1.01971	0.166894	0.886093	0.504196	0.771239	0.948294	0.142196	0.792031	0.538408	0.828883	0.961709	0.133625	0.838887	0.52421
SEC61	P32915	259168	1.01415	0.0428676	3	262992	1.02269	0.0102746	3	269386	1.02876	0.0557711	3	269791	1.03987	0.0335429	3		0.76615	1.00842	0.0422694	0.772735	0.511855	0.869198	1.00593	0.0100466	0.898927	0.594953	0.785223	1.0108	0.0542121	0.791307	0.511849	0.461624	1.02536	0.0422694	0.563093	0.597793
PRE10	P21242	658785	0.875386	0.0750496	3	679635	0.895946	0.100399	3	694530	0.904097	0.0869593	3	693048	0.90344	0.077891	3		0.791505	1.02349	0.0857331	0.802556	0.522174	0.920575	1.0091	0.112059	0.920965	0.501987	0.992701	0.999274	0.0961836	0.992701	0.500017	0.676559	1.03205	0.0857331	0.70632	0.540499
SRP101	P32916	69908.9	0.572555	0.0693179	3	71697.6	0.582006	0.124611	3	81153.7	0.650449	0.122318	3	81505.4	0.661385	0.0348953	3		0.915572	1.01651	0.121068	0.916735	0.505586	0.534454	1.1176	0.214105	0.614441	0.583383	0.893572	1.01681	0.188051	0.894202	0.502409	0.143177	1.15515	0.121068	0.458879	0.815368
CCT6	P39079	223241	0.790454	0.0549322	3	244837	0.85209	0.014844	3	251767	0.875202	0.0530561	3	253565	0.88738	0.0734883	3		0.185093	1.07798	0.0694945	0.4631	0.766891	0.533996	1.02712	0.0174207	0.898041	0.885393	0.828473	1.01391	0.0606215	0.834976	0.51567	0.14698	1.12262	0.0694945	0.660046	0.924814
TPD3	P31383	325460	0.624477	0.0943851	3	346026	0.664496	0.0794454	3	383655	0.723692	0.120747	3	384594	0.726835	0.121771	3		0.605035	1.06408	0.151143	0.64928	0.551492	0.522966	1.08908	0.119557	0.661641	0.642673	0.976192	1.00434	0.166848	0.976204	0.500205	0.317631	1.16391	0.151143	0.607662	0.754844
MTC1	P47018	269776	0.951591	0.116634	3	258143	0.914241	0.102544	3	271867	0.948895	0.0635164	3	278184	0.975407	0.0875703	3		0.698716	0.96075	0.122567	0.719549	0.530052	0.649717	1.0379	0.112163	0.675902	0.533352	0.695039	1.02794	0.0669372	0.729934	0.549985	0.792373	1.02503	0.122567	0.798563	0.512442
RVB2	Q12464	274079	0.806654	0.135238	3	270582	0.785626	0.110163	3	274857	0.784193	0.103065	3	276471	0.782727	0.0829937	3		0.845197	0.973932	0.167653	0.847929	0.507252	0.987665	0.998176	0.140223	0.987666	0.500051	0.985649	0.998131	0.131428	0.985652	0.500061	0.809331	0.970338	0.167653	0.813637	0.50937
ATP3	P38077	306533	0.158312	0.0136189	3	270595	0.139471	0.0220684	3	312803	0.158638	0.0117735	3	297077	0.151021	0.010165	3		0.289228	0.880987	0.0860259	0.698272	0.84354	0.274933	1.13743	0.15823	0.474939	0.683317	0.445019	0.951981	0.0742158	0.562688	0.61186	0.501791	0.953943	0.0860259	0.581209	0.579572
MNN11	P46985	161338	1.02661		1	158358	1.00444		1	140512	0.878226		1	168819	1.05363		1			0.978397					0.874348					1.19972					1.02632
TMA108	P40462	211782	0.752123	0.026767	3	211860	0.751007	0.0510835	3	232160	0.807291	0.0118199	3	239303	0.830042	0.0960588	3		0.975359	0.998517	0.0355886	0.975391	0.500525	0.191701	1.07494	0.0680199	0.464502	0.760424	0.722315	1.02818	0.0146415	0.979773	0.947675	0.293177	1.1036	0.0355886	0.987132	0.997255
HEM15	P16622	546872	0.810078	0.0815437	3	582895	0.865895	0.0723863	3	707985	1.03159	0.04039	3	734809	1.07244	0.102256	3		0.42602	1.0689	0.100662	0.557632	0.623413	0.0378817	1.19136	0.0835971	0.491937	0.979652	0.571908	1.0396	0.0391531	0.778789	0.730936	0.0275352	1.32388	0.100662	0.696521	0.999148
	Q12501				0				0				0				0
CBR1	P38626	587238	0.967396	0.120258	3	576171	0.946755	0.116938	3	586768	0.940735	0.0112152	3	601854	0.970544	0.0452024	3		0.841649	0.978663	0.124311	0.845046	0.508823	0.937235	0.993642	0.123515	0.937359	0.5008	0.372144	1.03169	0.0119218	0.985324	0.993413	0.969245	1.00325	0.124311	0.969261	0.500207
DLD2	P46681	94865.7	0.498619	0.119712	3	87862.5	0.465245	0.0757361	3	86910.8	0.454103	0.0808582	3	85104.1	0.445942	0.0978951	3		0.707721	0.933067	0.240086	0.723237	0.522945	0.870206	0.976051	0.162788	0.87227	0.506497	0.916911	0.98203	0.178062	0.91754	0.503068	0.588089	0.894355	0.240086	0.637	0.555235
FAA4	P47912	176345	1.46639	0.200742	3	182846	1.52928	0.121336	3	193259	1.60797	0.191757	3	184115	1.53226	0.158026	3		0.671398	1.04289	0.136896	0.69288	0.5288	0.585972	1.05146	0.0793421	0.685281	0.612333	0.626572	0.952918	0.119254	0.663634	0.544963	0.679458	1.04493	0.136896	0.702474	0.531513
	Q12472				0				0				0				0
	Q12491				0				0				0				0
SOL3	P38858	220517	1.05632	0.0728425	3	212237	1.02427	0.0624377	3	211732	1.06281	0.237998	3	232337	1.15584	0.217738	3		0.594526	0.969657	0.0689585	0.642886	0.555233	0.808873	1.03762	0.0609582	0.855243	0.602884	0.643818	1.08754	0.223934	0.678867	0.544118	0.51849	1.09421	0.0689585	0.847971	0.838941
	Q03494				0				0				0				0
	P0C2J3				0				0				0				0
	P0CX63				0				0				0				0
	P25384				0				0				0				0
	P0CX64				0				0				0				0
NPL3	Q01560	505269	1.07187	0.121773	3	477926	1.00377	0.116265	3	441092	0.925622	0.0691832	3	472361	0.98863	0.053722	3		0.522294	0.936473	0.113609	0.60623	0.586145	0.385454	0.922143	0.115828	0.515265	0.619582	0.284625	1.06807	0.0747424	0.502488	0.697416	0.364455	0.922346	0.113609	0.498782	0.62311
	Q12337				0				0				0				0
SSH1	P38353	90382.3	0.855773	0.102749	3	94859.9	0.831777	0.0594011	3	108574	1.02074	0.162377	3	103549	0.939081	0.132943	3		0.747966	0.971959	0.120065	0.757597	0.516213	0.171726	1.22718	0.0714147	0.977505	0.999015	0.53864	0.920003	0.159079	0.606304	0.570897	0.441743	1.09735	0.120065	0.615561	0.664132
SSO2	P39926	278896	1.27816	0.195011	3	234568	1.03998	0.243128	3	235839	1.03809	0.120488	3	264991	1.20278	0.147459	3		0.259284	0.813656	0.152572	0.601827	0.797653	0.991134	0.99818	0.233781	0.991135	0.500018	0.211229	1.15866	0.116068	0.602367	0.839141	0.623636	0.941031	0.152572	0.659445	0.543173
PAA1	Q12447	480771	0.760214	0.079476	3	524519	0.826207	0.0889168	3	549979	0.853429	0.0642127	3	570817	0.878528	0.0812077	3		0.392745	1.08681	0.104544	0.579093	0.670605	0.69149	1.03295	0.107621	0.710978	0.527538	0.697206	1.02941	0.0752408	0.727844	0.544111	0.14568	1.15563	0.104544	0.54838	0.869875
YPT7	P32939	302953	0.780645	0.045351	3	306812	0.789377	0.0758782	3	319789	0.812046	0.0399443	3	315704	0.804569	0.0121768	3		0.874201	1.01119	0.0580943	0.877611	0.511079	0.677887	1.02872	0.0961241	0.69716	0.526258	0.78168	0.990793	0.0491897	0.787143	0.510476	0.460374	1.03065	0.0580943	0.540726	0.577443
TCP1	P12612	368109	0.946418	0.0710531	3	354279	0.900419	0.117151	3	367336	0.923726	0.0804138	3	366317	0.923216	0.116486	3		0.59831	0.951397	0.0750758	0.69511	0.611971	0.792148	1.02589	0.130107	0.798034	0.511819	0.995351	0.999447	0.0870537	0.995351	0.500012	0.785889	0.975484	0.0750758	0.801803	0.53121
ERO1	Q03103	185561	1.40146	0.200747	3	166665	1.26776	0.225835	3	182717	1.36788	0.235592	3	187669	1.40285	0.283368	3		0.486706	0.904597	0.143241	0.606084	0.617682	0.623328	1.07898	0.178137	0.669754	0.556025	0.877671	1.02556	0.172231	0.879654	0.506613	0.994831	1.00099	0.143241	0.994831	0.500015
GLC7	P32598	301059	0.747422	0.137218	3	331801	0.817503	0.132428	3	360513	0.858748	0.0852993	3	334883	0.815731	0.154277	3		0.559083	1.09376	0.183588	0.626698	0.572957	0.677464	1.05045	0.161991	0.698379	0.528473	0.700012	0.949907	0.0993298	0.748886	0.571271	0.597694	1.09139	0.183588	0.658182	0.569579
GCV1	P48015	1.03262e+06	0.675172	0.0313931	3	1.08787e+06	0.708822	0.0319127	3	1.05905e+06	0.683074	0.0188381	3	1.0792e+06	0.695888	0.0210656	3		0.262856	1.04984	0.0464964	0.54391	0.750769	0.309244	0.963675	0.0450221	0.488147	0.662824	0.476676	1.01876	0.0275783	0.601763	0.622069	0.403447	1.03068	0.0464964	0.528252	0.615786
YKL033W-A	Q86ZR7	405198	0.833375	0.0361111	3	453613	0.932306	0.0627075	3	444079	0.895528	0.0157235	3	444803	0.898935	0.0103997	3		0.0933801	1.11871	0.0433311	0.849614	0.99499	0.418268	0.960552	0.0672606	0.518525	0.593913	0.772154	1.0038	0.0175579	0.779736	0.513989	0.0781268	1.07867	0.0433311	0.510112	0.932775
HSP10	P38910	800251	0.644712	0.0352326	3	749130	0.60189	0.0288934	3	821104	0.650934	0.0487434	3	873337	0.692562	0.0178831	3		0.181615	0.933579	0.0546485	0.496455	0.795867	0.223936	1.08148	0.0480045	0.745172	0.913334	0.27459	1.06395	0.0748823	0.468847	0.678474	0.127884	1.07422	0.0546485	0.460018	0.83677
PRD1	P25375	430429	0.776251	0.0866058	3	439471	0.78826	0.0429269	3	470761	0.831293	0.0461204	3	460670	0.817534	0.0678022	3		0.843745	1.01547	0.111569	0.845941	0.505776	0.302632	1.05459	0.0544579	0.559001	0.727991	0.787614	0.983448	0.0554803	0.800882	0.526188	0.552998	1.05318	0.111569	0.613051	0.564181
SEC7	P11075	59175.1	1.00388	0.146378	3	50502.1	0.824733	0.1226	3	57399.3	0.94711	0.250813	3	55819.6	0.942044	0.191132	3		0.181643	0.821543	0.145811	0.500022	0.798418	0.504571	1.14838	0.148654	0.729804	0.726566	0.979224	0.994651	0.264819	0.97923	0.500123	0.680878	0.9384	0.145811	0.717975	0.55114
ERG3	P32353	326203	1.35768	0.0783736	3	357664	1.48269	0.0613298	3	401126	1.64171	0.0614763	3	410861	1.69018	0.128867	3		0.0991438	1.09207	0.0577261	0.487506	0.893493	0.0337967	1.10725	0.0413639	0.562967	0.991865	0.599667	1.02952	0.0374465	0.73416	0.656763	0.0266699	1.2449	0.0577261	0.897221	0.999993
YKR018C	P36114	276023	0.721763	0.0321827	3	297454	0.774867	0.0238738	3	332904	0.855342	0.0204218	3	320395	0.833406	0.129874	3		0.0889339	1.07358	0.044589	0.480556	0.904513	0.0119865	1.10386	0.0308101	0.52093	0.999547	0.798646	0.974354	0.0238756	0.913005	0.7515	0.272306	1.15468	0.044589	0.997215	0.999703
HHT1	P61830	3.58403e+06	1.00549	0.0503369	3	3.517e+06	0.981933	0.0825601	3	3.1184e+06	0.862467	0.0236741	3	3.12504e+06	0.863231	0.0483254	3		0.699031	0.976574	0.0500622	0.741738	0.562002	0.119868	0.878336	0.0840791	0.47871	0.859795	0.981978	1.00089	0.0274493	0.981992	0.500314	0.0242733	0.85852	0.0500622	0.549226	0.996284
NOP7	P53261	272845	1.16983	0.123897	3	236513	1.01423	0.103768	3	199893	0.886237	0.0177528	3	206831	0.906904	0.0996208	3		0.172917	0.866992	0.10591	0.499606	0.807911	0.162753	0.873803	0.102312	0.473696	0.801279	0.755544	1.02332	0.0200317	0.90743	0.780135	0.0482267	0.775247	0.10591	0.496565	0.96797
GCV2	P49095	787567	0.762183	0.0283476	3	835069	0.806881	0.043756	3	820146	0.785474	0.0826472	3	823274	0.788438	0.0680048	3		0.223151	1.05864	0.0371927	0.700621	0.88966	0.717949	0.97347	0.0542285	0.761753	0.567366	0.964128	1.00377	0.105219	0.964162	0.500388	0.585607	1.03445	0.0371927	0.763148	0.702578
STO1	P34160	429301	0.827814	0.0658628	3	406510	0.781804	0.0699572	3	418712	0.800625	0.121495	3	434601	0.83001	0.0889336	3		0.453661	0.94442	0.0795623	0.587387	0.627827	0.830236	1.02407	0.0894818	0.839019	0.521403	0.753803	1.0367	0.151751	0.763901	0.517368	0.974356	1.00265	0.0795623	0.974378	0.500336
CPR6	P53691	833574	0.769677	0.10617	3	778517	0.714738	0.110797	3	809265	0.732429	0.0669216	3	790081	0.716026	0.0418805	3		0.568826	0.928621	0.13794	0.637051	0.574744	0.826862	1.02475	0.155017	0.830069	0.507645	0.740397	0.977604	0.0913695	0.75127	0.51783	0.483213	0.930294	0.13794	0.555971	0.57154
OSH6	Q02201	311735	0.570932	0.0350313	3	328154	0.601242	0.0295763	3	396253	0.722447	0.0700907	3	406489	0.733153	0.0210762	3		0.317702	1.05309	0.0613581	0.519616	0.682202	0.0792944	1.20159	0.049192	0.983979	0.999985	0.820417	1.01482	0.0970184	0.823457	0.506999	0.00470687	1.28413	0.0613581	0.576621	0.999999
TUM1	Q08686	222034	0.61797	0.0380476	3	253545	0.706403	0.0132435	3	262428	0.725225	0.0896941	3	264699	0.732307	0.0581771	3		0.0443344	1.1431	0.0615687	0.544945	0.981591	0.752302	1.02665	0.0187478	0.941651	0.853338	0.91505	1.00977	0.123678	0.915444	0.50188	0.0553395	1.18502	0.0615687	0.806057	0.998059
FKS1	P38631	528904	0.862815	0.0728543	3	568368	0.923797	0.0738877	3	521764	0.822228	0.14352	3	506990	0.780288	0.185899	3		0.366284	1.07068	0.084438	0.556866	0.672828	0.355726	0.890052	0.0799826	0.752367	0.841203	0.773467	0.948992	0.17455	0.786998	0.525152	0.532929	0.904352	0.084438	0.790573	0.770288
KGD2	P19262	306858	0.447207	0.0643633	3	284424	0.408842	0.0537789	3	286836	0.408217	0.0402239	3	304389	0.437822	0.0810329	3		0.473847	0.914211	0.143923	0.573107	0.596688	0.987972	0.998472	0.13154	0.987974	0.500041	0.611358	1.07252	0.0985356	0.728773	0.639744	0.883162	0.979014	0.143923	0.884992	0.506383
LAT1	P12695	1.41691e+06	0.646546	0.0266347	3	1.3632e+06	0.620615	0.0312379	3	1.53817e+06	0.688569	0.0121634	3	1.61858e+06	0.727961	0.042614	3		0.336796	0.959892	0.0411953	0.581849	0.7184	0.049165	1.1095	0.0503338	0.520347	0.97218	0.246422	1.05721	0.0176647	0.992194	0.999218	0.0593385	1.12592	0.0411953	0.832318	0.998402
HTS1	P07263	822108	0.884867	0.0137749	3	872666	0.941265	0.0522002	3	859231	0.915168	0.0399469	3	886922	0.940162	0.00343272	3		0.196494	1.06374	0.0155672	0.998996	0.999985	0.531879	0.972274	0.0554575	0.599418	0.570132	0.391757	1.02731	0.0436498	0.505711	0.605424	0.0155957	1.06249	0.0155672	0.749996	0.999977
MGE1	P38523	391010	1.33455	0.115844	3	317959	1.07305	0.0782693	3	322527	1.09832	0.0973111	3	339695	1.17151	0.135195	3		0.038236	0.804058	0.0868043	0.483561	0.977755	0.744492	1.02354	0.0729408	0.762791	0.530515	0.492965	1.06665	0.0886003	0.639094	0.644967	0.189568	0.877837	0.0868043	0.588329	0.849768
RPL34A	P87262	3.61845e+06	1.68718	0.0532192	3	2.83644e+06	1.31977	0.103714	3	2.57341e+06	1.17368	0.0887876	3	2.71297e+06	1.24976	0.238719	3		0.012237	0.782233	0.0315432	0.989125	1	0.139152	0.889307	0.0785852	0.503086	0.850088	0.646473	1.06482	0.0756488	0.785294	0.679417	0.0801418	0.740736	0.0315432	1	1
RPL34B	P40525	3.61845e+06	1.68718	0.0532192	3	2.83644e+06	1.31977	0.103714	3	2.57341e+06	1.17368	0.0887876	3	2.71297e+06	1.24976	0.238719	3		0.012237	0.782233	0.0315432	0.989125	1	0.139152	0.889307	0.0785852	0.503086	0.850088	0.646473	1.06482	0.0756488	0.785294	0.679417	0.0801418	0.740736	0.0315432	1	1
RFA1	P22336	228400	0.723113	0.0651237	3	232375	0.737852	0.0870752	3	256628	0.787303	0.0610144	3	251405	0.780934	0.105532	3		0.826786	1.02038	0.0900603	0.83317	0.51524	0.470539	1.06702	0.118012	0.561744	0.588605	0.933258	0.99191	0.0774981	0.933799	0.503282	0.473022	1.07996	0.0900603	0.668658	0.689763
RBL2	P48606				0				0				0				0
SEC63	P14906	283161	0.794889	0.0739042	3	297925	0.837244	0.0930079	3	317861	0.869507	0.0886019	3	311367	0.872884	0.151445	3		0.571899	1.05328	0.0929743	0.653619	0.59008	0.686043	1.03853	0.111088	0.711205	0.535075	0.975363	1.00388	0.101899	0.97539	0.500439	0.483186	1.09812	0.0929743	0.733785	0.745384
UTP4	Q06679	183776	1.21121	0.0222894	2	177526	1.17746	0.0456689	2	195559	1.17753	0.181541	2	184829	1.05895	0.298019	2		0.477093	0.972133	0.0184025	0.865968	0.875844	0.999662	1.00006	0.038786	0.999662	0.500001	0.686802	0.899298	0.154171	0.76713	0.613736	0.601428	0.874289	0.0184025	1	1
BLM10	P43583	58051.4	0.784285	0.0795504	2	67914.3	0.922162	0.0410783	2	66648.5	0.895496	0.0179848	2	62318.1	0.856771	0.0954015	2		0.202323	1.1758	0.101431	0.732067	0.919609	0.521678	0.971083	0.0445456	0.631312	0.612511	0.667918	0.956756	0.0200836	0.986373	0.970486	0.498399	1.09242	0.101431	0.696355	0.697567
RPS28B	P0C0X0	1.52847e+06	2.8506	0.419545	3	1.01498e+06	1.88795	0.379142	3	943422	1.69456	0.121424	3	976891	1.76772	0.309935	3		0.0425601	0.662298	0.147178	0.52401	0.979962	0.475486	0.897569	0.200822	0.550037	0.572782	0.732377	1.04317	0.0716551	0.793163	0.598565	0.0262681	0.620122	0.147178	0.493359	0.99155
RPS28A	Q3E7X9	1.52847e+06	2.8506	0.419545	3	1.01498e+06	1.88795	0.379142	3	943422	1.69456	0.121424	3	976891	1.76772	0.309935	3		0.0425601	0.662298	0.147178	0.52401	0.979962	0.475486	0.897569	0.200822	0.550037	0.572782	0.732377	1.04317	0.0716551	0.793163	0.598565	0.0262681	0.620122	0.147178	0.493359	0.99155
GLR1	P41921	235562	0.418026	0.0434199	2	236753	0.418982	0.0349694	2	269984	0.472703	0.000822229	2	281033	0.489832	0.0855287	2		0.982959	1.00228	0.103869	0.982965	0.500146	0.27447	1.12822	0.0834629	0.740478	0.880817	0.824294	1.03624	0.00173942	1	1	0.431897	1.17177	0.103869	0.87886	0.905218
ARO3	P14843	207497	0.538068	0.112862	3	200794	0.514994	0.0920356	3	209850	0.531403	0.0800291	3	210330	0.533141	0.0733203	3		0.79787	0.957118	0.209754	0.803921	0.512472	0.827393	1.03186	0.178712	0.83137	0.509513	0.979209	1.00327	0.1506	0.979216	0.500143	0.952958	0.990843	0.209754	0.953025	0.500575
MCK1	P21965	365431	0.703167	0.0408708	3	367910	0.705583	0.0613003	3	384287	0.724469	0.0194774	3	382678	0.724916	0.0413856	3		0.957803	1.00344	0.0581239	0.957914	0.501055	0.654019	1.02677	0.0868789	0.675709	0.527879	0.987628	1.00062	0.0268851	0.987633	0.500159	0.552514	1.03093	0.0581239	0.626133	0.57869
HSP78	P33416	477737	0.588468	0.0256753	3	526020	0.645995	0.0139538	3	593176	0.716168	0.0418941	3	622449	0.755265	0.0537691	3		0.0403703	1.09776	0.0436307	0.491809	0.9767	0.0889372	1.10863	0.0216005	0.999036	1	0.379829	1.05459	0.0584976	0.606406	0.704932	0.0185779	1.28344	0.0436307	0.993487	1
ARO2	P28777	363576	0.696347	0.0341467	3	360171	0.682358	0.0441732	3	384771	0.725325	0.0733757	3	374331	0.710513	0.0973214	3		0.68804	0.979911	0.0490368	0.722385	0.54824	0.443794	1.06297	0.0647361	0.675483	0.718094	0.844316	0.97958	0.101163	0.848918	0.512162	0.830183	1.02034	0.0490368	0.850334	0.549409
CRM1	P30822	177831	0.752843	0.0297676	3	194601	0.832735	0.108295	3	239758	1.00042	0.0849775	3	233794	0.967622	0.0157544	3		0.328925	1.10612	0.0395403	0.981584	0.993957	0.106407	1.20137	0.130047	0.487731	0.883525	0.574661	0.967213	0.0849415	0.6137	0.543066	0.00149877	1.28529	0.0395403	0.72036	1
TOM70	P07213	361213	0.62544	0.0389245	3	364371	0.633898	0.0286848	3	406675	0.69395	0.00743756	3	387433	0.664455	0.0293509	3		0.778259	1.01352	0.0622354	0.785695	0.514066	0.0602638	1.09473	0.0452514	0.544695	0.965503	0.219304	0.957498	0.0107177	0.998948	0.999971	0.243004	1.06238	0.0622354	0.491582	0.727943
SEC26	P41810	198561	0.6388	0.241612	3	194187	0.630807	0.266612	3	217760	0.696133	0.281938	3	213948	0.701216	0.309893	3		0.971166	0.987487	0.378228	0.97119	0.500331	0.785138	1.10356	0.422652	0.794279	0.517817	0.984251	1.0073	0.405005	0.984254	0.500098	0.797622	1.09771	0.378228	0.807207	0.519765
QNS1	P38795	214562	0.706307	0.103109	3	233850	0.764308	0.0999553	3	267277	0.856938	0.102827	3	240799	0.772721	0.105643	3		0.522781	1.08212	0.145983	0.607579	0.587085	0.325919	1.12119	0.130779	0.552346	0.702754	0.378496	0.901724	0.119993	0.561614	0.66685	0.479388	1.09403	0.145983	0.592774	0.610977
SPT5	P27692	189081	0.866319	0.129072	3	202392	0.925274	0.14108	3	226368	1.00339	0.102792	3	217250	0.959152	0.0707684	3		0.621835	1.06805	0.148989	0.671066	0.559253	0.48531	1.08443	0.152474	0.571224	0.584624	0.576364	0.955909	0.102444	0.624214	0.552973	0.352158	1.10716	0.148989	0.49931	0.634375
ARX1	Q03862	156423	1.21105	0.104053	3	143536	1.11649	0.0735523	3	137639	1.04897	0.0733676	3	134577	1.01641	0.0840999	3		0.275144	0.92192	0.0859193	0.491156	0.696751	0.323269	0.939526	0.0658781	0.546183	0.699829	0.640307	0.968954	0.0699423	0.685191	0.55615	0.0680863	0.839277	0.0859193	0.494853	0.940648
UTP10	P42945	298037	0.946553	0.123298	3	290783	0.924212	0.0667593	3	291988	0.928306	0.130664	3	301769	0.94383	0.0133641	3		0.800048	0.976397	0.13026	0.804768	0.509823	0.964515	1.00443	0.0722337	0.964614	0.501135	0.856394	1.01672	0.140756	0.857883	0.504247	0.973048	0.997123	0.13026	0.973058	0.500147
RPO21	P04050	118838	1.12461	0.00311966	2	118446	1.11409	0.0134388	2	114705	1.01066	0.205248	2	118664	1.12054	0.0361099	2		0.462028	0.990648	0.00277401	0.999383	0.999548	0.605664	0.907168	0.0120626	1	1	0.586138	1.10872	0.203082	0.656669	0.579559	0.89959	0.996386	0.00277401	0.971612	0.821436
ENT3	P47160	326565	0.867021	0.0722986	3	331217	0.868015	0.023204	3	369513	0.969305	0.123953	3	369832	0.977853	0.149925	3		0.983655	1.00115	0.0833874	0.983657	0.500057	0.29114	1.11669	0.0267322	0.999936	0.999996	0.943106	1.00882	0.127878	0.943308	0.501435	0.335383	1.12783	0.0833874	0.790211	0.880087
RPA135	P22138	554370	1.00196	0.259915	3	555418	0.97223	0.126289	3	526651	0.915953	0.155586	3	515396	0.895465	0.136551	3		0.870287	0.970324	0.259406	0.871539	0.503939	0.65313	0.942115	0.129896	0.697048	0.556565	0.872349	0.977632	0.169862	0.873979	0.505212	0.57405	0.89371	0.259406	0.617821	0.548258
YCK2	P23292	87582.7	0.712544	0.104472	2	90246.5	0.732272	0.105783	2	101420	0.819239	0.01141	2	109040	0.870002	0.134629	2		0.868463	1.02769	0.146618	0.87189	0.51066	0.450639	1.11876	0.144459	0.627188	0.667876	0.688066	1.06196	0.0139276	1	0.999998	0.328099	1.22098	0.146618	0.776316	0.874206
MKT1	P40850	291584	0.682814	0.0618486	3	319981	0.757389	0.105604	3	350295	0.811029	0.11086	3	343741	0.791412	0.0955	3		0.363736	1.10922	0.090579	0.69735	0.792943	0.576804	1.07082	0.139431	0.641895	0.572224	0.828008	0.975812	0.13669	0.831913	0.509373	0.185425	1.15905	0.090579	0.717854	0.923407
EIS1	Q05050	135850	0.524846	0.0450542	2	129515	0.503629	0.0582959	2	157901	0.596464	0.0416619	2	170302	0.641935	0.0357263	2		0.725466	0.959575	0.0858428	0.765336	0.562743	0.221431	1.18433	0.115752	0.704427	0.892963	0.364376	1.07624	0.0698481	0.654078	0.757095	0.108484	1.22309	0.0858428	0.846008	0.992018
TIF4632	P39936	132201	0.816231	0.0818796	2	165301	1.01474	0.134143	2	175002	1.0598	0.131487	2	163975	1.01586	0.122477	2		0.241459	1.24321	0.100314	0.934857	0.986277	0.766773	1.0444	0.132194	0.784955	0.532956	0.762643	0.958544	0.124068	0.780938	0.532629	0.213588	1.24458	0.100314	0.922212	0.986829
SRP1	Q02821	517411	0.904549	0.0410852	3	513949	0.904772	0.0687895	3	551607	0.942676	0.070318	3	576774	0.985138	0.0999029	3		0.996431	1.00025	0.0454206	0.996431	0.500009	0.541065	1.04189	0.0760297	0.620798	0.58387	0.583088	1.04504	0.0745941	0.671129	0.598962	0.297179	1.08909	0.0454206	0.88155	0.95207
EFM1	P38732	127286	0.595564	0.121111	2	144106	0.669849	0.0973081	2	160116	0.735862	0.146457	2	147280	0.67242	0.0028365	2		0.571428	1.12473	0.203354	0.663729	0.601761	0.655392	1.09855	0.145269	0.748306	0.621508	0.650083	0.913786	0.199028	0.692028	0.553622	0.534329	1.12905	0.203354	0.637937	0.608097
RPN12	P32496	671105	0.995822	0.060425	3	650016	0.953659	0.0900382	3	615577	0.898563	0.05689	3	628445	0.931348	0.0189533	3		0.542497	0.95766	0.0606786	0.663273	0.627576	0.429501	0.942227	0.0944135	0.537096	0.601331	0.42776	1.03649	0.0633122	0.524365	0.590981	0.198936	0.935255	0.0606786	0.460556	0.749183
HXK1	P04806	1.52488e+06	0.750403	0.0693373	3	1.60864e+06	0.78458	0.033492	3	4.71812e+06	2.30639	0.38705	3	4.89903e+06	2.38944	0.294685	3		0.500048	1.04554	0.0924001	0.568356	0.568311	0.0202424	2.93965	0.0426878	1	1	0.783174	1.03601	0.167816	0.790278	0.513719	0.00790598	3.1842	0.0924001	1	1
ERG4	P25340	336978	0.639801	0.00302977	3	407763	0.768246	0.0779832	3	438491	0.818375	0.042778	3	442588	0.829631	0.0525708	3		0.103823	1.20076	0.00473548	1	1	0.398789	1.06525	0.101508	0.51812	0.610582	0.788467	1.01375	0.0522719	0.798821	0.52049	0.024307	1.2967	0.00473548	1	1
HES1	P35843	407288	1.83867	0.064129	3	438194	1.98037	0.221605	3	499616	2.2166	0.134196	3	493292	2.18387	0.157231	3		0.384994	1.07706	0.0348779	0.955202	0.974631	0.204318	1.11929	0.111901	0.467648	0.748863	0.797749	0.985231	0.0605414	0.806314	0.517665	0.0473047	1.18774	0.0348779	0.996473	1
OSH7	P38755				0				0				0				0
SOD1	P00445	1.33306e+06	0.288971	0.0121511	3	1.179e+06	0.254714	0.0240192	3	1.187e+06	0.253053	0.0201058	3	1.27151e+06	0.270435	0.045898	3		0.115897	0.881453	0.0420497	0.901354	0.996194	0.93135	0.993477	0.0942989	0.931595	0.501444	0.593972	1.06869	0.0794531	0.751348	0.681986	0.561071	0.935857	0.0420497	0.901226	0.878378
PAN5	P38787	146077	0.874621	0.184186	3	150323	0.883499	0.174761	3	164499	0.949954	0.199655	3	156157	0.9299	0.233378	3		0.954619	1.01015	0.210589	0.954698	0.500702	0.687179	1.07522	0.197806	0.717075	0.541849	0.915529	0.97889	0.210174	0.916162	0.503039	0.764371	1.0632	0.210589	0.779145	0.526494
CLC1	P17891	207884	0.819357	0.0332222	3	195997	0.77348	0.0833189	3	225309	0.867971	0.0979098	3	249501	0.972599	0.05074	3		0.449404	0.944008	0.0405467	0.816155	0.842867	0.273596	1.12216	0.10772	0.581869	0.77071	0.198797	1.12054	0.112803	0.46102	0.749706	0.0164626	1.18703	0.0405467	0.869287	0.999999
BCP1	Q06338	101200	1.34984	0.0831621	3	79423.7	1.05432	0.0598025	3	79080.6	1.0183	0.0747885	3	82122.7	1.05857	0.0636511	3		0.00962604	0.781071	0.0616087	0.511965	0.999795	0.551796	0.96583	0.0567211	0.643974	0.598541	0.517704	1.03955	0.0734446	0.596509	0.580415	0.0100578	0.784216	0.0616087	0.510131	0.999743
APT1	P49435	490124	0.949579	0.0120135	3	489506	0.946717	0.0120581	3	486239	0.92622	0.033033	3	493837	0.946998	0.0635597	3		0.785371	0.996986	0.0126513	0.794012	0.516857	0.399506	0.978349	0.0127368	0.874793	0.913771	0.649861	1.02243	0.0356643	0.732506	0.60642	0.950823	0.997282	0.0126513	0.952493	0.513751
UBP3	Q01477	129014	0.833919	0.0533153	3	138833	0.890957	0.107578	3	148387	0.935142	0.0689794	3	147075	0.937219	0.0905578	3		0.47229	1.0684	0.0639334	0.731009	0.750097	0.586778	1.04959	0.120744	0.629829	0.548477	0.976401	1.00222	0.0737636	0.976417	0.500274	0.180446	1.12387	0.0639334	0.772742	0.949236
ECM33	P38248	1.99884e+06	1.15733	0.0406338	3	1.79431e+06	1.03611	0.0302987	3	1.64335e+06	0.93614	0.0386836	3	1.76425e+06	1.01087	0.113327	3		0.016848	0.895259	0.0351101	0.500883	0.997894	0.0267015	0.903517	0.0292428	0.710647	0.99939	0.374188	1.07983	0.0413225	0.912074	0.948551	0.143401	0.873455	0.0351101	0.988084	0.999837
DBP2	P24783	156724	1.68487	0.260383	3	129820	1.38691	0.164263	3	112046	1.17066	0.0408309	3	123752	1.28941	0.0640822	3		0.182065	0.823155	0.154541	0.467709	0.773937	0.14331	0.844074	0.118438	0.473396	0.825324	0.064135	1.10144	0.0348787	0.814047	0.997229	0.111804	0.765284	0.154541	0.489017	0.876875
BAT2	P47176	73193.8	0.542375		1	50258.1	0.370903		1	75944.8	0.55298		1	85996.6	0.631507		1			0.683849					1.4909					1.14201					1.16434
THR1	P17423	484974	0.77047	0.0849524	3	513018	0.810825	0.0631261	3	547018	0.854496	0.0476603	3	514973	0.807072	0.0716159	3		0.547901	1.05238	0.11026	0.608007	0.563768	0.396834	1.05386	0.0778542	0.532895	0.625702	0.401146	0.9445	0.0557758	0.648775	0.72553	0.599644	1.04751	0.11026	0.645701	0.553079
WWM1	P43582	487885	1.49428	0.106275	3	483325	1.47134	0.10348	3	483292	1.46734	0.0553305	3	507460	1.53184	0.0956972	3		0.802042	0.984647	0.0711212	0.808646	0.513885	0.956487	0.997276	0.0703306	0.956536	0.500453	0.382331	1.04396	0.0377081	0.6976	0.780637	0.673087	1.02513	0.0711212	0.700051	0.536346
EUG1	P32474	330121	0.896865	0.386803	3	326002	0.85219	0.312898	3	353068	0.928852	0.367083	3	348633	0.902977	0.322983	3		0.884247	0.950187	0.431284	0.885388	0.504015	0.797055	1.08996	0.36717	0.805721	0.517815	0.931443	0.972143	0.395201	0.931697	0.501499	0.984276	1.00681	0.431284	0.984279	0.500075
UTP22	P53254	267537	0.76512	0.059035	3	284089	0.814536	0.0646267	3	293002	0.83461	0.0998969	3	290240	0.827992	0.110758	3		0.383942	1.06459	0.0771579	0.573486	0.672833	0.786942	1.02464	0.0793418	0.801327	0.528324	0.942467	0.99207	0.119693	0.942656	0.501324	0.448442	1.08217	0.0771579	0.712051	0.748525
KAP95	Q06142	378758	0.698464	0.0896881	3	406570	0.748022	0.0844021	3	424220	0.768371	0.0609783	3	416311	0.754029	0.0146906	3		0.524337	1.07095	0.128408	0.606268	0.584299	0.753601	1.0272	0.112834	0.763644	0.51726	0.72678	0.981335	0.0793605	0.737273	0.51644	0.395763	1.07955	0.128408	0.507555	0.603591
LSB3	P43603	572993	0.811262	0.0281536	3	553606	0.780801	0.0268271	3	598538	0.833201	0.0201225	3	607772	0.849632	0.0227177	3		0.246539	0.962452	0.0347034	0.528825	0.754038	0.0582794	1.06711	0.0343584	0.484996	0.951108	0.402191	1.01972	0.0241509	0.582594	0.666027	0.143267	1.0473	0.0347034	0.492262	0.838047
PUP2	P32379	141264	1.2692	0.277351	2	116798	1.05296	0.248865	2	118314	0.980151	0.0317935	2	111336	0.956359	0.137317	2		0.498963	0.829628	0.218524	0.653044	0.653894	0.750347	0.93085	0.236347	0.765169	0.525212	0.847834	0.975726	0.0324373	0.899294	0.643711	0.329371	0.753514	0.218524	0.63653	0.768767
GAR1	P28007	688303	1.59752	0.2288	3	557735	1.28469	0.129652	3	495417	1.11206	0.0259511	3	484033	1.09055	0.0223784	3		0.12671	0.80418	0.143222	0.46127	0.839228	0.142711	0.865626	0.100921	0.478379	0.829487	0.339225	0.980655	0.023336	0.527379	0.670154	0.0603773	0.682652	0.143222	0.588922	0.975058
EXG1	P23776	1.05977e+06	1.32423	0.133594	3	946881	1.18072	0.162464	3	909485	1.1134	0.0759905	3	883774	1.07963	0.0308087	3		0.305005	0.891624	0.100884	0.590765	0.751537	0.564461	0.942988	0.137598	0.609842	0.54929	0.533433	0.969666	0.0682506	0.587556	0.556287	0.0798709	0.815287	0.100884	0.521809	0.935056
SDS24	P38314	70532.2	0.599254	0.0413447	2	73576.8	0.624901	0.00542931	2	115625	0.967706	0.00126082	2	104699	0.87498	0.117336	2		0.540325	1.0428	0.0689935	0.639032	0.60382	0.00464016	1.54858	0.00868827	1	1	0.464667	0.90418	0.0013029	1	1	0.155809	1.46012	0.0689935	1	1
PRE6	P40303	377504	0.834385	0.0632888	3	366484	0.807742	0.0902847	3	401695	0.871598	0.106622	3	410620	0.89239	0.0479931	3		0.699409	0.968069	0.0758509	0.73443	0.550798	0.473999	1.07905	0.111774	0.608182	0.630573	0.779706	1.02386	0.122329	0.785679	0.51136	0.279184	1.06952	0.0758509	0.498785	0.699346
YKT6	P36015	380313	0.977202	0.111026	3	393345	1.01233	0.0907349	3	402252	1.01616	0.107791	3	402062	1.00781	0.151613	3		0.693998	1.03594	0.113616	0.71462	0.529351	0.964692	1.00379	0.08963	0.96474	0.50054	0.942131	0.991781	0.106076	0.942391	0.501811	0.793039	1.03132	0.113616	0.804151	0.522452
EGD1	Q02642	1.43008e+06	3.15175	0.298937	3	895496	1.94026	0.408633	3	792188	1.73053	0.0896115	3	828714	1.83119	0.204754	3		0.017146	0.615613	0.0948477	0.780258	0.999981	0.469765	0.891908	0.210607	0.545555	0.573622	0.49717	1.05816	0.0517826	0.765447	0.767267	0.00482147	0.581006	0.0948477	0.536723	0.999997
GCY1	P14065	67193.7	0.458844	0.0688758	2	78221.7	0.532136	0.0673322	2	104993	0.705994	0.141785	2	109523	0.729426	0.00813011	2		0.394499	1.15973	0.150107	0.669346	0.748243	0.303178	1.32672	0.126532	0.970971	0.991577	0.853877	1.03319	0.20083	0.856793	0.508185	0.109383	1.5897	0.150107	0.989453	0.999965
CCT3	P39077	380413	1.11295	0.0941847	3	382295	1.10988	0.0658005	3	368620	1.0535	0.0508092	3	360063	1.02984	0.0540794	3		0.965609	0.997246	0.0846264	0.965637	0.50032	0.309143	0.949203	0.059286	0.507417	0.679403	0.610212	0.977537	0.0482288	0.662449	0.561459	0.271983	0.925326	0.0846264	0.477089	0.687938
MYO2	P19524	172407	0.508327	0.175978	2	189384	0.556076	0.195123	2	202360	0.582251	0.255528	2	202505	0.588101	0.226216	2		0.821427	1.09394	0.346192	0.830798	0.521762	0.919496	1.04707	0.350892	0.92057	0.505408	0.98289	1.01005	0.438862	0.982897	0.500158	0.733864	1.15694	0.346192	0.770002	0.558418
NCL1	P38205	514229	0.891785	0.0659243	3	508834	0.87605	0.0331008	3	524341	0.887665	0.0222445	3	537512	0.921984	0.0756077	3		0.736716	0.982355	0.0739239	0.747169	0.516924	0.644022	1.01326	0.0377842	0.672532	0.535862	0.519189	1.03866	0.0250596	0.889733	0.882281	0.630093	1.03386	0.0739239	0.678751	0.559574
AIP1	P46680	176223	0.618017	0.0388745	3	185883	0.648588	0.0403934	3	215551	0.739586	0.0630365	3	221088	0.763378	0.0425603	3		0.398456	1.04947	0.0629021	0.568123	0.65611	0.11509	1.1403	0.062279	0.76582	0.977475	0.620492	1.03217	0.0852322	0.654936	0.541255	0.0122056	1.23521	0.0629021	0.622387	0.999912
ARC35	P53731	336885	0.660053	0.0329507	3	393189	0.760167	0.0784781	3	457539	0.879456	0.037523	3	457803	0.893878	0.0442387	3		0.145071	1.15168	0.0499213	0.955718	0.998287	0.101993	1.15693	0.103238	0.465412	0.877159	0.689511	1.0164	0.0426661	0.719826	0.54271	0.00247641	1.35425	0.0499213	0.822247	1
PWP1	P21304	213914	0.511877	0.0529524	3	226272	0.536272	0.0330794	3	234240	0.555063	0.084144	3	242617	0.577409	0.0961429	3		0.542316	1.04766	0.103447	0.599526	0.560215	0.746044	1.03504	0.0616841	0.798287	0.588641	0.777291	1.04026	0.151594	0.788351	0.520865	0.374676	1.12802	0.103447	0.718044	0.802502
IMP4	P53941	258864	1.01164		1	316398	1.23254		1	300185	1.1523		1	276132	1.05844		1			1.21836					0.934901					0.918547					1.04627
TCB1	Q12466	120654	0.648621	0.110619	3	112334	0.603164	0.0586035	3	140799	0.74317	0.0655591	3	138570	0.736753	0.14409	3		0.57346	0.929917	0.170545	0.617514	0.548525	0.0516729	1.23212	0.0971601	0.607623	0.984753	0.948746	0.991365	0.0882155	0.949112	0.502886	0.450961	1.13588	0.170545	0.618547	0.659493
YMR099C	Q03161	406741	0.603662	0.0608558	3	443713	0.656658	0.0558748	3	484049	0.705866	0.00726264	3	481180	0.703996	0.0428677	3		0.329243	1.08779	0.100811	0.533607	0.684081	0.265602	1.07494	0.0850897	0.469156	0.687367	0.947074	0.997351	0.010289	0.949636	0.519635	0.0872834	1.16621	0.100811	0.475159	0.90425
MRP8	P35719	394977	0.675842	0.0705451	3	376984	0.640077	0.0164679	3	545164	0.918641	0.0811257	3	566558	0.946313	0.0315525	3		0.474847	0.947081	0.104381	0.548607	0.571972	0.0234064	1.4352	0.0257279	1	1	0.625752	1.03012	0.0883106	0.653825	0.533955	0.0112949	1.4002	0.104381	0.625618	0.999944
MSC6	Q08818				0				0				0				0
BI4	P03879				0				0				0				0
TOM20	P35180	219321	0.32076		1	246405	0.359222		1	268444	0.385635		1	270834	0.388508		1			1.11991					1.07353					1.00745					1.21121
YIP3	P53633	901916	1.17016	0.100153	3	876375	1.13388	0.104924	3	858819	1.09499	0.0974745	3	921614	1.17586	0.0797975	3		0.687208	0.968992	0.0855891	0.714466	0.538136	0.662736	0.965702	0.0925355	0.693049	0.539846	0.330716	1.07386	0.0890188	0.519099	0.67039	0.942416	1.00487	0.0855891	0.942555	0.500978
PUP1	P25043	214713	0.778823	0.143541	3	207375	0.747952	0.114999	3	215735	0.767179	0.118772	3	223224	0.798197	0.155695	3		0.786372	0.960362	0.184305	0.793411	0.513783	0.850197	1.02571	0.153752	0.853254	0.508375	0.798299	1.04043	0.154816	0.808059	0.520192	0.881819	1.02488	0.184305	0.883406	0.505474
RPS15	Q01855	1.89049e+06	1.49304	0.101719	3	1.56517e+06	1.2316	0.0543	3	1.45788e+06	1.1316	0.0619048	3	1.52576e+06	1.18396	0.152621	3		0.0284396	0.824893	0.0681291	0.51041	0.991252	0.104453	0.918812	0.0440892	0.597661	0.936575	0.624983	1.04627	0.0547054	0.767817	0.675747	0.0512658	0.792991	0.0681291	0.797612	0.998288
ARP3	P47117	536900	0.597138	0.0459406	3	576123	0.633213	0.0662378	3	687502	0.745209	0.0573584	3	674094	0.741955	0.0326517	3		0.486482	1.06041	0.0769347	0.644597	0.655724	0.0926114	1.17687	0.104606	0.507024	0.912141	0.937045	0.995633	0.0769695	0.937196	0.500972	0.0141528	1.24252	0.0769347	0.504036	0.998896
CRC1	Q12289	323954	0.166682	0.0227339	3	297485	0.152886	0.0167511	3	337750	0.171195	0.0232478	3	329811	0.165771	0.0226753	3		0.448997	0.917234	0.136391	0.553621	0.599834	0.336209	1.11976	0.109566	0.629048	0.757596	0.786728	0.968314	0.135797	0.794976	0.516184	0.963163	0.994535	0.136391	0.963208	0.500485
RRP9	Q06506				0				0				0				0
CBP6	P07253				0				0				0				0
IRA1	P18963	94388.4	1.77167		1	68243.9	1.27572		1	85333.4	1.57387		1	109425	2.03541		1			0.720068					1.23371					1.29325					1.14886
KRR1	P25586				0				0				0				0
ERG26	P53199	529070	0.988016	0.0914294	3	597170	1.1124	0.103989	3	686768	1.2596	0.0747046	3	712173	1.31019	0.111365	3		0.195852	1.1259	0.0925384	0.578211	0.837414	0.12446	1.13232	0.0934815	0.47598	0.851863	0.55393	1.04016	0.0593081	0.666727	0.621139	0.0192508	1.32608	0.0925384	0.686177	0.999766
GPD1	Q00055	242788	0.754834	0.0210734	3	249400	0.778263	0.0794494	3	281692	0.872842	0.135359	3	280374	0.870143	0.131324	3		0.665038	1.03104	0.0279179	0.856667	0.763616	0.368306	1.12153	0.102086	0.695372	0.788264	0.981414	0.996908	0.155078	0.981419	0.50012	0.266154	1.15276	0.0279179	1	1
MDH3	P32419	720945	0.400343	0.00644271	3	740125	0.409212	0.0281393	3	867742	0.473381	0.00515344	3	856476	0.468209	0.00736852	3		0.643359	1.02215	0.016093	0.901376	0.841702	0.0542941	1.15681	0.0687646	0.583397	0.979149	0.38167	0.989075	0.0108865	0.635183	0.728328	0.000304628	1.16952	0.016093	0.692322	1
MNP1	P53163	299075	0.461538	0.0587612	3	267527	0.41158	0.0423608	3	329819	0.500135	0.0652784	3	336191	0.510745	0.0330679	3		0.304318	0.891758	0.127316	0.499734	0.677196	0.131701	1.21516	0.102922	0.746881	0.965234	0.818116	1.02121	0.130522	0.821597	0.507919	0.29163	1.10661	0.127316	0.481148	0.672945
YDL086W	Q07505				0				0				0				0
ERV46	P39727				0				0				0				0
CSE1	P33307	98348.7	0.770596	0.0449999	3	107471	0.840689	0.122565	3	119261	0.925842	0.0640437	3	115579	0.899187	0.050569	3		0.432393	1.09096	0.0583962	0.855809	0.885543	0.364013	1.10129	0.145791	0.502289	0.626627	0.603306	0.97121	0.0691734	0.646168	0.549713	0.0308121	1.16687	0.0583962	0.621866	0.996676
RML2	P32611	104665	0.319596	0.0317433	3	127625	0.386712	0.0682704	3	135615	0.41007	0.0276832	3	147229	0.452792	0.0369554	3		0.225721	1.21	0.0993233	0.868161	0.967314	0.625878	1.0604	0.176541	0.654108	0.534156	0.189857	1.10418	0.0675085	0.643731	0.882382	0.00957946	1.41676	0.0993233	0.668366	0.999991
ADH5	P38113	94272.2	1.33281	0.763209	2	108327	1.56293	0.985282	2	127612	1.83076	1.19081	2	119108	1.72311	1.14053	2		0.819769	1.17266	0.572631	0.83137	0.526733	0.829961	1.17137	0.630408	0.838936	0.521839	0.934865	0.941199	0.650444	0.935262	0.502463	0.731345	1.29284	0.572631	0.776837	0.573133
UTP6	Q02354	159564	0.764188		1	181435	0.866161		1	182124	0.856753		1	169207	0.794841		1			1.13344					0.989138					0.927736					1.04011
PPZ1	P26570				0				0				0				0
MTR4	P47047	211740	0.835547	0.0549315	3	223919	0.883342	0.101967	3	218931	0.850652	0.100947	3	211480	0.823147	0.0788574	3		0.525278	1.0572	0.0657431	0.703158	0.683824	0.713265	0.962993	0.115433	0.73327	0.530117	0.729879	0.967667	0.11867	0.743728	0.521938	0.835354	0.98516	0.0657431	0.841405	0.515163
RPE1	P46969	302247	0.876956		1	290783	0.841801		1	335496	0.956484		1	333471	0.950268		1			0.959912					1.13624					0.993501					1.0836
AIM9	P40053	343110	0.474619	0.100308	3	338223	0.463258	0.0792559	3	416785	0.563257	0.101426	3	408443	0.556816	0.115557	3		0.885503	0.976063	0.211343	0.886589	0.503861	0.253494	1.21586	0.171084	0.611793	0.80963	0.945702	0.988566	0.180071	0.945866	0.501217	0.405798	1.17319	0.211343	0.586943	0.666996
MDN1	Q12019	194079	0.943404	0.374432	3	189388	0.920111	0.370192	3	222554	1.05518	0.469242	3	202030	0.967481	0.370758	3		0.942602	0.975309	0.396894	0.942768	0.501168	0.716472	1.14679	0.402334	0.74186	0.538658	0.812663	0.91689	0.444704	0.817381	0.510443	0.940722	1.02552	0.396894	0.940905	0.501248
MAL11	P53048				0				0				0				0
RFC1	P38630	116635	0.516277	0.14587	2	144154	0.645032	0.240342	2	157510	0.686568	0.203593	2	141212	0.604362	0.093198	2		0.595613	1.24939	0.282542	0.757591	0.68803	0.869675	1.06439	0.372605	0.872526	0.508944	0.673687	0.880266	0.296538	0.708392	0.546928	0.55766	1.17062	0.282542	0.649418	0.598963
MEF1	P25039	92529.2	0.628545	0.1153	3	82236.5	0.551904	0.148619	3	93243.1	0.626272	0.0889422	3	99428	0.67089	0.0807179	3		0.521543	0.878066	0.183439	0.635825	0.617276	0.506898	1.13475	0.269284	0.576622	0.570251	0.555294	1.07124	0.142018	0.621084	0.570576	0.632841	1.06737	0.183439	0.664714	0.539148
ERV29	P53337	18877.7	0.970358		1	26573.1	1.36156		1	18283.3	0.923127		1	17763.8	0.895603		1			1.40316					0.67799					0.970183					0.922961
NUM1	Q00402				0				0				0				0
NAT1	P12945	578973	0.744729	0.0271727	3	627741	0.805096	0.0143232	3	709033	0.896976	0.0655046	3	696371	0.884037	0.0316211	3		0.041666	1.08106	0.0364868	0.493448	0.975454	0.129941	1.11412	0.0177906	0.999999	1	0.778908	0.985575	0.0730283	0.785054	0.511652	0.00474464	1.18706	0.0364868	0.679602	1
AMD1	P15274	66773.8	0.669751	0.0536343	3	76058.4	0.800302	0.163009	3	82953.8	0.86473	0.207959	3	77760.5	0.815794	0.163456	3		0.298155	1.19493	0.080081	0.956745	0.986668	0.695668	1.08051	0.203684	0.727094	0.545058	0.765522	0.943409	0.24049	0.774676	0.516456	0.25798	1.21806	0.080081	0.971268	0.994699
YPK1	P12688	163683	0.670387		1	169928	0.693745		1	199865	0.804049		1	202157	0.812094		1			1.03484					1.159					1.01001					1.21138
CDC12	P32468	198039	0.655895	0.0643995	3	211599	0.727652	0.119222	3	233461	0.761658	0.0868489	3	217568	0.743691	0.163321	3		0.425154	1.1094	0.0981857	0.712163	0.764405	0.71187	1.04673	0.163845	0.727891	0.523992	0.876947	0.976411	0.114026	0.880791	0.512766	0.458713	1.13386	0.0981857	0.816242	0.838169
ROT2	P38138				0				0				0				0
YME1	P32795	66435.5	0.530168	0.0305009	3	67183.9	0.536655	0.0178007	3	74767.4	0.576792	0.128638	3	74240.3	0.585929	0.0319783	3		0.769906	1.01223	0.0575305	0.777281	0.513482	0.644241	1.07479	0.0331697	0.988779	0.9776	0.9148	1.01584	0.223023	0.91512	0.501522	0.0943191	1.10517	0.0575305	0.565106	0.934648
UTP8	P53276	87223.8	0.722477		1	96179.7	0.794872		1	96678.8	0.786855		1	101290	0.824001		1			1.1002					0.989915					1.04721					1.14052
CMK1	P27466				0				0				0				0
ARG8	P18544	202579	0.739731	0.0483751	3	207473	0.751249	0.0406026	3	210129	0.759218	0.070222	3	220097	0.822123	0.161609	3		0.768334	1.01557	0.0653956	0.777599	0.516842	0.875069	1.01061	0.0540468	0.878586	0.511506	0.584091	1.08285	0.0924926	0.753389	0.692418	0.474789	1.11138	0.0653956	0.906017	0.91437
PUT2	P07275	175521	0.409537	0.0581333	3	174141	0.395901	0.113289	3	186796	0.427477	0.070599	3	194639	0.445682	0.0575662	3		0.864735	0.966703	0.141949	0.870131	0.516354	0.706828	1.07976	0.286155	0.722377	0.522934	0.747341	1.04259	0.165153	0.759058	0.519696	0.486799	1.08826	0.141949	0.592521	0.604253
OM45	P16547	141152	0.243778	0.0774625	3	147479	0.252156	0.0874151	3	182395	0.304789	0.0972879	3	187383	0.312804	0.0931338	3		0.907196	1.03437	0.317758	0.908001	0.503522	0.524593	1.20873	0.34667	0.620204	0.598446	0.92287	1.0263	0.319197	0.92326	0.502047	0.381261	1.28315	0.317758	0.591522	0.690845
GGA1	Q06336	48719.4	0.835087	0.347839	2	43814.5	0.731503	0.266906	2	47513.4	0.720796	0.12293	2	50193.9	0.72757	0.0380601	2		0.77194	0.87596	0.41653	0.786063	0.526095	0.965244	0.985363	0.364874	0.965286	0.500486	0.951166	1.0094	0.170548	0.951277	0.500917	0.73769	0.87125	0.41653	0.754925	0.528057
DYS1	P38791	366576	1.10367	0.0908656	3	357351	1.07459	0.104441	3	380338	1.1341	0.147859	3	400038	1.18271	0.0750601	3		0.734705	0.973649	0.0823302	0.753326	0.530021	0.602732	1.05538	0.0971912	0.679347	0.589139	0.646979	1.04286	0.130375	0.671964	0.531619	0.312147	1.07161	0.0823302	0.515663	0.683737
TPS2	P31688	264196	0.667863	0.142013	3	275356	0.694923	0.138198	3	377541	0.948614	0.0991471	3	387459	0.970861	0.133323	3		0.824653	1.04052	0.212638	0.829257	0.510851	0.067335	1.36506	0.198868	0.47898	0.935746	0.828873	1.02345	0.104518	0.835079	0.514985	0.0546486	1.45368	0.212638	0.533281	0.968918
AAP1	P37898	146109	0.982601	0.202979	2	133644	0.870458	0.0791697	2	157075	1.05277	0.275374	2	166184	1.09072	0.183462	2		0.575294	0.885872	0.206574	0.651362	0.584278	0.515785	1.20944	0.0909518	0.981901	0.980424	0.887948	1.03606	0.261572	0.889519	0.505709	0.632972	1.11004	0.206574	0.696811	0.578838
TRM1	P15565	359404	0.941314	0.0976053	3	365040	0.971117	0.102868	3	357933	0.922357	0.106962	3	358362	0.941436	0.0927647	3		0.734314	1.03166	0.10369	0.751339	0.527397	0.599764	0.94979	0.105928	0.654804	0.563512	0.827129	1.02068	0.115966	0.831115	0.509522	0.998826	1.00013	0.10369	0.998826	0.5
RAD23	P32628	71025	1.71304	0.904889	3	55423	1.20388	0.270506	3	58960	1.27988	0.414004	3	59896.1	1.3019	0.284522	3		0.435972	0.702778	0.528237	0.528	0.587126	0.805277	1.06312	0.224694	0.816161	0.52329	0.943565	1.01721	0.323471	0.943685	0.500854	0.519726	0.759994	0.528237	0.577107	0.558668
TPK2	P06245				0				0				0				0
WBP1	P33767	254642	0.849491	0.0651778	3	258654	0.853916	0.032831	3	267435	0.88079	0.100784	3	277137	0.910162	0.0714465	3		0.923077	1.00521	0.0767257	0.923341	0.501391	0.696738	1.03147	0.0384475	0.810041	0.666694	0.703772	1.03335	0.114424	0.720883	0.525021	0.338781	1.07142	0.0767257	0.566782	0.704141
CIT3	P43635	128399	0.202972	0.0398052	3	136903	0.214959	0.047744	3	161610	0.250148	0.0568275	3	161787	0.251081	0.0636786	3		0.755674	1.05906	0.196111	0.771044	0.526667	0.458943	1.1637	0.222108	0.604943	0.640074	0.985816	1.00373	0.227175	0.985818	0.500081	0.340288	1.23702	0.196111	0.678277	0.793805
TIM13	P53299	214652	0.700117	0.0618545	3	202668	0.65159	0.0999118	3	209438	0.674329	0.0552384	3	212065	0.691647	0.0252554	3		0.52126	0.930688	0.0883488	0.672682	0.655494	0.752076	1.0349	0.153335	0.761096	0.515409	0.657504	1.02568	0.0819162	0.679758	0.528843	0.842023	0.987903	0.0883488	0.844188	0.505633
SPN1	Q06505	51978.8	1.02796	0.112252	2	43839.9	0.864778	0.106153	2	45419.1	0.890272	0.278315	2	37857.4	0.743563	0.209119	2		0.274206	0.841259	0.109199	0.710047	0.86144	0.919788	1.02948	0.122751	0.923168	0.51713	0.615706	0.835208	0.312618	0.680616	0.577336	0.268481	0.72334	0.109199	0.958031	0.990177
MCM4	P30665	59015	0.623028	0.107593	2	70173.6	0.735834	0.153504	2	74786.9	0.776045	0.131023	2	77690.8	0.807413	0.120084	2		0.493225	1.18106	0.172694	0.73847	0.743128	0.805174	1.05465	0.208613	0.814677	0.520312	0.826348	1.04042	0.168834	0.833494	0.517024	0.248679	1.29595	0.172694	0.776445	0.916234
SEC1	P30619	95690.2	0.637056	0.0592885	3	96223.5	0.625902	0.103979	3	112336	0.724463	0.109774	3	107792	0.7003	0.118963	3		0.881506	0.982492	0.0930665	0.884577	0.51058	0.322177	1.15747	0.166126	0.557038	0.709831	0.80882	0.966647	0.151524	0.81546	0.514429	0.471481	1.09928	0.0930665	0.729379	0.749088
UBP2	Q01476	73986.2	0.878027		1	86746.3	1.02526		1	83612.1	0.975016		1	75613.3	0.889255		1			1.16769					0.950989					0.912042					1.01279
FPR4	Q06205	260990	1.02859	0.0838797	3	244141	0.960273	0.0525527	3	221825	0.8697	0.0898343	3	229703	0.890952	0.0324705	3		0.309404	0.933582	0.0815482	0.491245	0.665345	0.222626	0.90568	0.0547268	0.752686	0.917933	0.730213	1.02444	0.103293	0.740709	0.516629	0.0900056	0.866188	0.0815482	0.480115	0.902731
RPN10	P38886	260635	0.729079	0.0504611	3	261056	0.724003	0.0392321	3	309189	0.847128	0.0354122	3	290781	0.802025	0.0661482	3		0.897622	0.993038	0.0692121	0.89839	0.503048	0.015994	1.17006	0.0541877	0.531959	0.998835	0.372978	0.946758	0.0418027	0.729834	0.813105	0.208325	1.10005	0.0692121	0.630504	0.859438
MET1	P36150	96008.4	0.745431	0.0134609	3	85637.7	0.660997	0.00476106	3	90279.3	0.691856	0.0309501	3	94226.3	0.692649	0.0965607	3		0.00423558	0.886731	0.0180579	0.834211	1	0.224305	1.04669	0.00720285	1	1	0.990227	1.00115	0.044735	0.990232	0.500199	0.444195	0.929193	0.0180579	0.999935	0.999964
YER134C	P40081				0				0				0				0
PMT2	P31382	238533	1.25744	0.185213	3	212691	1.11249	0.209381	3	250552	1.28641	0.0982086	3	256473	1.31632	0.245445	3		0.420613	0.884728	0.147294	0.586898	0.65486	0.288304	1.15634	0.18821	0.474908	0.670705	0.858829	1.02325	0.0763431	0.868177	0.527252	0.757969	1.04683	0.147294	0.77489	0.52963
PSP2	P50109	102582	0.763189		1	93279.3	0.691764		1	102881	0.751827		1	108947	0.795012		1			0.906412					1.08683					1.05744					1.0417
YCK1	P23291	82458.4	0.941221		1	84021.2	0.956907		1	83986.8	0.94198		1	76751.7	0.860432		1			1.01667					0.984401					0.913429					0.914165
SUI2	P20459	620606	0.578046	0.0191976	3	674117	0.624445	0.0185682	3	696421	0.639315	0.061387	3	667984	0.61115	0.0411902	3		0.0396451	1.08027	0.0332112	0.546959	0.985964	0.721453	1.02381	0.0297356	0.822927	0.660848	0.550226	0.955946	0.0960199	0.606372	0.559751	0.301022	1.05727	0.0332112	0.823584	0.918098
HBS1	P32769				0				0				0				0
MSS51	P32335	174420	0.673795	0.0543904	3	176020	0.677259	0.0439187	3	202530	0.769857	0.082493	3	199837	0.760533	0.0667539	3		0.935896	1.00514	0.0807224	0.93609	0.501224	0.183154	1.13672	0.0648477	0.826462	0.966805	0.886716	0.987889	0.107154	0.887786	0.503845	0.158886	1.12873	0.0807224	0.61518	0.893434
BNA5	Q05979				0				0				0				0
MGM1	P32266				0				0				0				0
CKI1	P20485	82172.2	0.931083	0.271656	3	66759.5	0.774632	0.162231	3	62420.7	0.764227	0.0263818	3	77734	0.914466	0.128885	3		0.450024	0.831969	0.291764	0.545134	0.590878	0.922252	0.986568	0.20943	0.922491	0.501241	0.176601	1.19659	0.0345209	0.999998	1	0.930059	0.982153	0.291764	0.930254	0.501129
DST1	P07273	241348	1.10621	0.123228	3	211697	0.93757	0.0711813	3	204979	0.90557	0.0170613	3	211981	0.96678	0.115133	3		0.126708	0.847554	0.111397	0.461765	0.83956	0.520832	0.96587	0.0759211	0.577004	0.557506	0.455011	1.06759	0.0188404	0.999736	0.999824	0.22573	0.87396	0.111397	0.523438	0.769873
BRO1	P48582	35689.1	0.894604		1	21815.7	0.544619		1	31156.7	0.767418		1	35052.7	0.870738		1			0.608782					1.40909					1.13463					0.973322
SCD6	P45978	48045.8	0.850252	0.100223	3	41683.7	0.710335	0.147153	3	49725.9	0.854494	0.121719	3	49581.2	0.82127	0.175712	3		0.253922	0.835441	0.117875	0.666487	0.846842	0.263413	1.20295	0.20716	0.506509	0.720415	0.802632	0.961118	0.142446	0.813055	0.522016	0.819202	0.965914	0.117875	0.829933	0.524642
TRA1	P38811				0				0				0				0
GLK1	P17709	480426	0.850456	0.0566529	3	517223	0.909238	0.0268315	3	1.03924e+06	1.80782	0.12546	3	1.06157e+06	1.85686	0.222941	3		0.207391	1.06912	0.0666147	0.460208	0.739567	0.00482019	1.98828	0.0295099	1	1	0.760732	1.02713	0.0693985	0.785588	0.544113	0.0119559	2.18337	0.0666147	1	1
TCB3	Q03640	133496	0.563255	0.0469615	3	151164	0.63204	0.0696026	3	171974	0.707485	0.0912169	3	167638	0.712338	0.0660567	3		0.238328	1.12212	0.0833752	0.675669	0.864134	0.322416	1.11937	0.110124	0.612156	0.754669	0.944414	1.00686	0.128931	0.944531	0.500855	0.038511	1.26468	0.0833752	0.766893	0.998989
YBT1	P32386	53128.6	1.28563		1	41576.9	1.002		1	44667.8	1.06211		1	63702.3	1.52762		1			0.779386					1.05998					1.43829					1.18822
NAM9	P27929	323906	0.535111	0.0672278	3	331440	0.545307	0.0328107	3	367595	0.60227	0.096085	3	361935	0.592795	0.0631023	3		0.829061	1.01905	0.125633	0.831921	0.506901	0.41678	1.10446	0.0601692	0.890585	0.920103	0.894407	0.984268	0.159538	0.895168	0.502929	0.339721	1.1078	0.125633	0.539097	0.679809
CHO2	P05374	175467	0.461972		1	171863	0.451469		1	206546	0.534332		1	194456	0.50282		1			0.977263					1.18354					0.941027					1.08842
SEC28	P40509	132230	0.15892		1	132593	0.158706		1	143055	0.168941		1	123693	0.147321		1			0.998658					1.06449					0.872024					0.927013
MSN5	P52918	112561	0.59407		1	139540	0.733458		1	165684	0.859238		1	137669	0.720037		1			1.23463					1.17149					0.837995					1.21204
PRS1	P32895	164046	0.970609		1	148922	0.877537		1	161230	0.937369		1	141965	0.8324		1			0.90411					1.06818					0.888018					0.857606
EHT1	P38295	457716	0.451693	0.0616859	3	515326	0.506691	0.0495128	3	549380	0.532874	0.026181	3	564785	0.548476	0.0498708	3		0.297724	1.12176	0.136566	0.509048	0.69101	0.476716	1.05167	0.0977179	0.556317	0.577786	0.663949	1.02928	0.0491317	0.736613	0.596644	0.105144	1.21427	0.136566	0.492714	0.88799
YLH47	Q06493	73602.9	0.735467	0.0979552	3	61814.4	0.609447	0.0615248	3	66179.1	0.641071	0.042765	3	65811.5	0.625604	0.0358243	3		0.145549	0.828652	0.133188	0.465305	0.816814	0.509856	1.05189	0.100952	0.582883	0.573827	0.656879	0.975873	0.0667086	0.686214	0.538015	0.182594	0.850621	0.133188	0.459161	0.766739
YOL098C	Q12496				0				0				0				0
PUF6	Q04373	370093	0.794925	0.104541	3	359015	0.768092	0.107873	3	330256	0.698294	0.0505747	3	325953	0.690455	0.0594845	3		0.772488	0.966245	0.131511	0.783041	0.519517	0.38878	0.909129	0.140443	0.509932	0.611863	0.870594	0.988774	0.0724261	0.872877	0.507207	0.224723	0.868579	0.131511	0.467476	0.726942
FMP52	P40008	120634	0.545874	0.0330646	3	128961	0.573446	0.0909174	3	127902	0.561717	0.0768416	3	123037	0.546342	0.0345174	3		0.661314	1.05051	0.0605719	0.789675	0.671777	0.872995	0.979546	0.158546	0.874552	0.505004	0.77417	0.972629	0.136798	0.780599	0.511952	0.987278	1.00086	0.0605719	0.98728	0.500061
MYO4	P32492				0				0				0				0
ATP15	P21306	164777	0.367506	0.113143	3	149487	0.333265	0.102699	3	160404	0.372311	0.153824	3	170915	0.373929	0.122167	3		0.717863	0.906828	0.307866	0.735509	0.526927	0.735698	1.11716	0.308161	0.761504	0.541838	0.98934	1.00434	0.41316	0.989341	0.500033	0.949959	1.01748	0.307866	0.95008	0.500973
AHA1	Q12449	443157	0.646836	0.0660785	3	465911	0.672428	0.0498248	3	461012	0.659613	0.0312822	3	463728	0.654176	0.0993733	3		0.622642	1.03956	0.102157	0.658663	0.543343	0.728518	0.980942	0.0740969	0.740949	0.519597	0.934986	0.991757	0.0474251	0.936438	0.509046	0.921019	1.01135	0.102157	0.921743	0.503714
SMC3	P47037				0				0				0				0
PCS60	P38137	86456.8	0.354233	0.0413406	3	98210.9	0.399385	0.0219681	3	109592	0.438955	0.00822272	3	111007	0.447989	0.057686	3		0.192031	1.12746	0.116705	0.461033	0.757334	0.0748359	1.09908	0.055005	0.493437	0.930618	0.812567	1.02058	0.0187325	0.922389	0.759432	0.0908813	1.26467	0.116705	0.713356	0.978404
PMT4	P46971	272460	0.709263	0.0710953	3	314174	0.817362	0.0644694	3	322976	0.822106	0.0374905	3	346462	0.875932	0.0424816	3		0.123505	1.15241	0.100238	0.516313	0.877263	0.918799	1.0058	0.0788749	0.919127	0.501633	0.176319	1.06547	0.045603	0.579656	0.856986	0.034888	1.23499	0.100238	0.489326	0.982624
YPK2	P18961				0				0				0				0
NUP133	P36161	75085.1	0.857565		1	75535.4	0.860771		1	74851.3	0.840014		1	81468.2	0.913847		1			1.00374					0.975885					1.0879					1.06563
MRD1	Q06106				0				0				0				0
AKL1	P38080				0				0				0				0
ECM16	Q04217				0				0				0				0
SSF1	P38789	57989.1	1.27626		1	57112.5	1.25415		1	48790.6	1.05512		1	57403.9	1.24081		1			0.982673					0.841307					1.17599					0.972226
PGM1	P33401	198508	1.05806	0.0981855	2	189737	0.988893	0.0483079	2	200236	1.02246	0.08991	2	202353	1.01824	0.192765	2		0.494214	0.934625	0.0927974	0.624752	0.629695	0.699343	1.03395	0.0488505	0.785481	0.626677	0.981034	0.99587	0.0879347	0.981065	0.500666	0.826072	0.962362	0.0927974	0.845833	0.547333
MYO5	Q04439	86107.2	0.85975	0.292435	3	85482.1	0.847796	0.273307	3	94673.9	0.932237	0.350091	3	89197.9	0.878208	0.357098	3		0.961238	0.986096	0.340139	0.961286	0.500505	0.759372	1.0996	0.322373	0.775301	0.528032	0.860669	0.942043	0.375539	0.863101	0.507145	0.948227	1.02147	0.340139	0.948381	0.501202
KRE2	P27809	161528	1.13679	0.207356	3	177828	1.25382	0.286399	3	192464	1.33605	0.313532	3	187213	1.29684	0.308137	3		0.599962	1.10295	0.182405	0.675664	0.587607	0.754293	1.06559	0.228422	0.768379	0.524305	0.884696	0.970649	0.23467	0.886028	0.504704	0.502388	1.14079	0.182405	0.653312	0.651349
MCM7	P38132				0				0				0				0
PRE1	P22141	205050	0.866222	0.0865506	3	188370	0.78212	0.0727261	3	217908	0.897197	0.0263822	3	219417	0.907285	0.0307733	3		0.268939	0.902909	0.0999173	0.509606	0.717774	0.0979367	1.14713	0.0929859	0.479313	0.890837	0.689133	1.01124	0.0294051	0.719185	0.542295	0.505373	1.0474	0.0999173	0.568625	0.563619
NOP2	P40991	166200	1.1507	0.192189	2	140383	0.964651	0.17864	2	139701	0.956862	0.127867	2	150138	1.03773	0.120019	2		0.422068	0.838315	0.167019	0.656189	0.716557	0.964982	0.991926	0.185187	0.965032	0.500574	0.581484	1.08451	0.133632	0.677264	0.607448	0.565711	0.901823	0.167019	0.65208	0.594293
STH1	P32597				0				0				0				0
SIN3	P22579	2.24422e+06	2.1752	0.287253	3	2.12526e+06	2.05384	0.328637	3	1.72922e+06	1.63836	0.086172	3	1.72776e+06	1.64852	0.202643	3		0.655688	0.944207	0.132058	0.695193	0.551146	0.152794	0.797703	0.160011	0.46925	0.810375	0.941847	1.0062	0.0525966	0.942448	0.504183	0.0671689	0.757868	0.132058	0.477533	0.93543
PRE3	P38624	177209	1.08217	0.0617289	3	152935	0.931815	0.0264226	3	166591	0.975844	0.130505	3	180738	1.06681	0.0983041	3		0.0363627	0.86106	0.0570416	0.530567	0.986735	0.620754	1.04725	0.0283561	0.940866	0.907613	0.393338	1.09322	0.133735	0.531395	0.627345	0.831946	0.985805	0.0570416	0.839416	0.518367
SLC1	P33333	196080	1.12458		1	194448	1.11271		1	184967	1.04237		1	194456	1.09534		1			0.98945					0.936786					1.05081					0.974002
DBP10	Q12389	45968.7	1.66053		1	45176.1	1.62824		1	32903	1.16787		1	26328.6	0.934081		1			0.980553					0.717259					0.799817					0.56252
LAP2	Q10740	163336	0.88716	0.0184597	2	150173	0.811114	0.00732111	2	179386	0.959169	0.0312762	2	164833	0.884757	0.0360537	2		0.0749385	0.914282	0.0208077	0.982474	0.999987	0.0808034	1.18253	0.00902599	1	1	0.160797	0.922421	0.0326076	0.868193	0.984304	0.942999	0.997292	0.0208077	0.943717	0.505092
RVB1	Q03940	348883	0.78602	0.0940395	3	370345	0.831895	0.08678	3	362091	0.805034	0.150271	3	382270	0.846215	0.0678425	3		0.56847	1.05836	0.11964	0.629703	0.567009	0.804972	0.96771	0.104316	0.818125	0.528134	0.696607	1.05115	0.186664	0.712101	0.522188	0.424104	1.07658	0.11964	0.541116	0.609759
PAT1	P25644				0				0				0				0
HMF1	P40037	705116	0.78022	0.0769487	3	717822	0.790382	0.0808235	3	836938	0.912594	0.0652288	3	793515	0.860753	0.108657	3		0.882335	1.01302	0.0986243	0.883849	0.505242	0.114308	1.15462	0.102259	0.492213	0.875338	0.525745	0.943194	0.0714763	0.67949	0.658849	0.359933	1.10322	0.0986243	0.632574	0.742516
ICL2	Q12031	126516	0.168512	0.0365665	3	132633	0.174641	0.0302486	3	159903	0.206893	0.0386847	3	140155	0.183697	0.0377521	3		0.834321	1.03637	0.216996	0.837706	0.508417	0.322229	1.18468	0.173205	0.604824	0.748928	0.498614	0.887883	0.18698	0.596484	0.597722	0.64309	1.09011	0.216996	0.68245	0.549499
DUG2	P38149				0				0				0				0
PHO85	P17157	76431.3	0.808083	0.0997355	2	65889.2	0.667712	0.0294501	2	87934.5	0.887197	0.000168864	2	81998.8	0.848766	0.0819765	2		0.27776	0.826292	0.123422	0.6961	0.849791	0.0602136	1.32871	0.0441059	0.999998	1	0.627289	0.956683	0.000190334	1	1	0.70088	1.05035	0.123422	0.733745	0.547848
NIP7	Q08962	287294	0.919914	0.150013	3	284584	0.916158	0.130901	3	279664	0.886367	0.126597	3	277067	0.893487	0.182469	3		0.975525	0.995917	0.163073	0.975536	0.500189	0.790983	0.967483	0.14288	0.798691	0.515409	0.958685	1.00803	0.142826	0.958783	0.500955	0.856133	0.971273	0.163073	0.859392	0.50929
UBR1	P19812				0				0				0				0
ETR1	P38071	83243	0.313495	0.00737197	3	81177.5	0.306581	0.0463166	3	89242.6	0.330038	0.011706	3	85892.1	0.319765	0.034213	3		0.821311	0.977947	0.0235155	0.906147	0.706456	0.475784	1.07651	0.151075	0.549338	0.57183	0.663115	0.968872	0.0354687	0.801361	0.686342	0.783457	1.02	0.0235155	0.871718	0.677306
LEU2	P04173	3.3265e+06	1.94593	0.126228	3	3.42802e+06	2.00008	0.162543	3	3.69973e+06	2.12466	0.100296	3	3.76308e+06	2.17012	0.154109	3		0.673614	1.02783	0.0648675	0.712515	0.552639	0.333303	1.06229	0.0812685	0.497726	0.649602	0.693934	1.0214	0.0472057	0.734773	0.558402	0.125803	1.11521	0.0648675	0.622707	0.926688
SOP4	P39543	87357.1	0.834906		1	84602.7	0.80529		1	80946	0.760188		1	104913	0.99367		1			0.964527					0.943992					1.30714					1.19016
SEG1	Q04279				0				0				0				0
TIF4631	P39935				0				0				0				0
ENP1	P38333	261278	0.946613	0.0430333	2	278723	1.00743	0.0405485	2	269029	0.965248	0.00820899	2	270987	0.980107	0.00409879	2		0.283426	1.06425	0.0454603	0.703916	0.85128	0.372842	0.958131	0.0402495	0.641632	0.740437	0.193094	1.01539	0.00850454	0.747007	0.931948	0.468381	1.03538	0.0454603	0.627078	0.653462
ECM14	P38836	179776	0.751359		1	222136	0.924617		1	199506	0.819328		1	191674	0.79387		1			1.23059					0.886127					0.968929					1.05658
UFD1	P53044	122797	0.662575	0.138753	3	136423	0.732055	0.119724	3	150285	0.792763	0.0898193	3	160710	0.852908	0.161584	3		0.547983	1.10486	0.209414	0.614254	0.570341	0.523908	1.08293	0.163545	0.593943	0.571995	0.610972	1.07587	0.113299	0.711118	0.618791	0.198172	1.28726	0.209414	0.586208	0.840431
NAM7	P30771				0				0				0				0
RIX7	Q07844	136547	0.896699		1	111958	0.732233		1	114769	0.740583		1	116777	0.759961		1			0.816587					1.0114					1.02617					0.84751
CCT5	P40413	687797	0.899346	0.0880077	3	651614	0.850792	0.0853777	3	667123	0.860685	0.115305	3	674445	0.869444	0.0690852	3		0.530519	0.946012	0.0978574	0.611574	0.58406	0.911157	1.01163	0.100351	0.912042	0.50404	0.916712	1.01018	0.133969	0.91707	0.50174	0.668776	0.966751	0.0978574	0.69406	0.5337
SSQ1	Q05931	66732.6	0.745242	0.100922	3	64135.4	0.710498	0.0819211	3	59336.7	0.652633	0.10197	3	62049.8	0.684717	0.0809332	3		0.66842	0.953379	0.135422	0.694374	0.534567	0.488106	0.918557	0.115301	0.620102	0.630283	0.692518	1.04916	0.156244	0.713008	0.529043	0.465195	0.918785	0.135422	0.566315	0.597749
YLR179C	Q06252	268233	0.90734	0.173529	3	304442	1.00438	0.191984	3	308732	1.00628	0.17471	3	284943	0.959455	0.232247	3		0.551754	1.10695	0.19125	0.632419	0.586164	0.990513	1.00189	0.191146	0.990514	0.500029	0.795028	0.953466	0.17362	0.805451	0.521244	0.772269	1.05744	0.19125	0.786605	0.526528
RFC4	P40339				0				0				0				0
PRE8	P23639	508757	0.801221	0.0769275	3	494022	0.775426	0.0396621	3	513597	0.794321	0.0117926	3	508466	0.788122	0.028964	3		0.641412	0.967805	0.0960128	0.667692	0.532854	0.500934	1.02437	0.0511488	0.564983	0.564112	0.756796	0.992196	0.0148461	0.800495	0.576936	0.803305	0.983651	0.0960128	0.807415	0.508685
ENT1	Q12518				0				0				0				0
MIC60	P36112	166770	0.223365	0.0653077	3	173664	0.217658	0.0323493	3	191971	0.233338	0.0265962	3	200820	0.249346	0.0378115	3		0.900903	0.974449	0.29238	0.901465	0.502302	0.553265	1.07204	0.148624	0.615184	0.566209	0.584442	1.0686	0.113981	0.671767	0.598383	0.59048	1.11631	0.29238	0.630743	0.545617
STE23	Q06010				0				0				0				0
INO80	P53115				0				0				0				0
HXT2	P23585	186433	1.86108		1	199743	1.9876		1	302830	2.96938		1	325621	3.18826		1			1.06798					1.49395					1.07371					1.71312
RPS29A	P41057	343364	2.30205	0.528008	3	305200	1.91192	0.101517	3	281120	1.74509	0.280315	3	273818	1.81557	0.562297	3		0.328244	0.83053	0.229364	0.482347	0.640661	0.416137	0.912741	0.053097	0.869251	0.903217	0.85861	1.04039	0.160631	0.865062	0.518743	0.336266	0.788674	0.229364	0.560539	0.700963
MRP13	P12686				0				0				0				0
FDH1	Q08911				0				0				0				0
YJL068C	P40363	67581.7	0.648508		1	74935.9	0.71615		1	78550.7	0.740665		1	95162.6	0.904948		1			1.10431					1.03423					1.22181					1.39543
NET1	P47035	39734.1	0.804767		1	31476.6	0.634926		1	32095.6	0.638759		1	34784.1	0.698167		1			0.788957					1.00604					1.09301					0.86754
XKS1	P42826				0				0				0				0
TOP2	P06786				0				0				0				0
YCF1	P39109	115380	0.945969		1	112892	0.923496		1	122326	0.985462		1	123617	0.995396		1			0.976244					1.0671					1.01008					1.05225
THO2	P53552				0				0				0				0
MYO3	P36006	111974	1.19724		1	108962	1.16133		1	126880	1.33254		1	123058	1.29053		1			0.970006					1.14743					0.968475					1.07793
RSP5	P39940	356645	0.650292	0.0135788	3	410721	0.747912	0.0323555	3	439525	0.78903	0.035737	3	442597	0.795685	0.0471688	3		0.0218928	1.15012	0.0208811	0.999111	1	0.21433	1.05498	0.0432611	0.566692	0.81228	0.855707	1.00843	0.0452923	0.859356	0.510371	0.025905	1.22358	0.0208811	1	1
CET1	O13297				0				0				0				0
TRP3	P00937	338056	1.14721	0.219928	3	312268	1.05959	0.171047	3	317610	1.05813	0.0627928	3	307208	1.02626	0.104902	3		0.616585	0.92363	0.191708	0.655049	0.545739	0.989934	0.99862	0.161427	0.989935	0.500022	0.679912	0.969881	0.0593432	0.732178	0.572118	0.455861	0.894575	0.191708	0.542899	0.583567
PRO1	P32264	134885	0.913149	0.0220326	3	128121	0.855217	0.0309094	3	134198	0.90191	0.0408376	3	133670	0.919988	0.112256	3		0.0636948	0.936557	0.0241281	0.737978	0.99277	0.19464	1.0546	0.0361422	0.637645	0.875005	0.813147	1.02004	0.045279	0.838069	0.555864	0.926382	1.00749	0.0241281	0.931493	0.528281
NUP2	P32499	548592	0.903429	0.0118654	3	551394	0.905736	0.0198855	3	555586	0.900537	0.0375428	3	544680	0.888263	0.0722461	3		0.873161	1.00255	0.0131337	0.876664	0.511292	0.845557	0.99426	0.0219551	0.853141	0.520235	0.810875	0.986371	0.0416894	0.82507	0.531281	0.752529	0.983213	0.0131337	0.92314	0.814408
IML2	P47031				0				0				0				0
GPA2	P10823				0				0				0				0
TPS3	P38426	71337.5	0.697175	0.042341	2	80019.9	0.772416	0.117728	2	102670	0.989768	0.0213768	2	111964	1.0751	0.0531011	2		0.526632	1.10792	0.0607322	0.933934	0.926832	0.223723	1.28139	0.152415	0.793838	0.937253	0.231708	1.08621	0.0215978	0.999221	0.999974	0.0180807	1.54208	0.0607322	0.999968	1
UTP25	P40498	93957.8	1.05703		1	105205	1.1798		1	97216.6	1.07429		1	124440	1.37314		1			1.11614					0.910569					1.27819					1.29905
ARO7	P32178	143757	0.892978		1	141822	0.878981		1	158214	0.965672		1	167074	1.01927		1			0.984325					1.09863					1.05551					1.14143
COX13	P32799	282877	0.0827706	0.0194953	3	304389	0.0873347	0.0228657	3	356154	0.101717	0.0217747	3	291163	0.0840597	0.0198218	3		0.80579	1.05514	0.235534	0.813395	0.516291	0.474379	1.16468	0.261817	0.583603	0.606411	0.358113	0.826409	0.214071	0.539074	0.664168	0.939849	1.01557	0.235534	0.940045	0.501319
NUP170	P38181				0				0				0				0
GIM5	Q04493	164815	0.84866		1	184490	0.946102		1	181993	0.920828		1	179261	0.914738		1			1.11482					0.973286					0.993386					1.07786
SKI3	P17883	93296.9	0.677475	0.112032	2	108598	0.767552	0.280603	2	106613	0.759164	0.138562	2	106749	0.755651	0.211756	2		0.732019	1.13296	0.165367	0.83062	0.661901	0.974279	0.989072	0.365581	0.974297	0.50027	0.986365	0.995372	0.18252	0.986372	0.500194	0.701893	1.11539	0.165367	0.787986	0.627582
ECM29	P38737	1.45551e+06	1.69181	0.282798	3	1.39195e+06	1.62852	0.416277	3	1.42299e+06	1.60273	0.106714	3	1.3533e+06	1.55233	0.411698	3		0.839584	0.962589	0.167157	0.845387	0.51491	0.925714	0.984165	0.255617	0.925927	0.501158	0.854358	0.968555	0.0665825	0.876467	0.563079	0.656957	0.917556	0.167157	0.709488	0.56839
NUP57	P48837				0				0				0				0
PMT1	P33775	589905	0.981118	0.02674	3	728028	1.205	0.065213	3	715943	1.17289	0.0338176	3	741545	1.21963	0.0907292	3		0.0161819	1.22819	0.0272546	0.999773	1	0.504017	0.973355	0.0541189	0.571887	0.568164	0.474242	1.03985	0.0288328	0.830118	0.843221	0.0362072	1.24311	0.0272546	1	1
HEM1	P09950	445330	1.43559	0.210492	3	481245	1.53366	0.190912	3	506149	1.61847	0.315278	3	519543	1.67005	0.320236	3		0.582506	1.06831	0.146624	0.637452	0.561494	0.714665	1.0553	0.124482	0.751686	0.556241	0.852131	1.03187	0.194799	0.855022	0.508021	0.357656	1.16332	0.146624	0.656866	0.764279
PAN6	P40459				0				0				0				0
YNL208W	P40159	435023	0.37868	0.0266352	3	417561	0.362699	0.0095442	3	555326	0.474785	0.0550188	3	533596	0.458082	0.0275606	3		0.412719	0.957799	0.0703371	0.517483	0.597825	0.0677638	1.30903	0.0263144	1	1	0.670875	0.964819	0.115881	0.691116	0.527093	0.0230435	1.20968	0.0703371	0.58236	0.997877
HCR1	Q05775	551759	0.877802	0.0545566	3	527677	0.840617	0.0620621	3	543941	0.849283	0.0639212	3	586955	0.925652	0.0403284	3		0.479943	0.957639	0.0621514	0.605074	0.622501	0.874389	1.01031	0.0738292	0.876192	0.505857	0.168132	1.08992	0.0752649	0.466626	0.789579	0.294231	1.05451	0.0621514	0.499538	0.686164
CDC33	P07260	1.31449e+06	0.947719	0.0340172	3	1.55412e+06	1.11576	0.0645068	3	1.51764e+06	1.07477	0.0605265	3	1.43192e+06	1.01761	0.112749	3		0.0276131	1.17731	0.0358938	0.964834	1	0.467282	0.963257	0.0578141	0.57925	0.608381	0.494433	0.946818	0.0563159	0.704512	0.708645	0.397609	1.07375	0.0358938	0.939436	0.961899
SBA1	P28707	1.34159e+06	0.647677	0.0371593	3	1.33227e+06	0.639654	0.0141772	3	1.55193e+06	0.732904	0.0484821	3	1.60767e+06	0.76325	0.0270342	3		0.753402	0.987612	0.0573732	0.761496	0.513891	0.0694647	1.14578	0.0221639	0.999982	1	0.410836	1.04141	0.0661507	0.524021	0.605496	0.0147444	1.17844	0.0573732	0.502802	0.998699
SOD2	P00447	345090	0.173548	0.029824	3	350032	0.176071	0.0161449	3	421118	0.208259	0.0306238	3	420027	0.207135	0.0269212	3		0.905424	1.01454	0.171849	0.905927	0.502158	0.204736	1.18281	0.0916953	0.81797	0.955671	0.964247	0.994603	0.147047	0.964283	0.500407	0.221915	1.19353	0.171849	0.516269	0.768201
TFS1	P14306	268126	0.339666	0.0750416	3	269067	0.335344	0.120171	3	1.1544e+06	1.46526	0.0425132	3	1.20471e+06	1.53462	0.109317	3		0.960853	0.987276	0.220927	0.96095	0.501001	0.00156318	4.36942	0.358352	0.92997	1	0.391651	1.04734	0.029014	0.854052	0.9009	0.000215466	4.51804	0.220927	0.942614	1
RPP1A	P05318	2.26466e+06	1.88177	0.126845	3	1.7847e+06	1.48953	0.162441	3	1.76373e+06	1.43881	0.20786	3	1.81006e+06	1.46468	0.21759	3		0.0326872	0.791554	0.0674072	0.70553	0.998606	0.756775	0.965949	0.109055	0.773191	0.528612	0.888828	1.01798	0.144467	0.890101	0.50466	0.0589844	0.778351	0.0674072	0.877255	0.999361
GRX2	P17695	146524	0.376848	0.096434	3	134580	0.34365	0.0803675	3	205509	0.501374	0.044497	3	188308	0.466677	0.0694051	3		0.671421	0.911905	0.255896	0.69718	0.534566	0.0560369	1.45897	0.233865	0.478273	0.952187	0.512955	0.930796	0.08875	0.664481	0.653934	0.267014	1.23837	0.255896	0.491086	0.704356
TIM11	P81449	281877	0.226022	0.0376532	3	273152	0.216934	0.0248964	3	289050	0.230194	0.0531865	3	290399	0.229343	0.0315738	3		0.74743	0.959793	0.166591	0.757722	0.517296	0.723235	1.06113	0.114765	0.773525	0.57882	0.982369	0.996302	0.23105	0.982373	0.500077	0.91261	1.01469	0.166591	0.913115	0.502345
RVS161	P25343	137275	0.643734	0.0846282	2	139070	0.651511	0.0991423	2	182149	0.851108	0.206352	2	196194	0.916611	0.197043	2		0.940608	1.01208	0.131465	0.940982	0.502545	0.381839	1.30636	0.152173	0.928549	0.957754	0.7763	1.07696	0.242451	0.791996	0.529544	0.269516	1.4239	0.131465	0.993664	0.999172
UBC13	P52490	370329	1.19047	0.0408603	3	413915	1.33069	0.0452716	3	466486	1.47433	0.0351531	3	475268	1.50209	0.0800286	3		0.0167021	1.11779	0.0343229	0.624981	0.999651	0.0139458	1.10795	0.0340211	0.506008	0.998983	0.623935	1.01882	0.0238434	0.752256	0.657114	0.00945414	1.26176	0.0343229	0.992622	1
NTF2	P33331	3.03608e+06	1.01314	0.0404515	3	2.95819e+06	0.984718	0.0549533	3	2.89142e+06	0.948668	0.0520943	3	3.00575e+06	0.987008	0.0144149	3		0.513827	0.971945	0.0399268	0.640839	0.629115	0.45605	0.963391	0.0558062	0.575611	0.614602	0.329853	1.04041	0.0549131	0.482931	0.639731	0.382938	0.974206	0.0399268	0.503957	0.611561
PBI2	P0CT04	940602	0.177059	0.00345812	3	1.05922e+06	0.198617	0.00548734	3	1.66581e+06	0.308342	0.0125195	3	1.6973e+06	0.314787	0.00719221	3		0.00749869	1.12175	0.0195309	0.924562	1	0.00127149	1.55245	0.0276278	0.999999	1	0.492667	1.0209	0.0406025	0.567272	0.574036	0.000111666	1.77786	0.0195309	1	1
GCV3	P39726	1.50803e+06	0.828788	0.0604361	3	1.45387e+06	0.79614	0.0634406	3	1.40609e+06	0.75909	0.0700623	3	1.40977e+06	0.764429	0.0824261	3		0.553923	0.960608	0.0729211	0.629429	0.580886	0.53476	0.953462	0.0796853	0.624091	0.593198	0.936086	1.00703	0.0922978	0.936363	0.501752	0.341834	0.922346	0.0729211	0.623139	0.748497
YBR085C-A	O43137				0				0				0				0
NFS1	P25374	167102	0.708879	0.112468	3	165275	0.70301	0.144426	3	174449	0.729435	0.130908	3	185225	0.773463	0.0969187	3		0.95853	0.991721	0.158656	0.958614	0.500822	0.82599	1.03759	0.20544	0.830209	0.510014	0.665983	1.06036	0.179465	0.690948	0.533044	0.49395	1.09111	0.158656	0.584939	0.590403
TMA10	Q06177	196927	0.486384	0.117137	3	208022	0.503214	0.0490204	3	322766	0.786848	0.238957	3	328964	0.805167	0.205045	3		0.83481	1.0346	0.240833	0.837296	0.506199	0.171646	1.56364	0.0974146	0.999998	1	0.92469	1.02328	0.303689	0.92502	0.501773	0.0964493	1.65542	0.240833	0.85163	0.994672
FMP41	P53889	136150	0.702192	0.00978581	2	118809	0.578772	0.123959	2	133263	0.673623	0.00298063	2	133172	0.646457	0.103663	2		0.391993	0.824236	0.0139361	1	1	0.474831	1.16388	0.214176	0.628106	0.649175	0.774059	0.959672	0.00442478	1	1	0.585686	0.920626	0.0139361	1	1
TIF34	P40217	392728	0.800992	0.064169	3	407322	0.815996	0.0157293	3	423581	0.852166	0.152126	3	460767	0.900437	0.0899817	3		0.728413	1.01873	0.0801118	0.738731	0.516249	0.721043	1.04433	0.0192762	0.99336	0.980246	0.666183	1.05665	0.178517	0.688488	0.529522	0.201525	1.12415	0.0801118	0.662657	0.883811
PRO3	P32263	210798	1.26241	0.0679617	3	182528	1.08921	0.0372861	3	179008	1.05089	0.0905481	3	194352	1.14007	0.0685116	3		0.0287181	0.862801	0.0538349	0.505975	0.990629	0.552199	0.964823	0.0342323	0.771051	0.736283	0.250248	1.08485	0.086163	0.493146	0.722126	0.093084	0.903087	0.0538349	0.550807	0.930456
SHB17	P36136	230425	0.813685	0.0628188	3	257468	0.913699	0.122148	3	250368	0.854805	0.0466088	3	252816	0.867953	0.0174987	3		0.296698	1.12291	0.0772029	0.779351	0.892885	0.500706	0.935544	0.133685	0.566221	0.565564	0.68343	1.01538	0.0545256	0.700422	0.523479	0.270253	1.06669	0.0772029	0.467826	0.681759
MAP1	Q01662	537646	1.42901	0.132468	3	549075	1.45445	0.142431	3	534015	1.39314	0.0754507	3	529576	1.38547	0.0853577	3		0.831908	1.01781	0.0926993	0.8364	0.511026	0.556459	0.957845	0.0979273	0.605825	0.552992	0.912855	0.994494	0.0541588	0.913524	0.503114	0.661254	0.969533	0.0926993	0.685413	0.531604
SMT3	Q12306	1.04003e+06	1.12071	0.0672603	3	958110	1.03062	0.0914444	3	1.08882e+06	1.15432	0.110381	3	1.11535e+06	1.18404	0.125495	3		0.247131	0.919615	0.0600157	0.636101	0.83167	0.211712	1.12002	0.0887273	0.597143	0.835292	0.773626	1.02575	0.0956248	0.785166	0.521447	0.49612	1.05651	0.0600157	0.704854	0.707737
RBG2	P53295	176216	0.667295	0.0633287	3	192062	0.722578	0.114353	3	190339	0.701017	0.095693	3	193181	0.715007	0.0956139	3		0.514998	1.08285	0.0949037	0.69631	0.684787	0.814934	0.97016	0.158257	0.819681	0.510628	0.866537	1.01996	0.136506	0.868632	0.506417	0.516671	1.0715	0.0949037	0.659102	0.645354
PRE9	P23638	740934	0.980833	0.0450619	3	678205	0.894946	0.0359509	3	667383	0.86945	0.078426	3	703503	0.919566	0.0913188	3		0.0642773	0.912435	0.0459425	0.493005	0.945315	0.6463	0.971511	0.040171	0.748633	0.631181	0.511584	1.05764	0.0902018	0.619565	0.609435	0.375869	0.937536	0.0459425	0.762191	0.837174
BRX1	Q08235	193974	1.56054		1	164715	1.32093		1	140899	1.11343		1	123536	0.974815		1			0.846455					0.842918					0.875504					0.624665
RET3	P53600	201483	1.17522	0.131134	3	185533	1.02714	0.147854	3	206427	1.20159	0.102451	3	203044	1.1692	0.082007	3		0.265034	0.873992	0.111582	0.570249	0.76919	0.177034	1.16985	0.143948	0.474657	0.785028	0.691986	0.973041	0.085263	0.712701	0.52932	0.950007	0.994871	0.111582	0.950086	0.500638
RIP1	P08067	263211	0.0773602	0.00125638	2	252251	0.0739604	0.00632972	2	364910	0.105361	0.000719016	2	340180	0.0981881	0.0147607	2		0.584827	0.956051	0.0162406	0.996587	0.99439	0.0866926	1.42456	0.0855826	0.998698	1	0.616615	0.931924	0.00682432	1	1	0.29389	1.26923	0.0162406	1	1
TOM22	P49334	261515	0.839461	0.109719	3	247285	0.793769	0.0654472	3	257598	0.822091	0.0311049	3	261959	0.831992	0.04056	3		0.576183	0.945569	0.130701	0.621164	0.549769	0.54912	1.03568	0.0824512	0.59951	0.553524	0.755186	1.01204	0.0378363	0.772324	0.5297	0.920087	0.991102	0.130701	0.920363	0.501398
MOT1	P32333				0				0				0				0
BI3	Q9ZZW7				0				0				0				0
URA1	P28272	610377	1.18301	0.0628998	3	519915	1.00123	0.0768745	3	488975	0.930388	0.0714286	3	507922	0.971262	0.113209	3		0.0357307	0.846342	0.0531691	0.670267	0.997039	0.307503	0.92924	0.0767796	0.531388	0.701043	0.629723	1.04393	0.0767729	0.702864	0.589832	0.0629512	0.821007	0.0531691	0.900458	0.999539
IDI1	P15496	63187.8	0.727118		1	54046.5	0.619394		1	57101.6	0.645662		1	67258.9	0.766996		1			0.851848					1.04241					1.18792					1.05484
RTC3	P38804	52795	0.506963	0.125078	3	40099.7	0.380614	0.0915655	3	160401	1.49302	0.040627	3	167754	1.58133	0.312221	3		0.237002	0.750773	0.24672	0.48741	0.730532	0.000507648	3.92268	0.240573	0.915705	1	0.673746	1.05914	0.0272112	0.987527	0.972042	0.0163908	3.11922	0.24672	0.999872	1
MET13	P53128	545870	1.06311	0.121476	3	549599	1.06697	0.116523	3	499553	0.944012	0.0641183	3	512136	0.98241	0.111958	3		0.970225	1.00363	0.114265	0.970247	0.500305	0.204463	0.884764	0.10921	0.4634	0.745329	0.639884	1.04067	0.067921	0.717446	0.597496	0.445459	0.924094	0.114265	0.568699	0.617146
COX5A	P00424	111832	0.140187	0.0197806	3	122590	0.153268	0.0222358	3	123308	0.150084	0.0132457	3	110986	0.13709	0.0198185	3		0.489425	1.09331	0.141101	0.606992	0.616227	0.84387	0.979221	0.145078	0.846211	0.50616	0.405762	0.913423	0.0882556	0.647372	0.720857	0.857388	0.977905	0.141101	0.859947	0.507355
RPS30A	P0CX33	2.03537e+06	1.37149	0.0860236	3	1.96045e+06	1.31668	0.0696068	3	1.93298e+06	1.27851	0.036494	3	1.95092e+06	1.29376	0.054108	3		0.44125	0.960034	0.0627227	0.556063	0.608878	0.461591	0.971011	0.0528655	0.547789	0.583134	0.709013	1.01193	0.0285442	0.742622	0.550133	0.267974	0.943327	0.0627227	0.480956	0.695007
RPS30B	P0CX34	2.03537e+06	1.37149	0.0860236	3	1.96045e+06	1.31668	0.0696068	3	1.93298e+06	1.27851	0.036494	3	1.95092e+06	1.29376	0.054108	3		0.44125	0.960034	0.0627227	0.556063	0.608878	0.461591	0.971011	0.0528655	0.547789	0.583134	0.709013	1.01193	0.0285442	0.742622	0.550133	0.267974	0.943327	0.0627227	0.480956	0.695007
RFC3	P38629	55917.2	0.79342	0.0201072	2	53395.1	0.767805	0.111164	2	59374.9	0.832936	0.0321987	2	63798.3	0.914962	0.203549	2		0.799886	0.967716	0.0253424	0.938564	0.81318	0.556027	1.08483	0.144782	0.643188	0.593739	0.669967	1.09848	0.0386568	0.996252	0.990599	0.552902	1.15319	0.0253424	1	1
SSF2	Q12153	57989.1	1.27626		1	57112.5	1.25415		1	48790.6	1.05512		1	57403.9	1.24081		1			0.982673					0.841307					1.17599					0.972226
YPT31	P38555	148813	0.960238	0.12113	3	157344	1.01134	0.13632	3	166948	1.04954	0.059441	3	173922	1.10155	0.0153725	3		0.653122	1.05322	0.126146	0.69276	0.551011	0.689264	1.03777	0.134791	0.705773	0.52317	0.265903	1.04956	0.0566354	0.467249	0.685464	0.178899	1.14716	0.126146	0.472047	0.7809
CWH41	P53008				0				0				0				0
CAB4	P53332	209792	0.716688	0.0804201	3	238263	0.803334	0.175294	3	260668	0.877156	0.0841774	3	244059	0.827093	0.0341899	3		0.496771	1.1209	0.112211	0.750401	0.752561	0.559641	1.09189	0.218209	0.606781	0.550835	0.418813	0.942926	0.0959663	0.521614	0.596297	0.126349	1.15405	0.112211	0.462774	0.840726
WRS1	Q12109	736121	0.912348	0.204341	3	770537	0.945859	0.188784	3	724512	0.87903	0.188686	3	741364	0.897457	0.166623	3		0.844986	1.03673	0.223973	0.848027	0.508061	0.686895	0.929346	0.19959	0.712996	0.536475	0.905316	1.02096	0.214653	0.905987	0.502873	0.926959	0.983678	0.223973	0.927248	0.501602
ATP17	Q06405	206219	0.129204	0.0199625	3	220788	0.137919	0.0140908	3	254442	0.156627	0.0131397	3	246854	0.152105	0.0183207	3		0.573654	1.06746	0.154504	0.623026	0.554425	0.168251	1.13564	0.102167	0.521826	0.828422	0.747501	0.971129	0.0838916	0.767981	0.534544	0.217559	1.17725	0.154504	0.519305	0.774843
THO1	P40040	197332	0.934293		1	185948	0.877588		1	192059	0.893189		1	212558	0.987099		1			0.939306					1.01778					1.10514					1.05652
ALT1	P52893	125954	0.508173	0.131138	2	128580	0.54298	0.0425683	2	149396	0.632213	0.0111342	2	153974	0.642474	0.0409558	2		0.773352	1.06849	0.258057	0.78458	0.520842	0.188838	1.16434	0.0783975	0.829452	0.965746	0.784424	1.01623	0.0176115	0.883438	0.701034	0.370321	1.26428	0.258057	0.633128	0.73514
POX1	P13711	85547.5	0.175154		1	79027.1	0.161145		1	87788.8	0.176619		1	82804	0.168011		1			0.920019					1.09603					0.951258					0.959215
VAR1	P02381				0				0				0				0
URB1	P34241	61301.3	0.765131		1	78932.1	0.981178		1	58082.5	0.712356		1	70720	0.874742		1			1.28237					0.726021					1.22796					1.14326
CPR5	P35176	121165	0.677612	0.0726934	3	134218	0.748954	0.0776119	3	140939	0.773671	0.0832414	3	158747	0.872507	0.153182	3		0.310091	1.10528	0.107279	0.558197	0.720999	0.725983	1.033	0.103627	0.744963	0.529732	0.3967	1.12775	0.107593	0.716911	0.787313	0.14512	1.28762	0.107279	0.910154	0.9939
HAP1	P0CE41				0				0				0				0
MRP20	P32387	116236	0.614696	0.137707	3	112420	0.576727	0.0514775	3	134506	0.662342	0.0170452	3	136999	0.689529	0.0480919	3		0.689866	0.938231	0.224024	0.705841	0.522454	0.0902869	1.14845	0.089258	0.489573	0.90701	0.436383	1.04105	0.0257348	0.867037	0.89349	0.451866	1.12174	0.224024	0.537282	0.581773
DSK2	P48510	100629	1.94558	0.228458	3	68520.1	1.3038	0.213661	3	67398	1.30321	0.162426	3	71162.4	1.42907	0.0730535	3		0.0238972	0.670137	0.117424	0.539926	0.996057	0.997123	0.999542	0.163875	0.997123	0.500002	0.314543	1.09658	0.124636	0.481579	0.652343	0.0485348	0.734522	0.117424	0.546889	0.977975
CDC39	P25655	64098.1	0.571663		1	72357.7	0.643269		1	67720.6	0.593252		1	67844.3	0.593478		1			1.12526					0.922246					1.00038					1.03816
UTH1	P36135	343159	4.6522	0.674129	3	145942	1.96598	0.292185	3	122978	1.62841	0.0891133	3	138970	1.86469	0.326982	3		0.0105434	0.422591	0.144905	0.644177	0.999973	0.17553	0.828298	0.148621	0.462183	0.777381	0.336872	1.1451	0.054724	0.980962	0.993272	0.00846662	0.400819	0.144905	0.621822	0.999988
CTA1	P15202	494103	0.208216	0.0697772	3	509708	0.212259	0.0635463	3	552148	0.227903	0.070141	3	510451	0.210423	0.0561561	3		0.944446	1.01942	0.335119	0.944586	0.501013	0.789008	1.0737	0.299381	0.798079	0.517982	0.753861	0.923303	0.307767	0.764566	0.518419	0.968092	1.0106	0.335119	0.968116	0.500302
PDX3	P38075	507328	0.538594	0.0415933	3	554153	0.575311	0.00704537	3	675149	0.681975	0.0501264	3	654110	0.668248	0.00261789	3		0.264167	1.06817	0.0772257	0.468333	0.68806	0.0637088	1.1854	0.0122462	1	1	0.682192	0.979872	0.0735019	0.698282	0.522155	0.032201	1.24073	0.0772257	0.708601	0.998734
MRP7	P12687				0				0				0				0
GLC3	P32775				0				0				0				0
NNR1	P40165				0				0				0				0
PPN1	Q04119	84075	0.499192		1	70049	0.414221		1	92784	0.541327		1	67217.1	0.395506		1			0.829781					1.30686					0.730622					0.792291
MAS2	P11914	48148.2	0.668479		1	49004.3	0.678839		1	55083.9	0.751462		1	56471.1	0.770028		1			1.0155					1.10698					1.02471					1.15191
IRC24	P40580				0				0				0				0
HTL1	Q9URQ5	51990	1.41961		1	36742.2	1.00101		1	55888.5	1.4995		1	46120.2	1.23684		1			0.70513					1.49798					0.824835					0.871252
TIM44	Q01852	64286.6	0.402689	0.0169996	2	57738.9	0.362888	0.0579832	2	70525	0.434673	0.000152835	2	70025.3	0.431929	0.0367413	2		0.503589	0.901161	0.0422152	0.98279	0.982473	0.330366	1.19782	0.159783	0.680773	0.802643	0.933011	0.993687	0.000351609	1	1	0.450489	1.07261	0.0422152	0.900564	0.917334
RKR1	Q04781	66210.8	1.11728	0.211576	2	55490.3	0.964693	0.349944	2	61110.6	1.03785	0.327937	2	58046.5	0.990067	0.315158	2		0.660107	0.863427	0.189367	0.761937	0.635003	0.849273	1.07584	0.362752	0.854053	0.513034	0.895532	0.953958	0.315976	0.897169	0.506375	0.688014	0.886137	0.189367	0.757337	0.598206
NAN1	Q02931	56964.9	1.06188	0.157438	2	50336	0.93208	0.0853755	2	54870.5	1.00169	0.102898	2	48132.6	0.869668	0.0277512	2		0.439279	0.87776	0.148263	0.618308	0.66866	0.540471	1.07468	0.0915968	0.697426	0.665631	0.305796	0.868202	0.102724	0.675451	0.815811	0.327501	0.818985	0.148263	0.671511	0.797519
BI2	P03873				0				0				0				0
RLP7	P40693	398745	0.97579	0.0423856	3	369488	0.901501	0.0226586	3	331407	0.796833	0.0412961	3	328043	0.79043	0.0615718	3		0.0737292	0.923867	0.0434372	0.471255	0.922884	0.0291402	0.883896	0.0251343	0.947751	0.999999	0.889312	0.991964	0.0518253	0.891272	0.507212	0.016409	0.810041	0.0434372	0.831086	0.999997
SLA2	P33338	124469	0.681029	0.0965258	3	134957	0.74845	0.0501945	3	142965	0.780763	0.0568817	3	140220	0.768971	0.0681009	3		0.361585	1.099	0.141735	0.501215	0.627796	0.502196	1.04317	0.0670647	0.612789	0.610866	0.829584	0.984897	0.072854	0.834874	0.512819	0.27394	1.12913	0.141735	0.490728	0.697524
GDH2	P33327	248498	0.327366	0.0927781	3	251464	0.326254	0.0674978	3	329010	0.424942	0.0775008	3	316903	0.407345	0.0470058	3		0.987483	0.996603	0.283408	0.987484	0.500043	0.172947	1.30249	0.206888	0.585071	0.863498	0.756958	0.958589	0.18238	0.765776	0.515339	0.276063	1.24431	0.283408	0.473644	0.681148
VAC8	P39968	152996	0.58699	0.0653751	3	174357	0.668316	0.0776196	3	197805	0.749151	0.0952403	3	186727	0.706654	0.048931	3		0.239374	1.13855	0.111373	0.587646	0.804411	0.320471	1.12095	0.116142	0.593053	0.740827	0.541382	0.943273	0.127131	0.595335	0.556706	0.0689971	1.20386	0.111373	0.483304	0.934979
CIS3	P47001	1.38482e+06	5.81223	1.03095	3	547823	2.2779	0.586268	3	493545	2.03516	0.0978893	3	553284	2.34168	0.654074	3		0.0122842	0.391916	0.177376	0.542788	0.999645	0.549267	0.893436	0.257372	0.595611	0.549225	0.503209	1.15061	0.0480991	0.998829	0.998802	0.0120169	0.402889	0.177376	0.520375	0.999539
YPT6	Q99260	143644	0.964272		1	146368	0.978563		1	129207	0.852283		1	142717	0.949424		1			1.01482					0.870953					1.11398					0.984603
YLR413W	Q06689	169026	1.52248	0.182459	3	182171	1.63853	0.283983	3	119195	1.05693	0.127894	3	106201	0.940914	0.0513585	3		0.588752	1.07622	0.119843	0.68426	0.608528	0.0535128	0.645049	0.173316	0.497154	0.961265	0.253021	0.890234	0.121006	0.465039	0.696202	0.0243269	0.618015	0.119843	0.656389	0.99904
PDX1	P16451	281244	0.59779	0.0586411	3	293671	0.624301	0.0137514	3	317361	0.661493	0.0432226	3	335331	0.708253	0.08249	3		0.518567	1.04435	0.0980966	0.57549	0.558118	0.271514	1.05958	0.0220269	0.97305	0.994362	0.448067	1.07069	0.065341	0.717704	0.75399	0.139355	1.18479	0.0980966	0.690118	0.942409
EDE1	P34216	206321	0.667195	0.134964	3	222425	0.70256	0.0775466	3	235073	0.741205	0.112419	3	249945	0.763568	0.0317831	3		0.71877	1.05301	0.202285	0.732067	0.520324	0.652769	1.05501	0.110377	0.706839	0.569716	0.76785	1.03017	0.151671	0.774369	0.511816	0.34121	1.14444	0.202285	0.486496	0.632729
PRC1	P00729				0				0				0				0
VPS4	P52917	132187	0.992835	0.118431	2	140971	1.02724	0.00574163	2	156289	1.16224	0.179052	2	151233	1.12709	0.15948	2		0.751832	1.03466	0.119286	0.766374	0.524868	0.479469	1.13142	0.00558937	1	1	0.855175	0.969755	0.154058	0.859238	0.511512	0.447174	1.13522	0.119286	0.735101	0.770554
SDA1	P53313	143912	0.87921		1	145898	0.888502		1	154060	0.924506		1	159580	0.956252		1			1.01057					1.04052					1.03434					1.08763
OLE1	P21147	419921	1.73912	0.251871	3	504949	2.09053	0.242163	3	514346	2.09192	0.198125	3	523436	2.11455	0.179318	3		0.156588	1.20206	0.144827	0.529883	0.846612	0.994243	1.00066	0.115838	0.994243	0.50001	0.890512	1.01082	0.0947097	0.891569	0.503929	0.110686	1.21587	0.144827	0.475115	0.870323
FSF1	Q12029	239650	0.792425	0.0758353	3	246047	0.805338	0.0477312	3	252381	0.819068	0.038473	3	243598	0.790422	0.0360268	3		0.81735	1.0163	0.0957003	0.821183	0.508685	0.718691	1.01705	0.0592685	0.73464	0.52439	0.400046	0.965027	0.0469717	0.554475	0.642494	0.96976	0.997473	0.0957003	0.969776	0.500211
VPS5	Q92331				0				0				0				0
NOP10	Q6Q547	232293	1.1928	0.0809047	3	189177	0.963931	0.0573146	3	196196	0.97805	0.0870179	3	199937	1.00974	0.186278	3		0.0198046	0.808126	0.0678276	0.497032	0.99632	0.827663	1.01465	0.0594592	0.835165	0.518005	0.80775	1.0324	0.0889707	0.825472	0.538515	0.225185	0.846528	0.0678276	0.899104	0.978087
SSS1	P35179	480445	1.31683	0.0464095	3	449816	1.2226	0.0776879	3	433389	1.16234	0.10173	3	460887	1.25192	0.143849	3		0.161529	0.92844	0.0352434	0.77618	0.959523	0.463618	0.950718	0.0635434	0.622078	0.652559	0.433382	1.07706	0.087521	0.63348	0.687313	0.522726	0.950708	0.0352434	0.858122	0.847509
POM152	P39685				0				0				0				0
SPT6	P23615	189761	0.76578	0.041352	2	197244	0.786318	0.0784521	2	209614	0.825594	0.0537999	2	199293	0.792453	0.0310164	2		0.78281	1.02682	0.0539998	0.818311	0.569277	0.624968	1.04995	0.0997715	0.682937	0.570314	0.545714	0.959857	0.065165	0.642472	0.602545	0.546565	1.03483	0.0539998	0.651354	0.611245
RET2	P43621	187509	0.997758	0.042522	3	175100	0.931363	0.0567684	3	175105	0.90654	0.0592245	3	182677	0.950045	0.124717	3		0.185845	0.933456	0.0426175	0.645028	0.886362	0.627957	0.973347	0.0609519	0.672768	0.554585	0.624915	1.04799	0.0653303	0.738718	0.639281	0.583865	0.95218	0.0426175	0.816779	0.766902
AIM10	P39965				0				0				0				0
CAR2	P07991	153037	0.59566	0.0598774	3	177499	0.688896	0.0596944	3	223931	0.854146	0.150061	3	213899	0.815903	0.180351	3		0.128748	1.15653	0.100523	0.542372	0.885428	0.187709	1.23988	0.0866523	0.951222	0.995458	0.792138	0.955227	0.175685	0.801709	0.519247	0.159206	1.36975	0.100523	0.992632	0.999884
TIM23	P32897				0				0				0				0
PAN1	P32521				0				0				0				0
CYC8	P14922				0				0				0				0
MRPL11	P36521				0				0				0				0
UTP15	Q04305				0				0				0				0
GPA1	P08539	79732.2	0.67964		1	95424.5	0.811575		1	90881.7	0.761194		1	81769.1	0.684552		1			1.19413					0.937922					0.899313					1.00723
ALO1	P54783	547499	0.609238	0.0102488	3	550389	0.613431	0.0388662	3	618245	0.674295	0.0403233	3	616287	0.675136	0.00303895	3		0.871456	1.00688	0.0168224	0.886444	0.548111	0.13302	1.09922	0.0633587	0.554854	0.88735	0.9745	1.00125	0.0598007	0.974508	0.500131	0.00482177	1.10816	0.0168224	0.876479	1
YHR112C	P38716				0				0				0				0
FRA1	Q07825				0				0				0				0
ARP2	P32381	100503	0.749008		1	115533	0.857514		1	109515	0.801983		1	107557	0.794359		1			1.14487					0.935242					0.990493					1.06055
RSM19	P53733				0				0				0				0
AYR1	P40471	199998	1.60693	0.0508124	2	115416	0.922886	0.00748029	2	212427	1.70876	0.403133	2	139342	1.0931	0.0294271	2		0.0300005	0.574316	0.0316208	1	1	0.22142	1.85154	0.00810532	1	1	0.274616	0.639702	0.235921	0.737388	0.878785	0.0139737	0.68024	0.0316208	0.999993	1
ARP7	Q12406	150499	0.896187	0.159122	3	163653	0.900427	0.0403121	3	150686	0.85904	0.0916436	3	159655	0.911576	0.0899494	3		0.967967	1.00473	0.177555	0.967984	0.500214	0.530041	0.954037	0.04477	0.756353	0.735975	0.517682	1.06116	0.106681	0.605987	0.590124	0.892867	1.01717	0.177555	0.89361	0.502818
IMA1	P53051	52627.6	0.607186	0.0697861	2	62340.4	0.716403	0.0102124	2	83356.8	0.944497	0.0457293	2	88429.8	1.00642	0.161433	2		0.264507	1.17987	0.114934	0.741099	0.887141	0.0773908	1.31839	0.0142551	1	1	0.683805	1.06557	0.0484166	0.911426	0.83572	0.136742	1.65752	0.114934	0.99999	1
HEM12	P32347	2.10078e+06	0.912153	0.0702355	2	2.30752e+06	0.998619	0.0608621	2	2.24764e+06	0.955605	0.013306	2	2.25397e+06	0.958682	0.0220235	2		0.321078	1.09479	0.0769997	0.669555	0.800573	0.496002	0.956927	0.0609463	0.626996	0.630406	0.884149	1.00322	0.0139242	0.88866	0.515904	0.515066	1.05101	0.0769997	0.629606	0.616588
OAC1	P32332	151795	0.709329	0.0608838	3	170455	0.786772	0.113841	3	174355	0.805506	0.0338025	3	168431	0.777241	0.0461299	3		0.373881	1.10918	0.0858329	0.729934	0.812621	0.806857	1.02381	0.144694	0.810633	0.508116	0.444291	0.96491	0.0419643	0.626773	0.67254	0.203528	1.09574	0.0858329	0.48695	0.764786
MAK5	P38112	70695.4	0.859059	0.129822	3	69655.3	0.839699	0.10286	3	67340.4	0.807613	0.0728193	3	70336.6	0.830556	0.196463	3		0.849928	0.977463	0.151121	0.85237	0.506675	0.684387	0.961789	0.122496	0.704987	0.52856	0.863691	1.02841	0.0901661	0.873341	0.52912	0.84567	0.96682	0.151121	0.851055	0.514356
YOL057W	Q08225	133953	0.780431	0.0435071	2	128555	0.748073	0.103341	2	139845	0.79971	0.00618983	2	146788	0.843253	0.0253423	2		0.738702	0.958539	0.0557476	0.823731	0.642228	0.608222	1.06903	0.138143	0.667942	0.570063	0.23332	1.05445	0.00774009	1	1	0.249159	1.0805	0.0557476	0.679928	0.859035
SDS22	P36047	117338	0.644039		1	116291	0.636861		1	166395	0.897405		1	142633	0.768897		1			0.988855					1.40911					0.856801					1.19387
GCD2	P12754	212266	0.759657	0.0147948	3	212415	0.759826	0.0136568	3	201371	0.708365	0.0491572	3	226725	0.784935	0.0963132	3		0.989124	1.00022	0.0194756	0.989125	0.500039	0.205756	0.932272	0.0179736	0.997427	0.999924	0.30814	1.10809	0.0693954	0.777332	0.885545	0.695448	1.03327	0.0194756	0.960323	0.915319
GSH2	Q08220				0				0				0				0
NOG2	P53742				0				0				0				0
PHO3	P24031				0				0				0				0
PHO5	P00635				0				0				0				0
PHO11	P35842				0				0				0				0
PHO12	P38693				0				0				0				0
RPN5	Q12250	196227	0.989138	0.0644655	3	155697	0.778311	0.0767842	3	161929	0.801581	0.0125757	3	167698	0.829858	0.0424871	3		0.0230649	0.786858	0.0651734	0.665556	0.999313	0.653735	1.0299	0.0986549	0.674756	0.527	0.369312	1.03528	0.0156886	0.955718	0.977208	0.0296504	0.838971	0.0651734	0.489146	0.988071
GSY2	P27472				0				0				0				0
ATP18	P81450	131012	0.297007	0.0298892	3	131161	0.294716	0.0571056	3	144573	0.321854	0.0444097	3	143445	0.322074	0.0473268	3		0.954753	0.992286	0.100635	0.954952	0.501772	0.553291	1.09208	0.193765	0.612981	0.563818	0.995591	1.00068	0.137981	0.995591	0.500007	0.488658	1.0844	0.100635	0.664319	0.673367
MEX67	Q99257				0				0				0				0
YOP1	Q12402	265240	0.965985	0.0889278	3	238410	0.86342	0.0920892	3	271314	0.961203	0.116524	3	262203	0.950986	0.206889	3		0.237619	0.893824	0.0920592	0.547667	0.776768	0.32092	1.11325	0.106656	0.601754	0.747496	0.945069	0.989371	0.121227	0.945384	0.502318	0.916154	0.984473	0.0920592	0.917914	0.508522
RRP3	P38712	196737	1.23749	0.0833737	2	187456	1.16431	0.0339099	2	196100	1.20394	0.00224587	2	196848	1.21207	0.0243249	2		0.416944	0.940867	0.0673732	0.618329	0.686366	0.345462	1.03403	0.0291244	0.667343	0.781511	0.718972	1.00675	0.00186543	0.999973	0.999847	0.741992	0.979456	0.0673732	0.758532	0.527324
APM1	Q00776				0				0				0				0
PRS4	P38063				0				0				0				0
RAD51	P25454				0				0				0				0
MRPL23	Q12487				0				0				0				0
SIS2	P36024				0				0				0				0
CPA1	P07258	683608	1.88918	0.0753351	3	729414	2.02191	0.239748	3	497726	1.34649	0.0250326	3	511888	1.39354	0.0675182	3		0.442945	1.07026	0.0398772	0.905987	0.924393	0.038252	0.665948	0.118575	0.666113	0.996167	0.353211	1.03494	0.018591	0.892918	0.941864	0.00111371	0.737643	0.0398772	0.547481	1
UGA1	P17649	326520	0.670756	0.0363286	3	341277	0.700538	0.0518743	3	497904	0.997443	0.0112438	3	493064	0.988584	0.0481071	3		0.466026	1.0444	0.0541607	0.63933	0.667104	0.00775907	1.42382	0.0740493	0.880973	1	0.782906	0.991118	0.0112726	0.861467	0.656599	0.0011116	1.47384	0.0541607	0.826074	1
SEH1	P53011	169191	0.904235		1	156819	0.834703		1	181572	0.95354		1	155451	0.823325		1			0.923104					1.14237					0.863441					0.910521
SNF1	P06782	209230	0.744949	0.30792	3	235667	0.834984	0.310178	3	247380	0.86709	0.335474	3	260880	0.911583	0.334811	3		0.739268	1.12086	0.413343	0.754662	0.525181	0.909033	1.03845	0.371477	0.909757	0.503227	0.878721	1.05131	0.386896	0.880293	0.505287	0.56046	1.22368	0.413343	0.63547	0.58115
EMG1	Q06287	152139	0.983841	0.169994	3	145981	0.940584	0.0645094	3	143878	0.917631	0.11723	3	151384	0.970437	0.150127	3		0.712257	0.956032	0.172786	0.725068	0.51919	0.785131	0.975597	0.0685845	0.803953	0.536835	0.657569	1.05755	0.127753	0.701913	0.557724	0.923461	0.986375	0.172786	0.923815	0.501875
PUB1	P32588	377830	0.860714	0.0253065	3	386306	0.869723	0.080877	3	397665	0.886922	0.0421369	3	399815	0.898311	0.0357556	3		0.868405	1.01047	0.0294018	0.880189	0.536867	0.76531	1.01978	0.0929917	0.77282	0.513481	0.739608	1.01284	0.0475091	0.752804	0.521598	0.218916	1.04368	0.0294018	0.660332	0.869163
YPD1	Q07688	114080	1.03832	0.0265937	3	109151	0.983504	0.113448	3	118964	1.05658	0.129755	3	125270	1.1186	0.0852435	3		0.493375	0.947209	0.0256122	0.961416	0.962533	0.504156	1.0743	0.115351	0.614609	0.610973	0.532598	1.05871	0.122807	0.594689	0.564523	0.239677	1.07732	0.0256122	0.984318	0.998157
TMA20	P89886				0				0				0				0
GRX4	P32642	483476	1.05599		1	454279	0.989995		1	430010	0.922866		1	474216	1.01727		1			0.9375					0.932192					1.10229					0.963325
GRX3	Q03835	299669	0.795952	0.136932	2	280356	0.755827	0.0656527	2	287827	0.748783	0.139627	2	287150	0.780339	0.00947601	2		0.756341	0.949589	0.172036	0.770883	0.525287	0.956395	0.99068	0.086862	0.95677	0.503467	0.803109	1.04214	0.186472	0.810299	0.515199	0.898269	0.980384	0.172036	0.899248	0.503913
MRI1	Q06489	166491	0.828128	0.0710668	3	143917	0.714965	0.0783397	3	167000	0.818396	0.0984436	3	171164	0.837713	0.0468252	3		0.13817	0.86335	0.0858161	0.575867	0.892938	0.230979	1.14467	0.109571	0.608814	0.826378	0.77988	1.0236	0.120288	0.785922	0.5115	0.856249	1.01157	0.0858161	0.858167	0.505466
RDL2	Q08742	125702	0.678699	0.108543	3	121533	0.649198	0.0443765	3	128417	0.676432	0.0768963	3	137237	0.726103	0.0742608	3		0.696037	0.956534	0.159929	0.711308	0.521831	0.629901	1.04195	0.0683559	0.712671	0.60186	0.4661	1.07343	0.113679	0.581462	0.611534	0.570415	1.06985	0.159929	0.620073	0.554458
PHB1	P40961	284277	0.571143	0.0172235	3	308560	0.615954	0.0441318	3	333789	0.654177	0.0807457	3	354473	0.701266	0.0246285	3		0.213781	1.07846	0.0301562	0.944808	0.992092	0.52234	1.06206	0.0716478	0.699666	0.682504	0.421974	1.07198	0.123431	0.521009	0.592956	0.00260065	1.22783	0.0301562	0.878361	1
SHE10	P53075				0				0				0				0
AFG2	P32794				0				0				0				0
VMA7	P39111	290044	1.21653	0.11433	3	274620	1.16042	0.100031	3	285391	1.18489	0.0791836	3	324567	1.36157	0.23344	3		0.557688	0.953873	0.0939798	0.620652	0.567774	0.757266	1.02108	0.0862026	0.767457	0.517756	0.319903	1.14911	0.066828	0.939523	0.976097	0.407172	1.11922	0.0939798	0.753394	0.811626
SFH5	P47008	89324.6	0.659797	0.049106	3	101446	0.751664	0.0457356	3	106316	0.776367	0.0840553	3	97257.1	0.710936	0.0381868	3		0.0770489	1.13924	0.074426	0.527393	0.940671	0.684289	1.03286	0.0608458	0.742128	0.580864	0.312983	0.915721	0.108267	0.481279	0.653497	0.231689	1.07751	0.074426	0.493616	0.740816
PLB1	P39105	82649.5	0.578176	0.0318775	2	98206.9	0.700879	0.0909539	2	108055	0.738865	0.0278939	2	92563.9	0.692057	0.216205	2		0.283995	1.21223	0.0551346	0.999393	0.999948	0.660332	1.0542	0.129771	0.698563	0.550039	0.811058	0.936649	0.0377523	0.975821	0.909801	0.591482	1.19697	0.0551346	0.999911	0.999812
YHI9	P38765	92373	0.889974	0.0564372	2	90648.5	0.884928	0.146845	2	92929.4	0.864256	0.0444943	2	95988.9	0.918102	0.126246	2		0.969811	0.99433	0.0634144	0.969991	0.50241	0.876316	0.97664	0.16594	0.87812	0.505952	0.654889	1.0623	0.0514827	0.873051	0.794282	0.81072	1.03161	0.0634144	0.842109	0.56973
SHS1	Q07657	130279	0.541544		1	171901	0.711652		1	152804	0.62414		1	154258	0.635447		1			1.31412					0.877029					1.01812					1.1734
AIM6	Q07716	162647	0.639146	0.0797136	2	145012	0.567852	0.0147233	2	186178	0.718656	0.0759593	2	189633	0.730242	0.0499461	2		0.420955	0.888455	0.124719	0.627961	0.69194	0.207291	1.26557	0.025928	1	1	0.875834	1.01612	0.105696	0.877957	0.506981	0.325286	1.14253	0.124719	0.638572	0.773457
OST3	P48439	132382	0.807284	0.0434606	3	146656	0.870802	0.0448121	3	146257	0.873541	0.142973	3	157733	0.946178	0.12059	3		0.152861	1.07868	0.0538355	0.550529	0.863356	0.977191	1.00315	0.0514607	0.977255	0.501128	0.539016	1.08315	0.16367	0.607933	0.572252	0.174841	1.17205	0.0538355	0.97918	0.999071
HMO1	Q03973	67608.8	1.00356	0.173489	2	51495.9	0.73236	0.270432	2	54582.4	0.806037	0.0898254	2	54730.9	0.793437	0.183263	2		0.372543	0.729761	0.172873	0.824397	0.886753	0.76794	1.1006	0.369261	0.780013	0.521935	0.940895	0.984368	0.111441	0.941758	0.50591	0.360433	0.790621	0.172873	0.696631	0.794583
YTM1	Q12024	98075.8	1.09477	0.181837	2	90176.9	1.00677	0.33036	2	109932	1.201	0.0635077	2	110059	1.20049	0.103561	2		0.780393	0.919621	0.166097	0.814598	0.566015	0.556358	1.19292	0.328138	0.644013	0.594323	0.99596	0.999582	0.0528792	0.99596	0.500019	0.565213	1.09657	0.166097	0.649978	0.592456
UTR2	P32623	371537	2.00289	0.357267	3	331485	1.77951	0.305254	3	264873	1.40927	0.332357	3	272658	1.46038	0.463387	3		0.457616	0.888472	0.178375	0.567268	0.605293	0.228833	0.791943	0.171538	0.561501	0.795104	0.884886	1.03627	0.235836	0.88689	0.507094	0.18813	0.729136	0.178375	0.631354	0.87681
SUR7	P54003				0				0				0				0
VIP1	Q06685				0				0				0				0
YMC1	P32331				0				0				0				0
COX6	P00427	544321	0.542701	0.12406	2	541821	0.536344	0.115478	2	598661	0.578275	0.100885	2	708992	0.657789	0.00484485	2		0.962538	0.988286	0.228598	0.962612	0.500793	0.736819	1.07818	0.215307	0.760372	0.538305	0.465227	1.1375	0.174458	0.627762	0.656683	0.414364	1.21206	0.228598	0.634686	0.703076
HOC1	P47124				0				0				0				0
SPT15	P13393				0				0				0				0
SEC4	P07560	278830	0.796596	0.0317202	3	300109	0.859926	0.0483987	3	333606	0.922478	0.0391286	3	306039	0.863132	0.126993	3		0.14218	1.0795	0.0398196	0.734593	0.95598	0.159827	1.07274	0.0562824	0.49306	0.818506	0.508757	0.935667	0.0424168	0.879977	0.876395	0.462505	1.08353	0.0398196	0.959522	0.965866
FOX2	Q02207	184466	0.224871	0.0187287	3	194142	0.234841	0.0119887	3	203868	0.24288	0.00528378	3	194502	0.231606	0.0116767	3		0.487799	1.04434	0.0832867	0.567547	0.578751	0.372239	1.03423	0.0510502	0.501889	0.619067	0.23177	0.953585	0.0217547	0.877136	0.968916	0.630109	1.02995	0.0832867	0.660908	0.537606
NDE1	P40215	106994	0.211099	0.0551241	3	94622.8	0.186172	0.0495785	3	141930	0.270434	0.0891016	3	145686	0.27654	0.103561	3		0.591901	0.881915	0.261129	0.643038	0.558149	0.24413	1.4526	0.266305	0.7673	0.913721	0.942089	1.02258	0.329476	0.942292	0.501417	0.404197	1.31	0.261129	0.722564	0.787256
BMS1	Q08965	260322	0.756311	0.0338919	3	272223	0.79677	0.0504069	3	297039	0.86143	0.0391264	3	293842	0.829396	0.0509987	3		0.32125	1.0535	0.0448122	0.655014	0.789283	0.158484	1.08115	0.0632641	0.486768	0.815738	0.439758	0.962813	0.0454202	0.616667	0.666754	0.117979	1.09663	0.0448122	0.741529	0.970738
FAA2	P39518	162923	0.288617		1	207499	0.366412		1	222897	0.387854		1	241115	0.418949		1			1.26954					1.05852					1.08017					1.45158
ARP4	P80428	206033	1.18989		1	188646	1.08504		1	171100	0.97097		1	138086	0.790301		1			0.911883					0.894869					0.813929					0.664179
FAA1	P30624	203671	0.359073	0.0563219	3	201950	0.357064	0.0638022	3	226077	0.398393	0.0862291	3	250555	0.434645	0.0718883	3		0.969384	0.994407	0.156854	0.969413	0.500384	0.544006	1.11575	0.178686	0.649972	0.612085	0.606702	1.09099	0.216442	0.650109	0.55067	0.228951	1.21046	0.156854	0.6151	0.832327
CIC1	P38779	98561.8	1.01301	0.149278	2	95229.1	0.970479	0.163685	2	97846.5	0.976195	0.197974	2	96036.3	1.00686	0.00199773	2		0.811664	0.958019	0.147361	0.822501	0.523935	0.977843	1.00589	0.168664	0.977863	0.500368	0.862707	1.03141	0.202801	0.865122	0.507198	0.962986	0.993935	0.147361	0.963033	0.500512
TIM9	O74700				0				0				0				0
SPC1	P46965	192765	0.635954	0.0102245	3	229748	0.754981	0.0241435	3	258204	0.835879	0.0930483	3	256294	0.833177	0.0607826	3		0.00622408	1.18716	0.0160773	0.999969	1	0.26815	1.10715	0.0319789	0.995684	0.999507	0.96873	0.996767	0.111318	0.96875	0.500255	0.0274373	1.31012	0.0160773	1	1
BPL1	P48445				0				0				0				0
LHP1	P33399	281703	1.02526	0.17393	3	282320	1.02392	0.088237	3	275016	0.983007	0.095664	3	284486	1.01819	0.123646	3		0.991309	0.9987	0.169645	0.991309	0.500018	0.615168	0.960038	0.0861754	0.666485	0.560959	0.717703	1.0358	0.0973178	0.743387	0.539263	0.957314	0.993111	0.169645	0.957367	0.500498
ERG25	P53045	209003	0.789742	0.0541085	3	216513	0.81605	0.0907598	3	280785	1.09509	0.325803	3	239799	0.892301	0.0491166	3		0.693216	1.03331	0.0685142	0.739812	0.566598	0.273348	1.34194	0.111218	0.990411	0.998507	0.393901	0.814822	0.297513	0.506707	0.60445	0.0725067	1.12986	0.0685142	0.520612	0.943954
DID2	P69771				0				0				0				0
RER1	P25560	144229	0.502761		1	144817	0.503203		1	172060	0.589132		1	175215	0.599072		1			1.00088					1.17076					1.01687					1.19156
VPS21	P36017	128125	0.710936	0.0818846	3	144857	0.801912	0.11583	3	167812	0.914382	0.165744	3	172010	0.936238	0.0793054	3		0.335276	1.12797	0.115179	0.635349	0.763375	0.395858	1.14025	0.144442	0.635098	0.717532	0.850507	1.0239	0.181263	0.852412	0.505227	0.0267419	1.31691	0.115179	0.551637	0.995188
CMK2	P22517				0				0				0				0
SRP68	P38687	279907	0.768364	0.0651948	3	313295	0.840839	0.0283699	3	319125	0.843602	0.0425772	3	313588	0.860397	0.108969	3		0.184604	1.09432	0.0848489	0.458115	0.763583	0.930598	1.00329	0.03374	0.931088	0.502858	0.821974	1.01991	0.0504707	0.841145	0.544885	0.291592	1.11978	0.0848489	0.711193	0.850881
UBP1	P25037	106640	0.612649		1	101178	0.579966		1	135364	0.764134		1	123602	0.697411		1			0.946654					1.31755					0.912681					1.13835
TMA7	Q3E764	330598	1.93365		1	252254	1.47072		1	230639	1.32506		1	206679	1.18569		1			0.76059					0.900958					0.894825					0.613188
YCK3	P39962	50564.1	0.654803		1	54283.9	0.701397		1	70851.2	0.90155		1	73125.8	0.930061		1			1.07116					1.28536					1.03162					1.42037
DAL2	P25335				0				0				0				0
DBP3	P20447	418613	1.22759	0.0658686	3	401297	1.16582	0.0125523	3	348494	0.997515	0.0579966	3	324642	0.93129	0.0171514	3		0.243304	0.949681	0.0536566	0.465714	0.70646	0.0325142	0.855632	0.0107669	1	1	0.179184	0.93361	0.0581411	0.462313	0.773165	0.0118869	0.758631	0.0536566	0.784464	0.999998
BIO2	P32451	224192	0.938419	0.0473287	3	215474	0.898027	0.0635277	3	204236	0.853778	0.013415	3	216223	0.887389	0.0860764	3		0.430845	0.956958	0.0504345	0.621466	0.678275	0.35067	0.950726	0.0707414	0.489716	0.627186	0.569968	1.03937	0.0157125	0.992646	0.989279	0.432445	0.945621	0.0504345	0.704733	0.752815
RPB4	P20433	206670	0.773481	0.0618157	2	218551	0.814035	0.00412132	2	246077	0.904747	0.0699893	2	247092	0.912438	0.148486	2		0.523444	1.05243	0.0799189	0.634868	0.614613	0.317111	1.11144	0.00506283	1	1	0.95525	1.0085	0.0773578	0.955653	0.503635	0.394698	1.17965	0.0799189	0.961239	0.97717
IMG1	P25626				0				0				0				0
TOM1	Q03280	67253.8	0.582704		1	65813	0.568941		1	95626.2	0.814108		1	91939.5	0.782358		1			0.976381					1.43092					0.961					1.34263
MRC1	P25588	70840.6	0.257818		1	60838.5	0.22071		1	295862	1.05766		1	254489	0.908441		1			0.856069					4.79206					0.858918					3.52357
YAR1	P46683	67918.7	1.40223		1	66013	1.35982		1	59798.3	1.21309		1	53650.2	1.08786		1			0.96976					0.892092					0.896769					0.775808
VMA8	P32610	382371	1.40163		1	362361	1.32404		1	348313	1.25412		1	350754	1.26109		1			0.944647					0.947193					1.00556					0.899735
HXT5	P38695				0				0				0				0
DAP1	Q12091	176096	1.60974	0.150871	3	173629	1.57946	0.0824451	3	228255	2.04924	0.148724	3	234737	2.10551	0.108933	3		0.77966	0.981187	0.0937238	0.785985	0.512028	0.015825	1.29743	0.0521984	0.964314	1	0.627381	1.02746	0.0725754	0.661507	0.541452	0.0123824	1.30798	0.0937238	0.506396	0.999355
MDG1	P53885				0				0				0				0
SCJ1	P25303	85555	1.108		1	88574.9	1.14346		1	94358.6	1.20033		1	97143.7	1.23398		1			1.032					1.04974					1.02803					1.1137
SUI3	P09064				0				0				0				0
GPT2	P36148	73903.2	0.410556	0.0228493	2	61808.2	0.342141	0.0874195	2	83977.3	0.458173	0.0588068	2	85336.1	0.465113	0.0718309	2		0.460876	0.83336	0.0556544	0.997343	0.997978	0.276447	1.33913	0.255507	0.663565	0.828329	0.925774	1.01515	0.128351	0.926542	0.504191	0.468895	1.13289	0.0556544	0.981977	0.984693
TUB3	P09734				0				0				0				0
RRP6	Q12149				0				0				0				0
NUP145	P49687	143712	0.922399	0.113907	2	165565	1.05368	0.0821852	2	163522	1.02572	0.0840992	2	167931	1.03368	0.0637173	2		0.328044	1.14233	0.12349	0.645072	0.77652	0.768701	0.973466	0.0779981	0.787192	0.53378	0.925468	1.00775	0.08199	0.925964	0.502694	0.37864	1.12064	0.12349	0.622221	0.719506
RSM28	Q03430	65559.2	0.435428		1	71402.9	0.47231		1	79754.4	0.520503		1	76735.1	0.505067		1			1.0847					1.10204					0.970344					1.15993
TSR1	Q07381				0				0				0				0
TIF35	Q04067	298536	0.977833	0.230883	3	252685	0.826248	0.233571	3	239913	0.79489	0.107403	3	243466	0.792687	0.198865	3		0.468824	0.844978	0.236116	0.58726	0.614767	0.847064	0.962048	0.282689	0.849082	0.505416	0.987565	0.997228	0.135117	0.987569	0.500127	0.353203	0.810656	0.236116	0.530883	0.661203
DOP1	Q03921				0				0				0				0
PUS1	Q12211	269877	1.02846	0.102777	3	252289	0.951506	0.0803749	3	251724	0.929762	0.0994431	3	267638	0.962699	0.0297778	3		0.367845	0.925176	0.0999328	0.525403	0.643844	0.783603	0.977148	0.0844713	0.794767	0.521636	0.630308	1.03543	0.106955	0.656589	0.532081	0.384737	0.93606	0.0999328	0.503618	0.609679
YGP1	P38616	25025.2	0.534523	0.177113	2	25887.3	0.545923	0.0700908	2	74739.6	1.54792	0.0601345	2	73526.6	1.53722	0.25368	2		0.94364	1.02133	0.331349	0.943814	0.50125	0.00463883	2.83541	0.12839	0.999999	1	0.962366	0.99309	0.0388487	0.963248	0.509468	0.0546537	2.87588	0.331349	0.998968	1
SLF1	Q12034	61492.7	0.601144	0.100086	3	68415.4	0.667362	0.120153	3	71931.9	0.686916	0.0370571	3	76808.1	0.736281	0.0313848	3		0.505202	1.11015	0.166492	0.620837	0.616323	0.809279	1.0293	0.180042	0.812929	0.507939	0.155033	1.07186	0.053947	0.50111	0.829666	0.134351	1.2248	0.166492	0.469875	0.83463
CHD1	P32657	29016.9	0.79923	0.30143	2	33085.5	0.901245	0.238025	2	31370.7	0.838878	0.166085	2	34116.8	0.914075	0.161286	2		0.744994	1.12764	0.377151	0.765004	0.533446	0.792893	0.930799	0.264107	0.802963	0.520322	0.691111	1.08964	0.197985	0.732188	0.558283	0.693732	1.14369	0.377151	0.723204	0.542006
NOP12	Q08208	349589	0.977112	0.0261903	3	376689	1.05098	0.0286732	3	350464	0.956512	0.0454675	3	354932	0.973529	0.0150912	3		0.0304453	1.0756	0.0268037	0.607361	0.996212	0.0477945	0.910111	0.0272822	0.84048	0.999378	0.591018	1.01779	0.0475347	0.626831	0.540595	0.849709	0.996333	0.0268037	0.851769	0.505624
HHO1	P53551				0				0				0				0
FET5	P43561				0				0				0				0
KRE5	P22023				0				0				0				0
BBC1	P47068	132830	0.599599	0.0527661	2	159764	0.728941	0.0254921	2	168872	0.755191	0.0126102	2	183071	0.818138	0.0501613	2		0.132464	1.21571	0.0880024	0.84936	0.987341	0.360078	1.03601	0.0349714	0.626072	0.736975	0.313716	1.08335	0.016698	0.999998	1	0.0514914	1.36448	0.0880024	0.961627	0.999988
GCD6	P32501	166421	0.8628	0.0563418	2	212169	1.09387	0.13226	2	219825	1.12096	0.0346352	2	194239	0.99902	0.125105	2		0.208576	1.26781	0.0653012	0.999218	0.999985	0.82161	1.02477	0.120911	0.827009	0.512523	0.388376	0.891215	0.0308977	0.999342	0.999763	0.342597	1.15788	0.0653012	0.96601	0.985998
SGV1	P23293				0				0				0				0
CAB1	Q04430	98155.5	0.709619		1	110225	0.79363		1	125542	0.891834		1	117713	0.843352		1			1.11839					1.12374					0.945638					1.18846
NOP4	P37838				0				0				0				0
MSB1	P21339				0				0				0				0
EMC2	P47133	117099	0.936297	0.0232164	2	108577	0.865011	0.0125516	2	115873	0.910228	0.0101079	2	114926	0.90515	0.193063	2		0.0924136	0.923864	0.0247959	0.909783	0.998484	0.0623924	1.05227	0.0145103	0.930999	0.999835	0.976338	0.994421	0.0111048	0.980417	0.570765	0.857376	0.966734	0.0247959	0.962261	0.832274
NAP1	P25293	392787	0.918587	0.0994638	3	390197	0.912973	0.109195	3	438359	1.01666	0.179564	3	447434	1.04185	0.235521	3		0.950695	0.993888	0.108279	0.950812	0.500962	0.450342	1.11357	0.119604	0.67238	0.710389	0.89047	1.02478	0.176621	0.892061	0.505912	0.471273	1.13419	0.108279	0.785964	0.803025
SPA2	P23201				0				0				0				0
PUP3	P25451	267079	0.418112		1	261830	0.408975		1	346023	0.532269		1	314288	0.483229		1			0.978147					1.30147					0.907866					1.15574
SVF1	Q05515				0				0				0				0
CAJ1	P39101	126225	0.571023		1	143222	0.646457		1	149988	0.666711		1	156618	0.695856		1			1.1321					1.03133					1.04371					1.21861
TIF6	Q12522	92312.7	1.07908		1	79080.5	0.920642		1	71996.8	0.826974		1	77928.6	0.902737		1			0.853171					0.898258					1.09162					0.836579
COX1	P00401				0				0				0				0
UBC4	P15731	127602	1.06198	0.0476807	2	145416	1.20474	0.0249511	2	161790	1.32072	0.0969729	2	124686	1.02438	0.179174	2		0.0974165	1.13442	0.0448978	0.90518	0.997977	0.327071	1.09627	0.0207108	0.999991	0.999999	0.212693	0.775622	0.0734242	0.981107	0.998398	0.817511	0.964591	0.0448978	0.884211	0.656846
RPL39	P04650	3.45776e+06	1.17092	0.0792424	3	3.8372e+06	1.30099	0.0172802	3	3.69964e+06	1.24267	0.129303	3	3.97225e+06	1.3324	0.0491818	3		0.0984991	1.11108	0.0676751	0.503987	0.902818	0.51736	0.955178	0.0132824	0.999612	0.999554	0.355287	1.0722	0.104053	0.493376	0.626358	0.0503123	1.1379	0.0676751	0.477609	0.960253
HSP12	P22943	295779	0.196344	0.0195151	3	301968	0.199329	0.0173658	3	544907	0.356136	0.0102342	3	600986	0.394484	0.0426906	3		0.852866	1.0152	0.0993924	0.855385	0.507022	0.000590616	1.78667	0.0871213	0.706593	1	0.256976	1.10768	0.0287367	0.99871	0.999916	0.0066388	2.00915	0.0993924	0.999607	1
EMC4	P53073	154340	0.70135	0.0755503	2	180505	0.814634	0.0524963	2	168097	0.744331	0.0059633	2	168936	0.754586	0.0453944	2		0.238684	1.16152	0.107721	0.689492	0.872409	0.306135	0.9137	0.0644416	0.697458	0.831614	0.803349	1.01378	0.00801162	0.977188	0.917264	0.499526	1.0759	0.107721	0.629338	0.629742
MRH1	Q12117	34187.8	0.609673		1	35485.9	0.630806		1	40024.7	0.701096		1	34067.5	0.595887		1			1.03466					1.11143					0.849936					0.977386
NMT1	P14743	88638.5	0.839437	0.0532217	3	96832.2	0.892704	0.123119	3	96020.7	0.877082	0.0776621	3	100589	0.94324	0.0739882	3		0.545546	1.06346	0.0634017	0.758632	0.727449	0.863166	0.982501	0.137917	0.864785	0.504841	0.345708	1.07543	0.0885459	0.542624	0.677756	0.126933	1.12366	0.0634017	0.689849	0.95077
MSP1	P28737				0				0				0				0
TWF1	P53250	64639.3	0.635756	0.0143661	2	77165.4	0.754967	0.0554382	2	85941.6	0.826739	0.0907064	2	89081.5	0.861775	0.0157172	2		0.18418	1.18751	0.0225968	1	1	0.45783	1.09507	0.0734313	0.795031	0.819138	0.681529	1.04238	0.109716	0.712795	0.543121	0.00455613	1.35551	0.0225968	1	1
TUB1	P09733	239401	0.632168	0.0444315	3	252412	0.663651	0.047116	3	251611	0.655298	0.029906	3	244441	0.639134	0.0128988	3		0.447334	1.0498	0.0702843	0.58508	0.630985	0.810411	0.987413	0.0709951	0.814711	0.509408	0.459093	0.975333	0.0456373	0.543201	0.580967	0.815509	1.01102	0.0702843	0.818794	0.507371
LSM5	P40089				0				0				0				0
RPA49	Q01080	762736	1.02421	0.0265957	3	742122	0.99353	0.0221964	3	688043	0.907959	0.0136224	3	695199	0.918853	0.0284115	3		0.20207	0.970047	0.0259671	0.500733	0.776817	0.00812654	0.913872	0.0223409	0.543625	0.99995	0.593159	1.012	0.0150033	0.732506	0.660496	0.0094843	0.897135	0.0259671	0.610572	0.99997
RIM1	P32445	309125	0.818289	0.0443039	3	271154	0.715092	0.0399937	3	283735	0.73329	0.0681494	3	329807	0.831785	0.227776	3		0.0406821	0.873887	0.0541422	0.524091	0.981855	0.714892	1.02545	0.055928	0.75357	0.558827	0.537541	1.13432	0.0929365	0.875563	0.859365	0.928373	1.01649	0.0541422	0.93317	0.52727
YMR31	P19955	228682	0.292578		1	230746	0.294015		1	268055	0.33699		1	280588	0.355754		1			1.00491					1.14617					1.05568					1.21593
SFM1	Q12314	251323	1.29608		1	203812	1.04771		1	226445	1.14706		1	206162	1.04281		1			0.808371					1.09482					0.909117					0.804589
ZPR1	P53303				0				0				0				0
ATF2	P53296	182548	0.891086	0.092604	3	210380	1.0151	0.0763117	3	211170	1.00985	0.085009	3	202050	0.955072	0.0522714	3		0.150563	1.13917	0.103923	0.496017	0.831604	0.940436	0.994829	0.0751768	0.940647	0.501427	0.405642	0.945758	0.0841799	0.525152	0.611051	0.370456	1.07181	0.103923	0.507258	0.625435
SMI1	P32566	240786	0.792542	0.0474624	3	235144	0.778133	0.128865	3	235525	0.758712	0.0618299	3	231621	0.744167	0.0620359	3		0.869335	0.981819	0.0598863	0.877955	0.527092	0.829703	0.975042	0.165608	0.832518	0.506816	0.787918	0.98083	0.0814933	0.796256	0.516446	0.347631	0.938963	0.0598863	0.610411	0.733524
GDI1	P39958	292588	0.927192	0.181394	3	293807	0.915645	0.103201	3	308296	0.953952	0.148645	3	309389	0.942075	0.073011	3		0.929392	0.987547	0.195638	0.929606	0.501223	0.734587	1.04184	0.112708	0.759334	0.539956	0.909225	0.987551	0.15582	0.909655	0.501925	0.904531	1.01605	0.195638	0.905009	0.50203
TDA3	P38758	153541	0.663098	0.0643803	3	154382	0.652382	0.0353647	3	178978	0.768808	0.107595	3	186300	0.777878	0.0618916	3		0.816316	0.983839	0.0970902	0.819999	0.508302	0.194265	1.17846	0.0542086	0.987427	0.999371	0.906838	1.0118	0.139951	0.90733	0.502143	0.090101	1.1731	0.0970902	0.535404	0.927757
TRM112	P53738				0				0				0				0
FPR2	P32472				0				0				0				0
MSC7	P38694	95511.7	1.09567	0.264906	3	92549.2	1.01202	0.104338	3	110882	1.22834	0.215935	3	107994	1.20349	0.230152	3		0.650757	0.923659	0.241776	0.673674	0.529241	0.219684	1.21375	0.103099	0.853305	0.963662	0.898152	0.979773	0.175795	0.899151	0.503984	0.623297	1.09841	0.241776	0.662827	0.547652
FOL2	P51601				0				0				0				0
RIB4	P50861	72338	1.4408	0.516764	3	68428.9	1.25125	0.260267	3	71431.1	1.29262	0.281502	3	75873.9	1.41747	0.360609	3		0.610688	0.868439	0.358664	0.643935	0.539057	0.860887	1.03306	0.208006	0.863461	0.507576	0.662444	1.09658	0.217777	0.705019	0.55606	0.95228	0.983803	0.358664	0.952353	0.500616
COB	P00163				0				0				0				0
RPN7	Q06103	450518	0.758815	0.0223613	3	441594	0.750599	0.0377456	3	483616	0.8005	0.0304696	3	474522	0.799061	0.0445967	3		0.765424	0.989172	0.0294687	0.787128	0.539185	0.152561	1.06648	0.0502872	0.492561	0.826864	0.965674	0.998202	0.0380632	0.965731	0.500674	0.258313	1.05304	0.0294687	0.812056	0.930391
TSC13	Q99190	52942.7	0.702596	0.0186094	2	55469.1	0.73385	0.0331044	2	47898	0.625222	0.0178991	2	64724.5	0.845941	0.113166	2		0.390924	1.04448	0.0264867	0.865746	0.910066	0.0839887	0.851975	0.0451105	0.927027	0.999343	0.214262	1.35303	0.0286285	1	1	0.318045	1.20402	0.0264867	1	1
GRX8	Q05926				0				0				0				0
ADD66	P36040	184259	1.18255		1	169124	1.08298		1	159785	1.00763		1	169556	1.06875		1			0.915798					0.930429					1.06066					0.903769
TSR4	P25040				0				0				0				0
MRPL38	P35996				0				0				0				0
YGL242C	P53066	111078	1.13189	0.195467	2	111483	1.116	0.0457317	2	122848	1.21688	0.0933083	2	115891	1.14349	0.0130891	2		0.927594	0.985954	0.17269	0.927951	0.501995	0.343608	1.0904	0.0409784	0.943811	0.974391	0.463783	0.939689	0.0766782	0.625983	0.656154	0.946732	1.01025	0.17269	0.946872	0.501063
PTC3	P34221	90710.8	0.766281	0.050571	3	85681.7	0.727096	0.070467	3	86725.3	0.708567	0.0151738	3	91729.4	0.751076	0.0126649	3		0.481818	0.948863	0.0659953	0.637243	0.65233	0.696423	0.974517	0.0969157	0.710724	0.520462	0.0215553	1.05999	0.0214148	0.510657	0.99595	0.658634	0.980158	0.0659953	0.679099	0.526587
ZEO1	Q08245				0				0				0				0
VMA6	P32366	342648	0.867423	0.081706	3	372471	0.934682	0.0601301	3	367955	0.920471	0.119546	3	359452	0.897469	0.0899775	3		0.32004	1.07754	0.0941939	0.505675	0.668229	0.865968	0.984795	0.0643321	0.871395	0.516598	0.804145	0.975011	0.129874	0.809357	0.511063	0.690765	1.03464	0.0941939	0.71854	0.539244
TAF9	Q05027	98368.3	1.42171		1	94673.4	1.36274		1	77973	1.10735		1	99524.7	1.42547		1			0.958519					0.812594					1.28728					1.00265
NMD3	P38861	84360.2	0.805407	0.116103	2	81153	0.773717	0.0432779	2	89480.7	0.839349	0.115344	2	91805.6	0.860564	0.10078	2		0.768433	0.960653	0.144154	0.780526	0.522015	0.565453	1.08483	0.055935	0.901003	0.876353	0.863085	1.02528	0.137421	0.866469	0.510119	0.663184	1.06848	0.144154	0.711477	0.563779
DCP2	P53550	126461	0.755132	0.0118746	2	142661	0.848202	0.0226922	2	160154	0.945969	0.0531992	2	145878	0.870956	0.110344	2		0.0621241	1.12325	0.0157252	1	1	0.196645	1.11526	0.0267533	0.999537	0.999995	0.50654	0.920702	0.0562377	0.853543	0.850465	0.37517	1.15338	0.0157252	1	1
ELO3	P40319	125453	1.32761	0.034178	3	134342	1.48448	0.377422	3	128189	1.33914	0.0695764	3	130868	1.34483	0.112245	3		0.546769	1.11816	0.0257441	0.999999	0.999999	0.575482	0.902098	0.254246	0.61429	0.542868	0.944842	1.00424	0.0519559	0.945116	0.502011	0.819764	1.01297	0.0257441	0.85032	0.571142
MAM33	P40513	160938	0.428729	0.0949478	3	142600	0.377353	0.0975573	3	168768	0.443577	0.0589825	3	181626	0.475898	0.107462	3		0.549022	0.880166	0.221463	0.625303	0.581135	0.382506	1.1755	0.258531	0.514713	0.621643	0.677967	1.07286	0.13297	0.738338	0.583028	0.599771	1.11002	0.221463	0.659801	0.569312
HYR1	P40581	245694	0.827193	0.0945748	3	280124	0.922971	0.0644207	3	316075	1.04546	0.0528159	3	311061	1.01881	0.0191514	3		0.229829	1.11579	0.114332	0.479469	0.73138	0.0658819	1.13271	0.0697971	0.497695	0.944718	0.48185	0.974509	0.0505195	0.554501	0.571343	0.0671603	1.23164	0.114332	0.548825	0.959077
ARC18	Q05933	181913	0.836259	0.015727	3	195559	0.896861	0.0718173	3	217673	0.982957	0.0350369	3	226924	1.02495	0.0367733	3		0.279247	1.07247	0.0188064	0.999362	0.999949	0.161987	1.096	0.0800763	0.458208	0.790827	0.225577	1.04272	0.0356443	0.551304	0.790737	0.00553619	1.22564	0.0188064	0.999969	1
RSM26	P47141				0				0				0				0
YPL245W	Q12179				0				0				0				0
PEX6	P33760				0				0				0				0
NMA111	P53920	347754	0.921313	0.0212557	3	366046	0.964276	0.0824168	3	394589	1.03	0.0112876	3	378070	0.988182	0.0572093	3		0.464709	1.04663	0.023071	0.95168	0.958583	0.300477	1.06816	0.0854701	0.475286	0.659743	0.33227	0.959398	0.0109588	0.999422	0.999897	0.170327	1.07258	0.023071	0.975045	0.998868
CDC73	Q06697	277670	0.747714	0.036352	3	275718	0.737529	0.0334598	3	271404	0.712931	0.0415026	3	291151	0.767467	0.031396	3		0.739207	0.986378	0.0486175	0.753378	0.523169	0.470825	0.966648	0.0453674	0.614633	0.63947	0.148967	1.0765	0.0582141	0.482812	0.824632	0.516408	1.02642	0.0486175	0.596657	0.581763
ARC15	P40518	394125	1.05926	0.130343	2	397568	1.06531	0.128882	2	454860	1.18889	0.0747715	2	468074	1.24191	0.194503	2		0.967005	1.00571	0.12305	0.967058	0.500651	0.385913	1.116	0.12098	0.621725	0.713483	0.769015	1.0446	0.0628918	0.839181	0.631149	0.398746	1.17243	0.12305	0.791657	0.848205
PAM18	Q07914				0				0				0				0
YML6	P51998	113843	0.523759		1	107509	0.493508		1	130928	0.591876		1	126618	0.572128		1			0.942242					1.19933					0.966634					1.09235
COX20	Q04935				0				0				0				0
DLD1	P32891				0				0				0				0
YGL039W	P53183	313011	1.51519	0.134747	3	330126	1.58415	0.14946	3	364505	1.73082	0.1679	3	366123	1.74163	0.118957	3		0.585055	1.04551	0.0889311	0.650145	0.57324	0.322392	1.09258	0.0943473	0.570682	0.720962	0.932324	1.00625	0.0970064	0.932533	0.501251	0.0955782	1.14945	0.0889311	0.511339	0.910245
CPS1	P27614	607078	0.802183	0.0324843	3	581850	0.762848	0.0414177	3	619270	0.802208	0.0138309	3	614280	0.796335	0.0121436	3		0.26887	0.950966	0.0404949	0.608315	0.794494	0.236397	1.0516	0.0542935	0.462307	0.710642	0.610378	0.992679	0.017241	0.654301	0.551638	0.792375	0.992711	0.0404949	0.797201	0.509696
BNA1	P47096				0				0				0				0
MRP1	P10662	113097	0.480713	0.0626506	3	114526	0.495583	0.0263859	3	128263	0.544424	0.0242391	3	134626	0.572286	0.0500107	3		0.732712	1.03093	0.130328	0.743188	0.516735	0.0780374	1.09855	0.0532422	0.523296	0.937936	0.451293	1.05118	0.0445225	0.743433	0.775548	0.122463	1.19049	0.130328	0.49029	0.863386
TAF14	P35189	330038	0.73099	0.0335597	2	322936	0.711987	0.0283917	2	347084	0.759755	0.0610897	2	362144	0.788404	0.0276143	2		0.604689	0.974004	0.0459099	0.680166	0.588131	0.456732	1.06709	0.0398767	0.895303	0.910613	0.629136	1.03771	0.0804071	0.680067	0.562253	0.207349	1.07854	0.0459099	0.730379	0.915719
AIM19	P40502				0				0				0				0
ADE8	P04161				0				0				0				0
ERG28	P40030	248375	1.07362		1	276170	1.18891		1	332029	1.41028		1	346946	1.4862		1			1.10738					1.1862					1.05383					1.38429
CUE5	Q08412				0				0				0				0
MRPL10	P36520				0				0				0				0
SCS7	Q03529	158428	0.916927	0.0662717	3	184476	1.07475	0.1996	3	188899	1.06707	0.105387	3	193301	1.10325	0.0351655	3		0.303037	1.17212	0.0722759	0.952548	0.984407	0.956688	0.992857	0.185718	0.956736	0.500447	0.620369	1.0339	0.098763	0.649096	0.534372	0.0224526	1.2032	0.0722759	0.524304	0.996089
FMP10	P40098	68676.9	0.468078	0.0789865	2	71902	0.484626	0.0184897	2	76916.5	0.507904	0.0243432	2	76769.5	0.504936	0.047327	2		0.817477	1.03535	0.168747	0.823243	0.513089	0.400987	1.04803	0.0381526	0.745651	0.808831	0.94637	0.994156	0.0479287	0.946964	0.504472	0.639175	1.07874	0.168747	0.688565	0.56168
MNN1	P39106	262203	0.96414		1	287080	1.05325		1	252111	0.910894		1	265317	0.958164		1			1.09242					0.864844					1.05189					0.993801
MRPL8	P22353	126897	0.794512	0.0478086	2	122124	0.762462	0.0438157	2	128350	0.787686	0.00048838	2	127281	0.780732	0.0100459	2		0.557418	0.959661	0.0601735	0.667668	0.619022	0.564997	1.03308	0.0574661	0.648287	0.590807	0.506568	0.991173	0.000620019	1	1	0.754059	0.982656	0.0601735	0.768261	0.524485
PET123	P17558	103714	0.446883	0.0342516	2	104703	0.451092	0.000263733	2	128436	0.543429	0.0492562	2	116082	0.489335	0.0856647	2		0.890442	1.00942	0.0766456	0.891666	0.504543	0.22962	1.20469	0.000584654	1	1	0.536926	0.900458	0.0906397	0.782676	0.759274	0.610399	1.095	0.0766456	0.859533	0.803053
PAP1	P29468	120338	0.836031		1	102779	0.711134		1	125620	0.85756		1	136356	0.938784		1			0.850607					1.2059					1.09472					1.12291
KRE33	P53914	340301	0.80694	0.0448748	3	375044	0.885427	0.0194964	3	375750	0.875916	0.0945827	3	385683	0.893762	0.124157	3		0.0768956	1.09727	0.0556111	0.480716	0.922274	0.879149	0.989258	0.0220193	0.898708	0.567009	0.853319	1.02037	0.107981	0.857122	0.510642	0.351508	1.10759	0.0556111	0.903261	0.948901
APD1	P38281	113835	0.733942	0.132613	2	116000	0.745946	0.113541	2	141757	0.900495	0.0600291	2	146559	0.933485	0.139653	2		0.931588	1.01636	0.180686	0.932006	0.50247	0.268512	1.20718	0.152211	0.668593	0.837594	0.799318	1.03664	0.0666623	0.838903	0.583469	0.280775	1.27188	0.180686	0.73515	0.87363
GET4	Q12125				0				0				0				0
PRS5	Q12265	204473	0.910381	0.107805	3	177244	0.784802	0.0777058	3	200354	0.865418	0.0755206	3	190242	0.828502	0.0561031	3		0.184089	0.862059	0.118417	0.479253	0.780367	0.267069	1.10272	0.0990132	0.534485	0.739524	0.536943	0.957344	0.0872649	0.601293	0.567261	0.327323	0.910061	0.118417	0.489029	0.647331
MDY2	Q12285	224365	0.708894		1	288818	0.908819		1	293512	0.911248		1	277008	0.867339		1			1.28202					1.00267					0.951815					1.22351
MRPS35	P53292				0				0				0				0
PRP19	P32523	173430	0.78471	0.0293069	2	187232	0.856161	0.1027	2	220247	0.98091	0.0482836	2	200494	0.895727	0.0664735	2		0.499286	1.09105	0.0373474	0.986775	0.986825	0.306388	1.14571	0.119954	0.649018	0.795646	0.291317	0.91316	0.0492233	0.827889	0.924771	0.218109	1.14148	0.0373474	0.998018	0.99993
RKI1	Q12189	181229	0.463191	0.0497736	3	179140	0.453504	0.0397292	3	152544	0.383404	0.0364274	3	174941	0.436859	0.0382198	3		0.805829	0.979087	0.107458	0.811116	0.511314	0.0878963	0.845425	0.0876049	0.521716	0.924812	0.154535	1.13942	0.0950106	0.555968	0.864795	0.510127	0.943151	0.107458	0.587104	0.577848
ALD3	P54114	156358	0.527745		1	155988	0.524351		1	264504	0.877246		1	246335	0.823952		1			0.99357					1.67301					0.939249					1.56127
RPB11	P38902	224243	0.781914	0.0955608	3	235267	0.814102	0.0756815	3	245543	0.847881	0.11855	3	248169	0.855579	0.0943595	3		0.672325	1.04117	0.122214	0.696972	0.533142	0.702328	1.04149	0.0929631	0.741073	0.556733	0.934306	1.00908	0.139819	0.934513	0.501273	0.39588	1.09421	0.122214	0.560079	0.65103
YNR021W	P53723				0				0				0				0
CSR1	Q06705	432564	1.1745	0.0559356	3	439799	1.19107	0.0631993	3	464527	1.24082	0.047465	3	457083	1.21412	0.0610573	3		0.751219	1.0141	0.0476249	0.766346	0.525816	0.341264	1.04177	0.0530609	0.513519	0.656375	0.58392	0.978483	0.0382529	0.66136	0.587077	0.454188	1.03373	0.0476249	0.591094	0.630897
YRB1	P41920	219181	0.740131	0.0503118	3	219758	0.733619	0.054904	3	227773	0.764629	0.0732768	3	219796	0.722454	0.0248797	3		0.886997	0.991201	0.0679769	0.888395	0.505037	0.591318	1.04227	0.07484	0.668326	0.587728	0.428527	0.944842	0.0958332	0.524871	0.590776	0.624275	0.976116	0.0679769	0.654082	0.535952
TAF6	P53040	53175.9	0.783685		1	32640.5	0.479083		1	51847.6	0.750828		1	49398.4	0.721457		1			0.611321					1.56722					0.960882					0.920596
ASP1	P38986	306148	1.22924	0.222274	3	286010	1.16079	0.270671	3	297878	1.16873	0.209084	3	296235	1.15032	0.144345	3		0.752604	0.944313	0.180822	0.768839	0.527857	0.96994	1.00685	0.233179	0.96996	0.50026	0.906891	0.984247	0.178898	0.907428	0.502337	0.637447	0.935801	0.180822	0.66703	0.536683
SEC66	P33754				0				0				0				0
BUR6	P40096				0				0				0				0
PAF1	P38351				0				0				0				0
SFB3	P38810	51301.3	1.39739		1	46172.9	1.25258		1	54260.9	1.45232		1	55246.4	1.4913		1			0.896369					1.15947					1.02684					1.0672
FDH2	P0CF35				0				0				0				0
YAT2	P40017	398332	0.301013	0.0109972	3	402463	0.303431	0.00663699	3	428439	0.318707	0.0119511	3	411575	0.306282	0.0149318	3		0.764039	1.00803	0.0365339	0.772099	0.5144	0.144632	1.05035	0.0218731	0.829556	0.980366	0.326199	0.961012	0.0374985	0.598031	0.74027	0.650573	1.0175	0.0365339	0.701118	0.564792
LSG1	P53145	133702	1.16424		1	126398	1.09817		1	133131	1.13909		1	121713	1.04092		1			0.94325					1.03726					0.913815					0.894071
COX9	P07255	84141.8	0.353514		1	76165.7	0.318983		1	96958.5	0.400133		1	92879.6	0.382748		1			0.90232					1.2544					0.956551					1.08269
FIS1	P40515				0				0				0				0
UTR4	P32626				0				0				0				0
HDA2	Q06629				0				0				0				0
SEC18	P18759	286685	1.07123	0.0759137	2	287673	1.06658	0.0256185	2	342451	1.26386	0.164589	2	319435	1.18135	0.137699	2		0.945946	0.995662	0.0708662	0.946098	0.501131	0.334083	1.18497	0.0240193	1	1	0.64257	0.934709	0.130227	0.698535	0.570503	0.450684	1.1028	0.0708662	0.836675	0.860674
MDJ1	P35191	124957	0.484438	0.0313249	3	142518	0.546389	0.0695012	3	148798	0.568375	0.0357567	3	146467	0.559765	0.0438109	3		0.260692	1.12788	0.0646623	0.861933	0.953909	0.659592	1.04024	0.127201	0.682122	0.529347	0.805507	0.98485	0.0629103	0.813556	0.517221	0.079255	1.15549	0.0646623	0.723141	0.985443
HEM14	P40012	235128	0.984402		1	192743	0.803664		1	188011	0.773459		1	246276	1.02179		1			0.816398					0.962415					1.32106					1.03798
MCX1	P38323	74503.4	0.960775		1	72701	0.934543		1	77036.5	0.975811		1	81786.5	1.03449		1			0.972697					1.04416					1.06013					1.07672
HRB1	P38922	67211.3	0.672047	0.0436531	3	78619.6	0.785162	0.0914044	3	81541.7	0.794576	0.0227715	3	80296.3	0.783859	0.10675	3		0.152796	1.16831	0.0649555	0.902126	0.99182	0.876929	1.01199	0.116415	0.877894	0.503195	0.879446	0.986513	0.0286587	0.897713	0.562667	0.203559	1.16638	0.0649555	0.934464	0.991003
MDM1	Q01846				0				0				0				0
DHH1	P39517	180786	1.03219	0.0972338	3	167672	0.93323	0.0738369	3	212000	1.17751	0.0259557	3	221141	1.22957	0.130016	3		0.237851	0.904123	0.0942011	0.491599	0.733054	0.0197935	1.26176	0.0791198	0.636071	0.999412	0.562012	1.04422	0.0220429	0.96702	0.956983	0.10851	1.19122	0.0942011	0.677489	0.959471
TCB2	P48231	143658	0.765361		1	157722	0.83761		1	155157	0.811951		1	190915	0.997637		1			1.0944					0.969367					1.22869					1.30348
SDH8	P38345				0				0				0				0
DBP9	Q06218	299723	1.09816	0.250524	3	273621	0.969566	0.0549365	3	283631	0.991919	0.0333994	3	302630	1.06847	0.0873878	3		0.469728	0.882903	0.228131	0.545534	0.573635	0.585928	1.02305	0.0566609	0.628281	0.547618	0.265429	1.07718	0.0336715	0.926668	0.979824	0.861103	0.972969	0.228131	0.862537	0.504224
CMD1	P06787	362946	0.970702	0.123515	3	328907	0.877991	0.107795	3	346514	0.912045	0.109404	3	343659	0.909155	0.124342	3		0.38373	0.904491	0.127243	0.541311	0.644446	0.720496	1.03879	0.122774	0.739512	0.52927	0.977354	0.996831	0.119954	0.977366	0.500211	0.575869	0.936595	0.127243	0.638799	0.569705
SEC16	P48415	70591.6	1.03858	0.0784606	2	59232.2	0.873563	0.0251842	2	59188.6	0.847925	0.127055	2	65957.1	0.962514	0.0376926	2		0.180747	0.841113	0.075546	0.822302	0.966355	0.823599	0.970651	0.0288292	0.917444	0.733129	0.412407	1.13514	0.149842	0.623379	0.694454	0.381046	0.926759	0.075546	0.621494	0.71703
CIR2	Q08822				0				0				0				0
GCN20	P43535	170575	0.84288	0.00327707	3	181062	0.905994	0.0417606	3	182715	0.90227	0.0563102	3	187229	0.943922	0.0985388	3		0.119311	1.07488	0.00388794	1	1	0.931472	0.99589	0.0460937	0.931878	0.502397	0.567798	1.04616	0.0624095	0.695981	0.640927	0.217599	1.11988	0.00388794	1	1
MNN2	P38069				0				0				0				0
AFG1	P32317	121473	0.55258		1	108606	0.492476		1	115461	0.515912		1	136839	0.610551		1			0.891231					1.04759					1.18344					1.10491
GDB1	Q06625	41654	0.590366		1	45094.7	0.637696		1	65061.6	0.906073		1	67431.3	0.938639		1			1.08017					1.42085					1.03594					1.58993
CLP1	Q08685				0				0				0				0
GIN4	Q12263				0				0				0				0
CUB1	Q08977	228995	0.751249	0.114823	2	232960	0.743953	0.0631352	2	240089	0.738743	0.0117347	2	236224	0.765262	0.115287	2		0.946162	0.990288	0.152843	0.946325	0.501218	0.926349	0.992998	0.0848645	0.926723	0.502053	0.799898	1.0359	0.0158846	0.995135	0.977912	0.914196	1.01865	0.152843	0.915144	0.50448
MSS116	P15424	221400	0.630771	0.0564906	3	213183	0.601605	0.0621044	3	233454	0.655012	0.0553441	3	234081	0.66354	0.0574731	3		0.580074	0.953762	0.0895581	0.646778	0.574432	0.329218	1.08877	0.103231	0.529326	0.680452	0.862151	1.01302	0.0844932	0.86455	0.507123	0.520093	1.05195	0.0895581	0.610035	0.592071
GOS1	P38736				0				0				0				0
IFA38	P38286	135934	0.783045	0.0698078	3	141355	0.82389	0.0587363	3	153275	0.866484	0.0513569	3	163072	0.92211	0.0457655	3		0.482543	1.05216	0.0891492	0.577755	0.593513	0.3988	1.0517	0.0712914	0.54642	0.636269	0.234825	1.0642	0.0592704	0.514865	0.754405	0.0534367	1.17759	0.0891492	0.476745	0.9555
MNN10	P50108				0				0				0				0
GOR1	P53839	75744.1	0.558809	0.0618942	3	83890.6	0.605155	0.0742539	3	113937	0.825692	0.054057	3	113015	0.821666	0.0830471	3		0.45441	1.08294	0.110761	0.604972	0.64386	0.0170459	1.36443	0.122702	0.50007	0.997788	0.947795	0.995124	0.0654687	0.948011	0.501673	0.0139569	1.47039	0.110761	0.772452	0.999993
PAM16	P42949	101532	0.53486		1	97517.6	0.51162		1	110141	0.570125		1	104985	0.548069		1			0.95655					1.11435					0.961314					1.0247
QCR10	P37299				0				0				0				0
URA4	P20051				0				0				0				0
IKI3	Q06706	97876	0.803389	0.19705	3	101012	0.777063	0.181587	3	112253	0.842257	0.032648	3	103054	0.818791	0.134927	3		0.873192	0.967231	0.245274	0.874858	0.505364	0.599491	1.0839	0.233684	0.632072	0.537478	0.794686	0.972139	0.0387626	0.858928	0.634219	0.917103	1.01917	0.245274	0.91748	0.501843
DEF1	P35732	226170	0.653654	0.0487761	3	258393	0.73667	0.0495251	3	259705	0.749144	0.108866	3	285823	0.819512	0.0900151	3		0.107423	1.127	0.0746207	0.55106	0.914152	0.86895	1.01693	0.0672283	0.874963	0.518807	0.438504	1.09393	0.145321	0.556501	0.611661	0.0654739	1.25374	0.0746207	0.911068	0.9996
PEP1	P32319				0				0				0				0
ABP140	Q08641				0				0				0				0
NOP14	Q99207	77942.5	0.80312		1	89394.6	0.917372		1	77305	0.782707		1	81348	0.830662		1			1.14226					0.853205					1.06127					1.03429
PSE1	P32337	185984	0.97238	0.0824352	3	184024	0.944545	0.01276	3	199181	1.03929	0.18316	3	190607	0.988316	0.129058	3		0.619343	0.971375	0.0847768	0.647232	0.533297	0.464972	1.10031	0.0135092	1	1	0.715803	0.950953	0.176236	0.730894	0.522866	0.867182	1.01639	0.0847768	0.870806	0.511166
STT3	P39007	186267	0.957572	0.118777	3	200337	1.02634	0.129608	3	223394	1.12727	0.161941	3	210116	1.07344	0.0954885	3		0.53551	1.07181	0.12404	0.623365	0.591747	0.448921	1.09834	0.126282	0.610503	0.653586	0.651658	0.952251	0.143659	0.676907	0.532299	0.26127	1.121	0.12404	0.502328	0.719032
TAF12	Q03761	86328.9	0.836343	0.0487965	2	83216.9	0.803302	0.109642	2	93384.7	0.888799	0.0385522	2	94990.4	0.907252	0.00977853	2		0.748553	0.960494	0.058345	0.818794	0.621113	0.458997	1.10643	0.136489	0.61957	0.653939	0.619938	1.02076	0.0433756	0.673846	0.564677	0.278564	1.08478	0.058345	0.714147	0.861307
DRS1	P32892	131184	1.01736	0.126787	3	143467	1.10834	0.0424527	3	137681	1.03035	0.136202	3	138182	1.0722	0.0394494	3		0.340526	1.08944	0.124624	0.487098	0.633868	0.429447	0.929629	0.0383028	0.915164	0.935966	0.65354	1.04062	0.13219	0.675142	0.527735	0.537961	1.05391	0.124624	0.589088	0.553481
YNL040W	P53960				0				0				0				0
NRD1	P53617	92833.1	0.69862		1	105183	0.78834		1	117784	0.870984		1	117320	0.874944		1			1.12842					1.10483					1.00455					1.25239
SRP72	P38688	143161	0.803648	0.109236	3	159097	0.890012	0.0695834	3	168289	0.93371	0.0443764	3	167861	0.929151	0.0976895	3		0.322899	1.10746	0.135925	0.496172	0.65749	0.419476	1.0491	0.0781825	0.532848	0.606118	0.946285	0.995117	0.047527	0.946707	0.503179	0.212989	1.15617	0.135925	0.51389	0.775382
PWP2	P25635	69481.2	0.688588	0.293263	2	63124.6	0.619234	0.162279	2	71156.4	0.686461	0.155209	2	66837.1	0.646023	0.185269	2		0.803997	0.899281	0.42589	0.811823	0.516618	0.71327	1.10856	0.262065	0.745887	0.549274	0.835578	0.941092	0.2261	0.843579	0.520098	0.880752	0.938185	0.42589	0.882602	0.506325
YMR027W	Q04371	123002	0.677904	0.0113262	2	122763	0.709726	0.0811548	2	142101	0.787983	0.0497209	2	150888	0.774881	0.0689676	2		0.677484	1.04694	0.0167077	0.998642	0.996063	0.385225	1.11026	0.114347	0.623212	0.715302	0.849458	0.983372	0.063099	0.856972	0.52055	0.290045	1.14305	0.0167077	1	1
NUP116	Q02630	55839.2	0.721872		1	52247.6	0.673926		1	57655.4	0.732378		1	53040.9	0.673448		1			0.93358					1.08673					0.919536					0.932919
YTA7	P40340				0				0				0				0
ISW1	P38144	139739	0.754497	0.106286	2	140291	0.763592	0.0371984	2	176639	0.9456	0.0644391	2	165693	0.899478	0.00504096	2		0.924701	1.01205	0.14087	0.925112	0.502208	0.101059	1.23836	0.0487151	0.999107	1	0.495491	0.951225	0.0681462	0.629431	0.63326	0.303891	1.19216	0.14087	0.704817	0.838376
TAF10	Q12030				0				0				0				0
ERG24	P32462	72938.1	1.43839		1	73819.9	1.45114		1	76436.5	1.48063		1	73807.5	1.42764		1			1.00886					1.02032					0.964213					0.992528
PCL6	P40038				0				0				0				0
LEM3	P42838				0				0				0				0
MRPS9	P38120				0				0				0				0
OSH2	Q12451				0				0				0				0
SPB1	P25582	124724	1.73609		1	100101	1.3889		1	97113.3	1.32778		1	101879	1.39093		1			0.80002					0.955989					1.04757					0.801189
TCD2	P36101				0				0				0				0
RFX1	P48743				0				0				0				0
HEK2	P38199				0				0				0				0
PNP1	Q05788				0				0				0				0
FMO1	P38866				0				0				0				0
HFD1	Q04458				0				0				0				0
DPH5	P32469	165280	1.27448	0.17472	3	151868	1.17034	0.112246	3	140813	1.06765	0.0494179	3	142808	1.08223	0.0593978	3		0.441934	0.918294	0.137092	0.54372	0.596664	0.250767	0.912254	0.0959089	0.465476	0.698802	0.760725	1.01365	0.0462866	0.775216	0.52562	0.188909	0.849156	0.137092	0.459822	0.759946
MAS1	P10507				0				0				0				0
PYP1	P53981	113610	1.18106	0.120496	3	116962	1.21526	0.164363	3	114738	1.16437	0.079249	3	116236	1.19156	0.216588	3		0.78699	1.02896	0.102024	0.799068	0.523763	0.663386	0.958128	0.13525	0.6848	0.528144	0.853501	1.02335	0.0680615	0.865693	0.534346	0.945908	1.0089	0.102024	0.946215	0.502292
SER2	P42941	140724	1.17539	0.047141	3	133120	1.11339	0.0902468	3	133678	1.10477	0.0780251	3	128477	1.05982	0.0725347	3		0.368621	0.947251	0.0401066	0.741343	0.824961	0.906546	0.992256	0.0810558	0.907179	0.50275	0.505634	0.959316	0.0706256	0.595981	0.590915	0.0925566	0.901677	0.0401066	0.774255	0.987353
NPL4	P33755				0				0				0				0
LSM7	P53905	427828	1.03484	0.0566368	3	453438	1.09341	0.0489818	3	466111	1.10785	0.0391897	3	456780	1.08831	0.0445857	3		0.248309	1.0566	0.05473	0.511128	0.738448	0.71148	1.0132	0.0447972	0.728573	0.525573	0.599607	0.982365	0.0353747	0.660042	0.569763	0.271716	1.05167	0.05473	0.501535	0.708568
CMS1	Q07897				0				0				0				0
MRPS18	P42847				0				0				0				0
COX4	P04037	36310.1	0.121224		1	58820.5	0.195577		1	61717.6	0.202468		1	43985.9	0.145528		1			1.61336					1.03523					0.718771					1.20049
BNA4	P38169				0				0				0				0
MDM38	Q08179				0				0				0				0
VID27	P40157				0				0				0				0
KTR1	P27810	610332	0.665793	0.135362	3	646082	0.703795	0.169602	3	632903	0.678529	0.122706	3	641669	0.690288	0.165592	3		0.777468	1.05708	0.20331	0.789782	0.52326	0.845568	0.9641	0.240983	0.848072	0.506661	0.926413	1.01733	0.180841	0.926916	0.502767	0.852793	1.03679	0.20331	0.856308	0.509798
PIN4	P34217				0				0				0				0
NOP9	P47077	92682.4	1.18312	0.0756901	2	76937	1.01515	0.0730585	2	77892.8	0.97573	0.0673799	2	78886.1	1.01068	0.00591441	2		0.152649	0.858027	0.0639749	0.81875	0.975291	0.631624	0.961168	0.0719682	0.697157	0.580717	0.596766	1.03582	0.0690558	0.662096	0.575064	0.189718	0.854246	0.0639749	0.874692	0.979025
FSH1	P38777	211935	0.84386	0.0648391	3	238566	0.93881	0.0145542	3	261680	1.0196	0.0259764	3	252334	0.97777	0.0838293	3		0.120351	1.11252	0.0768364	0.486765	0.864056	0.0164098	1.08606	0.0155029	0.95924	1	0.483574	0.958973	0.025477	0.890499	0.896644	0.0981398	1.15869	0.0768364	0.663845	0.96292
RFA3	P26755				0				0				0				0
DNF2	Q12675				0				0				0				0
ALE1	Q08548	132259	1.27445	0.0581724	3	132799	1.2914	0.251167	3	151398	1.44758	0.198664	3	159338	1.51476	0.190478	3		0.91885	1.0133	0.0456451	0.923831	0.525003	0.448166	1.12094	0.194493	0.557546	0.604276	0.694265	1.0464	0.137239	0.717688	0.533386	0.151567	1.18856	0.0456451	0.997762	0.999987
CNS1	P33313	32614	0.898648		1	31648.8	0.868503		1	34081.6	0.922764		1	22306.2	0.609092		1			0.966455					1.06248					0.660074					0.677788
PRS2	P38620				0				0				0				0
ALG11	P53954				0				0				0				0
TIM54	P47045				0				0				0				0
RPO31	P04051				0				0				0				0
YDR061W	Q12298				0				0				0				0
YIL108W	P40483	107436	1.37793		1	80113.5	1.02422		1	90061.9	1.13459		1	83647.2	1.05226		1			0.743305					1.10776					0.927436					0.763655
AIM21	P40563	78083.7	1.22121		1	79090	1.233		1	79733.2	1.22488		1	73394	1.12587		1			1.00966					0.993409					0.919168					0.921928
ELP3	Q02908				0				0				0				0
MEU1	Q07938	307502	1.01571	0.0843191	3	309291	1.03881	0.120803	3	315830	1.02353	0.0608378	3	289929	0.929139	0.0417276	3		0.800874	1.02274	0.083015	0.811461	0.522178	0.857518	0.985287	0.11629	0.859193	0.504813	0.0997697	0.907782	0.0594394	0.472035	0.884192	0.211559	0.914768	0.083015	0.461391	0.735989
COX12	Q01519				0				0				0				0
MNN9	P39107				0				0				0				0
GET1	P53192				0				0				0				0
ATP19	P81451	354111	0.302741		1	378677	0.323017		1	378580	0.318027		1	399969	0.335839		1			1.06697					0.984552					1.05601					1.10933
POS5	Q06892	108161	0.512038		1	105344	0.496669		1	111013	0.516405		1	121139	0.568309		1			0.969984					1.03974					1.10051					1.1099
ALG9	P53868	119904	0.921785	0.0999176	3	127181	0.969486	0.0747905	3	120943	0.90978	0.0920788	3	128003	0.946974	0.189017	3		0.546871	1.05175	0.108396	0.607626	0.564365	0.434462	0.938415	0.0771445	0.604792	0.660019	0.779978	1.04088	0.10121	0.804458	0.546966	0.851215	1.02733	0.108396	0.85803	0.518841
ARL1	P38116	235447	0.789367	0.0544426	2	273815	0.915605	0.0202406	2	282005	0.929244	0.091273	2	296261	0.975217	0.0610686	2		0.155689	1.15992	0.0689699	0.84828	0.981297	0.868102	1.0149	0.0221063	0.905758	0.620102	0.621349	1.04947	0.0982228	0.680402	0.571107	0.0862042	1.23544	0.0689699	0.945097	0.999622
PEX30	Q06169				0				0				0				0
NUP159	P40477	121306	0.718444	0.067753	2	116486	0.698992	0.068841	2	130440	0.774993	0.112726	2	133106	0.790979	0.0828578	2		0.80259	0.972926	0.0943053	0.81409	0.524297	0.51621	1.10873	0.0984861	0.771541	0.761127	0.887627	1.02063	0.145455	0.889294	0.50604	0.442388	1.10096	0.0943053	0.709518	0.750346
MRPL4	P36517				0				0				0				0
PHO13	P19881	76835.4	0.61436		1	99744.6	0.794994		1	110752	0.869832		1	118451	0.928962		1			1.29402					1.09414					1.06798					1.51208
QRI1	P43123	290297	0.869805	0.0642134	3	299679	0.8894	0.0773004	3	318262	0.926248	0.0824411	3	319295	0.939837	0.102185	3		0.753083	1.02253	0.0738251	0.769005	0.527365	0.60253	1.04143	0.086913	0.657867	0.564187	0.866818	1.01467	0.0890054	0.869469	0.508142	0.381533	1.08051	0.0738251	0.668548	0.756827
APL4	Q12028				0				0				0				0
MRPL39	P36533	102704	0.558286	0.0777422	3	98963.7	0.524445	0.0251076	3	108165	0.565206	0.0383728	3	114914	0.600134	0.0480974	3		0.536205	0.939384	0.139252	0.588061	0.55412	0.209605	1.07772	0.0478747	0.701412	0.899289	0.383716	1.0618	0.0678916	0.601083	0.697237	0.480402	1.07496	0.139252	0.562367	0.580363
GSH1	P32477	279544	0.888178	0.0277161	3	300025	0.947479	0.0863112	3	341994	1.0508	0.176295	3	350547	1.08568	0.108037	3		0.357327	1.06677	0.0312055	0.939197	0.969406	0.431106	1.10905	0.0910956	0.745653	0.790292	0.787487	1.03319	0.167772	0.793431	0.511689	0.0787576	1.22237	0.0312055	0.999999	1
AIM41	Q12032				0				0				0				0
PDR16	P53860				0				0				0				0
POM34	Q12445				0				0				0				0
LHS1	P36016	242882	0.951159	0.0727844	3	249344	0.970674	0.0252264	3	291350	1.1182	0.0640081	3	295351	1.14237	0.0367065	3		0.696245	1.02052	0.0765218	0.711107	0.521258	0.0429466	1.15198	0.0259886	0.998419	1	0.607871	1.02162	0.0572423	0.643224	0.541319	0.0276558	1.20103	0.0765218	0.521294	0.992716
SAP190	P36123	134787	0.772331		1	131442	0.750763		1	149415	0.840959		1	147757	0.830428		1			0.972073					1.12014					0.987478					1.07522
FAA3	P39002				0				0				0				0
VTC4	P47075	290964	0.780661	0.0627624	3	303326	0.815688	0.0350507	3	320716	0.843117	0.0972953	3	323748	0.853327	0.069999	3		0.458202	1.04487	0.0803966	0.547459	0.585841	0.682745	1.03363	0.0429708	0.792486	0.654846	0.890525	1.01211	0.1154	0.891417	0.503316	0.252459	1.09308	0.0803966	0.56751	0.77816
CBF1	P17106				0				0				0				0
KTR3	P38130	167614	0.882359	0.255263	2	161818	0.829683	0.067765	2	174793	0.894251	0.170563	2	171497	0.884626	0.207341	2		0.820415	0.940301	0.289297	0.825926	0.512704	0.689501	1.07782	0.0816758	0.834894	0.711475	0.964326	0.989237	0.190733	0.964411	0.500961	0.993138	1.00257	0.289297	0.993138	0.500024
MCM3	P24279	108154	0.857286	0.0652701	3	110979	0.87618	0.103746	3	116090	0.896654	0.175355	3	110063	0.830217	0.207553	3		0.805003	1.02204	0.0761357	0.816554	0.524692	0.872121	1.02337	0.118407	0.875758	0.51163	0.694281	0.925906	0.195566	0.723396	0.541557	0.846401	0.968424	0.0761357	0.864685	0.54938
DOA1	P36037				0				0				0				0
MRPL15	P36523	65795.7	0.445127	0.0779873	3	71457.5	0.473672	0.031879	3	91782	0.60667	0.0818443	3	78414.3	0.523326	0.110574	3		0.603519	1.06413	0.175202	0.637078	0.538895	0.0916902	1.28078	0.0673019	0.99076	0.99999	0.357899	0.86262	0.134907	0.619602	0.733229	0.379354	1.17568	0.175202	0.632839	0.728069
TIM50	Q02776				0				0				0				0
NIF3	P53081				0				0				0				0
EBP2	P36049	136022	0.807854		1	157128	0.93111		1	162334	0.947345		1	164817	0.961387		1			1.15257					1.01744					1.01482					1.19005
MSD1	P15179				0				0				0				0
MIX23	P38162				0				0				0				0
RRF1	P38771				0				0				0				0
DOG1	P38774	167105	0.646641		1	164524	0.634625		1	285476	1.08509		1	290023	1.10078		1			0.981418					1.70981					1.01446					1.70231
DOG2	P38773	146595	0.65013	0.00493475	2	147053	0.652433	0.0251846	2	230221	0.98816	0.137081	2	242841	1.04848	0.0739737	2		0.91849	1.00354	0.00759041	0.93072	0.561699	0.169104	1.51458	0.0386011	1	1	0.652847	1.06104	0.138723	0.695766	0.555231	0.081946	1.61272	0.00759041	1	1
RET1	P22276				0				0				0				0
PSP1	P50896				0				0				0				0
ADY2	P25613	75845.6	0.315976	0.0149691	2	80821.6	0.33537	0.0221224	2	78759.8	0.322558	0.0372494	2	71606.8	0.294347	0.0349255	2		0.424948	1.06138	0.0473741	0.774599	0.819399	0.724379	0.961798	0.0659643	0.782582	0.591795	0.516707	0.912541	0.115481	0.660378	0.646631	0.537696	0.931548	0.0473741	0.875544	0.859276
CCA1	P21269	54365.3	0.808563	0.0632769	2	54790.8	0.817245	0.0882476	2	67914.5	0.993076	0.0602782	2	60264.8	0.886283	0.00102103	2		0.921235	1.01074	0.0782585	0.922334	0.505655	0.161919	1.21515	0.107982	0.764747	0.95554	0.241671	0.892462	0.0606985	0.788322	0.925977	0.332485	1.09612	0.0782585	0.678899	0.799725
DPH1	P40487	133377	0.896954		1	127450	0.85517		1	141108	0.932429		1	134840	0.890595		1			0.953415					1.09034					0.955134					0.99291
YME2	P32843				0				0				0				0
PMR1	P13586				0				0				0				0
YOR131C	Q12486	126403	0.797242		1	118136	0.742726		1	126151	0.781535		1	133828	0.827898		1			0.931619					1.05225					1.05932					1.03845
NTH1	P32356	53572.1	0.778867		1	54349.3	0.786949		1	68319.6	0.976012		1	53963.4	0.777491		1			1.01038					1.24025					0.7966					0.998234
RPA34	P47006				0				0				0				0
MCM5	P29496				0				0				0				0
ATG27	P46989				0				0				0				0
TRZ1	P36159				0				0				0				0
RSM23	Q01163	116460	0.510424	0.0277118	2	120392	0.513689	0.131252	2	132489	0.555683	0.151588	2	131347	0.563407	0.0444452	2		0.977744	1.0064	0.0542916	0.977974	0.504176	0.795521	1.08175	0.255509	0.810178	0.529999	0.954754	1.0139	0.272795	0.954842	0.500784	0.310669	1.1038	0.0542916	0.878131	0.946072
MRPL28	P36527				0				0				0				0
RTS1	P38903	80118.7	0.794092		1	59283.7	0.585194		1	72827.4	0.709278		1	53181.7	0.522361		1			0.736935					1.21204					0.736468					0.657809
NIC96	P34077				0				0				0				0
RSM24	Q03976				0				0				0				0
RVS167	P39743				0				0				0				0
TIM8	P57744	203561	1.02933	0.0546815	2	168789	0.844963	0.0834914	2	165633	0.837856	0.0500553	2	179337	0.901197	0.000483022	2		0.139903	0.820883	0.0531231	0.977464	0.999549	0.928988	0.991589	0.0988107	0.929371	0.502184	0.324379	1.0756	0.0597421	0.685932	0.81071	0.186545	0.875514	0.0531231	0.885631	0.982575
NUP1	P20676	207665	0.945677	0.122622	2	195035	0.89733	0.02297	2	197600	0.888945	0.0595994	2	195924	0.887992	0.0136848	2		0.675941	0.948876	0.129665	0.708927	0.544847	0.877583	0.990655	0.0255981	0.889104	0.538699	0.985704	0.998928	0.067045	0.985706	0.500077	0.6259	0.939001	0.129665	0.677475	0.56262
RFS1	P38234				0				0				0				0
MRM1	P25270				0				0				0				0
YPR148C	Q06523	120743	1.1526	0.0364923	2	104531	0.994718	0.00257458	2	97376.8	0.913422	0.0131545	2	118392	1.11491	0.0372793	2		0.101725	0.863024	0.031661	0.995419	0.999996	0.0636935	0.918272	0.00258825	1	1	0.057546	1.22059	0.0144014	1	1	0.414475	0.967305	0.031661	0.673947	0.737948
SNF7	P39929	113045	0.728022	0.167293	3	104949	0.673541	0.137053	3	129070	0.809214	0.0787166	3	133913	0.849909	0.183673	3		0.685936	0.925166	0.22979	0.708229	0.531047	0.228513	1.20143	0.203481	0.468486	0.723829	0.749907	1.05029	0.0972754	0.793404	0.574617	0.443717	1.16742	0.22979	0.588637	0.63736
SAM50	P53969				0				0				0				0
NOB1	Q08444	82970.2	1.02979	0.143797	3	84201	1.04549	0.105427	3	76174.3	0.931078	0.0398249	3	71605.6	0.876814	0.140475	3		0.886866	1.01524	0.139636	0.887862	0.503585	0.192489	0.89057	0.10084	0.458819	0.755071	0.57763	0.941718	0.0427729	0.873391	0.837976	0.257919	0.851445	0.139636	0.534843	0.748161
AFG3	P39925				0				0				0				0
GTR1	Q00582				0				0				0				0
BDH1	P39714	156121	0.840764		1	151119	0.81051		1	163397	0.86465		1	155093	0.827707		1			0.964015					1.0668					0.957274					0.98447
GAS5	Q08193	69191	0.89509	0.105343	2	70785.7	0.949157	0.0920213	2	74465.7	0.979435	0.0682009	2	79672.5	1.03019	0.0540599	2		0.640327	1.0604	0.11769	0.699037	0.573624	0.747082	1.0319	0.0969506	0.765898	0.531673	0.500077	1.05182	0.0696329	0.642446	0.642382	0.287435	1.15094	0.11769	0.657106	0.815658
VMA22	P38784				0				0				0				0
SCL1	P21243	499207	0.755698	0.0345236	3	492905	0.744466	0.0335899	3	545604	0.81199	0.0121938	3	538159	0.802367	0.0239888	3		0.706973	0.985137	0.0456844	0.727945	0.530988	0.0598463	1.0907	0.0451195	0.512644	0.957442	0.579934	0.988148	0.0150172	0.719632	0.657025	0.135475	1.06176	0.0456844	0.472737	0.835061
AKR1	P39010				0				0				0				0
EMC1	P25574	185862	0.680984		1	199298	0.727885		1	207800	0.747852		1	237109	0.852101		1			1.06887					1.02743					1.1394					1.25128
CKA2	P19454	105381	0.767377	0.186482	2	114319	0.736913	0.0286375	2	115892	0.825244	0.194498	2	123403	0.828745	0.115956	2		0.855766	0.960301	0.243013	0.85858	0.507999	0.636033	1.11987	0.0388614	0.999425	0.998564	0.984928	1.00424	0.235685	0.984932	0.500098	0.737275	1.07997	0.243013	0.75675	0.531681
RRP12	Q12754	211909	0.714501	0.104444	3	222247	0.754659	0.0689179	3	226853	0.744859	0.147685	3	218148	0.71569	0.0680366	3		0.61223	1.0562	0.146178	0.648494	0.542744	0.923988	0.987015	0.0913233	0.925127	0.506072	0.777609	0.960839	0.198272	0.783788	0.51165	0.987735	1.00166	0.146178	0.987736	0.500039
SHP1	P34223	54118.8	0.530294	0.156385	3	55185.2	0.560058	0.119635	3	66052.6	0.643581	0.152903	3	70566.5	0.693966	0.0986098	3		0.807226	1.05613	0.294902	0.812251	0.510827	0.499822	1.14913	0.213612	0.627543	0.627695	0.660517	1.07829	0.237582	0.68484	0.531764	0.212786	1.30864	0.294902	0.471179	0.742522
RSM18	P40033				0				0				0				0
YKE2	P52553	76093.9	0.825576		1	70329.8	0.760605		1	66488.4	0.70856		1	68206.1	0.725816		1			0.921302					0.931574					1.02435					0.879164
YGR210C	P42942	97607.4	0.723245	0.207383	2	107335	0.845632	0.0622269	2	119638	0.889436	0.191766	2	119359	0.874914	0.231751	2		0.553563	1.16922	0.28674	0.642185	0.594968	0.803119	1.0518	0.0735863	0.862766	0.629519	0.951971	0.983673	0.215604	0.952176	0.50173	0.562416	1.20971	0.28674	0.689293	0.638245
UBP15	P50101				0				0				0				0
CIR1	P42940	396756	0.587887		1	405081	0.59831		1	404246	0.588357		1	435196	0.632488		1			1.01773					0.983365					1.07501					1.07587
MCD4	P36051	94240.6	0.704509		1	95118.7	0.708179		1	105049	0.771662		1	100163	0.742042		1			1.00521					1.08964					0.961616					1.05328
RPN6	Q12377	457629	0.565023	0.11585	3	464854	0.572429	0.113313	3	494020	0.592838	0.0848901	3	512854	0.620858	0.111866	3		0.940714	1.01311	0.205036	0.940895	0.501233	0.816056	1.03565	0.197952	0.820367	0.509707	0.748254	1.04726	0.143193	0.767104	0.531865	0.580573	1.09882	0.205036	0.63928	0.565514
NAB2	P32505				0				0				0				0
END3	P39013				0				0				0				0
PBS2	P08018	94331.8	0.366561	0.0479651	2	83239.3	0.322411	0.0408715	2	98720.7	0.377264	0.0604887	2	91939	0.352093	0.0351575	2		0.428451	0.879558	0.130852	0.643927	0.700658	0.412214	1.17013	0.126768	0.781414	0.832405	0.672011	0.93328	0.160335	0.708903	0.549696	0.766214	0.960531	0.130852	0.781024	0.526753
RPN3	P40016	284263	0.81718	0.102152	3	316827	0.90143	0.0749213	3	319849	0.89738	0.0567696	3	325979	0.924651	0.142796	3		0.318855	1.1031	0.125006	0.505055	0.668747	0.944351	0.995508	0.0831139	0.944473	0.500882	0.781352	1.03039	0.0632614	0.814962	0.565118	0.354559	1.13152	0.125006	0.629844	0.744313
TIM10	P87108				0				0				0				0
COQ6	P53318				0				0				0				0
MRPL35	Q06678	113813	0.604118		1	125458	0.664431		1	134725	0.702667		1	143220	0.746627		1			1.09984					1.05755					1.06256					1.2359
YMC2	P38087				0				0				0				0
TED1	P40533				0				0				0				0
CCR4	P31384				0				0				0				0
PLB2	Q03674	74469.2	0.681604	0.156271	3	73012.4	0.672218	0.263144	3	80285.6	0.717299	0.139767	3	75863.1	0.693651	0.222241	3		0.96073	0.986229	0.229269	0.960836	0.501089	0.810006	1.06706	0.391457	0.814033	0.50879	0.884912	0.967032	0.194852	0.887333	0.508576	0.942872	1.01767	0.229269	0.943125	0.501792
SDS23	P53172	28776.6	0.82399		1	13651.3	0.390015		1	18743.3	0.527354		1	23643.1	0.664904		1			0.473325					1.35214					1.26083					0.806932
YMR196W	Q04336	131307	0.671283	0.0510676	2	156848	0.798143	0.0298296	2	189256	0.950583	0.073873	2	181223	0.910067	0.0451622	2		0.121179	1.18898	0.0760745	0.84016	0.98855	0.174147	1.19099	0.0373737	0.999967	1	0.58815	0.957378	0.0777133	0.661592	0.583161	0.0395863	1.35571	0.0760745	0.9746	0.999999
ARD1	P07347	154406	0.737779		1	179858	0.855891		1	191803	0.900537		1	167028	0.790901		1			1.16009					1.05216					0.878255					1.072
NUS1	Q12063				0				0				0				0
PTC4	P38089				0				0				0				0
ECM1	P39715	181969	1.18539		1	178379	1.1594		1	158199	1.01261		1	161959	1.03619		1			0.978076					0.873391					1.02329					0.874137
MDM20	Q12387	93869	0.916987		1	86896.6	0.846168		1	86604	0.831002		1	99398.5	0.952396		1			0.922771					0.982076					1.14608					1.03861
AIM24	P47127	104684	0.515042		1	88913.6	0.435671		1	101511	0.490748		1	125555	0.612162		1			0.845893					1.12642					1.24741					1.18857
HMT1	P38074				0				0				0				0
MTD1	Q02046	422951	0.94307	0.0461175	3	449727	1.00105	0.0726247	3	443566	0.97221	0.0528218	3	442160	0.969526	0.0315678	3		0.318631	1.06148	0.0489014	0.677486	0.808315	0.610322	0.971189	0.0725485	0.649026	0.545467	0.944177	0.99724	0.0543317	0.944285	0.500779	0.463904	1.02805	0.0489014	0.557319	0.590234
MRPL3	P36516	95955.6	0.632593		1	96692.2	0.634854		1	108377	0.702066		1	107282	0.700897		1			1.00357					1.10587					0.998334					1.10797
BDS1	Q08347				0				0				0				0
UBC8	P28263				0				0				0				0
CWH43	P25618				0				0				0				0
RIB5	P38145				0				0				0				0
YBL036C	P38197	162418	0.779519	0.055928	3	175896	0.843867	0.0821245	3	182155	0.861098	0.0775413	3	179998	0.863906	0.189877	3		0.332496	1.08255	0.0717468	0.648448	0.775892	0.804692	1.02042	0.0973192	0.810858	0.513127	0.982757	1.00326	0.0900493	0.982774	0.500396	0.527139	1.10825	0.0717468	0.885503	0.874588
ATP14	Q12349	51340	0.303995	0.0853912	3	47809.4	0.284911	0.0383201	3	44586.5	0.259529	0.0526494	3	49723.6	0.294035	0.0324735	3		0.74907	0.937221	0.280896	0.757869	0.514868	0.539886	0.910913	0.134499	0.650699	0.616552	0.398779	1.13296	0.202865	0.522313	0.614411	0.864133	0.967234	0.280896	0.865494	0.504094
ZTA1	P38230				0				0				0				0
AVL9	Q12500	101501	0.796021	0.117365	3	106213	0.829538	0.0772671	3	118529	0.919336	0.0771631	3	115057	0.88897	0.100299	3		0.703795	1.04211	0.14744	0.720243	0.52405	0.227467	1.10825	0.0931447	0.538525	0.779523	0.700349	0.966971	0.0839335	0.731104	0.544683	0.357238	1.11677	0.14744	0.531089	0.657934
NOC2	P39744	213960	0.92198	0.094967	3	206512	0.876887	0.120999	3	192010	0.803601	0.105765	3	192907	0.807383	0.10952	3		0.639753	0.951091	0.103003	0.690698	0.563719	0.474545	0.916425	0.137986	0.576629	0.599493	0.967747	1.00471	0.131614	0.967778	0.500386	0.244099	0.875706	0.103003	0.577888	0.793228
NUP60	P39705	60678.4	1.13895		1	52691.9	0.986826		1	60866	1.12259		1	58216.3	1.07322		1			0.866431					1.13758					0.956022					0.942287
TRM8	Q12009				0				0				0				0
KEL3	Q08979				0				0				0				0
SLA1	P32790				0				0				0				0
SAP155	P43612				0				0				0				0
YSA1	Q01976				0				0				0				0
NCE103	P53615				0				0				0				0
RPO26	P20435	773161	1.60416	0.0759028	3	613727	1.27412	0.123159	3	552183	1.12489	0.0640626	3	613787	1.25272	0.0305154	3		0.0238597	0.794259	0.0473161	0.894174	0.999996	0.159268	0.882874	0.0966619	0.458919	0.794745	0.055856	1.11364	0.0569502	0.489296	0.955852	0.00777249	0.780915	0.0473161	0.708135	0.999999
RMD9	P53140				0				0				0				0
NHP6A	P11632	242446	0.965042	0.120039	3	250442	0.998686	0.102998	3	252360	0.988572	0.103408	3	268050	1.05871	0.0611461	3		0.731632	1.03486	0.124387	0.746181	0.523186	0.910242	0.989872	0.103133	0.910885	0.502905	0.381261	1.07094	0.104603	0.513306	0.621458	0.31556	1.09706	0.124387	0.484665	0.654102
SCS2	P40075	97758.2	0.772761	0.0650491	3	103161	0.834104	0.140902	3	115841	0.924785	0.146283	3	106003	0.863534	0.18336	3		0.545667	1.07938	0.0841775	0.740932	0.708208	0.482555	1.10872	0.168927	0.595421	0.610812	0.675597	0.933767	0.158181	0.712583	0.550284	0.488858	1.11747	0.0841775	0.841219	0.846688
ARO9	P38840	63791	0.475617		1	80523.4	0.597928		1	94240.4	0.690432		1	99453.1	0.734832		1			1.25716					1.15471					1.06431					1.54501
UGA2	P38067				0				0				0				0
PCM1	P38628	244764	0.718691	0.121033	2	285403	0.836224	0.144518	2	303343	0.871712	0.136089	2	304448	0.851813	0.0528747	2		0.473371	1.16354	0.168408	0.697841	0.717563	0.824095	1.04244	0.172822	0.831697	0.517894	0.872938	0.977173	0.156117	0.874935	0.506418	0.339897	1.18523	0.168408	0.63524	0.759807
POL5	P39985	189774	0.77292	0.00312914	2	206931	0.835221	0.0770561	2	201834	0.807385	0.000859872	2	188681	0.762172	0.084862	2		0.457248	1.0806	0.00404846	1	1	0.69932	0.966673	0.0922584	0.725531	0.537925	0.588921	0.944001	0.00106501	1	1	0.887181	0.986094	0.00404846	0.999982	0.999655
RDI1	Q12434				0				0				0				0
YGR250C	P53316				0				0				0				0
YIM1	P28625	144934	0.650766	0.0170556	2	167775	0.750586	0.0291989	2	190683	0.841507	0.053642	2	189653	0.840103	0.0319471	2		0.0756259	1.15339	0.0262085	0.999859	1	0.206138	1.12113	0.0389015	0.982514	0.998718	0.978078	0.998331	0.0637452	0.978089	0.500207	0.0354446	1.29094	0.0262085	1	1
ARH1	P48360				0				0				0				0
RIX1	P38883	46996.7	0.895645	0.172037	2	44109.2	0.771833	0.0842226	2	43932.1	0.813538	0.124905	2	43498.5	0.746115	0.0924851	2		0.486581	0.861762	0.192082	0.623094	0.634516	0.737795	1.05403	0.10912	0.779764	0.568898	0.606614	0.917123	0.153532	0.675597	0.580778	0.420058	0.833047	0.192082	0.617894	0.683524
RTG2	P32608				0				0				0				0
TRM82	Q03774				0				0				0				0
CTR9	P89105	100692	0.929371		1	95356.2	0.876535		1	118867	1.07805		1	106787	0.976748		1			0.943149					1.2299					0.90603					1.05098
NHP2	P32495	463008	0.805721	0.094433	3	487290	0.840598	0.0577841	3	478072	0.810682	0.0562509	3	474703	0.808705	0.0533058	3		0.619917	1.04329	0.117203	0.653001	0.539574	0.555518	0.964411	0.0687417	0.625217	0.574814	0.966884	0.997562	0.0693871	0.966915	0.500373	0.964841	1.0037	0.117203	0.964867	0.500302
ARE2	P53629				0				0				0				0
ERG5	P54781				0				0				0				0
UBP6	P43593	113330	0.790059	0.0555426	3	126082	0.891162	0.102126	3	135832	0.94329	0.171762	3	128951	0.864226	0.151722	3		0.226548	1.12797	0.0703019	0.788641	0.933487	0.679806	1.05849	0.114598	0.732631	0.572878	0.58279	0.916183	0.182088	0.636489	0.560121	0.494421	1.09388	0.0703019	0.827636	0.830548
TUP1	P16649	310383	0.525185	0.14786	3	317762	0.527632	0.127704	3	325237	0.555763	0.190576	3	324412	0.543846	0.159887	3		0.983753	1.00466	0.281538	0.983756	0.500083	0.843601	1.05332	0.242033	0.84909	0.51445	0.937969	0.978556	0.342909	0.93815	0.50118	0.889241	1.03553	0.281538	0.890544	0.504789
GLO2	Q05584				0				0				0				0
MRPL16	P38064	50015.4	0.894	0.025184	2	45220.8	0.806762	0.0341916	2	46523.4	0.81797	0.0639179	2	49186.6	0.863382	0.016977	2		0.111135	0.902418	0.0281701	0.969804	0.999696	0.852508	1.01389	0.0423813	0.86375	0.531443	0.492844	1.05552	0.0781421	0.625488	0.631588	0.30601	0.965752	0.0281701	0.649081	0.795973
HIS3	P06633	197055	0.907826	0.186306	3	206628	0.955335	0.216734	3	230710	1.04161	0.170857	3	259479	1.17566	0.256802	3		0.788016	1.05233	0.205222	0.797776	0.51927	0.618403	1.09031	0.226867	0.656677	0.545677	0.499283	1.1287	0.164031	0.654924	0.655511	0.224074	1.29503	0.205222	0.647781	0.85746
PHO8	P11491	63604.1	1.30324	0.410107	2	64634.7	1.34555	0.0817659	2	70781.5	1.44135	0.133543	2	65392	1.3446	0.0278776	2		0.908208	1.03246	0.314681	0.908933	0.503204	0.493844	1.0712	0.0607678	0.778682	0.782483	0.488174	0.932873	0.0926514	0.626021	0.636056	0.909867	1.03173	0.314681	0.910548	0.503063
PXP1	P39994				0				0				0				0
ABZ1	P37254	86987.3	0.63172		1	100889	0.731033		1	112424	0.802232		1	113800	0.811675		1			1.15721					1.09739					1.01177					1.28486
BZZ1	P38822	113805	0.682333		1	110844	0.662462		1	124029	0.730433		1	134900	0.793313		1			0.970878					1.1026					1.08609					1.16265
SYH1	Q02875				0				0				0				0
QCR7	P00128	148031	0.258179		1	184613	0.320955		1	187672	0.321508		1	184067	0.314876		1			1.24315					1.00172					0.979374					1.21961
NPL6	P32832	75844.4	0.999117	0.000682959	2	74099.5	0.970821	0.112303	2	75472.2	0.976762	0.00786124	2	82569.3	1.07415	0.0612932	2		0.782086	0.971679	0.000683562	1	1	0.952491	1.00612	0.115678	0.95259	0.500845	0.262145	1.0997	0.00804827	1	1	0.333445	1.0751	0.000683562	1	1
IPI3	P53877	157145	0.62836		1	172085	0.686558		1	190455	0.748301		1	181066	0.711078		1			1.09262					1.08993					0.950257					1.13164
MRPS28	P21771				0				0				0				0
EHD3	P28817				0				0				0				0
CDS1	P38221	191122	0.858525		1	217416	0.973527		1	227929	1.00569		1	206550	0.910048		1			1.13395					1.03304					0.904897					1.06001
MRPS8	Q03799				0				0				0				0
HRK1	Q08732				0				0				0				0
HRR25	P29295				0				0				0				0
HMG1	P12683				0				0				0				0
PST1	Q12355	130735	0.995413	0.0562154	2	125545	0.946852	0.0158802	2	133765	0.996867	0.00925015	2	143385	1.06502	0.0938692	2		0.427302	0.951215	0.0564744	0.622204	0.681744	0.0856699	1.05282	0.0167715	0.911317	0.998884	0.490532	1.06837	0.00927922	1	1	0.480799	1.06993	0.0564744	0.791427	0.802714
RBG1	P39729				0				0				0				0
MAK21	Q12176	232533	0.88997	0.0946098	3	241742	0.923727	0.116092	3	236297	0.878022	0.107544	3	250716	0.920292	0.0838965	3		0.716893	1.03793	0.106307	0.741191	0.537035	0.643316	0.950521	0.125678	0.678883	0.544722	0.621478	1.04814	0.122485	0.658611	0.544582	0.699492	1.03407	0.106307	0.720313	0.5301
TES1	P41903	78964.6	0.67364		1	68753.2	0.584658		1	52269.5	0.437993		1	64019.5	0.53568		1			0.867908					0.749145					1.22303					0.795201
SFA1	P32771	91942.6	0.723208		1	94321.9	0.739557		1	97558.5	0.753763		1	85398.1	0.658858		1			1.02261					1.01921					0.874091					0.911021
IBA57	P47158				0				0				0				0
NPA3	P47122	71810	0.947561		1	75992.8	0.998673		1	83293.2	1.07998		1	81801.5	1.06968		1			1.05394					1.08142					0.990462					1.12888
SLM1	P40485	84308.4	0.605775	0.0434386	2	88220.1	0.62164	0.010142	2	92629.2	0.640793	2.66044e-05	2	88467.5	0.643307	0.100946	2		0.696583	1.02619	0.0717075	0.723559	0.538734	0.22809	1.03081	0.0163149	0.810874	0.943031	0.977585	1.00392	4.1518e-05	1	1	0.695431	1.06196	0.0717075	0.819086	0.681802
ATO2	P32907				0				0				0				0
HSP42	Q12329	35576.1	0.423519	0.131772	2	41127.4	0.456521	0.00529552	2	70187.3	0.794802	0.13518	2	62869	0.732533	0.218936	2		0.783304	1.07792	0.311136	0.792921	0.518601	0.17484	1.741	0.0115997	1	1	0.770421	0.921655	0.17008	0.802966	0.560201	0.255773	1.72964	0.311136	0.930167	0.982662
MSY1	P48527				0				0				0				0
DDI1	P40087				0				0				0				0
SKI8	Q02793				0				0				0				0
REX4	Q08237				0				0				0				0
NUC1	P08466				0				0				0				0
NIT3	P49954				0				0				0				0
TAH11	P47112				0				0				0				0
GCD7	P32502	214143	1.04461	0.112661	3	222227	1.09753	0.038312	3	203686	0.987553	0.0142843	3	218920	1.04578	0.0679244	3		0.508357	1.05066	0.107849	0.570235	0.562442	0.0265895	0.899793	0.0349074	0.586924	0.996826	0.273785	1.05896	0.0144643	0.999712	0.999983	0.988671	1.00111	0.107849	0.988672	0.500032
PUS7	Q08647	184407	0.947608		1	151574	0.777145		1	162485	0.820425		1	189716	0.957479		1			0.820112					1.05569					1.16705					1.01042
CDC3	P32457				0				0				0				0
TAF4	P50105				0				0				0				0
STE20	Q03497				0				0				0				0
MRPL17	P36528				0				0				0				0
SMY2	P32909				0				0				0				0
UTP18	P40362	66475.8	0.826483		1	77881.1	0.964341		1	68217.3	0.833395		1	61028.9	0.75193		1			1.1668					0.864212					0.90225					0.909795
MRPS17	Q03246				0				0				0				0
PHO91	P27514				0				0				0				0
CGI121	Q03705	61252.8	0.907435		1	70851.1	1.04628		1	75584.9	1.09989		1	66997.9	0.973526		1			1.15301					1.05123					0.885114					1.07283
MRP4	P32902	140139	0.389248	0.00595233	3	144593	0.408071	0.0305679	3	165620	0.454868	0.0516911	3	174075	0.486655	0.0842308	3		0.398339	1.04836	0.0152919	0.997656	0.998939	0.263522	1.11468	0.0749082	0.727867	0.87962	0.612835	1.06988	0.11364	0.698874	0.602231	0.182511	1.25025	0.0152919	1	1
PGA3	Q12746	337494	1.42177		1	353719	1.48406		1	294415	1.21873		1	332803	1.38939		1			1.04381					0.821219					1.14002					0.977221
MRPL22	P53881				0				0				0				0
SUB1	P54000	101483	0.946071		1	111789	1.03981		1	113882	1.04318		1	152345	1.39486		1			1.09908					1.00325					1.33712					1.47437
SRP21	P32342	97063.2	0.756061	0.0498398	3	103928	0.80794	0.0309381	3	113154	0.862725	0.109378	3	121284	0.931698	0.0508034	3		0.213914	1.06862	0.0659203	0.47035	0.740657	0.481046	1.06781	0.0382926	0.920264	0.92584	0.398995	1.07995	0.126782	0.514274	0.606894	0.0129139	1.23231	0.0659203	0.581576	0.999766
PPX1	P38698				0				0				0				0
EAP1	P36041	56607	1.07321	0.314904	2	55143.9	1.00917	0.111547	2	59074.9	1.07156	0.151598	2	59018.8	1.10847	0.355761	2		0.824296	0.940336	0.293424	0.829539	0.512339	0.688926	1.06182	0.110533	0.749732	0.586174	0.909923	1.03444	0.141474	0.913816	0.517593	0.926113	1.03286	0.293424	0.926802	0.503774
YFR006W	P43590				0				0				0				0
BNA6	P43619				0				0				0				0
VRP1	P37370				0				0				0				0
BFR2	Q06631	183561	0.865588		1	195000	0.915784		1	176757	0.819018		1	183379	0.856944		1			1.05799					0.894336					1.04631					0.990013
SFT2	P38166	67601	0.643505		1	61399.8	0.583163		1	92220.1	0.862578		1	84259.1	0.787749		1			0.90623					1.47914					0.913249					1.22415
APE4	P38821	34290.5	0.556547	0.0347202	2	34775.3	0.576322	0.100468	2	45326.2	0.714855	0.124445	2	39776.1	0.634309	0.05945	2		0.829536	1.03553	0.062385	0.865642	0.589064	0.349958	1.24037	0.174327	0.749389	0.842326	0.523602	0.887325	0.174085	0.632399	0.611926	0.279634	1.13972	0.062385	0.924993	0.976642
PBP1	P53297	216916	0.748968	0.0718508	2	239420	0.815688	0.0344868	2	253000	0.856079	0.0509712	2	252680	0.86488	0.140367	2		0.396056	1.08908	0.095933	0.619136	0.703381	0.462688	1.04952	0.0422794	0.758493	0.782334	0.944826	1.01028	0.0595403	0.946044	0.508928	0.437903	1.15476	0.095933	0.872106	0.897228
ESF1	Q06344	73882.9	1.13772	0.133467	3	67992	1.04117	0.0901066	3	66168.7	0.992958	0.0930737	3	74971.1	1.12797	0.127368	3		0.365227	0.915135	0.117311	0.513682	0.635707	0.554333	0.953696	0.0865437	0.628486	0.579478	0.218702	1.13597	0.0937338	0.646169	0.860689	0.931499	0.991433	0.117311	0.931772	0.501609
GGA2	P38817	253274	0.667704	0.0360536	3	247498	0.647968	0.029103	3	258659	0.669454	0.0409199	3	264563	0.714627	0.115068	3		0.503314	0.970443	0.0539964	0.58588	0.582866	0.503891	1.03316	0.0449143	0.643727	0.640473	0.575604	1.06748	0.0611243	0.807196	0.761102	0.559678	1.07028	0.0539964	0.851018	0.821086
APL6	P46682				0				0				0				0
CYM1	P32898				0				0				0				0
RPB5	P20434				0				0				0				0
MRPL7	P36519				0				0				0				0
ENT5	Q03769	171521	0.797636	0.0389234	3	179181	0.847666	0.0740138	3	193597	0.88434	0.0222866	3	194204	0.876351	0.0686367	3		0.375661	1.06272	0.0487984	0.736099	0.816479	0.485942	1.04326	0.0873148	0.555911	0.56898	0.862888	0.990967	0.0252015	0.875315	0.53736	0.177642	1.09869	0.0487984	0.79535	0.958695
ALD2	P47771				0				0				0				0
HPA3	P39979	235094	0.888489	0.0534464	3	233006	0.862175	0.0810201	3	249576	0.923343	0.0167998	3	242549	0.901811	0.0448684	3		0.66667	0.970383	0.0601543	0.717809	0.568167	0.320094	1.07095	0.0939718	0.479904	0.645863	0.502076	0.97668	0.0181945	0.816564	0.815425	0.757961	1.01499	0.0601543	0.768509	0.518428
GSY1	P23337	59601.5	0.666187	0.0359061	3	66784	0.748782	0.0757416	3	103959	1.13998	0.0528244	3	106285	1.17096	0.0683895	3		0.191011	1.12398	0.0538979	0.880569	0.980288	0.00281595	1.52245	0.101153	0.548646	1	0.570312	1.02717	0.046338	0.655685	0.593893	0.00142399	1.7577	0.0538979	0.998905	1
LSB5	P25369	48689.2	0.684322	0.0608127	3	43722	0.622366	0.104912	3	47727.3	0.66097	0.0752714	3	51658.2	0.727524	0.13956	3		0.437502	0.909464	0.0888656	0.687195	0.733384	0.634531	1.06203	0.16857	0.666406	0.539293	0.51868	1.10069	0.11388	0.70275	0.688539	0.659783	1.06313	0.0888656	0.75916	0.631571
UFD2	P54860	189777	0.816463	0.0358656	3	192043	0.810593	0.0171259	3	217799	0.909228	0.00545581	3	207031	0.885462	0.0746401	3		0.815365	0.992811	0.043928	0.818945	0.508027	0.00582288	1.12168	0.0211276	0.832094	1	0.637001	0.973861	0.00600049	0.999999	0.999996	0.248366	1.08451	0.043928	0.838767	0.94756
AIM45	Q12480	144078	0.775518	0.0528584	3	146698	0.78916	0.0743603	3	150907	0.797129	0.0201517	3	139513	0.736036	0.0687661	3		0.809723	1.01759	0.0681589	0.818751	0.51973	0.872424	1.0101	0.0942271	0.873505	0.503458	0.260177	0.923359	0.0252804	0.987655	0.998243	0.477267	0.94909	0.0681589	0.624077	0.643257
TAF5	P38129	133929	0.963239	0.193235	2	134230	0.898467	0.0734015	2	143206	1.06166	0.296646	2	152811	1.04569	0.152922	2		0.720802	0.932756	0.200609	0.742096	0.53283	0.576733	1.18164	0.0816963	0.983015	0.97557	0.953948	0.984954	0.279416	0.954048	0.500875	0.684853	1.0856	0.200609	0.722252	0.552113
SVL3	Q03088				0				0				0				0
MRPS5	P33759				0				0				0				0
SEC65	P29478	52211.6	0.778733		1	56305.4	0.837906		1	59166.7	0.867107		1	58923.4	0.86314		1			1.07599					1.03485					0.995425					1.10839
MPM1	P40364	80345.2	0.244742	0.0146685	3	85633.4	0.262541	0.0245391	3	118231	0.355085	0.0076408	3	110016	0.329766	0.0308156	3		0.35397	1.07273	0.0599347	0.692028	0.795266	0.015832	1.35249	0.0934676	0.69796	0.999925	0.288589	0.928695	0.0215182	0.996109	0.999425	0.0252125	1.3474	0.0599347	0.990159	1
MIC26	P50087				0				0				0				0
CEX1	Q12453				0				0				0				0
DPL1	Q05567				0				0				0				0
ACL4	Q03771	115727	2.23007		1	95691	1.83983		1	78535.6	1.48704		1	84334.3	1.5961		1			0.825013					0.808249					1.07334					0.715718
TRM5	P38793				0				0				0				0
PTC2	P39966	169085	0.703644	0.114733	3	176210	0.746773	0.00766937	3	199946	0.838949	0.0637989	3	199629	0.845089	0.0764894	3		0.582055	1.06129	0.163056	0.618723	0.540936	0.127432	1.12343	0.01027	1	1	0.920273	1.00732	0.0760462	0.920822	0.50279	0.16078	1.20102	0.163056	0.470121	0.801089
URA3	P03962	237690	1.27694	0.130454	3	225229	1.20571	0.111992	3	224828	1.18777	0.204239	3	228981	1.2112	0.125194	3		0.513539	0.944217	0.102162	0.594777	0.58249	0.902071	0.985122	0.0928852	0.903924	0.507692	0.875305	1.01972	0.171952	0.876515	0.50396	0.563078	0.948516	0.102162	0.62865	0.571177
AOS1	Q06624				0				0				0				0
APL2	P36000				0				0				0				0
HNT1	Q04344	148658	0.775798	0.238818	3	158134	0.827239	0.152933	3	146905	0.756984	0.127464	3	153492	0.794326	0.173275	3		0.77167	1.06631	0.307835	0.77918	0.513825	0.575092	0.915072	0.184872	0.629277	0.559894	0.779893	1.04933	0.168384	0.793133	0.525277	0.919103	1.02388	0.307835	0.919465	0.501815
CDC53	Q12018	132289	0.884889		1	135027	0.899525		1	134569	0.884494		1	128061	0.848892		1			1.01654					0.983289					0.95975					0.959321
FMS1	P50264				0				0				0				0
NDE2	Q07500				0				0				0				0
MRPL25	P23369				0				0				0				0
CDC28	P00546	84545.4	0.87603	0.147911	3	74764	0.769578	0.0630368	3	82082.2	0.839377	0.237577	3	77323.8	0.789038	0.159189	3		0.342777	0.878484	0.168843	0.490106	0.634523	0.666153	1.0907	0.0819109	0.856236	0.762178	0.777733	0.940028	0.283039	0.784826	0.513384	0.526414	0.900698	0.168843	0.617878	0.594385
MCA1	Q08601	392590	0.589353	0.0521174	3	440752	0.659416	0.0558121	3	495868	0.731823	0.0974663	3	513871	0.759649	0.0582314	3		0.187553	1.11888	0.0884315	0.559236	0.833024	0.341267	1.1098	0.0846386	0.712817	0.819904	0.697628	1.03802	0.133183	0.714359	0.524035	0.019965	1.28895	0.0884315	0.627043	0.999305
TMA46	Q12000	215500	0.903611	0.0607881	3	213195	0.886402	0.0609602	3	225070	0.901056	0.0287006	3	236376	0.95598	0.0258371	3		0.746612	0.980955	0.0672725	0.760703	0.523643	0.732725	1.01653	0.0687727	0.743466	0.51716	0.0701227	1.06096	0.0318522	0.518632	0.946295	0.272589	1.05796	0.0672725	0.469531	0.680966
CAB2	P40506	355637	0.649749	0.0559477	3	341247	0.628556	0.0206831	3	360127	0.64624	0.0620064	3	346615	0.633895	0.0391366	3		0.589044	0.967384	0.0861067	0.625813	0.54154	0.677975	1.02813	0.0329058	0.805746	0.678792	0.787609	0.980898	0.0959494	0.793624	0.511835	0.710402	0.975601	0.0861067	0.726289	0.523686
MHR1	Q06630				0				0				0				0
SLY1	P22213	77889.2	0.748337	0.00986303	2	84301.2	0.811554	0.0799069	2	93165.2	0.87943	0.0124652	2	100890	0.957341	0.121159	2		0.462433	1.08448	0.0131799	1	1	0.43861	1.08364	0.0984617	0.626678	0.676947	0.529318	1.08859	0.0141742	1	1	0.245769	1.27929	0.0131799	1	1
MET7	Q08645				0				0				0				0
DUT1	P33317	196065	0.904678		1	212903	0.97924		1	204252	0.925731		1	206744	0.935673		1			1.08242					0.945357					1.01074					1.03426
RSM7	P47150				0				0				0				0
SRP54	P20424	120617	0.728714		1	151174	0.910413		1	132196	0.784495		1	132936	0.787749		1			1.24934					0.86169					1.00415					1.08101
YTA12	P40341				0				0				0				0
ADH6	Q04894	519968	0.896328	0.0926613	3	505444	0.864837	0.0427502	3	542077	0.919055	0.0889363	3	527322	0.892224	0.0297507	3		0.632315	0.964866	0.103379	0.659815	0.533717	0.414169	1.06269	0.0494315	0.758195	0.811539	0.661288	0.970806	0.0967693	0.681759	0.526764	0.947401	0.995421	0.103379	0.947479	0.500592
SQT1	P35184				0				0				0				0
MXR1	P40029	352192	0.626553	0.0121355	2	389964	0.691785	0.0153591	2	387684	0.677647	0.0193515	2	386206	0.677963	0.0012572	2		0.0466139	1.10411	0.0193687	0.996233	1	0.507101	0.979564	0.0222022	0.70597	0.700659	0.98535	1.00046	0.0285569	0.985353	0.50008	0.102261	1.08205	0.0193687	0.994255	0.999993
PAR32	Q12515				0				0				0				0
MRPL19	P53875	42845.7	0.552711	0.161844	3	48670.5	0.615924	0.0701767	3	58042.4	0.718973	0.102996	3	64262.8	0.823615	0.12764	3		0.582805	1.11437	0.292818	0.622201	0.544048	0.234411	1.16731	0.113937	0.672525	0.865033	0.333684	1.14554	0.143254	0.595789	0.732454	0.0887356	1.49014	0.292818	0.489184	0.909019
ERP1	Q05359	475805	0.931785	0.0867959	3	464831	0.902337	0.0369008	3	510731	0.980603	0.0831718	3	513499	0.988663	0.0812448	3		0.630033	0.968396	0.0931502	0.657575	0.533607	0.24067	1.08674	0.0408948	0.880779	0.967877	0.910222	1.00822	0.084817	0.910848	0.502829	0.454071	1.06104	0.0931502	0.573598	0.614389
NOP13	P53883	195194	1.11226	0.0338566	2	195676	1.10541	0.0354113	2	187783	1.04814	0.000380376	2	189394	1.05439	0.0192383	2		0.861537	0.99384	0.0304394	0.865666	0.512222	0.26237	0.948192	0.0320345	0.757271	0.898043	0.725764	1.00596	0.000362905	1	1	0.202699	0.947972	0.0304394	0.724018	0.915444
PET10	P36139				0				0				0				0
CBP3	P21560	72855.8	0.569243		1	73686.4	0.573897		1	92674.7	0.711244		1	90792.8	0.695796		1			1.00818					1.23932					0.978281					1.22232
ELP4	Q02884	149124	1.19317	0.215824	2	139120	1.11542	0.139439	2	139099	1.10191	0.117591	2	122454	0.988064	0.0288162	2		0.716438	0.934834	0.180883	0.741223	0.537729	0.926397	0.987892	0.125011	0.926911	0.502827	0.392493	0.896682	0.106715	0.631095	0.716593	0.404266	0.828099	0.180883	0.634534	0.71065
BCH1	Q05029	180565	0.854002	0.16376	3	171552	0.813533	0.106855	3	190064	0.860471	0.103484	3	176805	0.806069	0.14729	3		0.740874	0.952612	0.191756	0.751903	0.518119	0.613777	1.0577	0.131347	0.660282	0.555055	0.631304	0.936777	0.120264	0.693853	0.576951	0.725564	0.943872	0.191756	0.741707	0.525233
HGH1	P48362				0				0				0				0
GRX5	Q02784	117794	0.931679	0.0641173	2	100822	0.796333	0.0583571	2	111111	0.861299	0.0534136	2	117868	0.924185	0.0911196	2		0.159063	0.854729	0.0688191	0.79702	0.967022	0.366161	1.08158	0.0732823	0.664082	0.764085	0.506016	1.07301	0.0620152	0.787886	0.784238	0.933759	0.991957	0.0688191	0.934432	0.50411
RBD2	Q12270	240274	0.60304	0.0646727	3	241412	0.603058	0.0587246	3	253427	0.625704	0.0379841	3	252841	0.619458	0.0255766	3		0.999727	1.00003	0.107244	0.999727	0.5	0.609546	1.03755	0.097378	0.646203	0.542987	0.82639	0.990017	0.0607061	0.829798	0.508104	0.713804	1.02723	0.107244	0.726496	0.519101
YDL144C	Q07589				0				0				0				0
YMR074C	Q04773	252025	1.37552	0.122816	3	207312	1.12653	0.0787358	3	204939	1.09601	0.0214887	3	218936	1.17247	0.0352993	3		0.0509723	0.81898	0.0892863	0.477275	0.959216	0.576065	0.972915	0.0698926	0.615311	0.543393	0.0429603	1.06975	0.0196062	0.870568	0.999799	0.093617	0.852377	0.0892863	0.495273	0.905145
CAR1	P00812	49322.9	0.397452		1	52699.3	0.423707		1	68362.4	0.541287		1	58833.2	0.465619		1			1.06606					1.2775					0.860207					1.17151
UTP5	Q04177	151073	1.06239		1	153209	1.07398		1	165802	1.14528		1	153184	1.0566		1			1.01091					1.06639					0.922568					0.994547
RRB1	Q04225	130551	0.758729	0.00850309	3	140636	0.806109	0.089962	3	149333	0.836636	0.0954248	3	145887	0.813675	0.127925	3		0.458202	1.06245	0.011207	1	1	0.707505	1.03787	0.1116	0.73021	0.533618	0.81643	0.972556	0.114058	0.824039	0.517193	0.53465	1.07242	0.011207	1	1
VTC2	P43585	214817	0.825804	0.0564078	3	225605	0.859186	0.0939268	3	228857	0.870348	0.0315494	3	241293	0.932155	0.0564084	3		0.631359	1.04042	0.0683064	0.708741	0.595445	0.860353	1.01299	0.109321	0.861803	0.504248	0.192168	1.07101	0.0362492	0.793931	0.951785	0.0821126	1.12878	0.0683064	0.549837	0.942633
UTP13	Q05946				0				0				0				0
YML131W	Q03102				0				0				0				0
GLY1	P37303	113503	1.67948	0.274798	3	111625	1.62361	0.169775	3	101288	1.46555	0.280504	3	94717.9	1.37961	0.222634	3		0.782237	0.966736	0.163621	0.788651	0.512334	0.459995	0.902644	0.104566	0.67345	0.704202	0.700052	0.941363	0.191399	0.719104	0.527575	0.218824	0.821451	0.163621	0.497651	0.757025
NAS6	P50086				0				0				0				0
TOA2	P32774	136518	0.98696		1	132355	0.952971		1	130416	0.926464		1	143457	1.02779		1			0.965562					0.972185					1.10937					1.04137
SYP1	P25623	168591	0.715218	0.122872	3	183875	0.779383	0.066846	3	197271	0.822562	0.0350275	3	212744	0.891203	0.0112061	3		0.483415	1.08971	0.171797	0.560713	0.576012	0.394278	1.0554	0.0857677	0.514847	0.61153	0.0654412	1.08345	0.0425835	0.517505	0.95185	0.130102	1.24606	0.171797	0.494591	0.856112
SPG4	Q04438				0				0				0				0
REB1	P21538	74313.3	0.754682		1	73489.3	0.743935		1	81991.2	0.817878		1	79085.9	0.78776		1			0.985759					1.09939					0.963176					1.04383
RIM2	P38127				0				0				0				0
ALB1	P47019				0				0				0				0
SEC72	P39742				0				0				0				0
CDC42	P19073	68170.8	1.05542	0.00844412	2	65002.6	1.00018	0.1347	2	74198.9	1.12886	0.00544225	2	73780.3	1.12113	0.336143	2		0.665359	0.947662	0.00800071	1	1	0.405367	1.12865	0.134675	0.637346	0.7123	0.9793	0.993151	0.00482102	0.995442	0.853171	0.828307	1.06226	0.00800071	1	1
OM14	P38325	94780.9	0.377593	0.025386	2	97234.5	0.382416	0.00404514	2	97496	0.375217	0.0142233	2	107999	0.42852	0.0536885	2		0.833264	1.01277	0.0672312	0.837625	0.510786	0.602747	0.981176	0.0105779	0.951105	0.927236	0.383286	1.14206	0.0379067	0.999728	0.999916	0.388717	1.13487	0.0672312	0.929683	0.957002
CHO1	P08456	98374.3	0.842065		1	92310.1	0.78694		1	89504	0.752822		1	82989	0.703974		1			0.934536					0.956645					0.935113					0.836008
POT1	P27796	191763	0.75624	0.0382142	3	202529	0.79311	0.0142039	3	200286	0.777834	0.0285362	3	209641	0.819412	0.0550271	3		0.231053	1.04875	0.0505318	0.461502	0.715474	0.468641	0.980739	0.0179091	0.730351	0.751931	0.329268	1.05345	0.0366868	0.760278	0.862263	0.186365	1.08353	0.0505318	0.681266	0.905094
SIT4	P20604	267749	0.521819	0.0212661	2	277283	0.539358	0.0263207	2	306754	0.58758	0.0049419	2	334993	0.640856	0.0163657	2		0.542715	1.03361	0.0407539	0.702071	0.668754	0.224799	1.08941	0.0488	0.790551	0.935222	0.112852	1.09067	0.00841059	1	1	0.0285228	1.22812	0.0407539	0.989799	1
RPB8	P20436	184724	1.03424	0.137325	3	180375	0.994095	0.0903214	3	174381	0.963265	0.162387	3	171356	0.932715	0.0607768	3		0.697252	0.961187	0.132779	0.714786	0.525167	0.791808	0.968987	0.0908579	0.808689	0.534002	0.783403	0.968285	0.168579	0.788881	0.510581	0.332896	0.901839	0.132779	0.487244	0.640793
URA6	P15700				0				0				0				0
PRE4	P30657	138807	0.850136		1	165347	1.01041		1	185192	1.11448		1	189641	1.14072		1			1.18852					1.103					1.02355					1.34181
RPC82	P32349	95345.5	0.739398		1	102637	0.793405		1	102758	0.782741		1	110795	0.842744		1			1.07304					0.986559					1.07666					1.13977
ISD11	Q6Q560				0				0				0				0
HBN1	Q96VH4				0				0				0				0
PTC7	P38797				0				0				0				0
MRS6	P32864	94135.2	1.40712		1	85383.6	1.27224		1	83720.2	1.22923		1	95024.6	1.3932		1			0.90414					0.966198					1.13339					0.990104
MRPL24	P36525				0				0				0				0
RCL1	Q08096	78415.6	1.14845		1	94429.9	1.37736		1	95540.4	1.37494		1	86521.7	1.25576		1			1.19932					0.998239					0.913323					1.09344
CYT2	Q00873				0				0				0				0
GCD1	P09032				0				0				0				0
NHP6B	P11633				0				0				0				0
ARI1	P53111	192136	1.02849		1	184608	0.984172		1	212626	1.11839		1	212739	1.12852		1			0.95691					1.13638					1.00906					1.09726
MSC1	Q03104	119091	0.35034	0.123918	2	119819	0.350229	0.0953343	2	203457	0.580993	0.0335029	2	189202	0.542624	0.034719	2		0.999294	0.999683	0.353708	0.999294	0.5	0.150716	1.65889	0.272206	0.865946	0.986116	0.377707	0.933961	0.0576649	0.686102	0.774221	0.253932	1.54885	0.353708	0.725654	0.884245
NUP100	Q02629				0				0				0				0
CAP1	P28495	153165	0.781769		1	194346	0.987926		1	188192	0.943858		1	190838	0.965288		1			1.26371					0.955393					1.02271					1.23475
LSM6	Q06406				0				0				0				0
TMT1	P32643	106307	0.50364		1	108094	0.510956		1	135116	0.628981		1	117034	0.544557		1			1.01452					1.23099					0.865776					1.08124
PPH21	P23594	198283	1.67147		1	149394	1.25534		1	160382	1.32799		1	163134	1.34882		1			0.751039					1.05787					1.01569					0.806967
PPH22	P23595				0				0				0				0
FAP7	Q12055	90104.9	1.00748	0.213529	2	83975.7	0.93395	0.0966073	2	92737.3	1.01957	0.253902	2	103843	1.13872	0.207877	2		0.71636	0.927013	0.211943	0.7391	0.534588	0.7193	1.09168	0.103439	0.838756	0.689246	0.660445	1.11686	0.249028	0.707967	0.562331	0.597	1.13027	0.211943	0.685603	0.602133
ARC40	P38328	209799	0.574125	0.052402	3	242586	0.666785	0.0462907	3	294862	0.797185	0.0815293	3	292584	0.780922	0.0759198	3		0.084371	1.16139	0.0912728	0.512337	0.925426	0.0905304	1.19557	0.0694237	0.860625	0.996164	0.812904	0.979599	0.102272	0.818264	0.51188	0.022222	1.36019	0.0912728	0.815781	0.999968
ERG7	P38604	159090	0.660993	0.0146497	2	177999	0.719835	0.0660882	2	170647	0.687423	0.0425876	2	173124	0.741615	0.0754648	2		0.42055	1.08902	0.0221631	0.999947	0.999977	0.627482	0.954973	0.0918103	0.683004	0.567677	0.490353	1.07883	0.0619526	0.807348	0.812764	0.365291	1.12197	0.0221631	1	1
STV1	P37296	90726	0.911294	0.164083	3	86366.7	0.846828	0.0681749	3	98702.9	0.955001	0.101725	3	94453.6	0.919971	0.101197	3		0.579329	0.929259	0.180055	0.619399	0.544545	0.210758	1.12774	0.0805061	0.689045	0.891754	0.694151	0.96332	0.106519	0.718419	0.534585	0.942314	1.00952	0.180055	0.942434	0.500844
MRPL1	Q04599				0				0				0				0
LSM4	P40070	97101.4	0.811204	0.106366	2	96896	0.80703	0.106007	2	105661	0.868286	0.0876714	2	100797	0.831732	0.0699045	2		0.972216	0.994855	0.131121	0.972248	0.500465	0.595186	1.0759	0.131354	0.674857	0.59143	0.692018	0.957901	0.100971	0.727136	0.549882	0.84367	1.02531	0.131121	0.847899	0.511129
RRP4	P38792				0				0				0				0
NUP84	P52891				0				0				0				0
ERG12	P07277	143525	1.0511		1	127724	0.931572		1	141490	1.01819		1	121926	0.884885		1			0.886279					1.09298					0.869077					0.841862
SKN7	P38889				0				0				0				0
YNR040W	P53736				0				0				0				0
PTM1	P32857	63575.6	0.502072	0.0444067	3	70618.2	0.559922	0.0840283	3	83282.9	0.63929	0.0252544	3	87643.2	0.675101	0.0316223	3		0.368327	1.11522	0.0884469	0.736665	0.821438	0.238835	1.14175	0.150072	0.462978	0.708712	0.203536	1.05602	0.0395039	0.612767	0.852503	0.00714052	1.34463	0.0884469	0.519711	0.999959
ORM1	P53224				0				0				0				0
POP3	P53833				0				0				0				0
RSM25	P40496				0				0				0				0
REF2	P42073	106727	0.619191		1	99998.8	0.578309		1	97423	0.555184		1	124163	0.706544		1			0.933975					0.960013					1.27263					1.14108
YBR139W	P38109				0				0				0				0
NOP15	P53927				0				0				0				0
MET12	P46151	85662.7	0.616979		1	89706.5	0.644044		1	104287	0.737791		1	102222	0.722136		1			1.04387					1.14556					0.978781					1.17044
PTH2	P34222	138786	0.63804	0.0513605	3	159159	0.740981	0.0462077	3	156801	0.722162	0.0593047	3	170162	0.786734	0.0680452	3		0.0619476	1.16134	0.0804974	0.519507	0.95681	0.688227	0.974602	0.0623602	0.722177	0.547706	0.284221	1.08941	0.0821211	0.574814	0.756247	0.0429664	1.23305	0.0804974	0.718431	0.997093
SKI2	P35207				0				0				0				0
PET191	Q02772	48001.4	0.654967		1	40680.3	0.552812		1	57883.9	0.776083		1	64967.4	0.87848		1			0.844031					1.40388					1.13194					1.34126
MET2	P08465	118431	0.838258		1	136291	0.962506		1	118770	0.826021		1	102862	0.715055		1			1.14822					0.858198					0.865662					0.853026
MRP51	Q02950				0				0				0				0
SNF4	P12904				0				0				0				0
YPR127W	Q06494				0				0				0				0
MIC19	P43594	69203.5	0.381344	0.0287684	2	71282.2	0.399291	0.0461812	2	75377.8	0.404596	0.0638857	2	75840.1	0.405493	0.0875531	2		0.694403	1.04706	0.0754395	0.767034	0.604872	0.933601	1.01329	0.115658	0.934253	0.503971	0.991808	1.00222	0.1579	0.99181	0.50006	0.76521	1.06333	0.0754395	0.858546	0.673618
RAD6	P06104				0				0				0				0
HOG1	P32485	169084	0.669186	0.177705	2	188301	0.743874	0.147922	2	206013	0.803181	0.122464	2	202477	0.794509	0.0453318	2		0.693909	1.11161	0.265554	0.729372	0.550643	0.706226	1.07973	0.198854	0.737546	0.546302	0.937782	0.989203	0.152474	0.938015	0.501513	0.495611	1.18728	0.265554	0.626181	0.629928
CAP2	P13517	72643.8	1.10121		1	63333.3	0.956163		1	74446.3	1.10892		1	83681.2	1.2571		1			0.868284					1.15976					1.13363					1.14157
RSC8	P43609	125659	0.865379	0.0991448	3	121294	0.837036	0.0703017	3	129222	0.875693	0.0449573	3	125962	0.851235	0.0377599	3		0.709069	0.967247	0.114568	0.725296	0.524098	0.474623	1.04618	0.083989	0.560301	0.583553	0.511619	0.97207	0.0513392	0.592495	0.581937	0.834521	0.983656	0.114568	0.836977	0.506112
YML079W	Q03629				0				0				0				0
YPS1	P32329				0				0				0				0
APS3	P47064	41133.1	0.598911		1	42377.1	0.615058		1	40005.3	0.572154		1	50296.9	0.718306		1			1.02696					0.930243					1.25544					1.19935
TVP23	P38962	133945	0.600636		1	149931	0.669584		1	161832	0.713073		1	144889	0.643861		1			1.11479					1.06495					0.902938					1.07196
KRI1	P42846	57534.3	1.12422		1	50602.5	0.984747		1	44637.7	0.85706		1	48551	0.940143		1			0.875938					0.870336					1.09694					0.836263
CDC1	P40986				0				0				0				0
COQ1	P18900	35695	0.429334		1	41571	0.497973		1	40804	0.482253		1	38263.1	0.456078		1			1.15987					0.968433					0.945723					1.06229
DIM1	P41819				0				0				0				0
EMP70	P32802				0				0				0				0
HPM1	P40481	98150.7	0.995728		1	107368	1.08679		1	106814	1.06476		1	109715	1.09316		1			1.09146					0.979724					1.02668					1.09785
BEM1	P29366				0				0				0				0
BET3	P36149				0				0				0				0
GPM2	Q12008	168847	0.784348	0.099858	3	191301	0.878859	0.229065	3	301700	1.37834	0.288867	3	291138	1.32629	0.225417	3		0.563306	1.1205	0.127313	0.754064	0.709352	0.0821975	1.56832	0.260639	0.658051	0.972559	0.818443	0.962239	0.209577	0.822704	0.509714	0.0368995	1.69094	0.127313	0.99309	1
FUS3	P16892				0				0				0				0
NUP192	P47054				0				0				0				0
NSA2	P40078	177688	1.1234		1	172852	1.08934		1	153738	0.954728		1	167010	1.03566		1			0.969686					0.876425					1.08477					0.921897
RHO3	Q00245	127595	0.7468	0.18351	3	154248	0.874308	0.075527	3	148881	0.835086	0.0875912	3	154526	0.849897	0.0406197	3		0.356161	1.17074	0.245728	0.494571	0.62665	0.589155	0.95514	0.0863849	0.655529	0.575235	0.808694	1.01774	0.104889	0.812643	0.508565	0.434587	1.13805	0.245728	0.526436	0.586884
SEC17	P32602	121896	0.9322		1	129405	0.9874		1	130146	0.977965		1	127385	0.956777		1			1.05922					0.990444					0.978335					1.02637
AIM29	P36154				0				0				0				0
RSM10	Q03201				0				0				0				0
EFM5	P53200				0				0				0				0
MNN5	P46982				0				0				0				0
RPF2	P36160	178445	0.88694	0.0331473	2	189798	0.937542	0.00253456	2	161601	0.780014	0.0886937	2	151812	0.729502	0.152203	2		0.274578	1.05705	0.0373727	0.737126	0.878642	0.240971	0.831978	0.00270341	1	1	0.73252	0.935241	0.113708	0.787524	0.589059	0.373576	0.822492	0.0373727	0.999998	1
CMP2	P14747				0				0				0				0
RIM4	P38741				0				0				0				0
PBY1	P38254				0				0				0				0
SNZ1	Q03148				0				0				0				0
ARP9	Q05123				0				0				0				0
RSC9	Q03124	81902.8	0.799397	0.194174	2	89468.5	0.820503	0.0775333	2	86521.5	0.79971	0.120397	2	79683.4	0.719368	0.0530235	2		0.905242	1.0264	0.2429	0.906073	0.503557	0.85912	0.974658	0.0944949	0.866411	0.52127	0.512172	0.899536	0.150551	0.628581	0.618076	0.663824	0.899888	0.2429	0.7008	0.548798
IAH1	P41734				0				0				0				0
SLM2	P53955				0				0				0				0
NDC1	P32500				0				0				0				0
AIM46	P38885				0				0				0				0
HEH2	Q03281				0				0				0				0
PRP43	P53131	160288	0.908222	0.087674	3	155585	0.894091	0.0189513	3	162254	0.903426	0.0741648	3	166290	0.943014	0.0664371	3		0.808597	0.984441	0.0965337	0.81219	0.507788	0.850253	1.01044	0.0211962	0.87479	0.56823	0.529335	1.04382	0.0820928	0.605772	0.579137	0.614952	1.03831	0.0965337	0.65326	0.545405
MRPL49	P40858				0				0				0				0
MRX3	P38172				0				0				0				0
SPC3	Q12133				0				0				0				0
YPT52	P36018	100197	0.769435	0.00264144	2	102429	0.787106	0.128352	2	109538	0.827518	0.0407833	2	117747	0.893469	0.0634661	2		0.877587	1.02297	0.00343297	1	1	0.734813	1.05134	0.163069	0.752847	0.52908	0.359714	1.0797	0.0492839	0.83195	0.898013	0.220491	1.1612	0.00343297	1	1
YBR056W	P38081				0				0				0				0
SSP120	P39931				0				0				0				0
PAP2	P53632				0				0				0				0
ROK1	P45818	88776.3	1.1018		1	83718	1.03479		1	75349	0.918899		1	71901.5	0.88433		1			0.939182					0.888006					0.96238					0.802625
DRE2	P36152				0				0				0				0
PBP4	Q07362				0				0				0				0
SYO1	Q07395				0				0				0				0
CAF16	P43569				0				0				0				0
ATP11	P32453				0				0				0				0
MIA40	P36046				0				0				0				0
YFH1	Q07540				0				0				0				0
ABF1	P14164				0				0				0				0
SNX41	Q04053	50544.3	0.88068		1	55168.7	0.957342		1	58509.8	1.00175		1	48741.9	0.841628		1			1.08705					1.04639					0.840156					0.955657
YIF1	P53845	28289.7	0.752159	0.0584678	2	37955.9	1.00726	0.0882282	2	39218	1.0194	0.0225948	2	46664.7	1.19409	0.174727	2		0.0926577	1.33916	0.0777333	0.994488	0.999996	0.878555	1.01205	0.0875922	0.88025	0.50569	0.388906	1.17136	0.0221647	1	1	0.145477	1.58755	0.0777333	1	1
PMU1	P36069				0				0				0				0
SRM1	P21827	135199	0.831372	0.0356211	2	135118	0.828862	0.0459367	2	147692	0.890222	0.0491307	2	150360	0.90495	0.0693628	2		0.957168	0.996981	0.0428462	0.957327	0.501498	0.326538	1.07403	0.0554213	0.714501	0.830665	0.831464	1.01654	0.0551893	0.842224	0.526435	0.349653	1.0885	0.0428462	0.925635	0.962949
IMO32	P53219				0				0				0				0
IMG2	P25642				0				0				0				0
IMP3	P32899				0				0				0				0
NCE102	Q12207	42850.7	0.431238	0.0964647	2	36933.5	0.369977	0.0805589	2	50561.8	0.485719	0.0196397	2	49955.1	0.476009	0.020516	2		0.563803	0.857941	0.223692	0.663143	0.608239	0.277443	1.31284	0.21774	0.706899	0.857237	0.676581	0.980009	0.0404343	0.726832	0.568696	0.629313	1.10382	0.223692	0.679254	0.561056
DUS3	Q06053				0				0				0				0
RAI1	P53063				0				0				0				0
PXP2	P47148				0				0				0				0
MRPL20	P22354				0				0				0				0
CTR1	P49573				0				0				0				0
KAP104	P38217				0				0				0				0
EMP24	P32803	115795	1.23885		1	124252	1.32508		1	122338	1.28563		1	116998	1.22773		1			1.06961					0.970223					0.954965					0.991025
TIM17	P39515	23369	0.782182	0.276497	3	23653.7	0.804889	0.37022	3	29926.8	0.979488	0.329357	3	25256.7	0.815399	0.284656	3		0.936572	1.02903	0.353494	0.936891	0.502034	0.575058	1.21692	0.459964	0.631963	0.562913	0.550161	0.832474	0.336254	0.61561	0.569683	0.891746	1.04247	0.353494	0.892902	0.504342
SXM1	Q04175	163097	1.00243	0.0867424	3	161793	0.99422	0.0872574	3	167922	1.00565	0.0632126	3	171471	1.03509	0.0745418	3		0.913564	0.99181	0.0865322	0.91414	0.502699	0.863933	1.0115	0.0877647	0.86565	0.505161	0.63015	1.02927	0.0628572	0.680314	0.56144	0.647356	1.03258	0.0865322	0.679737	0.541066
YPR011C	Q12251				0				0				0				0
DCP1	Q12517				0				0				0				0
RRP40	Q08285				0				0				0				0
YRB2	P40517				0				0				0				0
PNC1	P53184	83718.1	0.658702	0.0701116	3	88825.3	0.696718	0.07272	3	186508	1.40708	0.149547	3	186547	1.40877	0.0675093	3		0.550095	1.05771	0.106439	0.626548	0.581445	0.00575513	2.01959	0.104375	0.998615	1	0.986989	1.0012	0.106281	0.986991	0.500038	0.000183739	2.13871	0.106439	0.573676	1
YLR257W	Q06146				0				0				0				0
PHO86	P46956	227149	0.63051	0.0577601	3	229455	0.629332	0.0433195	3	249981	0.683481	0.0826955	3	266272	0.72647	0.0744894	3		0.978907	0.998131	0.0916086	0.978913	0.500126	0.388624	1.08604	0.0688341	0.733328	0.806185	0.540494	1.0629	0.120992	0.612241	0.57538	0.157058	1.15219	0.0916086	0.638284	0.906668
PFY1	P07274	42825.3	1.2491	0.188763	3	42710	1.24436	0.137325	3	40375	1.13819	0.0679091	3	43047.6	1.19094	0.106263	3		0.973793	0.996207	0.151119	0.973806	0.50019	0.318188	0.91468	0.110358	0.484702	0.651762	0.515431	1.04635	0.0596639	0.665529	0.652961	0.672183	0.953442	0.151119	0.69294	0.527878
TRX3	P25372				0				0				0				0
GIS2	P53849	37862.2	1.20835	0.079127	3	52345.9	1.6326	0.49869	3	44925.7	1.26669	0.638314	3	37848.2	1.19468	0.37262	3		0.277181	1.3511	0.0654834	0.999999	1	0.480078	0.775869	0.305457	0.622124	0.639018	0.876052	0.943156	0.503925	0.877216	0.50383	0.955672	0.988687	0.0654834	0.956652	0.508938
UTP9	P38882	225346	0.564615	0.0683983	2	238027	0.594899	0.0738077	2	242479	0.58875	0.0481649	2	220434	0.556036	0.0961258	2		0.712022	1.05364	0.121142	0.74911	0.555885	0.931668	0.989664	0.124068	0.932022	0.502093	0.721536	0.944433	0.0818087	0.79898	0.62177	0.928355	0.984806	0.121142	0.929192	0.504731
ETT1	Q08421	82581.1	0.968634	0.0842697	3	75263.5	0.882531	0.0298163	3	81214.4	0.937692	0.0928405	3	76096	0.881319	0.100159	3		0.211976	0.911109	0.0869985	0.459931	0.73436	0.415108	1.0625	0.033785	0.912446	0.937794	0.514357	0.939881	0.0990096	0.61266	0.599944	0.313984	0.909857	0.0869985	0.584396	0.739093
RPN13	O13563				0				0				0				0
CCP1	P00431	87258.4	0.686723	0.124469	2	93943.6	0.746596	0.193509	2	109941	0.842313	0.104787	2	108836	0.847814	0.172626	2		0.753404	1.08719	0.18125	0.791048	0.56528	0.616843	1.1282	0.259188	0.674481	0.568758	0.973413	1.00653	0.124404	0.973467	0.500832	0.405844	1.23458	0.18125	0.761221	0.81902
RTT102	P53330	163809	1.01428		1	142865	0.880996		1	122003	0.742292		1	137370	0.842915		1			0.868592					0.84256					1.13556					0.831047
UBC9	P50623	103277	0.665803		1	111163	0.713725		1	99578.7	0.630804		1	114777	0.733283		1			1.07198					0.88382					1.16246					1.10135
RAM2	P29703				0				0				0				0
HEM3	P28789				0				0				0				0
OST1	P41543				0				0				0				0
RAP1	P11938				0				0				0				0
RGI2	P40188				0				0				0				0
SPE2	P21182	36570.3	0.62452		1	37705.5	0.641285		1	29230.8	0.490507		1	26931	0.455767		1			1.02684					0.764882					0.929174					0.729787
SDH5	Q08230				0				0				0				0
YPL199C	Q08954	121656	0.765043		1	147200	0.921904		1	111946	0.691744		1	113506	0.707363		1			1.20504					0.750343					1.02258					0.924606
FLC3	P53121				0				0				0				0
YLR460C	P54007	77087.3	0.887133	0.0826289	2	88535.6	1.02217	0.277309	2	89905.5	1.01733	0.11669	2	101637	1.16272	0.33234	2		0.614674	1.15222	0.0931415	0.935046	0.901441	0.984739	0.995261	0.271293	0.984742	0.500092	0.647447	1.14291	0.114703	0.877305	0.804991	0.442333	1.31065	0.0931415	0.999158	0.999474
EMP47	P43555	109369	1.22796		1	101626	1.13739		1	103345	1.13974		1	102144	1.12487		1			0.926241					1.00206					0.986953					0.916044
MRPS16	Q02608				0				0				0				0
SMX2	P40204				0				0				0				0
GAS3	Q03655	27764.4	0.50825		1	28982	0.529348		1	29481.9	0.530295		1	30939.9	0.556262		1			1.04151					1.00179					1.04897					1.09447
SLT2	Q00772	95306.3	0.750436		1	95913.2	0.753519		1	127070	0.98313		1	119577	0.924724		1			1.00411					1.30472					0.940592					1.23225
CDC21	P06785				0				0				0				0
YCR102C	P25608	77087.3	0.887133	0.0826289	2	88535.6	1.02217	0.277309	2	89905.5	1.01733	0.11669	2	101637	1.16272	0.33234	2		0.614674	1.15222	0.0931415	0.935046	0.901441	0.984739	0.995261	0.271293	0.984742	0.500092	0.647447	1.14291	0.114703	0.877305	0.804991	0.442333	1.31065	0.0931415	0.999158	0.999474
PIN3	Q06449	79378.6	1.31559	0.561136	3	72335.8	1.11166	0.278455	3	88120.2	1.312	0.268667	3	86967.3	1.24232	0.139585	3		0.613139	0.844991	0.426528	0.645647	0.538366	0.420598	1.18021	0.250486	0.564611	0.634443	0.716799	0.946891	0.204777	0.729911	0.519919	0.844635	0.944306	0.426528	0.846574	0.505125
SIM1	P40472				0				0				0				0
ALG12	P53730	147805	0.918355	0.137594	2	179094	1.10904	0.161028	2	169562	1.03515	0.152713	2	177359	1.08091	0.0388525	2		0.33356	1.20763	0.149826	0.738735	0.844164	0.684209	0.933373	0.145196	0.727122	0.559769	0.745586	1.04421	0.147528	0.761378	0.526415	0.328592	1.177	0.149826	0.657011	0.785484
MIC12	P38341				0				0				0				0
SPO24	Q3E752				0				0				0				0
SPC2	Q04969	115941	0.687988		1	127976	0.757694		1	154846	0.90285		1	148531	0.865629		1			1.10132					1.19158					0.958774					1.2582
TIF11	P38912	130554	0.965226	0.0385683	2	108356	0.856242	0.138631	2	118234	0.908181	0.112039	2	119899	0.896407	0.0354458	2		0.458723	0.887089	0.0399578	0.995138	0.99628	0.721787	1.06066	0.161907	0.74805	0.540676	0.907347	0.987035	0.123367	0.908106	0.503326	0.205179	0.928701	0.0399578	0.753256	0.927994
RIB3	Q99258	110298	1.06037	0.104605	3	112865	1.04749	0.016893	3	107826	0.996533	0.0440526	3	116203	1.06721	0.119688	3		0.851861	0.987851	0.0986495	0.85351	0.504562	0.173125	0.951357	0.0161272	0.967257	0.998138	0.419596	1.07092	0.0442058	0.861326	0.895408	0.944244	1.00645	0.0986495	0.944422	0.501289
VMA10	P48836				0				0				0				0
AAH1	P53909				0				0				0				0
SKP1	P52286				0				0				0				0
CCC1	P47818	67923.2	0.68693	0.0893722	2	77537.6	0.771744	0.0234672	2	75643.8	0.743485	0.000252029	2	82473	0.81998	0.122718	2		0.397805	1.12347	0.130104	0.628426	0.7102	0.337985	0.963382	0.0304081	0.674523	0.792473	0.540027	1.10289	0.000338983	1	1	0.350792	1.19369	0.130104	0.787095	0.869887
FCY2	P17064	115682	1.74888	0.0671426	3	131358	1.98267	0.108921	3	54775.1	0.810814	0.0883469	3	54804	0.81425	0.0568825	3		0.0439291	1.13368	0.0383918	0.861018	0.999719	0.000172601	0.408949	0.0549366	0.562839	1	0.957992	1.00424	0.108961	0.95804	0.500457	6.23889e-05	0.465583	0.0383918	0.56335	1
CBP4	P37267				0				0				0				0
RFA2	P26754				0				0				0				0
YPR172W	Q06608	107151	0.771396		1	112739	0.809033		1	126106	0.891743		1	136192	0.961679		1			1.04879					1.10223					1.07843					1.24667
CAT5	P41735				0				0				0				0
VPS60	Q03390				0				0				0				0
LSM12	P38828	141116	0.679247	0.00306021	2	143241	0.682019	0.0192806	2	157920	0.754864	0.0366612	2	158370	0.7336	0.0555383	2		0.872637	1.00408	0.0045053	0.930642	0.695717	0.169517	1.10681	0.0282698	0.995403	0.999927	0.701537	0.971831	0.0485666	0.764139	0.592047	0.397777	1.08002	0.0045053	1	1
SMB1	P40018				0				0				0				0
GNT1	Q12096				0				0				0
MIC10	Q96VH5				0				0				0
RCN2	Q12044	80859.3	0.769463		1	95319.9	0.904179		1	125403	1.17216		1	106286		0.99204					1.17508					1.29639					0.846332					1.28926
QCR8	P08525	51329.2	0.227464		1	63394.1	0.280034		1	67320.6	0.293036		1	75144.9		0.326622					1.23111					1.04643					1.11461					1.43593
UBC7	Q02159				0				0				0
RSM27	P53305	66974.4	0.362388	0.0365413	3	69875.7	0.38307	0.0759676	3	79941.5	0.431902	0.0284236	3	82151.5	47156.5	0.426394	0.0888692		1	0.700621	1.05707	0.566014	0.760722	0.922706	0.385717	1.12747	0.64279	0.505555	0.610574	0.926475	0.987249	-0.193758	0.928508	0.588068	0.341743	1.17663	1.75163	0.857336
SRP14	P38985	86322.4	1.00249		1	75668.7	0.876791		1	90325.3	1.03072		1	79264.2		0.904076					0.874615					1.17556					0.877133					0.901832
LSB1	P53281	108773	1.12126	0.123356	3	116436	1.20764	0.164276	3	114909	1.19902	0.162467	3	115949	87698.5	1.17606	0.0942261			0.509695	1.07704	0.700294	0.636614	0.556249	0.951578	0.992862	-0.0524722	0.951677	0.500831	0.845063	0.980852	-0.141312	0.847325	0.62837	0.576037	1.04888	0.444297	0.62686

## Sheet: WT_AN_STRING_full_curve
Functional enrichment comparing the control yeast (CEN.PK113-7D) anaerobic mid-exponential (ME) and midstationary
(MS) phases. A significance threshold of FDR < 0.05 was used to determine significant proteins and a fold change
threshold of 1.25 (log2 foldchange of +/- 0.32) was used to select up- or downregulated proteins. The enrichment was performed usimg
the in-house constructed STRING tool in Python.
WT_AN full growth curve (MS vs ME): enriched in MS compared to ME
Category	GO term	FDR	p-value	#genes	#genes background	Description
Process	GO:0009311	0.0012	6.83e-08	11	16	Oligosaccharide metabolic process
Process	GO:0005975	0.0019	2.19e-07	21	89	Carbohydrate metabolic process
Process	GO:0005984	0.0101	1.82e-06	9	14	Disaccharide metabolic process
Process	GO:0016052	0.0101	1.73e-06	13	37	Carbohydrate catabolic process
Process	GO:0044262	0.0105	3e-06	15	54	Cellular carbohydrate metabolic process
Component	GO:0071944	0.0128	5.21e-06	25	152	Cell periphery
Component	GO:0005886	0.0475	3.86e-05	19	107	Plasma membrane
KEGG	map00500	9.8e-06	2.16e-08	13	23	Starch and sucrose metabolism
KEGG	map00052	0.0021	9.14e-06	8	13	Galactose metabolism
WT_AN full growth curve (MS vs ME): depleted in MS compared to ME
Category	GO term	FDR	p-value	#genes	#genes background	Description
Process	GO:0002181	5.16e-05	2.95e-09	20	137	Cytoplasmic translation
Process	GO:0043604	0.0019	2.16e-07	23	241	Amide biosynthetic process
Process	GO:0000028	0.0045	8.33e-07	8	20	Ribosomal small subunit assembly
Process	GO:0006412	0.0045	7.78e-07	21	215	Translation
Process	GO:0010467	0.0045	2.14e-06	28	403	Gene expression
Process	GO:0042255	0.0045	1.45e-06	11	53	Ribosome assembly
Process	GO:0042274	0.0045	9.13e-07	13	76	Ribosomal small subunit biogenesis
Process	GO:0042254	0.0072	4.53e-06	19	197	Ribosome biogenesis
Process	GO:0034645	0.0179	1.33e-05	24	330	Cellular macromolecule biosynthetic process
Process	GO:0022618	0.0215	1.84e-05	11	71	Ribonucleoprotein complex assembly
Component	GO:0022626	2.8e-05	1.14e-08	19	132	Cytosolic ribosome
Component	GO:0044391	5.89e-05	4.79e-08	19	145	Ribosomal subunit
Component	GO:1990904	0.00032	5.16e-07	23	253	Ribonucleoprotein complex
Component	GO:0043232	0.0107	2.19e-05	28	450	Intracellular non-membrane-bounded organelle
Component	GO:0022625	0.0284	8.1e-05	10	69	Cytosolic large ribosomal subunit
Component	GO:0022627	0.0296	9.63e-05	9	56	Cytosolic small ribosomal subunit
Function	GO:0003735	0.00012	2.25e-08	19	138	Structural constituent of ribosome
Function	GO:0005198	0.00021	7.86e-08	20	168	Structural molecule activity
KEGG	map03010	1.02e-05	2.26e-08	17	106	Ribosome

## Sheet: WT_AN_STRING_GrowthPhase
Functional enrichment analysis during the anaerobic transition into stationary phase in control yeast (CEN.PK113-7D).
Each growth phase was compared to the previous phase.
A significance threshold of FDR < 0.05 was used to determine significant proteins and a fold change
threshold of 1.25 (log2 foldchange of +/- 0.32) was used to select up- or downregulated proteins.
WT_AN transitions growth phase (LE vs ME): enriched in LE compared to ME
No enriched GO-terms found for LE phase.
WT_AN transitions growth phase (LE vs ME): depleted in LE compared to ME
Category	GO term	FDR	p-value	#genes	#genes background	Description
Component	GO:0022626	0.0115	4.68e-06	11	132	Cytosolic ribosome
Component	GO:0044391	0.0138	1.13e-05	11	145	Ribosomal subunit
Function	GO:0003735	0.0329	7.1e-06	11	138	Structural constituent of ribosome
Function	GO:0005198	0.0329	6.29e-06	12	168	Structural molecule activity
KEGG	map03010	0.00027	5.86e-07	11	106	Ribosome
WT_AN transitions growth phase (ES vs LE): enriched in ES compared to LE
Category	GO term	FDR	p-value	#genes	#genes background	Description
Process	GO:0005975	0.0014	1.24e-07	17	89	Carbohydrate metabolic process
Process	GO:0009311	0.0014	1.31e-07	9	16	Oligosaccharide metabolic process
Process	GO:0044262	0.0014	8.16e-08	14	54	Cellular carbohydrate metabolic process
Process	GO:0005984	0.0029	6.53e-07	8	14	Disaccharide metabolic process
Process	GO:0016052	0.0029	8.19e-07	11	37	Carbohydrate catabolic process
KEGG	map00500	6.49e-07	1.43e-09	12	23	Starch and sucrose metabolism
KEGG	map00052	9.72e-05	4.28e-07	8	13	Galactose metabolism
KEGG	map00520	0.0242	0.00016	6	17	Amino sugar and nucleotide sugar metabolism
WT_AN transitions growth phase (ES vs LE): depleted in ES compared to LE
No depleted GO-terms found for ES phase.
WT_AN transitions growth phase (MS vs ES): enriched in MS compared to ES
No upregulated genes found in growth phase MS
WT_AN transitions growth phase (MS vs ES): depleted in MS compared to ES
No downregulated genes found in growth phase MS
