# Supplementary material for: Proteome Dynamics During Transition From Exponential to Stationary Phase Under Aerobic and Anaerobic Conditions in Yeast
Source: Mol Cell Proteomics. 2023 Apr 17;22(6):100552. doi: 10.1016/j.mcpro.2023.100552 (PMC10227427; doi:10.1016/j.mcpro.2023.100552)
Supplement: Supplementary Table S11 [file mmc12.xlsx]

## Sheet: Overview
Number of significantly up- and downregulated proteins in wild-type (WT) yeast between (an)aerobic conditions
over the whole growth curve. The mid-exponential (ME), late-exponential (LE), early-diauxic/early-stationary (ED/ES),
and mid-stationary (MS) phases were compared. The reference phase is the aerobic phase, indicating that an upregulated protein was
more abundant under the anaerobic conditions and a downregulated protein was more abundant under aerobic conditions. A p-value
threshold of 0.05 was used to determine significant proteins, and a fold change threshold of 1.25 (log2 foldchange of +/- 0.32) was
used to select up- or downregulated proteins. The total number of proteins indicates the number of proteins detected in at least two
biological replicates in both conditions that were compared.
Anaerobic normalized to Aerobic
phase	#prot	#sign	#upreg	#downreg
ME	971	278	39	120
LE	928	94	16	74
MS	971	485	125	249
	Anaerobic normalized to Aerobic
ME	Upregulated in Anaerobic	'PGK1', 'FAS2', 'ADH1', 'RNR4', 'GPM1', 'PDI1', 'FBA1', 'OYE2', 'WTM1', 'SCW4', 'FRD1', 'SGT2', 'BMH1', 'EFB1', 'BGL2', 'UGP1', 'APE1', 'CPR1', 'YDL124W', 'VMA4', 'LIA1', 'RNR2', 'ACB1', 'MAL12', 'MAL32', 'SBP1', 'MLC1', 'TRX1', 'HRI1', 'GPD2', 'EGD1', 'FPR4', 'RPP1A', 'UBC13', 'RET3', 'BIO2', 'RPO26', 'LSB5', 'YMR074C'
	Downregulated in Anaerobic	'SSA2', 'SSB1', 'ATP1', 'ALD6', 'ICL1', 'GND1', 'CIT1', 'HIS4', 'ACH1', 'ADE5,7', 'RPL8A', 'PET9', 'MLS1', 'ARG5,6', 'ALD4', 'ATP2', 'ACS1', 'MIR1', 'LEU1', 'RPS1A', 'YHB1', 'QCR2', 'IDP1', 'AAT2', 'GRS1', 'COR1', 'PDH1', 'MDH1', 'PRT1', 'GGC1', 'IDH2', 'ASC1', 'RPL20B', 'RPL20A', 'ATP5', 'GUT2', 'RPS8B', 'RPS8A', 'IDP2', 'IDH1', 'MCR1', 'ADO1', 'ASN2', 'NDI1', 'LYS1', 'ATP7', 'SDH2', 'SDH1', 'TS…
LE	Upregulated in Anaerobic	'TDH2', 'RNR4', 'GPM1', 'ERG1', 'WTM1', 'YDL124W', 'RNR2', 'GAS1', 'PRB1', 'TPS1', 'SSD1', 'SUP35', 'UBC13', 'TMA10', 'YGL039W', 'GCD7'
	Downregulated in Anaerobic	'CIT1', 'PET9', 'ATP2', 'MIR1', 'YHB1', 'QCR2', 'IDP1', 'COR1', 'MDH1', 'VPS1', 'ATP5', 'IDP2', 'IDH1', 'MCR1', 'MIS1', 'ASN2', 'NDI1', 'DNM1', 'YAT1', 'SDH2', 'YMR226C', 'ARB1', 'TUB2', 'TOM40', 'TPA1', 'LSC1', 'COX2', 'CYC1', 'ATP4', 'CYT1', 'HYP2', 'ATP20', 'ATP3', 'SSH1', 'GLR1', 'ARO2', 'ERG4', 'SOD1', 'TCB1', 'CRC1', 'MDH3', 'PUT2', 'MET1', 'TCB3', 'EHT1', 'YLH47', 'ETR1', 'MIC60', 'COX13',…
MS	Upregulated in Anaerobic	'ENO2', 'PGK1', 'GDH1', 'CDC19', 'SSA2', 'PDC1', 'TDH3', 'PGI1', 'YEF3', 'ADH1', 'GND1', 'ENO1', 'HXK2', 'PMA1', 'PFK2', 'KAR2', 'RPL7A', 'RNR4', 'RPL7B', 'RPL2B', 'RPL2A', 'GPM1', 'RPS1B', 'PDI1', 'FBA1', 'OYE2', 'RPS2', 'ERG11', 'SER3', 'RPS5', 'TDH1', 'RPL16B', 'GPP1', 'RPS6B', 'RPS6A', 'RPS16B', 'RPS16A', 'TPI1', 'RPS13', 'ERG6', 'SCW4', 'RPS11B', 'RPS11A', 'SEC53', 'RPL12B', 'RPL12A', 'RPL1A…
	Downregulated in Anaerobic	'CPA2', 'HSP82', 'ACO1', 'ATP1', 'HSP60', 'ALD6', 'ICL1', 'CIT1', 'SSC1', 'ARO1', 'PYC1', 'ACH1', 'PET9', 'MLS1', 'HSP104', 'ARG5,6', 'ALD4', 'POR1', 'ATP2', 'ACS1', 'PCK1', 'ILV2', 'ACS2', 'ADE1', 'MIR1', 'YHB1', 'QCR2', 'IDP1', 'AAT2', 'KGD1', 'ARG1', 'GRS1', 'COR1', 'PDH1', 'ALA1', 'FUM1', 'MDH1', 'ADE2', 'CIT2', 'GGC1', 'SFC1', 'IDH2', 'VPS1', 'HSP26', 'LPD1', 'ATP5', 'ADK1', 'ERG13', 'GUT2',…

## Sheet: WT AN vs O2 
Differences between WT AN/O2: ME, LE, ES and MS (protein intensities see SI table 6 and 7)
			WT ME AN/O2					WT LE AN/O2					WT ES AN/O2					WT MS AN/O2
Gene name	Accession	Gene name	significance (p-value)	fold change	relativ stdev	power (calc p)	power (alpha 0.05)	significance (p-value)	fold change	relativ stdev	power (calc p)	power (alpha 0.05)	significance (p-value)	fold change	relativ stdev	power (calc p)	power (alpha 0.05)	significance (p-value)	fold change	relativ stdev	power (calc p)	power (alpha 0.05)
ENO2	P00925	ENO2	0.0416852	0.886516	0.0503474	0.504701	0.977553	0.318594	0.941806	0.0441246	0.701134	0.825979	0.0114158	0.904985	0.0256403	0.596142	0.999897	2.95097e-05	0.482238	0.027824	0.672299	1
PGK1	P00560	PGK1	0.000184676	0.785526	0.0173955	0.72361	1	0.0260578	0.798947	0.0138029	1	1	0.000300145	0.734768	0.00373193	1	1	4.91211e-05	0.375563	0.00632759	1	1
MET6	P05694	MET6	0.0744548	1.13157	0.0726854	0.495437	0.931958	0.0629371	1.19405	0.00952014	1	1	0.000545872	1.2757	0.0313955	0.657458	1	0.0172105	1.06749	0.0223606	0.516593	0.998153
URA2	P07259	URA2	0.0313465	1.2223	0.0718811	0.695032	0.998608	0.125704	1.21565	0.0172989	1	1	0.000945246	1.22144	0.0305936	0.6025	1	0.0129276	1.0819	0.0251532	0.509379	0.999272
GDH1	P07262	GDH1	0.0146327	1.08787	0.011949	0.997122	1	0.650001	1.0229	0.00857125	0.997327	0.993716	0.148131	1.02637	0.00960535	0.922804	0.995079	0.0024142	0.504881	0.0102814	1	1
CDC19	P00549	CDC19	0.260922	0.936723	0.0706976	0.469463	0.692164	0.0102551	0.778308	0.0518157	0.704207	0.999994	0.0136438	0.816297	0.041802	0.795895	0.999997	0.0019415	0.372742	0.0482851	0.998879	1
SSA2	P10592	SSA2	0.0441932	1.28173	0.106609	0.649669	0.993077	0.112282	1.18035	0.124542	0.461978	0.860071	0.078678	1.16901	0.0934718	0.50916	0.931665	0.0539866	0.760769	0.103226	0.594765	0.981233
SSA1	P10591	SSA1	0.201712	0.842291	0.127426	0.535399	0.802532	0.359711	0.854215	0.139443	0.631943	0.742158	0.0593432	0.869792	0.0567593	0.611709	0.979935	0.0102783	1.16338	0.0180878	0.999546	1
FAS1	P07149	FAS1	0.159286	0.83672	0.130147	0.476533	0.807537	0.142715	0.864556	0.0757206	0.661349	0.928681	0.00626347	0.752261	0.0466394	0.780986	1	0.193172	0.915572	0.0766126	0.466716	0.760492
PDC1	P06169	PDC1	0.545732	1.01257	0.0271268	0.603273	0.560853	0.828368	0.991372	0.00404721	0.993881	0.968768	0.0199696	1.08268	0.0211909	0.78351	0.99996	1.53563e-05	0.446449	0.0271241	0.595718	1
FAS2	P19097	FAS2	0.00515237	0.799532	0.0469729	0.520841	0.999994	0.077395	0.807578	0.0412902	0.995595	0.999999	0.00229017	0.739799	0.00886359	1	1	0.00271819	0.862734	0.0136492	0.988682	1
CPA2	P03965	CPA2	0.0123711	1.20405	0.0618754	0.509336	0.999386	0.22085	1.18138	0.0690002	0.950995	0.992753	0.177046	1.13425	0.115679	0.466685	0.779012	0.00437329	1.28757	0.0642828	0.523272	0.999998
MET10	P39692	MET10	0.431698	1.07373	0.130725	0.524372	0.587506	0.0641166	1.20615	0.0539953	0.955005	0.99994	0.0803069	1.07399	0.0438621	0.468261	0.911413	0.144662	0.95505	0.0340818	0.476889	0.82599
TDH3	P00359	TDH3	0.785129	0.982723	0.0389783	0.813624	0.555999	0.503306	0.9399	0.0366423	0.903736	0.902592	0.536373	1.04289	0.0290121	0.882495	0.867454	0.00489849	0.662846	0.0487233	0.922065	1
EFT1	P32324	EFT1	0.0820763	1.05089	0.0304764	0.467422	0.908288	0.916331	1.007	0.00915471	0.945943	0.649171	0.0919587	1.06411	0.025566	0.788634	0.989354	0.000651549	0.814529	0.0215836	0.681666	1
ACC1	Q00955	ACC1	0.0212833	0.907296	0.0333432	0.500934	0.995642	0.177284	0.848612	0.0371286	0.998454	0.999983	0.000320734	0.785638	0.022641	0.594134	1	0.240399	1.03783	0.0401638	0.463851	0.707848
SSB2	P40150	SSB2	0.318513	1.11771	0.15512	0.479701	0.647115	0.235914	1.09552	0.0495973	0.828771	0.947813	0.0262334	1.14356	0.0169179	0.999988	1	0.121234	0.907857	0.0140054	1	1
HSC82	P15108	HSC82	0.274781	1.06975	0.0816227	0.469281	0.678661	0.857808	0.972845	0.103228	0.864894	0.52048	0.358002	1.08828	0.1277	0.495151	0.625545	0.751717	0.976726	0.0893648	0.763476	0.520082
HSP82	P02829	HSP82	0.684729	1.08198	0.300173	0.700627	0.522038	0.372405	1.13392	0.10781	0.717929	0.803869	0.00743607	1.13782	0.00953088	1	1	0.0107064	1.45787	0.0909801	0.850668	1
PFK1	P16861	PFK1	0.124954	1.0782	0.0566378	0.463013	0.842811	0.266263	1.10329	0.0494353	0.890706	0.965137	0.141126	1.05959	0.0448075	0.474704	0.829028	0.0334374	0.864329	0.0522977	0.560557	0.991898
SSB1	P11484	SSB1	0.159448	1.27015	0.219543	0.466924	0.800403	0.129667	1.1965	0.144311	0.465108	0.837732	0.023162	1.30698	0.103291	0.580997	0.997804	0.159694	0.873953	0.102981	0.464661	0.798445
PGI1	P12709	PGI1	0.0381394	0.803997	0.0743109	0.609345	0.992961	0.0616858	0.85452	0.0333729	0.983238	0.999996	0.00199168	0.807137	0.0174833	0.990364	1	2.62519e-06	0.540174	0.0122852	0.765971	1
YEF3	P16521	YEF3	0.00133287	1.11083	0.00638055	0.999979	1	0.930569	1.00464	0.00974908	0.941392	0.564058	0.0121977	1.0912	0.0266451	0.539516	0.999637	0.00133019	0.709932	0.027863	0.955449	1
DLD3	P39976	DLD3	0.432596	1.09492	0.167927	0.525584	0.587848	0.371922	1.10798	0.147239	0.523781	0.638902	0.537948	1.05846	0.136463	0.588141	0.552502	0.159615	0.830613	0.136491	0.471515	0.803528
TEF1	P02994	TEF1	0.368424	1.05237	0.0787413	0.49627	0.617375	0.922066	1.00761	0.0347093	0.924814	0.514315	0.0284491	1.07816	0.0146488	0.983286	1	0.959605	1.00152	0.0423262	0.959644	0.500389
ACO1	P19414	ACO1	0.116156	1.14603	0.072057	0.693902	0.95913	0.817022	1.05243	0.083999	0.862384	0.604969	0.375446	1.17698	0.252677	0.515429	0.628408	0.000118543	3.05221	0.145762	0.744388	1
TKL1	P23254	TKL1	0.300478	1.01782	0.0197761	0.515726	0.694147	0.146139	1.13115	0.00890582	1	1	0.00597714	1.09551	0.0218218	0.584713	0.999997	0.000478999	0.884068	0.0126026	0.671115	1
ATP1	P07251	ATP1	0.0491152	1.68116	0.284003	0.59736	0.98517	0.177471	1.71163	0.57188	0.502056	0.804522	0.0429347	1.84796	0.390658	0.483563	0.97182	0.00255337	3.99888	0.422657	0.828513	1
ADH1	P00330	ADH1	0.00435244	0.732523	0.037049	0.928089	1	0.00500992	0.636585	0.0169641	1	1	0.000482507	0.683556	0.00368473	1	1	0.000121228	0.296607	0.0185935	1	1
HSP60	P19882	HSP60	0.00340286	1.23768	0.0428265	0.671316	1	0.0920143	1.31029	0.0672991	0.997115	0.999999	0.000170002	1.35111	0.0238289	0.8627	1	0.000944069	1.81975	0.107321	0.65809	1
MET17	P06106	MET17	0.692354	1.01621	0.045878	0.717961	0.536323	0.929054	1.01007	0.0150585	0.949214	0.618564	0.542267	0.980777	0.0389679	0.607246	0.568414	0.249664	1.04445	0.0485567	0.464344	0.698952
ALD6	P54115	ALD6	0.0116898	1.38732	0.108294	0.569026	0.999815	0.133171	1.37882	0.0805681	0.999443	0.999999	0.023472	1.48317	0.150925	0.650994	0.999092	0.00133547	2.47917	0.171525	0.851508	1
ICL1	P28240	ICL1	0.594551	1.55043	1.41863	0.632675	0.543494	0.971424	0.945303	2.14232	0.971438	0.500197	0.739054	1.43859	1.96295	0.748163	0.51486	0.0339448	8.78759	2.65727	0.669051	0.997444
SSE1	P32589	SSE1	0.252624	1.04702	0.0517797	0.464989	0.696553	0.415367	1.07249	0.0491546	0.824129	0.866551	0.107901	1.08018	0.0543415	0.462471	0.866739	0.0976667	1.09398	0.0602679	0.469581	0.885912
GND1	P38720	GND1	0.00279057	1.40908	0.0586443	0.833138	1	0.0119316	1.37128	0.0591424	0.970868	1	4.15215e-05	1.35211	0.0225592	0.57613	1	0.00768017	0.717187	0.0461515	0.919047	1
PAB1	P04147	PAB1	0.165349	1.03232	0.0244186	0.515308	0.827291	0.291611	1.07875	0.00742876	1	1	0.0238168	1.0938	0.0328654	0.552802	0.996634	0.644132	1.00883	0.0259916	0.670925	0.533702
ILV5	P06168	ILV5	0.870388	1.00855	0.0757352	0.871605	0.503836	0.376874	1.0758	0.0454991	0.855003	0.907524	0.207159	1.03718	0.0205506	0.763908	0.931824	0.0430643	1.0703	0.00401779	1	1
CIT1	P00890	CIT1	0.542796	1.47632	0.866414	0.622008	0.583521	0.625357	1.4636	1.16604	0.663008	0.545567	0.346817	1.70222	0.922453	0.509355	0.647897	0.0112748	7.02274	1.15125	0.88586	1
MET5	P47169	MET5	0.10322	1.19641	0.119903	0.515137	0.902174	0.0913052	1.21842	0.0693026	0.920057	0.998894	0.0242335	1.16533	0.060688	0.517393	0.994724	0.646508	1.02253	0.0728496	0.66873	0.528079
SSC1	P0CS90	SSC1	0.0175062	1.23344	0.0786582	0.506297	0.99777	0.180701	1.24062	0.118347	0.802361	0.9598	0.0143858	1.30426	0.0850155	0.624589	0.999817	0.00309075	1.73981	0.0936896	0.929208	1
ENO1	P00924	ENO1		0.902888					0.889408					0.822879					0.52982
VMA2	P16140	VMA2	0.333946	0.957755	0.0563202	0.492288	0.644279	0.739836	0.980223	0.0437785	0.77502	0.55804	0.152988	0.949023	0.0410159	0.460841	0.804079	0.030901	0.805257	0.0612861	0.714709	0.999002
GUS1	P46655	GUS1	0.0810474	1.1417	0.0749225	0.548579	0.943409	0.172169	1.14408	0.0492514	0.959317	0.997395	0.201948	1.063	0.0584655	0.469085	0.752595	0.18226	1.06562	0.057369	0.467809	0.773787
HXK2	P04807	HXK2	0.513025	0.936311	0.139629	0.571283	0.5591	0.661282	0.960506	0.0680589	0.731057	0.592129	0.193395	0.939333	0.05598	0.459529	0.754601	0.0128823	0.729189	0.0635356	0.756827	0.999994
HIS4	P00815	HIS4	0.0905862	1.28418	0.010509	1	1	0.222336	1.22472	0.0241224	1	1	0.0350343	1.21712	0.0326479	0.999544	1	0.0220652	1.14357	0.0404159	0.727594	0.999794
ARO1	P08566	ARO1	0.0869769	1.22538	0.130868	0.50261	0.917708	0.123141	1.269	0.0333419	1	1	0.0552805	1.13887	0.0135073	1	1	0.000458584	1.29048	0.0312333	0.67096	1
VMA1	P17255	VMA1	0.174309	0.901972	0.0841115	0.464442	0.780547	0.215655	0.902349	0.0741663	0.587537	0.825359	0.112215	0.890913	0.0706141	0.50039	0.882729	0.0827702	0.836445	0.0925495	0.506889	0.92526
PYC1	P11154	PYC1	0.79206	1.03056	0.164609	0.797198	0.510308	0.712156	0.934284	0.135389	0.75611	0.566387	0.205947	1.05629	0.0441146	0.557365	0.81377	0.0206585	1.45497	0.144758	0.600804	0.998855
PYC2	P32327	PYC2		1.07546	0.0836381		0.694567		1.11893	0.144803		0.667608		1.07282	0.096483		0.645799		0.809848	0.121337		0.887598
ADE17	P38009	ADE17	0.377589	1.16148	0.212618	0.538691	0.647319	0.370584	1.1556	0.222302	0.510545	0.628262	0.488728	1.12227	0.203133	0.588297	0.598387	0.490357	1.1051	0.217136	0.557053	0.56604
PMA1	P05030	PMA1	0.894063	1.02801	0.320927	0.894661	0.502296	0.753395	0.952261	0.216438	0.761835	0.514487	0.550236	0.913713	0.20897	0.596277	0.548969	0.261153	0.767795	0.259778	0.469263	0.69177
UBA1	P22515	UBA1	0.311393	1.08787	0.113331	0.478456	0.652493	0.31023	1.1159	0.086471	0.701668	0.831922	0.204292	1.06401	0.0471158	0.589442	0.836916	0.0388803	1.21066	0.0759198	0.657435	0.995558
SHM2	P37291	SHM2	0.134189	1.09366	0.0685304	0.476215	0.839062	0.452758	1.06053	0.0233218	0.989365	0.991929	0.00163726	1.17364	0.0226536	0.797768	1	0.00233558	0.813588	0.0345484	0.542817	1
ACH1	P32316	ACH1	0.683033	1.79442	2.87883	0.69933	0.522491	0.658682	1.76781	2.3496	0.682721	0.531254	0.473122	2.05115	2.05305	0.548354	0.573293	0.0129892	11.9295	2.21475	0.872333	1
TDH2	P00358	TDH2		1.13898					0.564151					1.03806					0.509169
ADE12	P80210	ADE12	0.0329065	1.21016	0.0862408	0.504928	0.98678	0.230395	1.16253	0.0379301	0.99974	0.999994	0.0121375	1.18848	0.046365	0.699434	0.999982	0.126392	1.05124	0.0350663	0.498523	0.863256
ADE5,7	P07244	ADE5,7	0.0393101	1.26374	0.113585	0.512655	0.98147	0.0672087	1.30837	0.0929569	0.902483	0.999433	0.0138783	1.27814	0.0857207	0.524711	0.999237	0.122916	1.1364	0.092228	0.498253	0.867559
CDC48	P25694	CDC48	0.172882	1.07364	0.0607385	0.481542	0.794956	0.40516	1.07864	0.0433722	0.901694	0.932426	0.0469679	1.08359	0.037152	0.53441	0.977289	0.0101456	1.196	0.0550298	0.5278	0.999802
CYS4	P32582	CYS4	0.00405082	1.16704	0.0332239	0.618589	1	0.0645218	1.29363	0.035924	1	1	0.0223895	1.29182	0.103978	0.522096	0.996022	0.0939658	1.2427	0.140945	0.523011	0.917677
ILS1	P09436	ILS1	0.506492	1.05386	0.115267	0.567888	0.561828	0.269941	1.10881	0.0458079	0.940447	0.984131	0.362999	1.03442	0.0505841	0.496287	0.62216	0.595687	0.983936	0.0427044	0.631552	0.540991
RPL8A	P17076	RPL8A	0.0148003	1.26817	0.0852627	0.513665	0.998866	0.0807825	1.20954	0.0762453	0.823208	0.995135	0.000578949	1.1506	0.0169432	0.68543	1	0.81645	0.980531	0.114822	0.820268	0.508612
PET9	P18239	PET9	0.0310336	3.16778	0.81396	0.563056	0.99353	0.0384764	3.10757	0.516981	0.927114	0.999983	0.0037371	3.71685	0.499858	0.675068	1	4.35293e-05	9.81694	0.480727	0.756635	1
PFK2	P16862	PFK2	0.282042	0.966724	0.0397998	0.470147	0.672511	0.261564	0.894802	0.00601565	1	1	0.0110551	0.904398	0.0176027	0.90497	1	0.000168555	0.762825	0.0123108	0.981303	1
ADE6	P38972	ADE6	0.0126293	1.24316	0.0621902	0.673383	0.999961	0.108221	1.26491	0.032561	1	1	0.00614929	1.24009	0.0120852	1	1	0.00196019	1.1464	0.0115729	0.998358	1
MLS1	P30952	MLS1	0.231964	1.8849	0.868994	0.484457	0.733224	0.935789	1.11357	1.38044	0.936114	0.502041	0.318948	1.91238	1.11656	0.502221	0.666229	0.00651603	14.6101	2.02489	0.942305	1
HSP104	P31539	HSP104	0.310359	1.12705	0.152729	0.498974	0.671114	0.618035	1.08839	0.205504	0.662365	0.552909	0.309891	1.07319	0.0455014	0.795185	0.896287	0.00821669	1.36173	0.0914172	0.571411	0.999969
ARG5,6	Q01217	ARG5,6	0.0246375	1.30789	0.115171	0.505828	0.993742	0.271612	1.26039	0.261831	0.521957	0.72534	0.251695	1.264	0.289376	0.465548	0.697942	0.0467298	1.84969	0.335818	0.628108	0.990074
RPL3	P14126	RPL3	0.000554606	1.20365	0.0249855	0.583529	1	0.0484444	1.20676	0.0177666	1	1	5.24087e-05	1.17887	0.007857	0.943894	1	0.0193195	0.872551	0.0436529	0.517686	0.997339
SAH1	P39954	SAH1	0.00878776	1.13477	0.0286939	0.751545	0.999999	0.419497	1.0783	0.0178829	0.999991	0.999997	0.00663462	1.09324	0.0231612	0.531322	0.999978	0.861116	1.00245	0.00641259	0.87536	0.542344
TAL1	P15019	TAL1	0.132246	1.10278	0.0768195	0.460704	0.83126	0.311405	1.0879	0.055791	0.78577	0.889389	0.00657375	1.11973	0.0251816	0.690715	1	0.018221	0.908532	0.0232102	0.770829	0.999967
SER33	P40510	SER33	0.562906	1.12695	0.319022	0.60504	0.545645	0.201675	1.18856	0.125015	0.646555	0.874465	0.710025	1.03926	0.121261	0.730611	0.530693	0.840321	0.978648	0.160169	0.842395	0.505341
TIF1	P10081	TIF1	0.586131	1.03098	0.0674616	0.639303	0.55987	0.863574	1.01765	0.0799474	0.868403	0.514509	0.767857	1.01762	0.0872966	0.774564	0.512157	0.270651	0.932023	0.0787916	0.467828	0.681378
ALD4	P46367	ALD4	0.759091	1.28489	1.24795	0.767932	0.515503	0.925012	1.18053	2.80763	0.925244	0.501248	0.58031	1.45927	1.2114	0.617689	0.54161	0.0145646	7.78197	1.51184	0.826086	0.999998
HOM6	P31116	HOM6	0.320104	1.04538	0.0445169	0.583723	0.733543	0.344052	1.10033	0.0450217	0.94675	0.975906	0.169117	1.06115	0.0386173	0.6279	0.891107	0.0218483	1.10526	0.0164707	0.99518	1
RPL8B	P29453	RPL8B	0.0548501	1.0907	0.0459926	0.47623	0.953276	0.614738	0.958103	0.0150449	0.997847	0.995709	0.00629004	1.11519	0.025968	0.611453	0.999998	0.0112515	0.893246	0.0276541	0.631107	0.999951
KAR2	P16474	KAR2	0.186534	0.856763	0.126467	0.469589	0.770238	0.272394	0.91522	0.0795253	0.552359	0.748878	0.0282225	0.780314	0.0665416	0.72494	0.999395	0.00145542	0.717668	0.0462844	0.541338	1
POR1	P04840	POR1	0.469454	1.09648	0.17567	0.555328	0.583365	0.551791	1.19506	0.272126	0.676501	0.633604	0.0758632	1.33677	0.183132	0.511258	0.936213	0.00297026	2.70105	0.202604	0.951098	1
GLT1	Q12680	GLT1	0.967537	1.00262	0.0936329	0.967556	0.500236	0.459211	0.911196	0.103632	0.646634	0.679439	0.216854	0.889739	0.10813	0.465568	0.733684	0.180918	1.12472	0.108653	0.467421	0.775046
ADE13	Q05911	ADE13	0.147075	1.12722	0.100398	0.460187	0.811205	0.314313	1.14554	0.0742838	0.89044	0.951798	0.0473884	1.20171	0.0959278	0.485242	0.966319	0.17935	1.1078	0.0941291	0.463965	0.774237
ADE3	P07245	ADE3	0.182931	1.16538	0.146192	0.46365	0.769818	0.147756	1.20116	0.0788965	0.889358	0.990663	0.0373792	1.19775	0.085477	0.496723	0.981012	0.14074	1.1227	0.0922013	0.474365	0.829294
ATP2	P00830	ATP2	0.00161597	2.06517	0.108213	0.952955	1	0.0910169	1.99781	0.560575	0.536998	0.927304	0.0440511	2.15918	0.522226	0.507185	0.975324	0.00433436	5.92451	0.608819	0.969719	1
RPL7A	P05737	RPL7A	0.182775	1.08258	0.071716	0.471711	0.776166	0.26166	1.07698	0.0568293	0.658567	0.835792	0.0300897	1.09452	0.0380065	0.498122	0.988644	0.0210487	0.755529	0.0647474	0.768399	0.999926
TEF4	P36008	TEF4	0.0353904	1.10335	0.0365597	0.648823	0.996294	0.226277	1.0969	0.0411804	0.915987	0.983063	0.0116552	1.14698	0.0398547	0.597121	0.999889	0.0157501	0.865604	0.0371222	0.659089	0.999848
RNR4	P49723	RNR4	0.0100508	0.420471	0.102482	0.913473	1	0.000482337	0.460657	0.0455583	0.892732	1	0.00113765	0.426112	0.0594922	0.90018	1	0.000116684	0.569005	0.0320276	0.694861	1
RPL7B	Q12213	RPL7B	0.182775	1.08258	0.071716	0.471711	0.776166	0.26166	1.07698	0.0568293	0.658567	0.835792	0.0300897	1.09452	0.0380065	0.498122	0.988644	0.0210487	0.755529	0.0647474	0.768399	0.999926
RPL2B	P0CX46	RPL2B	0.0382726	1.11157	0.0442812	0.571819	0.989736	0.119045	1.08956	0.0193141	0.998929	0.999999	0.00288545	1.17784	0.0352504	0.531708	1	0.0104537	0.791851	0.0456979	0.765565	0.999999
RPL2A	P0CX45	RPL2A	0.0382726	1.11157	0.0442812	0.571819	0.989736	0.119045	1.08956	0.0193141	0.998929	0.999999	0.00288545	1.17784	0.0352504	0.531708	1	0.0104537	0.791851	0.0456979	0.765565	0.999999
LYS12	P40495	LYS12	0.463684	1.06688	0.126163	0.544539	0.578132	0.36343	1.09769	0.0789862	0.708697	0.802264	0.0220935	1.17042	0.0520598	0.655266	0.999322	0.222105	0.94015	0.0593228	0.468006	0.730111
ACS1	Q01574	ACS1	0.842286	1.57724	4.17853	0.844486	0.505733	0.855429	1.50528	3.96794	0.85715	0.504876	0.900722	1.34083	4.03839	0.901247	0.502148	0.0730634	12.0507	5.50405	0.564483	0.957177
THS1	P04801	THS1	0.00118887	1.16635	0.0127905	0.993665	1	0.128318	1.21073	0.0104984	1	1	0.0165756	1.17842	0.050396	0.651788	0.999783	0.0162674	1.15356	0.0389972	0.743348	0.999966
SSZ1	P38788	SSZ1	0.105815	1.09535	0.0214797	0.997049	0.999998	0.238316	1.12163	0.0125994	1	1	0.183573	1.04836	0.00667766	1	1	0.0196913	0.907391	0.0105131	0.999973	1
HOM2	P13663	HOM2	0.0250142	1.18437	0.0230364	0.999938	1	0.579322	1.06696	0.0286948	0.987929	0.982083	0.0343459	1.12264	0.0210767	0.996308	1	0.00877878	1.10482	0.0263144	0.595392	0.999973
GPM1	P00950	GPM1	0.00778497	0.771525	0.0357957	0.939773	1	0.00980621	0.788435	0.0109856	1	1	0.0035209	0.809546	0.00367415	1	1	1.11707e-05	0.387469	0.0141343	0.996021	1
CDC60	P26637	CDC60	0.21831	1.09574	0.0944938	0.464813	0.731527	0.241966	1.12008	0.0522325	0.915861	0.980208	0.742775	1.01382	0.0365668	0.767678	0.541365	0.773424	1.01124	0.0570439	0.779684	0.511602
MET3	P08536	MET3	0.160227	0.960575	0.0189066	0.79105	0.964763	0.319667	0.898161	0.0171284	1	1	0.108416	0.944166	0.0368255	0.479853	0.876278	0.0141421	0.880243	0.0331221	0.629642	0.999845
RPS1B	P23248	RPS1B	0.873514	0.992292	0.0713788	0.874602	0.503511	0.783901	1.01545	0.0682755	0.791767	0.515243	0.369116	1.04177	0.0587889	0.512862	0.631605	0.0183587	0.714319	0.0724482	0.773071	0.999967
RPL4A	P10664	RPL4A		0.569789	0.111926		0.999947	0.0560803	0.731798	0.0406217	0.999947	1		0.669618	0.0317026		1		0.452505	0.0752852		1
CYS3	P31373	CYS3	0.00771772	1.16134	0.0425436	0.514633	0.999932	0.46255	1.09473	0.0197368	1	1	0.0495243	1.13937	0.0659644	0.500148	0.967182	0.455295	1.03873	0.0726367	0.537549	0.57896
PDI1	P17967	PDI1	0.064782	0.682999	0.161205	0.517362	0.952635	0.796532	0.969172	0.160874	0.801891	0.510974	0.129459	0.768316	0.169505	0.466765	0.839117	0.0425895	0.710945	0.109351	0.640228	0.993093
FBA1	P14540	FBA1	0.00276892	0.762742	0.00377477	1	1	0.0156542	0.73511	0.0487119	0.947868	1	0.0253084	0.781545	0.0746397	0.59089	0.997408	0.00186611	0.489505	0.0463913	0.988104	1
RPS4B	P0CX36	RPS4B	0.00597417	1.16379	0.0346375	0.660566	1	0.0732662	1.17151	0.0549237	0.883583	0.998761	0.00609113	1.1769	0.0393429	0.616188	0.999998	0.066508	0.87458	0.0660036	0.499739	0.944571
RPS4A	P0CX35	RPS4A	0.00597417	1.16379	0.0346375	0.660566	1	0.0732662	1.17151	0.0549237	0.883583	0.998761	0.00609113	1.1769	0.0393429	0.616188	0.999998	0.066508	0.87458	0.0660036	0.499739	0.944571
KAP123	P40069	KAP123	0.214956	1.20884	0.206334	0.459986	0.731194	0.0571945	1.26233	0.0876525	0.810137	0.997968	0.0360422	1.2045	0.0444507	0.964504	0.999999	0.00969526	1.24116	0.044033	0.889783	1
PCK1	P10963	PCK1	0.822949	1.44029	2.65755	0.826473	0.508225	0.94668	1.08785	1.79835	0.946775	0.500721	0.681502	1.51235	1.61331	0.702991	0.52957	0.0243545	7.72715	1.89884	0.749201	0.999785
SAM1	P10659	SAM1	0.00262444	1.11505	0.0127542	0.964679	1	0.140411	1.18941	0.0315981	0.999998	1	0.0212194	1.17864	0.0350912	0.952687	1	0.249326	1.03016	0.0329462	0.464004	0.699004
ILV3	P39522	ILV3	0.442481	0.961966	0.0467577	0.617132	0.665002	0.941245	0.994597	0.0105909	0.951638	0.572797	0.840973	0.994718	0.0256361	0.845864	0.512664	0.153492	0.962353	0.0304949	0.458327	0.801606
TRP5	P00931	TRP5	0.205531	1.07952	0.0759499	0.461541	0.742672	0.425306	1.09022	0.0194517	0.999998	0.999999	0.816809	0.994636	0.0267271	0.822127	0.512026	0.263172	0.975466	0.00193022	1	1
ILV2	P07342	ILV2	0.16579	1.10424	0.0605253	0.676206	0.917727	0.233271	1.17152	0.069409	0.93739	0.988086	0.0234578	1.15303	0.0415352	0.773135	0.999887	0.000224206	1.41938	0.0287813	0.901958	1
LYS4	P49367	LYS4	0.316236	0.906226	0.122628	0.479521	0.649019	0.322723	0.858411	0.177139	0.499292	0.660347	0.862085	0.964682	0.310081	0.863401	0.503905	0.972099	1.00718	0.314816	0.972109	0.500157
RPS7A	P26786	RPS7A	0.0694385	1.17135	0.0892242	0.518556	0.947138	0.00916872	1.3527	0.0955896	0.53408	0.99989	0.0221131	1.31336	0.0858613	0.751354	0.999867	0.339755	1.07047	0.0982277	0.486247	0.633804
ACS2	P52910	ACS2	0.00651198	1.21475	0.0355756	0.885922	1	0.436215	1.18267	0.0470359	0.999916	0.999956	0.0672394	1.16229	0.0889726	0.474292	0.934049	0.000439948	1.50552	0.0551542	0.644768	1
VAS1	P07806	VAS1	0.0659285	1.11926	0.0563019	0.577505	0.96765	0.281069	1.11295	0.0100889	1	1	0.062352	1.12342	0.023021	0.998579	1	0.0744853	1.05887	0.0326073	0.493844	0.931276
ADE1	P27616	ADE1	0.584534	1.06647	0.176236	0.621288	0.541203	0.174349	1.21893	0.058389	0.995402	0.999917	0.00784153	1.24099	0.0575236	0.614163	0.999991	0.0141307	1.37315	0.0855575	0.797429	0.999996
RPS7B	P48164	RPS7B	0.0454201	1.18268	0.00757059	1	1	0.191037	1.12023	0.0166576	1	1	0.00427161	1.23922	0.0464175	0.657316	1	0.00699313	0.841249	0.0337159	0.697176	1
OYE2	Q03558	OYE2	0.048799	0.656019	0.147366	0.573717	0.982109	0.0331206	0.762833	0.0925895	0.54743	0.991006	0.0133305	0.755208	0.0760974	0.506514	0.999146	0.00679031	0.614863	0.0655333	0.875596	1
HEM13	P11353	HEM13			0.0724613					0.0659703					0.0643734					0.0597058
MIR1	P23641	MIR1	0.011763	2.12451	0.322102	0.548169	0.99973	0.0920075	2.1621	0.600951	0.598556	0.948781	0.0145015	2.28118	0.368149	0.600597	0.999717	0.00467349	4.97697	0.478888	0.980058	1
RPS2	P25443	RPS2	0.0490278	1.0802	0.0303713	0.675964	0.993033	0.332242	1.07532	0.0253639	0.992247	0.997785	0.00126804	1.09316	0.0119917	0.750316	1	0.00183233	0.767718	0.0389581	0.579498	1
LEU1	P07264	LEU1	0.00545578	1.36444	0.0651137	0.794845	1	0.0217183	1.41327	0.0654492	0.994307	1	0.00338381	1.2658	0.0546777	0.537037	1	0.575434	1.02518	0.0651471	0.614527	0.54318
ERG11	P10614	ERG11	0.0526171	0.825359	0.0764822	0.57612	0.979325	0.0608852	0.852214	0.0363414	0.968745	0.999982	0.000125667	0.547082	0.0148341	0.999961	1	0.000192336	0.503795	0.0295426	0.952576	1
ACO2	P39533	ACO2	0.275721	0.944287	0.0605773	0.496191	0.700408	0.890603	0.98939	0.051057	0.89406	0.512881	0.296248	0.988131	0.0140822	0.488245	0.674745	0.0015519	0.827177	0.0267915	0.615978	1
RPL13B	P40212	RPL13B	0.100991	1.02413	0.0022625	1	1	0.990742	1.00044	0.0143737	0.990749	0.500281	0.0284703	1.09691	0.0279849	0.767032	0.999695	0.0111395	0.81421	0.0368953	0.858514	1
RPS1A	P33442	RPS1A	0.0427316	1.28961	0.055679	0.9927	1	0.0148919	1.31628	0.0797929	0.727615	0.99997	0.0179814	1.26132	0.0634274	0.804193	0.999987	0.331653	0.938795	0.0721594	0.527204	0.676535
SAM2	P19358	SAM2	0.429471	0.96021	0.0588187	0.558116	0.620918	0.398723	0.913561	0.10931	0.569961	0.657539	0.375988	0.946799	0.0798015	0.504216	0.617878	0.197911	0.893102	0.099086	0.463959	0.75302
SER3	P40054	SER3	0.844378	0.981903	0.0520565	0.857631	0.535225	0.159004	0.874584	0.0539478	0.853694	0.981618	0.0221018	0.760012	0.0602744	0.821398	0.999973	0.0125839	0.683669	0.0674403	0.830278	0.999999
RPL4B	P49626	RPL4B
RPL13A	Q12690	RPL13A	0.17753	1.02413	0.00319815	1	1		1.00044	0.00650681		0.501372	0.0649077	1.09691	0.0393427	0.691652	0.987797	0.00103796	0.81421	0.0198012	0.866497	1
YHB1	P39676	YHB1	0.0894374	2.20559	0.192967	0.999986	1	0.0582701	1.86527	0.357411	0.649967	0.986131	0.0259178	2.61713	0.377757	0.89795	0.999994	0.0131996	3.15271	0.459437	0.83903	0.999999
QCR2	P07257	QCR2	0.0411742	2.83901	0.826222	0.49183	0.975734	0.0464239	2.65998	0.650361	0.633613	0.990743	0.0028236	3.36121	0.445821	0.57463	1	0.00145622	8.40189	0.635952	0.987271	1
LYS21	Q12122	LYS21	0.887074	0.991174	0.0100965	0.935991	0.685191	0.713405	1.04328	0.0563322	0.810846	0.650214	0.191434	1.07385	0.0677573	0.459256	0.756616	0.677109	0.986315	0.0442754	0.697736	0.528055
RPS3	P05750	RPS3	0.00723879	1.13863	0.0347417	0.545872	0.999974	0.316877	1.07279	0.0281068	0.974147	0.991778	0.00337045	1.14074	0.0279891	0.569693	1	0.0049475	0.817055	0.0379918	0.628718	1
	Q12273
	Q12088
	Q04670
	Q03619
	P47100			0.833992										1.11918					0.882616
	Q12141			0.833992										1.11918					0.882616
RPS5	P26783	RPS5	0.0973926	0.95167	0.0304086	0.480604	0.89231	0.605459	1.03615	0.0768246	0.659173	0.562636	0.80901	1.01489	0.0904764	0.812746	0.508114	0.0251354	0.783578	0.066546	0.682736	0.99926
RLI1	Q03195	RLI1	0.491054	0.97617	0.0209078	0.766803	0.772506	0.663919	0.96934	0.0175665	0.958531	0.921667	0.923948	1.0048	0.0108345	0.9343	0.555851	0.280715	0.979737	0.0236944	0.476126	0.678857
IDP1	P21954	IDP1	0.00673401	1.53415	0.0154206	1	1	0.0409497	1.5802	0.17401	0.81779	0.999472	0.0436894	1.63923	0.251935	0.61268	0.990291	0.0109201	2.14129	0.254834	0.761044	0.999998
	Q12316
RPP0	P05317	RPP0	0.0783504	1.0819	0.0089163	1	1	0.0957835	1.11582	0.0414141	0.866402	0.99588	0.0146983	1.16685	0.034375	0.882671	1	0.0153443	0.834818	0.0411781	0.74549	0.999977
AAT2	P23542	AAT2	0.0635877	1.3037	0.148437	0.541634	0.961067	0.318565	1.25248	0.183243	0.723145	0.842055	0.0955893	1.21958	0.131232	0.508541	0.908903	0.0090386	1.84219	0.168629	0.810538	1
MES1	P00958	MES1	0.322315	0.966957	0.0327899	0.581268	0.729729	0.351646	1.07951	0.0223562	0.999167	0.999798	0.572891	0.983171	0.0225128	0.702244	0.643459	0.0192729	0.885877	0.0245785	0.899087	0.999999
TDH1	P00360	TDH1		1.16235										0.611583					0.534291
KGD1	P20967	KGD1	0.775498	1.12259	0.369235	0.792666	0.532227	0.900959	1.03543	0.158014	0.904598	0.514964	0.36937	1.29733	0.199881	0.799542	0.869604	0.0016672	3.09069	0.229943	0.921335	1
ARG1	P22768	ARG1	0.489298	1.04891	0.0116807	0.999989	0.999991	0.938814	0.986799	0.0253781	0.950023	0.575464	0.540444	0.965066	0.0391467	0.721455	0.691274	0.00554783	1.28436	0.0119119	1	1
CAM1	P29547	CAM1	0.328211	0.932408	0.049572	0.726187	0.838227	0.87934	0.985161	0.0672912	0.883616	0.514482	0.746269	1.01267	0.0373603	0.766282	0.533603	0.0588719	1.08337	0.0413788	0.509986	0.957912
RPL16B	P26785	RPL16B	0.0368625	0.851061	0.0614789	0.529751	0.9862	0.37408	0.946618	0.0567363	0.604128	0.707485	0.267971	0.957988	0.0245814	0.792658	0.915418	0.00693513	0.676693	0.0698079	0.679199	0.999999
GRS1	P38088	GRS1	0.0801338	1.39513	0.226212	0.490561	0.921889	0.0908196	1.33782	0.187411	0.545133	0.930821	0.0761945	1.31969	0.181931	0.481436	0.923624	0.0713207	1.39903	0.202336	0.544866	0.953282
LYS20	P48570	LYS20	0.0124621	1.24076	0.0717372	0.527111	0.999518	0.0307024	1.2654	0.0758011	0.792898	0.999742	0.0046184	1.37562	0.0468878	0.971387	1	0.334	0.923074	0.0975546	0.506709	0.656808
STI1	P15705	STI1	0.0396762	0.933379	0.0282007	0.528777	0.983513	0.768123	0.974249	0.0500712	0.808323	0.573901	0.867325	0.989683	0.0908813	0.868585	0.503879	0.770809	0.991062	0.0392755	0.779204	0.515407
GPP1	P41277	GPP1	0.354839	0.955802	0.0623429	0.498281	0.631107	0.024637	0.854131	0.0553319	0.494236	0.99293	0.236872	0.943043	0.0564383	0.486852	0.730213	0.000554404	0.308401	0.0465283	0.987582	1
	Q92392
KRS1	P15180	KRS1	0.0571694	1.16062	0.0801084	0.498814	0.95689	0.156191	1.17955	0.0511275	0.987813	0.999753	0.04568	1.14419	0.0672852	0.489874	0.969674	0.131626	1.06154	0.0440786	0.483073	0.846881
RPS6B	P0CX38	RPS6B	0.0425531	1.10213	0.0431017	0.549557	0.983848	0.0795202	1.11369	0.0318732	0.952249	0.999807	0.00594619	1.13687	0.0299318	0.626385	0.999999	0.0197978	0.796367	0.0658395	0.575074	0.998609
RPS6A	P0CX37	RPS6A	0.0425531	1.10213	0.0431017	0.549557	0.983848	0.0795202	1.11369	0.0318732	0.952249	0.999807	0.00594619	1.13687	0.0299318	0.626385	0.999999	0.0197978	0.796367	0.0658395	0.575074	0.998609
GDH3	P39708	GDH3	0.495167	1.60381	0.185363	0.999248	0.999276	0.511014	1.46096	0.691528	0.627363	0.61785	0.633997	1.51099	0.780317	0.725856	0.614247	0.370954	1.94076	0.882693	0.649887	0.748784
LYS9	P38999	LYS9	0.0843734	1.15909	0.0940927	0.482565	0.912136	0.112146	1.18187	0.0574054	0.945296	0.998964	0.003741	1.25197	0.0108634	1	1	0.0442669	1.11249	0.0452892	0.598499	0.988537
COR1	P07256	COR1	0.12788	2.15101	0.825179	0.474837	0.84653	0.146172	2.08304	0.779967	0.508267	0.844884	0.0257233	2.49235	0.561731	0.511793	0.993388	0.00379044	5.81281	0.557979	0.976984	1
SSA4	P22202	SSA4
SCP160	P06105	SCP160	0.275061	1.08493	0.0976943	0.4754	0.683585	0.331806	1.08915	0.0878622	0.593426	0.732015	0.592219	1.02208	0.0578885	0.62928	0.542103	0.199164	0.925741	0.068988	0.464728	0.752232
HIS7	P33734	HIS7	0.0141639	1.12727	0.00742148	1	1	0.269344	1.15052	0.0498464	0.988307	0.998162	0.00496969	1.11076	0.014991	0.952221	1	0.0333165	1.05908	0.021526	0.607577	0.995076
HOM3	P10869	HOM3	0.00116527	1.22027	0.0294366	0.692277	1	0.602467	1.06498	0.0353063	0.957718	0.936442	0.00536449	1.07651	0.0113071	0.9225	1	0.567947	1.01467	0.0160318	0.747806	0.698772
RPL6B	P05739	RPL6B	0.361472	1.06154	0.0281844	0.946156	0.972775	0.806753	1.01313	0.00632637	0.991647	0.963871	0.826244	1.02016	0.0361281	0.861701	0.585802	0.00577984	0.838674	0.0172491	0.997395	1
RPS16B	P0CX52	RPS16B	0.250031	0.941587	0.058307	0.499863	0.727773	0.543473	1.03691	0.0215076	0.929104	0.916645	0.687828	1.01844	0.0109026	0.957355	0.912311	0.00871988	0.71612	0.0557966	0.817811	1
RPS16A	P0CX51	RPS16A	0.250031	0.941587	0.058307	0.499863	0.727773	0.543473	1.03691	0.0215076	0.929104	0.916645	0.687828	1.01844	0.0109026	0.957355	0.912311	0.00871988	0.71612	0.0557966	0.817811	1
YHR020W	P38708	YHR020W	0.0271997	1.12437	0.0483675	0.499256	0.991285	0.247267	1.10472	0.0188315	1	1	0.00159726	1.08369	0.0128247	0.635641	1	0.174039	1.06716	0.0222396	0.96789	0.998164
BAT1	P38891	BAT1	0.621958	1.00925	0.0230061	0.660687	0.546554	0.931576	0.99245	0.0367607	0.933699	0.512586	0.046487	1.06137	0.0289382	0.486622	0.967857	0.0336116	0.930797	0.0252511	0.608626	0.995007
RPL16A	P26784	RPL16A	0.25808	0.938414	0.0409717	0.712079	0.873265	0.433354	0.944371	0.0284325	0.935607	0.951491	0.961815	1.00264	0.0273484	0.96208	0.502802	0.0112935	0.834216	0.019531	0.999118	1
IPP1	P00817	IPP1	0.284227	0.925235	0.0293956	0.963416	0.990478	0.978383	1.00237	0.0415595	0.978436	0.500984	0.583349	0.941238	0.0835551	0.698008	0.62931	0.299074	1.06965	0.0863743	0.477191	0.662678
PDH1	Q12428	PDH1	0.558642	1.57614	1.31599	0.609437	0.554708	0.816793	1.34449	1.90676	0.821114	0.509766	0.582925	1.44866	1.15628	0.621824	0.543499	0.00962543	9.51044	1.56472	0.884283	1
ALA1	P40825	ALA1	0.142014	1.19773	0.152465	0.462961	0.819773	0.132718	1.22487	0.0821186	0.907183	0.994968	0.0111964	1.21669	0.0630239	0.521128	0.99966	0.035859	1.27414	0.0977969	0.645035	0.995974
FUM1	P08417	FUM1	0.119216	1.54594	0.387037	0.462657	0.850602	0.847866	1.07633	0.521746	0.850247	0.506426	0.250999	1.41102	0.447448	0.467226	0.700034	0.0107811	3.85977	0.529752	0.897746	1
PSA1	P41940	PSA1	0.1346	1.15307	0.110908	0.482539	0.842671	0.0885435	1.15702	0.0621264	0.785625	0.989986	0.0406521	1.14006	0.0557169	0.585872	0.98955	0.0961528	0.904896	0.0564858	0.514188	0.910837
ERG1	P32476	ERG1		0.396153	0.0412434		1	0.000441187	0.472491	0.0321075	0.992418	1		0.436201	0.0191227		1		0.28685	0.0311573		1
RPL10	P41805	RPL10	0.00806047	1.15114	0.0277735	0.853235	1	0.111275	1.0889	0.0216979	0.993504	0.999985	0.000728703	1.19023	0.018846	0.854327	1	0.0033541	0.81648	0.0368747	0.558062	1
FRS1	P15624	FRS1	0.0640437	1.21792	0.113825	0.495199	0.946394	0.206852	1.14617	0.0151714	1	1	0.010846	1.17376	0.0418573	0.690247	0.999989	0.108955	1.08001	0.0528068	0.480722	0.876026
TPI1	P00942	TPI1	0.110909	0.927442	0.0489326	0.472558	0.868486	0.64444	0.981974	0.0289458	0.72668	0.604552	0.0470482	0.937838	0.0183341	0.856407	0.999583	5.07404e-05	0.565813	0.0139212	0.998045	1
ARO8	P53090	ARO8	0.426474	1.08314	0.125361	0.550924	0.616811	0.179524	1.16109	0.0509889	0.978531	0.998927	0.202951	1.07893	0.022579	0.993735	0.999735	0.00705037	1.24116	0.0578617	0.580896	0.99999
TIF3	P34167	TIF3	0.513214	0.942017	0.117532	0.580639	0.568423	0.826576	0.986523	0.0538631	0.834356	0.518565	0.538019	1.03002	0.0442166	0.653984	0.62168	0.0208198	0.811779	0.0602291	0.597716	0.998772
RPS13	P05756	RPS13	0.12068	1.07236	0.0517641	0.46079	0.84733	0.153954	1.09049	0.0500442	0.688584	0.931668	0.00305114	1.13174	0.0259078	0.554372	1	0.00483997	0.776017	0.0512056	0.528165	0.999997
ERG6	P25087	ERG6	0.0579499	0.776786	0.114514	0.48207	0.950633	0.0397507	0.75186	0.0453625	0.994975	1	0.00577236	0.650415	0.0750331	0.636944	0.999999	0.00850705	0.703255	0.0600034	0.789073	1
WTM1	Q12363	WTM1	0.0185641	0.497117	0.0420756	1	1	0.0197703	0.472728	0.0431704	1	1	0.00243414	0.55745	0.0241298	1	1	0.0286927	0.910224	0.0356926	0.495062	0.9896
LYS2	P07702	LYS2	0.0918483	1.17741	0.0889539	0.620649	0.955752	0.188269	1.16462	0.0567201	0.964102	0.997168	0.0428822	1.13526	0.0414914	0.811035	0.999283	0.287523	1.04663	0.0555052	0.477702	0.673821
DPS1	P04802	DPS1	0.05649	1.15512	0.0674963	0.600091	0.98017	0.265526	1.14375	0.0503529	0.980863	0.996642	0.0787315	1.0951	0.053713	0.495034	0.925796	0.0209526	1.22169	0.0582259	0.774271	0.999937
MDH1	P17505	MDH1	0.670306	1.58626	2.02277	0.688831	0.524752	0.449208	1.61104	1.09728	0.53871	0.5855	0.0893171	1.99033	0.593745	0.4886	0.907912	0.00973126	5.37659	0.778186	0.905913	1
ACT1	P60010	ACT1	0.321177	0.925339	0.0536224	0.730705	0.845877	0.692847	1.02256	0.0261322	0.817242	0.68152	0.200909	0.923807	0.053996	0.60627	0.850732	0.0337558	1.15326	0.0635333	0.503378	0.985766
RPL6A	Q02326	RPL6A	0.103741	1.18581	0.123435	0.464017	0.873768	0.38011	1.07471	0.0856616	0.583234	0.684523	0.0514011	1.18569	0.0888844	0.50138	0.965107	0.164922	0.872377	0.103841	0.475484	0.799958
ZUO1	P32527	ZUO1	0.046781	0.918235	0.0337297	0.593153	0.986263	0.455029	0.951669	0.0470976	0.703286	0.735823	0.294863	0.960474	0.037071	0.57691	0.748929	0.0271943	0.865175	0.0364964	0.808021	0.999892
SCW4	P53334	SCW4		0.368188	0.0789105		1	0.0210566	0.74508	0.0916386	0.498635	0.995665		0.670542	0.108765		0.998226		0.631216	0.102179		0.99984
ADE2	P21264	ADE2	0.0916444	1.2157	0.125649	0.514307	0.916756	0.126694	1.1567	0.0696691	0.786767	0.97725	0.024883	1.13514	0.0179423	0.999778	1	0.00719414	1.29601	0.0726091	0.564849	0.999983
RPS11B	P0CX48	RPS11B	0.0250576	1.1415	0.0421924	0.708958	0.999513	0.477924	0.95801	0.0281319	0.861028	0.870803	0.240433	1.04569	0.0289446	0.720997	0.889998	0.000747391	0.619748	0.0363397	0.884362	1
RPS11A	P0CX47	RPS11A	0.0250576	1.1415	0.0421924	0.708958	0.999513	0.477924	0.95801	0.0281319	0.861028	0.870803	0.240433	1.04569	0.0289446	0.720997	0.889998	0.000747391	0.619748	0.0363397	0.884362	1
SEC53	P07283	SEC53	0.168119	1.02641	0.0206098	0.502452	0.815368	0.16792	1.08449	0.0292076	0.954143	0.997069	0.286047	1.03473	0.0240798	0.717271	0.858578	8.31516e-05	0.710934	0.00627129	1	1
RRP5	Q05022	RRP5	0.0516643	1.20394	0.0999064	0.485667	0.960604	0.0929243	1.2633	0.0694252	0.978255	0.999932	0.00908269	1.25409	0.0346059	0.987366	1	0.0315301	1.1826	0.0616232	0.659505	0.997732
RPL15A	P05748	RPL15A
ADE4	P04046	ADE4	0.303335	0.979184	0.0262584	0.476525	0.658185	0.84672	0.983422	0.0264496	0.885247	0.60575	0.61777	1.01833	0.0495183	0.651145	0.539753	0.786665	0.989733	0.0547799	0.792026	0.510503
CIT2	P08679	CIT2	0.139842	1.23671	0.168747	0.502045	0.848583	0.596766	1.1737	0.18384	0.775791	0.708815	0.167649	1.46397	0.374125	0.484559	0.803271	0.000940383	4.11359	0.431389	0.598167	1
PRT1	P06103	PRT1	0.00253849	1.26551	0.0432612	0.695185	1	0.111787	1.17794	0.0647618	0.882811	0.995126	0.0510011	1.18454	0.09073	0.47975	0.959877	0.0729626	1.10086	0.05739	0.470351	0.923665
NCP1	P16603	NCP1	0.650376	0.927045	0.227986	0.673912	0.530009	0.290012	0.835384	0.194756	0.482446	0.675551	0.248172	0.883203	0.12652	0.46569	0.701563	0.979275	1.00317	0.184846	0.979279	0.500089
RPL9A	P05738	RPL9A	0.00085538	1.53691	0.0297536	0.999889	1	0.00536165	1.59556	0.0752758	0.977281	1	0.00258428	1.79719	0.152482	0.538027	1	0.0443439	1.27148	0.0360558	0.999991	1
GPP2	P40106	GPP2		0.834373	0.114954		0.858253			0.146332				0.646711	0.108162		0.999301		0.475606	0.118757		0.999997
GGC1	P38988	GGC1	0.179078	1.33272	0.293987	0.458	0.769971	0.956053	1.0163	0.336739	0.95613	0.500707	0.297203	1.31558	0.392675	0.474146	0.661782	0.0692862	1.82951	0.40009	0.574406	0.96367
RPL12B	P0CX54	RPL12B	0.00998363	0.882628	0.0323712	0.540147	0.999852	0.16159	0.894197	0.0317753	0.982102	0.999462	0.309237	0.943386	0.0711078	0.484069	0.659313	0.00372823	0.606629	0.0573346	0.875613	1
RPL12A	P0CX53	RPL12A	0.00998363	0.882628	0.0323712	0.540147	0.999852	0.16159	0.894197	0.0317753	0.982102	0.999462	0.309237	0.943386	0.0711078	0.484069	0.659313	0.00372823	0.606629	0.0573346	0.875613	1
FRD1	P32614	FRD1	0.307486	0.683002	0.177825	0.844253	0.927724	0.0916294	0.794018	0.122147	0.502468	0.911326	0.0535687	0.649393	0.0831121	0.969323	0.999992	0.0360037	0.783881	0.0904951	0.512103	0.984714
OLA1	P38219	OLA1	0.385521	1.0178	0.0176142	0.641371	0.730751	0.704707	0.973107	0.0359792	0.800385	0.643428	0.125497	1.03788	0.0272958	0.466999	0.844674	0.0109168	0.890611	0.0290755	0.59864	0.999921
SFC1	P33303	SFC1	0.467446	1.27502	0.463801	0.566333	0.595784	0.975782	0.990651	0.155625	0.975847	0.501089	0.301088	1.2992	0.180754	0.803	0.905519	9.79288e-05	4.30996	0.17905	0.919141	1
IDH2	P28241	IDH2	0.103396	1.3107	0.117668	0.846469	0.993027	0.452909	1.23551	0.180716	0.794717	0.821577	0.0043135	1.40787	0.078726	0.665111	1	0.00139555	3.46928	0.195026	0.994645	1
YDR341C	Q05506	YDR341C	0.114891	1.15646	0.107625	0.470212	0.861446	0.214146	1.17157	0.0109073	1	1	0.0382568	1.08427	0.012743	0.999659	1	0.00179604	1.20304	0.00586902	1	1
ASC1	P38011	ASC1	0.000118232	1.27012	0.0118604	0.992136	1	0.160861	1.10915	0.0332974	0.979429	0.999334	0.00192876	1.14325	0.00184291	1	1	0.00106104	0.823735	0.0200598	0.81989	1
VPS1	P21576	VPS1	0.52959	1.08001	0.183433	0.582088	0.554325	0.0125465	1.58745	0.105947	0.932127	1	0.0823726	1.11481	0.0631796	0.524755	0.933035	0.00901797	1.28166	0.0765015	0.527703	0.999885
RPL1A	P0CX43	RPL1A	0.0402331	1.07317	0.0251321	0.706695	0.997258	0.837523	1.01211	0.039038	0.848618	0.528243	0.0250259	1.12377	0.0415108	0.604359	0.997882	0.00650036	0.739312	0.0476357	0.814315	1
RPL1B	P0CX44	RPL1B	0.0402331	1.07317	0.0251321	0.706695	0.997258	0.837523	1.01211	0.039038	0.848618	0.528243	0.0250259	1.12377	0.0415108	0.604359	0.997882	0.00650036	0.739312	0.0476357	0.814315	1
RPS9B	P05755	RPS9B	0.00136891	1.09818	0.014962	0.600073	1	0.743679	1.02283	0.0287805	0.836339	0.658325	0.00706178	1.14888	0.0354366	0.589086	0.999991	0.000501457	0.731443	0.0191776	0.97111	1
RPS9A	O13516	RPS9A	0.00136891	1.09818	0.014962	0.600073	1	0.743679	1.02283	0.0287805	0.836339	0.658325	0.00706178	1.14888	0.0354366	0.589086	0.999991	0.000501457	0.731443	0.0191776	0.97111	1
ARG7	Q04728	ARG7	0.486309	1.06938	0.0858511	0.652144	0.663274	0.581787	1.08982	0.0867835	0.791622	0.738703	0.328758	1.08161	0.0407557	0.906091	0.956601	0.0167105	1.1993	0.060186	0.59222	0.999419
HSP26	P15992	HSP26	0.886851	1.11466	0.985883	0.887982	0.50407	0.620516	1.37652	1.05283	0.651586	0.537198	0.0885154	1.51554	0.286441	0.537207	0.930399	0.0499567	1.94296	0.0900025	1	1
SGT2	Q12118	SGT2	0.00209161	0.678532	0.046428	0.762865	1	0.433082	0.913504	0.0909831	0.65885	0.71076	0.241114	0.901188	0.105237	0.463512	0.706843	0.428387	0.949899	0.0880215	0.522802	0.588967
KES1	P35844	KES1	0.6063	1.04652	0.131306	0.637661	0.536527	0.678066	0.963847	0.0257667	0.917534	0.848669	0.578369	1.0201	0.0492715	0.621453	0.547833	0.775093	0.994771	0.0240305	0.782649	0.514107
RPL5	P26321	RPL5	0.343842	0.921463	0.109393	0.490539	0.633961	0.0188986	1.21638	0.0446535	0.919051	1	0.705877	1.02811	0.0128201	0.989928	0.973423	0.0242715	1.20775	0.0654306	0.652367	0.998992
ERG10	P41338	ERG10	0.778912	0.981497	0.0971642	0.78463	0.510839	0.873296	1.0113	0.0457285	0.878903	0.51812	0.0513435	0.867999	0.0378385	0.888527	0.999727	0.636692	1.00568	0.0175895	0.661418	0.530588
MAE1	P36013	MAE1	0.147686	1.1221	0.0942747	0.472746	0.819288	0.684881	1.03556	0.0200653	0.964411	0.926032	0.365438	1.05466	0.024769	0.950065	0.974442	0.868681	0.991855	0.0707943	0.869962	0.503984
RPL19B	P0CX83	RPL19B	0.017821	1.12256	0.0417961	0.500521	0.99746	0.544216	1.0388	0.0105939	0.999915	0.999875	0.00719826	1.05017	0.0121172	0.579899	0.999988	5.18271e-05	0.743188	0.0121982	0.90223	1
RPL19A	P0CX82	RPL19A	0.017821	1.12256	0.0417961	0.500521	0.99746	0.544216	1.0388	0.0105939	0.999915	0.999875	0.00719826	1.05017	0.0121172	0.579899	0.999988	5.18271e-05	0.743188	0.0121982	0.90223	1
RPL14B	P38754	RPL14B	0.0336642	1.40099	0.0732934	0.991769	1			0.0358644			0.0292498	1.25291	0.0320746	0.999964	1	0.2337	0.868375	0.0791834	0.743686	0.906843
LPD1	P09624	LPD1	0.421309	1.08485	0.0512312	0.874676	0.905674	0.672938	1.08289	0.0953956	0.805681	0.683434	0.145306	1.18275	0.0536368	0.98103	0.999612	9.68493e-05	2.26502	0.0903209	0.68765	1
BMH1	P29311	BMH1	9.61099e-05	0.472626	0.042469	0.557834	1	0.00146197	0.3249	0.0941373	0.708055	1	0.00710088	0.493416	0.12112	0.586182	0.99999	0.000996035	0.284194	0.0969262	0.63745	1
RPS24B	P0CX32	RPS24B	0.0145467	1.10713	0.0341504	0.506842	0.998828	0.0307288	1.14675	0.0232879	0.998179	1	0.0108334	1.19614	0.0115764	1	1	0.00313139	0.846099	0.0173473	0.972317	1
RPS24A	P0CX31	RPS24A	0.0145467	1.10713	0.0341504	0.506842	0.998828	0.0307288	1.14675	0.0232879	0.998179	1	0.0108334	1.19614	0.0115764	1	1	0.00313139	0.846099	0.0173473	0.972317	1
RPL20B	P0CX24	RPL20B	0.00363451	1.24895	0.0527373	0.527004	1	0.146162	1.09012	0.0215397	0.997857	0.99999	0.00843662	1.13921	0.0271538	0.816923	1	0.0366067	0.853615	0.0572881	0.571795	0.990826
RPL20A	P0CX23	RPL20A	0.00363451	1.24895	0.0527373	0.527004	1	0.146162	1.09012	0.0215397	0.997857	0.99999	0.00843662	1.13921	0.0271538	0.816923	1	0.0366067	0.853615	0.0572881	0.571795	0.990826
STM1	P39015	STM1	0.906933	1.0062	0.0746756	0.90741	0.502079	0.216353	1.10053	0.043002	0.907121	0.982289	0.0890282	1.07376	0.0101749	1	1	0.0521061	0.843518	0.0664956	0.597642	0.983069
COP1	P53622	COP1	0.116896	0.89405	0.0200976	0.999868	1	0.653771	0.941517	0.022389	0.996747	0.992353	0.0548667	0.890928	0.0368994	0.792164	0.99767	0.482577	0.969867	0.0607774	0.552849	0.569057
ABF2	Q02486	ABF2	0.0239902	0.708053	0.109971	0.493173	0.993346	0.216308	0.834723	0.0691759	0.915978	0.984761	0.0669198	0.824417	0.0928168	0.498201	0.943468	0.814533	1.01661	0.0852521	0.819609	0.511343
ATP5	P09457	ATP5	0.0923779	2.16402	0.692133	0.502837	0.910487	0.021073	2.53674	0.49588	0.593372	0.998642	0.00405109	2.44045	0.29246	0.598	1	5.15178e-05	4.52953	0.0954484	0.999921	1
ADH3	P07246	ADH3	0.0473266	0.845635	0.0721334	0.49798	0.969437	0.273424	0.849687	0.0517054	0.984528	0.997216	0.167242	0.936186	0.0235163	0.932868	0.99453	0.00971936	1.23119	0.0206816	0.999995	1
BFR1	P38934	BFR1	0.125487	0.924789	0.0239746	0.952631	0.998829	0.946819	1.00587	0.0565655	0.947246	0.503243	0.152947	0.9205	0.0519155	0.579177	0.879719	0.53963	0.97002	0.0587542	0.609042	0.572833
NOP56	Q12460	NOP56	0.55855	1.07716	0.189307	0.602935	0.547777	0.177982	1.16965	0.126566	0.542844	0.831948	0.00643938	1.22616	0.0507001	0.623135	0.999998	0.127943	1.19047	0.138713	0.466204	0.840807
ADK1	P07170	ADK1	0.379469	0.883485	0.176892	0.504868	0.615421	0.632327	0.920859	0.202305	0.668313	0.544181	0.832157	0.971426	0.195564	0.834768	0.506409	0.226557	1.25935	0.260797	0.467841	0.72533
HEF3	P53978	HEF3
RPS0B	P46654	RPS0B	0.162886	1.0923	0.0743308	0.477331	0.803744	0.12742	1.11775	0.0680995	0.607956	0.918907	0.0512571	1.10107	0.0470474	0.52169	0.9701	0.0556852	0.879663	0.0555762	0.549537	0.971417
GUA1	P38625	GUA1	0.0148014	1.32069	0.0815541	0.718935	0.999965	0.0264709	1.42971	0.0893512	0.953051	1	0.00181097	1.39707	0.0693175	0.535594	1	0.00710729	1.18825	0.0478543	0.527523	0.999966
EFB1	P32471	EFB1	0.000886417	0.715992	0.0101792	1	1	0.797697	0.981223	0.0892057	0.80411	0.513211	0.413061	0.935297	0.108851	0.516052	0.596205	1.59022e-05	0.786214	0.0108058	0.57174	1
ERG13	P54839	ERG13	0.426676	1.07416	0.12918	0.522663	0.590349	0.179983	1.16526	0.0219096	1	1	0.639177	1.02346	0.070058	0.665506	0.532754	0.00334216	1.31749	0.0562457	0.683442	1
RPL28	P02406	RPL28	0.0339382	1.05595	0.0236245	0.490264	0.983802	0.917383	0.992941	0.0292898	0.920887	0.517248	0.099384	1.09294	0.0583441	0.487359	0.893079	0.0015004	0.758695	0.0393448	0.554976	1
NIP1	P32497	NIP1	0.303603	1.06438	0.0816213	0.475311	0.65689	0.327692	1.09627	0.0532668	0.863145	0.931547	0.114349	1.06641	0.0338925	0.665855	0.951821	0.362681	1.02386	0.0312136	0.526117	0.648907
DED1	P06634	DED1	0.0220684	1.10258	0.0297577	0.701215	0.999673	0.781846	1.01987	0.0307714	0.838635	0.61144	0.0286364	1.17796	0.0591911	0.647147	0.998069	0.0121681	0.798469	0.0524391	0.647479	0.999947
GUT2	P32191	GUT2	0.384965	1.54589	0.846928	0.505419	0.61111	0.470211	1.30002	0.243947	0.782335	0.80021	0.0374735	1.70867	0.212778	0.79808	0.999464	0.000416563	4.80841	0.226068	0.993345	1
RPS8B	P0CX40	RPS8B	0.00304054	1.36395	0.0605549	0.720621	1	0.0548386	1.25647	0.0206687	1	1	0.0107164	1.21211	0.0390772	0.900017	1	0.0118651	0.837407	0.025851	0.970983	1
RPS8A	P0CX39	RPS8A	0.00304054	1.36395	0.0605549	0.720621	1	0.0548386	1.25647	0.0206687	1	1	0.0107164	1.21211	0.0390772	0.900017	1	0.0118651	0.837407	0.025851	0.970983	1
SEC23	P15303	SEC23	0.426947	1.12892	0.225692	0.522049	0.589537	0.428876	1.10911	0.151192	0.572924	0.63515	0.801761	1.02565	0.132545	0.807091	0.511186	0.134201	1.15072	0.112916	0.463345	0.830416
SEC31	P38968	SEC31	0.0457824	1.25638	0.0170779	1	1	0.0952601	1.28528	0.0711463	0.987603	0.999977	0.0975845	1.15446	0.0746688	0.66353	0.963229	0.0499738	1.21078	0.1017	0.488231	0.963601
SSA3	P09435	SSA3
LEU4	P06208	LEU4	0.381068	1.12	0.167784	0.526085	0.633099	0.842031	1.05662	0.115607	0.867595	0.567493	0.0450558	1.32302	0.131503	0.594035	0.987537	0.00076368	3.14767	0.125285	0.999472	1
SER1	P33330	SER1	0.227095	1.10968	0.112228	0.461566	0.719639	0.176255	1.16172	0.0453448	0.992399	0.999806	0.008689	1.16448	0.0294221	0.884747	1	0.00575113	1.26094	0.0587302	0.589179	0.999998
YNL247W	P53852	YNL247W	0.0680315	1.12459	0.0663561	0.497228	0.941587	0.0687108	1.26422	0.0634444	0.980444	0.999989	0.160644	1.11059	0.0875991	0.482083	0.809842	0.132425	1.10359	0.0763823	0.468481	0.836264
BNA3	P47039	BNA3	0.0149757	1.24658	0.0243207	0.999996	1	0.302455	1.13529	0.0642851	0.912785	0.966471	0.0340753	1.19347	0.0789926	0.518037	0.987261	0.0439021	1.18948	0.0758223	0.601352	0.989062
ADE16	P54113	ADE16	0.975933	0.995082	0.24897	0.97594	0.500118	0.492017	1.09855	0.191928	0.566316	0.573684	0.882003	1.01157	0.118203	0.882839	0.502886	0.531706	1.0455	0.0992158	0.589245	0.559713
RPS0A	P32905	RPS0A	0.0790678	1.0923	0.0391686	0.707198	0.983226	0.127046	1.11775	0.00190782	1	1	0.0335396	1.10107	0.032124	0.726571	0.99887	0.10293	0.879663	0.078437	0.473371	0.88036
GLN4	P13188	GLN4	0.0304268	1.19234	0.0777922	0.496322	0.988131	0.0819371	1.22221	0.0775067	0.853008	0.996784	0.0498573	1.15334	0.0743679	0.48386	0.962603	0.217407	1.08131	0.0798702	0.465608	0.73313
EMI2	Q04409	EMI2	0.924666	0.989604	0.152353	0.924927	0.501405		0.821138	0.129408		0.843195	0.00391471	0.732644	0.0540679	0.592819	1	0.00935951	0.602779	0.0706415	0.900032	1
IDP2	P41939	IDP2	0.756227	1.92283	4.1877	0.764564	0.514461	0.623019	2.20247	3.44492	0.652528	0.535501	0.644986	2.01737	2.8363	0.674659	0.537413	0.0301474	12.0032	3.42735	0.717347	0.999124
PIL1	P53252	PIL1	0.548821	0.948229	0.116488	0.601822	0.556281	0.705999	1.04595	0.102786	0.744451	0.556915	0.435552	1.11021	0.181877	0.540867	0.599571	0.0287947	1.39561	0.144086	0.569331	0.995092
BGL2	P15703	BGL2	0.0198818	0.579438	0.107858	0.781963	0.999959	0.155127	0.824296	0.142962	0.458913	0.799956	0.0560915	0.75013	0.119191	0.526814	0.965759	0.0322585	0.734082	0.0993716	0.577344	0.993797
NSR1	P27476	NSR1	0.010778	1.22254	0.0638703	0.523383	0.999722	0.0475754	1.22813	0.0657685	0.872624	0.999702	0.00791993	1.25815	0.0195798	1	1	0.862409	1.00468	0.0265466	0.86553	0.509288
IDH1	P28834	IDH1	0.343825	1.35339	0.498188	0.487431	0.631231	0.324186	1.37496	0.258152	0.754609	0.861142	0.0321252	1.50656	0.20898	0.494467	0.986256	0.00420354	3.51373	0.313353	0.965257	1
TMA19	P35691	TMA19	0.154806	0.924161	0.0552829	0.517099	0.840456	0.670417	1.02225	0.0148293	0.930144	0.872649	0.131583	1.05901	0.0225888	0.883012	0.992359	0.0172486	0.82589	0.0568521	0.529968	0.998437
RPN11	P43588	RPN11	0.348356	1.06692	0.0420463	0.817352	0.892788	0.648459	1.0362	0.0644644	0.716284	0.586796	0.475305	0.962256	0.0499971	0.625073	0.645847	0.568411	1.03202	0.0752665	0.615826	0.551825
MVD1	P32377	MVD1	0.0715413	1.15737	0.0118266	1	1	0.312844	1.15686	0.0890457	0.842132	0.924341	0.283692	1.08187	0.0942152	0.484851	0.683466	0.0155618	1.25359	0.0700535	0.655843	0.999848
ARG4	P04076	ARG4	0.0855441	1.07591	0.0395691	0.573284	0.946894	0.774545	0.956042	0.0691971	0.831499	0.608299	0.527671	1.01655	0.0374015	0.581742	0.555819	0.00445148	1.21565	0.0312122	0.908129	1
MCR1	P36060	MCR1	0.242301	2.35543	1.42712	0.469317	0.710455	0.334247	2.06754	1.44317	0.488778	0.640935	0.0695795	2.28316	0.707059	0.479635	0.932668	0.0267522	3.8213	0.885833	0.680258	0.99903
MIS1	P09440	MIS1	0.367037	1.16689	0.250065	0.495721	0.618103	0.124333	1.53127	0.385695	0.460388	0.841943	0.293233	1.26594	0.327239	0.473322	0.664754	0.223146	1.30608	0.304452	0.4679	0.728935
RPS18B	P0CX56	RPS18B	0.93494	1.01023	0.190618	0.93508	0.500869	0.167805	0.776418	0.190099	0.458469	0.78386	0.957834	1.00795	0.227632	0.957872	0.500368	0.391256	0.865285	0.215009	0.505516	0.605685
RPS18A	P0CX55	RPS18A	0.93494	1.01023	0.190618	0.93508	0.500869	0.167805	0.776418	0.190099	0.458469	0.78386	0.957834	1.00795	0.227632	0.957872	0.500368	0.391256	0.865285	0.215009	0.505516	0.605685
RPL27A	P0C2H6	RPL27A	0.0247585	1.18078	0.0620499	0.581068	0.99728	0.0134517	1.1669	0.0255943	0.984644	1	0.0147924	1.15965	0.0223036	0.996013	1	0.057862	0.908275	0.0374064	0.658432	0.987374
RPL27B	P0C2H7	RPL27B	0.0247585	1.18078	0.0620499	0.581068	0.99728	0.0134517	1.1669	0.0255943	0.984644	1	0.0147924	1.15965	0.0223036	0.996013	1	0.057862	0.908275	0.0374064	0.658432	0.987374
ZWF1	P11412	ZWF1	0.00328502	1.17321	0.0355891	0.530371	1	0.162464	1.21907	0.0376372	0.999998	1	0.010832	1.13815	0.014992	0.999754	1	0.470188	0.989516	0.0186294	0.559928	0.58716
ABP1	P15891	ABP1	0.770868	1.05308	0.145231	0.791891	0.538781	0.352928	1.03816	0.0492093	0.520677	0.652516	0.376216	0.944646	0.0633665	0.580156	0.684987	0.585769	1.04103	0.0659	0.678245	0.604488
NEW1	Q08972	NEW1	0.28192	1.12037	0.141265	0.476258	0.677835	0.603154	1.06184	0.1501	0.645206	0.548755	0.33158	1.0822	0.110672	0.487187	0.641918	0.555145	0.945554	0.134169	0.599381	0.547378
RPL32	P38061	RPL32	0.00551725	1.08138	0.0163902	0.687383	1	0.518471	1.03468	0.0334363	0.75195	0.739409	0.0545839	1.08045	0.0370594	0.546224	0.971836	0.00605387	0.757962	0.0538062	0.614995	0.999998
SUB2	Q07478	SUB2	0.057707	1.2028	0.102888	0.488914	0.953159	0.0878094	1.23657	0.0452647	0.99945	1	0.0203342	1.18947	0.0648626	0.5315	0.997354	0.0575591	1.14088	0.0719971	0.483066	0.951517
GSP1	P32835	GSP1	0.757521	1.03566	0.173744	0.764737	0.512572	0.933401	1.00824	0.121449	0.93363	0.50139	0.223809	0.935837	0.0644126	0.465003	0.725885	0.456661	0.929184	0.133915	0.537604	0.577788
CHC1	P22137	CHC1	0.721697	1.05814	0.228956	0.73409	0.519112	0.266013	1.16458	0.109768	0.718828	0.872392	0.816043	1.01486	0.0512185	0.827025	0.524809	0.0115955	1.33194	0.0789329	0.719154	0.999992
HAS1	Q03532	HAS1	0.809309	1.03105	0.194645	0.812817	0.507631	0.509007	1.12124	0.233311	0.583584	0.575323	0.792987	1.03249	0.18117	0.797766	0.509626	0.489429	1.09777	0.170964	0.580159	0.589728
FUN12	P39730	FUN12	0.0608282	0.959748	0.0203799	0.504061	0.953617	0.914323	1.00996	0.0579027	0.916193	0.50886	0.432989	1.03534	0.0628296	0.525116	0.587061	0.279151	0.961723	0.0415528	0.500617	0.700901
GSP2	P32836	GSP2	0.757521	1.03566	0.173744	0.764737	0.512572	0.933401	1.00824	0.121449	0.93363	0.50139	0.223809	0.935837	0.0644126	0.465003	0.725885	0.456661	0.929184	0.133915	0.537604	0.577788
SIS1	P25294	SIS1	0.338287	1.08982	0.123798	0.487699	0.63639	0.274533	1.13173	0.10501	0.63233	0.807511	0.323137	1.09461	0.0510033	0.872011	0.93849	0.000789123	1.39149	0.0267524	0.994777	1
HXT6	P39003	HXT6	0.972927	0.973316	1.10472	0.972939	0.500176		0.736365	1.30609		0.512161	0.01958	1.17826	0.0616588	0.512658	0.99705	0.0211875	0.841936	0.0499679	0.613318	0.998943
RPG1	P38249	RPG1	0.517168	1.04614	0.0555753	0.684095	0.67056	0.407225	1.07915	0.0297643	0.988397	0.993445	0.734221	1.01345	0.0167463	0.831944	0.66166	0.249489	1.02	0.0203787	0.490875	0.721018
SEC14	P24280	SEC14	0.0372291	0.840556	0.0119278	1	1	0.152058	0.845639	0.0335052	0.99955	0.999999	0.00998727	0.792409	0.05138	0.643156	0.99998	0.00575601	0.767039	0.0502013	0.632265	0.999999
SHM1	P37292	SHM1	0.803172	1.04003	0.244046	0.806992	0.508065	0.276784	1.18388	0.194877	0.50702	0.708388	0.372323	1.09518	0.142685	0.500771	0.617991	0.0920708	1.27533	0.173162	0.466245	0.892447
RPL35B	P0CX85	RPL35B	0.630303	1.01744	0.0535572	0.655744	0.531051	0.340219	1.06371	0.0336447	0.889644	0.943709	0.0027941	1.15349	0.0292328	0.563082	1	0.000601063	0.69058	0.0349266	0.691811	1
RPL35A	P0CX84	RPL35A	0.630303	1.01744	0.0535572	0.655744	0.531051	0.340219	1.06371	0.0336447	0.889644	0.943709	0.0027941	1.15349	0.0292328	0.563082	1	0.000601063	0.69058	0.0349266	0.691811	1
DPM1	P14020	DPM1	0.177335	0.849284	0.131497	0.461227	0.774513	0.376469	0.905073	0.102372	0.601047	0.70294	0.11402	0.878885	0.0826236	0.473066	0.864414	0.951642	0.997225	0.0697566	0.951699	0.500478
UGP1	P32861	UGP1	0.168819	0.793266	0.12397	0.660258	0.907851	0.0914962	0.821057	0.112305	0.465936	0.89315	0.0213267	0.803756	0.0708468	0.498332	0.995484	0.020788	0.773226	0.0793668	0.518125	0.996672
HXT7	P39004	HXT7	0.972927	0.973316	1.10472	0.972939	0.500176		0.736365	1.30609		0.512161	0.01958	1.17826	0.0616588	0.512658	0.99705	0.0211875	0.841936	0.0499679	0.613318	0.998943
RPN1	P38764	RPN1	0.20973	1.13137	0.127511	0.460381	0.737157	0.494212	1.08283	0.0519785	0.89101	0.893188	0.0243269	1.09098	0.0340036	0.503283	0.993791	0.00981734	1.19189	0.0225983	0.998472	1
NOP58	Q12499	NOP58	0.25685	0.92668	0.0533542	0.661099	0.841086	0.502611	1.05616	0.0577293	0.720004	0.718116	0.162333	1.11779	0.0787738	0.580988	0.871426	0.0168759	1.12079	0.0399817	0.512274	0.998171
APE1	P14904	APE1	0.054219	0.676164	0.110646	0.782137	0.997408	0.891914	0.986661	0.108796	0.893116	0.504521	0.0111007	0.712814	0.0666269	0.730824	0.999995	0.0203448	0.709588	0.0789849	0.737701	0.999883
CPR1	P14832	CPR1	0.00528045	0.792392	0.0457689	0.586831	0.999999	0.0253711	0.827165	0.0516247	0.710573	0.999501	0.00457286	0.774841	0.0461526	0.620766	1	0.00282537	0.687481	0.0135002	1	1
SSE2	P32590	SSE2		1.29411										1.26818					1.61084
SUP45	P12385	SUP45	0.406823	1.08923	0.148284	0.512435	0.598353	0.507851	1.07644	0.116706	0.621112	0.614287	0.195865	1.1155	0.107036	0.461155	0.753097	0.368977	1.0694	0.104227	0.497103	0.617636
YPL225W	Q08971	YPL225W	0.836185	1.01867	0.136336	0.838428	0.505636	0.542866	1.065	0.0198316	0.999518	0.999333	0.517469	1.03387	0.0670422	0.587581	0.571511	0.00180614	1.2455	0.0347435	0.746489	1
YDL124W	Q07551	YDL124W	0.0542781	0.755716	0.11335	0.539173	0.970637	0.00821817	0.640462	0.092645	0.552881	0.999956	0.000608447	0.641066	0.0153381	0.999999	1	0.000408049	0.586237	0.0375921	0.805342	1
GLN1	P32288	GLN1	0.787933	0.984635	0.0361339	0.813982	0.551777	0.165184	0.852592	0.0703113	0.801136	0.965769	0.0895057	0.848439	0.0912888	0.486166	0.906457	0.0337478	0.700122	0.106202	0.635429	0.996253
RTN1	Q04947	RTN1	0.159436	1.16661	0.131878	0.480403	0.810109	0.77041	0.966163	0.0695062	0.806447	0.566752	0.798235	0.986116	0.0405028	0.814761	0.534282	0.202914	0.90872	0.0859755	0.463931	0.747455
ARO4	P32449	ARO4	0.153785	1.09585	0.0626006	0.580613	0.879679	0.430632	1.09685	0.08872	0.708182	0.757154	0.0375271	1.19567	0.0333591	0.997542	1	0.0145338	1.14032	0.0398327	0.612529	0.999765
VMA4	P22203	VMA4	0.00581486	0.681655	0.0574704	0.8002	1	0.0549906	0.788787	0.00496343	1	1	0.00808658	0.817897	0.037232	0.767871	1	0.000466238	0.578578	0.0491848	0.589372	1
DCS1	Q06151	DCS1	0.43738	0.820932	0.318275	0.529312	0.587112	0.704905	0.923584	0.259481	0.722308	0.525535	0.372574	0.874542	0.182668	0.507869	0.624136	0.460923	1.10833	0.206824	0.540182	0.576427
RPL31B	P0C2H9	RPL31B		1.11341										1.16728					0.907985
PDC6	P26263	PDC6		1.12009										1.24148					0.994015
NPT1	P39683	NPT1	0.569084	0.939926	0.144032	0.614709	0.549913	0.355892	0.902965	0.0907006	0.638053	0.750101	0.439238	0.951191	0.0479404	0.688306	0.733161	0.182728	1.10379	0.0927876	0.45814	0.765789
ADO1	P47143	ADO1	0.00106773	1.38402	0.0456795	0.7828	1	0.216164	1.18571	0.0761707	0.923719	0.986829	0.00439504	1.36628	0.0771064	0.583647	1	0.00312792	1.28211	0.050052	0.664688	1
THR4	P16120	THR4	0.768277	0.973762	0.131668	0.774807	0.511856	0.551782	1.05818	0.0527174	0.793226	0.760995	0.554542	0.969351	0.062618	0.617479	0.567428	0.382875	1.02305	0.0171641	0.761545	0.83263
DED81	P38707	DED81	0.337054	1.07333	0.101543	0.485203	0.63529	0.379545	1.09037	0.0673237	0.758963	0.832488	0.234593	1.07808	0.0817442	0.462051	0.712278	0.455328	1.03953	0.07226	0.541586	0.582788
ERG20	P08524	ERG20	0.438003	1.12636	0.22401	0.53033	0.587518	0.0730262	1.22027	0.121662	0.490554	0.932024	0.254312	1.09552	0.0345435	0.973351	0.995408	0.00165152	1.41837	0.0710372	0.53924	1
ERG9	P29704	ERG9	0.137837	0.902848	0.0738369	0.4627	0.825111	0.102369	0.809961	0.0747808	0.82053	0.990413	0.0406149	0.777072	0.0891381	0.581397	0.989127	0.0177767	0.717985	0.0711499	0.769968	0.99997
LIA1	P47120	LIA1	0.00035992	0.565122	0.0404954	0.753582	1	0.0140307	0.653976	0.0224515	1	1	0.00394232	0.662285	0.0396109	0.976619	1	0.00731341	0.561926	0.0272928	1	1
INO1	P11986	INO1	0.889258	1.03549	0.269124	0.89068	0.505228	0.736931	0.802682	0.635909	0.754339	0.528267	0.912425	1.04989	0.672798	0.912783	0.501659	0.0124609	4.07059	0.671815	0.807974	0.999999
RPS22A	P0C0W1	RPS22A	0.0419916	1.09747	0.00650953	1	1	0.534453	1.04674	0.0181869	0.992775	0.991238	0.185859	1.06805	0.0235747	0.961802	0.997002	0.00137846	0.779332	0.024259	0.89399	1
RPS22B	Q3E7Y3	RPS22B	0.0419916	1.09747	0.00650953	1	1	0.534453	1.04674	0.0181869	0.992775	0.991238	0.185859	1.06805	0.0235747	0.961802	0.997002	0.00137846	0.779332	0.024259	0.89399	1
RPL11B	Q3E757	RPL11B	0.000972544	1.11496	0.0168655	0.547764	1	0.0697963	1.12899	0.0132826	1	1	0.0126319	1.14965	0.00513862	1	1	0.000473487	0.784573	0.0220439	0.729438	1
RPL11A	P0C0W9	RPL11A	0.000972544	1.11496	0.0168655	0.547764	1	0.0697963	1.12899	0.0132826	1	1	0.0126319	1.14965	0.00513862	1	1	0.000473487	0.784573	0.0220439	0.729438	1
ASN1	P49089	ASN1	0.878547	0.987293	0.101571	0.879949	0.504706	0.482872	1.06513	0.0514392	0.801187	0.810953	0.923498	1.00463	0.0423095	0.924179	0.503602	0.243354	1.05051	0.0462061	0.529559	0.757608
ASN2	P49090	ASN2	0.196687	1.30693	0.281736	0.466579	0.756447	0.0680021	1.40887	0.197861	0.566919	0.963029	0.0831193	1.30209	0.17965	0.475123	0.910443	0.0249595	1.48472	0.161014	0.612177	0.998097
APE2	P32454	APE2	0.510959	1.08404	0.181578	0.570971	0.560736	0.190619	1.17011	0.111139	0.639804	0.879547	0.836487	1.01037	0.074241	0.838814	0.505857	0.054146	1.26318	0.131833	0.481642	0.955958
NDI1	P32340	NDI1	0.33509	1.77736	0.968468	0.513165	0.661453	0.563847	1.51001	1.20961	0.610794	0.55095	0.0930752	2.11714	0.702689	0.46898	0.892408	0.0142133	5.72202	1.06098	0.814891	0.999998
RNR2	P09938	RNR2	0.035803	0.556991	0.160041	0.633836	0.995455	0.00774843	0.553704	0.0514014	0.997365	1	0.00281169	0.540488	0.0376514	0.999323	1	0.00237685	0.592308	0.0529971	0.875032	1
YRA1	Q12159	YRA1	0.671513	1.02189	0.0720519	0.691743	0.527122	0.842561	0.97946	0.132247	0.845332	0.507236	0.743334	1.02478	0.108965	0.752623	0.515383	0.328117	0.924345	0.101389	0.484909	0.64302
RPS20	P38701	RPS20	0.473703	1.02595	0.045478	0.565456	0.589386	0.424797	0.945259	0.0690831	0.594143	0.658071	0.444385	1.05967	0.098489	0.549064	0.599558	0.0124005	0.653446	0.0948231	0.605004	0.99987
PDB1	P32473	PDB1	0.418533	1.10679	0.0165607	1	1	0.441683	1.13739	0.0416501	0.999021	0.999388	0.224807	1.0853	0.0404817	0.865731	0.966688	0.000640871	1.36601	0.0373807	0.802979	1
ADH2	P00331	ADH2
RPL25	P04456	RPL25	0.25402	1.05182	0.0571349	0.466174	0.696167	0.970584	0.99765	0.026813	0.970752	0.502316	0.310019	1.0712	0.081725	0.514	0.68421	0.0115448	0.696222	0.0863523	0.550301	0.99976
RPL31A	P0C2H8	RPL31A	0.0440029	1.08318	0.00120069	1	1	0.270623	1.09416	0.0195489	0.999989	1	0.0316669	1.15559	0.00683042	1	1	0.0411497	0.926066	0.0106355	0.999909	1
YNK1	P36010	YNK1	0.988341	0.994911	0.494544	0.988342	0.500032	0.66992	1.11047	0.346196	0.692262	0.529846	0.613636	1.11672	0.336495	0.643337	0.535074	0.0143369	2.324	0.303403	0.80106	0.999996
RPL21A	Q02753	RPL21A	0.985992	0.998427	0.134489	0.985994	0.500041	0.392766	0.937063	0.0632286	0.641731	0.72564	0.290192	1.04751	0.0335537	0.711469	0.851979	0.00234985	0.627735	0.0174558	1	1
SEC21	P32074	SEC21	0.595628	1.05436	0.126194	0.64201	0.553067	0.488217	1.10116	0.177429	0.578565	0.589242	0.988579	0.998416	0.150068	0.98858	0.500034	0.197029	1.19215	0.177187	0.465023	0.754842
RPN9	Q04062	RPN9	0.924107	1.01488	0.239232	0.924326	0.501167	0.935389	1.00935	0.106274	0.935762	0.502335	0.931791	0.996545	0.0428779	0.932121	0.501958	0.00536242	1.19886	0.0437075	0.593908	0.999999
PHO88	P38264	PHO88	0.602735	1.05279	0.14148	0.637605	0.540362	0.137952	1.19953	0.129189	0.556104	0.882643	0.883927	1.01085	0.101087	0.884916	0.503471	0.179822	0.835116	0.142617	0.469156	0.777641
SPT16	P32558	SPT16	0.471895	1.07683	0.0967946	0.635307	0.658526	0.443896	1.10789	0.0229504	0.999999	0.999999	0.583303	1.05445	0.0768272	0.699483	0.631038	0.0420115	1.17722	0.0744054	0.550383	0.984424
LYS1	P38998	LYS1	0.00122054	1.34292	0.0274442	0.99055	1	0.0844982	1.32262	0.0573792	0.999821	1	8.16177e-05	1.26089	0.019271	0.606037	1	0.00541733	1.31666	0.0598391	0.743295	1
IMD3	P50095	IMD3	0.555924	1.05128	0.113186	0.610321	0.558365	0.107118	1.29147	0.141253	0.685963	0.962751	0.154654	1.16709	0.127551	0.491302	0.82348	0.236512	1.12552	0.1264	0.479792	0.724864
VPH1	P32563	VPH1	0.658308	1.06779	0.228015	0.678346	0.52601	0.179927	1.11652	0.0680185	0.694417	0.91612	0.538661	1.01348	0.0176959	0.679517	0.64812	0.0874236	1.03541	0.0155128	0.708456	0.979281
ACB1	P31787	ACB1	0.0122575	0.486587	0.13307	0.653089	0.99995	0.132306	0.711217	0.206017	0.486704	0.848321	0.0128711	0.609223	0.116224	0.537249	0.999531	0.0358598	0.770055	0.0822637	0.642614	0.995861
NOP1	P15646	NOP1	0.324131	1.10684	0.14297	0.481222	0.643373	0.19435	1.1452	0.0746131	0.792513	0.950254	0.177674	1.0933	0.0812137	0.462826	0.775335	0.679987	0.979443	0.074318	0.696491	0.522595
ATP7	P30902	ATP7	0.0740616	1.40211	0.208507	0.538612	0.948137	0.0403507	1.49944	0.179485	0.66944	0.995677	0.0066374	1.54023	0.0978056	0.82611	1	0.00212361	3.13783	0.216406	0.974604	1
RPL33A	P05744	RPL33A
RPL33B	P41056	RPL33B
DBP5	P20449	DBP5	0.402459	1.12055	0.196627	0.51188	0.601673	0.0472514	1.3305	0.151575	0.511758	0.972555	0.323325	1.06467	0.074863	0.524832	0.681728	0.00170269	1.26464	0.0378585	0.721509	1
ARC1	P46672	ARC1	0.607808	0.94579	0.154901	0.638358	0.53568	0.473886	0.923364	0.122926	0.581449	0.604751	0.708534	1.03123	0.113182	0.7237	0.52248	0.115932	0.835435	0.113397	0.471592	0.860836
VMA13	P41807	VMA13	0.821252	1.03459	0.187893	0.825633	0.510136	0.322275	1.12619	0.143413	0.530096	0.687111	0.910395	1.01281	0.152751	0.910864	0.502121	0.848273	0.980577	0.146912	0.850216	0.505254
SES1	P07284	SES1	0.109074	1.1512	0.0925644	0.528069	0.901264	0.0739135	1.15336	0.0353889	0.988797	0.999996	0.0510848	1.16436	0.0480776	0.875992	0.99963	0.0122529	1.24873	0.0570449	0.764774	0.999996
ILV6	P25605	ILV6	0.188844	1.15216	0.133056	0.477533	0.773695	0.101734	1.28525	0.185412	0.471996	0.881312	0.700818	1.0605	0.235297	0.714336	0.519583	0.194056	1.23088	0.208834	0.469461	0.761638
TIF5	P38431	TIF5	0.454691	1.10043	0.188016	0.537269	0.579235	0.33279	1.12954	0.16524	0.503754	0.655304	0.272607	1.14344	0.165953	0.470662	0.681909	0.45312	1.06739	0.126057	0.535921	0.579354
GFA1	P14742	GFA1	0.255246	1.14762	0.163932	0.46501	0.69398	0.310592	1.12522	0.0805991	0.777964	0.884663	0.236891	1.07564	0.0791992	0.46483	0.712225	0.0400904	1.16713	0.0664866	0.582191	0.98955
HHF1	P02309	HHF1	0.0421038	1.14828	0.0674887	0.4877	0.97376	0.12825	1.18331	0.0545804	0.971872	0.999523	0.0110062	1.31483	0.0336958	0.999827	1	0.00234182	1.37922	0.0375264	0.983975	1
PDC5	P16467	PDC5		1.23546										1.06335					0.645647
SEC13	Q04491	SEC13	0.748383	1.0474	0.18135	0.760371	0.520227	0.790097	1.02971	0.121455	0.799014	0.517763	0.999127	0.99987	0.142741	0.999127	0.5	0.611162	1.05899	0.159881	0.644753	0.539498
EGD2	P38879	EGD2	0.00187653	0.749603	0.0325076	0.831102	1	0.215775	0.874588	0.123376	0.462837	0.732627	0.236972	0.859591	0.146288	0.466849	0.713808	0.00773778	0.69908	0.0575202	0.8149	1
RPT2	P40327	RPT2	0.562005	1.13174	0.325314	0.605624	0.547193	0.371019	1.27316	0.40384	0.502732	0.620892	0.373055	1.24754	0.372268	0.500771	0.617349	0.262439	1.30004	0.338402	0.467887	0.68936
GCN1	P33892	GCN1	0.60908	1.08214	0.226552	0.641698	0.538196	0.446888	1.10805	0.171739	0.558683	0.606462	0.827316	1.02557	0.171799	0.830098	0.506648	0.26752	1.14804	0.170135	0.467193	0.683853
CPR3	P25719	CPR3	0.990631	0.998901	0.14283	0.990632	0.500018	0.996582	0.999421	0.0583396	0.996583	0.50003	0.821893	0.976069	0.0979297	0.829513	0.517723	0.101691	1.24007	0.155296	0.474807	0.882957
GCD11	P32481	GCD11	0.0211328	1.11708	0.0419842	0.50162	0.995765	0.423116	1.08139	0.0519855	0.853228	0.887268	0.0381519	1.09228	0.0388176	0.523554	0.984216	0.32014	0.944611	0.0732986	0.480206	0.646085
HIS5	P07172	HIS5	0.224798	1.14412	0.146254	0.46191	0.722322	0.196649	1.17831	0.0567509	0.98183	0.998851	0.000907677	1.14223	0.0177085	0.699076	1	0.0361532	1.13487	0.0493978	0.624612	0.994829
LAP3	Q01532	LAP3	0.485169	1.10549	0.129535	0.653281	0.665304	0.701768	1.0628	0.125636	0.74961	0.570108	0.630011	1.06856	0.0865288	0.757409	0.658066	0.00407443	1.4592	0.0911619	0.622014	1
DNM1	P54861	DNM1	0.433644	1.2072	0.223641	0.650466	0.702678	0.0889871	1.39956	0.189971	0.651679	0.966362	0.244439	1.32001	0.319319	0.493256	0.727883	0.0348864	2.14475	0.428991	0.595657	0.99364
XRN1	P22147	XRN1	0.609508	1.02251	0.0596277	0.644699	0.541257	0.833581	0.981573	0.00934046	0.99046	0.953356	0.602566	0.977619	0.0262726	0.753829	0.677758	0.0107446	1.11904	0.0181574	0.974824	1
YAT1	P80235	YAT1	0.489489	1.55035	1.01635	0.571624	0.581241	0.588603	1.32967	0.752657	0.637051	0.554758	0.130749	1.66535	0.494062	0.46125	0.833668	0.00524635	4.47541	0.492068	0.939825	1
RPL36B	O14455	RPL36B	0.0890846	1.1408	0.0738573	0.579571	0.945361	0.311899	1.10982	0.116302	0.545078	0.708629	0.343583	1.14661	0.174643	0.535742	0.673632	0.0523162	0.662495	0.159598	0.51511	0.967347
RPL36A	P05745	RPL36A		1.14078	0.136501		0.73751			0.123713				1.33347	0.0988199		0.999554		0.525908	0.0613306		1
SAR1	P20606	SAR1	0.885004	1.01699	0.174649	0.885809	0.50285	0.778249	1.03852	0.147547	0.788904	0.52018	0.743071	1.0324	0.147397	0.75177	0.514389	0.837303	1.01584	0.116384	0.839504	0.505566
AHP1	P38013	AHP1	0.00393073	1.67686	0.13916	0.577413	1	0.0100035	1.69812	0.11179	0.956011	1	0.0169258	1.2429	0.0759992	0.56328	0.999073	0.0115351	0.65534	0.0280782	1	1
PDA1	P16387	PDA1	0.214374	0.882212	0.103013	0.513462	0.773655	0.419132	0.903868	0.072256	0.782161	0.829199	0.213632	0.900303	0.082516	0.539569	0.793688	0.149415	1.06032	0.0354739	0.639916	0.913861
RPS31	P05759	RPS31	0.000117665	1.52776	0.0440577	0.573966	1	0.119627	1.17138	0.0518144	0.963642	0.99941	0.00404585	1.25564	0.0553083	0.534615	0.999999	0.0780235	0.836052	0.0900672	0.511579	0.933487
MBF1	O14467	MBF1	0.181108	0.861335	0.122933	0.459539	0.768771	0.463357	0.944549	0.0116562	0.999999	1	0.158297	0.924252	0.0573181	0.502451	0.826727	0.0170501	0.684871	0.0601807	0.941812	1
SPF1	P39986	SPF1	0.209747	1.11891	0.114738	0.462897	0.739163	0.613373	1.07132	0.174598	0.653961	0.547974	0.829641	1.01984	0.13658	0.832259	0.506336	0.359582	1.10433	0.152314	0.49448	0.623555
MAL12	P53341	MAL12	0.667332	0.724844	0.952786	0.685864	0.524579	0.818134	1.20571	1.3438	0.821225	0.507031	0.727465	0.943299	0.235742	0.738404	0.51718	0.602009	0.910053	0.253614	0.633689	0.536608
MAL32	P38158	MAL32	0.667332	0.724844	0.952786	0.685864	0.524579	0.818134	1.20571	1.3438	0.821225	0.507031	0.727465	0.943299	0.235742	0.738404	0.51718	0.602009	0.910053	0.253614	0.633689	0.536608
YHM2	Q04013	YHM2	0.0800771	1.22206	0.122079	0.51794	0.933295	0.459063	1.11966	0.0379561	0.998502	0.998898	0.0497452	1.23274	0.111668	0.491167	0.964666	0.00184057	1.69792	0.105816	0.683801	1
RPS19A	P07280	RPS19A	0.258478	0.944049	0.0627099	0.465504	0.691219	0.67182	0.958103	0.127497	0.695351	0.531594	0.941216	1.00827	0.16875	0.941322	0.500724	0.0420365	0.724823	0.117533	0.536762	0.982471
RPS19B	P07281	RPS19B	0.258478	0.944049	0.0627099	0.465504	0.691219	0.67182	0.958103	0.127497	0.695351	0.531594	0.941216	1.00827	0.16875	0.941322	0.500724	0.0420365	0.724823	0.117533	0.536762	0.982471
RPT4	P53549	RPT4	0.522647	0.861308	0.0769208	0.936712	0.930893	0.385241	1.15381	0.127586	0.714645	0.792876	0.447693	0.881274	0.0962942	0.76897	0.80113	0.0359296	1.34013	0.138931	0.531566	0.987224
RPN2	P32565	RPN2	0.0341217	1.06739	0.028315	0.495466	0.984339	0.640387	1.04339	0.0508076	0.780472	0.67847	0.0726804	1.04211	0.00521565	1	1	0.0395449	1.08701	0.0300286	0.6984	0.997119
SDH2	P21801	SDH2	0.586232	1.75175	1.26434	0.671415	0.59625	0.383846	1.91638	1.34819	0.516313	0.621922	0.162601	2.00066	0.597845	0.652505	0.909005	0.00839183	6.46316	0.88111	0.935577	1
GAS1	P22146	GAS1	0.93088	1.01566	0.275373	0.931046	0.500976	0.0795827	0.582208	0.242326	0.480132	0.918042	0.504343	1.11516	0.241384	0.568331	0.564287	0.750347	0.93909	0.288914	0.758156	0.513252
RPL21B	Q12672	RPL21B		0.998427	0.192985		0.50002	0.443945	0.937063	0.0890085	0.581546	0.630516		1.04751	0.0262801		0.931621		0.627735	0.0202508		1
RPS12	P48589	RPS12	0.210105	0.975396	0.023872	0.461051	0.73729	0.936669	0.995441	0.0299652	0.937756	0.506947	0.240572	1.05461	0.0581696	0.462808	0.706806	9.64607e-06	0.667117	0.0124218	0.757975	1
SDH1	Q00711	SDH1	0.219072	1.71844	0.668911	0.490846	0.751465	0.652984	1.54505	1.51038	0.682461	0.537851	0.200369	2.00187	0.946397	0.459129	0.74645	0.010319	6.71666	1.1834	0.812012	1
ERB1	Q04660	ERB1	0.572655	0.943689	0.109722	0.639443	0.573615	0.0580564	1.28652	0.0483967	0.999616	1	0.289774	1.16991	0.108033	0.767052	0.888807	0.494437	1.05605	0.107823	0.570249	0.57537
COF1	Q03048	COF1	0.606321	0.926043	0.209488	0.637474	0.536286	0.486709	1.08869	0.0587816	0.868887	0.874572	0.981804	0.998177	0.0328277	0.981846	0.500931	0.0288098	1.09649	0.0297237	0.715547	0.999241
CRN1	Q06440	CRN1	0.187952	1.14777	0.125729	0.489381	0.783612	0.207973	1.14984	0.0986962	0.658952	0.876735	0.441672	1.04859	0.0635012	0.599448	0.649168	0.0289492	1.19965	0.0692069	0.613708	0.996983
DUG1	P43616	DUG1	0.707663	0.904182	0.34094	0.723427	0.523308	0.520774	0.903582	0.182975	0.596235	0.577285	0.37475	0.883019	0.0683388	0.865417	0.915894	0.0352267	1.33152	0.136685	0.518838	0.986317
TSA1	P34760	TSA1	0.157661	1.28997	0.236971	0.461071	0.798346	0.137831	1.49793	0.357357	0.494287	0.846139	0.0107997	1.29856	0.0859842	0.520743	0.999707	0.0335739	1.48858	0.171809	0.640185	0.996508
RPL18A	P0CX49	RPL18A	0.833801	1.01371	0.0959035	0.836278	0.506138	0.0862349	0.847474	0.0590859	0.794512	0.991559	0.937416	0.995536	0.0522326	0.937757	0.502202	0.000288566	0.518721	0.0461615	0.667476	1
RPL18B	P0CX50	RPL18B	0.833801	1.01371	0.0959035	0.836278	0.506138	0.0862349	0.847474	0.0590859	0.794512	0.991559	0.937416	0.995536	0.0522326	0.937757	0.502202	0.000288566	0.518721	0.0461615	0.667476	1
AIM17	P23180	AIM17	0.866715	1.10417	0.929722	0.867948	0.503779	0.811915	0.847517	0.944172	0.815463	0.507819	0.788371	0.957842	0.232379	0.793361	0.509847	0.75361	0.955425	0.210851	0.761368	0.513324
RPS25A	Q3E792	RPS25A	0.0840574	0.783546	0.126682	0.488449	0.915339	0.0415054	0.807995	0.08085	0.544825	0.984102	0.111166	0.86607	0.0241562	0.999939	1	0.00267122	0.560624	0.0844249	0.542249	1
RPS25B	P0C0T4	RPS25B	0.0791791	0.783546	0.126682	0.472931	0.915339	0.0415054	0.807995	0.08085	0.544825	0.984102	0.163242	0.86607	0.0241562	0.999993	1	0.00315062	0.560624	0.0844249	0.586228	1
HIS1	P00498	HIS1	0.00888998	1.18269	0.0449796	0.617488	0.999982	0.320332	1.0972	0.0402653	0.960613	0.985837	0.0575969	1.11909	0.0543697	0.567409	0.973279	0.0942704	0.903712	0.0562411	0.520006	0.915941
NSP1	P14907	NSP1	0.0316766	0.911286	0.0248294	0.815073	0.999812	0.981513	1.00196	0.0102541	0.982015	0.510959	0.654429	1.01236	0.0404524	0.675753	0.527434	0.162667	1.04342	0.0362065	0.459482	0.790935
SBP1	P10080	SBP1	0.00475488	0.75176	0.035276	0.926638	1	0.537878	0.932333	0.106347	0.641465	0.608606	0.204232	0.844279	0.148824	0.459466	0.742438	0.653663	0.9712	0.028611	0.826503	0.729352
YMR226C	Q05016	YMR226C	0.0304707	1.50983	0.207268	0.492576	0.987664	0.0281225	1.44627	0.12137	0.811579	0.999883	0.00705479	1.37537	0.0958098	0.521726	0.999963	0.0304097	1.47378	0.164506	0.625222	0.996931
RPS17B	P14127	RPS17B	0.378156	1.07278	0.112138	0.50031	0.612461	0.11659	1.11279	0.0693515	0.543211	0.899857	0.0616379	1.13717	0.072775	0.474437	0.94257	0.0269778	0.79371	0.0736298	0.569574	0.995954
RPS17A	P02407	RPS17A	0.378156	1.07278	0.112138	0.50031	0.612461	0.11659	1.11279	0.0693515	0.543211	0.899857	0.0616379	1.13717	0.072775	0.474437	0.94257	0.0269778	0.79371	0.0736298	0.569574	0.995954
ARG3	P05150	ARG3	0.0802805	1.28685	0.166803	0.480712	0.917276	0.338332	1.13396	0.0511391	0.979426	0.992533	0.191557	1.09354	0.0566577	0.6878	0.904688	0.0138942	1.27514	0.0863651	0.508628	0.999033
FPR1	P20081	FPR1	0.744549	0.970689	0.128223	0.753896	0.515544	0.504567	1.09191	0.109742	0.676601	0.67299	0.749487	0.960463	0.186114	0.757439	0.513453	0.0103175	1.2124	0.0282469	0.993287	1
PGM2	P37012	PGM2	0.478664	0.745456	0.214035	0.774729	0.787905			0.458618			0.0053279	0.831874	0.0333338	0.693621	1	0.000167608	0.634162	0.0321128	0.615826	1
YPR1	Q12458	YPR1	0.796265	1.03266	0.181396	0.80101	0.509701	0.769371	0.966529	0.102375	0.78646	0.531285	0.399723	0.930308	0.111336	0.513452	0.605506	0.854113	0.981931	0.148232	0.855704	0.50447
ILV1	P00927	ILV1	0.522148	1.04527	0.0672432	0.638904	0.619916	0.891106	0.987886	0.0629398	0.894064	0.51107	0.991276	1.00104	0.126862	0.991277	0.50002	0.883035	0.987955	0.11421	0.883997	0.503349
ARB1	P40024	ARB1	0.0850941	1.29283	0.17446	0.48004	0.909878	0.0150693	1.36586	0.100089	0.656504	0.999871	0.0303902	1.25144	0.0950611	0.551702	0.993129	0.0874085	1.20715	0.115085	0.533923	0.930427
IMD4	P50094	IMD4		0.662163	0.0729116		0.999999	0.0205015	0.78675	0.0459141	0.908289	0.999999		0.780748	0.00109824		1		0.769534	0.0174279		1
SPE3	Q12074	SPE3	0.0166058	1.17388	0.0483107	0.66741	0.999833	0.328014	1.12434	0.0859386	0.755749	0.859751	0.0702756	1.11536	0.0643168	0.474265	0.929435	0.313377	1.04802	0.0616631	0.481836	0.653623
OSM1	P21375	OSM1
CAT2	P32796	CAT2	0.727577	1.82388	3.437	0.738441	0.517066	0.994227	1.0159	3.30452	0.994227	0.500007	0.782038	1.49488	2.673	0.787376	0.510251	0.142292	5.24826	3.12042	0.489838	0.837668
TUB2	P02557	TUB2	0.264175	1.12356	0.138187	0.472851	0.691857	0.0760584	1.32327	0.0411236	1	1	0.123569	1.14214	0.0988545	0.483106	0.857526	0.00704894	1.47204	0.0702581	0.95007	1
YGR054W	P53235	YGR054W	0.0890071	1.27666	0.156773	0.525145	0.924851	0.164469	1.19882	0.11018	0.70444	0.931112	0.00935152	1.1818	0.0212144	0.998401	1	0.0554422	1.24165	0.119986	0.494087	0.95783
AAC3	P18238	AAC3			0.687676					0.698158					0.719274					0.772458
ALD5	P40047	ALD5	0.0194581	1.31109	0.10077	0.568823	0.998578	0.0621707	1.27057	0.0826222	0.883584	0.999325	0.0039375	1.31057	0.0651266	0.558199	1	0.428656	1.02962	0.0497304	0.531173	0.596545
RPS14A	P06367	RPS14A	0.049673	1.06136	0.0117867	0.995416	1	0.831575	1.02683	0.181875	0.834244	0.506531	0.723772	1.06571	0.27726	0.734528	0.51669	0.11017	0.60897	0.251311	0.499933	0.885176
RPS14B	P39516	RPS14B	0.049673	1.06136	0.0117867	0.995416	1	0.831575	1.02683	0.181875	0.834244	0.506531	0.723772	1.06571	0.27726	0.734528	0.51669	0.11017	0.60897	0.251311	0.499933	0.885176
APE3	P37302	APE3	0.361521	0.801257	0.0528764	0.999668	0.99992	0.1095	0.827725	0.117518	0.462514	0.864432	0.220144	0.850621	0.0545598	0.961562	0.994961	0.363243	0.945363	0.0674271	0.543814	0.663972
CCS1	P40202	CCS1	0.674463	0.924583	0.268065	0.691765	0.523357	0.716936	0.945897	0.213548	0.729457	0.519026	0.155064	0.765446	0.187543	0.467654	0.806385	0.164539	0.768104	0.187523	0.477981	0.802227
TOM40	P23644	TOM40	0.125128	1.47229	0.337007	0.471722	0.848238	0.0574107	1.5756	0.0108076	1	1	0.0102544	1.6049	0.0768626	0.996143	1	0.000355859	1.83128	0.0691743	0.849223	1
RDL1	Q12305	RDL1	0.00337577	0.857234	0.0295602	0.530001	1	0.245103	0.843927	0.0881245	0.791406	0.925879	0.444141	0.871697	0.230752	0.53371	0.585263	0.470388	1.07503	0.138975	0.553555	0.580809
RPS23A	P0CX29	RPS23A	0.153403	1.04111	0.0332887	0.458339	0.801728	0.908298	1.0051	0.047725	0.909076	0.503443	0.0745565	1.06928	0.0382803	0.495739	0.931937	0.00655072	0.766343	0.0460116	0.751493	1
RPS23B	P0CX30	RPS23B	0.153403	1.04111	0.0332887	0.458339	0.801728	0.908298	1.0051	0.047725	0.909076	0.503443	0.0745565	1.06928	0.0382803	0.495739	0.931937	0.00655072	0.766343	0.0460116	0.751493	1
SEY1	Q99287	SEY1		1.00938	0.125693		0.501679		0.958063	0.185438		0.515218		0.879309	0.265864		0.558572		0.915648	0.278786		0.526915
MLC1	P53141	MLC1	0.00305296	0.737474	0.03205	0.94414	1	0.278699	0.870655	0.0645932	0.87963	0.956616	0.00916245	0.77881	0.0613701	0.512135	0.999837	0.0114591	0.795438	0.0381845	0.902526	1
LEU9	Q12166	LEU9
RPS26B	P39939	RPS26B	0.795763	1.02274	0.130354	0.800231	0.509113	0.49875	0.959324	0.0544308	0.642333	0.643376	0.268806	0.917007	0.0531323	0.744201	0.886489	0.00130014	0.672569	0.0411845	0.777768	1
ERG27	Q12452	ERG27	0.224756	0.836232	0.166231	0.461773	0.722255	0.465378	0.91474	0.142411	0.566171	0.59745	0.183235	0.834823	0.143725	0.471512	0.775487	0.0792905	0.751804	0.145853	0.470645	0.914101
PMI40	P29952	PMI40	0.426321	1.13336	0.227733	0.525876	0.593657	0.19897	1.15669	0.131818	0.511009	0.787722	0.302183	1.09934	0.103967	0.539456	0.712376	0.0765613	1.15997	0.0864492	0.518037	0.937857
PRX1	P34227	PRX1		1.33772	0.832972		0.547299			0.366894				1.23683	0.117075		0.958755		2.27668	0.186582		1
FRS2	P15625	FRS2	0.881859	1.00864	0.0625961	0.883518	0.505726	0.983183	0.997652	0.137888	0.983186	0.500088	0.828937	0.982989	0.118369	0.831509	0.506201	0.148042	0.892444	0.0850009	0.461218	0.810691
HTB2	P02294	HTB2	0.521073	1.03569	0.0781578	0.578897	0.559216	0.178448	1.08206	0.0531144	0.62731	0.88276	0.00447018	1.27391	0.0438878	0.841121	1	0.00702047	1.28808	0.0631212	0.66819	0.999999
ARA1	P38115	ARA1	0.766259	0.89368	0.528013	0.772978	0.512103			0.452801			0.579102	0.87132	0.336957	0.617077	0.542193	0.328895	1.26972	0.365704	0.482523	0.640232
AUS1	Q08409	AUS1			0.083064					0.0409589					0.0632956					0.0972093
YPT1	P01123	YPT1	0.648958	0.951145	0.137089	0.678003	0.536948	0.244579	0.840735	0.066999	0.929576	0.984208	0.494877	0.931685	0.0653065	0.738823	0.742346	0.0121187	0.712573	0.076015	0.631049	0.999928
RPT5	P33297	RPT5	0.415293	1.14229	0.240647	0.517194	0.595298	0.332733	1.16872	0.194611	0.535602	0.682787	0.679917	1.06455	0.230986	0.696755	0.523049	0.47874	1.10732	0.214756	0.550298	0.570071
PRE2	P30656	PRE2	0.998639	1.00017	0.126367	0.998639	0.500001	0.937322	0.987519	0.11143	0.937907	0.503776	0.721119	0.973248	0.107756	0.732997	0.518283	0.369531	1.05997	0.0881554	0.502609	0.622084
TPA1	P40032	TPA1	0.00575242	1.43035	0.0942037	0.616615	0.999999	0.060698	1.3974	0.0626911	0.999916	1	0.0198548	1.43593	0.141264	0.573811	0.998571	0.0269884	1.36405	0.131953	0.556391	0.99531
GUK1	P15454	GUK1	0.0187635	1.12697	0.035534	0.692248	0.999812	0.125032	1.23814	0.14558	0.565973	0.901734	0.342011	1.14348	0.200027	0.488469	0.633758	0.307938	1.18301	0.234682	0.476503	0.65395
DAK1	P54838	DAK1	0.974779	1.00139	0.0584307	0.974789	0.500172	0.254248	1.14105	0.0519256	0.969873	0.99458	0.192788	0.937072	0.0556075	0.47838	0.769933	0.521494	1.02938	0.0466225	0.625559	0.606755
TRR1	P29509	TRR1	0.985699	0.99911	0.0190057	0.985723	0.500662	0.0891405	0.828673	0.056032	0.902657	0.998408	0.191504	0.964508	0.032528	0.459827	0.756984	0.00245813	0.772834	0.0206331	0.994793	1
PHB2	P50085	PHB2	0.329469	1.30866	0.419172	0.482679	0.639854	0.147505	1.35938	0.212602	0.63257	0.912065	0.0899435	1.36915	0.225941	0.477198	0.901347	0.0378802	1.84886	0.294877	0.681937	0.996916
SEC24	P40482	SEC24	0.569188	1.06046	0.0764066	0.712108	0.657713	0.832145	0.972263	0.0733879	0.848859	0.541363	0.296929	0.92224	0.0299632	0.970639	0.991923	0.17685	1.10497	0.0909749	0.463629	0.776921
LSC1	P53598	LSC1	0.376018	1.28021	0.429791	0.499234	0.613367	0.392656	1.41498	0.574343	0.539704	0.635426	0.283036	1.45418	0.542964	0.471392	0.672638	0.0152876	3.86019	0.662689	0.806139	0.999995
SAC6	P32599	SAC6	0.105425	1.12561	0.0834543	0.46813	0.873722	0.622011	1.05645	0.00365424	1	1	0.0713476	1.06042	0.0219231	0.798967	0.995262	0.00595971	1.13199	0.0318117	0.532017	0.999989
MET14	Q02196	MET14	0.0317595	1.19153	0.0770809	0.511432	0.988572	0.278729	1.09203	0.016186	1	1	0.229591	1.08806	0.0892905	0.468349	0.722603	0.00812804	0.884276	0.0306083	0.525309	0.999928
RPT3	P33298	RPT3	0.521981	1.07307	0.158685	0.580666	0.560166	0.168938	1.17855	0.086663	0.795443	0.962444	0.162043	1.08312	0.0672674	0.473407	0.801932	0.0702316	1.2099	0.109696	0.518965	0.94627
LSP1	Q12230	LSP1	0.33032	1.24526	0.302246	0.511692	0.664353	0.258534	1.36673	0.389332	0.485502	0.707845	0.0151246	1.54236	0.153371	0.626632	0.999779	0.000165579	2.10173	0.0915268	0.670778	1
TRX1	P22217	TRX1	0.0736357	0.798387	0.111666	0.490834	0.931268	0.639604	0.95046	0.130268	0.673177	0.541856	0.0795052	0.741972	0.137778	0.536472	0.940942	0.0385523	0.682862	0.125606	0.575518	0.989907
HPT1	Q04178	HPT1	0.44251	1.15127	0.275667	0.530038	0.583241	0.141787	1.23482	0.169244	0.499521	0.844586	0.269073	1.08774	0.100895	0.468731	0.68366	0.00481516	1.27859	0.0595238	0.593226	0.999999
RPP2A	P05319	RPP2A	0.0293955	0.70512	0.0964822	0.668342	0.9984	0.245342	0.856379	0.119714	0.576473	0.791097	0.13219	0.86314	0.10246	0.459721	0.830665	0.0212868	0.58993	0.110533	0.756244	0.999899
HTB1	P02293	HTB1	0.521073	1.03569	0.0781578	0.578897	0.559216	0.178448	1.08206	0.0531144	0.62731	0.88276	0.00447018	1.27391	0.0438878	0.841121	1	0.00702047	1.28808	0.0631212	0.66819	0.999999
HRI1	Q05905	HRI1	0.034957	0.763434	0.0870368	0.611891	0.99461	0.07012	0.809754	0.0725746	0.75856	0.992579	0.00338555	0.736954	0.0541541	0.536403	1	0.00588801	0.591444	0.0675162	0.870373	1
URA5	P13298	URA5	0.140892	1.09077	0.0206969	0.998715	0.999997	0.465455	0.936992	0.0714339	0.660557	0.68782	0.648488	0.975325	0.0644682	0.681809	0.542375	0.710617	0.978932	0.0820578	0.723717	0.519529
PRE7	P23724	PRE7	0.766316	1.0274	0.138349	0.772815	0.511709	0.359441	1.08959	0.058779	0.804296	0.878101	0.831728	1.01728	0.123581	0.834126	0.505873	0.323735	1.12706	0.169854	0.481098	0.643622
PST2	Q12335	PST2	0.703974	1.06736	0.24253	0.719545	0.522773	0.953517	0.98411	0.325442	0.9536	0.50072	0.956871	0.995568	0.118891	0.956916	0.50042	0.0166056	1.38864	0.119627	0.573067	0.999249
RPL37A	P49166	RPL37A	0.500709	0.965518	0.0243327	0.852607	0.852273	0.610132	0.981063	0.0330476	0.686434	0.590052	0.293455	0.958956	0.0244424	0.804419	0.910012	0.000135104	0.536049	0.0337057	0.754447	1
RPL37B	P51402	RPL37B	0.163172	0.903737	0.0388811	0.890678	0.988254	0.0368896	0.876049	0.0357246	0.825053	0.999703	0.693037	0.977228	0.0504344	0.733686	0.557982	0.000247393	0.501373	0.0489777	0.601158	1
HEM2	P05373	HEM2	0.984773	1.00343	0.135506	0.984781	0.500193	0.424356	1.13711	0.0770679	0.902434	0.927168	0.838512	1.02067	0.0638369	0.850493	0.530695	0.00872581	1.46363	0.0105187	1	1
GRE3	P38715	GRE3	0.886512	0.982026	0.1286	0.888147	0.505868	0.313266	0.831766	0.155728	0.601615	0.753495	0.551118	0.940984	0.0667874	0.726487	0.688355	0.28831	1.0948	0.110735	0.484826	0.679152
NOG1	Q02892	NOG1	0.545818	0.948623	0.0938569	0.62408	0.582869	0.222933	1.16444	0.0823715	0.836338	0.955951	0.699655	0.9534	0.104129	0.738896	0.557021	0.54418	0.940498	0.106416	0.625704	0.586137
CCT7	P42943	CCT7	0.259898	1.08138	0.0662087	0.605715	0.799972	0.893906	1.01338	0.0904682	0.895619	0.506567	0.504857	1.05173	0.0877561	0.599134	0.594788	0.172326	1.15067	0.125411	0.476116	0.791618
COX2	P00410	COX2	0.541335	1.88633	2.09259	0.590246	0.551391	0.464652	1.87976	1.6174	0.549367	0.581913	0.0181489	2.20404	0.371843	0.593584	0.999216	0.0027528	5.72403	0.610963	0.902146	1
YCP4	P25349	YCP4	0.629567	1.08709	0.139444	0.714981	0.605085	0.644437	1.10454	0.286789	0.675076	0.53859	0.835479	1.03224	0.210555	0.83829	0.507036	0.0481903	1.37509	0.159507	0.576353	0.982985
RPA190	P10964	RPA190	0.209121	1.1261	0.119078	0.471337	0.746577	0.184109	1.172	0.0527139	0.984471	0.999292	0.0816036	1.15836	0.0524266	0.882714	0.998169	0.0376486	1.20364	0.0805228	0.570615	0.990037
RPN8	Q08723	RPN8	0.856716	1.03841	0.32395	0.858196	0.50423	0.6243	1.07946	0.217998	0.656282	0.53859	0.836271	1.02296	0.15936	0.83875	0.506233	0.151417	1.23841	0.191546	0.458816	0.804616
YDJ1	P25491	YDJ1	0.58465	0.970353	0.0725909	0.627398	0.54796	0.954055	1.00466	0.0441503	0.954437	0.503358	0.619143	1.03	0.0881335	0.647483	0.533824	0.647324	1.03568	0.114669	0.669779	0.528427
CTP1	P38152	CTP1	0.876561	0.988567	0.0894139	0.878049	0.504916	0.81158	1.01869	0.0547327	0.826961	0.534034	0.32406	1.04649	0.0401933	0.642923	0.777795	0.590545	0.970315	0.0696979	0.636352	0.551935
CYC1	P00044	CYC1	0.156574	3.14099	1.6884	0.477413	0.811479	0.188	3.40893	2.17778	0.460876	0.761814	0.134538	3.54528	1.83249	0.485997	0.844992	0.00847451	8.35417	1.51386	0.772831	1
POL30	P15873	POL30	0.876365	0.973753	0.247941	0.877388	0.503375	0.0887893	1.35578	0.220037	0.467292	0.89797	0.504375	1.09335	0.190623	0.571549	0.567492	0.0953223	1.3286	0.199199	0.498559	0.904421
RAS2	P01120	RAS2	0.214959	1.28148	0.277182	0.461347	0.732294	0.355308	1.13259	0.142749	0.581928	0.703455	0.729642	0.966029	0.147837	0.739574	0.515704	0.134267	1.12195	0.0808977	0.53371	0.874278
CCT8	P47079	CCT8	0.0957189	1.07965	0.0484244	0.497812	0.90351	0.449502	1.08003	0.0379453	0.958214	0.966856	0.840664	1.01142	0.0227661	0.867614	0.570619	0.176136	1.05263	0.0419573	0.504084	0.807453
SUC2	P00724	SUC2	0.417337	0.877694	0.0438577	0.992749	0.995767			0.139226			0.000995604	0.475102	0.0524109	0.902434	1	0.000366664	0.33617	0.0504104	0.914983	1
RPL30	P14120	RPL30	0.00879889	1.15415	0.0420093	0.518155	0.999879	0.431013	0.916684	0.0293954	0.994308	0.99639	0.176511	1.04366	0.0382456	0.458097	0.773088	0.00105217	0.717859	0.0301318	0.867497	1
LSC2	P53312	LSC2	0.694293	1.23285	0.813742	0.711257	0.524143	0.940699	1.04705	0.877199	0.940826	0.500869	0.62868	1.19871	0.536742	0.661327	0.539754	0.0168239	2.85822	0.507451	0.686602	0.999874
PRB1	P09232	PRB1	0.507164	0.816719	0.304323	0.604865	0.598492	0.0713182	0.622068	0.201957	0.507234	0.940746	0.143108	0.821712	0.104127	0.632849	0.91597	0.00805685	1.42175	0.112251	0.517141	0.999919
RPL24A	P04449	RPL24A	0.0343616	0.879704	0.0424049	0.644166	0.996422	0.161788	0.842499	0.122125	0.495263	0.817716	0.664986	1.03277	0.111415	0.684301	0.525474	0.045329	0.659237	0.14304	0.570633	0.984446
CCT2	P39076	CCT2	0.434922	0.950764	0.0870598	0.527873	0.587937	0.991541	0.999148	0.072377	0.991542	0.500042	0.920125	0.993848	0.0935114	0.920383	0.501306	0.433198	0.951612	0.0845809	0.528224	0.58979
RPL26A	P05743	RPL26A	0.0139346	1.12925	0.036056	0.617675	0.999822	0.0379899	1.16264	0.0108985	1	1	0.012664	1.27568	0.0668239	0.723601	0.999987	0.876028	0.997328	0.0255837	0.877026	0.503284
RPL26B	P53221	RPL26B	0.0708757	1.09128	0.0403292	0.647988	0.978137	0.0329551	1.15176	0.0330737	0.956629	0.999999	0.00570779	1.19011	0.0313128	0.867119	1	0.00555148	0.672108	0.0265519	0.999985	1
ATP4	P05626	ATP4	0.226634	1.95405	0.976019	0.461048	0.719695	0.395017	1.73163	1.14613	0.513026	0.609229	0.275686	1.79192	0.927244	0.47009	0.678486	0.0835071	2.81276	0.983528	0.538261	0.936811
FUR1	P18562	FUR1	0.0311338	1.28089	0.00968814	1	1	0.161163	1.27069	0.0841538	0.976217	0.999146	0.0139348	1.24667	0.0455975	0.933304	1	0.0599349	1.21438	0.0964508	0.58942	0.975528
FES1	P38260	FES1	0.789551	1.0651	0.37005	0.794222	0.509266	0.331705	1.18987	0.245628	0.498541	0.651726	0.924529	1.01147	0.175208	0.92477	0.501293	0.185187	1.1827	0.163742	0.460671	0.764898
GPD2	P41911	GPD2	0.0464941	0.769322	0.0595238	0.927506	0.999954			0.0645736			0.00756413	0.767546	0.0288431	0.992528	1	0.00448849	0.803148	0.0366624	0.710247	1
ODC1	Q03028	ODC1	0.716412	3.48022	4.10324	0.780788	0.599136	0.917018	1.11263	0.831379	0.918147	0.505514	0.726952	2.47937	0.588729	0.996892	0.989521	0.0016718	11.2527	0.0521388	1	1
YNR034W-A	Q3E841	YNR034W-A	0.631055	0.953313	0.0116746	0.999993	0.999975			0.205392			0.0494869	0.874654	0.0206443	0.999505	1	0.000123591	0.650134	0.0283465	0.619137	1
GCS1	P35197	GCS1	0.332716	1.07191	0.0970016	0.487805	0.641446	0.782801	0.976203	0.0648648	0.802956	0.539068	0.781353	0.980556	0.0414499	0.813522	0.562287	0.1948	1.09727	0.0625577	0.655399	0.884954
YGR130C	P53278	YGR130C	0.43934	1.13761	0.240806	0.533809	0.58961	0.785552	1.05504	0.240098	0.793562	0.515632	0.127883	1.19786	0.0999318	0.702218	0.954158	0.0116807	1.46473	0.116311	0.673477	0.999975
HRP1	Q99383	HRP1	0.267389	1.23411	0.267342	0.469223	0.685698	0.822775	1.03758	0.208933	0.826925	0.509679	0.196524	1.16547	0.11951	0.589135	0.843833	0.0393001	1.33149	0.143183	0.510271	0.981104
CYT1	P07143	CYT1	0.321403	2.16757	1.5512	0.48041	0.645122	0.142673	2.19342	0.929353	0.45902	0.816132	0.0970712	2.28397	0.825106	0.466735	0.885212	0.0117294	4.74631	0.764601	0.848764	1
FBP1	P09201	FBP1	0.480802	1.44114	0.664132	0.600328	0.61713	0.530801	1.38409	0.738525	0.603542	0.575443	0.435765	1.49431	0.696832	0.57495	0.631239	0.00114161	4.19796	0.410954	0.72599	1
ARF1	P11076	ARF1	0.642081	1.09103	0.204538	0.687008	0.556427	0.199751	1.15893	0.0950282	0.706875	0.908763	0.642794	0.972652	0.054437	0.698938	0.570767	0.580195	0.942411	0.10492	0.654756	0.58328
REE1	P40893	REE1	0.682747	1.12892	0.0962699	0.908523	0.8316	0.0473121	1.26262	0.071724	0.902412	0.999874	0.717647	1.09446	0.0211566	1	0.999998	0.0254167	2.09733	0.203776	0.979823	1
CDC37	P06101	CDC37	0.594012	0.941189	0.145105	0.635467	0.547267	0.723909	1.05609	0.219215	0.7364	0.5194	0.610197	0.935238	0.159691	0.650482	0.547322	0.330005	1.1016	0.132036	0.495501	0.650586
MRT4	P33201	MRT4	0.386221	1.2089	0.100018	0.940843	0.965064	0.497732	1.07424	0.117081	0.605936	0.607934	0.312113	1.16708	0.15925	0.587799	0.743366	0.342778	1.09971	0.127654	0.512719	0.65436
HTA2	P04912	HTA2	0.198634	0.946542	0.0502543	0.458801	0.748125	0.317356	1.07845	0.0628809	0.672521	0.805463	0.443574	1.03578	0.0654118	0.530548	0.582776	0.104403	1.13174	0.0878556	0.463394	0.872424
HTA1	P04911	HTA1	0.198634	0.946542	0.0502543	0.458801	0.748125	0.317356	1.07845	0.0628809	0.672521	0.805463	0.443574	1.03578	0.0654118	0.530548	0.582776	0.104403	1.13174	0.0878556	0.463394	0.872424
TPS1	Q00764	TPS1	0.60168	0.921707	0.0713911	0.819894	0.758778	0.127542	0.762207	0.0274632	1	1	0.0216919	0.89216	0.0110467	0.999999	1	0.350346	0.976106	0.0318256	0.508999	0.644505
RPT1	P33299	RPT1	0.719428	0.958839	0.167495	0.731133	0.51792	0.945245	1.00777	0.103202	0.945477	0.501711	0.690824	0.978539	0.0340639	0.76546	0.606724	0.460305	1.03231	0.0259711	0.780611	0.804394
TYS1	P36421	TYS1	0.19534	1.08617	0.0353289	0.910532	0.986867	0.0815425	1.25601	0.0734783	0.946761	0.999722	0.0170125	1.13289	0.0386149	0.632423	0.999665	0.0331812	1.10384	0.0410819	0.536858	0.989993
MDH2	P22133	MDH2	0.661684	1.66493	2.15723	0.683003	0.527904	0.822315	1.3312	2.04466	0.825696	0.507866	0.69001	1.4828	1.76341	0.705762	0.522147	0.0129955	7.30473	1.57303	0.703674	0.999976
SNU13	P39990	SNU13	0.313051	1.03763	0.0488702	0.478158	0.650725	0.515987	1.04313	0.0136678	0.999032	0.998912	0.982681	0.999048	0.0666949	0.982684	0.500062	0.0093553	0.799798	0.0218518	0.999465	1
ODC2	Q99297	ODC2	0.203648	1.21666	0.206371	0.460089	0.743582	0.166894	1.19519	0.0986788	0.767275	0.953943	0.165254	1.11931	0.0840346	0.55496	0.852943	0.150716	1.20273	0.161055	0.463326	0.808769
RPS27A	P35997	RPS27A	0.0642993	1.10517	0.0567468	0.473647	0.938255	0.843653	1.01251	0.0179245	0.890794	0.627672	0.738832	1.01529	0.0677884	0.748113	0.51513	0.00173365	0.70962	0.00625859	1	1
RPS27B	P38711	RPS27B	0.0642993	1.10517	0.0567468	0.473647	0.938255	0.843653	1.01251	0.0179245	0.890794	0.627672	0.738832	1.01529	0.0677884	0.748113	0.51513	0.00173365	0.70962	0.00625859	1	1
GVP36	P40531	GVP36	0.703305	1.01762	0.0523338	0.725949	0.533113	0.278332	1.19019	0.166339	0.59092	0.77364	0.0800879	1.28057	0.161824	0.485472	0.919706	0.0100318	1.41753	0.119084	0.510427	0.999747
RNA1	P11745	RNA1	0.0722356	1.23234	0.129921	0.479368	0.928609	0.0447866	1.28785	0.0430881	0.999866	1	0.10578	1.06589	0.0260298	0.824763	0.990113	0.113669	1.11859	0.0787684	0.488107	0.873826
RPB2	P08518	RPB2	0.529825	1.11196	0.139724	0.684761	0.660992	0.129186	1.22271	0.13726	0.56958	0.899102	0.511402	1.12861	0.0736856	0.924957	0.921659	0.205071	1.11723	0.11202	0.460698	0.742503
RPC40	P07703	RPC40	0.379154	1.21902	0.338749	0.50046	0.61172	0.229654	1.28344	0.29257	0.461354	0.716802	0.182574	1.31817	0.280445	0.464447	0.770846	0.28103	1.27365	0.325328	0.470995	0.674191
PEX11	Q12462	PEX11	0.289642	1.17352	0.131847	0.672599	0.825193	0.174883	1.39525	0.151702	0.922765	0.992186	0.121172	1.22961	0.132716	0.594716	0.919081	0.000530532	2.34081	0.140145	0.736944	1
RPT6	Q01939	RPT6	0.928088	1.01267	0.199198	0.928305	0.50122	0.400626	1.1474	0.204588	0.546473	0.634768	0.574547	1.04456	0.11002	0.617327	0.547199	0.052607	1.35494	0.174267	0.488715	0.960156
GSF2	Q04697	GSF2	0.884858	0.984015	0.158242	0.885728	0.503074	0.583775	0.90998	0.205742	0.632526	0.554646	0.72246	0.947385	0.213077	0.734164	0.51809	0.77795	1.04011	0.2079	0.783841	0.511123
GET3	Q12154	GET3	0.193452	0.87514	0.108999	0.485094	0.774313	0.29496	0.899127	0.102981	0.541525	0.720373	0.118643	0.880709	0.0817803	0.480676	0.862664	0.543086	0.948063	0.114477	0.598619	0.558507
HYP2	P23301	HYP2	0.0221388	2.93736	0.509023	0.786485	0.999936	0.00463047	2.54263	0.160122	0.996269	1	0.000600379	2.46273	0.154643	0.756243	1	0.0107032	2.33138	0.0472788	1	1
RPS26A	P39938	RPS26A
SEC27	P41811	SEC27	0.127213	1.18784	0.137906	0.460228	0.837838	0.33442	1.12718	0.0757621	0.833365	0.909903	0.183535	1.05596	0.0338905	0.676459	0.904735	0.165723	1.16308	0.137655	0.458599	0.786506
RPL43A	P0CX25	RPL43A	0.0710872	1.35143	0.189199	0.501179	0.938834	0.157956	1.20342	0.0903612	0.834208	0.977376	0.176369	1.1919	0.166409	0.462608	0.776711	0.113271	0.877899	0.0791079	0.502343	0.882428
RPL43B	P0CX26	RPL43B	0.0710872	1.35143	0.189199	0.501179	0.938834	0.157956	1.20342	0.0903612	0.834208	0.977376	0.176369	1.1919	0.166409	0.462608	0.776711	0.113271	0.877899	0.0791079	0.502343	0.882428
YMR315W	Q04869	YMR315W	0.468367	1.16991	0.292633	0.563486	0.59222	0.709764	1.07939	0.309512	0.722874	0.519493	0.788769	0.97127	0.136616	0.795434	0.513187	0.905048	1.01074	0.134904	0.905495	0.501912
NAB3	P38996	NAB3	0.563464	1.13836	0.347829	0.605533	0.545613	0.449121	1.14104	0.173439	0.622744	0.664919	0.325146	1.06601	0.0720196	0.547527	0.699361	0.0809532	1.28592	0.137368	0.618801	0.964414
AGX1	P43567	AGX1	0.975592	0.974436	1.15791	0.975601	0.500147	0.704744	0.700371	1.10661	0.719531	0.521671	0.885453	1.10158	0.956307	0.886409	0.503397	0.0613828	3.49753	1.13074	0.590827	0.974576
RPL40B	P0CH09	RPL40B	0.483333	1.18432	0.251944	0.624202	0.638328			0.142918			0.228957	0.894379	0.0659508	0.716606	0.894834	0.0754772	0.461674	0.16609	0.907501	0.999226
RPL40A	P0CH08	RPL40A	0.483333	1.18432	0.251944	0.624202	0.638328			0.142918			0.228957	0.894379	0.0659508	0.716606	0.894834	0.0754772	0.461674	0.16609	0.907501	0.999226
URA7	P28274	URA7	0.196756	1.16136	0.101939	0.66901	0.890955	0.0344789	1.35639	0.147881	0.508126	0.985671	0.29561	1.08287	0.0910642	0.514142	0.697177	0.742324	1.03883	0.175432	0.751166	0.514589
TUF1	P02992	TUF1	0.0120765	1.65123	0.185723	0.559163	0.999747	0.0735108	1.45337	0.137922	0.910652	0.999358	0.00530094	1.60281	0.0478102	0.999988	1	0.0012801	1.82	0.130175	0.540003	1
GPH1	P06738	GPH1	0.760934	0.95455	0.0911867	0.799987	0.56974			0.203171			0.129808	0.892789	0.0478214	0.79008	0.976786	0.000233437	0.706756	0.0295978	0.556699	1
BCY1	P07278	BCY1	0.663763	1.03798	0.022322	0.953931	0.914027	0.741788	1.04829	0.0723452	0.812026	0.618132	0.719477	0.986297	0.0380325	0.744034	0.537737	0.00300835	1.27642	0.0423366	0.794289	1
CCT4	P39078	CCT4	0.190517	1.14202	0.130034	0.458831	0.757328	0.550058	0.946181	0.0979129	0.628429	0.583494	0.688208	1.04566	0.157925	0.705805	0.524633	0.94611	0.993775	0.139861	0.94619	0.500598
HAM1	P47119	HAM1		0.882325	0.134839		0.684703		0.843449	0.0100291		1		1.09732	0.0189379		1		1.04093	0.0470153		0.684011
GLO3	P38682	GLO3	0.0354552	0.824971	0.0666047	0.586923	0.992734	0.799157	1.02035	0.0910075	0.806329	0.51488	0.0121608	0.854851	0.0286107	0.879012	1	0.0394885	0.784297	0.0944122	0.501162	0.979399
PRE5	P40302	PRE5	0.968677	1.00408	0.125165	0.968702	0.500321	0.985611	1.00142	0.0840511	0.985614	0.500087	0.44329	0.906112	0.0686942	0.80842	0.839097	0.223049	0.938001	0.0625917	0.46175	0.724029
TRX2	P22803	TRX2		0.83976	0.314354		0.572698			0.341106				0.772933	0.206336		0.759996		0.869247	0.156608		0.672118
DIS3	Q08162	DIS3	0.517695	0.865242	0.299622	0.574128	0.557558	0.383285	1.1482	0.118862	0.728115	0.805241	0.202521	0.925867	0.0297157	0.924272	0.988918	0.0236196	1.24422	0.0882823	0.523715	0.995428
TSL1	P38427	TSL1	0.0944824	1.47217	0.223384	0.67104	0.967261		0.978845	0.0955282		0.514602	0.0418181	1.30163	0.11586	0.622619	0.992133	0.159619	1.15619	0.129193	0.45839	0.793914
VMA5	P31412	VMA5	0.852912	0.971966	0.186849	0.855335	0.506756	0.10362	0.75616	0.161479	0.465587	0.874866	0.713878	0.96566	0.121429	0.72954	0.523594	0.776462	1.02439	0.129911	0.782078	0.510536
PRO2	P54885	PRO2	0.628285	0.965755	0.0733604	0.678874	0.56172	0.918434	0.991867	0.0519761	0.919911	0.507344	0.0804686	0.902716	0.0250646	0.975176	0.999956	0.690317	1.01212	0.0157556	0.794817	0.650454
HXT3	P32466	HXT3	0.00245094	2.0307	0.0891183	0.997296	1	0.22633	1.10518	0.106178	0.46597	0.724041	0.00544222	1.82467	0.118141	0.938801	1	0.00664925	0.455386	0.0940729	0.861572	1
IDP3	P53982	IDP3
MET22	P32179	MET22	0.068774	1.55104	0.291512	0.504798	0.943278	0.275483	0.756331	0.240647	0.533738	0.731324	0.0724429	1.51784	0.258761	0.559809	0.956486	0.0807873	1.56441	0.296655	0.552	0.94488
APA1	P16550	APA1	0.179839	0.879827	0.106153	0.459294	0.770072	0.460285	0.924019	0.113223	0.584282	0.619239	0.452396	0.923552	0.121864	0.563153	0.605914	0.0932557	0.845525	0.097854	0.465128	0.890052
SRO9	P25567	SRO9	0.371364	1.3471	0.525871	0.497438	0.615838	0.218117	1.29984	0.298507	0.46101	0.728646	0.178364	1.34775	0.306088	0.458693	0.771349	0.447576	1.1818	0.335848	0.532646	0.581196
PEP4	P07267	PEP4	0.566642	1.1459	0.197439	0.694851	0.640685	0.455367	1.16842	0.247728	0.582735	0.621964	0.605485	1.08352	0.165247	0.666791	0.571562	0.00306358	1.71677	0.12785	0.653885	1
YER156C	P40093	YER156C	0.749668	1.01594	0.0669149	0.759623	0.516865	0.882354	1.01544	0.0926979	0.884753	0.508315	0.859024	0.986273	0.114374	0.860516	0.504333	0.318517	1.10382	0.135302	0.482869	0.649871
CLU1	Q03690	CLU1	0.466823	1.17726	0.313338	0.557673	0.58798	0.0773179	1.35182	0.10321	0.933004	0.999615	0.0955841	1.18859	0.100393	0.587926	0.941715	0.000415104	1.5422	0.0564426	0.678257	1
SAC1	P32368	SAC1	0.301469	1.13423	0.168794	0.475497	0.659012	0.909727	1.01201	0.0868058	0.911005	0.505746	0.239734	0.919928	0.0740488	0.520236	0.75383	0.182972	0.906991	0.0806515	0.47275	0.776729
RQC2	Q12532	RQC2		1.15824					1.27265					1.05978					1.45851
SRV2	P17555	SRV2	0.817793	1.03434	0.206501	0.821443	0.508288	0.889471	1.01712	0.150249	0.890533	0.503909	0.591873	1.05286	0.139305	0.628582	0.541676	0.109554	1.26383	0.16536	0.514172	0.893587
PMC1	P38929	PMC1		1.02527	0.29885		0.502155			0.309239				1.0321	0.298697		0.503477		1.0835	0.322082		0.519906
STE24	P47154	STE24		0.95531	0.0693818		0.610976			0.0157202				0.952818	0.0132345		0.999805		1.14806	0.0483261		0.998445
RPP2B	P02400	RPP2B	0.00803683	0.860967	0.0354203	0.557834	0.999964	0.607451	0.928745	0.0928069	0.734323	0.650021	0.861916	0.98414	0.132168	0.863378	0.504332	0.00205391	0.719181	0.0488822	0.572057	1
GRX1	P25373	GRX1		0.943405	0.199486		0.523742			0.124692				0.815945	0.147829		0.804727		0.977574	0.104315		0.513773
RPS29B	P41058	RPS29B	0.804984	1.05242	0.309364	0.809022	0.5086	0.355821	0.786444	0.309384	0.492621	0.625216	0.598825	0.925503	0.200045	0.63381	0.540208	0.496496	0.857831	0.297389	0.561263	0.56453
PRS3	P38689	PRS3	0.755449	1.02442	0.114556	0.76328	0.51354	0.711699	0.95951	0.12431	0.732423	0.531057	0.184783	1.15887	0.142321	0.460268	0.765052	0.0676802	1.31389	0.170628	0.481744	0.936306
MMF1	P40185	MMF1	0.285805	0.937426	0.0390199	0.773965	0.895271	0.449392	0.913306	0.0139462	1	1	0.259893	0.942662	0.0414222	0.668408	0.843745	0.0343141	0.899719	0.0274364	0.847267	0.99987
RPL38	P49167	RPL38	0.042273	1.115	0.0270285	0.953609	0.999993	0.0964314	1.1638	0.0244049	0.999999	1	0.0103342	1.14002	0.0341197	0.666931	0.999986	0.0425386	0.891567	0.0457729	0.5493	0.983825
ARF2	P19146	ARF2	0.620051	1.255	0.448669	0.693773	0.588728	0.474286	1.20284	0.27202	0.62112	0.642861	0.595662	0.911899	0.150586	0.677046	0.593496	0.164057	1.69239	0.260909	0.922033	0.993324
RPL22A	P05749	RPL22A	0.0592322	1.13468	0.0123822	1	1	0.160921	0.809028	0.0191525	1	1	0.0577339	1.16635	0.0376277	0.982697	0.999997	0.0262965	0.911037	0.0302359	0.605679	0.997551
FPR3	P38911	FPR3	0.363806	1.34704	0.511749	0.496268	0.621435		1.49825	0.506127		0.722002	0.291058	1.38451	0.469964	0.473077	0.666567	0.15924	1.65019	0.516441	0.478268	0.808831
ATP20	Q12233	ATP20	0.0884546	2.25482	0.703329	0.530977	0.927956	0.138611	2.27294	0.92488	0.488856	0.841651	0.105952	3.01965	1.30783	0.484953	0.882608	0.00755639	6.63114	0.953528	0.89617	1
RPL23B	P0CX42	RPL23B	0.0308597	1.26967	0.0887524	0.675766	0.998288	0.0397126	1.21999	0.0617263	0.857701	0.999804	0.00229361	1.1647	0.00731875	1	1	0.0633129	0.895409	0.0548923	0.488872	0.94524
RPL23A	P0CX41	RPL23A	0.0308597	1.26967	0.0887524	0.675766	0.998288	0.0397126	1.21999	0.0617263	0.857701	0.999804	0.00229361	1.1647	0.00731875	1	1	0.0633129	0.895409	0.0548923	0.488872	0.94524
ANB1	P19211	ANB1			0.16651					0.134994					0.132555					0.133573
UBC1	P21734	UBC1	0.234556	0.895515	0.108169	0.466337	0.715852	0.442592	1.09467	0.113111	0.62561	0.672805	0.388758	0.956003	0.0651561	0.519491	0.620534	0.351259	1.03451	0.0489839	0.493128	0.629692
POB3	Q04636	POB3	0.308031	1.05277	0.043081	0.654656	0.798693	0.331569	1.10194	0.0591486	0.843856	0.917925	0.414743	1.02358	0.0370406	0.531175	0.608683	0.0672168	1.13166	0.0403614	0.893737	0.999289
HXT4	P32467	HXT4	0.0580536	1.23214	0.101727	0.601697	0.97924	0.701489	0.987172	0.0460006	0.717297	0.522956	0.00176526	1.18844	0.0240898	0.830949	1	0.000122233	0.300502	0.0348012	0.973009	1
PIM1	P36775	PIM1	0.0606538	1.27011	0.13195	0.529556	0.961173	0.312998	1.2094	0.20344	0.580621	0.736848	0.00945362	1.27493	0.0764078	0.518757	0.999832	0.00382871	1.89341	0.162027	0.695481	1
CBF5	P33322	CBF5	0.288238	1.26492	0.317873	0.475913	0.671626	0.324814	1.15409	0.196899	0.495099	0.654853	0.195222	1.22005	0.203717	0.460687	0.753451	0.231332	1.2481	0.257309	0.461612	0.715276
SSD1	P24276	SSD1	0.153186	1.68344	0.548105	0.46284	0.805276	0.254452	0.642758	0.393031	0.467452	0.696811	0.100377	1.47359	0.310088	0.464111	0.878803	0.0267547	1.85579	0.254445	0.727701	0.999533
RPL24B	P24000	RPL24B			0.0478891					0.0384619					0.0540828					0.0602814
NUG1	P40010	NUG1	0.466431	1.12197	0.102246	0.768067	0.789014	0.257866	1.1336	0.100857	0.642425	0.827603	0.729717	1.05552	0.182628	0.746857	0.527165	0.18709	1.31535	0.282808	0.463198	0.764667
SUP35	P05453	SUP35	0.935777	1.01118	0.0605827	0.937393	0.510194	0.00473519	0.591883	0.0171749	1	1	0.767062	1.02357	0.0447298	0.809246	0.577278	0.715738	0.982532	0.0665415	0.729209	0.520398
RNR1	P21524	RNR1	0.650325	0.929298	0.178375	0.685783	0.545301	0.439614	1.12247	0.204128	0.542791	0.597823	0.918728	0.984168	0.181524	0.919188	0.502293	0.75742	1.03884	0.183418	0.765093	0.513366
AMS1	P22855	AMS1	0.629019	0.832202	0.137087	0.864501	0.798459			0.115885			0.14613	0.638105	0.117608	0.959837	0.998522	0.282293	1.04703	0.0479795	0.528061	0.720613
RPL42B	P0CX28	RPL42B	0.000210112	1.39518	0.0388243	0.556962	1	0.00594594	1.35366	0.0861367	0.521369	0.999986	0.0194061	1.27559	0.0963888	0.500866	0.996694	0.00736044	0.676898	0.0837477	0.518323	0.99995
RPL42A	P0CX27	RPL42A	0.000210112	1.39518	0.0388243	0.556962	1	0.00594594	1.35366	0.0861367	0.521369	0.999986	0.0194061	1.27559	0.0963888	0.500866	0.996694	0.00736044	0.676898	0.0837477	0.518323	0.99995
TRP2	P00899	TRP2	0.0681401	1.43069	0.226925	0.505233	0.94428	0.0560326	1.40925	0.200745	0.505738	0.960343	0.0768828	1.39052	0.218196	0.496125	0.92884	0.145939	1.2834	0.219982	0.466733	0.817316
HCH1	P53834	HCH1	0.559029	0.932668	0.167392	0.602283	0.54659	0.242461	0.871103	0.136939	0.466088	0.707619	0.219039	0.894015	0.105996	0.460358	0.727134	0.469482	0.925975	0.140365	0.549191	0.5774
CYB2	P00175	CYB2	0.13936	1.70739	0.54177	0.461532	0.822277	0.933491	0.953203	0.199694	0.936166	0.516323	0.00897603	3.0003	0.494168	0.616739	0.999981	0.00511548	4.9785	0.603867	0.901319	1
SEC61	P32915	SEC61	0.037939	1.10693	0.0277743	0.896541	0.999948	0.889999	1.02068	0.128209	0.892105	0.507798	0.611176	1.05764	0.15429	0.645572	0.54045	0.504458	0.927965	0.151834	0.567773	0.563619
PRE10	P21242	PRE10	0.526988	0.944054	0.12384	0.583255	0.558041	0.63107	0.936894	0.121773	0.692038	0.574949	0.706115	0.968423	0.124838	0.719009	0.518965	0.279628	1.09466	0.112147	0.470571	0.675155
SRP101	P32916	SRP101		1.22811					1.29416					1.25227					1.52019
CCT6	P39079	CCT6	0.388778	1.17283	0.224011	0.553683	0.651241	0.259891	1.19387	0.211073	0.477636	0.700006	0.589716	1.05959	0.152909	0.62848	0.543854	0.457366	1.09056	0.170447	0.538966	0.578458
TPD3	P31383	TPD3	0.89291	1.0716	0.712158	0.893712	0.503045	0.693974	1.16145	0.603056	0.708887	0.521196	0.984159	0.991204	0.594618	0.984161	0.500066	0.474206	1.28963	0.573678	0.547438	0.571417
MTC1	P47018	MTC1	0.433872	0.846497	0.271685	0.526719	0.587783	0.525199	1.11978	0.263077	0.582428	0.558903	0.680736	0.950513	0.17288	0.698344	0.52416	0.740661	1.0418	0.190448	0.749408	0.514348
RVB2	Q12464	RVB2	0.0292718	1.29323	0.114416	0.515528	0.991044	0.0682322	1.28031	0.134068	0.576682	0.96526	0.0388072	1.35134	0.106034	0.801769	0.999424	0.127421	1.2604	0.179356	0.49695	0.860988
ATP3	P38077	ATP3	0.0043361	2.71026	0.290212	0.787615	1	0.098247	2.60299	1.03933	0.464457	0.882177	0.0429294	2.91119	0.780232	0.578933	0.987274	0.00781489	6.56339	0.893772	0.928975	1
MNN11	P46985	MNN11		0.913172					0.900979					1.06751					0.95022
TMA108	P40462	TMA108	0.723291	1.1262	0.454955	0.737939	0.522721		1.37688	0.11616		0.999236	0.433961	1.12315	0.0585152	0.954575	0.96647	0.225738	1.14841	0.0965029	0.689023	0.881196
HEM15	P16622	HEM15	0.514836	0.912117	0.189683	0.574701	0.560858	0.561192	1.0886	0.21501	0.606325	0.548776	0.265834	0.865082	0.150942	0.474643	0.691763	0.441469	0.921389	0.142944	0.529408	0.583572
	Q12501
CBR1	P38626	CBR1	0.0587199	0.839368	0.0411193	0.954668	0.999961	0.260072	0.82771	0.0574667	0.986416	0.998007	0.0150044	0.821788	0.0453324	0.722083	0.999965	0.172476	0.917284	0.0642384	0.512106	0.817138
DLD2	P46681	DLD2	0.569088	1.16883	0.423265	0.611012	0.545851	0.374422	1.30983	0.42069	0.527305	0.639892	0.220589	1.40071	0.399127	0.46403	0.72848	0.0219865	2.13576	0.328641	0.702534	0.999685
FAA4	P47912	FAA4		0.715004	0.0869101		0.999337			0.03947				0.678143	0.0345503		1		0.663639	0.0810675		0.999989
	Q12472
	Q12491
SOL3	P38858	SOL3	0.107962	1.2531	0.167142	0.478001	0.875845	0.0370002	1.30147	0.123161	0.539106	0.987205	0.137269	1.13216	0.0987227	0.4709	0.831468	0.0215133	0.842791	0.0569528	0.49764	0.995332
	Q03494
	P0C2J3
	P0CX63
	P25384
	P0CX64
NPL3	Q01560	NPL3	0.280745	0.893696	0.126391	0.47065	0.674166	0.875133	0.974443	0.206666	0.876541	0.504599	0.982487	1.00222	0.153751	0.98249	0.500063	0.933127	0.990838	0.160177	0.933291	0.500987
	Q12337
SSH1	P38353	SSH1	0.297339	1.15958	0.017676	1	1	0.0333032	1.45572	0.0880253	0.984903	1	0.0538632	1.14856	0.072246	0.501817	0.962067	0.520732	1.10925	0.190622	0.608666	0.590082
SSO2	P39926	SSO2		0.684319	0.224674		0.849181	0.425832	0.864109	0.204082	0.551213	0.617629		0.892026	0.201656		0.579586		0.908725	0.120667		0.646331
PAA1	Q12447	PAA1	0.803387	0.97882	0.0644106	0.818279	0.531635	0.327364	1.18134	0.156191	0.6478	0.779169	0.507439	0.935167	0.137388	0.569919	0.562986	0.436212	1.0966	0.173095	0.526856	0.585838
YPT7	P32939	YPT7	0.957837	1.00746	0.184542	0.957888	0.500493	0.80013	0.953214	0.255497	0.804948	0.51003	0.483438	1.06876	0.0404514	0.908346	0.913772	0.023359	1.26869	0.0464436	0.987642	1
TCP1	P12612	TCP1	0.16772	1.14536	0.119319	0.475647	0.796729	0.256709	1.19736	0.215728	0.472467	0.698791	0.750978	1.0349	0.156418	0.759686	0.514815	0.783992	1.0271	0.142527	0.789571	0.510805
ERO1	Q03103	ERO1	0.525469	0.888926	0.0985403	0.784407	0.768524	0.96684	1.00671	0.231992	0.96686	0.500253	0.413985	0.867076	0.225049	0.515747	0.595111	0.0851361	0.647208	0.204557	0.497951	0.918141
GLC7	P32598	GLC7	0.989879	0.997458	0.201106	0.98988	0.500048		0.915609	0.108008		0.654447	0.691677	0.946031	0.177257	0.710949	0.527245	0.189194	1.21773	0.196572	0.463236	0.762288
GCV1	P48015	GCV1	0.645847	1.07867	0.243235	0.670122	0.530638	0.825097	1.03445	0.193642	0.829109	0.509475	0.170052	1.20319	0.174258	0.457948	0.780733	0.0454061	1.48871	0.19521	0.611749	0.989213
YKL033W-A	Q86ZR7	YKL033W-A	0.96103	1.00644	0.195302	0.961062	0.500329	0.467082	0.916459	0.127411	0.585427	0.614501	0.789464	1.03171	0.164142	0.795085	0.511151	0.226974	1.12185	0.122196	0.469472	0.726224
HSP10	P38910	HSP10	0.0128825	1.28716	0.0863197	0.527812	0.999455	0.370423	1.14723	0.0797369	0.893858	0.937292	0.0351248	1.22943	0.0985969	0.485281	0.981734	0.00121152	1.41539	0.0633592	0.566357	1
PRD1	P25375	PRD1	0.975145	1.00717	0.342076	0.975154	0.500133	0.761465	1.05868	0.24214	0.771314	0.517433	0.945241	1.0133	0.295204	0.945324	0.500613	0.440064	1.13651	0.243208	0.531437	0.586734
SEC7	P11075	SEC7	0.729524	1.03907	0.0897913	0.76349	0.554072	0.499011	0.928567	0.0705594	0.730571	0.731267	0.980135	0.997473	0.121494	0.980142	0.500131	0.91675	0.991905	0.106344	0.917109	0.501748
ERG3	P32353	ERG3			0.0766441					0.0410005					0.0344084					0.0339505
YKR018C	P36114	YKR018C	0.220685	0.895648	0.104908	0.46039	0.725414	0.871544	1.02382	0.063552	0.884236	0.540694	0.0877507	0.865536	0.0308404	0.993476	0.999996	0.00700753	1.20827	0.0455995	0.668453	0.999999
HHT1	P61830	HHT1	0.706344	1.0313	0.109928	0.722578	0.523913	0.718433	0.964596	0.114514	0.736791	0.528069	0.217917	1.18751	0.0157706	1	1	0.108106	1.14191	0.0827478	0.557867	0.916449
NOP7	P53261	NOP7	0.636026	1.04259	0.116806	0.667244	0.538603	0.691527	1.05133	0.178941	0.708701	0.524256	0.105536	1.20608	0.0635039	0.947476	0.999238	0.104565	1.16783	0.0942952	0.57421	0.927281
GCV2	P49095	GCV2	0.145841	1.20425	0.16017	0.461224	0.813547	0.189338	1.18525	0.159723	0.485004	0.778796	0.0914689	1.23609	0.148004	0.466564	0.893528	0.0775975	1.34988	0.179625	0.558249	0.950466
STO1	P34160	STO1	0.428202	1.16516	0.289086	0.523269	0.589567	0.414461	1.15123	0.166898	0.626731	0.695867	0.527881	1.11145	0.219145	0.597948	0.57239	0.242898	1.20989	0.221829	0.468603	0.709264
CPR6	P53691	CPR6	0.615609	0.948086	0.0468583	0.830332	0.762379	0.92802	1.01027	0.0742058	0.929043	0.505752	0.957526	0.992647	0.133711	0.957623	0.500913	0.0346384	1.41977	0.161888	0.569465	0.991865
OSH6	Q02201	OSH6			0.320848					0.48003					0.429427					0.415293
TUM1	Q08686	TUM1	0.747872	1.06474	0.300894	0.756071	0.513793	0.99975	0.999954	0.148663	0.99975	0.5	0.891182	1.01342	0.134353	0.891986	0.503004	0.0486489	1.33842	0.136074	0.624505	0.988651
FKS1	P38631	FKS1	0.11206	1.30381	0.201427	0.485439	0.874468	0.0601605	1.30093	0.149767	0.513674	0.957344	0.0114949	1.25796	0.0650896	0.661627	0.99997	0.0544296	1.24213	0.121544	0.481467	0.955501
KGD2	P19262	KGD2	0.955231	1.05541	1.51028	0.955276	0.500407	0.599671	1.55514	1.53953	0.632514	0.537795	0.770824	1.23033	1.18774	0.77695	0.511235	0.280458	2.08074	1.28358	0.47068	0.674463
LAT1	P12695	LAT1	0.627404	0.957659	0.126191	0.654511	0.532893	0.668374	0.941049	0.119808	0.719239	0.568091	0.905296	0.996338	0.0409031	0.90586	0.502416	0.00500022	1.3125	0.0664101	0.608647	0.999999
HTS1	P07263	HTS1	0.904578	0.995241	0.0606868	0.905014	0.501855	0.36067	1.08639	0.0124495	1	1	0.0210697	1.05687	0.0204631	0.497928	0.995622	0.290017	1.03474	0.0374839	0.514849	0.702798
MGE1	P38523	MGE1	0.201911	0.87447	0.117763	0.464282	0.748838	0.654762	0.952888	0.112821	0.693491	0.550025	0.235718	0.894424	0.0968335	0.518967	0.756718	0.0838011	0.843576	0.0761361	0.618243	0.961898
RPL34A	P87262	RPL34A	0.730376	1.03	0.122462	0.741606	0.517805	0.0847084	1.21709	0.131727	0.467147	0.904115	0.945474	0.994677	0.0932504	0.945606	0.500983	0.0341119	0.64903	0.148963	0.487477	0.983208
RPL34B	P40525	RPL34B	0.730376	1.03	0.122462	0.741606	0.517805	0.0847084	1.21709	0.131727	0.467147	0.904115	0.945474	0.994677	0.0932504	0.945606	0.500983	0.0341119	0.64903	0.148963	0.487477	0.983208
RFA1	P22336	RFA1	0.515626	1.07202	0.0793439	0.70811	0.696386	0.705439	1.05918	0.138207	0.740967	0.552458	0.856255	1.01885	0.122426	0.858748	0.507109	0.114112	1.27308	0.189271	0.464074	0.858746
RBL2	P48606	RBL2
SEC63	P14906	SEC63	0.886154	0.969801	0.305334	0.886979	0.502947	0.740258	1.05722	0.189839	0.756528	0.526713	0.665346	0.945196	0.0987079	0.729181	0.585038	0.196016	1.12858	0.117923	0.465998	0.75674
UTP4	Q06679	UTP4		0.990002					1.11527					0.895279					0.77832
BLM10	P43583	BLM10		1.33966										1.25036					1.06889
RPS28B	P0C0X0	RPS28B	0.0727879	0.778723	0.118364	0.511879	0.940489	0.184471	0.867954	0.118316	0.459708	0.764979	0.0495819	0.854035	0.0562563	0.664356	0.991909	0.000942372	0.531073	0.0680721	0.550279	1
RPS28A	Q3E7X9	RPS28A	0.0727879	0.778723	0.118364	0.511879	0.940489	0.184471	0.867954	0.118316	0.459708	0.764979	0.0495819	0.854035	0.0562563	0.664356	0.991909	0.000942372	0.531073	0.0680721	0.550279	1
GLR1	P41921	GLR1	0.575315	1.66068	1.16071	0.655585	0.588971	0.361289	1.9877	0.917422	0.645556	0.752297	0.520599	1.55323	0.82553	0.636652	0.618956	0.340105	2.05385	0.882381	0.67258	0.789456
ARO3	P14843	ARO3	0.72145	1.10522	0.375198	0.736501	0.52321	0.562208	1.13947	0.333662	0.60851	0.550122	0.250485	1.26067	0.270258	0.485155	0.715375	0.0128752	1.89177	0.247038	0.60333	0.999841
MCK1	P21965	MCK1	0.680127	1.06603	0.13889	0.726449	0.563865	0.211072	1.18114	0.123366	0.643296	0.865004	0.401967	1.09384	0.153717	0.510577	0.600911	0.12008	1.29502	0.195487	0.504183	0.874662
HSP78	P33416	HSP78	0.516513	1.12283	0.254379	0.581054	0.565746	0.398364	1.18335	0.248795	0.550196	0.640048	0.254168	1.12357	0.135102	0.469407	0.698726	0.0470475	1.3254	0.138936	0.566738	0.98251
ARO2	P28777	ARO2	0.272735	1.25503	0.297377	0.468168	0.679669	0.00568005	1.66064	0.153681	0.553549	0.999995	0.0236903	1.24626	0.0588166	0.8699	0.999991	0.0116435	1.43766	0.0639739	0.986306	1
CRM1	P30822	CRM1	0.765839	0.928059	0.331754	0.773626	0.51401	0.841687	1.04181	0.274761	0.844362	0.506947	0.284046	0.770278	0.272206	0.475405	0.675114	0.823957	0.959712	0.274154	0.82672	0.506483
TOM70	P07213	TOM70	0.0151291	1.31386	0.101673	0.502876	0.998577	0.17624	1.27407	0.111796	0.897896	0.987353	0.000950281	1.22502	0.0318732	0.57798	1	0.000633565	1.5243	0.0453523	0.919065	1
SEC26	P41810	SEC26	0.00840174	1.52513	0.126576	0.623	0.999989	0.033772	1.48185	0.090517	0.989028	1	0.0337468	1.36077	0.131461	0.610852	0.995069	0.0133368	1.53729	0.0555796	0.999971	1
QNS1	P38795	QNS1		0.969612					1.036					0.921706					1.22127
SPT5	P27692	SPT5	0.444486	0.872242	0.225945	0.536827	0.587905	0.872839	1.01684	0.114754	0.874852	0.506466	0.179467	0.847845	0.133933	0.460358	0.77133	0.534366	1.0458	0.106286	0.585354	0.553084
ARX1	Q03862	ARX1	0.277937	1.08194	0.0783995	0.54993	0.742071	0.271049	1.08209	0.0355501	0.931722	0.980772	0.652932	1.04485	0.144902	0.674869	0.528127	0.457139	0.948336	0.0909049	0.549485	0.588724
UTP10	P42945	UTP10	0.485989	1.14339	0.277069	0.561829	0.574763	0.463772	1.16511	0.306132	0.547241	0.580654	0.417517	1.08636	0.138595	0.529418	0.60465	0.430279	1.11768	0.207867	0.523672	0.588107
RPO21	P04050	RPO21	0.355825	0.849236	0.135866	0.653603	0.762939	0.911485	1.02071	0.192157	0.912248	0.503497	0.687312	0.947591	0.134196	0.718751	0.54404	0.318404	0.894531	0.0876221	0.656244	0.792309
ENT3	P47160	ENT3	0.684127	0.934036	0.233359	0.701156	0.523573			0.0973129			0.905061	0.989805	0.130693	0.905491	0.501835	0.147428	0.901187	0.0782421	0.459115	0.809979
RPA135	P22138	RPA135	0.585523	1.06911	0.1443	0.64307	0.564756	0.416101	1.11219	0.181741	0.526219	0.60293	0.612876	1.08013	0.206313	0.649799	0.543579	0.369286	1.1221	0.18404	0.496566	0.616883
YCK2	P23292	YCK2	0.627793	1.19302	0.413124	0.678519	0.561825	0.326699	1.18474	0.161046	0.641639	0.774816	0.900518	1.03147	0.282268	0.901435	0.503742	0.363904	1.17649	0.171566	0.629155	0.73665
MKT1	P40850	MKT1	0.272632	1.0848	0.0904617	0.499859	0.70633	0.281247	1.09436	0.0466114	0.885941	0.958899	0.298865	0.957071	0.0332744	0.671543	0.817858	0.0021095	1.30287	0.0386857	0.866042	1
EIS1	Q05050	EIS1	0.169884	1.2537	0.109634	0.863321	0.981048			0.132813			0.32193	1.15299	0.112823	0.718023	0.836205	0.105671	1.47728	0.174076	0.87226	0.995027
TIF4632	P39936	TIF4632		1.08752	0.272291		0.53027		1.01892	0.0840556		0.515081		0.80973	0.0516887		0.999885		1.00461	0.185431		0.500187
SRP1	Q02821	SRP1	0.564662	1.04187	0.104101	0.607553	0.546592	0.423333	1.10138	0.0826783	0.750229	0.799122	0.821936	0.988909	0.0655026	0.825635	0.508588	0.742094	0.985847	0.0579101	0.752842	0.517729
EFM1	P38732	EFM1		1.11518	0.255832		0.557666		0.967595	0.101369		0.52995		0.856447	0.153777		0.705028		1.51667	0.224094		0.980583
RPN12	P32496	RPN12	0.959481	1.00801	0.210389	0.959525	0.500437	0.913625	0.982737	0.205626	0.914078	0.502125	0.666106	1.06631	0.215404	0.687146	0.527835	0.707856	1.04715	0.184955	0.720884	0.519261
HXK1	P04806	HXK1		0.960618					1.27764					1.06985					0.69645
ERG4	P25340	ERG4	0.119212	1.34097	0.224493	0.506144	0.876891	0.0247056	1.30374	0.115542	0.492616	0.992755	0.143137	1.18519	0.12446	0.543254	0.869708	0.138227	1.22171	0.168812	0.462471	0.824433
HES1	P35843	HES1			0.109047					0.0518557					0.0267219					0.0405369
OSH7	P38755	OSH7
SOD1	P00445	SOD1	0.0350224	2.63003	0.685551	0.50144	0.984235	0.0318778	2.94482	0.798846	0.49595	0.986686	0.0363796	3.36656	0.886305	0.607265	0.993675	0.0186498	3.54786	0.851319	0.530105	0.997968
PAN5	P38787	PAN5		1.24152	0.20822		0.77883		1.29977	0.246822		0.795591		1.20322	0.153669		0.826984		1.05253	0.172209		0.527342
CLC1	P17891	CLC1	0.332716	0.813773	0.255077	0.483697	0.63784	0.668887	0.906662	0.290535	0.69158	0.530239	0.315399	0.797594	0.264265	0.479104	0.649416	0.656804	0.936591	0.212211	0.677112	0.526267
BCP1	Q06338	BCP1		0.721944					0.988221					0.834537					0.829568
APT1	P49435	APT1	0.494233	1.09969	0.197177	0.566268	0.571602	0.12279	1.20316	0.142503	0.476483	0.85444	0.335793	1.10569	0.139936	0.496084	0.645963	0.421988	1.08984	0.152029	0.523427	0.595189
UBP3	Q01477	UBP3	0.0773425	1.11049	0.0574619	0.548028	0.947444	0.0690949	1.21849	0.0378229	0.999726	1	0.367134	1.0709	0.0728052	0.610604	0.718474	0.265626	1.05847	0.0360285	0.762247	0.899153
ECM33	P38248	ECM33	0.0883554	0.834307	0.101781	0.470293	0.90018	0.585425	0.954	0.0726174	0.680822	0.607757	0.154804	1.09951	0.0546086	0.695181	0.933783	0.989077	0.999144	0.0817376	0.989078	0.500033
DBP2	P24783	DBP2	0.0957328	0.861754	0.0294865	0.99798	0.999999	0.0132632	0.732753	0.0616062	0.778745	0.999996	0.221748	0.920442	0.0790005	0.466796	0.729505	0.00944998	0.782049	0.0340168	0.95965	1
BAT2	P47176	BAT2		0.86321										0.925015					1.56512
THR1	P17423	THR1	0.354754	1.21959	0.318527	0.491259	0.624946	0.346088	0.810143	0.264373	0.492863	0.634025	0.369877	1.16738	0.252646	0.496831	0.6166	0.243428	1.26241	0.279344	0.4665	0.706989
WWM1	P43582	WWM1	0.0654542	1.13556	0.0713696	0.495265	0.944461	0.486096	0.932299	0.10284	0.603133	0.615307	0.883766	0.987333	0.125854	0.884637	0.503052	0.00992792	0.555179	0.0876283	0.842417	1
EUG1	P32474	EUG1			0.223435					0.241416					0.224094					0.281277
UTP22	P53254	UTP22	0.0342697	1.23427	0.0997592	0.486093	0.982827	0.201198	1.13764	0.113224	0.525453	0.79593	0.277131	1.10576	0.106156	0.528903	0.725942	0.160436	1.17761	0.147229	0.458687	0.793114
KAP95	Q06142	KAP95	0.737709	1.05564	0.243796	0.747249	0.515494	0.387004	1.15206	0.208229	0.537092	0.637888	0.589589	1.05442	0.117285	0.643469	0.561037	0.0144394	1.30163	0.0899709	0.564884	0.999511
LSB3	P43603	LSB3	0.0420992	0.904615	0.0136645	0.999926	1	0.735728	1.02621	0.0568256	0.772804	0.560336	0.521374	0.967726	0.0710118	0.578673	0.5587	0.0436561	1.16752	0.0722582	0.538871	0.981278
PUP2	P32379	PUP2	0.0255365	0.848345	0.0291657	0.972747	1			0.0255772			0.825472	1.01072	0.0275763	0.843764	0.543635	0.607189	1.0385	0.0770499	0.667035	0.570073
GAR1	P28007	GAR1	0.882254	1.02883	0.294336	0.88309	0.502891	0.601169	0.884941	0.310712	0.635632	0.539775	0.581315	1.12919	0.340452	0.618696	0.541683	0.98062	0.994115	0.371194	0.980624	0.500076
EXG1	P23776	EXG1	0.385935	0.817274	0.237513	0.55021	0.650527	0.883978	0.971825	0.288594	0.884796	0.502872	0.949248	0.987083	0.255965	0.949344	0.500769	0.459807	0.865779	0.243957	0.546655	0.583639
SDS24	P38314	SDS24
PRE6	P40303	PRE6	0.179481	0.9072	0.0818523	0.459434	0.770602	0.679664	0.950863	0.143073	0.70477	0.534408	0.653343	0.96585	0.110187	0.675318	0.528203	0.251274	1.12097	0.129557	0.473634	0.705097
YKT6	P36015	YKT6	0.684131	0.968942	0.0590146	0.73934	0.577104	0.558821	0.944897	0.0335269	0.921726	0.90325	0.510353	0.951589	0.0184935	0.992926	0.99249	0.910741	1.00844	0.0279801	0.916597	0.526765
EGD1	Q02642	EGD1	0.00208313	0.567191	0.068891	0.667142	1	0.00739822	0.692816	0.0773466	0.547137	0.999972	0.00525173	0.667792	0.0782725	0.520549	0.999993	0.00184201	0.502371	0.0775372	0.656377	1
GCY1	P14065	GCY1		1.27592										1.26541					1.5505
CCT3	P39077	CCT3	0.0083225	1.17032	0.0428341	0.579509	0.999972	0.367616	1.08709	0.0183416	0.999997	1	0.516304	0.975824	0.0339616	0.645773	0.632027	0.0493157	0.860394	0.02527	0.997838	1
MYO2	P19524	MYO2		1.56976	0.101722		1	0.0904434	1.29988	0.0796095	0.975548	0.999923		1.52796	0.107365		1		1.70751	0.0896999		1
NCL1	P38205	NCL1	0.529594	1.13599	0.304001	0.58465	0.556976	0.964895	1.00832	0.255282	0.964923	0.500321	0.164682	1.09728	0.0749519	0.503573	0.820082	0.500155	1.03341	0.0597458	0.586289	0.586149
AIP1	P46680	AIP1	0.174978	1.32369	0.272532	0.474665	0.787433	0.515962	1.1236	0.196747	0.620186	0.606183	0.140547	1.21965	0.169168	0.460824	0.82021	0.0540614	1.29883	0.148276	0.488067	0.957973
ARC35	P53731	ARC35	0.030496	1.19916	0.0812864	0.48965	0.987298	0.115257	1.23679	0.104268	0.771643	0.978588	0.980032	0.998004	0.115728	0.980037	0.50009	0.542734	1.06358	0.150115	0.591544	0.551382
PWP1	P21304	PWP1		1.4363					0.967468					1.39351					1.83867
IMP4	P53941	IMP4		1.12581										0.76761					0.775433
TCB1	Q12466	TCB1	0.855257	1.04826	0.391786	0.85687	0.504564	0.12325	1.38819	0.265796	0.491535	0.863106	0.649701	1.10486	0.342449	0.671349	0.527549	0.221077	1.33262	0.330803	0.465286	0.728986
YMR099C	Q03161	YMR099C	0.674124	1.03081	0.107455	0.692092	0.524239	0.384426	1.10369	0.0513291	0.930458	0.958471	0.446266	0.942183	0.0546291	0.708081	0.746365	0.0151863	1.27637	0.0873953	0.52518	0.998939
MRP8	P35719	MRP8	0.323979	1.14464	0.154506	0.554152	0.705904	0.223983	1.19231	0.167736	0.527476	0.77463	0.339282	0.894674	0.136123	0.506476	0.651969	0.343503	1.06634	0.0744397	0.555767	0.690873
MSC6	Q08818	MSC6
BI4	P03879	BI4
TOM20	P35180	TOM20		1.04199	0.505544		0.50208			1.09576				1.13146	0.820902		0.507689		2.43462	1.09136		0.824764
YIP3	P53633	YIP3	0.935697	0.991818	0.154679	0.935832	0.500845	0.765452	0.972793	0.129502	0.77278	0.513161	0.950962	0.994805	0.127545	0.951023	0.500501	0.227558	0.883562	0.118461	0.464425	0.721501
PUP1	P25043	PUP1	0.588001	1.08697	0.221457	0.627461	0.544512			0.131246			0.22805	1.06036	0.0608074	0.469001	0.724727	0.251241	1.13461	0.147804	0.464384	0.697417
RPS15	Q01855	RPS15	0.993686	1.00051	0.0815816	0.993686	0.500012	0.049116	0.718601	0.10294	0.704752	0.994887	0.909735	1.01261	0.151794	0.910198	0.502082	0.124165	0.845147	0.109919	0.47265	0.850142
ARP3	P47117	ARP3	0.929548	1.01453	0.210541	0.929798	0.501437	0.808451	1.03955	0.195541	0.814083	0.51221	0.705452	0.967178	0.108913	0.723621	0.526707	0.0129797	1.33781	0.104219	0.506375	0.999227
CRC1	Q12289	CRC1	0.659021	1.4717	1.54564	0.680067	0.52737	0.540669	1.60129	1.32644	0.596299	0.558416	0.648389	1.39871	1.27587	0.670972	0.528659	0.0142222	6.02276	1.10563	0.830827	0.999999
RRP9	Q06506	RRP9
CBP6	P07253	CBP6
IRA1	P18963	IRA1
KRR1	P25586	KRR1
ERG26	P53199	ERG26	0.406852	0.954457	0.0699067	0.528668	0.61322	0.212675	0.838308	0.0796806	0.83564	0.959402	0.0355947	0.832812	0.0676287	0.537046	0.988121	0.00851834	0.779275	0.051064	0.666205	0.999995
GPD1	Q00055	GPD1	0.711608	0.924067	0.295561	0.724685	0.519553	0.778994	1.05046	0.241655	0.785848	0.513003	0.810642	0.946367	0.33903	0.814069	0.507505	0.486387	1.14826	0.302522	0.554913	0.567588
MDH3	P32419	MDH3	0.449966	1.19079	0.159885	0.75734	0.789146	0.175407	1.31821	0.153394	0.807852	0.963776	0.277276	1.22529	0.117066	0.860421	0.947638	0.00338962	2.03131	0.136966	0.917049	1
MNP1	P53163	MNP1	0.216562	1.26875	0.266089	0.461217	0.730473	0.610223	1.19357	0.549373	0.641033	0.53615	0.486792	1.28246	0.578025	0.554923	0.567225	0.0896155	1.98478	0.552506	0.533783	0.927683
YDL086W	Q07505	YDL086W
ERV46	P39727	ERV46
CSE1	P33307	CSE1	0.458017	1.19686	0.365356	0.541721	0.580512	0.302047	1.211	0.254443	0.48918	0.670246	0.966398	1.00592	0.167831	0.966429	0.500376	0.693113	1.12404	0.466922	0.707838	0.520877
RML2	P32611	RML2	0.0617351	1.92626	0.463769	0.516034	0.956057			0.481228			0.0175099	1.84015	0.250064	0.617892	0.999525	0.0161522	2.26332	0.307467	0.778119	0.999986
ADH5	P38113	ADH5
UTP6	Q02354	UTP6
PPZ1	P26570	PPZ1
MTR4	P47047	MTR4		1.26197	0.0139745		1	0.270018	1.12094	0.104037	0.589621	0.779615		1.09827	0.0251482		0.999961		1.30516	0.0914073		0.999481
RPE1	P46969	RPE1			0.0146091					0.0366037					0.102079					0.0773533
AIM9	P40053	AIM9	0.519308	1.16357	0.283182	0.60865	0.591367	0.213064	1.2292	0.0643488	0.995558	0.999802	0.320403	1.15624	0.100906	0.783954	0.883519	0.005304	1.66129	0.00944945	1	1
MDN1	Q12019	MDN1		0.70409					1.0429					0.814077					1.24661
MAL11	P53048	MAL11
RFC1	P38630	RFC1		2.0479	0.407368		0.991311		2.08489	0.422562		0.991173		1.61796	0.182631		0.999571		1.69467	0.286544		0.986271
MEF1	P25039	MEF1	0.956323	1.03929	1.09863	0.956365	0.500386	0.659233	1.19369	0.633676	0.680331	0.527452	0.620285	1.23355	0.696218	0.647773	0.532878	0.396331	1.49648	0.803009	0.50769	0.603216
ERV29	P53337	ERV29
NUM1	Q00402	NUM1
NAT1	P12945	NAT1	0.333386	1.20494	0.280993	0.484108	0.637602	0.317179	1.16115	0.189481	0.513308	0.677292	0.418661	1.06499	0.10986	0.520484	0.595382	0.0868881	1.24479	0.145504	0.486975	0.910596
AMD1	P15274	AMD1	0.0658397	1.22239	0.114938	0.509935	0.94891	0.00623743	1.2528	0.0621838	0.524484	0.999982	0.521153	1.05751	0.125176	0.579634	0.559897	0.0325473	1.28659	0.0934206	0.697603	0.998468
YPK1	P12688	YPK1		1.12229	0.0336849		0.999855			0.123693				1.01957	0.0579764		0.533274		1.10082	0.058823		0.916277
CDC12	P32468	CDC12	0.664297	1.04778	0.140963	0.689742	0.533543	0.19086	1.20993	0.0722748	0.965259	0.99719	0.997146	1.00029	0.0828369	0.997147	0.500004	0.0858868	1.28443	0.166854	0.492541	0.914629
ROT2	P38138	ROT2
YME1	P32795	YME1	0.209862	1.2881	0.152406	0.792869	0.943285	0.0494968	1.44248	0.0674871	0.999882	1	0.121192	1.37295	0.0489352	1	1	0.0088759	1.76297	0.1417	0.863577	1
UTP8	P53276	UTP8
CMK1	P27466	CMK1
ARG8	P18544	ARG8	0.335978	1.1605	0.221627	0.484873	0.635959	0.765514	1.06304	0.26632	0.774775	0.516649	0.482612	1.11751	0.237946	0.552373	0.568558	0.244052	1.2096	0.222397	0.468498	0.708019
PUT2	P07275	PUT2	0.179242	1.43023	0.375553	0.463925	0.774332	0.0900394	1.68238	0.407111	0.493894	0.909444	0.12018	1.62626	0.42636	0.488183	0.865137	0.0205327	2.22141	0.358254	0.672919	0.999615
OM45	P16547	OM45	0.212688	1.39684	0.374291	0.476657	0.746978	0.73584	1.17668	0.628365	0.750274	0.52333	0.394581	1.58264	0.935735	0.507438	0.60452	0.00393635	3.09531	0.370345	0.72732	1
GGA1	Q06336	GGA1		1.25027										1.3831					1.25298
DYS1	P38791	DYS1	0.422696	0.903286	0.156677	0.532425	0.602922	0.359786	1.11446	0.118718	0.600029	0.715258	0.414165	0.911164	0.115025	0.577395	0.651501	0.0743277	0.818774	0.102098	0.48176	0.926515
TPS2	P31688	TPS2	0.676538	0.920688	0.152836	0.731447	0.575136			0.182946			0.322247	1.1109	0.0905535	0.668143	0.798662	0.520144	1.04835	0.0459835	0.757639	0.744145
AAP1	P37898	AAP1		0.824806	0.0609243		0.996882			0.136992				0.839919	0.145582		0.759713		0.826804	0.146544		0.785632
TRM1	P15565	TRM1	0.352616	1.11548	0.158554	0.503045	0.637274	0.506475	1.07652	0.121311	0.61265	0.606956	0.106932	1.12398	0.0660631	0.617366	0.941472	0.161845	1.09355	0.0763558	0.468779	0.798808
RAD23	P32628	RAD23		0.455554	0.136862		0.999973	0.430973	0.837236	0.121986	0.790945	0.830264		0.610809	0.0884668		0.999997		0.7735	0.0760489		0.997855
TPK2	P06245	TPK2
WBP1	P33767	WBP1	0.549381	1.05697	0.100572	0.632225	0.588196	0.331096	1.10217	0.0280429	0.999253	0.999863	0.000966554	1.05512	0.00753533	0.619425	1	0.0406006	1.10828	0.0419096	0.608488	0.991622
CIT3	P43635	CIT3	0.688336	1.44845	1.45791	0.708174	0.527792	0.865049	1.26533	2.34799	0.866318	0.503844	0.847238	1.2365	1.81378	0.84914	0.505111	0.12145	4.01441	2.01246	0.502681	0.87204
TIM13	P53299	TIM13	0.194416	1.26789	0.247969	0.459609	0.753509	0.0643883	1.24672	0.0290035	1	1	0.0792976	1.32494	0.18545	0.489902	0.922795	0.0373996	1.45129	0.196649	0.490604	0.979984
SPN1	Q06505	SPN1	0.625543	0.930899	0.12876	0.691273	0.57992	0.155296	1.25899	0.0357686	1	1	0.619558	1.09676	0.187662	0.681425	0.574254	0.0484075	1.44792	0.122487	0.905053	0.999872
MCM4	P30665	MCM4		1.74837										1.16676					1.2982
SEC1	P30619	SEC1	0.682324	1.04961	0.158728	0.703117	0.52867	0.0653514	1.37941	0.197946	0.5013	0.94668	0.783551	1.03231	0.136425	0.79216	0.516661	0.0785351	1.52316	0.295677	0.493933	0.925606
UBP2	Q01476	UBP2
FPR4	Q06205	FPR4		0.784273										1.06962					1.08544
RPN10	P38886	RPN10	0.195601	1.13719	0.119542	0.489088	0.774983	0.221884	1.1774	0.1734	0.473524	0.734796	0.738661	1.02626	0.11694	0.74787	0.515005	0.189077	1.18902	0.171362	0.461187	0.760822
MET1	P36150	MET1	0.465193	1.17816	0.267676	0.586901	0.617543	0.121055	1.48222	0.339395	0.470794	0.853224	0.185344	1.39658	0.309969	0.528832	0.81477	0.110707	1.47037	0.321724	0.463822	0.863484
YER134C	P40081	YER134C
PMT2	P31382	PMT2	0.777344	1.03758	0.189721	0.783563	0.511714	0.626445	1.10586	0.313101	0.654005	0.53338	0.795987	1.04893	0.282923	0.800373	0.508955	0.266925	0.806238	0.222325	0.467053	0.68431
PSP2	P50109	PSP2		0.900266	0.15295		0.613396			0.104852				0.966569	0.0255198		0.82349		1.11974	0.0782938		0.879276
YCK1	P23291	YCK1		1.07456	0.313632		0.516788		0.687568	0.256968		0.795994		1.20516	0.217034		0.708966		1.14322	0.138967		0.737263
SUI2	P20459	SUI2	0.477318	1.13086	0.254712	0.552751	0.573763	0.384788	1.17466	0.230639	0.544738	0.64661	0.453401	1.07597	0.140841	0.537562	0.580669	0.0559136	1.61653	0.294068	0.526035	0.965773
HBS1	P32769	HBS1
MSS51	P32335	MSS51	0.86447	1.02913	0.114826	0.87077	0.519072	0.108004	1.20924	0.0217341	1	1	0.367734	0.94238	0.020659	0.989748	0.995772	0.000570062	1.27787	0.0229255	0.929634	1
BNA5	Q05979	BNA5
MGM1	P32266	MGM1
CKI1	P20485	CKI1	0.478031	0.810666	0.378503	0.549771	0.570204	0.829348	1.05082	0.331859	0.832259	0.507036	0.896429	0.981545	0.168439	0.89735	0.503614	0.779295	1.03813	0.188613	0.785717	0.512196
DST1	P07273	DST1	0.621451	0.956185	0.130519	0.648913	0.532924			0.065598			0.483467	1.05637	0.111014	0.556855	0.572175	0.702652	0.973709	0.0840022	0.722361	0.528745
BRO1	P48582	BRO1		0.978241										1.07195					1.34842
SCD6	P45978	SCD6		1.15072	0.42426		0.536724	0.258779	1.31067	0.322893	0.493986	0.714588		1.42995	0.258577		0.906931		1.46251	0.185416		0.988908
TRA1	P38811	TRA1
GLK1	P17709	GLK1		1.10549										0.87259					1.11577
TCB3	Q03640	TCB3	0.0413721	1.35395	0.128917	0.664588	0.995091	0.142709	1.31245	0.236473	0.474215	0.826657	0.0863505	1.29836	0.0686195	0.992955	0.999996	0.0099855	1.39655	0.111811	0.519719	0.999789
YBT1	P32386	YBT1		0.785777	0.135053		0.891653		0.937265	0.190997		0.531565		0.925222	0.211138		0.536509		0.685382	0.199227		0.890172
NAM9	P27929	NAM9	0.829665	1.13942	0.971111	0.832222	0.50619	0.795754	1.17015	0.994288	0.800055	0.508771	0.620018	1.25622	0.761156	0.647705	0.5331	0.328062	1.68286	0.921936	0.482826	0.641245
CHO2	P05374	CHO2		1.89415	0.364684		0.987364		2.01278	0.236419		0.999994		1.7589	0.154235		1		1.85262	0.329725		0.991678
SEC28	P40509	SEC28		2.28591	2.71078		0.563603			3.14039				2.51653	2.5963		0.593225		5.5954	3.38747		0.836358
MSN5	P52918	MSN5		1.05184										0.912488					1.40526
PRS1	P32895	PRS1		0.947666										1.02315					1.26475
EHT1	P38295	EHT1	0.18127	1.53691	0.470625	0.465072	0.772842	0.0925946	1.54989	0.347085	0.465497	0.891252	0.0678577	1.65014	0.332764	0.524877	0.951166	0.134505	1.59605	0.432517	0.481504	0.842119
YLH47	Q06493	YLH47	0.201634	1.1442	0.120887	0.516555	0.789012	0.0399856	1.5388	0.0199072	1	1	0.0249132	1.35961	0.112569	0.664574	0.999067	0.0601888	1.69088	0.322003	0.563103	0.969883
YOL098C	Q12496	YOL098C
PUF6	Q04373	PUF6	0.293799	1.22	0.271673	0.472834	0.663808	0.135884	1.32048	0.219872	0.516653	0.862398	0.129204	1.18601	0.0373812	0.999758	1	0.0115036	1.3631	0.0517984	0.989074	1
FMP52	P40008	FMP52		1.29622					1.15328					1.2515					1.75266
MYO4	P32492	MYO4
ATP15	P21306	ATP15	0.836089	1.13235	0.926532	0.838529	0.506128	0.792108	1.15097	0.834634	0.796987	0.50979	0.650051	1.27416	0.880447	0.672394	0.52846	0.088495	2.49443	0.82842	0.538731	0.93103
AHA1	Q12449	AHA1	0.103992	1.24126	0.146964	0.518551	0.90288	0.214914	1.18799	0.0155906	1	1	0.00470759	1.26559	0.0368075	0.937103	1	0.00122492	1.5003	0.0172767	1	1
SMC3	P47037	SMC3
PCS60	P38137	PCS60	0.792599	1.12727	0.716254	0.797299	0.509451	0.977742	0.988917	0.466402	0.977752	0.500171	0.961292	1.01515	0.40841	0.961332	0.500415	0.0193857	2.23806	0.349337	0.693131	0.999786
PMT4	P46971	PMT4	0.217189	1.33205	0.293267	0.512563	0.770127	0.274389	1.23294	0.2442	0.50851	0.711826	0.142925	1.26647	0.203943	0.468619	0.822526	0.340226	1.14308	0.199768	0.486279	0.633413
YPK2	P18961	YPK2
NUP133	P36161	NUP133		1.00714	0.165799		0.50056		1.04382	0.030202		0.860776		1.10278	0.0345409		0.997833		1.15689	0.0529851		0.997713
MRD1	Q06106	MRD1
AKL1	P38080	AKL1
ECM16	Q04217	ECM16
SSF1	P38789	SSF1		0.616638										0.667294					0.754361
PGM1	P33401	PGM1		0.986508					1.0775					0.953912					0.902868
MYO5	Q04439	MYO5		0.994477	0.182919		0.500275		1.04935	0.0206861		0.984604		0.918834	0.0265397		0.998412		1.0605	0.0109309		1
KRE2	P27809	KRE2			0.0577336					0.07292					0.00837108					0.00644562
MCM7	P38132	MCM7
PRE1	P22141	PRE1	0.605898	1.03406	0.0710983	0.661399	0.564789	0.919027	1.01597	0.0325905	0.932313	0.567571	0.502546	0.964676	0.0511792	0.627382	0.6252	0.243246	1.03018	0.0262712	0.552711	0.775356
NOP2	P40991	NOP2	0.846305	0.986733	0.0181105	0.896501	0.638632	0.0236506	1.35783	0.040036	0.999994	1	0.694646	0.984567	0.0352782	0.732798	0.554632	0.0282087	0.849864	0.0293749	0.974705	1
STH1	P32597	STH1
SIN3	P22579	SIN3	0.13501	0.897729	0.0749204	0.477204	0.83864	0.128702	0.868109	0.0604752	0.769924	0.972589	0.0938622	0.914037	0.0546035	0.465127	0.889136	0.000383505	0.565099	0.0496439	0.560224	1
PRE3	P38624	PRE3	0.395816	0.903	0.14063	0.531219	0.625058	0.305874	0.890324	0.019258	1	1	0.115664	0.833507	0.060576	0.888434	0.995139	0.225416	0.864728	0.0699708	0.821282	0.94872
SLC1	P33333	SLC1		0.777925	0.28511		0.653653		0.805982	0.185722		0.741892		0.762878	0.166339		0.854418		0.849837	0.115769		0.819836
DBP10	Q12389	DBP10		0.897301										0.842978					0.928581
LAP2	Q10740	LAP2		0.9534					1.15829					0.976052					1.16582
RVB1	Q03940	RVB1	0.466473	1.10028	0.179683	0.555138	0.585847	0.257359	1.136	0.0967007	0.674352	0.849533	0.238207	1.13294	0.127778	0.501358	0.740487	0.195419	1.16614	0.154104	0.460115	0.752777
PAT1	P25644	PAT1
HMF1	P40037	HMF1	0.362773	0.921123	0.115913	0.496065	0.62216	0.866406	1.02635	0.131842	0.870296	0.511921	0.0979255	0.880166	0.0756721	0.479777	0.891103	0.262892	1.10354	0.115782	0.471436	0.691909
ICL2	Q12031	ICL2	0.290681	2.02334	1.25217	0.47232	0.666268	0.665684	1.378	0.872532	0.706108	0.553632	0.267849	1.71935	0.694222	0.534859	0.739113	0.0411203	5.48416	1.62829	0.665566	0.995229
DUG2	P38149	DUG2
PHO85	P17157	PHO85	0.964457	1.01109	0.27892	0.964499	0.500477			0.343926			0.480507	0.900862	0.134815	0.62302	0.639534	0.54857	1.22239	0.36774	0.641826	0.599226
NIP7	Q08962	NIP7		1.14394	0.0848218		0.913264	0.299267	1.12402	0.0890204	0.711466	0.846087		1.06445	0.0468065		0.841798		1.08909	0.109338		0.665447
UBR1	P19812	UBR1
ETR1	P38071	ETR1	0.180716	1.47007	0.32123	0.597852	0.863798	0.341182	1.51725	0.622331	0.530156	0.670868	0.317536	1.55758	0.719047	0.484897	0.65252	0.0474758	3.01156	0.832758	0.594162	0.985906
LEU2	P04173	LEU2	0.31654	1.06404	0.0840383	0.478838	0.648149	0.27778	1.06596	0.05448	0.617975	0.794432	0.93328	0.997555	0.0246714	0.933768	0.502959	0.00792473	0.902718	0.0214729	0.692442	0.999999
SOP4	P39543	SOP4			0.0461674					0.0509557					0.0498857					0.0902477
SEG1	Q04279	SEG1
TIF4631	P39935	TIF4631
ENP1	P38333	ENP1	0.190146	1.2225	0.0999261	0.863455	0.97579	0.0831511	1.1627	0.0563247	0.860246	0.997024	0.140619	1.15212	0.0695133	0.792316	0.973131	0.419511	1.05727	0.0627909	0.633292	0.697872
ECM14	P38836	ECM14		1.0647										1.07181					1.26521
UFD1	P53044	UFD1	0.281584	1.11731	0.140072	0.470187	0.672978	0.223113	1.17617	0.1648	0.494039	0.749823	0.908272	0.980465	0.230041	0.908763	0.502174	0.227665	1.18148	0.180939	0.472734	0.728159
NAM7	P30771	NAM7
RIX7	Q07844	RIX7
CCT5	P40413	CCT5	0.933968	0.992465	0.114642	0.934181	0.501304	0.409829	1.12348	0.153991	0.584137	0.661179	0.528274	1.01739	0.0310533	0.611782	0.586359	0.0841034	1.10029	0.054905	0.533871	0.934427
SSQ1	Q05931	SSQ1		1.07605					0.961398					1.26265					1.4387
YLR179C	Q06252	YLR179C	0.832809	1.02957	0.205158	0.835341	0.50624	0.787554	1.0472	0.172023	0.798832	0.522237	0.320668	0.867417	0.17582	0.480165	0.645572	0.741895	0.953736	0.212078	0.7505	0.514175
RFC4	P40339	RFC4
PRE8	P23639	PRE8	0.354123	1.14564	0.164855	0.563058	0.688282	0.0922	1.20034	0.0416173	0.998399	1	0.12971	1.14346	0.0380878	0.989848	0.999923	0.00456446	1.21772	0.0467261	0.574585	0.999999
ENT1	Q12518	ENT1
MIC60	P36112	MIC60	0.350958	2.17598	0.63404	0.886537	0.938455	0.176662	1.79024	0.455291	0.69796	0.920029	0.159385	2.47404	0.595411	0.886929	0.988248	0.00230438	3.88465	0.528529	0.550784	1
STE23	Q06010	STE23
INO80	P53115	INO80
HXT2	P23585	HXT2
RPS29A	P41057	RPS29A	0.245928	0.923285	0.0573393	0.634094	0.831261	0.37196	0.926597	0.105211	0.51108	0.627544	0.704105	0.977377	0.0707555	0.724557	0.529962	0.00325474	0.567518	0.0850489	0.571587	1
MRP13	P12686	MRP13
FDH1	Q08911	FDH1
YJL068C	P40363	YJL068C		1.10843	0.128917		0.674169		0.828454	0.362114		0.563444		1.01774	0.184504		0.502784		1.01348	0.11407		0.504203
NET1	P47035	NET1		1.26987										1.88978					1.58619
XKS1	P42826	XKS1
TOP2	P06786	TOP2
YCF1	P39109	YCF1		1.05597	0.00161788		1		1.03661	0.143116		0.519385		1.09593	0.0376851		0.990543		1.0962	0.0113887		1
THO2	P53552	THO2
MYO3	P36006	MYO3		0.596076					0.766053					0.611601					0.729651
RSP5	P39940	RSP5	0.183165	1.18896	0.166282	0.466106	0.771436	0.486132	1.10267	0.114097	0.683092	0.693763	0.585295	1.03401	0.0913532	0.621095	0.540182	0.0355236	1.28083	0.10634	0.591608	0.993035
CET1	O13297	CET1
TRP3	P00937	TRP3	0.754238	0.980847	0.0621301	0.770407	0.527911	0.599839	0.948234	0.0390174	0.874644	0.828173	0.621033	0.97357	0.0258496	0.811612	0.734591	0.189315	0.899505	0.0301821	0.987872	0.999462
PRO1	P32264	PRO1	0.958224	0.991895	0.23028	0.958263	0.500374	0.258508	1.1806	0.131177	0.663948	0.841771	0.149585	0.882611	0.0924773	0.465638	0.811865	0.897108	1.00955	0.102664	0.897768	0.502606
NUP2	P32499	NUP2	0.85465	1.03307	0.0503116	0.894348	0.615012	0.813775	0.963933	0.198664	0.818206	0.509861	0.706962	1.06369	0.15526	0.739598	0.548369	0.289095	1.14948	0.181882	0.472365	0.667788
IML2	P47031	IML2
GPA2	P10823	GPA2
TPS3	P38426	TPS3	0.216727	0.865124	0.0348554	0.998464	0.999953		1.06543	0.0715463		0.698679	0.506396	0.875071	0.184895	0.626177	0.620666	0.0974565	0.799828	0.0757592	0.835429	0.993066
UTP25	P40498	UTP25		0.874495					0.957524					1.01137					0.738955
ARO7	P32178	ARO7			0.184154					0.196178					0.0930069					0.113551
COX13	P32799	COX13	0.195917	2.44401	1.34102	0.460298	0.752362	0.220091	2.62985	1.62624	0.462674	0.727904	0.0288835	2.73334	0.646139	0.55028	0.993932	0.0049336	11.743	1.42005	0.959724	1
NUP170	P38181	NUP170
GIM5	Q04493	GIM5		1.13272	0.294489		0.557782			0.135358				1.18118	0.172939		0.742862		1.34852	0.0899432		0.999954
SKI3	P17883	SKI3		1.05545	0.0680643		0.665434			0.134502				1.08299	0.226188		0.539075		1.06142	0.282507		0.514082
ECM29	P38737	ECM29	0.118319	0.6833	0.21685	0.480666	0.863098	0.277889	0.800088	0.222129	0.490718	0.693817	0.117999	0.670913	0.221317	0.490584	0.869467	0.128854	0.615481	0.268175	0.492647	0.856509
NUP57	P48837	NUP57
PMT1	P33775	PMT1	0.342499	1.05958	0.0802746	0.498011	0.641729	0.699508	1.02755	0.0503459	0.756262	0.582818	0.165496	0.972059	0.0143935	0.753301	0.949677	0.0231121	0.844002	0.0169858	0.999997	1
HEM1	P09950	HEM1	0.696897	0.953371	0.0910796	0.747582	0.573284	0.067366	0.859165	0.0519232	0.774653	0.994507	0.0238645	0.767762	0.0315987	0.999577	1	0.00182852	0.617824	0.0669215	0.535075	1
PAN6	P40459	PAN6
YNL208W	P40159	YNL208W	0.805857	1.09247	0.515681	0.810355	0.509623	0.0638465	1.36217	0.190166	0.49072	0.945127	0.411436	1.24871	0.41113	0.517837	0.599278	0.0170347	1.85563	0.242226	0.656804	0.999775
HCR1	Q05775	HCR1	0.337293	1.16487	0.228232	0.485537	0.635371	0.486571	1.13743	0.249783	0.571383	0.583644	0.356393	1.1684	0.245229	0.49194	0.624104	0.609289	1.07007	0.199441	0.639985	0.535952
CDC33	P07260	CDC33	0.431967	1.09664	0.166316	0.529791	0.592344	0.912086	1.00976	0.051969	0.914366	0.510539	0.029295	1.05001	0.014901	0.747805	0.999518	0.367865	0.933392	0.0993194	0.497655	0.619108
SBA1	P28707	SBA1	0.229198	1.09527	0.0677173	0.641847	0.849659	0.125267	1.16605	0.0679688	0.836623	0.987024	0.220766	1.05564	0.0286065	0.820163	0.950123	0.00106884	1.26446	0.0400433	0.540478	1
SOD2	P00447	SOD2	0.526527	2.0496	2.38858	0.57997	0.555091	0.566192	2.11538	2.81942	0.60765	0.545136	0.385466	2.44604	2.27338	0.503071	0.608544	0.142466	4.71034	2.72639	0.489949	0.837523
TFS1	P14306	TFS1	0.887425	1.06118	0.529727	0.888535	0.504014		0.863114	0.473024		0.524678	0.00304952	0.628118	0.0227131	1	1	0.00460372	0.660374	0.055485	0.83197	1
RPP1A	P05318	RPP1A	0.0448776	0.690516	0.131442	0.558525	0.983132	0.906484	1.01742	0.202541	0.906998	0.50223	0.18365	0.778488	0.197391	0.461005	0.766939	0.048397	0.652679	0.158974	0.519527	0.972872
GRX2	P17695	GRX2	0.21895	1.28987	0.277861	0.477967	0.741418	0.0532419	1.54538	0.0184923	1	1	0.0140521	1.40818	0.0133171	1	1	0.000541461	2.15841	0.146319	0.546625	1
TIM11	P81449	TIM11	0.322172	1.53848	0.179009	0.992506	0.99808	0.0552385	2.13988	0.383746	0.797231	0.997791	0.144148	1.80597	0.225117	0.987487	0.999818	0.00311523	4.11816	0.331436	0.984037	1
RVS161	P25343	RVS161		1.12349	0.219079		0.587411			0.304538				1.11051	0.193216		0.589749		1.0835	0.188785		0.55577
UBC13	P52490	UBC13	0.0791854	0.673431	0.173852	0.537535	0.941703	0.0574141	0.639396	0.181492	0.493345	0.954929	0.0323698	0.570229	0.154278	0.612757	0.995722	0.0364975	0.63746	0.126918	0.665775	0.996662
NTF2	P33331	NTF2	0.404757	0.953015	0.077518	0.511844	0.599624	0.679633	0.956361	0.089387	0.728342	0.567105	0.221562	0.947354	0.049628	0.488637	0.747164	0.61993	0.974037	0.069064	0.65415	0.54094
PBI2	P0CT04	PBI2	0.800623	1.13376	0.698697	0.805871	0.510953	0.946916	1.02566	0.478061	0.94703	0.50087	0.791734	1.08568	0.431311	0.797615	0.511784	0.0129731	2.95538	0.411904	0.845234	1
GCV3	P39726	GCV3	0.138436	0.865923	0.096293	0.495073	0.845885	0.592703	1.05424	0.106475	0.656379	0.572611	0.672503	1.0352	0.120731	0.691138	0.525037	0.000365221	1.3178	0.0314971	0.695303	1
YBR085C-A	O43137	YBR085C-A
NFS1	P25374	NFS1			0.0928598					0.136011					0.0371618					0.109735
TMA10	Q06177	TMA10	0.16107	1.48024	0.388509	0.471962	0.80207		0.759324	0.365581		0.615316	0.197145	1.24364	0.0246298	1	1	0.00847381	1.27744	0.0419989	0.960478	1
FMP41	P53889	FMP41		1.06129	0.115042		0.578856	0.179247	1.31443	0.157619	0.789085	0.955799		1.25809	0.261752		0.722525		1.55639	0.216355		0.991292
TIF34	P40217	TIF34	0.618375	1.09822	0.285094	0.647421	0.534618	0.452586	1.19092	0.335487	0.545477	0.588937	0.633646	1.1004	0.311079	0.658469	0.530508	0.415247	1.19808	0.33649	0.516326	0.594536
PRO3	P32263	PRO3	0.415594	0.904305	0.0802486	0.732942	0.788893	0.854521	0.986075	0.068554	0.858886	0.512314	0.607117	0.959881	0.100943	0.646116	0.545536	0.0562342	0.84079	0.0815398	0.475562	0.951024
SHB17	P36136	SHB17	0.996821	0.999534	0.172909	0.996821	0.500002	0.399652	1.11842	0.1374	0.59716	0.681096	0.261675	1.13501	0.0999076	0.657324	0.834933	0.353944	1.11135	0.161131	0.491044	0.62547
MAP1	Q01662	MAP1	0.180582	0.896675	0.0287224	0.993505	0.999832	0.110631	0.844558	0.0345569	0.997861	0.999998	0.0843333	0.88749	0.0387107	0.866396	0.997209	0.000812744	0.70769	0.0243872	0.961151	1
SMT3	Q12306	SMT3	0.0167488	0.792659	0.0622531	0.598141	0.999464	0.239833	0.897403	0.0794577	0.607742	0.81816	0.11512	0.783493	0.14696	0.478543	0.866195	0.0690379	0.860247	0.0729226	0.515559	0.946643
RBG2	P53295	RBG2	0.106707	1.53037	0.355448	0.466149	0.870688	0.0672849	1.5989	0.324503	0.482464	0.937164	0.0369957	1.43964	0.18721	0.505817	0.982827	0.0317131	1.5651	0.23093	0.498722	0.98718
PRE9	P23638	PRE9	0.175148	1.13314	0.111922	0.475689	0.787995	0.953778	1.00857	0.144563	0.9539	0.501061	0.166719	1.20126	0.169815	0.460408	0.786646	0.472456	1.08991	0.177054	0.546593	0.572187
BRX1	Q08235	BRX1		0.575705	0.226268		0.941267		0.808901	0.185733		0.73671		0.671962	0.185093		0.926076		0.880443	0.275534		0.553794
RET3	P53600	RET3	0.0368363	0.621837	0.0966826	0.900791	0.999962	0.623525	0.946466	0.147206	0.655415	0.538417	0.107134	0.724819	0.0928308	0.913702	0.997741	0.504251	0.913094	0.178174	0.570936	0.566991
RIP1	P08067	RIP1	0.425799	3.1169	2.45177	0.620756	0.681605	0.493782	3.79222	3.90254	0.627895	0.633181	0.284654	3.7245	2.04113	0.674941	0.830405	0.0954435	10.0783	2.2358	0.989089	0.999982
TOM22	P49334	TOM22	0.673559	1.06872	0.110351	0.750166	0.604534	0.210916	1.1836	0.1466	0.554368	0.806893	0.718415	1.03842	0.125173	0.73652	0.527681	0.0906027	1.16187	0.0923488	0.525268	0.922899
MOT1	P32333	MOT1
BI3	Q9ZZW7	BI3
URA1	P28272	URA1	0.620686	1.03039	0.0901133	0.648429	0.533212	0.626386	1.04384	0.116173	0.660406	0.541238	0.308938	1.08501	0.0922128	0.532996	0.701133	0.261439	0.9153	0.0570811	0.708374	0.868734
IDI1	P15496	IDI1		1.32935					2.10007					1.2936					1.23266
RTC3	P38804	RTC3	0.80425	0.690991	1.8808	0.808062	0.50809			0.309404			0.186736	0.752323	0.224091	0.458649	0.76153	0.00192898	0.705482	0.0523232	0.534666	1
MET13	P53128	MET13	0.177863	1.21953	0.187348	0.472587	0.782511	0.643672	1.05229	0.145741	0.673449	0.537435	0.0250509	1.32345	0.12349	0.493183	0.992526	0.546619	1.04464	0.100821	0.599409	0.555883
COX5A	P00424	COX5A	0.0792578	2.70313	0.498972	0.936291	0.999622	0.211253	2.38884	1.34026	0.464882	0.739129	0.0965423	2.98465	0.921082	0.690804	0.970603	0.00084113	7.18144	0.458448	0.98851	1
RPS30A	P0CX33	RPS30A	0.354874	1.08966	0.129696	0.492041	0.625536	0.169172	1.16916	0.12505	0.533778	0.835322	0.686889	1.03831	0.1417	0.702387	0.521606	0.095757	0.792354	0.122138	0.519503	0.913815
RPS30B	P0CX34	RPS30B	0.354874	1.08966	0.129696	0.492041	0.625536	0.169172	1.16916	0.12505	0.533778	0.835322	0.686889	1.03831	0.1417	0.702387	0.521606	0.095757	0.792354	0.122138	0.519503	0.913815
RFC3	P38629	RFC3		1.09655										1.05328					1.06661
SSF2	Q12153	SSF2		0.616638										0.667294					0.754361
YPT31	P38555	YPT31	0.065493	1.28807	0.132018	0.598583	0.972673	0.314681	1.10445	0.0127073	1	1	0.421181	1.06381	0.0782239	0.599364	0.66578	0.609732	1.0354	0.0424465	0.75397	0.671812
CWH41	P53008	CWH41
CAB4	P53332	CAB4		1.13349	0.16757		0.659462			0.0190746				0.971881	0.0672308		0.550177		1.27448	0.0436117		1
WRS1	Q12109	WRS1	0.187142	1.18199	0.16502	0.458255	0.760752	0.0280361	1.2099	0.0334964	0.99727	1	0.0114986	1.22484	0.0492145	0.789983	0.999999	0.52981	1.02892	0.0643847	0.585291	0.557433
ATP17	Q06405	ATP17	0.420007	2.22346	2.09692	0.519232	0.593037	0.472099	2.09144	2.14354	0.546632	0.572549	0.325392	2.34737	1.80697	0.481917	0.642847	0.0199415	6.50081	1.40044	0.788623	0.999965
THO1	P40040	THO1			0.16565					0.164296					0.147062					0.146486
ALT1	P52893	ALT1	0.893955	1.04314	0.244676	0.896379	0.509307			0.115099			0.748668	1.07807	0.258729	0.764498	0.526772	0.126863	1.5303	0.0256268	1	1
POX1	P13711	POX1		1.6593	2.55692		0.519693		1.45567	2.5315		0.509695		1.82046	2.94963		0.522843		5.8116	3.23696		0.869351
VAR1	P02381	VAR1
URB1	P34241	URB1
CPR5	P35176	CPR5	0.360222	1.1242	0.0374685	0.998108	0.999428	0.178348	1.21011	0.0774889	0.939647	0.994491	0.226391	1.15685	0.119737	0.598746	0.823468	0.0983485	1.20391	0.0719487	0.8784	0.996387
HAP1	P0CE41	HAP1
MRP20	P32387	MRP20	0.904033	1.05051	0.64162	0.904475	0.501869			0.486623			0.483964	1.10654	0.146672	0.62303	0.636651	0.142161	1.3049	0.223588	0.490499	0.838266
DSK2	P48510	DSK2		0.46664										0.789659					0.762607
CDC39	P25655	CDC39		1.4756										1.68325					1.9214
UTH1	P36135	UTH1		0.328326	0.0726119		1			0.228093				0.681606	0.320714		0.724771		0.368246	0.250104		0.989941
CTA1	P15202	CTA1	0.461873	1.76615	1.44036	0.543364	0.578629	0.798748	1.2405	1.36443	0.803245	0.5093	0.425373	1.7031	1.14935	0.533172	0.60128	0.0276366	4.7417	1.19121	0.676425	0.998847
PDX3	P38075	PDX3	0.409762	1.17221	0.288233	0.513867	0.597089	0.24094	1.24497	0.110186	0.901733	0.975562	0.186149	1.17262	0.0999975	0.708162	0.918419	0.0264714	1.39765	0.0186939	1	1
MRP7	P12687	MRP7
GLC3	P32775	GLC3
NNR1	P40165	NNR1
PPN1	Q04119	PPN1		1.4211	0.0633037		1		2.03442	0.152533		1		1.48274	0.0487097		1		2.58081	0.0120641		1
MAS2	P11914	MAS2		1.28626	0.0514493		1			0.141572				1.2203	0.12665		0.920664		1.36233	0.215077		0.911019
IRC24	P40580	IRC24
HTL1	Q9URQ5	HTL1		0.80088	0.0529579		0.999921			0.0853234				0.690529	0.0196205		1		0.746727	0.183573		0.842541
TIM44	Q01852	TIM44	0.262743	1.81356	0.568523	0.68967	0.855796	0.0976104	2.36549	0.507711	0.846719	0.994069	0.0310361	1.779	0.16966	0.951552	0.999999	0.00134972	2.26706	0.0570677	1	1
RKR1	Q04781	RKR1							1.34024
NAN1	Q02931	NAN1	0.141765	1.06373	0.0271469	0.837268	0.98279	0.665108	0.945002	0.106546	0.721088	0.574404	0.339015	1.16685	0.0217469	1	1	0.447612	1.11067	0.137069	0.619413	0.663008
BI2	P03873	BI2
RLP7	P40693	RLP7	0.307385	1.39918	0.509531	0.477287	0.655135	0.151885	1.5667	0.445194	0.47119	0.812894	0.490161	1.32002	0.652506	0.558528	0.56768	0.551094	1.27018	0.658118	0.596579	0.548436
SLA2	P33338	SLA2	0.377226	1.21228	0.320023	0.504271	0.616844	0.491399	1.1066	0.181166	0.586736	0.594469	0.202963	1.11639	0.104727	0.484488	0.763497	0.127626	1.24788	0.180991	0.464095	0.839844
GDH2	P33327	GDH2	0.616595	1.44353	1.19823	0.650039	0.539743	0.460097	1.58558	1.08166	0.54439	0.581208	0.699348	1.26099	0.895685	0.716672	0.525012	0.117099	2.45107	0.947579	0.506369	0.87972
VAC8	P39968	VAC8	0.343471	1.15473	0.189262	0.527212	0.666356	0.179281	1.21608	0.0603628	0.993024	0.999818	0.520831	1.098	0.21729	0.577346	0.557857	0.0980693	1.43268	0.27448	0.477319	0.889569
CIS3	P47001	CIS3		0.353568	0.0442814		1	0.0155905	0.574081	0.135151	0.528981	0.998893		0.604004	0.156493		0.990081		0.468855	0.150892		0.999762
YPT6	Q99260	YPT6		0.910374										1.08044					0.939306
YLR413W	Q06689	YLR413W
PDX1	P16451	PDX1	0.825167	0.960991	0.203229	0.829825	0.51101	0.65398	1.06392	0.132605	0.704693	0.565533	0.898169	1.01561	0.17889	0.898744	0.502295	0.0126345	1.4522	0.134071	0.535243	0.999551
EDE1	P34216	EDE1	0.393628	1.37327	0.59896	0.506698	0.604681	0.524489	1.18874	0.426917	0.578681	0.555723	0.249202	1.36222	0.395328	0.464156	0.699254	0.356199	1.28702	0.417976	0.49174	0.624097
PRC1	P00729	PRC1
VPS4	P52917	VPS4
SDA1	P53313	SDA1
OLE1	P21147	OLE1		1.21747	0.233572		0.704212	0.437043	0.874725	0.224877	0.527344	0.58556		0.535757	0.192049		0.98598		0.473829	0.190452		0.995371
FSF1	Q12029	FSF1	0.342214	1.11053	0.15506	0.487065	0.632338	0.166566	1.18429	0.0921611	0.773671	0.956313	0.267513	1.11365	0.129772	0.469383	0.685713	0.0112789	1.26072	0.0117949	1	1
VPS5	Q92331	VPS5
NOP10	Q6Q547	NOP10		0.887174	0.0895057		0.809287			0.168615				1.17279	0.137326		0.808609		1.04607	0.134606		0.534175
SSS1	P35179	SSS1	0.428144	0.985755	0.0238531	0.531188	0.597009	0.752453	0.964905	0.0342003	0.883486	0.735808	0.954082	1.00298	0.0266117	0.95451	0.503767	0.0292324	0.799365	0.06297	0.70314	0.999035
POM152	P39685	POM152
SPT6	P23615	SPT6		1.00061	0.140086		0.500006	0.572993	0.88305	0.207572	0.6521	0.587336		1.02439	0.0643674		0.541563		1.23579	0.17681		0.830062
RET2	P43621	RET2		1.11218										1.02034					1.05504
AIM10	P39965	AIM10
CAR2	P07991	CAR2		1.24742										1.006					1.18658
TIM23	P32897	TIM23
PAN1	P32521	PAN1
CYC8	P14922	CYC8
MRPL11	P36521	MRPL11
UTP15	Q04305	UTP15
GPA1	P08539	GPA1
ALO1	P54783	ALO1	0.533226	1.12953	0.299747	0.584572	0.553378	0.571957	1.09619	0.212284	0.625031	0.558365	0.119223	1.19087	0.111846	0.581055	0.914962	0.0687018	1.48575	0.246356	0.534812	0.953239
YHR112C	P38716	YHR112C
FRA1	Q07825	FRA1
ARP2	P32381	ARP2		1.04305					1.08313					1.13319					1.25798
RSM19	P53733	RSM19
AYR1	P40471	AYR1	0.303226	0.668207	0.0448343	1	1			0.00614666			0.0690826	0.450641	0.00620247	1	1	0.301267	0.895428	0.0154831	1	1
ARP7	Q12406	ARP7	0.325041	0.913098	0.106888	0.506908	0.664867	0.603149	1.06627	0.0698773	0.780877	0.70997	0.0473446	1.14061	0.0604119	0.563416	0.981763	0.341953	1.05546	0.0771861	0.488857	0.634152
IMA1	P53051	IMA1
HEM12	P32347	HEM12		1.16083	0.0898745		0.928804			0.0233222				1.10399	0.0154103		1		0.921275	0.054284		0.86059
OAC1	P32332	OAC1	0.00222763	1.52885	0.0653941	0.896702	1	0.0539053	1.26715	0.0639949	0.967117	0.99999	0.0153233	1.31406	0.0889892	0.628222	0.999772	0.0102542	1.21362	0.0563868	0.588638	0.999931
MAK5	P38112	MAK5		0.959605					1.03306					1.03205					1.08568
YOL057W	Q08225	YOL057W	0.8313	1.05322	0.270832	0.836015	0.511533	0.217838	1.13078	0.0575674	0.895808	0.978637	0.600193	1.07861	0.103926	0.725767	0.646336	0.268934	1.21737	0.165663	0.649542	0.824086
SDS22	P36047	SDS22		1.07827	0.211912		0.539577		1.18967	0.196449		0.715703		0.999737	0.105077		0.500002		1.30029	0.169011		0.926792
GCD2	P12754	GCD2		1.00496										1.18554					1.11544
GSH2	Q08220	GSH2
NOG2	P53742	NOG2
PHO3	P24031	PHO3
PHO5	P00635	PHO5
PHO11	P35842	PHO11
PHO12	P38693	PHO12
RPN5	Q12250	RPN5	0.121651	0.82031	0.126923	0.470044	0.851927			0.095228			0.262873	0.89091	0.0671058	0.760617	0.899722	0.146247	1.18685	0.147449	0.458718	0.811231
GSY2	P27472	GSY2
ATP18	P81450	ATP18	0.0848018	1.74099	0.273803	0.822956	0.994394	0.0648867	1.82848	0.251994	0.892514	0.99936	0.0117685	1.80113	0.205656	0.651514	0.999959	0.00312696	3.04479	0.410166	0.541133	1
MEX67	Q99257	MEX67
YOP1	Q12402	YOP1	0.241148	0.866325	0.140508	0.468562	0.710992	0.324144	1.22384	0.29967	0.481113	0.643266	0.395178	0.835599	0.265084	0.507204	0.603783	0.827351	0.962508	0.260924	0.829945	0.5062
RRP3	P38712	RRP3		1.07593					1.03662					0.984467					0.853514
APM1	Q00776	APM1
PRS4	P38063	PRS4
RAD51	P25454	RAD51
MRPL23	Q12487	MRPL23
SIS2	P36024	SIS2
CPA1	P07258	CPA1	0.00602121	1.73091	0.153739	0.667863	1	0.120937	1.29898	0.20847	0.475904	0.856597	0.0620266	1.41231	0.217401	0.480321	0.944098	0.179467	0.74773	0.218883	0.46713	0.776515
UGA1	P17649	UGA1		0.899545	0.172542		0.592678			0.166733				0.828137	0.106		0.898866		0.928603	0.0908761		0.655859
SEH1	P53011	SEH1		0.925809					1.01751					0.96287					1.19733
SNF1	P06782	SNF1		1.02398	0.0635984		0.541167	0.793294	1.028	0.125998	0.800573	0.514698		1.05769	0.0892957		0.611582		1.20647	0.0670793		0.998527
EMG1	Q06287	EMG1	0.481611	1.12245	0.0678231	0.926154	0.931258	0.172917	1.14125	0.033973	0.998708	0.999989	0.360544	1.0713	0.0699543	0.622389	0.733533	0.483733	1.07352	0.0899491	0.653109	0.666286
PUB1	P32588	PUB1	0.697192	1.08699	0.330135	0.711522	0.520548	0.440467	1.12324	0.214385	0.535884	0.590569	0.578216	1.08109	0.211308	0.616598	0.542584	0.760592	1.03542	0.174836	0.767543	0.51225
YPD1	Q07688	YPD1		0.984208										1.00719					0.700673
TMA20	P89886	TMA20
GRX4	P32642	GRX4		0.902695	0.0690082		0.850465			0.0312235				1.0128	0.0818967		0.507332		0.933508	0.151494		0.55497
GRX3	Q03835	GRX3
MRI1	Q06489	MRI1	0.787148	1.05216	0.276971	0.792549	0.510603	0.106316	1.25984	0.112455	0.764811	0.980858	0.229508	1.14914	0.0698693	0.875679	0.969	0.00175475	1.27011	0.0446384	0.583051	1
RDL2	Q08742	RDL2	0.625115	0.931951	0.199566	0.653208	0.533934	0.144698	1.22967	0.0417391	0.999983	1	0.449671	1.07507	0.128006	0.547999	0.593909	0.0107986	1.35022	0.0762146	0.780663	0.999999
PHB1	P40961	PHB1	0.534929	1.15833	0.255448	0.634235	0.603674	0.202482	1.11685	0.0446022	0.941504	0.992543	0.289058	1.17812	0.141008	0.651055	0.810055	0.00152026	1.40959	0.0584508	0.695043	1
SHE10	P53075	SHE10
AFG2	P32794	AFG2
VMA7	P39111	VMA7	0.061816	0.831719	0.0835491	0.522558	0.95785	0.648955	0.953963	0.133505	0.676224	0.534678	0.00272198	0.86832	0.012666	0.992297	1	0.000477399	0.724716	0.0273204	0.761055	1
SFH5	P47008	SFH5	0.189679	1.21334	0.194978	0.458426	0.757969		1.10645	0.110677		0.714467	0.636645	1.05309	0.162405	0.661924	0.531271	0.0744838	1.46589	0.234487	0.561873	0.954923
PLB1	P39105	PLB1	0.565766	1.11382	0.146386	0.705445	0.653204	0.936418	1.01228	0.166878	0.936675	0.501632	0.676655	0.946943	0.121074	0.71683	0.554808	0.26527	1.26169	0.188318	0.676303	0.845155
YHI9	P38765	YHI9		0.916638										1.05813					1.14409
SHS1	Q07657	SHS1		1.36415					1.17208					1.36572					1.46519
AIM6	Q07716	AIM6		0.946032										1.01168					1.3866
OST3	P48439	OST3	0.511602	0.917524	0.165062	0.580768	0.570061	0.860593	0.978446	0.0727637	0.869348	0.525827	0.200771	1.08151	0.0532017	0.654712	0.879886	0.450736	1.06664	0.118263	0.542087	0.587353
HMO1	Q03973	HMO1	0.258167	0.656362	0.214265	0.748525	0.895305	0.786986	0.978117	0.032758	0.84584	0.6183	0.700464	0.934067	0.183375	0.726358	0.537586	0.304301	1.14952	0.0462119	0.995721	0.999208
YTM1	Q12024	YTM1		1.24567	0.102136		0.985472			0.0375636				0.866921	0.0849335		0.887537		0.790922	0.079945		0.99243
UTR2	P32623	UTR2			0.0427911					0.115131					0.13561					0.143157
SUR7	P54003	SUR7
VIP1	Q06685	VIP1
YMC1	P32331	YMC1
COX6	P00427	COX6		0.93721					0.802354					0.966642					1.29386
HOC1	P47124	HOC1
SPT15	P13393	SPT15
SEC4	P07560	SEC4	0.061335	1.17434	0.0861592	0.523915	0.958816	0.822762	0.957375	0.204337	0.828322	0.512978	0.829522	1.03005	0.209107	0.832086	0.506201	0.233149	1.15155	0.156976	0.464382	0.715685
FOX2	Q02207	FOX2	0.169949	1.83889	0.71253	0.462411	0.784232	0.434181	1.42508	0.578892	0.582074	0.639193	0.229225	1.77256	0.784091	0.467504	0.722291	0.0162443	4.31672	0.780099	0.807253	0.999993
NDE1	P40215	NDE1	0.0879452	3.09871	1.17673	0.529207	0.927861	0.0193254	4.35525	1.14707	0.519389	0.997392	0.201524	2.74857	1.61579	0.470409	0.754101	0.108672	3.3493	1.46936	0.513358	0.894288
BMS1	Q08965	BMS1	0.366449	1.24652	0.368829	0.495487	0.618411	0.0613548	1.34719	0.183844	0.474566	0.943042	0.130777	1.14877	0.11009	0.463189	0.834938	0.071177	1.28291	0.0979344	0.830747	0.997026
FAA2	P39518	FAA2		1.29167					1.20887					1.00499					2.33486
ARP4	P80428	ARP4		0.706755										1.09555					1.27031
FAA1	P30624	FAA1	0.0191746	1.84966	0.232292	0.718584	0.999872	0.0235354	1.75913	0.263112	0.559117	0.996988	0.0208899	1.9046	0.298612	0.570707	0.998228	0.00828167	2.23524	0.294734	0.629006	0.999991
CIC1	P38779	CIC1	0.653312	0.871567	0.300138	0.694001	0.552397	0.963371	1.01541	0.34729	0.963425	0.500595	0.753089	0.911851	0.305074	0.767412	0.524604	0.995894	0.998704	0.284006	0.995894	0.500006
TIM9	O74700	TIM9
SPC1	P46965	SPC1
BPL1	P48445	BPL1
LHP1	P33399	LHP1	0.233176	0.944307	0.0556946	0.478464	0.727162	0.250475	0.851673	0.010422	1	1	0.653956	0.9689	0.0878862	0.682284	0.536451	0.462877	0.97436	0.039524	0.579438	0.612375
ERG25	P53045	ERG25			0.222304					0.302357					0.317606					0.308266
DID2	P69771	DID2
RER1	P25560	RER1		1.62083	0.563267		0.760551		1.90207	0.515331		0.922514		1.6095	0.438055		0.845618		1.58803	0.476095		0.801774
VPS21	P36017	VPS21		0.869832	0.282724		0.560144	0.841766	0.951218	0.129035	0.857566	0.541386		0.801393	0.0760507		0.992337		1.01175	0.118213		0.502976
CMK2	P22517	CMK2
SRP68	P38687	SRP68	0.312395	0.923366	0.0765264	0.568674	0.727635	0.132895	1.12146	0.0153314	1	1	0.647794	0.966465	0.0631957	0.70914	0.578288	0.13443	1.11818	0.0887817	0.462278	0.82938
UBP1	P25037	UBP1		1.21437	0.251979		0.677382		1.35006	0.277118		0.810069		1.00818	0.245131		0.500337		1.4088	0.409675		0.726462
TMA7	Q3E764	TMA7		0.827328										0.800771					0.686553
YCK3	P39962	YCK3		1.06904										1.0385					1.05542
DAL2	P25335	DAL2
DBP3	P20447	DBP3	0.0407383	0.846367	0.0299431	0.990287	1	0.913411	1.0062	0.0272219	0.916702	0.515455	0.799276	1.01482	0.0322541	0.827868	0.559947	0.318217	1.03045	0.0400933	0.479606	0.6473
BIO2	P32451	BIO2		0.795439	0.0316747		1	0.0840358	0.756685	0.137839	0.510117	0.924934		0.776366	0.0838407		0.993617		1.11217	0.0689335		0.900044
RPB4	P20433	RPB4		0.922588					1.03218					0.865653					1.20133
IMG1	P25626	IMG1
TOM1	Q03280	TOM1
MRC1	P25588	MRC1
YAR1	P46683	YAR1		0.974173	0.099266		0.520044			0.0709997				0.801187	0.0545355		0.999865		1.12323	0.0519899		0.983884
VMA8	P32610	VMA8		0.803053	0.113619		0.91964		0.740693	0.117484		0.974467		0.795743	0.167165		0.797817		0.81944	0.141406		0.814042
HXT5	P38695	HXT5
DAP1	Q12091	DAP1			0.134136					0.0839612					0.0615502					0.0472148
MDG1	P53885	MDG1
SCJ1	P25303	SCJ1
SUI3	P09064	SUI3
GPT2	P36148	GPT2	0.537517	1.17714	0.272609	0.645043	0.612699		1.43265	0.0313607		1	0.455081	1.24489	0.30376	0.625387	0.66262	0.0324791	2.25471	0.126927	1	1
TUB3	P09734	TUB3
RRP6	Q12149	RRP6
NUP145	P49687	NUP145		1.04122										0.971151					0.964767
RSM28	Q03430	RSM28		1.64161					1.44105					1.45197					1.9383
TSR1	Q07381	TSR1
TIF35	Q04067	TIF35	0.338182	1.14744	0.0601303	0.96797	0.98737	0.381987	0.854969	0.0772054	0.905178	0.941713	0.102887	1.14929	0.0551281	0.86055	0.994427	0.056058	1.21113	0.071175	0.799436	0.997758
DOP1	Q03921	DOP1
PUS1	Q12211	PUS1	0.668256	1.09212	0.315337	0.687166	0.525139	0.226351	1.16303	0.159195	0.479699	0.735129	0.0642344	1.18719	0.0949045	0.517323	0.953311	0.287697	1.09217	0.0919056	0.543247	0.728135
YGP1	P38616	YGP1	0.931463	1.08071	1.05512	0.931762	0.501765			1.24885			0.0440878	0.669546	0.0887342	0.901005	0.999906	0.0378159	0.67114	0.0672425	0.981045	1
SLF1	Q12034	SLF1		1.03922										1.07698					1.42829
CHD1	P32657	CHD1		1.47907					1.09165					1.41041					1.27745
NOP12	Q08208	NOP12	0.00465628	1.25416	0.0485568	0.694991	1	0.127508	1.15702	0.0338372	0.999186	0.999999	0.0549885	1.11473	0.0420269	0.731617	0.994823	0.380232	1.05571	0.0853547	0.50356	0.613572
HHO1	P53551	HHO1
FET5	P43561	FET5
KRE5	P22023	KRE5
BBC1	P47068	BBC1	0.866854	1.03614	0.23368	0.869191	0.507176			0.0906259			0.79406	1.02623	0.110279	0.80235	0.516807	0.293197	1.17913	0.127484	0.71025	0.849189
GCD6	P32501	GCD6		1.08791					1.07607					0.876342					0.952319
SGV1	P23293	SGV1
CAB1	Q04430	CAB1		1.15241					1.23457					0.862346					1.2954
NOP4	P37838	NOP4
MSB1	P21339	MSB1
EMC2	P47133	EMC2		1.02152										0.972987					1.07499
NAP1	P25293	NAP1	0.621971	0.960688	0.109679	0.653085	0.537361	0.89303	1.01381	0.10912	0.894297	0.504818	0.406484	0.88636	0.188677	0.512275	0.598504	0.948783	0.991415	0.204342	0.948851	0.500533
SPA2	P23201	SPA2
PUP3	P25451	PUP3		1.46676	0.122321		0.999939		1.8225	0.0170802		1		1.41166	0.112944		0.999864		2.37356	0.00145054		1
SVF1	Q05515	SVF1
CAJ1	P39101	CAJ1		1.02479										1.03051					1.49165
TIF6	Q12522	TIF6							1.07067
COX1	P00401	COX1
UBC4	P15731	UBC4							0.852605
RPL39	P04650	RPL39	0.400628	1.07321	0.116842	0.514528	0.605699	0.0152489	1.17645	0.0571056	0.505724	0.998593	0.336603	1.05834	0.0638223	0.55799	0.698529	0.0344483	0.809657	0.075454	0.54508	0.989836
HSP12	P22943	HSP12	0.925706	1.05528	0.666536	0.926086	0.502074	0.911778	1.07952	0.736121	0.912542	0.503514	0.0300029	1.63468	0.229438	0.586631	0.995426	0.0149927	2.47986	0.292307	0.910184	1
EMC4	P53073	EMC4
MRH1	Q12117	MRH1
NMT1	P14743	NMT1	0.709425	1.07463	0.0940215	0.813345	0.658523	0.365032	1.14135	0.0970675	0.786621	0.862061	0.988106	0.997094	0.294494	0.988107	0.500029	0.585718	1.08346	0.195011	0.63233	0.552411
MSP1	P28737	MSP1
TWF1	P53250	TWF1		1.09801	0.331414		0.525742			0.416911				0.902766	0.184317		0.577445		1.10221	0.193773		0.577422
TUB1	P09733	TUB1		1.0354	0.215754		0.508071		1.23008	0.0095678		1		1.23543	0.074039		0.99901		1.65365	0.0857805		1
LSM5	P40089	LSM5
RPA49	Q01080	RPA49	0.237641	1.14898	0.15564	0.46661	0.712931	0.0413452	1.22568	0.102577	0.484073	0.973973	0.0154853	1.27804	0.0691076	0.750279	0.999978	0.243612	1.14342	0.152805	0.466394	0.706715
RIM1	P32445	RIM1	0.483693	1.1148	0.191096	0.583415	0.598045	0.879066	0.973397	0.0997863	0.885277	0.521024	0.390185	1.13111	0.137607	0.623178	0.711457	0.285909	1.1282	0.0320695	0.999671	0.999975
YMR31	P19955	YMR31		1.18553					1.57319					1.30729					2.72611
SFM1	Q12314	SFM1							1.00392
ZPR1	P53303	ZPR1
ATF2	P53296	ATF2			0.357553					0.276704					0.296927					0.378419
SMI1	P32566	SMI1		1.39164	0.101928		0.999946			0.133671				1.19339	0.0439209		0.999997		1.28081	0.116586		0.985613
GDI1	P39958	GDI1	0.61596	0.973349	0.0538975	0.673666	0.568718	0.416224	0.91382	0.0167106	1	1	0.0947173	0.944223	0.0346275	0.481701	0.896727	0.733801	0.985985	0.0582478	0.744523	0.517192
TDA3	P38758	TDA3	0.636098	0.927613	0.142257	0.694429	0.572463			0.175478			0.720335	0.947513	0.117838	0.756886	0.556517	0.187696	1.17265	0.0631356	0.947531	0.994904
TRM112	P53738	TRM112
FPR2	P32472	FPR2
MSC7	P38694	MSC7		0.772914	0.0868531		0.992414		1.0967	0.0526158		0.936053		0.706272	0.0887008		0.99942		0.903627	0.0693679		0.845075
FOL2	P51601	FOL2
RIB4	P50861	RIB4			0.0289165					0.0888295					0.128848					0.0944203
COB	P00163	COB
RPN7	Q06103	RPN7	0.118425	1.11743	0.0826626	0.464917	0.85316	0.264864	1.13616	0.0614363	0.91401	0.975093	0.301027	1.05474	0.0679132	0.479116	0.662539	0.012351	1.22071	0.0668738	0.509667	0.999393
TSC13	Q99190	TSC13		1.07916					1.26615					1.42488					0.969881
GRX8	Q05926	GRX8
ADD66	P36040	ADD66			0.133027					0.115451					0.0822284					0.112055
TSR4	P25040	TSR4
MRPL38	P35996	MRPL38
YGL242C	P53066	YGL242C
PTC3	P34221	PTC3	0.706977	1.07038	0.266163	0.721006	0.520692	0.460287	1.18268	0.347996	0.539923	0.576751	0.358663	1.14805	0.0739359	0.918554	0.956615	0.0208348	1.38234	0.104381	0.740192	0.999875
ZEO1	Q08245	ZEO1
VMA6	P32366	VMA6	0.055607	1.08448	0.0307153	0.740263	0.995174	0.147844	1.15862	0.0817716	0.725005	0.949504	0.0318277	1.11578	0.0478925	0.489939	0.985985	0.195695	1.04768	0.0443019	0.459729	0.75216
TAF9	Q05027	TAF9		0.75776										0.730926					0.803676
NMD3	P38861	NMD3		0.885519	0.265828		0.553034			0.335866				0.789965	0.114045		0.936607		1.74821	0.151876		1
DCP2	P53550	DCP2
ELO3	P40319	ELO3		0.861918	0.150667		0.69933			0.164294				0.850498	0.236723		0.607181		0.793398	0.250926		0.668287
MAM33	P40513	MAM33	0.480971	1.18697	0.3015	0.586807	0.603765	0.212467	1.4066	0.392321	0.466569	0.739176	0.0830885	1.46477	0.00792399	1	1	0.0155139	1.91122	0.210392	0.812037	0.999996
HYR1	P40581	HYR1	0.896218	0.983792	0.113191	0.89779	0.506158			0.0633215			0.395757	0.906838	0.0346796	0.988475	0.994007	0.251853	1.06094	0.0540652	0.55404	0.768527
ARC18	Q05933	ARC18	0.79783	0.922256	0.100866	0.868748	0.650996			0.192591			0.449727	0.818591	0.132838	0.811823	0.838798	0.535585	0.853407	0.143196	0.759099	0.735008
RSM26	P47141	RSM26
YPL245W	Q12179	YPL245W
PEX6	P33760	PEX6
NMA111	P53920	NMA111		1.0085	0.176119		0.500702		1.03285	0.0683492		0.565176		0.943303	0.0212524		0.993626		1.01021	0.0773093		0.505247
CDC73	Q06697	CDC73	0.385652	1.12784	0.194609	0.510247	0.614877	0.258643	1.15224	0.0856854	0.805445	0.926791	0.0942364	1.17281	0.0495117	0.95999	0.999729	0.0303683	1.31841	0.121476	0.543896	0.992574
ARC15	P40518	ARC15		0.826945	0.201967		0.679415	0.689486	0.968642	0.0632937	0.738219	0.568963		0.928603	0.0600961		0.787532		0.91978	0.0491606		0.900946
PAM18	Q07914	PAM18
YML6	P51998	YML6		1.15343	0.582231		0.520551		1.34653	0.396992		0.684763		1.21972	0.0834327		0.992867		1.75912	0.0864485		1
COX20	Q04935	COX20
DLD1	P32891	DLD1
YGL039W	P53183	YGL039W			0.210551				0.617417	0.100467		0.999937			0.069478					0.0964248
CPS1	P27614	CPS1	0.226469	0.930585	0.0317466	0.884694	0.973	0.759567	0.962626	0.0821172	0.792775	0.558856	0.2687	0.900902	0.0828981	0.601762	0.78979	0.0197841	1.2456	0.0862969	0.501885	0.996535
BNA1	P47096	BNA1
MRP1	P10662	MRP1		1.39944					1.47339					1.40126					1.68202
TAF14	P35189	TAF14	0.900876	1.02089	0.11662	0.903215	0.509599		1.07212	0.045968		0.887997	0.238994	1.0697	0.0312914	0.901352	0.975853	0.0459251	1.27211	0.0766869	0.880268	0.99979
AIM19	P40502	AIM19
ADE8	P04161	ADE8
ERG28	P40030	ERG28			0.0344831					0.0800285					0.0686662					0.11817
CUE5	Q08412	CUE5
MRPL10	P36520	MRPL10
SCS7	Q03529	SCS7			0.357975			0.138005	1.30039	0.229735	0.459686	0.822796			0.208617					0.205151
FMP10	P40098	FMP10	0.232019	1.30274	0.206156	0.66972	0.865057	0.292309	1.32712	0.194265	0.804957	0.910875	0.173733	1.39284	0.218187	0.717107	0.930503	0.0150041	1.88476	0.100971	0.999866	1
MNN1	P39106	MNN1		1.52633					1.02865					1.50628					1.21886
MRPL8	P22353	MRPL8		1.00167										1.03501					1.23769
PET123	P17558	PET123	0.291944	1.30711	0.243233	0.653768	0.809895	0.354149	1.24136	0.123121	0.909241	0.951931	0.109812	1.30276	0.0322972	1	1	0.00113427	2.31449	0.0876891	0.99903	1
PAP1	P29468	PAP1		0.889246					1.2869					1.04495					1.09704
KRE33	P53914	KRE33	0.833468	1.03318	0.227482	0.83605	0.506388	0.780005	1.05415	0.277732	0.785968	0.511355	0.882316	0.968187	0.317129	0.883191	0.503031	0.533555	1.14806	0.343689	0.584581	0.553067
APD1	P38281	APD1		1.11536										0.9912					1.07341
GET4	Q12125	GET4
PRS5	Q12265	PRS5	0.421249	0.947059	0.08708	0.52809	0.600164	0.0298586	1.32201	0.07919	0.890462	0.999982	0.583968	1.0393	0.0974044	0.625787	0.54686	0.0125415	1.24425	0.0625575	0.670246	0.99996
MDY2	Q12285	MDY2		1.20814										1.01129					1.22445
MRPS35	P53292	MRPS35
PRP19	P32523	PRP19		1.40987	0.153954		0.993509			0.0939002				1.08025	0.0153827		1		1.09361	0.112347		0.671561
RKI1	Q12189	RKI1	0.01108	1.31023	0.0837276	0.588096	0.999897	0.506974	1.15976	0.066858	0.985319	0.984777	0.0733675	1.42775	0.229737	0.511131	0.939454	0.000345937	2.18979	0.0792184	0.964579	1
ALD3	P54114	ALD3		0.879984	0.278823		0.552984			0.0694841				1.20168	0.0293257		1		1.24796	0.116283		0.968818
RPB11	P38902	RPB11		0.976224	0.251879		0.502685	0.797187	1.03522	0.173219	0.803191	0.512336		0.875934	0.124114		0.727041		1.05525	0.0937768		0.594682
YNR021W	P53723	YNR021W
CSR1	Q06705	CSR1			0.0334524					0.0477792					0.0199071					0.0490538
YRB1	P41920	YRB1	0.549233	1.10788	0.26086	0.595473	0.549111	0.969784	0.992278	0.294024	0.969799	0.500208	0.353406	1.23312	0.337114	0.49067	0.625613	0.145043	1.39838	0.298283	0.484423	0.830621
TAF6	P53040	TAF6		1.25979										1.17327					1.45356
ASP1	P38986	ASP1	0.690755	0.979771	0.0406037	0.739818	0.569683			0.0269808			0.478381	0.953003	0.040007	0.769886	0.783421	0.517156	0.950061	0.079526	0.621149	0.606104
SEC66	P33754	SEC66
BUR6	P40096	BUR6
PAF1	P38351	PAF1
SFB3	P38810	SFB3		0.640913	0.31208		0.775916			0.395968				0.654039	0.35985		0.714338		0.601874	0.282733		0.849973
FDH2	P0CF35	FDH2
YAT2	P40017	YAT2	0.0590896	1.19753	0.103225	0.474115	0.946286	0.936774	0.974327	0.286964	0.937151	0.502413	0.340877	1.14429	0.201673	0.486658	0.633168	0.00184518	3.05489	0.20248	0.972558	1
LSG1	P53145	LSG1		0.864145					0.956872					0.955955					0.917133
COX9	P07255	COX9		1.41762	0.138232		0.998172		1.46656	0.405539		0.775868		1.42457	0.319797		0.828424		2.40976	0.292906		1
FIS1	P40515	FIS1
UTR4	P32626	UTR4
HDA2	Q06629	HDA2
SEC18	P18759	SEC18	0.176817	0.873357	0.0588551	0.8309	0.970374			0.104566			0.084795	0.821817	0.035899	0.998598	1	0.291848	0.910284	0.0703211	0.658917	0.813727
MDJ1	P35191	MDJ1		1.37988					1.34259					1.38008					2.06156
HEM14	P40012	HEM14
MCX1	P38323	MCX1
HRB1	P38922	HRB1		1.21673					0.966784					0.991726					1.50466
MDM1	Q01846	MDM1
DHH1	P39517	DHH1	0.283268	0.811493	0.163056	0.601496	0.777626	0.774062	1.02656	0.0917749	0.787309	0.524682	0.319825	0.918259	0.0864848	0.553552	0.708915	0.0112993	0.80122	0.0406898	0.839346	1
TCB2	P48231	TCB2		2.00677					1.30501					1.70864					1.04894
SDH8	P38345	SDH8
DBP9	Q06218	DBP9	0.564236	0.929179	0.0705846	0.771562	0.728278	0.384057	1.10867	0.139457	0.552064	0.653754	0.404615	1.0733	0.000685534	1	1	0.548361	1.03586	0.0864491	0.594926	0.549397
CMD1	P06787	CMD1	0.0493797	0.787242	0.0588283	0.90217	0.999846	0.631274	1.07357	0.0739759	0.810481	0.725336	0.251141	0.920444	0.0774707	0.511525	0.736061	0.926039	0.995939	0.0545743	0.926344	0.50167
SEC16	P48415	SEC16		1.01999	0.251213		0.501909		1.07745	0.23762		0.531101		1.22061	0.143199		0.88178		0.964652	0.233711		0.506864
CIR2	Q08822	CIR2
GCN20	P43535	GCN20	0.884693	1.02765	0.239711	0.885826	0.504003	0.362317	1.09824	0.0253108	0.999805	0.999956	0.757878	1.04273	0.0663823	0.820127	0.610866	0.02285	1.10359	0.0379507	0.503802	0.994818
MNN2	P38069	MNN2
AFG1	P32317	AFG1		1.07639					1.04498					1.4517					1.67247
GDB1	Q06625	GDB1		0.882514										0.821679					1.04998
CLP1	Q08685	CLP1
GIN4	Q12263	GIN4
CUB1	Q08977	CUB1	0.739725	1.04733	0.0715539	0.809387	0.616273		1.19475	0.0871522		0.976314	0.435367	1.1539	0.18432	0.618687	0.672131	0.221454	1.24594	0.152791	0.710822	0.896499
MSS116	P15424	MSS116	0.54817	1.13046	0.298016	0.599735	0.554701	0.260101	1.26888	0.284525	0.488568	0.708868	0.303206	1.20346	0.246702	0.488651	0.668738	0.0426754	1.58467	0.221826	0.638323	0.992918
GOS1	P38736	GOS1
IFA38	P38286	IFA38		1.03577										1.01335					1.08459
MNN10	P50108	MNN10
GOR1	P53839	GOR1		1.2093										1.08928					1.27689
PAM16	P42949	PAM16		1.39546					1.51491					1.35351					1.80379
QCR10	P37299	QCR10
URA4	P20051	URA4
IKI3	Q06706	IKI3	0.146286	1.11139	0.0877418	0.459721	0.811897	0.261761	1.09878	0.0526437	0.836648	0.941426	0.372327	1.11215	0.170129	0.498088	0.615577	0.0439486	1.20947	0.0886155	0.55616	0.983581
DEF1	P35732	DEF1	0.0433672	1.43476	0.164736	0.643616	0.992996	0.0592132	1.53968	0.282037	0.474606	0.94627	0.372588	1.24625	0.368228	0.501618	0.618518	0.149752	1.49986	0.380732	0.483757	0.824305
PEP1	P32319	PEP1
ABP140	Q08641	ABP140
NOP14	Q99207	NOP14		1.3001					1.10877					1.25285					1.16731
PSE1	P32337	PSE1	0.140779	0.880956	0.0810001	0.531234	0.865335	0.656733	0.951467	0.102275	0.70568	0.563645	0.255858	0.904306	0.05825	0.759724	0.903106	0.433716	0.953701	0.065698	0.571517	0.62977
STT3	P39007	STT3		1.03047	0.184579		0.508167			0.0968799				0.969193	0.0530513		0.592244		0.893654	0.089294		0.788425
TAF12	Q03761	TAF12		1.18725					1.03517					1.09466					1.42653
DRS1	P32892	DRS1	0.153841	1.22728	0.182597	0.463096	0.804632	0.244163	0.892837	0.10749	0.490791	0.726162	0.113879	1.09292	0.0499921	0.627405	0.938995	0.132469	0.927693	0.0520395	0.482049	0.845122
YNL040W	P53960	YNL040W
NRD1	P53617	NRD1		0.962977										0.997727					0.969311
SRP72	P38688	SRP72	0.316936	1.1969	0.25811	0.479561	0.64842	0.201133	1.22085	0.182621	0.52273	0.794028	0.843311	1.02222	0.154943	0.845666	0.506176	0.657401	1.03447	0.115672	0.677573	0.526128
PWP2	P25635	PWP2		0.617788										0.817739					1.68388
YMR027W	Q04371	YMR027W	0.324418	1.26799	0.238486	0.630107	0.767422	0.698097	1.04293	0.0742774	0.760925	0.591452	0.0971079	1.24805	0.088404	0.87069	0.996012	0.293005	1.2564	0.192145	0.683082	0.830294
NUP116	Q02630	NUP116		1.4802					1.42231					1.50416					1.72241
YTA7	P40340	YTA7
ISW1	P38144	ISW1		1.2322					1.17798					1.00796					1.1812
TAF10	Q12030	TAF10
ERG24	P32462	ERG24
PCL6	P40038	PCL6
LEM3	P42838	LEM3
MRPS9	P38120	MRPS9
OSH2	Q12451	OSH2
SPB1	P25582	SPB1		0.565064										0.633335					0.596355
TCD2	P36101	TCD2
RFX1	P48743	RFX1
HEK2	P38199	HEK2
PNP1	Q05788	PNP1
FMO1	P38866	FMO1
HFD1	Q04458	HFD1
DPH5	P32469	DPH5			0.0635317					0.104575					0.0944593					0.0897409
MAS1	P10507	MAS1
PYP1	P53981	PYP1			0.112188				1.01026	0.166456		0.501147			0.0919482					0.218731
SER2	P42941	SER2	0.964034	1.00467	0.0529539	0.964242	0.502343	0.512596	1.09549	0.124609	0.659882	0.649547	0.384043	1.07991	0.0252254	0.997409	0.998962	0.694402	0.946389	0.166869	0.715623	0.530241
NPL4	P33755	NPL4
LSM7	P53905	LSM7	0.200344	0.865874	0.0659934	0.824246	0.95972	0.510931	0.922824	0.0693139	0.771142	0.764144	0.39265	0.912974	0.0694895	0.737193	0.806885	0.454182	0.946843	0.0970362	0.540717	0.582981
CMS1	Q07897	CMS1
MRPS18	P42847	MRPS18
COX4	P04037	COX4		3.54613					1.82959					2.4105					7.16545
BNA4	P38169	BNA4
MDM38	Q08179	MDM38
VID27	P40157	VID27
KTR1	P27810	KTR1	0.105639	1.90865	0.575746	0.497624	0.889965		1.03405	0.377173		0.502457	0.0791078	1.79689	0.418797	0.546479	0.944907	0.138972	1.5643	0.427046	0.467174	0.82669
PIN4	P34217	PIN4
NOP9	P47077	NOP9		0.888074					1.09378					0.956918					0.965926
FSH1	P38777	FSH1	0.88402	0.985622	0.140605	0.884917	0.503149	0.315281	1.10789	0.113307	0.551724	0.711253	0.350264	0.912027	0.126144	0.48962	0.62746	0.590699	1.04741	0.111026	0.636715	0.552187
RFA3	P26755	RFA3
DNF2	Q12675	DNF2
ALE1	Q08548	ALE1			0.153843					0.196851					0.130664					0.0999872
CNS1	P33313	CNS1		0.939617										0.922911					1.8925
PRS2	P38620	PRS2
ALG11	P53954	ALG11
TIM54	P47045	TIM54
RPO31	P04051	RPO31
YDR061W	Q12298	YDR061W
YIL108W	P40483	YIL108W
AIM21	P40563	AIM21
ELP3	Q02908	ELP3
MEU1	Q07938	MEU1	0.881115	1.01356	0.137031	0.881977	0.502952	0.167622	1.13726	0.0536166	0.909916	0.990965	0.797193	1.03937	0.154767	0.806513	0.519178	0.562231	1.07561	0.117077	0.664788	0.611493
COX12	Q01519	COX12
MNN9	P39107	MNN9
GET1	P53192	GET1
ATP19	P81451	ATP19		1.66361					1.4476					1.71997					2.93459
POS5	Q06892	POS5		1.42809	0.225056		0.944826		1.44764	0.0584872		1		1.54362	0.138248		0.999965		1.70797	0.0720688		1
ALG9	P53868	ALG9		1.0477										0.969156					1.0373
ARL1	P38116	ARL1		1.23825										1.13175					1.02097
PEX30	Q06169	PEX30
NUP159	P40477	NUP159	0.822814	1.04807	0.229232	0.828431	0.513115		1.20747	0.0541647		0.999943	0.35027	1.12223	0.0360835	0.998401	0.999578	0.110604	1.25877	0.0994978	0.850097	0.992066
MRPL4	P36517	MRPL4
PHO13	P19881	PHO13		1.16222					1.12414					1.03625					1.31617
QRI1	P43123	QRI1	0.753783	0.960602	0.175338	0.762524	0.515026	0.716997	0.978312	0.0779013	0.732043	0.522883	0.967531	0.996211	0.125033	0.967554	0.500277	0.125293	1.08694	0.0605281	0.486194	0.857154
APL4	Q12028	APL4
MRPL39	P36533	MRPL39	0.237063	1.27221	0.286969	0.462425	0.710059	0.0561565	1.49279	0.243144	0.502019	0.959146	0.0025062	1.45109	0.0210266	1	1	0.00302616	1.65552	0.00782251	1	1
GSH1	P32477	GSH1	0.797817	0.940367	0.336183	0.80239	0.509418	0.0341338	1.33874	0.119401	0.642465	0.996424	0.890036	0.985115	0.158645	0.890753	0.502653	0.428244	0.88286	0.20504	0.523306	0.589565
AIM41	Q12032	AIM41
PDR16	P53860	PDR16
POM34	Q12445	POM34
LHS1	P36016	LHS1	0.508216	0.865858	0.12518	0.75614	0.750672	0.551698	0.935401	0.0344713	0.952164	0.941105	0.185114	0.829724	0.0560717	0.972918	0.998277	0.072707	0.856537	0.0192461	1	1
SAP190	P36123	SAP190
FAA3	P39002	FAA3
VTC4	P47075	VTC4	0.375785	1.10023	0.153509	0.499324	0.613653	0.00857978	1.3249	0.0880213	0.517052	0.99989	0.492252	1.06308	0.0992233	0.601602	0.608435	0.755854	1.02602	0.119957	0.763945	0.514013
CBF1	P17106	CBF1
KTR3	P38130	KTR3		1.03704	0.153083		0.517378			0.195502				1.02451	0.103975		0.516508		1.13191	0.0585665		0.977444
MCM3	P24279	MCM3		1.05314	0.316018		0.508471		1.56761	0.289228		0.952183		1.07812	0.153739		0.572281		1.12942	0.336489		0.54277
DOA1	P36037	DOA1
MRPL15	P36523	MRPL15	0.0905719	1.50649	0.0501282	1	1	0.0265161	1.50205	0.136184	0.800979	0.999888	0.0726805	1.45754	0.0269974	1	1	0.0098468	2.0811	0.105872	0.999953	1
TIM50	Q02776	TIM50
NIF3	P53081	NIF3
EBP2	P36049	EBP2		1.59685	0.37822		0.889931		1.18359	0.214748		0.678764		1.17625	0.256239		0.624455		1.10349	0.262683		0.544785
MSD1	P15179	MSD1
MIX23	P38162	MIX23
RRF1	P38771	RRF1
DOG1	P38774	DOG1			0.40391					0.436284					0.185467					0.192821
DOG2	P38773	DOG2			0.401742					0.424376					0.20366					0.202441
RET1	P22276	RET1
PSP1	P50896	PSP1
ADY2	P25613	ADY2		0.834195					1.06552					1.01889					3.2455
CCA1	P21269	CCA1	0.977144	0.997493	0.0938064	0.977157	0.500216			0.173291			0.310432	0.812138	0.157678	0.643683	0.788569	0.419909	1.26888	0.295584	0.632726	0.697055
DPH1	P40487	DPH1
YME2	P32843	YME2
PMR1	P13586	PMR1
YOR131C	Q12486	YOR131C							0.912488
NTH1	P32356	NTH1		1.1611										1.1166					1.41502
RPA34	P47006	RPA34
MCM5	P29496	MCM5
ATG27	P46989	ATG27
TRZ1	P36159	TRZ1
RSM23	Q01163	RSM23	0.409941	1.29949	0.31953	0.634498	0.70629	0.511587	1.30069	0.451729	0.62757	0.61756	0.445533	1.40749	0.48602	0.628627	0.673284	0.160427	1.80522	0.310405	0.909565	0.991895
MRPL28	P36527	MRPL28
RTS1	P38903	RTS1		0.924515	0.0485532		0.884898			0.193286				1.30025	0.21283		0.850642		1.8259	0.257873		0.999097
NIC96	P34077	NIC96
RSM24	Q03976	RSM24
RVS167	P39743	RVS167
TIM8	P57744	TIM8		0.954958										1.13422					1.08891
NUP1	P20676	NUP1	0.554867	0.889155	0.186781	0.644201	0.595923	0.226864	1.12881	0.0610918	0.8677	0.966811	0.183731	0.960077	0.021433	0.7526	0.939559	0.451772	1.0647	0.0820736	0.616297	0.656718
RFS1	P38234	RFS1
MRM1	P25270	MRM1
YPR148C	Q06523	YPR148C		0.90239	0.012945		1		0.970429	0.137663		0.51375		0.971748	0.164584		0.508825		0.852699	0.0677978		0.971975
SNF7	P39929	SNF7	0.132748	1.25856	0.133964	0.694192	0.948334			0.207716			0.339149	1.10852	0.0873781	0.690115	0.803824	0.37122	1.16615	0.251022	0.497927	0.616405
SAM50	P53969	SAM50
NOB1	Q08444	NOB1	0.00339113	1.22128	0.0454315	0.539512	1	0.0988215	1.21084	0.1171	0.567	0.930507	0.0378837	1.28476	0.110399	0.588757	0.991505	0.0286261	1.21839	0.0827994	0.533624	0.99296
AFG3	P39925	AFG3
GTR1	Q00582	GTR1
BDH1	P39714	BDH1
GAS5	Q08193	GAS5	0.721883	1.07631	0.0650936	0.894694	0.782687			0.0268965			0.63306	0.96435	0.00647769	1	1	0.408288	0.883836	0.129233	0.618666	0.693446
VMA22	P38784	VMA22
SCL1	P21243	SCL1	0.326692	1.06253	0.0687546	0.546252	0.696975	0.648094	0.950375	0.0795253	0.729932	0.604924	0.320256	1.05157	0.0469684	0.615687	0.75918	0.0199573	1.23734	0.0840964	0.497007	0.996233
AKR1	P39010	AKR1
EMC1	P25574	EMC1		1.12956	0.0530262		0.987032		1.18312	0.362451		0.571511		1.12427	0.437346		0.523814		1.20188	0.366922		0.583643
CKA2	P19454	CKA2		1.3306	0.260639		0.811582	0.115488	1.51532	0.218748	0.796695	0.983193		1.22353	0.272671		0.667109		1.19439	0.243691		0.65982
RRP12	Q12754	RRP12	0.3005	1.29292	0.36757	0.475099	0.659561	0.11852	1.40528	0.278846	0.478293	0.861375	0.212877	1.37269	0.364021	0.461969	0.735034	0.028892	1.53832	0.186653	0.612957	0.996975
SHP1	P34223	SHP1	0.84961	1.0686	0.403918	0.852774	0.50864	0.119725	1.35952	0.116661	0.942328	0.998548	0.913403	0.972915	0.0487275	0.931226	0.585213	0.0410569	1.50943	0.198481	0.605865	0.991152
RSM18	P40033	RSM18
YKE2	P52553	YKE2			0.328625				0.918205	0.152985		0.579374			0.335078					0.260622
YGR210C	P42942	YGR210C		1.04673					0.944652					0.846025					1.07384
UBP15	P50101	UBP15
CIR1	P42940	CIR1		1.09438					1.12488					1.24296					1.5176
MCD4	P36051	MCD4
RPN6	Q12377	RPN6	0.0924557	1.19808	0.0161138	1	1	0.0755286	1.32487	0.147582	0.64312	0.974057	0.0921349	1.27308	0.023009	1	1	0.0115238	1.66079	0.15248	0.74478	0.999996
NAB2	P32505	NAB2
END3	P39013	END3
PBS2	P08018	PBS2
RPN3	P40016	RPN3	0.607729	1.10974	0.300179	0.640952	0.538808	0.551211	1.092	0.186787	0.615186	0.568211	0.557757	1.07488	0.182165	0.602913	0.548551	0.707948	1.03919	0.152542	0.721169	0.519552
TIM10	P87108	TIM10
COQ6	P53318	COQ6
MRPL35	Q06678	MRPL35		0.87211					1.3492					1.02897					1.38816
YMC2	P38087	YMC2
TED1	P40533	TED1
CCR4	P31384	CCR4
PLB2	Q03674	PLB2
SDS23	P53172	SDS23		0.508179	0.397781		0.802161		2.22659	1.05591		0.779359		1.06146	0.846001		0.501592		1.47068	0.542721		0.682883
YMR196W	Q04336	YMR196W		1.09008										0.886714					1.0437
ARD1	P07347	ARD1		1.16173					1.13852					1.04165					1.34927
NUS1	Q12063	NUS1
PTC4	P38089	PTC4
ECM1	P39715	ECM1
MDM20	Q12387	MDM20
AIM24	P47127	AIM24		1.07468					1.5244					1.19223					1.53123
HMT1	P38074	HMT1
MTD1	Q02046	MTD1	0.0157738	1.32219	0.079755	0.758198	0.99998	0.240046	1.15008	0.049467	0.985	0.998258	0.00133294	1.30861	0.0468678	0.596478	1	0.00644153	1.19474	0.0484425	0.522248	0.999978
MRPL3	P36516	MRPL3		1.27577					1.28824					1.32631					1.36995
BDS1	Q08347	BDS1
UBC8	P28263	UBC8
CWH43	P25618	CWH43
RIB5	P38145	RIB5
YBL036C	P38197	YBL036C		1.05134										1.04194					1.10885
ATP14	Q12349	ATP14	0.798478	1.47506	2.61326	0.803264	0.509887	0.800891	1.46284	2.77355	0.804886	0.508344	0.744434	1.83296	3.75555	0.753246	0.514646	0.278467	2.98638	2.34861	0.469952	0.675727
ZTA1	P38230	ZTA1
AVL9	Q12500	AVL9	0.297994	1.0863	0.0585387	0.739996	0.866438	0.0230653	1.21184	0.0165292	1	1	0.86645	1.00777	0.0341839	0.871463	0.515378	0.593977	1.13219	0.0576687	0.987248	0.97983
NOC2	P39744	NOC2	0.400649	1.12159	0.194775	0.513779	0.604997	0.571626	1.07071	0.0715064	0.772089	0.723493	0.251728	1.17313	0.190383	0.46442	0.696964	0.0240454	1.23889	0.0832892	0.559612	0.996799
NUP60	P39705	NUP60		0.976198					0.951877					1.03125					1.06306
TRM8	Q12009	TRM8
KEL3	Q08979	KEL3
SLA1	P32790	SLA1
SAP155	P43612	SAP155
YSA1	Q01976	YSA1
NCE103	P53615	NCE103
RPO26	P20435	RPO26	0.00385611	0.750192	0.0509883	0.579548	1			0.149602			0.577618	0.941	0.151694	0.617036	0.543695	0.0418808	0.811507	0.0860505	0.484062	0.973287
RMD9	P53140	RMD9
NHP6A	P11632	NHP6A	0.092114	0.785646	0.129993	0.489308	0.9043	0.221325	0.871918	0.0528899	0.924128	0.986162	0.0289149	0.787916	0.00958906	1	1	0.0153445	0.848488	0.0433193	0.620209	0.999737
SCS2	P40075	SCS2	0.954957	0.983862	0.376492	0.955019	0.500555	0.859636	1.05217	0.445358	0.861052	0.504128	0.68475	0.919519	0.230751	0.710265	0.535446	0.388774	1.14313	0.226983	0.504439	0.606883
ARO9	P38840	ARO9
UGA2	P38067	UGA2
PCM1	P38628	PCM1		1.70253	0.589952		0.788382			0.287539				1.08457	0.244487		0.534883		1.24779	0.306924		0.662988
POL5	P39985	POL5	0.585473	1.14603	0.273488	0.655751	0.579179	0.356185	1.2475	0.235442	0.630996	0.744037	0.579467	1.08189	0.149927	0.653454	0.582532	0.756168	1.13239	0.463748	0.770001	0.524033
RDI1	Q12434	RDI1
YGR250C	P53316	YGR250C
YIM1	P28625	YIM1		1.25167										0.979371					1.10795
ARH1	P48360	ARH1
RIX1	P38883	RIX1	0.579452	1.07801	0.0313975	0.992511	0.988566	0.318768	1.14545	0.119255	0.662894	0.79714	0.453132	1.17203	0.203655	0.637267	0.675373	0.441158	1.29482	0.355749	0.621442	0.67007
RTG2	P32608	RTG2
TRM82	Q03774	TRM82
CTR9	P89105	CTR9		1.07242	0.166561		0.554007		1.09808	0.197311		0.569385		0.987688	0.213114		0.501007		1.15113	0.190502		0.658382
NHP2	P32495	NHP2		1.07522										1.12801					1.4216
ARE2	P53629	ARE2
ERG5	P54781	ERG5
UBP6	P43593	UBP6	0.0285759	1.11629	0.0356795	0.717026	0.999281	0.893703	0.977191	0.055578	0.906218	0.548405	0.920011	1.01254	0.0276753	0.93137	0.55833	0.355179	1.09934	0.0253431	0.99982	0.999963
TUP1	P16649	TUP1	0.134528	2.61942	0.829095	0.705801	0.951106	0.131026	1.90826	0.660387	0.473398	0.841389	0.213191	2.16232	0.812848	0.630686	0.855529	0.188182	1.86052	0.760881	0.471352	0.769718
GLO2	Q05584	GLO2
MRPL16	P38064	MRPL16		0.826879					1.02618					1.05888					1.16515
HIS3	P06633	HIS3		1.37648					1.35399					1.22848					1.15434
PHO8	P11491	PHO8	0.339286	0.863017	0.117073	0.662378	0.78198			0.0463052			0.00379196	0.77978	0.0231431	0.99181	1	0.151112	0.749227	0.119881	0.779747	0.965356
PXP1	P39994	PXP1
ABZ1	P37254	ABZ1		1.12511	0.171538		0.637595		1.04378	0.410091		0.503432		0.860394	0.243851		0.589907		1.21928	0.233662		0.706673
BZZ1	P38822	BZZ1
SYH1	Q02875	SYH1
QCR7	P00128	QCR7		1.86396	0.733758		0.784264			0.640609				1.82181	0.633742		0.819741		3.03858	0.495185		0.999986
NPL6	P32832	NPL6		1.02381					1.13049					1.01405					0.894617
IPI3	P53877	IPI3
MRPS28	P21771	MRPS28
EHD3	P28817	EHD3
CDS1	P38221	CDS1		1.12929	0.393534		0.531579		1.01033	0.360318		0.500248		0.974366	0.32116		0.501921		0.994158	0.29246		0.500121
MRPS8	Q03799	MRPS8
HRK1	Q08732	HRK1
HRR25	P29295	HRR25
HMG1	P12683	HMG1
PST1	Q12355	PST1
RBG1	P39729	RBG1
MAK21	Q12176	MAK21	0.995037	1.00163	0.354578	0.995037	0.500006	0.509392	1.09768	0.205878	0.57237	0.563627	0.807102	1.03741	0.119671	0.820366	0.528672	0.513202	1.14283	0.290104	0.580377	0.568167
TES1	P41903	TES1		0.807459	0.306985		0.605878			0.285716				1.12605	0.0754198		0.908534		1.79939	0.0890294		1
SFA1	P32771	SFA1			0.404025					0.332393					0.400043					0.21679
IBA57	P47158	IBA57
NPA3	P47122	NPA3		1.16645										0.869996					0.971818
SLM1	P40485	SLM1		1.05989					1.22893					1.2168					1.53114
ATO2	P32907	ATO2
HSP42	Q12329	HSP42		0.959012										0.877896					1.47158
MSY1	P48527	MSY1
DDI1	P40087	DDI1
SKI8	Q02793	SKI8
REX4	Q08237	REX4
NUC1	P08466	NUC1
NIT3	P49954	NIT3
TAH11	P47112	TAH11
GCD7	P32502	GCD7		1.20657	0.0821463		0.989582	0.0303958	0.770206	0.0936295	0.490163	0.987457		1.14461	0.0236057		1		1.04951	0.0874954		0.588035
PUS7	Q08647	PUS7
CDC3	P32457	CDC3
TAF4	P50105	TAF4
STE20	Q03497	STE20
MRPL17	P36528	MRPL17
SMY2	P32909	SMY2
UTP18	P40362	UTP18		1.694					1.12612					1.46368					1.45335
MRPS17	Q03246	MRPS17
PHO91	P27514	PHO91
CGI121	Q03705	CGI121		0.761744	0.435765		0.58269		1.05946	0.158938		0.540562		0.815932	0.106394		0.91907		0.972833	0.138288		0.511527
MRP4	P32902	MRP4	0.125635	1.81571	0.183707	0.998366	0.999998			0.0972385			0.118229	1.60093	0.0889064	1	1	0.0028949	2.09552	0.154645	0.852234	1
PGA3	Q12746	PGA3		0.735777	0.289515		0.698049		0.703928	0.323546		0.698867		0.884688	0.434498		0.520838		0.860982	0.392142		0.536577
MRPL22	P53881	MRPL22
SUB1	P54000	SUB1
SRP21	P32342	SRP21		1.00018										0.994061					1.07267
PPX1	P38698	PPX1
EAP1	P36041	EAP1		0.940508					0.995316					1.09301					1.00127
YFR006W	P43590	YFR006W
BNA6	P43619	BNA6
VRP1	P37370	VRP1
BFR2	Q06631	BFR2		1.42962					0.810513					1.44277					1.14026
SFT2	P38166	SFT2		1.35377										1.17081					1.33755
APE4	P38821	APE4		1.17877					1.21997					0.976475					2.32322
PBP1	P53297	PBP1	0.292418	1.21043	0.170856	0.641829	0.800735	0.99915	1.00017	0.152071	0.99915	0.5	0.548004	1.07409	0.123908	0.639481	0.597241	0.380217	1.1277	0.12387	0.64449	0.737375
ESF1	Q06344	ESF1		1.09282					1.08127					1.04507					0.99112
GGA2	P38817	GGA2		1.35967	0.0401364		1			0.0807923				1.30985	0.0173765		1		1.39689	0.00801995		1
APL6	P46682	APL6
CYM1	P32898	CYM1
RPB5	P20434	RPB5
MRPL7	P36519	MRPL7
ENT5	Q03769	ENT5	0.61858	1.08794	0.260673	0.646465	0.533242	0.549016	1.08129	0.132651	0.644417	0.601587	0.5963	0.923928	0.210735	0.629412	0.537874	0.247518	1.12287	0.132618	0.466251	0.702683
ALD2	P47771	ALD2
HPA3	P39979	HPA3			0.155153					0.067312					0.0286522					0.0311231
GSY1	P23337	GSY1		0.653526	0.0514246		1			0.129256				0.8539	0.113343		0.817526		0.980952	0.154201		0.504589
LSB5	P25369	LSB5	0.347542	0.697983	0.408376	0.502093	0.640882	0.236147	1.23954	0.240588	0.480406	0.72573	0.733092	0.913015	0.290958	0.749501	0.526294	0.136705	1.41568	0.302815	0.483663	0.84069
UFD2	P54860	UFD2	0.425122	1.07401	0.117629	0.538529	0.606476	0.399647	1.12166	0.158056	0.563153	0.650653	0.73796	0.964135	0.148617	0.748594	0.517292	0.484934	1.07391	0.145792	0.55801	0.57197
AIM45	Q12480	AIM45	0.536009	1.17312	0.396281	0.588229	0.554487	0.575998	1.11834	0.294442	0.618065	0.546518	0.605572	1.12687	0.356935	0.637178	0.536764	0.298817	1.30371	0.38007	0.474131	0.660277
TAF5	P38129	TAF5	0.889454	0.985746	0.114697	0.890716	0.504645	0.688531	0.928125	0.174208	0.723292	0.548895	0.11961	0.817265	0.0708872	0.85938	0.991461	0.232759	0.845828	0.0876389	0.77545	0.923951
SVL3	Q03088	SVL3
MRPS5	P33759	MRPS5
SEC65	P29478	SEC65
MPM1	P40364	MPM1	0.827409	1.28426	1.87766	0.830286	0.506877	0.981309	1.02419	1.52069	0.981312	0.500076	0.733985	1.19556	0.767867	0.745961	0.519221	0.10892	2.82613	1.16564	0.501146	0.887488
MIC26	P50087	MIC26
CEX1	Q12453	CEX1
DPL1	Q05567	DPL1
ACL4	Q03771	ACL4
TRM5	P38793	TRM5
PTC2	P39966	PTC2	0.67652	1.0385	0.0226316	0.956253	0.913975	0.424977	1.11278	0.15596	0.569883	0.635614	0.916511	1.00641	0.0500276	0.917528	0.504942	0.229741	1.11766	0.121027	0.462833	0.717928
URA3	P03962	URA3		1.19004					1.59298					1.3127					1.45998
AOS1	Q06624	AOS1
APL2	P36000	APL2
HNT1	Q04344	HNT1		1.18181	0.0736736		0.987964			0.0705299				0.994784	0.110247		0.500676		1.00741	0.0815868		0.502484
CDC53	Q12018	CDC53		0.950018										1.03975					1.1909
FMS1	P50264	FMS1
NDE2	Q07500	NDE2
MRPL25	P23369	MRPL25
CDC28	P00546	CDC28	0.39364	0.936364	0.0985121	0.514245	0.611538	0.0819407	0.722828	0.0641639	0.991242	0.999995	0.640056	0.954074	0.0820342	0.708818	0.586331	0.0281227	1.20752	0.0824987	0.489979	0.989607
MCA1	Q08601	MCA1		1.03065										0.97422					1.1762
TMA46	Q12000	TMA46		1.0127	0.124433		0.503137			0.0577356				1.05789	0.162572		0.536886		1.01266	0.132104		0.502766
CAB2	P40506	CAB2	0.754269	0.931906	0.285908	0.76405	0.51685	0.357571	0.799666	0.28579	0.498145	0.628587	0.965843	1.00694	0.208787	0.965872	0.500333	0.04827	1.56077	0.22698	0.616983	0.988063
MHR1	Q06630	MHR1
SLY1	P22213	SLY1			0.0978371					0.116837					0.0274186					0.0176617
MET7	Q08645	MET7
DUT1	P33317	DUT1
RSM7	P47150	RSM7
SRP54	P20424	SRP54		1.12598	0.242194		0.575462		1.11467	0.134679		0.677622		1.17847	0.0977458		0.934312		1.51165	0.102607		1
YTA12	P40341	YTA12
ADH6	Q04894	ADH6	0.54447	1.07714	0.18416	0.592159	0.550319	0.185645	1.20045	0.129021	0.641667	0.884672	0.933653	1.00813	0.139758	0.93382	0.501022	0.498256	1.06973	0.141658	0.566518	0.568137
SQT1	P35184	SQT1
MXR1	P40029	MXR1		1.21003					1.28581					1.13738					1.46779
PAR32	Q12515	PAR32
MRPL19	P53875	MRPL19	0.417318	1.23718	0.264727	0.62542	0.692471	0.217032	1.31208	0.118465	0.950014	0.992886	0.362083	1.17341	0.0582542	0.994061	0.997843	0.022201	1.23052	0.0491499	0.923874	0.999999
ERP1	Q05359	ERP1	0.0943257	1.12813	0.0813765	0.466495	0.889186	0.285567	1.12548	0.0551927	0.932631	0.978734	0.771874	1.01529	0.0577659	0.78311	0.520732	0.326248	0.963592	0.0445039	0.510084	0.666541
NOP13	P53883	NOP13		1.05316					0.997674					0.941502					0.855342
PET10	P36139	PET10
CBP3	P21560	CBP3		1.03331					1.10666					0.997372					1.46787
ELP4	Q02884	ELP4		1.03351										1.02068					1.12229
BCH1	Q05029	BCH1	0.77158	0.961201	0.197237	0.777862	0.511557	0.627173	1.10936	0.312665	0.656551	0.535644	0.99253	1.00186	0.29593	0.99253	0.500012	0.574652	1.14398	0.374373	0.613418	0.542763
HGH1	P48362	HGH1
GRX5	Q02784	GRX5	0.765516	0.931287	0.229384	0.78017	0.526396		0.982783	0.227394		0.501729	0.891172	1.02144	0.168614	0.892472	0.50486	0.560261	1.15048	0.260045	0.644955	0.591664
RBD2	Q12270	RBD2	0.333087	1.2838	0.389092	0.483819	0.637615	0.155913	1.46626	0.38094	0.458211	0.798445	0.113584	1.33049	0.226803	0.468596	0.862297	0.0466273	1.59512	0.24742	0.585918	0.985469
YDL144C	Q07589	YDL144C
YMR074C	Q04773	YMR074C	0.00109178	0.704038	0.0449256	0.543543	1	0.438651	0.942579	0.0383821	0.842783	0.87161	0.0299558	0.820519	0.00980019	1	1	0.00981234	0.788321	0.0599991	0.510353	0.99977
CAR1	P00812	CAR1		1.64499										1.45455					2.15809
UTP5	Q04177	UTP5		0.998961	0.00330582		0.528987			0.0355749				0.9156	0.00196077		1		0.897358	0.0115763		1
RRB1	Q04225	RRB1	0.713952	1.09623	0.357147	0.728203	0.521466	0.223089	1.21206	0.201413	0.487347	0.744575	0.844516	0.980341	0.104695	0.848502	0.510542	0.0554618	1.39966	0.190795	0.523243	0.96561
VTC2	P43585	VTC2	0.782335	1.02921	0.16042	0.787494	0.509919	0.1837	1.15983	0.0541305	0.966409	0.997642	0.079522	1.09957	0.058123	0.475762	0.916133	0.480143	1.02598	0.0356017	0.620902	0.637773
UTP13	Q05946	UTP13
YML131W	Q03102	YML131W
GLY1	P37303	GLY1		0.784423	0.0343643		1	0.15855	0.874348	0.0720279	0.672694	0.921516		0.816561	0.0780191		0.982968		0.662963	0.105078		0.999114
NAS6	P50086	NAS6
TOA2	P32774	TOA2		0.799721										0.901753					0.822148
SYP1	P25623	SYP1	0.815942	0.944703	0.360074	0.819089	0.507076			0.189423			0.860598	1.02976	0.257899	0.861964	0.504007	0.358324	1.07793	0.113646	0.493522	0.62381
SPG4	Q04438	SPG4
REB1	P21538	REB1		2.00703										1.52551					1.15111
RIM2	P38127	RIM2
ALB1	P47019	ALB1
SEC72	P39742	SEC72
CDC42	P19073	CDC42		0.989068										0.950526					0.684817
OM14	P38325	OM14
CHO1	P08456	CHO1		0.92885					1.20368					1.18512					1.29702
POT1	P27796	POT1	0.691673	0.919107	0.29555	0.707343	0.522134	0.569877	0.919875	0.119213	0.678446	0.619564	0.663795	0.883503	0.391915	0.683566	0.526002	0.40099	1.22032	0.360092	0.510076	0.601309
SIT4	P20604	SIT4	0.297159	1.13667	0.0880619	0.766361	0.884315		1.24559	0.159001		0.88268	0.0948831	1.25039	0.0936693	0.837491	0.993738	0.152987	1.60957	0.211642	0.944108	0.996933
RPB8	P20436	RPB8		0.811496	0.00610378		1			0.00224049				1.03664	0.109273		0.53285		1.07098	0.017825		0.999973
URA6	P15700	URA6
PRE4	P30657	PRE4		1.23638										0.993164					0.71736
RPC82	P32349	RPC82
ISD11	Q6Q560	ISD11
HBN1	Q96VH4	HBN1
PTC7	P38797	PTC7
MRS6	P32864	MRS6		0.895263	0.0946131		0.762089		0.90946	0.172778		0.5765		0.793796	0.0880946		0.982442		0.668679	0.130168		0.990534
MRPL24	P36525	MRPL24
RCL1	Q08096	RCL1		1.27337	0.0463367		1		0.916985	0.227456		0.538681		1.17736	0.165275		0.751168		0.891172	0.253546		0.552701
CYT2	Q00873	CYT2
GCD1	P09032	GCD1
NHP6B	P11633	NHP6B
ARI1	P53111	ARI1
MSC1	Q03104	MSC1	0.945335	0.930137	1.1058	0.945498	0.501205			0.700661			0.291931	1.35562	0.277935	0.660473	0.814799	0.00432102	1.89549	0.0872914	0.99804	1
NUP100	Q02629	NUP100
CAP1	P28495	CAP1
LSM6	Q06406	LSM6
TMT1	P32643	TMT1
PPH21	P23594	PPH21
PPH22	P23595	PPH22
FAP7	Q12055	FAP7			0.0742552					0.0015037					0.0187345					0.0515081
ARC40	P38328	ARC40		1.15161	0.300841		0.571179			0.216598				0.965489	0.0710833		0.566416		1.10768	0.200698		0.579885
ERG7	P38604	ERG7
STV1	P37296	STV1		1.24225										1.06344					1.03088
MRPL1	Q04599	MRPL1
LSM4	P40070	LSM4
RRP4	P38792	RRP4
NUP84	P52891	NUP84
ERG12	P07277	ERG12		0.733942	0.244069		0.756658			0.164214				0.841745	0.244222		0.612155		1.13115	0.270793		0.566116
SKN7	P38889	SKN7
YNR040W	P53736	YNR040W
PTM1	P32857	PTM1	0.619537	1.2646	0.78582	0.647266	0.533119			0.460191			0.381982	1.25827	0.311308	0.568865	0.670366	0.137136	1.45761	0.346173	0.463838	0.826828
ORM1	P53224	ORM1
POP3	P53833	POP3
RSM25	P40496	RSM25
REF2	P42073	REF2
YBR139W	P38109	YBR139W
NOP15	P53927	NOP15
MET12	P46151	MET12		1.65063					1.34794					1.55497					1.62444
PTH2	P34222	PTH2		1.4816										1.23691					1.27709
SKI2	P35207	SKI2
PET191	Q02772	PET191		1.3584										1.32922					0.93932
MET2	P08465	MET2
MRP51	Q02950	MRP51
SNF4	P12904	SNF4
YPR127W	Q06494	YPR127W
MIC19	P43594	MIC19		1.2584										1.46223					2.57928
RAD6	P06104	RAD6
HOG1	P32485	HOG1		1.35526										1.23482					1.23375
CAP2	P13517	CAP2		0.797466										0.945636					0.789136
RSC8	P43609	RSC8	0.620952	0.924287	0.110922	0.722363	0.622814	0.536162	1.08016	0.0735716	0.779604	0.75649	0.887505	0.974973	0.175326	0.889195	0.506119	0.227029	1.15553	0.0685336	0.901594	0.978493
YML079W	Q03629	YML079W
YPS1	P32329	YPS1
APS3	P47064	APS3		1.29656										1.35814					1.19439
TVP23	P38962	TVP23
KRI1	P42846	KRI1		1.14299					0.860581					1.26691					1.28044
CDC1	P40986	CDC1
COQ1	P18900	COQ1		1.28614										1.55302					2.15308
DIM1	P41819	DIM1
EMP70	P32802	EMP70
HPM1	P40481	HPM1		1.16031					0.896849					1.163					0.749374
BEM1	P29366	BEM1
BET3	P36149	BET3
GPM2	Q12008	GPM2
FUS3	P16892	FUS3
NUP192	P47054	NUP192
NSA2	P40078	NSA2		1.0357	0.102983		0.535039		1.08042	0.142352		0.587755		1.04073	0.0756474		0.580403		0.949995	0.13907		0.537588
RHO3	Q00245	RHO3	0.388284	0.949954	0.00213957	1	1	0.541783	0.915086	0.034998	0.989031	0.986351	0.326435	0.949337	0.0668278	0.487603	0.64688	0.0518347	1.20165	0.0804782	0.647265	0.989284
SEC17	P32602	SEC17		0.49393										0.631445					1.24799
AIM29	P36154	AIM29
RSM10	Q03201	RSM10
EFM5	P53200	EFM5
MNN5	P46982	MNN5
RPF2	P36160	RPF2							0.845949
CMP2	P14747	CMP2
RIM4	P38741	RIM4
PBY1	P38254	PBY1
SNZ1	Q03148	SNZ1
ARP9	Q05123	ARP9
RSC9	Q03124	RSC9		0.819674	0.113116		0.893317		0.896997	0.116942		0.687408		0.92931	0.130363		0.581452		1.44179	0.215302		0.961649
IAH1	P41734	IAH1
SLM2	P53955	SLM2
NDC1	P32500	NDC1
AIM46	P38885	AIM46
HEH2	Q03281	HEH2
PRP43	P53131	PRP43		1.17535	0.194678		0.694065	0.266983	0.871798	0.0764357	0.781598	0.909651		1.25978	0.0472137		1		1.09987	0.0824344		0.794696
MRPL49	P40858	MRPL49
MRX3	P38172	MRX3
SPC3	Q12133	SPC3
YPT52	P36018	YPT52		1.00178	0.521054		0.500004		0.976451	0.455057		0.500808		1.08174	0.375687		0.514101		1.11303	0.378033		0.526301
YBR056W	P38081	YBR056W
SSP120	P39931	SSP120
PAP2	P53632	PAP2
ROK1	P45818	ROK1		0.892983	0.0558266		0.946705		1.03031	0.156393		0.511225		1.03355	0.14287		0.516387		1.09326	0.234601		0.545558
DRE2	P36152	DRE2
PBP4	Q07362	PBP4
SYO1	Q07395	SYO1
CAF16	P43569	CAF16
ATP11	P32453	ATP11
MIA40	P36046	MIA40
YFH1	Q07540	YFH1
ABF1	P14164	ABF1
SNX41	Q04053	SNX41
YIF1	P53845	YIF1
PMU1	P36069	PMU1
SRM1	P21827	SRM1			0.199139					0.252147					0.207505					0.194602
IMO32	P53219	IMO32
IMG2	P25642	IMG2
IMP3	P32899	IMP3
NCE102	Q12207	NCE102	0.120058	2.87665	0.751624	0.841401	0.988987			0.858966			0.0892692	2.17077	0.391049	0.892191	0.997976	0.101206	1.95273	0.337718	0.880636	0.996218
DUS3	Q06053	DUS3
RAI1	P53063	RAI1
PXP2	P47148	PXP2
MRPL20	P22354	MRPL20
CTR1	P49573	CTR1
KAP104	P38217	KAP104
EMP24	P32803	EMP24		1.06595	0.294547		0.514921			0.179545				0.829875	0.252984		0.619673		0.819181	0.227676		0.658665
TIM17	P39515	TIM17	0.868971	0.977888	0.20198	0.870129	0.503608	0.15394	1.16888	0.117279	0.543626	0.858044	0.097489	0.841041	0.0971335	0.49936	0.901871	0.494261	1.12658	0.253373	0.564717	0.570034
SXM1	Q04175	SXM1		1.12708					1.18301					1.06954					0.914393
YPR011C	Q12251	YPR011C
DCP1	Q12517	DCP1
RRP40	Q08285	RRP40
YRB2	P40517	YRB2
PNC1	P53184	PNC1	0.502658	0.70471	0.618922	0.566765	0.56429			0.562437			0.754117	0.904812	0.44998	0.761871	0.513341	0.43697	0.747852	0.452656	0.527264	0.585549
YLR257W	Q06146	YLR257W
PHO86	P46956	PHO86	0.149464	1.22742	0.00579356	1	1	0.100891	1.30663	0.192726	0.490521	0.892655	0.349522	1.15946	0.205536	0.517453	0.652638	0.0374874	1.31394	0.110838	0.665481	0.996366
PFY1	P07274	PFY1	0.104834	0.771834	0.0227171	1	1	0.0175991	0.650432	0.104269	0.617269	0.999511	0.0489026	0.758225	0.115818	0.487959	0.96497	0.0227987	0.609498	0.0541326	0.999289	1
TRX3	P25372	TRX3
GIS2	P53849	GIS2		2.60475										1.58718					0.932499
UTP9	P38882	UTP9		1.47069					1.95073					1.49672					1.53263
ETT1	Q08421	ETT1			0.0687752					0.188365					0.030996					0.037668
RPN13	O13563	RPN13
CCP1	P00431	CCP1	0.633642	0.748483	0.550045	0.681776	0.559377		1.05557	0.421638		0.505221	0.564043	0.825864	0.301846	0.647781	0.59116	0.428613	1.26451	0.307592	0.621913	0.680446
RTT102	P53330	RTT102
UBC9	P50623	UBC9
RAM2	P29703	RAM2
HEM3	P28789	HEM3
OST1	P41543	OST1
RAP1	P11938	RAP1
RGI2	P40188	RGI2
SPE2	P21182	SPE2
SDH5	Q08230	SDH5
YPL199C	Q08954	YPL199C
FLC3	P53121	FLC3
YLR460C	P54007	YLR460C
EMP47	P43555	EMP47		0.645312					0.791635					0.776696					0.826242
MRPS16	Q02608	MRPS16
SMX2	P40204	SMX2
GAS3	Q03655	GAS3		1.69312	0.59378		0.781121		2.45122	0.455161		0.999043		1.77628	0.166465		0.999999		1.82592	0.279379		0.997673
SLT2	Q00772	SLT2
CDC21	P06785	CDC21
YCR102C	P25608	YCR102C
PIN3	Q06449	PIN3			0.170667					0.126428					0.137412					0.214751
SIM1	P40472	SIM1
ALG12	P53730	ALG12							0.913088
MIC12	P38341	MIC12
SPO24	Q3E752	SPO24
SPC2	Q04969	SPC2		1.0737										0.989092					1.05774
TIF11	P38912	TIF11		0.954737										1.05687					0.989278
RIB3	Q99258	RIB3		0.543191										0.677448					0.852594
VMA10	P48836	VMA10
AAH1	P53909	AAH1
SKP1	P52286	SKP1
CCC1	P47818	CCC1
FCY2	P17064	FCY2							1.15806
CBP4	P37267	CBP4
RFA2	P26754	RFA2
YPR172W	Q06608	YPR172W		0.824819										0.814862					0.926624
CAT5	P41735	CAT5
VPS60	Q03390	VPS60
LSM12	P38828	LSM12		1.03974	0.259088		0.507059	0.289344	1.33377	0.268927	0.642501	0.803561		0.978956	0.199411		0.503354		1.26068	0.257065		0.731824
SMB1	P40018	SMB1
GNT1	Q12096	GNT1
MIC10	Q96VH5	MIC10
RCN2	Q12044	RCN2			0.0599876					0.146515					0.0100273					0.152434
QCR8	P08525	QCR8		2.13625										1.95799					3.08175
UBC7	Q02159	UBC7
RSM27	P53305	RSM27	0.00599843	1.57044	0.0846874	0.934047	1	0.0700083	1.73703	0.396329	0.498003	0.939137	0.0925396	1.59813	0.375877	0.468058	0.892715	0.00484698	2.37183	0.258824	0.717233	1
SRP14	P38985	SRP14		0.890895										0.905442					1.01634
LSB1	P53281	LSB1

## Sheet: WT AN vs O2 GO
Functional enrichment results comparing the the wild-type (WT) yeast (an)aerobic mid-exponential (ME), late-exponential (LE), Mid-Diauxic(ED)/Early-Stationary (ED) and mid-stationary (MS) phases
Proteins from WT yeast from anaerobic cultures were compared (and normalized) to their aerobic counterpart. A significance threshold of FDR < 0.05 was used to determine significant proteins and a fold change threshold of 1.25 (log2
foldchange of +/- 0.32) was used to select up- or downregulated proteins. The enrichment was performed usimg the in-house constructed
STRING tool in Python.
WT_ Mid-exponential (AN vs O2): enriched in AN compared to O2
No enriched GO-terms found for ME phase.
WT_ Mid-exponential (AN vs O2): depleted in AN compared to O2
Category	GO term	FDR	p-value	#genes	#genes background	Description
Process	GO:0055114	0.00013	7.33e-09	47	191	Oxidation-reduction process
Process	GO:0045333	0.00034	3.94e-08	21	43	Cellular respiration
Process	GO:0009060	0.00097	1.99e-07	19	39	Aerobic respiration
Process	GO:0055085	0.00097	1.66e-07	29	91	Transmembrane transport
Process	GO:0015980	0.001	2.88e-07	23	60	Energy derivation by oxidation of organic compounds
Process	GO:0006091	0.0015	5.11e-07	30	103	Generation of precursor metabolites and energy
Process	GO:0046034	0.0035	1.4e-06	21	56	ATP metabolic process
Process	GO:0098660	0.0042	1.94e-06	19	47	Inorganic ion transmembrane transport
Process	GO:0006812	0.0043	2.4e-06	20	53	Cation transport
Process	GO:0034220	0.0043	2.23e-06	21	58	Ion transmembrane transport
Process	GO:0006811	0.0053	3.32e-06	23	71	Ion transport
Process	GO:0098655	0.008	5.46e-06	18	46	Cation transmembrane transport
Process	GO:1902600	0.0096	7.16e-06	17	42	Proton transmembrane transport
Process	GO:0015986	0.0152	1.31e-05	11	17	ATP synthesis coupled proton transport
Process	GO:0022904	0.0189	1.94e-05	11	18	Respiratory electron transport chain
Process	GO:0042775	0.0243	2.77e-05	10	15	Mitochondrial atp synthesis coupled electron transport
Component	GO:0005739	1.95e-09	7.94e-13	75	352	Mitochondrion
Component	GO:0005740	1.95e-09	9.22e-13	44	124	Mitochondrial envelope
Component	GO:0005743	2.85e-09	3.47e-12	32	65	Mitochondrial inner membrane
Component	GO:0031966	3.15e-09	5.12e-12	40	108	Mitochondrial membrane
Component	GO:0098798	3.97e-08	9.7e-11	31	71	Mitochondrial protein complex
Component	GO:0098800	1.4e-07	4.82e-10	22	35	Inner mitochondrial membrane protein complex
Component	GO:0005759	0.0018	7.26e-06	24	81	Mitochondrial matrix
Component	GO:0070469	0.0019	8.58e-06	11	16	Respirasome
Component	GO:0005753	0.0023	1.14e-05	10	13	Mitochondrial proton-transporting atp synthase complex
Component	GO:0098796	0.004	2.27e-05	25	94	Membrane protein complex
Component	GO:0031090	0.0048	2.95e-05	45	243	Organelle membrane
Component	GO:0005746	0.0136	8.87e-05	9	14	Mitochondrial respirasome
Component	GO:0098803	0.0136	8.87e-05	9	14	Respiratory chain complex
Component	GO:0000276	0.0345	0.00025	7	9	Mitochondrial proton-transporting atp synthase complex, coupling factor f(o)
Function	GO:0016491	0.00037	7.08e-08	38	143	Oxidoreductase activity
Function	GO:0022857	0.0335	1.28e-05	19	55	Transmembrane transporter activity
KEGG	map00190	9.03e-05	1.99e-07	19	39	Oxidative phosphorylation
KEGG	map01100	0.00086	3.8e-06	59	340	Metabolic pathways
WT_ Late-exponential (AN vs O2): enriched in AN compared to O2
No enriched GO-terms found for ME phase.
WT_ Late-exponential (AN vs O2): depleted in AN compared to O2
Category	GO term	FDR	p-value	#genes	#genes background	Description
Process	GO:0045333	5.67e-06	3.24e-10	19	43	Cellular respiration
Process	GO:0009060	2.53e-05	3.95e-09	17	39	Aerobic respiration
Process	GO:0055114	2.53e-05	2.89e-09	35	191	Oxidation-reduction process
Process	GO:0015980	2.54e-05	5.8e-09	20	60	Energy derivation by oxidation of organic compounds
Process	GO:0006812	0.00011	3.15e-08	18	53	Cation transport
Process	GO:0006811	0.00019	6.53e-08	20	71	Ion transport
Process	GO:0046034	0.00081	3.23e-07	17	56	ATP metabolic process
Process	GO:0015672	0.0011	5.3e-07	15	44	Monovalent inorganic cation transport
Process	GO:0034220	0.0011	4.95e-07	17	58	Ion transmembrane transport
Process	GO:0055085	0.0011	5.41e-07	21	91	Transmembrane transport
Process	GO:0006091	0.0014	8.67e-07	22	103	Generation of precursor metabolites and energy
Process	GO:0098655	0.0014	8.53e-07	15	46	Cation transmembrane transport
Process	GO:0098660	0.0014	1.07e-06	15	47	Inorganic ion transmembrane transport
Process	GO:0022904	0.0021	1.73e-06	10	18	Respiratory electron transport chain
Process	GO:1902600	0.0021	1.69e-06	14	42	Proton transmembrane transport
Process	GO:0022900	0.0032	2.93e-06	12	31	Electron transport chain
Process	GO:0042775	0.0037	3.77e-06	9	15	Mitochondrial atp synthesis coupled electron transport
Process	GO:0015986	0.044	5.28e-05	8	17	ATP synthesis coupled proton transport
Component	GO:0005739	1.34e-10	5.46e-14	55	352	Mitochondrion
Component	GO:0005740	3.12e-10	2.54e-13	34	124	Mitochondrial envelope
Component	GO:0031966	1.44e-09	1.76e-12	31	108	Mitochondrial membrane
Component	GO:0005743	1.67e-09	2.72e-12	25	65	Mitochondrial inner membrane
Component	GO:0098798	1.45e-07	4.72e-10	23	71	Mitochondrial protein complex
Component	GO:0098800	2.9e-07	1.06e-09	17	35	Inner mitochondrial membrane protein complex
Component	GO:0031090	0.00072	2.92e-06	34	243	Organelle membrane
Component	GO:0070469	0.0013	5.61e-06	9	16	Respirasome
Component	GO:0043231	0.0025	1.28e-05	69	846	Intracellular membrane-bounded organelle
Component	GO:0098796	0.0025	1.23e-05	19	94	Membrane protein complex
Component	GO:0005746	0.0032	1.81e-05	8	14	Mitochondrial respirasome
Component	GO:0098803	0.0032	1.81e-05	8	14	Respiratory chain complex
Component	GO:0016021	0.0051	3.51e-05	26	176	Integral component of membrane
Component	GO:0070069	0.0075	5.78e-05	7	12	Cytochrome complex
Component	GO:0005753	0.0104	8.47e-05	7	13	Mitochondrial proton-transporting atp synthase complex
Component	GO:0005759	0.0104	9.03e-05	16	81	Mitochondrial matrix
Component	GO:0016020	0.0104	9.67e-05	39	355	Membrane
Function	GO:0016491	9.88e-05	1.89e-08	29	143	Oxidoreductase activity
KEGG	map00190	6.62e-05	1.46e-07	15	39	Oxidative phosphorylation
WT_ Mid-Stationary (AN vs O2): enriched in AN compared to O2
Category	GO term	FDR	p-value	#genes	#genes background	Description
Process	GO:0002181	1.22e-07	6.97e-12	45	136	Cytoplasmic translation
Process	GO:0006412	8.05e-05	9.2e-09	50	210	Translation
Process	GO:0006518	0.00012	2.69e-08	51	225	Peptide metabolic process
Process	GO:0043604	0.00035	1.01e-07	51	235	Amide biosynthetic process
Process	GO:0006096	0.00074	2.96e-07	14	19	Glycolytic process
Process	GO:0043603	0.00074	2.54e-07	54	266	Cellular amide metabolic process
Process	GO:0016052	0.0013	1.24e-06	17	35	Carbohydrate catabolic process
Process	GO:0034645	0.0013	1.09e-06	58	312	Cellular macromolecule biosynthetic process
Process	GO:0009058	0.003	3.2e-06	83	557	Biosynthetic process
Process	GO:0006090	0.0037	4.27e-06	15	30	Pyruvate metabolic process
Process	GO:0034641	0.0038	4.55e-06	82	551	Cellular nitrogen compound metabolic process
Process	GO:1901576	0.0046	5.82e-06	82	554	Organic substance biosynthetic process
Process	GO:0019318	0.0078	1.03e-05	13	24	Hexose metabolic process
Process	GO:0006006	0.0113	1.54e-05	12	21	Glucose metabolic process
Process	GO:0044267	0.019	2.8e-05	60	364	Cellular protein metabolic process
Process	GO:0005975	0.0296	4.56e-05	23	84	Carbohydrate metabolic process
Component	GO:0022626	3.52e-12	1.43e-15	50	130	Cytosolic ribosome
Component	GO:0005829	3.48e-10	2.83e-13	77	354	Cytosol
Component	GO:0044391	5.96e-10	7.28e-13	48	144	Ribosomal subunit
Component	GO:0022627	4.62e-06	9.4e-09	25	56	Cytosolic small ribosomal subunit
Component	GO:1990904	0.00027	7.79e-07	50	244	Ribonucleoprotein complex
Component	GO:0022625	0.00073	2.39e-06	23	68	Cytosolic large ribosomal subunit
Component	GO:0043232	0.035	0.00014	64	421	Intracellular non-membrane-bounded organelle
Function	GO:0003735	7.71e-10	1.48e-13	48	137	Structural constituent of ribosome
KEGG	map03010	6.02e-12	1.33e-14	44	105	Ribosome
KEGG	map00010	0.00069	3.03e-06	17	38	Glycolysis / Gluconeogenesis
WT_ Mid-Stationary (AN vs O2): depleted in AN compared to O2
Category	GO term	FDR	p-value	#genes	#genes background	Description
Process	GO:0045333	0.00099	5.67e-08	33	43	Cellular respiration
Process	GO:0009060	0.0021	2.36e-07	30	39	Aerobic respiration
Process	GO:0044281	0.0074	1.27e-06	106	314	Small molecule metabolic process
Process	GO:0015980	0.0121	2.76e-06	35	60	Energy derivation by oxidation of organic compounds
Process	GO:0006099	0.0182	5.18e-06	20	22	Tricarboxylic acid cycle
Process	GO:0055114	0.0212	7.28e-06	72	191	Oxidation-reduction process
Component	GO:0005739	3.12e-15	1.27e-18	150	352	Mitochondrion
Component	GO:0005740	1.18e-07	9.61e-11	68	124	Mitochondrial envelope
Component	GO:0031966	4.11e-07	5.01e-10	61	108	Mitochondrial membrane
Component	GO:0098798	1.12e-06	1.83e-09	47	71	Mitochondrial protein complex
Component	GO:0005759	8.76e-06	1.78e-08	48	81	Mitochondrial matrix
Component	GO:0005743	1.09e-05	2.66e-08	42	65	Mitochondrial inner membrane
Component	GO:0031967	1.78e-05	5.06e-08	69	153	Organelle envelope
Component	GO:0098800	0.00064	2.6e-06	26	35	Inner mitochondrial membrane protein complex
Component	GO:0043227	0.0027	1.23e-05	213	852	Membrane-bounded organelle
Component	GO:0043231	0.0027	1.19e-05	212	846	Intracellular membrane-bounded organelle
KEGG	map00020	0.00038	8.33e-07	23	25	Citrate cycle (TCA cycle)
KEGG	map00630	0.001	4.46e-06	21	24	Glyoxylate and dicarboxylate metabolism
KEGG	map01100	0.0011	7.46e-06	109	340	Metabolic pathways
KEGG	map01200	0.0011	9.35e-06	40	80	Carbon metabolism
KEGG	map00620	0.0464	0.00051	18	29	Pyruvate metabolism
