# Supplementary material for: Proteome Dynamics During Transition From Exponential to Stationary Phase Under Aerobic and Anaerobic Conditions in Yeast
Source: Mol Cell Proteomics. 2023 Apr 17;22(6):100552. doi: 10.1016/j.mcpro.2023.100552 (PMC10227427; doi:10.1016/j.mcpro.2023.100552)
Supplement: Supplementary Table S12 [file mmc13.xlsx]

## Sheet: Overview
Differentially expressed proteins between minimal-glycolysis (MG) and wild-type (WT) yeast over the whole growth curve under aerobic conditions. ME: mid-exponential, LE: late-exponential, ED: early-diauxic, MD: mid-diauxic, and MS: mid-stationary phase. A p-value threshold of 0.05 was used to determine significant proteins and a fold change threshold of 1.25 (log2 foldchange of +/- 0.32) was used…
Aerobic MG normalized to WT
phase	#prot	#sign	#upreg	#downreg
ME	1019	104	18	10
LE	950	47	33	13
ED	1019	114	15	9
MD	1019	54	3	3
MS	1019	76	3	2
	Aerobic
ME	Upregulated in MG	ICL1', 'CIT1', 'APE1', 'MAL12', 'MAL32', 'SDH1', 'COX2', 'CYB2', 'DLD2', 'CRC1', 'PUT2', 'FPR4', 'HMO1', 'HSP12', 'MRPL35', 'CDS1', 'TAF5', 'RIM4'
	Downregulated in MG	ADE17', 'URA7', 'CCT4', 'RPL42B', 'RPL42A', 'MRP8', 'LEU2', 'COX5A', 'RLP7', 'CPA1'
LE	Upregulated in MG	'ICL1', 'ALD4', 'FUM1', 'BMH1', 'RPS18B', 'RPS18A', 'YDL124W', 'GAS1', 'AIM17', 'IMD4', 'COX2', 'LSC2', 'PRB1', 'ODC1', 'TPS1', 'AGX1', 'MET22', 'RPL22A', 'SSD1', 'SUP35', 'CYB2', 'SEC7', 'THR1', 'PWP1', 'RPS15', 'POX1', 'ALO1', 'HMO1', 'COX6', 'PUP3', 'YSA1', 'CDC28', 'PRP43'
	Downregulated in MG	'VPS1', 'DNM1', 'SDH2', 'FKS1', 'GLR1', 'ARO2', 'GPD1', 'CSE1', 'ETR1', 'LEU2', 'PPN1', 'CPA1', 'SDS23'
ED	Upregulated in MG	'ICL1', 'CIT1', 'SSA4', 'MAL12', 'MAL32', 'ARF2', 'CRC1', 'COX13', 'UBC13', 'HMO1', 'COX6', 'RKI1', 'YAT2', 'MRPL35', 'TES1'
	Downregulated in MG	YNR034W-A', 'URA7', 'HXT4', 'RPL42B', 'RPL42A', 'GPD1', 'LEU2', 'CPA1', 'MTD1'
MD	Upregulated in MG	'SSA4', 'INO1', 'YCK3'
	Downregulated in MG	'YNR034W-A', 'LEU2', 'CPA1'
MS	Upregulated in MG	'INO1', 'WWM1', 'YTA12'
	Downregulated in MG	'LEU2', 'DEF1'

## Sheet: MG versus WT (aerobic)
Protein Intensities MG, O2 -> ME | LE | ED | MD | MS																							Differences between MG and WT (both O2): ME, LE, ED, MD and MS																										Changes transition into next growth phase fro MG O2: ME->LE->ED->MD->MS, and full transition ME->MS
		MG O2 Mid-Exponential average				MG O2 Late-Exponential average				MG O2 Early-Diauxic average				MG O2 Mid-Diauxic average				MG O2 Mid-Stationary average					MG/WT O2 ME					MG/WT O2 LE					MG/WT O2 ED					MG/WT O2 MD					MG/WT O2 MS						MG ME->LE
Gene name	Accession	Corrected Protein Intensity	Ratio (to bridging sample)	stdev	detected in # biological replicates	Corrected Protein Intensity	Ratio (to bridging sample)	stdev	detected in # biological replicates	Corrected Protein Intensity	Ratio (to bridging sample)	stdev	detected in # biological replicates	Corrected Protein Intensity	Ratio (to bridging sample)	stdev	detected in # biological replicates	Corrected Protein Intensity	Ratio (to bridging sample)	stdev	detected in # biological replicates		significance (p-value)	fold change	relativ stdev	power (calc p)	power (alpha 0.05)	significance (p-value)	fold change	relativ stdev	power (calc p)	power (alpha 0.05)	significance (p-value)	fold change	relativ stdev	power (calc p)	power (alpha 0.05)	significance (p-value)	fold change	relativ stdev	power (calc p)	power (alpha 0.05)	significance (p-value)	fold change	relativ stdev	power (calc p)	power (alpha 0.05)		significance (p-value)
ENO2	P00925	2.77725e+07	1.82998	0.151769	3	3.09317e+07	1.96026	0.29239	3	2.79213e+07	1.81073	0.100657	3	2.41416e+07	1.54422	0.130998	3	1.59298e+07	0.999257	0.0418686	3		0.562043	0.956224	0.0829348	0.633547	0.577526	0.825921	0.973371	0.149159	0.829941	0.509539	0.562617	1.0364	0.0555893	0.667616	0.61424	0.45087	1.04963	0.0848311	0.548675	0.593495	0.504142	1.02075	0.0418997	0.572767	0.568932		0.542465
PGK1	P00560	9.07061e+07	1.634	0.0364732	3	1.09976e+08	1.91159	0.274975	3	1.0913e+08	1.93773	0.063688	3	9.27457e+07	1.61963	0.120084	3	5.94582e+07	1.02273	0.0466578	3		0.603961	0.990263	0.0223213	0.650728	0.554335	0.772975	0.963178	0.143846	0.783453	0.519414	0.744501	0.991421	0.0328673	0.75662	0.520168	0.638801	0.975262	0.074143	0.664978	0.532538	0.405644	0.97158	0.0456209	0.518125	0.60461		0.22091
MET6	P05694	6.30314e+07	1.1287	0.0310462	3	5.7486e+07	1.30317	0.121773	3	6.66349e+07	1.17658	0.0225833	3	5.98017e+07	1.03856	0.025402	3	5.70849e+07	0.976392	0.0177189	3		0.391231	1.0347	0.0275062	0.739405	0.809594	0.66676	0.954039	0.093444	0.717794	0.568041	0.0955015	1.04561	0.019194	0.759371	0.984164	0.129271	1.03881	0.0244588	0.555429	0.891774	0.2669	1.04269	0.0181473	0.936084	0.983017		0.123561
URA2	P07259	1.27403e+07	1.22891	0.0110776	3	1.34232e+07	1.18918	0.162998	3	1.17424e+07	1.11746	0.0314281	3	1.1426e+07	1.07015	0.0405777	3	1.06997e+07	0.986413	0.014362	3		0.181928	0.963574	0.00901416	0.998407	0.99998	0.661402	0.946956	0.137068	0.694415	0.543277	0.423775	0.978264	0.0281246	0.58625	0.651669	0.34042	0.968085	0.0379179	0.533461	0.67437	0.0156292	0.937776	0.0145598	0.803037	0.999994		0.714237
GDH1	P07262	1.58793e+07	1.72877	0.0681882	3	1.67476e+07	1.80378	0.214925	3	1.63463e+07	1.75434	0.0639071	3	1.00535e+07	1.06008	0.0297165	3	1.00695e+07	1.04345	0.0908797	3		0.322645	0.96721	0.0394432	0.5115	0.670929	0.395519	0.902423	0.119153	0.577389	0.66682	0.520545	1.0175	0.0364281	0.584165	0.56512	0.107981	0.956481	0.0280324	0.493207	0.884407	0.138505	0.847619	0.0870956	0.638438	0.922366		0.614013
CDC19	P00549	6.49407e+07	2.23081	0.023234	3	7.37073e+07	2.38208	0.375872	3	6.20164e+07	2.10222	0.0492989	3	5.03358e+07	1.67939	0.0411585	3	3.03536e+07	0.996855	0.00475024	3		0.00643854	0.956612	0.0104151	0.556304	0.99999	0.265792	0.814474	0.157792	0.590382	0.783746	0.863645	1.00397	0.0234509	0.866503	0.50858	0.583183	0.968593	0.024508	0.857005	0.81537	0.115939	0.919431	0.00476523	1	1		0.558095
SSA2	P10592	1.84002e+06	1.65214	0.0146224	3	1.34599e+06	1.50025	0.136294	3	1.54337e+06	1.36953	0.0505442	3	1.44485e+06	1.25909	0.029969	3	1.22292e+06	1.05062	0.0228453	3		0.0905521	1.18367	0.00885053	1	1	0.507214	1.11902	0.0908476	0.827339	0.823529	0.00442846	1.16473	0.0369064	0.524382	0.999998	0.139818	1.10457	0.0238021	0.99871	0.999997	0.160672	1.02846	0.0217446	0.501294	0.823167		0.192086
SSA1	P10591	657642	0.591395	0.0464339	3	727006	0.618188	0.0717048	3	884901	0.782797	0.042348	3	1.04564e+06	0.909979	0.0431484	3	1.22963e+06	1.05603	0.0380874	3		0.127122	0.889541	0.0785159	0.478102	0.84964	0.168397	0.815722	0.115992	0.628753	0.892179	0.164719	0.932963	0.0540983	0.479323	0.802979	0.306323	0.9628	0.0474169	0.476582	0.655495	0.404224	0.971051	0.0360667	0.579344	0.661444		0.620349
FAS1	P07149	7.61906e+06	0.757713	0.0140659	3	7.18621e+06	0.788918	0.0784579	3	8.20099e+06	0.803923	0.0147861	3	8.8126e+06	0.850348	0.00911568	3	1.0069e+07	0.95766	0.0144082	3		0.0680378	1.07809	0.0185636	0.981686	0.999992	0.542665	1.07682	0.09945	0.685899	0.651527	0.0986049	1.0294	0.0183924	0.487472	0.89423	0.238024	1.0233	0.0107199	0.890112	0.972061	0.291375	1.01829	0.0150452	0.634363	0.795971		0.563947
PDC1	P06169	5.46592e+07	2.6209	0.121952	3	5.21279e+07	2.62411	0.382817	3	4.87536e+07	2.30806	0.0129215	3	4.02864e+07	1.87558	0.0655664	3	2.27378e+07	1.04369	0.0493959	3		0.912272	0.996151	0.0465307	0.912719	0.502063	0.569275	0.909742	0.145885	0.663326	0.60334	0.403893	1.03125	0.00559845	1	1	0.834283	0.9914	0.0349579	0.841489	0.517956	0.126363	0.928276	0.047328	0.520463	0.876113		0.990042
FAS2	P19097	6.01839e+06	0.867315	0.0344328	3	5.80752e+06	0.913987	0.105245	3	6.16241e+06	0.874766	0.0307398	3	6.58113e+06	0.91946	0.015464	3	7.24833e+06	0.998063	0.00243468	3		0.863119	0.993578	0.0397004	0.865742	0.507844	0.568813	0.935614	0.11515	0.647373	0.58614	0.800216	1.00606	0.0351406	0.80449	0.508901	0.238736	0.978424	0.0168186	0.602956	0.815758	0.0143087	0.991951	0.00243941	0.547864	0.99939		0.529489
CPA2	P03965	9.08303e+06	1.08609	0.0539222	3	6.22752e+06	0.91892	0.142432	3	7.49903e+06	0.882765	0.0527343	3	8.8956e+06	1.03031	0.0701917	3	8.79752e+06	1.00503	0.0413954	3		0.033192	1.12213	0.0496481	0.514739	0.987669	0.496006	1.09226	0.154999	0.592871	0.596446	0.207691	1.06181	0.0597376	0.459407	0.738595	0.44375	1.03823	0.0681268	0.534855	0.586693	0.258078	1.03817	0.0411881	0.478782	0.702718		0.168983
MET10	P39692	4.45821e+06	1.13119	0.00888128	3	4.56835e+06	1.17946	0.135401	3	4.56358e+06	1.14115	0.0318625	3	4.42849e+06	1.09073	0.0334763	3	4.126e+06	1.00078	0.0255473	3		0.0727987	0.966906	0.00785128	0.984761	0.999992	0.554988	1.06719	0.114799	0.642125	0.593567	0.429296	0.98408	0.0279215	0.523958	0.589244	0.8897	0.997148	0.0306918	0.890405	0.502602	0.632208	0.990622	0.0255274	0.664139	0.539168		0.600101
TDH3	P00359	4.37889e+07	1.80823	0.256301	3	4.11217e+06	1.71412	0.329489	3	4.61246e+07	1.87625	0.287145	3	3.91758e+07	1.60124	0.167289	3	2.4859e+07	1.04327	0.0181643	3		0.189114	0.841937	0.141741	0.466214	0.764694	0.289479	0.829522	0.19222	0.498278	0.689441	0.251641	0.859663	0.153042	0.46735	0.699501	0.112969	0.848401	0.104475	0.464732	0.860792	0.305245	0.963389	0.017411	0.913751	0.966315		0.717221
EFT1	P32324	3.29625e+07	1.41499	0.0325621	3	3.48055e+07	1.45374	0.190638	3	2.99845e+07	1.27051	0.060479	3	2.7184e+07	1.13229	0.0378092	3	2.52704e+07	1.03682	0.0156612	3		0.408441	0.983788	0.0230123	0.548192	0.629696	0.442738	0.890957	0.131136	0.623789	0.670994	0.811625	0.991871	0.047602	0.815593	0.508734	0.289645	0.968829	0.0333918	0.517125	0.70502	0.0387272	0.908907	0.015105	0.998525	1		0.760036
ACC1	Q00955	5.63804e+06	0.843573	0.0180528	3	4.39019e+06	0.833247	0.102649	3	5.16109e+06	0.762101	0.0170635	3	6.03711e+06	0.876684	0.0138147	3	6.88436e+06	0.986475	0.00982577	3		0.00610149	1.09214	0.0214004	0.574062	0.999995	0.686535	0.954125	0.123192	0.715314	0.540205	0.491077	1.01195	0.02239	0.57099	0.579172	0.53391	1.0092	0.015758	0.623333	0.593189	0.986325	1.00026	0.00996048	0.986332	0.500202		0.878727
SSB2	P40150	869331	1.22015	0.071999	3	984652	1.25635	0.1543	3	892370	1.22909	0.0695874	3	804296	1.09445	0.0700749	3	745063	1.00224	0.0736167	3		0.131095	1.10529	0.0590084	0.636951	0.927989	0.446627	1.07458	0.122816	0.551566	0.599961	0.130423	1.07875	0.0566172	0.47846	0.845487	0.619784	1.03228	0.0640277	0.679134	0.57124	0.334564	1.05364	0.0734523	0.485624	0.637882		0.738449
HSC82	P15108	2.97511e+06	1.15654	0.0451547	3	2.28907e+06	1.08555	0.270477	3	2.664e+06	1.01829	0.0566061	3	2.42135e+06	0.919609	0.0445689	3	2.7865e+06	1.04739	0.0848959	3		0.0294625	1.12672	0.039043	0.721008	0.99924	0.875429	1.02973	0.249161	0.876737	0.504284	0.0301705	1.14163	0.0555892	0.518577	0.99061	0.134005	1.08076	0.0484651	0.597037	0.907628	0.705883	0.96563	0.0810547	0.740723	0.5515		0.695721
HSP82	P02829	969747	0.562649	0.0158202	3	907908	0.607726	0.069488	3	1.39236e+06	0.794388	0.0155389	3	1.52647e+06	0.85812	0.0127688	3	1.82814e+06	1.01143	0.0950699	3		0.771055	1.02988	0.0281173	0.898538	0.74776	0.32491	1.09211	0.114341	0.503937	0.66242	0.309506	1.02007	0.0195609	0.575823	0.735851	0.895154	1.00841	0.0148799	0.917317	0.587786	0.749275	1.02158	0.0939955	0.758545	0.515678		0.378332
PFK1	P16861	5.39156e+06	1.17143	0.0308433	3	6.57191e+06	1.25906	0.172002	3	5.63055e+06	1.20643	0.0445445	3	5.3476e+06	1.12689	0.0320579	3	4.93888e+06	1.02398	0.0227678	3		0.804357	1.0044	0.0263295	0.808296	0.508363	0.906676	1.01506	0.136612	0.907518	0.503661	0.505432	1.02257	0.0369227	0.605938	0.601121	0.671812	1.01147	0.0284481	0.706595	0.54681	0.108	0.952421	0.0222347	0.714236	0.969427		0.47188
SSB1	P11484	558362	1.45384	0.122479	3	741403	1.48863	0.181379	3	510020	1.30544	0.0659639	3	464007	1.16918	0.062298	3	403324	0.992516	0.076345	3		0.0294724	1.23627	0.0842456	0.593823	0.995993	0.459923	1.08152	0.121843	0.583302	0.618613	0.00693509	1.20127	0.0505301	0.532895	0.999973	0.0495417	1.11476	0.0532833	0.514712	0.970528	0.262511	1.06878	0.0769207	0.470959	0.691878		0.798491
PGI1	P12709	1.07418e+07	1.22515	0.0345309	3	1.22127e+07	1.43283	0.176342	3	1.27948e+07	1.43611	0.0782881	3	1.18081e+07	1.30318	0.0875591	3	9.11705e+06	0.994082	0.02566	3		0.792395	1.00684	0.0281852	0.801074	0.517467	0.787375	0.973197	0.123073	0.794559	0.514129	0.94854	0.997133	0.054514	0.948647	0.500835	0.587259	0.973285	0.0671886	0.627707	0.545572	0.160682	0.963181	0.0258127	0.549914	0.854638		0.174109
YEF3	P16521	1.05917e+07	1.71455	0.0399439	3	1.02758e+07	1.69005	0.227308	3	9.02825e+06	1.43973	0.0310248	3	7.8825e+06	1.23663	0.0224079	3	6.72117e+06	1.03986	0.013385	3		0.0167728	1.113	0.023297	0.90293	1	0.909308	0.982534	0.134498	0.910441	0.50507	0.0193111	1.06223	0.021549	0.508123	0.997016	0.417494	1.02597	0.0181201	0.813086	0.856288	0.101191	0.94323	0.012872	0.996302	0.999997		0.870186
DLD3	P39976	4.78113e+06	1.23689	0.0648436	3	4.91431e+06	1.27847	0.18479	3	4.29454e+06	1.0951	0.0376336	3	3.99905e+06	1.00172	0.0118156	3	3.91994e+06	0.967901	0.0330857	3		0.0953215	1.1457	0.0524247	0.861938	0.995625	0.414391	1.1275	0.14454	0.617741	0.68784	0.137404	1.14444	0.0343653	0.997509	0.999991	0.152622	1.09259	0.0117953	1	1	0.831777	1.01266	0.0341829	0.847893	0.539785		0.742073
TEF1	P02994	7.41375e+07	1.24275	0.0222616	3	8.42979e+07	1.25383	0.162177	3	6.51187e+07	1.07594	0.0330866	3	5.91509e+07	0.961868	0.0393129	3	6.23763e+07	0.999642	0.0221304	3		0.268861	1.01969	0.0179132	0.561999	0.759507	0.442445	0.894077	0.129345	0.619052	0.666818	0.246382	1.03071	0.0307512	0.494125	0.726684	0.687518	1.01195	0.0408714	0.70554	0.525182	0.451243	0.987544	0.0221384	0.542317	0.587121		0.917023
ACO1	P19414	8.75923e+06	0.291919	0.00780094	3	7.72965e+06	0.332309	0.034962	3	1.12332e+07	0.36977	0.0194647	3	2.29832e+07	0.742297	0.0238068	3	3.06355e+07	0.973681	0.0282729	3		0.147852	1.05043	0.026723	0.706638	0.942869	0.870881	0.981583	0.105209	0.873778	0.509174	0.614055	1.01847	0.05264	0.644379	0.535841	0.617187	1.02	0.0320717	0.704635	0.604849	0.927923	1.00182	0.0290371	0.928133	0.501179		0.178425
TKL1	P23254	9.53562e+06	1.37483	0.0285396	3	1.16023e+07	1.4541	0.168614	3	9.08744e+06	1.29214	0.0315825	3	8.59903e+06	1.19994	0.0263505	3	7.68536e+06	1.05771	0.00947438	3		0.00986112	0.921897	0.0207586	0.571713	0.999921	0.502985	0.916968	0.115957	0.635889	0.633363	0.0354566	0.938058	0.0244421	0.55649	0.990199	0.167743	0.970785	0.0219599	0.522124	0.829183	0.0106857	0.946854	0.00895745	0.943301	1		0.502312
ATP1	P07251	7.4e+06	0.414796	0.0293252	3	5.48119e+06	0.422263	0.0436005	3	8.62471e+06	0.477434	0.0317129	3	1.29565e+07	0.706328	0.0522964	3	1.90247e+07	1.02185	0.0413653	3		0.192071	0.922277	0.0706978	0.464039	0.759643	0.330304	0.862922	0.103254	0.71472	0.828407	0.19534	0.927084	0.0664235	0.468075	0.759122	0.249586	0.932161	0.0740399	0.464616	0.699257	0.0868953	0.921896	0.0404809	0.581592	0.948246		0.819316
ADH1	P00330	4.00032e+07	2.11791	0.0577813	3	5.56962e+07	2.19663	0.387595	3	4.14323e+07	2.14667	0.113967	3	3.29887e+07	1.67972	0.0975967	3	2.01894e+07	1.01825	0.0137775	3		0.43127	1.04243	0.0272823	0.854634	0.885016	0.537713	0.890982	0.17645	0.636083	0.603087	0.173338	1.06364	0.05309	0.4766	0.790787	0.866593	1.01378	0.058103	0.872033	0.516712	0.425084	0.941748	0.0135306	0.999988	0.999995		0.75983
HSP60	P19882	6.41158e+06	0.646516	0.0169939	3	6.97659e+06	0.685458	0.0674625	3	7.40834e+06	0.736233	0.012537	3	8.5748e+06	0.839375	0.0122762	3	1.03097e+07	0.995483	0.0370925	3		0.565678	1.02589	0.0262853	0.767064	0.722167	0.941428	0.992175	0.0984197	0.941704	0.501906	0.51498	0.986831	0.0170286	0.664064	0.651836	0.0365861	1.03605	0.0146254	0.541969	0.987867	0.180183	1.04425	0.0372608	0.482727	0.787408		0.424563
MET17	P06106	1.7173e+07	1.01523	0.0430152	3	1.67302e+07	1.06408	0.157405	3	1.72535e+07	1.00526	0.0288765	3	1.64913e+07	0.945526	0.0380101	3	1.78932e+07	1.00942	0.0174973	3		0.0296578	0.894952	0.04237	0.491969	0.988379	0.195896	0.811258	0.147926	0.543056	0.81376	0.023263	0.902682	0.0287253	0.699184	0.999579	0.0896464	0.932364	0.0402	0.495208	0.910618	0.0096722	0.937048	0.0173341	0.533327	0.999856		0.649763
ALD6	P54115	1.54771e+07	0.696585	0.0192563	3	1.38898e+07	0.6829	0.0826132	3	1.33876e+07	0.59447	0.0103888	3	1.91529e+07	0.838944	0.0493561	3	2.38793e+07	1.02908	0.0295947	3		0.290414	0.970365	0.0276439	0.57457	0.750818	0.381227	0.878866	0.120974	0.63395	0.727606	0.0926466	0.971437	0.0174758	0.485147	0.901461	0.606949	0.975438	0.0588312	0.649769	0.550006	0.0254265	0.923937	0.0287583	0.505079	0.993127		0.803855
ICL1	P28240	2.43855e+06	0.202494	0.0155921	3	1.67264e+06	0.161239	0.021214	3	2.92768e+06	0.240197	0.0129489	3	8.03107e+06	0.647582	0.0585146	3	1.17668e+07	0.934598	0.0439939	3		0.0202788	0.775234	0.0770002	0.530164	0.997334	0.0255667	0.657374	0.131569	0.493688	0.992153	0.00445844	0.734234	0.0539095	0.62445	1	0.717131	0.969291	0.0903586	0.739249	0.533718	0.292968	1.04991	0.0470725	0.572492	0.74702		0.0584693
SSE1	P32589	4.27736e+06	1.09292	0.0250098	3	4.44029e+06	1.08872	0.130628	3	3.94591e+06	0.994603	0.0274608	3	3.97764e+06	0.986641	0.0296369	3	4.25517e+06	1.04014	0.0386372	3		0.0430977	1.0509	0.0228835	0.50307	0.975627	0.86639	0.978088	0.119983	0.869647	0.509977	0.211942	1.02873	0.0276099	0.467571	0.740543	0.861017	0.995879	0.0300382	0.862937	0.505655	0.505695	0.978878	0.0371463	0.593943	0.588807		0.961055
GND1	P38720	1.23031e+07	1.81284	0.0539848	3	1.39834e+07	1.85314	0.260896	3	1.19988e+07	1.74343	0.0430974	3	1.06042e+07	1.51745	0.0311781	3	7.2946e+06	1.02734	0.00971902	3		0.960804	0.999009	0.0297791	0.960837	0.500334	0.880146	0.97828	0.140786	0.882244	0.50714	0.118796	1.03806	0.0247199	0.513551	0.881571	0.867216	0.99531	0.0205464	0.872239	0.5155	0.020176	0.951179	0.00946038	0.952838	1		0.816129
PAB1	P04147	6.07883e+06	1.14159	0.0290804	3	7.73096e+06	1.14977	0.119187	3	5.70927e+06	1.05739	0.0333399	3	5.54004e+06	1.00898	0.0248289	3	5.69666e+06	1.02209	0.0155806	3		0.286083	1.04051	0.0254736	0.769809	0.892545	0.931275	1.01119	0.103662	0.931871	0.503511	0.602801	1.02468	0.0315304	0.734912	0.654887	0.813112	1.00919	0.0246079	0.831197	0.540388	0.569147	0.990518	0.0152438	0.664107	0.604324		0.91763
ILV5	P06168	1.16281e+07	0.952882	0.0321834	3	1.19212e+07	1.02049	0.110219	3	1.1062e+07	0.893457	0.0278503	3	1.11875e+07	0.890594	0.0426596	3	1.2274e+07	0.959368	0.0235313	3		0.0705782	1.06855	0.0337748	0.563293	0.959429	0.92873	0.989487	0.108006	0.929232	0.502854	0.324097	1.02433	0.0311715	0.493548	0.654145	0.800693	1.00818	0.0479001	0.804877	0.508733	0.517071	1.0146	0.0245279	0.611618	0.596436		0.401505
CIT1	P00890	5.24481e+06	0.277419	0.0318453	3	3.142e+06	0.214394	0.0262071	3	6.44202e+06	0.336608	0.0320059	3	1.19483e+07	0.615884	0.0212639	3	1.99267e+07	1.01309	0.017044	3		0.0384796	0.686772	0.114791	0.64049	0.994801	0.226359	0.860729	0.122238	0.527554	0.77237	0.0348516	0.748755	0.0950835	0.587035	0.993069	0.229681	0.932492	0.0345258	0.831334	0.951346	0.157098	0.955	0.0168238	0.919719	0.993772		0.0593588
MET5	P47169	5.46304e+06	1.09521	0.0140471	3	6.33858e+06	1.19733	0.160393	3	5.67913e+06	1.12124	0.0362722	3	5.3668e+06	1.04287	0.0298864	3	5.03397e+06	0.964171	0.00726171	3		0.409847	1.03901	0.0128259	0.996718	0.998307	0.978807	0.996758	0.133959	0.978816	0.500177	0.281726	1.02865	0.0323501	0.489282	0.689034	0.330939	1.03626	0.028658	0.691825	0.810713	0.0970913	1.04412	0.00753156	0.999962	1		0.385065
SSC1	P0CS90	1.16751e+07	0.575253	0.0132937	3	1.1616e+07	0.648208	0.0648466	3	1.46117e+07	0.710373	0.0352064	3	1.8525e+07	0.8848	0.00554614	3	2.1928e+07	1.03212	0.0153714	3		0.474586	0.986738	0.0231092	0.567201	0.590295	0.365919	0.902787	0.10004	0.608678	0.717784	0.448252	0.970387	0.0495605	0.550056	0.597108	0.132729	0.959756	0.00626825	1	1	0.00530369	0.931635	0.014893	0.599786	0.999999		0.186546
ENO1	P00924
VMA2	P16140	3.10799e+06	1.12219	0.0400288	3	3.50245e+06	1.22086	0.121872	3	3.18564e+06	1.13292	0.0212329	3	3.11425e+06	1.09033	0.0299047	3	2.95523e+06	1.01673	0.00545909	3		0.870366	1.00425	0.0356704	0.871724	0.50428	0.740987	0.961969	0.099825	0.766427	0.542001	0.667688	1.00785	0.0187417	0.705447	0.55032	0.10812	0.957858	0.0274272	0.487211	0.880878	0.165296	0.958921	0.00536924	1	1		0.294065
GUS1	P46655	5.15783e+06	0.981111	0.00474536	3	5.49761e+06	1.07967	0.119326	3	5.39834e+06	1.01227	0.00542441	3	5.36542e+06	0.989732	0.00840103	3	5.36378e+06	0.974374	0.00979505	3		0.286938	0.975206	0.00483673	0.999998	1	0.611528	0.942513	0.110521	0.6754	0.57546	0.163793	0.967989	0.00535867	0.999999	1	0.900427	1.00289	0.00848819	0.908661	0.53384	0.682606	0.992249	0.0100527	0.78979	0.651073		0.288744
HXK2	P04807	2.25226e+06	1.03855	0.0208057	3	2.03778e+06	1.15253	0.170336	3	2.61107e+06	1.18948	0.0436503	3	2.47141e+06	1.10843	0.0499989	3	2.28912e+06	1.00923	0.0241549	3		0.175091	1.02811	0.0200333	0.564356	0.848741	0.94394	0.991145	0.147793	0.94409	0.501083	0.122425	1.05106	0.036697	0.461923	0.845617	0.330647	1.03705	0.045108	0.515862	0.667663	0.243969	0.977664	0.023934	0.464673	0.704927		0.366007
HIS4	P00815	5.1582e+06	0.896223	0.106535	3	5.07873e+06	1.02182	0.180543	3	5.6433e+06	0.964364	0.0724021	3	6.17314e+06	1.03593	0.0361722	3	6.21236e+06	1.0252	0.00714981	3		0.486265	1.06584	0.118871	0.572136	0.58466	0.747369	0.948493	0.176688	0.762245	0.525033	0.174515	1.10663	0.0750776	0.570411	0.853081	0.284558	1.05034	0.0349177	0.715641	0.85844	0.499417	0.986834	0.00697408	0.942821	0.942957		0.370517
ARO1	P08566	3.54011e+06	0.790922	0.0189585	3	3.36041e+06	0.857537	0.114994	3	4.19589e+06	0.924309	0.0453748	3	4.41296e+06	0.95572	0.0512016	3	4.67313e+06	0.997524	0.0150848	3		0.626843	1.01251	0.0239701	0.689114	0.575881	0.540814	1.0761	0.134098	0.624952	0.588492	0.415339	0.970329	0.0490905	0.521377	0.599124	0.719075	0.986201	0.0535739	0.731921	0.519651	0.746458	0.995203	0.0151222	0.76403	0.529502		0.421882
VMA1	P17255	4.19137e+06	0.956462	0.0219507	3	4.52389e+06	1.06843	0.0993563	3	4.76338e+06	1.07288	0.0140844	3	4.7336e+06	1.04784	0.0312397	3	4.67086e+06	1.01823	0.0297667	3		0.128445	0.957399	0.0229499	0.658631	0.938668	0.423081	0.899616	0.0929924	0.698005	0.75323	0.00537868	0.935828	0.0131277	0.665586	1	0.113654	0.955029	0.0298135	0.489225	0.874494	0.0488427	0.92646	0.0292337	0.634954	0.989611		0.185508
PYC1	P11154	883935	0.932917	0.0574026	3	595223	0.750701	0.125465	3	736354	0.766325	0.022755	3	870603	0.891845	0.0516872	3	1.01284e+06	1.02129	0.03876	3		0.0328747	0.844131	0.0615303	0.536256	0.990167	0.291692	0.843004	0.16713	0.521714	0.706981	0.0129165	0.867807	0.0296936	0.794414	0.999998	0.12212	0.918655	0.0579554	0.466171	0.848796	0.190726	0.94523	0.037952	0.604724	0.858835		0.112418
PYC2	P32327	98721.7	1.50732	0.278808	3	74457.8	1.15328	0.210484	3	86817.1	1.37427	0.336664	3	81227.8	1.13059	0.0961448	3	82229.6	1.13016	0.0741381	3		0.180969	0.784697	0.184969	0.474152	0.780093	0.582236	0.876455	0.182509	0.689868	0.621053	0.226201	0.756052	0.244976	0.467938	0.725778	0.102411	0.863864	0.0850395	0.498362	0.8947	0.112655	0.771138	0.0655997	0.972216	0.999727		0.159398
ADE17	P38009	3.25542e+06	0.77306	0.130324	3	3.62378e+06	1.13519	0.142632	3	3.43326e+06	0.800257	0.142602	3	3.7903e+06	0.863345	0.0817085	3	4.41607e+06	0.97409	0.0165094	3		0.0400947	1.37393	0.168582	0.482366	0.975215	0.638994	0.940114	0.125646	0.690382	0.56417	0.0765268	1.31738	0.178195	0.491617	0.927474	0.0729619	1.16669	0.0946418	0.471793	0.924294	0.848268	1.00509	0.0169486	0.858025	0.526518		0.0318528
PMA1	P05030	1.51608e+07	1.37676	0.0564195	3	1.5497e+07	1.34699	0.165774	3	1.36301e+07	1.21899	0.0509051	3	1.22074e+07	1.07615	0.0257861	3	1.17583e+07	1.02103	0.0276986	3		0.0132448	0.868042	0.0409801	0.505737	0.999157	0.272893	0.85904	0.12307	0.585754	0.774265	0.0401696	0.903008	0.0417601	0.5185	0.981502	0.174042	0.930058	0.0239615	0.959585	0.997333	0.055297	0.921056	0.0271281	0.782265	0.997246		0.79149
UBA1	P22515	3.33317e+06	0.726565	0.021407	3	2.98424e+06	0.840591	0.0897494	3	4.04244e+06	0.868313	0.0391711	3	4.44933e+06	0.939845	0.0107101	3	4.75373e+06	0.989141	0.00758168	3		0.508512	1.03712	0.0294633	0.813858	0.80912	0.908583	0.987439	0.106769	0.909521	0.504165	0.920532	0.995917	0.0451117	0.921016	0.502469	0.901928	0.996567	0.0113956	0.908336	0.526686	0.93129	0.998173	0.00766491	0.934147	0.516881		0.152547
SHM2	P37291	2.17477e+07	1.43458	0.0342713	3	2.18128e+07	1.47731	0.2224	3	2.0167e+07	1.31168	0.046159	3	1.786e+07	1.14435	0.0535188	3	1.60257e+07	1.01258	0.0375036	3		0.108197	1.04403	0.0238895	0.607698	0.936784	0.794704	0.956773	0.150544	0.806639	0.524306	0.0649024	1.07147	0.0351908	0.5415	0.959557	0.3108	1.0539	0.0467678	0.628386	0.776494	0.322064	0.963429	0.0370375	0.572818	0.722995		0.772201
ACH1	P32316	5.29636e+06	0.14784	0.00755563	3	3.07814e+06	0.108284	0.0124557	3	7.18019e+06	0.197555	0.0110299	3	2.08013e+07	0.563302	0.0192734	3	3.79197e+07	1.01146	0.0148781	3		0.685976	0.967501	0.0511068	0.762847	0.608492	0.144467	1.31965	0.115028	0.924657	0.995621	0.399023	0.943959	0.0558317	0.65027	0.728413	0.902817	1.00655	0.034215	0.905431	0.51094	0.273131	0.982672	0.0147095	0.599495	0.784439		0.0146876
TDH2	P00358
ADE12	P80210	3.02347e+06	1.04374	0.0423382	3	2.91035e+06	1.12081	0.176508	3	3.00703e+06	1.02161	0.0155665	3	3.06671e+06	1.03065	0.0472045	3	3.11595e+06	1.02322	0.00231196	3		0.262391	1.03595	0.0405639	0.467663	0.689219	0.866998	0.977785	0.157482	0.868942	0.505977	0.00812066	1.08389	0.0152372	0.862922	1	0.412753	1.03051	0.0458007	0.539094	0.617685	0.127218	0.964992	0.0022595	1	1		0.531667
ADE5,7	P07244	2.7712e+06	1.02728	0.0481577	3	2.36683e+06	1.03388	0.157659	3	2.87745e+06	1.05238	0.0476244	3	2.84301e+06	1.0245	0.0626155	3	2.81898e+06	0.995982	0.00884417	3		0.0551855	1.0957	0.0468788	0.502795	0.960624	0.407034	1.13963	0.152493	0.623854	0.699049	0.106016	1.06849	0.0452541	0.472902	0.875654	0.361021	1.04387	0.0611182	0.507516	0.63389	0.439603	1.01091	0.00887985	0.761995	0.799671		0.950148
CDC48	P25694	4.2703e+06	0.774131	0.0263014	3	4.37727e+06	0.831037	0.0814223	3	4.73518e+06	0.846483	0.00946081	3	5.25849e+06	0.924134	0.0318853	3	5.82067e+06	1.00797	0.0293178	3		0.135952	1.04665	0.0339754	0.482321	0.840781	0.91772	0.986408	0.0979767	0.918893	0.505782	0.00528402	1.06733	0.0111766	0.847101	1	0.362612	1.02455	0.0345029	0.506891	0.631947	0.746809	0.993697	0.029086	0.755159	0.513993		0.350641
CYS4	P32582	4.32057e+06	1.002	0.0299678	3	4.36442e+06	1.08414	0.130108	3	4.67067e+06	1.06695	0.0479008	3	4.66539e+06	1.04926	0.0214648	3	4.49545e+06	0.996742	0.015077	3		0.616527	0.981983	0.029908	0.698886	0.598538	0.935663	0.990815	0.12001	0.935944	0.501767	0.416037	0.972858	0.044895	0.522088	0.59917	0.909438	1.00241	0.0204571	0.91037	0.504177	0.499867	1.013	0.0151263	0.680135	0.680238		0.388972
ILS1	P09436	2.77475e+06	0.981518	0.0263148	3	3.60922e+06	1.11859	0.139678	3	2.89768e+06	1.01077	0.019226	3	2.91459e+06	1.00103	0.0321236	3	2.90365e+06	0.981711	0.0177883	3		0.764747	1.01311	0.0268103	0.801887	0.567274	0.88343	0.983706	0.124869	0.884894	0.505119	0.609605	1.01822	0.0190211	0.787595	0.713154	0.623557	1.01952	0.0320905	0.706128	0.600245	0.589007	0.989087	0.0181197	0.675732	0.598495		0.22853
RPL8A	P17076	428981	1.05863	0.0671811	3	383987	1.01475	0.117035	3	383488	0.93981	0.0169153	3	371389	0.896106	0.0138108	3	388785	0.920672	0.0582737	3		0.194663	1.0721	0.0634602	0.48294	0.771344	0.516808	1.10412	0.115334	0.707379	0.694736	0.0082583	1.13975	0.0179986	0.991094	1	0.229584	1.03595	0.015412	0.91446	0.98202	0.558331	0.97134	0.0632948	0.612466	0.558291		0.610458
PET9	P18239	7.31457e+06	0.333329	0.0298654	3	6.73667e+06	0.32086	0.0321067	3	9.39191e+06	0.424053	0.0287205	3	1.50794e+07	0.667251	0.0448799	3	2.17217e+07	0.9432	0.0300268	3		0.480614	1.04598	0.0895972	0.55565	0.573597	0.659143	1.04629	0.100064	0.705558	0.560674	0.537804	1.03058	0.0677287	0.593245	0.557992	0.416196	1.0402	0.0672609	0.520078	0.597172	0.146897	1.06992	0.0318351	0.804251	0.973713		0.648294
PFK2	P16862	3.0746e+06	1.22644	0.0171709	3	3.34898e+06	1.26997	0.18939	3	3.02419e+06	1.19269	0.0416779	3	2.88305e+06	1.12043	0.067366	3	2.74613e+06	1.04669	0.024483	3		0.380712	0.978343	0.0140005	0.824632	0.883179	0.493422	0.892578	0.14913	0.629143	0.634722	0.233941	0.958248	0.0349444	0.560411	0.789605	0.27048	0.946419	0.0601251	0.478872	0.69087	0.0156317	0.888117	0.0233908	0.883716	1		0.729544
ADE6	P38972	3.94976e+06	1.10058	0.0237784	3	3.7586e+06	1.1427	0.177783	3	3.85081e+06	1.05844	0.0388628	3	3.74607e+06	1.01285	0.0425784	3	3.79363e+06	1.00872	0.0192931	3		0.208014	1.04334	0.0216054	0.824794	0.957002	0.893387	1.01897	0.155582	0.894559	0.504471	0.278396	1.04188	0.0367169	0.589885	0.772796	0.394234	1.02876	0.0420381	0.527787	0.623311	0.300418	0.984725	0.0191263	0.475664	0.660123		0.722385
MLS1	P30952	2.83575e+06	0.195468	0.00921373	3	2.79134e+06	0.106254	0.0145344	3	2.97404e+06	0.202098	0.0120255	3	8.82761e+06	0.586732	0.0303495	3	1.43041e+07	0.938658	0.0170241	3		0.0775023	0.729872	0.0471369	0.999813	1	0.145458	0.787856	0.136789	0.573258	0.884063	0.0778902	0.711702	0.0595034	0.997358	1	0.657702	0.969939	0.0517263	0.728271	0.592374	0.467316	1.03038	0.0181367	0.897776	0.909236		0.00178233
HSP104	P31539	1.6721e+06	0.421334	0.0168429	3	1.17223e+06	0.413022	0.0315238	3	3.17139e+06	0.788134	0.0545554	3	3.77606e+06	0.923139	0.0305165	3	4.04922e+06	0.97345	0.036897	3		0.988123	0.999323	0.0399751	0.988125	0.500087	0.783228	1.02906	0.0763247	0.804813	0.541945	0.757369	1.01577	0.0692209	0.766234	0.515446	0.425558	1.02909	0.0330573	0.62662	0.687138	0.364394	1.03819	0.0379033	0.62129	0.729654		0.713647
ARG5,6	Q01217	2.44432e+06	0.685583	0.0218401	3	1.92914e+06	0.694011	0.0884647	3	2.58411e+06	0.717142	0.0264324	3	2.9333e+06	0.800367	0.0119719	3	3.68815e+06	0.990494	0.0202879	3		0.0289536	0.913227	0.0318563	0.563947	0.994716	0.824576	0.975071	0.127469	0.829425	0.511425	0.131038	0.949988	0.036858	0.465956	0.836441	0.610889	0.979789	0.014958	0.884325	0.834885	0.783031	1.01043	0.0204826	0.820146	0.572549		0.886012
RPL3	P14126	1.53881e+07	1.41496	0.0440578	3	1.47027e+07	1.56323	0.178407	3	1.43281e+07	1.29796	0.0174722	3	1.28316e+07	1.14211	0.0493881	3	1.09046e+07	0.958103	0.0279418	3		0.09724	1.07146	0.031137	0.738706	0.979985	0.877625	1.02011	0.114127	0.88041	0.509291	0.0350672	1.09454	0.0134612	0.999835	1	0.117814	1.06544	0.0432429	0.50079	0.87564	0.0596645	1.0595	0.0291636	0.522737	0.960498		0.284465
SAH1	P39954	1.23525e+07	1.12337	0.0418995	3	1.26921e+07	1.15651	0.152011	3	1.17569e+07	1.05434	0.0160729	3	1.09292e+07	0.96431	0.0245231	3	1.13701e+07	0.987952	0.0192809	3		0.598566	1.02018	0.0372979	0.668868	0.581093	0.550116	0.911726	0.13144	0.661947	0.6194	0.43492	1.01963	0.0152445	0.778623	0.817228	0.451859	0.972706	0.0254308	0.717486	0.751216	0.0428472	0.948676	0.0195161	0.637504	0.992781		0.746637
TAL1	P15019	4.15918e+06	1.19275	0.0462151	3	4.93481e+06	1.27904	0.151192	3	4.26443e+06	1.20563	0.0384361	3	4.19152e+06	1.16602	0.040574	3	3.59366e+06	0.98539	0.0335956	3		0.181807	1.04408	0.0387465	0.46454	0.771808	0.388899	0.900222	0.118208	0.580707	0.675169	0.732776	0.989972	0.0318805	0.750899	0.529025	0.612028	0.986548	0.0347969	0.648682	0.543189	0.983945	0.999507	0.0340937	0.983947	0.500063		0.430592
SER33	P40510	408100	0.990173	0.0405163	3	697250	1.27491	0.216249	3	469737	1.11454	0.144498	3	464921	1.09589	0.0807549	3	433798	1.01522	0.033015	3		0.456366	1.08418	0.0409184	0.954023	0.962151	0.637063	0.934088	0.16962	0.672236	0.543619	0.904957	1.01156	0.129649	0.905518	0.502398	0.64209	1.03307	0.073689	0.687724	0.557323	0.444266	1.04326	0.0325201	0.797864	0.82915		0.145898
TIF1	P10081	4.52859e+06	1.15164	0.0783387	3	3.40701e+06	1.10677	0.165797	3	4.03578e+06	1.01566	0.0322333	3	3.93386e+06	0.97417	0.0334309	3	4.00385e+06	0.977331	0.0223281	3		0.914226	1.00506	0.0680234	0.914579	0.501669	0.784293	0.961771	0.149803	0.794227	0.519298	0.893413	1.0031	0.0317362	0.894168	0.502879	0.296935	0.970093	0.0343173	0.500233	0.684294	0.073494	0.952816	0.022846	0.587197	0.962923		0.701609
ALD4	P46367	3.4684e+06	0.142337	0.0106669	3	2.59841e+06	0.137672	0.0117522	3	5.53787e+06	0.224782	0.00559929	3	1.28177e+07	0.509174	0.0735921	3	2.46421e+07	0.968821	0.0264113	3		0.0446509	0.839521	0.0749409	0.483484	0.969551	0.00616666	0.653083	0.0853637	0.521175	0.999982	0.00402307	0.851482	0.0249098	0.780723	1	0.862206	0.971979	0.144532	0.865983	0.51123	0.610253	0.965374	0.0272613	0.86649	0.812084		0.637693
HOM6	P31116	4.67627e+06	0.942698	0.0422142	3	4.88594e+06	1.01427	0.123601	3	5.042e+06	1.00295	0.0451236	3	5.15621e+06	1.00853	0.0136952	3	5.32231e+06	1.02724	0.0332183	3		0.146225	0.941321	0.0447802	0.476299	0.823601	0.591756	0.936336	0.121862	0.658556	0.576071	0.370074	0.969606	0.0449907	0.501516	0.62063	0.0414241	0.964453	0.0135794	0.624747	0.99249	0.293732	0.972847	0.0323375	0.484311	0.673703		0.426173
RPL8B	P29453	653873	1.14253	0.0392075	3	470021	1.14048	0.159886	3	612488	1.05613	0.0306265	3	601781	1.02027	0.0533597	3	560313	0.935847	0.0123166	3		0.246841	1.08899	0.0343165	0.956998	0.991869	0.789215	0.96092	0.140193	0.800764	0.52294	0.189078	1.11004	0.0289989	0.99689	0.999933	0.860622	1.0087	0.0522995	0.863446	0.5083	0.561084	1.0301	0.0131609	0.98481	0.979525		0.984558
KAR2	P16474	2.00839e+06	0.941198	0.0208539	3	2.45234e+06	1.10226	0.111734	3	2.15327e+06	0.995829	0.00905296	3	2.14087e+06	0.973896	0.0265716	3	2.18107e+06	0.975436	0.0488329	3		0.00735092	1.09442	0.0221568	0.613577	0.999994	0.951119	1.0061	0.101368	0.951251	0.501091	0.0219688	1.06956	0.00909088	0.999704	1	0.118374	1.06232	0.0272838	0.781719	0.979377	0.471597	1.0258	0.0500626	0.547863	0.5742		0.125414
POR1	P04840	6.91467e+06	0.366355	0.0120695	3	4.5327e+06	0.347348	0.0394034	3	9.41257e+06	0.490841	0.026604	3	1.537e+07	0.791021	0.019693	3	1.97126e+07	0.999623	0.0174007	3		0.0668001	0.939922	0.0329449	0.47243	0.933978	0.417167	0.89977	0.113441	0.620692	0.688324	0.105974	0.919342	0.0542009	0.462782	0.869749	0.161092	0.958033	0.0248957	0.654588	0.911209	0.00203853	0.897228	0.0174072	0.597976	1		0.496543
GLT1	Q12680	3.35018e+06	0.763725	0.021977	3	2.43015e+06	0.825296	0.105788	3	3.47754e+06	0.781141	0.012089	3	3.88191e+06	0.858289	0.0215502	3	4.53874e+06	0.988301	0.0178104	3		0.260297	0.947526	0.0287761	0.82067	0.933966	0.511849	0.921347	0.128182	0.612307	0.601832	0.0143606	0.951435	0.015476	0.503834	0.998833	0.266657	0.959432	0.0251084	0.760803	0.897729	0.0681037	0.927007	0.0180212	0.974682	0.999981		0.420533
ADE13	Q05911	4.35858e+06	1.04797	0.0547423	3	4.00646e+06	1.12732	0.201186	3	4.19501e+06	0.993039	0.0452973	3	4.00995e+06	0.934372	0.0359901	3	4.52221e+06	1.0364	0.0220851	3		0.804985	1.00964	0.0522366	0.809763	0.510181	0.810562	0.960265	0.178464	0.817294	0.514757	0.153279	1.05705	0.0456149	0.464553	0.806395	0.60143	1.02242	0.038518	0.681247	0.592673	0.167275	0.91095	0.0213093	0.998642	0.99999		0.569809
ADE3	P07245	3.13168e+06	0.862237	0.0289027	3	4.52823e+06	0.997997	0.144551	3	3.42273e+06	0.930036	0.0390888	3	3.51638e+06	0.943308	0.0418408	3	3.7919e+06	1.00074	0.0205605	3		0.00438278	1.17396	0.0335206	0.670931	1	0.509481	1.09208	0.144841	0.616742	0.608433	0.00484493	1.18279	0.0420293	0.522867	0.999996	0.0363843	1.11254	0.0443554	0.564258	0.990288	0.622889	1.00783	0.0205453	0.657819	0.542044		0.242619
ATP2	P00830	6.27702e+06	0.337671	0.00885104	3	5.15452e+06	0.368357	0.029388	3	7.84214e+06	0.415645	0.0171133	3	1.27397e+07	0.665678	0.0215004	3	1.96781e+07	1.01275	0.0148931	3		0.121228	0.94768	0.026212	0.694168	0.955926	0.0502347	0.798582	0.0797811	0.645263	0.989899	0.0341569	0.895599	0.0411728	0.547115	0.990243	0.375728	0.956962	0.0322985	0.75276	0.829772	0.00824135	0.945246	0.0147056	0.514626	0.999906		0.205972
RPL7A	P05737	2.22594e+07	1.54234	0.018862	3	2.46544e+07	1.67681	0.208135	3	2.05124e+07	1.39819	0.055721	3	1.7584e+07	1.18173	0.0213252	3	1.48946e+07	0.983695	0.0111944	3		0.24691	1.0375	0.0122295	0.987225	0.998461	0.80234	0.9683	0.124126	0.811507	0.519326	0.214043	1.04077	0.0398524	0.46317	0.73475	0.252253	1.02592	0.0180458	0.680365	0.857111	0.23924	1.01642	0.0113799	0.668363	0.858876		0.379471
TEF4	P36008	8.57296e+06	1.33785	0.0111763	3	8.83054e+06	1.43131	0.175422	3	8.35959e+06	1.28832	0.0283519	3	7.71385e+06	1.16904	0.0193177	3	6.89448e+06	1.02904	0.015857	3		0.899198	0.999262	0.00835388	0.899781	0.502351	0.717542	0.948845	0.12256	0.75019	0.549982	0.313095	1.02189	0.0220069	0.566624	0.725374	0.314964	1.02119	0.0165244	0.683791	0.815589	0.324994	0.970596	0.0154095	0.885078	0.945593		0.453632
RNR4	P49723	1.23635e+06	0.639739	0.00562541	3	1.32824e+06	0.704323	0.0632963	3	1.35752e+06	0.695295	0.0270574	3	1.66315e+06	0.831494	0.0280508	3	2.05451e+06	1.01412	0.0338485	3		0.21261	0.920583	0.00879329	1	1	0.479226	0.925324	0.0898684	0.654061	0.670803	0.533	0.982996	0.038915	0.585447	0.554509	0.0669285	0.937853	0.0337354	0.479827	0.936678	0.0117669	0.887612	0.0333773	0.515123	0.99954		0.218462
RPL7B	Q12213	2.22594e+07	1.54234	0.018862	3	2.46544e+07	1.67681	0.208135	3	2.05124e+07	1.39819	0.055721	3	1.7584e+07	1.18173	0.0213252	3	1.48946e+07	0.983695	0.0111944	3		0.24691	1.0375	0.0122295	0.987225	0.998461	0.80234	0.9683	0.124126	0.811507	0.519326	0.214043	1.04077	0.0398524	0.46317	0.73475	0.252253	1.02592	0.0180458	0.680365	0.857111	0.23924	1.01642	0.0113799	0.668363	0.858876		0.379471
RPL2B	P0CX46	1.78109e+07	1.54061	0.0324738	3	1.70076e+07	1.69315	0.152228	3	1.67239e+07	1.43008	0.0526304	3	1.4793e+07	1.2413	0.0199617	3	1.25104e+07	1.03195	0.0184387	3		0.0580762	1.06236	0.0210786	0.805117	0.997691	0.553594	0.933214	0.0899082	0.685644	0.641935	0.539816	1.01832	0.0368024	0.606121	0.56958	0.985743	0.999739	0.0160813	0.985745	0.50008	0.359247	0.987003	0.0178677	0.509256	0.636978		0.221238
RPL2A	P0CX45	1.78109e+07	1.54061	0.0324738	3	1.70076e+07	1.69315	0.152228	3	1.67239e+07	1.43008	0.0526304	3	1.4793e+07	1.2413	0.0199617	3	1.25104e+07	1.03195	0.0184387	3		0.0580762	1.06236	0.0210786	0.805117	0.997691	0.553594	0.933214	0.0899082	0.685644	0.641935	0.539816	1.01832	0.0368024	0.606121	0.56958	0.985743	0.999739	0.0160813	0.985745	0.50008	0.359247	0.987003	0.0178677	0.509256	0.636978		0.221238
LYS12	P40495	3.11901e+06	1.07496	0.0574704	3	2.981e+06	1.06954	0.162646	3	3.2073e+06	1.08789	0.0177728	3	3.21137e+06	1.07309	0.0396191	3	3.1397e+06	1.0312	0.00510061	3		0.0785492	1.09394	0.0534627	0.489288	0.9236	0.415283	1.12402	0.15207	0.594028	0.665699	0.00310936	1.11116	0.0163369	0.83548	1	0.0713042	1.06804	0.0369206	0.496493	0.936772	0.440904	0.979575	0.00494627	0.999976	0.999987		0.960664
ACS1	Q01574	3.30068e+06	0.147264	0.0203616	3	2.39639e+06	0.12471	0.018791	3	3.30702e+06	0.145343	0.0178515	3	1.18569e+07	0.514044	0.0671112	3	2.27409e+07	0.967833	0.026618	3		0.104706	0.788485	0.138266	0.476097	0.879365	0.812286	0.963766	0.150677	0.820049	0.517173	0.094342	0.7955	0.122823	0.501846	0.907357	0.831789	1.02821	0.130555	0.837459	0.513914	0.432966	0.955045	0.0275026	0.874906	0.901494		0.23181
THS1	P04801	2.62143e+06	0.958133	0.0181517	3	3.30062e+06	1.00954	0.121108	3	2.73999e+06	0.987194	0.015287	3	2.7525e+06	0.975373	0.0102425	3	2.84903e+06	0.993816	0.00808035	3		0.128778	1.02713	0.0189449	0.491835	0.856105	0.90855	0.988073	0.119963	0.909222	0.502978	0.249713	1.01691	0.0154853	0.536754	0.757223	0.497056	1.00499	0.0105011	0.561102	0.563848	0.0111675	0.972361	0.00813063	0.510148	0.999599		0.539898
SSZ1	P38788	3.22355e+06	1.16209	0.0792927	3	3.33824e+06	1.13826	0.151603	3	2.99734e+06	1.06548	0.0462013	3	2.97394e+06	1.0403	0.0440731	3	2.97152e+06	1.02346	0.0300331	3		0.524479	1.03011	0.0682327	0.578502	0.55555	0.817744	1.03305	0.133188	0.825769	0.518264	0.80738	1.00856	0.0433621	0.812776	0.511635	0.380842	0.970145	0.0423658	0.522139	0.629757	0.0378084	0.917494	0.0293448	0.661393	0.996091		0.824792
HOM2	P13663	3.3128e+06	0.989612	0.0542951	3	3.41167e+06	1.04516	0.156732	3	3.35245e+06	0.986958	0.0429932	3	3.46754e+06	1.00482	0.0245989	3	3.48423e+06	0.994175	0.0117812	3		0.351728	1.0521	0.0548651	0.586716	0.71041	0.38824	0.869497	0.14996	0.589973	0.683884	0.856339	1.00765	0.0435613	0.859572	0.509227	0.0940936	0.960701	0.0244808	0.477852	0.895616	0.121465	0.970737	0.0118502	0.837036	0.988022		0.610428
GPM1	P00950	2.79422e+07	1.73672	0.0107475	3	3.4631e+07	1.94638	0.208036	3	3.32663e+07	2.03119	0.107507	3	2.81431e+07	1.69872	0.12802	3	1.65896e+07	0.987381	0.0543102	3		0.129633	0.973628	0.0061884	0.997466	0.999994	0.925131	1.00902	0.106884	0.925529	0.502149	0.459023	0.969683	0.052928	0.552553	0.589989	0.448517	0.958944	0.0753626	0.534532	0.582147	0.533813	0.974882	0.0550043	0.59073	0.559228		0.222751
CDC60	P26637	2.03676e+06	0.923771	0.0419358	3	2.23441e+06	0.957504	0.115608	3	2.1344e+06	0.955016	0.0544288	3	2.23855e+06	0.984972	0.0227705	3	2.23663e+06	0.969336	0.0200404	3		0.457065	1.04694	0.0453963	0.707542	0.738374	0.41751	1.10066	0.120738	0.602634	0.671711	0.170576	1.0714	0.0569925	0.4946	0.807036	0.173295	1.0471	0.023118	0.794299	0.960213	0.395284	1.01696	0.0206744	0.577653	0.667249		0.672831
MET3	P08536	5.28143e+06	1.17501	0.0435247	3	4.88959e+06	1.19811	0.179358	3	5.08584e+06	1.12216	0.0146949	3	4.87789e+06	1.05869	0.0122914	3	4.7335e+06	1.01541	0.0410111	3		0.0705794	0.933635	0.0370419	0.474645	0.929132	0.266532	0.833992	0.1497	0.563502	0.762708	0.0374858	0.933182	0.0130951	0.987136	1	0.108103	0.938846	0.01161	0.999807	1	0.185516	0.951131	0.0403887	0.500126	0.794216		0.846591
RPS1B	P23248	3.51234e+06	1.68309	0.0727076	3	3.74188e+06	1.74945	0.169589	3	3.19741e+06	1.51274	0.082794	3	2.76379e+06	1.28766	0.0107778	3	2.30973e+06	1.06049	0.0191046	3		0.889772	0.991824	0.043199	0.892668	0.510707	0.613178	0.931129	0.0969382	0.723447	0.631585	0.758584	0.987969	0.0547311	0.766808	0.51439	0.51049	0.980004	0.00837009	0.985557	0.984749	0.234082	0.967664	0.0180149	0.788258	0.92965		0.581736
RPL4A	P10664	1.01532e+06	2.42161	0.378667	3	702220	1.75498	0.419666	3	619603	1.46751	0.264115	3	534522	1.22513	0.135326	3	536059	1.20343	0.0623941	3			0.617128	0.15637		0.987235	0.344608	0.774055	0.239128	0.578007	0.708821		0.749525	0.179975		0.845711		0.673999	0.110458		0.997631		0.62501	0.0518469		1		0.111341
CYS3	P31373	3.77289e+06	1.0093	0.0319302	3	4.421e+06	1.09554	0.194787	3	4.00145e+06	1.05599	0.0538321	3	3.81469e+06	0.989702	0.0198381	3	3.99475e+06	1.01921	0.0160892	3		0.0134815	1.1019	0.0316359	0.510636	0.999161	0.895601	0.976922	0.1778	0.896901	0.505065	0.711216	1.0153	0.050978	0.728927	0.526482	0.984902	0.999544	0.0200445	0.984908	0.500156	0.40122	0.95121	0.0157859	0.997046	0.998598		0.524694
PDI1	P17967	1.26632e+06	0.918104	0.0626734	3	1.58738e+06	1.0409	0.12581	3	1.37077e+06	0.981073	0.0788227	3	1.43994e+06	1.01122	0.0694065	3	1.41077e+06	0.9698	0.0178779	3		0.574029	0.973589	0.0682639	0.61328	0.543257	0.402016	1.08041	0.120866	0.528717	0.617446	0.634647	1.02619	0.0803434	0.659908	0.531115	0.312052	1.09345	0.0686363	0.711329	0.8377	0.476204	0.972051	0.0184347	0.866013	0.876264		0.22939
FBA1	P14540	3.30992e+07	1.61023	0.0654145	3	3.29787e+07	1.79463	0.263549	3	3.34953e+07	1.6067	0.0766783	3	2.88204e+07	1.36025	0.079725	3	2.17836e+07	1.01251	0.0177145	3		0.00715831	0.806238	0.0406242	0.715309	1	0.0648859	0.713031	0.146854	0.513234	0.951208	0.0116155	0.828523	0.047724	0.571662	0.999828	0.0294001	0.851423	0.0586104	0.507703	0.990222	0.00379401	0.830967	0.0174957	0.993179	1		0.349115
RPS4B	P0CX36	1.71076e+07	1.51814	0.0813701	3	1.74894e+07	1.4932	0.184327	3	1.48476e+07	1.29881	0.0637017	3	1.29571e+07	1.11309	0.0166526	3	1.18306e+07	0.999389	0.0291027	3		0.323216	1.04014	0.0535987	0.480873	0.643892	0.943519	0.990478	0.123445	0.94377	0.501794	0.187209	1.05584	0.0490463	0.473028	0.772105	0.0321812	1.05327	0.0149607	0.815826	0.999801	0.639051	1.01134	0.0291205	0.674245	0.543834		0.845147
RPS4A	P0CX35	1.71076e+07	1.51814	0.0813701	3	1.74894e+07	1.4932	0.184327	3	1.48476e+07	1.29881	0.0637017	3	1.29571e+07	1.11309	0.0166526	3	1.18306e+07	0.999389	0.0291027	3		0.323216	1.04014	0.0535987	0.480873	0.643892	0.943519	0.990478	0.123445	0.94377	0.501794	0.187209	1.05584	0.0490463	0.473028	0.772105	0.0321812	1.05327	0.0149607	0.815826	0.999801	0.639051	1.01134	0.0291205	0.674245	0.543834		0.845147
KAP123	P40069	2.18789e+06	0.978927	0.063699	3	2.11578e+06	1.04624	0.120766	3	2.13325e+06	0.945088	0.0671858	3	2.19541e+06	0.956762	0.0353568	3	2.23828e+06	0.957573	0.00499851	3		0.227822	1.06594	0.0650702	0.477157	0.731573	0.784515	1.02981	0.115429	0.794673	0.519755	0.377339	1.0464	0.0710894	0.500752	0.613575	0.318836	1.03264	0.0369547	0.527938	0.688267	0.142325	1.02945	0.00521998	0.999989	1		0.455275
PCK1	P10963	2.75027e+06	0.184479	0.0370932	3	1.73042e+06	0.179872	0.0257268	3	3.47844e+06	0.229658	0.0358908	3	8.86764e+06	0.565475	0.00487521	3	1.47116e+07	0.925379	0.023899	3		0.641131	0.921125	0.201071	0.676625	0.544414	0.106866	0.781111	0.143028	0.481704	0.879505	0.422245	0.877065	0.156279	0.589807	0.656184	0.678326	1.0334	0.00862145	0.99999	0.999954	0.603346	1.01371	0.0258262	0.670712	0.578377		0.8693
SAM1	P10659	1.34674e+06	1.28942	0.0319061	3	1.49279e+06	1.27559	0.193061	3	1.22683e+06	1.1539	0.0726617	3	1.15406e+06	1.06749	0.0373597	3	1.09332e+06	0.996633	0.0111209	3		0.75557	1.02864	0.0247445	0.906374	0.777986	0.987989	0.997522	0.15135	0.987991	0.500081	0.64113	1.02247	0.0629706	0.67075	0.537027	0.979311	1.0013	0.0349975	0.979332	0.500419	0.852446	1.00772	0.0111584	0.896306	0.625582		0.913259
ILV3	P39522	1.89516e+06	1.00257	0.0654094	3	2.35405e+06	1.12515	0.136886	3	1.96508e+06	1.02231	0.0361503	3	2.04043e+06	1.04554	0.0490963	3	1.99245e+06	1.00288	0.0149729	3		0.607532	1.02712	0.0652416	0.649962	0.549602	0.753573	0.958938	0.12166	0.772872	0.53327	0.619835	1.01368	0.0353615	0.655984	0.543252	0.699461	1.0164	0.046958	0.724016	0.535528	0.580579	1.01245	0.0149299	0.733067	0.671848		0.260062
TRP5	P00931	3.47096e+06	0.93634	0.0176618	3	3.38615e+06	0.966501	0.142143	3	3.72064e+06	0.991078	0.0259716	3	3.83792e+06	1.00272	0.0403221	3	3.82407e+06	0.986946	0.0267051	3		0.843742	1.00712	0.0188626	0.859301	0.54125	0.698981	1.05502	0.14707	0.727028	0.540559	0.93059	0.996429	0.0262054	0.931547	0.50558	0.38361	0.969379	0.0402127	0.545146	0.647969	0.228704	0.969003	0.0270583	0.533164	0.774324		0.749345
ILV2	P07342	2.3236e+06	0.772473	0.0464117	3	1.74658e+06	0.775402	0.0925795	3	2.38795e+06	0.782374	0.0295559	3	2.86708e+06	0.927864	0.0324045	3	3.1836e+06	1.01823	0.00976779	3		0.819334	1.01224	0.060082	0.824735	0.512377	0.949403	1.00829	0.119396	0.949585	0.501456	0.533224	0.973942	0.0377772	0.65319	0.625062	0.16464	0.951256	0.0349238	0.544008	0.846755	0.0142844	0.939194	0.0095929	0.982529	1		0.96406
LYS4	P49367	1.0204e+06	0.81669	0.0348345	3	1.21109e+06	1.01084	0.116476	3	1.07763e+06	0.852651	0.0217279	3	1.11307e+06	0.865434	0.0199874	3	1.22889e+06	0.942273	0.0132875	3		0.188975	1.08878	0.0426533	0.825569	0.964412	0.141337	0.823906	0.115227	0.55618	0.87902	0.0342052	1.1224	0.0254828	0.972008	1	0.0156107	1.12302	0.0230952	0.939389	1	0.0195619	1.08056	0.0141016	0.978208	1		0.0915658
RPS7A	P26786	5.76227e+06	1.29385	0.0373556	3	8.28268e+06	1.21337	0.105638	3	5.10032e+06	1.12513	0.0129579	3	4.94174e+06	1.06987	0.0176071	3	5.0763e+06	1.08538	0.00804437	3		0.646808	0.98664	0.0288717	0.69461	0.560715	0.472486	1.13362	0.087062	0.868859	0.880494	0.236761	1.04385	0.0115168	0.998605	0.999937	0.0410838	0.963426	0.0164572	0.490079	0.975503	0.0517129	0.897149	0.00741154	1	1		0.317665
ACS2	P52910	3.63819e+06	0.752752	0.024076	3	3.25881e+06	0.837099	0.166174	3	4.24277e+06	0.866382	0.0260498	3	4.62443e+06	0.929325	0.0532195	3	5.21749e+06	1.03057	0.0234188	3		0.391488	0.972794	0.0319839	0.585528	0.677337	0.411587	0.856801	0.198512	0.556983	0.635052	0.00502953	0.853027	0.0300673	0.64793	1	0.659271	0.976846	0.0572669	0.695324	0.547048	0.186888	0.919067	0.0227242	0.993464	0.999802		0.472796
VAS1	P07806	2.47074e+06	0.98301	0.00426177	3	2.80439e+06	1.02278	0.12988	3	2.56707e+06	1.00738	0.059324	3	2.56521e+06	0.990293	0.0284563	3	2.58828e+06	0.984288	0.0111647	3		0.1703	1.0426	0.00433543	1	1	0.791733	1.03215	0.126987	0.801198	0.518996	0.294398	1.04764	0.0588893	0.473167	0.663538	0.510911	1.01451	0.0287352	0.581528	0.571475	0.893661	1.00099	0.0113429	0.894264	0.502304		0.648896
ADE1	P27616	3.13124e+06	0.861157	0.0314458	3	3.40237e+06	0.950948	0.141621	3	3.03406e+06	0.823549	0.0174772	3	3.11155e+06	0.834032	0.0436252	3	3.82307e+06	1.00566	0.0128397	3		0.244631	1.04095	0.0365158	0.54298	0.766715	0.92749	1.01104	0.148927	0.927787	0.501659	0.0372805	1.10621	0.0212218	0.984206	1	0.205154	1.06149	0.0523064	0.514242	0.783669	0.613139	0.986997	0.0127674	0.805936	0.733279		0.387215
RPS7B	P48164	2.35808e+06	1.5154	0.145379	3	2.61963e+06	1.50049	0.213343	3	2.00328e+06	1.27354	0.0334482	3	1.73139e+06	1.08358	0.0196274	3	1.7066e+06	1.0514	0.0177502	3		0.447949	1.05458	0.0959347	0.541103	0.588887	0.921803	0.983313	0.142182	0.922603	0.504145	0.0671355	1.07845	0.026264	0.841219	0.997923	0.597903	1.03486	0.0181135	0.965064	0.947652	0.290369	0.943588	0.0168825	0.996518	0.999488		0.925756
OYE2	Q03558	3.37572e+06	0.849823	0.0437693	3	5.05548e+06	1.14045	0.154405	3	4.42153e+06	1.09908	0.105923	3	4.75528e+06	1.15903	0.113223	3	3.9892e+06	0.958834	0.0259844	3		0.149087	1.07596	0.0515041	0.549058	0.86656	0.913637	1.01523	0.13539	0.914448	0.503808	0.144935	1.12274	0.0963744	0.458918	0.813088	0.209359	1.10159	0.0976874	0.463851	0.740349	0.233113	1.06966	0.0271	0.949555	0.991264		0.0730071
HEM13	P11353				0				0				0				0				0
MIR1	P23641	4.71111e+06	0.415107	0.0139384	3	4.49622e+06	0.431097	0.0548371	3	5.1971e+06	0.451579	0.0147885	3	7.55889e+06	0.645894	0.0291294	3	1.18927e+07	1.00279	0.00547562	3		0.133551	0.948937	0.0335778	0.537625	0.877317	0.614378	0.937059	0.127204	0.672335	0.568802	0.943778	1.0024	0.0327485	0.944003	0.50162	0.972542	1.00122	0.0450994	0.972557	0.500219	0.246864	0.926391	0.0054604	1	1		0.667992
RPS2	P25443	1.2698e+07	1.54102	0.0841146	3	1.18198e+07	1.60422	0.235696	3	1.14968e+07	1.38031	0.0109221	3	9.92542e+06	1.17255	0.00590514	3	9.1026e+06	1.05734	0.0354711	3		0.923241	1.00454	0.0545839	0.923638	0.502089	0.756365	0.955875	0.146922	0.771616	0.526529	0.699347	1.01238	0.00791278	0.945682	0.886945	0.979144	0.999477	0.00503614	0.979312	0.503253	0.0768695	0.94094	0.0335475	0.484979	0.924166		0.69672
LEU1	P07264	4.26088e+06	1.0951	0.0814173	3	4.81326e+06	1.15417	0.147537	3	4.68861e+06	1.18651	0.0549659	3	4.43441e+06	1.1047	0.0339961	3	4.02117e+06	0.988767	0.0142126	3		0.295847	1.06814	0.0743472	0.516993	0.699344	0.511547	1.11388	0.127829	0.69957	0.690784	0.690237	1.02673	0.0463256	0.754286	0.591181	0.646481	1.03032	0.0307741	0.817189	0.72229	0.873502	0.99247	0.014374	0.896781	0.576456		0.585139
ERG11	P10614	356432	1.1188	0.082878	3	455339	1.20039	0.164297	3	314494	0.972728	0.0246689	3	302695	0.920668	0.0180608	3	320553	0.957582	0.0242412	3		0.397083	1.13227	0.0740776	0.892731	0.928179	0.117779	1.26513	0.13687	0.66553	0.949188	0.293015	1.14535	0.0253606	1	1	0.463884	1.09845	0.0196171	1	1	0.629423	1.04638	0.025315	0.96131	0.935212		0.499183
ACO2	P39533	2.06239e+06	1.17618	0.0661006	3	2.5138e+06	1.15156	0.157669	3	1.99535e+06	1.11392	0.0115418	3	1.97441e+06	1.08596	0.0162592	3	1.85859e+06	1.00292	0.0202826	3		0.996724	1.00017	0.0561993	0.996724	0.500003	0.658748	1.05951	0.136918	0.700106	0.553958	0.0555168	1.03069	0.0103614	0.79615	0.997718	0.0689874	1.03047	0.0149721	0.559307	0.959998	0.861707	0.996556	0.0202234	0.864641	0.508687		0.820893
RPL13B	P40212	1.44248e+07	1.48942	0.0322469	3	1.48665e+07	1.61417	0.12147	3	1.33119e+07	1.35482	0.061804	3	1.20056e+07	1.20299	0.066418	3	9.96189e+06	0.98301	0.00753327	3		0.584484	1.01489	0.0216506	0.694674	0.624461	0.1942	0.81803	0.0752519	0.906047	0.986015	0.257396	0.956121	0.0456177	0.492264	0.714503	0.740849	0.982697	0.0552106	0.758359	0.52882	0.622309	1.01015	0.00766348	0.883332	0.827597		0.212074
RPS1A	P33442	940729	1.39148	0.210774	3	1.94334e+06	1.32881	0.152716	3	881016	1.27921	0.121791	3	776957	1.10664	0.098797	3	701829	0.984047	0.0656287	3		0.378364	1.09904	0.151475	0.50214	0.613929	0.569509	1.12037	0.114927	0.787661	0.742766	0.504728	1.04874	0.095208	0.577634	0.573282	0.989326	1.00094	0.0892765	0.989326	0.500033	0.919538	1.00931	0.0666926	0.920699	0.50585		0.70004
SAM2	P19358	3.10995e+06	1.04542	0.0600596	3	3.1519e+06	1.04045	0.121144	3	3.01157e+06	0.994107	0.0384426	3	2.83182e+06	0.919947	0.0331414	3	3.09458e+06	0.986165	0.0239061	3		0.632692	1.01954	0.0574501	0.660204	0.533759	0.435271	0.889759	0.116433	0.659231	0.709471	0.992859	1.00028	0.0386704	0.99286	0.500016	0.887636	1.00498	0.0360254	0.889221	0.505745	0.166433	0.953671	0.0242415	0.744662	0.94597		0.953346
SER3	P40054	501903	1.19794	0.174567	3	971069	1.17431	0.142981	3	503264	1.18789	0.15727	3	514599	1.16479	0.0589098	3	446589	0.998005	0.0182958	3		0.343124	0.885228	0.145723	0.515521	0.656501	0.272488	0.876981	0.121757	0.529469	0.730598	0.709139	0.963318	0.132394	0.724405	0.522668	0.275077	0.951927	0.0505757	0.507923	0.710708	0.918169	1.00429	0.0183323	0.921444	0.516267		0.865223
RPL4B	P49626				0				0				0				0				0
RPL13A	Q12690	1.43857e+07	1.49106	0.0454271	2				0	1.31284e+07	1.3421	0.081654	2	1.23156e+07	1.23975	0.0267933	2	9.91173e+06	0.982238	0.0104848	2		0.683086	1.01378	0.0304664	0.724973	0.558151						0.563416	0.965188	0.0608406	0.646006	0.589814	0.329362	0.953564	0.0216119	0.931086	0.970127	0.609053	1.01094	0.0106744	0.805329	0.735538
YHB1	P39676	4.71193e+06	0.727677	0.168905	3	3.20382e+06	0.712503	0.10307	3	5.58853e+06	0.850781	0.170066	3	5.7988e+06	0.87427	0.124693	3	6.91658e+06	1.02838	0.02338	3		0.963737	0.992897	0.232116	0.963763	0.500283	0.347878	0.872202	0.14466	0.557017	0.688289	0.94661	0.99103	0.199894	0.94669	0.500608	0.994483	1.0007	0.142625	0.994483	0.500007	0.138085	0.967788	0.0227347	0.504389	0.852214		0.902002
QCR2	P07257	4.20179e+06	0.323808	0.0169659	3	3.5945e+06	0.320187	0.0264771	3	5.54196e+06	0.420586	0.0225953	3	8.79766e+06	0.656751	0.0264242	3	1.353e+07	0.994528	0.0181866	3		0.442666	1.03225	0.052395	0.550479	0.602393	0.424584	0.905228	0.0826924	0.723113	0.774487	0.610835	0.979894	0.0537232	0.645373	0.54059	0.615084	1.0149	0.0402347	0.648664	0.539787	0.0471815	0.960012	0.0182867	0.513571	0.973014		0.853257
LYS21	Q12122	790265	0.853258	0.0748237	3	771372	1.02198	0.163467	3	877921	0.917743	0.0265463	3	867768	0.898724	0.0547216	3	997711	1.01145	0.0282385	3		0.331176	1.07427	0.0876918	0.526243	0.676123	0.769405	0.946107	0.159951	0.787508	0.533159	0.489819	1.02268	0.0289256	0.646984	0.655355	0.542587	1.0308	0.0608881	0.61061	0.571662	0.76979	0.99132	0.0279187	0.785273	0.528376		0.208834
RPS3	P05750	1.12924e+07	1.62322	0.075799	3	1.1011e+07	1.5339	0.20729	3	9.60061e+06	1.36185	0.0468519	3	8.40975e+06	1.17323	0.0283746	3	7.40918e+06	1.01752	0.0258995	3		0.751137	1.01801	0.0466966	0.77626	0.54301	0.939049	0.98901	0.135139	0.93935	0.501994	0.0835243	1.05706	0.034403	0.467602	0.906156	0.191823	1.03224	0.024185	0.560916	0.829922	0.356575	1.01782	0.0254535	0.496781	0.62825		0.542373
	Q12273				0				0				0				0				0
	Q12088				0				0				0				0				0
	Q04670				0				0				0				0				0
	Q03619				0				0				0				0				0
	P47100				0				0				0				0				0
	Q12141				0				0				0				0				0
RPS5	P26783	8.26543e+06	1.53772	0.0552186	3	8.27265e+06	1.48137	0.173244	3	6.98555e+06	1.28132	0.0516996	3	6.18254e+06	1.11578	0.0308626	3	5.63483e+06	1.00128	0.0194639	3		0.635968	0.981568	0.0359095	0.695252	0.573638	0.963315	1.00707	0.116949	0.963415	0.501104	0.60834	0.985579	0.0403488	0.640117	0.537156	0.995774	1.00012	0.0276601	0.995774	0.500005	0.460947	0.983975	0.0194389	0.63668	0.668626		0.637078
RLI1	Q03195	1.69211e+06	1.03976	0.0542964	3	1.41569e+06	1.08495	0.123856	3	1.60624e+06	0.975152	0.0753484	3	1.59843e+06	0.9534	0.0410357	3	1.73728e+06	1.0181	0.0130738	3		0.556864	1.02733	0.05222	0.627839	0.576345	0.819993	0.975058	0.114158	0.826174	0.514219	0.484056	1.03957	0.0772683	0.558576	0.573328	0.291836	1.04067	0.0430414	0.524137	0.708854	0.328137	0.984323	0.0128414	0.672074	0.797504		0.606869
IDP1	P21954	3.25795e+06	0.752588	0.0280274	3	2.51255e+06	0.735607	0.0878104	3	3.60309e+06	0.820159	0.0178835	3	4.00292e+06	0.897654	0.0541493	3	4.66746e+06	1.03038	0.0364253	3		0.0404051	0.900442	0.0372413	0.635912	0.993742	0.798046	0.972787	0.119371	0.805536	0.515461	0.0105136	0.895552	0.0218049	0.809217	1	0.264225	0.938643	0.0603232	0.522838	0.732837	0.144675	0.954847	0.0353513	0.459935	0.814152		0.775315
	Q12316				0				0				0				0				0
RPP0	P05317	9.53082e+06	1.56327	0.100758	3	9.36243e+06	1.49707	0.144844	3	8.32032e+06	1.34664	0.083368	3	7.2467e+06	1.15329	0.0650875	3	6.36709e+06	0.993081	0.0127503	3		0.776141	1.01671	0.0644537	0.786748	0.519912	0.82707	0.970874	0.0967513	0.838189	0.526651	0.839809	1.00964	0.0619081	0.842639	0.507267	0.73482	1.01629	0.0564363	0.750063	0.524558	0.579187	1.01417	0.0128391	0.809183	0.76104		0.555245
AAT2	P23542	2.3755e+06	0.708912	0.0142186	3	2.16007e+06	0.730597	0.128598	3	2.36238e+06	0.695589	0.0108291	3	2.88322e+06	0.834592	0.015789	3	3.62197e+06	1.03298	0.0271672	3		0.769911	0.995858	0.0200569	0.776871	0.512721	0.699247	0.937577	0.176018	0.724556	0.536603	0.93443	0.998771	0.0155683	0.934735	0.501881	0.289303	1.03786	0.0189182	0.885706	0.956497	0.991007	1.00031	0.0262999	0.991008	0.500042		0.798345
MES1	P00958	1.4886e+06	1.12824	0.050509	3	2.10044e+06	1.27837	0.168212	3	1.44798e+06	1.08224	0.0504983	3	1.44479e+06	1.06459	0.0291977	3	1.40412e+06	1.02426	0.0479185	3		0.935412	0.997204	0.044768	0.9356	0.501178	0.831339	0.970863	0.131583	0.837302	0.514599	0.236228	1.04442	0.046661	0.462759	0.711189	0.129144	1.04663	0.0274262	0.600224	0.913805	0.503042	1.02222	0.0467834	0.566601	0.563765		0.258501
TDH1	P00360
KGD1	P20967	1.8869e+06	0.355885	0.0619922	3	1.14048e+06	0.338951	0.0404863	3	2.35717e+06	0.437221	0.0603364	3	3.81936e+06	0.692003	0.0373483	3	5.43448e+06	0.966726	0.0251359	3		0.658985	0.947233	0.174192	0.679732	0.526977	0.274128	0.871777	0.119446	0.55737	0.751286	0.486554	0.932102	0.138	0.555571	0.568082	0.581847	0.979675	0.0539712	0.618655	0.541078	0.656	1.00986	0.026001	0.688176	0.541631		0.715304
ARG1	P22768	4.82522e+06	0.735234	0.0491993	3	5.28057e+06	0.880235	0.181465	3	5.21486e+06	0.783205	0.0483045	3	5.76108e+06	0.851157	0.0392797	3	6.93686e+06	1.00594	0.0337188	3		0.404445	0.947966	0.0669165	0.570428	0.653225	0.495913	0.878511	0.206155	0.591056	0.594725	0.50258	0.969398	0.0616754	0.571544	0.569155	0.422543	0.964963	0.0461487	0.58031	0.647236	0.181719	0.949431	0.0335196	0.617765	0.874541		0.298754
CAM1	P29547	1.1564e+06	0.876588	0.0666313	3	1.32422e+06	0.978704	0.114297	3	1.20591e+06	0.900179	0.0377963	3	1.28652e+06	0.944563	0.0291314	3	1.43417e+06	1.03703	0.0315591	3		0.189736	0.914608	0.0760121	0.470525	0.767321	0.219616	0.841098	0.116784	0.610901	0.837453	0.152437	0.932561	0.0419875	0.608355	0.895789	0.0529203	0.937175	0.0308411	0.490348	0.960185	0.0540036	0.887891	0.0304322	0.923289	0.999887		0.267909
RPL16B	P26785	3.84079e+06	1.86305	0.0952098	3	3.45277e+06	1.64111	0.189246	3	3.12771e+06	1.4961	0.101159	3	2.59028e+06	1.21964	0.135012	3	2.21211e+06	1.02557	0.0461966	3		0.131863	0.888508	0.0511043	0.775765	0.972644	0.564524	0.920681	0.115316	0.678481	0.624459	0.181409	0.908624	0.0676148	0.552784	0.834956	0.465242	0.938441	0.110699	0.553414	0.585284	0.367029	0.960563	0.045045	0.572299	0.685638		0.168734
GRS1	P38088	2.98472e+06	0.967829	0.0574896	3	2.29671e+06	0.961202	0.126141	3	2.79331e+06	0.890891	0.0497766	3	2.98162e+06	0.934045	0.0598074	3	3.29561e+06	1.01705	0.0270121	3		0.488068	1.03246	0.0594005	0.571688	0.582592	0.889676	0.983767	0.131232	0.890924	0.504602	0.285113	1.05124	0.0558728	0.505565	0.699534	0.411028	1.03834	0.0640305	0.515503	0.597485	0.178435	0.955381	0.0265592	0.679823	0.910153		0.939571
LYS20	P48570	519011	1.49972	0.122322	3	798453	1.68108	0.227194	3	497642	1.41742	0.12428	3	408487	1.151	0.0785477	3	339959	0.946586	0.0709736	3		0.45281	1.06865	0.0815633	0.635916	0.674356	0.626876	0.935528	0.135147	0.679698	0.564276	0.463518	1.06569	0.0876806	0.613021	0.643986	0.441015	1.05295	0.0682432	0.602646	0.65269	0.345529	1.05635	0.0749785	0.504464	0.644732		0.308678
STI1	P15705	2.74356e+06	1.00865	0.0134145	3	2.64416e+06	1.04151	0.134178	3	2.53102e+06	0.917745	0.0290974	3	2.59382e+06	0.925344	0.0387209	3	2.96643e+06	1.04237	0.0307639	3		0.135641	1.05276	0.0132994	0.994809	0.999971	0.742942	0.949801	0.128831	0.769311	0.543848	0.345658	1.02568	0.0317053	0.526448	0.663813	0.827367	1.00623	0.0418449	0.830147	0.506645	0.145827	0.93498	0.0295134	0.804541	0.97418		0.713341
GPP1	P41277	6.43443e+06	3.49605	0.451301	3	5.14363e+06	3.26051	0.546069	3	4.89796e+06	2.62398	0.374382	3	2.84017e+06	1.49849	0.233834	3	1.92542e+06	1.00433	0.0569383	3		0.310045	1.10358	0.129089	0.487281	0.661352	0.562069	1.07529	0.167479	0.615177	0.557505	0.0942027	1.2475	0.142677	0.528625	0.91986	0.0944437	1.27658	0.156046	0.543958	0.926098	0.0908684	1.11313	0.0566928	0.61818	0.955867		0.596583
	Q92392				0				0				0				0				0
KRS1	P15180	2.36255e+06	1.06718	0.0669558	3	2.07647e+06	1.15635	0.161726	3	2.27485e+06	1.01204	0.0477299	3	2.2736e+06	0.993026	0.0188224	3	2.37204e+06	1.02003	0.00846776	3		0.427239	1.03836	0.062741	0.534823	0.601187	0.872432	0.978978	0.13986	0.87455	0.50678	0.375613	1.03479	0.0471619	0.528865	0.64026	0.666008	1.00819	0.0189546	0.706197	0.553361	0.133404	0.96069	0.00830151	0.999507	1		0.449863
RPS6B	P0CX38	1.42241e+07	1.32014	0.0265175	3	9.7039e+06	1.42188	0.12829	3	1.45843e+07	1.33167	0.0531289	3	1.23922e+07	1.11547	0.0147119	3	1.0539e+07	0.932423	0.0341611	3		0.0262793	1.12133	0.0200869	0.99458	1	0.59985	1.06121	0.0902253	0.70448	0.621507	0.291171	1.04732	0.0398966	0.622086	0.786909	0.138417	1.07715	0.0131889	0.999995	1	0.0797212	1.07265	0.0366369	0.578548	0.954488		0.301848
RPS6A	P0CX37	1.42241e+07	1.32014	0.0265175	3	9.7039e+06	1.42188	0.12829	3	1.45843e+07	1.33167	0.0531289	3	1.23922e+07	1.11547	0.0147119	3	1.0539e+07	0.932423	0.0341611	3		0.0262793	1.12133	0.0200869	0.99458	1	0.59985	1.06121	0.0902253	0.70448	0.621507	0.291171	1.04732	0.0398966	0.622086	0.786909	0.138417	1.07715	0.0131889	0.999995	1	0.0797212	1.07265	0.0366369	0.578548	0.954488		0.301848
GDH3	P39708	126362	0.996135	0.600429	2	224648	0.646533	0.110818	3	119571	0.929205	0.544844	2	109400	0.854393	0.23845	2	126986	0.992466	0.0521738	2		0.687031	0.770571	0.602759	0.716994	0.541927	0.804384	0.945118	0.171403	0.818464	0.530044	0.591866	0.692606	0.586355	0.659077	0.576558	0.738091	0.912754	0.279087	0.755682	0.528679	0.694157	0.954276	0.0525698	0.819533	0.683728		0.56009
LYS9	P38999	4.16529e+06	1.06377	0.039067	3	4.58417e+06	1.20217	0.14886	3	4.15575e+06	1.04739	0.0333545	3	3.93688e+06	0.974313	0.0227411	3	4.11511e+06	1.00509	0.00926921	3		0.0873156	1.08082	0.0367249	0.680741	0.974021	0.813687	0.973139	0.123826	0.819984	0.514019	0.0606821	1.06993	0.0318454	0.583268	0.973683	0.0293222	1.06047	0.0233406	0.525002	0.991812	0.495355	1.01029	0.0092223	0.761921	0.764934		0.244792
COR1	P07256	3.17027e+06	0.303754	0.0105893	3	2.65156e+06	0.317644	0.032022	3	4.4847e+06	0.422556	0.0220881	3	7.48942e+06	0.695452	0.0298962	3	1.13282e+07	1.03796	0.0143663	3		0.26014	1.03412	0.0348615	0.502341	0.720113	0.789761	0.965594	0.100811	0.806792	0.533994	0.928542	1.00353	0.0522727	0.928784	0.501373	0.278626	0.962029	0.0429881	0.484899	0.688241	0.0419614	0.926745	0.0138409	0.99369	1		0.537913
SSA4	P22202	165465	0.543832	0.0338748	2				0	298446	0.963343	0.0533882	2	324348	1.03363	0.0227962	2	326651	1.02207	0.0399763	2		0.0980533	0.790356	0.0622892	0.952493	0.999537						0.0292507	0.605015	0.0554197	0.999705	1	0.00257938	0.761593	0.0220546	0.994363	1	0.132795	0.820173	0.0391132	0.999199	0.999999
SCP160	P06105	2.37103e+06	1.05509	0.057909	3	2.71075e+06	1.16164	0.13602	3	2.40766e+06	1.05585	0.0304836	3	2.40998e+06	1.03977	0.0265416	3	2.35001e+06	0.998473	0.0162079	3		0.14678	1.06942	0.0548855	0.458688	0.810516	0.895736	1.01713	0.117093	0.897383	0.506426	0.0273812	1.07903	0.028871	0.553442	0.994951	0.0523596	1.05184	0.0255265	0.485377	0.95956	0.374838	1.02006	0.0162327	0.717502	0.801957		0.309129
HIS7	P33734	1.4428e+06	1.05503	0.0299412	3	1.85527e+06	1.07252	0.165274	3	1.40113e+06	1.01007	0.0221084	3	1.39164e+06	0.98689	0.015458	3	1.40683e+06	0.982149	0.00548376	3		0.926942	1.00312	0.0283795	0.927598	0.503635	0.769878	0.951016	0.154099	0.786032	0.529624	0.438964	0.9827	0.021888	0.605917	0.657407	0.883269	0.996481	0.0156634	0.887561	0.51502	0.171592	0.972236	0.00558343	0.999936	1		0.872581
HOM3	P10869	1.85211e+06	0.993676	0.0292478	3	1.77152e+06	1.0266	0.180589	3	1.89046e+06	0.996531	0.00250414	3	1.91207e+06	0.998236	0.048129	3	1.93698e+06	0.99382	0.0350951	3		0.0487185	1.06082	0.029434	0.479546	0.963033	0.997995	1.00038	0.17591	0.997995	0.500001	0.0261682	1.09118	0.00251285	1	1	0.526627	1.02661	0.0482141	0.608157	0.584129	0.94538	1.00377	0.0353134	0.945843	0.503424		0.783434
RPL6B	P05739	1.05543e+06	1.1749	0.14989	3	1.14425e+06	1.32279	0.138937	3	953532	1.0552	0.174743	3	982758	1.05234	0.110716	3	971543	1.00112	0.0410692	3		0.0623308	1.27272	0.127577	0.569573	0.969253	0.926884	0.986789	0.105034	0.927743	0.504758	0.219555	1.16562	0.165602	0.461114	0.727202	0.419885	1.06135	0.10521	0.519014	0.592942	0.930445	0.996857	0.0410232	0.93075	0.501771		0.27871
RPS16B	P0CX52	7.78564e+06	1.73073	0.142036	3	8.08156e+06	1.68331	0.217645	3	6.35198e+06	1.39534	0.128279	3	5.54098e+06	1.19911	0.138162	3	4.87455e+06	1.03728	0.0218561	3		0.468721	0.957544	0.0820672	0.545702	0.57471	0.636522	0.913114	0.129296	0.732019	0.619523	0.789367	0.98159	0.0919342	0.795404	0.511972	0.850275	0.985079	0.11522	0.852115	0.505041	0.194769	0.945529	0.0210706	0.932723	0.991659		0.77018
RPS16A	P0CX51	7.78564e+06	1.73073	0.142036	3	8.08156e+06	1.68331	0.217645	3	6.35198e+06	1.39534	0.128279	3	5.54098e+06	1.19911	0.138162	3	4.87455e+06	1.03728	0.0218561	3		0.468721	0.957544	0.0820672	0.545702	0.57471	0.636522	0.913114	0.129296	0.732019	0.619523	0.789367	0.98159	0.0919342	0.795404	0.511972	0.850275	0.985079	0.11522	0.852115	0.505041	0.194769	0.945529	0.0210706	0.932723	0.991659		0.77018
YHR020W	P38708	2.89047e+06	0.996634	0.0356588	3	3.34458e+06	1.06271	0.11733	3	2.90234e+06	0.98479	0.0131971	3	3.00403e+06	1.00174	0.0490581	3	3.01244e+06	0.985224	0.0543806	3		0.145941	1.05797	0.0357792	0.602012	0.898636	0.882264	1.01709	0.110406	0.88434	0.50719	0.0336195	1.06118	0.0134009	0.956696	0.999999	0.430037	1.02937	0.0489727	0.533791	0.597778	0.518533	1.02652	0.0551962	0.582337	0.565152		0.435778
BAT1	P38891	3.24617e+06	0.974095	0.0191332	3	3.91472e+06	1.16915	0.15627	3	3.51174e+06	1.03972	0.0233557	3	3.56008e+06	1.0354	0.0237191	3	3.46924e+06	0.995431	0.00764648	3		0.247954	1.06084	0.0196421	0.988415	0.998633	0.308525	0.860123	0.133662	0.583053	0.74249	0.118556	1.06279	0.0224635	0.90057	0.995861	0.519842	1.02322	0.0229082	0.745366	0.73165	0.925567	1.00331	0.00768158	0.935194	0.553026		0.161308
RPL16A	P26784	1.97572e+06	1.5392	0.157523	3	2.59707e+06	1.3221	0.175871	3	1.64607e+06	1.27467	0.125564	3	1.48808e+06	1.13244	0.0640144	3	1.41204e+06	1.065	0.0576368	3		0.429878	0.935327	0.102341	0.54385	0.607298	0.801974	0.96668	0.133024	0.810816	0.518604	0.458584	0.946558	0.0985073	0.543308	0.581525	0.888988	0.991392	0.056528	0.890884	0.506958	0.693244	0.977763	0.054119	0.727291	0.548514		0.187309
IPP1	P00817	6.08724e+06	0.873075	0.0700945	3	7.3416e+06	0.992683	0.112887	3	6.856e+06	0.969221	0.127125	3	7.3211e+06	1.01765	0.102547	3	7.30915e+06	1.0018	0.0354534	3		0.473137	0.945927	0.0802847	0.596503	0.619995	0.292157	0.879319	0.113719	0.57198	0.747298	0.248024	0.879151	0.131162	0.464799	0.700967	0.220202	0.898838	0.100768	0.463505	0.728463	0.2168	0.964371	0.0353898	0.460218	0.729406		0.207624
PDH1	Q12428	1.69172e+06	0.191069	0.0158506	3	893873	0.160107	0.0241018	3	1.76737e+06	0.196934	0.0107437	3	4.44261e+06	0.486741	0.0283957	3	9.35506e+06	1.01187	0.0271133	3		0.100312	0.862651	0.0829577	0.514457	0.905582	0.339433	0.866025	0.150536	0.551295	0.690475	0.0255922	0.858292	0.0545549	0.491858	0.991984	0.668334	0.972437	0.0583385	0.715533	0.563128	0.645749	0.991125	0.0267953	0.671168	0.532082		0.147682
ALA1	P40825	1.99306e+06	0.885175	0.0400362	3	2.03097e+06	0.913673	0.120224	3	2.00577e+06	0.87701	0.0269485	3	2.17434e+06	0.936822	0.0188106	3	2.40066e+06	1.01825	0.0148249	3		0.153655	1.07554	0.0452297	0.635796	0.908341	0.745474	1.04568	0.131583	0.766452	0.535134	0.204355	1.05466	0.0307277	0.750407	0.92713	0.423479	0.984834	0.0200791	0.579782	0.645975	0.0623696	0.969761	0.0145593	0.547794	0.964008		0.728335
FUM1	P08417	2.19489e+06	0.40525	0.0184102	3	1.45132e+06	0.374125	0.0362571	3	2.48688e+06	0.453015	0.00840522	3	3.95011e+06	0.706867	0.00261465	3	5.85378e+06	1.03211	0.0130202	3		0.892696	0.986313	0.0454291	0.8997	0.526693	0.0393897	0.745388	0.0969118	0.614534	0.992719	0.127765	0.856825	0.018554	1	1	0.0947735	0.962982	0.00369893	1	1	0.81978	1.00629	0.0126151	0.849763	0.569793		0.277743
PSA1	P41940	2.89072e+06	1.03376	0.0807619	3	2.29551e+06	1.15626	0.111768	3	3.17603e+06	1.12609	0.0714995	3	3.08928e+06	1.07765	0.0661166	3	2.79867e+06	0.961582	0.00986007	3		0.561806	1.03752	0.0781247	0.621919	0.565097	0.99564	0.999416	0.096663	0.99564	0.500011	0.159947	1.08763	0.0634937	0.529546	0.842664	0.66053	1.02364	0.0613526	0.693335	0.542912	0.800553	0.989332	0.010254	0.909279	0.740487		0.20554
ERG1	P32476	221219	1.58944	0.0781543	3	417844	1.19707	0.219233	3	254012	1.81358	0.257146	3	202731	1.423	0.157209	3	156700	1.07701	0.0586826	3			0.883713	0.0491709		0.983636	0.173627	1.34273	0.183142	0.741652	0.940754		0.905831	0.141789		0.617103		0.905154	0.110477		0.67997		1.02091	0.0544868		0.542595		0.0767254
RPL10	P41805	2.51988e+07	1.42975	0.0766893	3	2.76436e+07	1.5556	0.135424	3	2.39818e+07	1.35109	0.0151291	3	2.14513e+07	1.18629	0.020545	3	1.8388e+07	0.997606	0.0437313	3		0.233427	1.07664	0.0536384	0.655789	0.85527	0.894222	1.01571	0.0870558	0.896754	0.509748	0.0962456	1.10792	0.0111976	1	1	0.183473	1.05538	0.0173187	0.981466	0.999078	0.400334	1.02798	0.0438362	0.518072	0.609193		0.251412
FRS1	P15624	1.69315e+06	0.954127	0.0385079	3	2.06602e+06	1.07982	0.1362	3	1.8411e+06	1.02341	0.0156055	3	1.8696e+06	1.0216	0.0378252	3	1.81638e+06	0.977622	0.0372018	3		0.127759	1.09919	0.0403593	0.844003	0.987585	0.772871	0.96996	0.126131	0.781973	0.51685	0.0314616	1.10353	0.0152484	0.999493	1	0.115359	1.06207	0.0370253	0.560227	0.909489	0.122501	1.06546	0.0380534	0.593755	0.917352		0.247011
TPI1	P00942	3.28339e+07	1.24927	0.030147	3	4.02609e+07	1.56682	0.129845	3	4.07275e+07	1.52821	0.0732942	3	3.82855e+07	1.41403	0.0912445	3	2.66784e+07	0.969691	0.0373454	3		0.916401	0.997916	0.0241316	0.916864	0.502248	0.727561	0.96311	0.0828717	0.763233	0.556451	0.76459	0.990124	0.0479607	0.771658	0.512651	0.28415	0.946362	0.0645278	0.470586	0.6709	0.373474	0.974509	0.0385127	0.500131	0.616407		0.0452509
ARO8	P53090	1.78527e+06	0.83968	0.0667123	3	1.95656e+06	0.879766	0.0957204	3	1.90568e+06	0.883409	0.0525465	3	2.01709e+06	0.920282	0.0642659	3	2.22725e+06	0.99953	0.0462084	3		0.947023	0.996391	0.0794496	0.947105	0.500623	0.921128	1.01059	0.108802	0.921683	0.502852	0.518756	0.970341	0.0594815	0.587078	0.56979	0.620173	0.973033	0.0698329	0.656174	0.543102	0.720147	0.985042	0.0462301	0.740082	0.53066		0.587417
TIF3	P34167	1.73217e+06	1.26074	0.130232	3	1.6398e+06	1.27569	0.136922	3	1.56678e+06	1.11692	0.0801279	3	1.54416e+06	1.08069	0.0712283	3	1.49554e+06	1.0234	0.0293547	3		0.418551	1.08696	0.103297	0.606554	0.674434	0.988423	1.00256	0.107331	0.988428	0.500172	0.501715	1.05906	0.0717398	0.669616	0.668245	0.988875	0.998882	0.06591	0.988877	0.500087	0.239416	0.947733	0.0286835	0.801846	0.933772		0.897647
RPS13	P05756	1.51813e+07	1.42271	0.0541233	3	1.88806e+07	1.51682	0.147697	3	1.36545e+07	1.26033	0.026525	3	1.20838e+07	1.09857	0.0409262	3	1.12693e+07	1.00885	0.0467872	3		0.120613	1.05692	0.0380423	0.500139	0.87164	0.893554	0.9844	0.097373	0.895566	0.507696	0.0127128	1.07698	0.021046	0.612299	0.999872	0.57041	1.01708	0.037254	0.624822	0.559695	0.439734	0.970412	0.0463769	0.554923	0.609119		0.388923
ERG6	P25087	1.13413e+06	0.853546	0.0578234	3	1.08274e+06	0.908293	0.120617	3	1.22151e+06	0.902041	0.0508334	3	1.25467e+06	0.911839	0.0366809	3	1.36245e+06	0.969354	0.0258211	3		0.568583	1.05571	0.0677449	0.720807	0.667957	0.772263	1.03889	0.132795	0.785919	0.525261	0.297546	1.07115	0.0563538	0.659343	0.809869	0.38233	1.05548	0.0402273	0.773399	0.842417	0.532228	1.03752	0.0266374	0.864733	0.850051		0.531564
WTM1	Q12363	1.05944e+06	0.420466	0.046847	3	1.02043e+06	0.461986	0.0568274	3	1.60916e+06	0.632283	0.0406637	3	2.12967e+06	0.824486	0.0399169	3	2.76104e+06	1.05567	0.0245845	3		0.467698	0.931713	0.111417	0.572617	0.601623	0.172629	0.833439	0.123007	0.539969	0.835678	0.245703	0.937102	0.0643124	0.484906	0.719866	0.503102	0.975875	0.0484143	0.572577	0.569708	0.0180992	0.931298	0.0232881	0.509742	0.99762		0.385981
LYS2	P07702	2.7838e+06	1.11203	0.108469	3	2.64771e+06	1.203	0.176313	3	2.79391e+06	1.10437	0.0667852	3	2.77502e+06	1.0798	0.0579446	3	2.70144e+06	1.0381	0.0288639	3		0.746106	0.978979	0.0975418	0.754384	0.513839	0.693272	0.948081	0.146561	0.718956	0.536526	0.896124	0.994685	0.0604735	0.896719	0.502329	0.996522	0.999827	0.0536624	0.996522	0.500003	0.102788	0.957977	0.0278045	0.464019	0.875175		0.496928
DPS1	P04802	2.61591e+06	0.859704	0.00416348	3	2.64757e+06	0.923175	0.115936	3	2.66191e+06	0.862411	0.0131383	3	2.88357e+06	0.919138	0.0183756	3	3.21265e+06	1.00908	0.00556322	3		0.511859	1.01296	0.00484293	0.994228	0.993808	0.677584	0.947039	0.125584	0.714878	0.550971	0.247175	1.02677	0.0152344	0.789096	0.923678	0.12627	1.02754	0.0199922	0.464545	0.842003	0.0218982	0.948414	0.00551317	0.999997	1		0.44312
MDH1	P17505	1.64319e+06	0.208859	0.0160059	3	1.51365e+06	0.199683	0.0146257	3	3.03941e+06	0.381811	0.0332757	3	5.45933e+06	0.67233	0.0267391	3	7.95434e+06	0.960545	0.0147766	3		0.283625	1.0733	0.076635	0.519834	0.712686	0.151155	1.17454	0.0732444	0.857974	0.98448	0.697384	0.973584	0.0871523	0.716187	0.527007	0.941628	0.996987	0.0397708	0.941878	0.501731	0.409938	1.02825	0.0153835	0.908049	0.935867		0.504517
ACT1	P60010	6.61023e+06	0.704349	0.0472186	3	7.84031e+06	0.854557	0.0506953	3	8.42477e+06	0.87941	0.0468211	3	8.33797e+06	0.857876	0.034584	3	9.18734e+06	0.9313	0.0394979	3		0.169506	0.917093	0.0670386	0.486162	0.802247	0.144097	0.849047	0.0593234	0.884354	0.990512	0.0307818	0.842073	0.0532415	0.654155	0.997757	0.0876637	0.922994	0.0403135	0.576708	0.945849	0.827469	1.00693	0.0424116	0.830817	0.508008		0.0200352
RPL6A	Q02326	2.02702e+06	1.43864	0.110589	3	3.00718e+06	1.41813	0.188661	3	1.85675e+06	1.29669	0.060605	3	1.69199e+06	1.16371	0.05649	3	1.53988e+06	1.04036	0.0165192	3		0.582439	1.03096	0.0768708	0.624219	0.546696	0.885804	1.01779	0.133035	0.887311	0.505375	0.0917373	1.0853	0.0467381	0.55647	0.934193	0.975863	1.00172	0.048543	0.975885	0.50038	0.063962	0.960932	0.0158784	0.68699	0.98769		0.88061
ZUO1	P32527	2.03464e+06	1.20657	0.0566691	3	2.06588e+06	1.33311	0.136734	3	1.99327e+06	1.16272	0.0552117	3	1.89888e+06	1.0951	0.0789171	3	1.69761e+06	0.961852	0.0588534	3		0.657267	0.97892	0.0469672	0.701346	0.557334	0.299517	0.84919	0.102568	0.739956	0.865499	0.119801	0.915034	0.0474849	0.614603	0.928773	0.367531	0.949925	0.0720641	0.505772	0.62666	0.495712	1.03859	0.0611876	0.603113	0.606898		0.246017
SCW4	P53334	247328	0.772957		1	116792	1.01336	0.107588	3	275375	0.847458		1	274971	0.833544		1	320508	0.956742		1			1.30205				0.212188	1.11995	0.106169	0.504819	0.769347		1.24205					1.31344					1.10863
ADE2	P21264	1.77159e+06	0.889539	0.0170092	3	1.35145e+06	0.890117	0.0805442	3	1.86882e+06	0.923535	0.0347393	3	1.92002e+06	0.934371	0.0516857	3	2.07938e+06	0.996473	0.0332989	3		0.0454863	1.04245	0.0191213	0.515693	0.975355	0.699415	1.03076	0.0904872	0.722743	0.533738	0.998892	0.999947	0.0376156	0.998892	0.500001	0.459298	1.03047	0.055316	0.546369	0.583821	0.356704	1.02641	0.0334167	0.529941	0.657385		0.991313
RPS11B	P0CX48	8.7731e+06	1.84817	0.183472	3	7.52282e+06	1.74018	0.251576	3	7.00968e+06	1.45372	0.103723	3	5.82485e+06	1.19025	0.128168	3	5.0298e+06	1.01074	0.0779104	3		0.149096	1.14422	0.0992727	0.540062	0.861213	0.851112	0.96312	0.144569	0.85809	0.519284	0.168753	1.08572	0.0713497	0.470403	0.791637	0.984547	0.998012	0.107682	0.984551	0.500103	0.370749	0.932721	0.0770827	0.574764	0.684738		0.583265
RPS11A	P0CX47	8.7731e+06	1.84817	0.183472	3	7.52282e+06	1.74018	0.251576	3	7.00968e+06	1.45372	0.103723	3	5.82485e+06	1.19025	0.128168	3	5.0298e+06	1.01074	0.0779104	3		0.149096	1.14422	0.0992727	0.540062	0.861213	0.851112	0.96312	0.144569	0.85809	0.519284	0.168753	1.08572	0.0713497	0.470403	0.791637	0.984547	0.998012	0.107682	0.984551	0.500103	0.370749	0.932721	0.0770827	0.574764	0.684738		0.583265
SEC53	P07283	2.56257e+06	1.64066	0.0468173	3	2.75613e+06	1.66377	0.177438	3	2.2786e+06	1.4376	0.0808148	3	2.0325e+06	1.26218	0.0401101	3	1.65934e+06	1.01696	0.0182107	3		0.715327	1.01723	0.0285356	0.779818	0.598976	0.819049	0.967505	0.106648	0.830933	0.527284	0.927268	0.996521	0.0562151	0.927476	0.501156	0.909998	1.00428	0.0317785	0.911205	0.505445	0.0850155	0.941441	0.017907	0.927054	0.999312		0.845337
RRP5	Q05022	1.18984e+06	0.995303	0.0442296	3	1.36597e+06	1.13365	0.160194	3	1.22985e+06	1.01387	0.0553339	3	1.26319e+06	1.02462	0.0439325	3	1.23881e+06	0.990159	0.0104616	3		0.298066	1.03902	0.0444383	0.50403	0.686477	0.754717	0.958633	0.141307	0.769319	0.52524	0.451362	1.03462	0.0545769	0.564448	0.608041	0.964035	1.00168	0.0428769	0.964076	0.500464	0.804793	0.99132	0.0105656	0.880627	0.66768		0.270368
RPL15A	P05748				0	8.34153e+06	1.60321	0.207217	3				0				0				0									0.129251
ADE4	P04046	1.90413e+06	1.02093	0.00107754	3	1.94597e+06	1.18809	0.153943	3	1.88007e+06	0.99451	0.0273208	3	1.86203e+06	0.969321	0.00985554	3	1.97261e+06	1.00981	0.0230399	3		0.358728	0.972196	0.00105546	1	1	0.227692	0.828531	0.129571	0.605941	0.827232	0.0725936	0.946311	0.0274717	0.542954	0.951237	0.524596	0.977331	0.0101675	0.978651	0.975983	0.249345	0.958242	0.0228161	0.813261	0.934944		0.200726
CIT2	P08679	1.44815e+06	0.421592	0.0188363	3	618930	0.386836	0.0561228	3	1.40658e+06	0.403182	0.0286174	3	3.38305e+06	0.955671	0.0639546	3	3.74868e+06	1.04997	0.0715386	3		0.0637837	0.911993	0.0446791	0.514511	0.953014	0.689146	0.943105	0.145082	0.720674	0.544389	0.131739	0.905024	0.0709789	0.459768	0.831312	0.981425	1.00138	0.0669211	0.981431	0.500128	0.210665	0.918416	0.0681338	0.531007	0.790396		0.399087
PRT1	P06103	1.90097e+06	0.963562	0.0438491	3	2.0595e+06	1.11669	0.126105	3	1.92461e+06	0.961959	0.0544041	3	1.93704e+06	0.952118	0.0228169	3	2.02378e+06	0.979888	0.0273417	3		0.0452304	1.17758	0.0455073	0.927229	0.99996	0.810795	0.971264	0.112927	0.81953	0.51919	0.110835	1.10619	0.0565555	0.627297	0.941587	0.448539	1.03333	0.0239644	0.818553	0.845461	0.531102	0.977915	0.0279029	0.682697	0.657781		0.160238
NCP1	P16603	206086	0.848319	0.0791418	3	196272	0.990631	0.116232	3	222259	0.904906	0.0262934	3	245986	0.986315	0.0305156	3	255614	1.01155	0.0419016	3		0.997762	1.0002	0.0932925	0.997762	0.500001	0.349365	0.867702	0.117331	0.654828	0.768643	0.106048	1.06585	0.0290565	0.750586	0.978296	0.385976	1.04096	0.030939	0.757309	0.827413	0.0896349	1.07438	0.0414233	0.538917	0.929741		0.164036
RPL9A	P05738	2.617e+06	1.56126	0.0987346	3	104544	0.927697	0.106373	3	2.47969e+06	1.25945	0.135483	3	2.05587e+06	1.13981	0.0415753	3	1.71007e+06	0.94831	0.0910833	3		0.293454	1.05154	0.0632404	0.474464	0.66553	0.0735716	1.49889	0.114663	0.989107	0.999996	0.125018	1.14871	0.107573	0.463847	0.843271	0.115774	1.09854	0.0364755	0.879574	0.994302	0.211239	1.12205	0.096048	0.562477	0.81226		0.00167635
GPP2	P40106				0				0				0				0				0
GGC1	P38988	1.30124e+06	0.700858	0.0433263	3	1.04361e+06	0.584828	0.0942476	3	1.37533e+06	0.730828	0.0263201	3	1.64376e+06	0.861103	0.00722209	3	1.94058e+06	1.00234	0.00910173	3		0.0945644	0.903045	0.061819	0.464736	0.887861	0.19105	0.814088	0.161154	0.48495	0.776856	0.0357448	0.898376	0.0360141	0.649893	0.996228	0.0975164	0.929341	0.00838703	1	1	0.241686	0.959106	0.00908052	0.999915	0.999998		0.154291
RPL12B	P0CX54	6.32263e+06	1.78365	0.0698673	3	5.37031e+06	1.76196	0.272094	3	4.91522e+06	1.3645	0.0762072	3	4.34505e+06	1.18711	0.0732936	3	3.88821e+06	1.04758	0.0298313	3		0.986386	0.99916	0.0391709	0.98639	0.500139	0.611929	0.893682	0.154427	0.716743	0.624654	0.741396	1.02045	0.05585	0.764955	0.538926	0.203414	0.926277	0.0617413	0.519562	0.789376	0.0618548	0.87696	0.0284763	0.981941	0.999995		0.904576
RPL12A	P0CX53	6.32263e+06	1.78365	0.0698673	3	5.37031e+06	1.76196	0.272094	3	4.91522e+06	1.3645	0.0762072	3	4.34505e+06	1.18711	0.0732936	3	3.88821e+06	1.04758	0.0298313	3		0.986386	0.99916	0.0391709	0.98639	0.500139	0.611929	0.893682	0.154427	0.716743	0.624654	0.741396	1.02045	0.05585	0.764955	0.538926	0.203414	0.926277	0.0617413	0.519562	0.789376	0.0618548	0.87696	0.0284763	0.981941	0.999995		0.904576
FRD1	P32614	228926	1.02202	0.398099	3	262386	0.860787	0.0905738	3	225753	0.971112	0.200389	3	242414	1.0045	0.110934	3	247148	1.01166	0.052678	3		0.253357	0.647199	0.389523	0.464881	0.695737	0.655272	0.93717	0.105222	0.729747	0.596992	0.230889	0.798437	0.20635	0.466151	0.719466	0.122258	0.846319	0.110438	0.461648	0.84567	0.10812	0.922858	0.0520711	0.465364	0.868166		0.558754
OLA1	P38219	4.89266e+06	1.16685	0.0377893	3	5.54526e+06	1.29024	0.168921	3	4.73346e+06	1.11521	0.0131944	3	4.56023e+06	1.0565	0.00570586	3	4.46952e+06	1.02064	0.0167607	3		0.126098	1.09747	0.0323856	0.939346	0.998091	0.750522	0.954867	0.130922	0.770847	0.534658	0.0809594	1.08536	0.0118312	1	1	0.207991	1.0484	0.00540074	1	1	0.675616	1.01257	0.0164217	0.783511	0.649195		0.332518
SFC1	P33303	1.93048e+06	0.305551	0.025208	3	1.11855e+06	0.278113	0.0286135	3	2.15928e+06	0.336749	0.0302263	3	4.05582e+06	0.618243	0.0181861	3	6.59226e+06	0.988678	0.0210749	3		0.492436	0.941528	0.0825001	0.624588	0.631043	0.0873889	0.801659	0.102884	0.582514	0.948052	0.494947	0.932906	0.0897592	0.639215	0.643439	0.593412	0.972196	0.0294158	0.773702	0.70893	0.665518	1.00967	0.0213162	0.709573	0.558469		0.28168
IDH2	P28241	2.04251e+06	0.324773	0.014973	3	1.8938e+06	0.357476	0.0379922	3	2.83182e+06	0.44527	0.00493089	3	4.4298e+06	0.684748	0.00869511	3	6.21907e+06	0.94744	0.0116554	3		0.0652002	0.901916	0.046103	0.577866	0.968418	0.203143	0.854386	0.106279	0.592568	0.839993	0.00169248	0.886072	0.0110739	0.970478	1	0.196698	0.972642	0.0126983	0.852459	0.970583	0.00261103	1.07388	0.012302	0.680894	1		0.272116
YDR341C	Q05506	2.81622e+06	0.894591	0.0293344	3	2.61202e+06	0.957442	0.129604	3	2.81148e+06	0.880488	0.0256309	3	3.03317e+06	0.93461	0.0469513	3	3.31118e+06	1.00396	0.0168741	3		0.147715	1.053	0.0327908	0.603732	0.897832	0.998241	1.00027	0.135365	0.998241	0.500001	0.105694	1.04371	0.0291099	0.467329	0.872859	0.487952	1.02883	0.0502363	0.579404	0.590306	0.682077	0.989525	0.0168075	0.757095	0.604694		0.49175
ASC1	P38011	9.08702e+06	1.57872	0.0392592	3	5.87258e+06	1.542	0.20203	3	8.06302e+06	1.38062	0.0219581	3	6.85972e+06	1.15414	0.0274812	3	5.94617e+06	0.987512	0.0317334	3		0.358602	1.04744	0.0248677	0.901048	0.945528	0.757903	1.04379	0.131018	0.776541	0.53265	0.00289347	1.09339	0.0159045	0.685193	1	0.211286	1.06668	0.0238109	0.963943	0.995936	0.680237	1.0162	0.0321347	0.731832	0.571243		0.78467
VPS1	P21576	747473	0.782726	0.0126168	3	657257	0.772867	0.0906362	3	787158	0.811302	0.0347435	3	859566	0.870364	0.0664807	3	996536	1.00378	0.0377185	3		0.484917	0.970472	0.0161191	0.931209	0.935185	0.0295194	1.37434	0.117273	0.707183	0.999057	0.873929	1.00695	0.0428244	0.876364	0.507889	0.998576	1.00011	0.0763826	0.998576	0.500001	0.365091	0.971027	0.0375763	0.530924	0.651081		0.86862
RPL1A	P0CX43	1.26743e+07	1.64383	0.0887757	3	1.05915e+07	1.63275	0.223975	3	1.0917e+07	1.39459	0.0841812	3	9.55641e+06	1.19981	0.0935144	3	8.20855e+06	1.02131	0.0210488	3		0.122434	1.08112	0.0540053	0.506562	0.873033	0.984244	1.00317	0.137176	0.984251	0.500162	0.125607	1.08301	0.0603629	0.462187	0.841361	0.833218	1.01121	0.0779409	0.835732	0.506209	0.339925	0.972609	0.0206097	0.723403	0.828808		0.942204
RPL1B	P0CX44	1.26743e+07	1.64383	0.0887757	3	1.05915e+07	1.63275	0.223975	3	1.0917e+07	1.39459	0.0841812	3	9.55641e+06	1.19981	0.0935144	3	8.20855e+06	1.02131	0.0210488	3		0.122434	1.08112	0.0540053	0.506562	0.873033	0.984244	1.00317	0.137176	0.984251	0.500162	0.125607	1.08301	0.0603629	0.462187	0.841361	0.833218	1.01121	0.0779409	0.835732	0.506209	0.339925	0.972609	0.0206097	0.723403	0.828808		0.942204
RPS9B	P05755	1.74769e+07	1.63204	0.0392939	3	1.97952e+07	1.65359	0.270988	3	1.51515e+07	1.39491	0.0683256	3	1.2811e+07	1.16071	0.018934	3	1.16912e+07	1.04355	0.0102309	3		0.0367159	1.05592	0.0240765	0.495211	0.981506	0.899753	0.980363	0.163879	0.900819	0.504319	0.0370088	1.11249	0.0489822	0.488432	0.980072	0.529204	1.02949	0.0163124	0.938927	0.931574	0.411352	0.942409	0.00980402	1	1		0.903642
RPS9A	O13516	1.74769e+07	1.63204	0.0392939	3	1.97952e+07	1.65359	0.270988	3	1.51515e+07	1.39491	0.0683256	3	1.2811e+07	1.16071	0.018934	3	1.16912e+07	1.04355	0.0102309	3		0.0367159	1.05592	0.0240765	0.495211	0.981506	0.899753	0.980363	0.163879	0.900819	0.504319	0.0370088	1.11249	0.0489822	0.488432	0.980072	0.529204	1.02949	0.0163124	0.938927	0.931574	0.411352	0.942409	0.00980402	1	1		0.903642
ARG7	Q04728	2.07078e+06	0.99117	0.0974875	3	1.93395e+06	0.929584	0.157094	3	1.98662e+06	0.936488	0.077838	3	2.27212e+06	1.05	0.0252014	3	2.28261e+06	1.03675	0.021756	3		0.0805388	0.825294	0.0983561	0.50316	0.926712	0.35637	0.853686	0.168994	0.55839	0.682398	0.0997457	0.872026	0.0831169	0.467346	0.881588	0.0167324	0.890006	0.0240014	0.867864	0.999999	0.0128675	0.91495	0.0209847	0.711405	0.999981		0.60057
HSP26	P15992	783121	0.243934	0.045141	3	456553	0.252587	0.0295892	3	2.71988e+06	0.838265	0.112254	3	3.10204e+06	0.940675	0.130679	3	3.56312e+06	1.05829	0.216596	3		0.899733	0.982705	0.185054	0.900383	0.502632	0.310655	1.1725	0.117144	0.750392	0.866029	0.242726	0.8748	0.133912	0.463861	0.705503	0.333094	0.896151	0.13892	0.490484	0.643457	0.632135	0.931667	0.204665	0.658722	0.53258		0.797085
SGT2	Q12118	770306	0.838172	0.0649438	3	1.00325e+06	1.03153	0.150756	3	823117	0.889284	0.0259389	3	934804	0.999656	0.0919107	3	969722	1.01526	0.0112714	3		0.332127	1.07393	0.0774827	0.56948	0.711907	0.513942	0.910209	0.146148	0.614375	0.602063	0.94595	0.993832	0.0291683	0.947729	0.513332	0.928913	0.989978	0.0919423	0.929542	0.503578	0.838705	0.995054	0.011102	0.860613	0.556538		0.143438
KES1	P35844	933209	0.878714	0.0283183	3	1.12424e+06	0.977837	0.128313	3	1.01501e+06	0.941923	0.0262824	3	1.02885e+06	0.938829	0.038751	3	1.05712e+06	0.950799	0.0163411	3		0.00683887	1.1444	0.032227	0.643444	0.999998	0.985477	1.00213	0.131221	0.985479	0.50008	0.0280176	1.11474	0.027903	0.886874	0.999986	0.0642047	1.07705	0.0412759	0.478249	0.940126	0.158427	1.06066	0.0171868	0.988783	0.999772		0.311467
RPL5	P26321	4.09598e+06	0.931275	0.0418837	3	4.15724e+06	1.24673	0.0809244	3	4.93453e+06	1.11035	0.109534	3	4.70656e+06	1.03941	0.053366	3	4.08752e+06	0.885416	0.0647326	3		0.567257	0.951104	0.0449746	0.797675	0.75572	0.0613476	0.853665	0.0649095	0.606742	0.977579	0.0692729	0.818994	0.0986478	0.486	0.935626	0.668662	1.04819	0.0513424	0.819253	0.706703	0.230761	1.30252	0.0731098	0.999542	0.999988		0.00929148
ERG10	P41338	1.11413e+06	0.75492	0.0186353	3	1.43391e+06	0.819238	0.06982	3	1.21509e+06	0.806834	0.0493103	3	1.39563e+06	0.911559	0.0472998	3	1.61139e+06	1.04563	0.00468634	3		0.654131	1.0082	0.0246851	0.6792	0.53225	0.795318	1.02854	0.0852255	0.81133	0.532762	0.831939	1.00939	0.0611159	0.834824	0.507075	0.888749	0.994766	0.0518888	0.889588	0.503065	0.0348499	0.928114	0.00448184	1	1		0.247873
MAE1	P36013	887813	0.988063	0.0214983	3	926186	1.03946	0.13519	3	912586	0.999704	0.0798286	3	907436	0.979489	0.0414193	3	915272	0.973091	0.033542	3		0.0472829	1.09236	0.021758	0.962131	0.999993	0.957423	0.993088	0.130058	0.957513	0.500853	0.513703	1.03635	0.0798523	0.571685	0.558864	0.0612972	1.0892	0.0422866	0.554943	0.966893	0.137602	1.07332	0.0344695	0.768956	0.968394		0.579363
RPL19B	P0CX83	1.26481e+07	1.51678	0.060775	3	1.11894e+07	1.52441	0.204657	3	1.12314e+07	1.32775	0.021205	3	9.84806e+06	1.14505	0.0210708	3	8.79852e+06	1.00841	0.00897865	3		0.312328	1.04283	0.0400686	0.596093	0.749841	0.929897	0.987673	0.134254	0.930337	0.502541	0.257203	1.03676	0.0159706	0.924272	0.980373	0.781926	1.00755	0.0184016	0.806905	0.548336	0.248286	0.981589	0.00890375	0.874308	0.963158		0.955504
RPL19A	P0CX82	1.26481e+07	1.51678	0.060775	3	1.11894e+07	1.52441	0.204657	3	1.12314e+07	1.32775	0.021205	3	9.84806e+06	1.14505	0.0210708	3	8.79852e+06	1.00841	0.00897865	3		0.312328	1.04283	0.0400686	0.596093	0.749841	0.929897	0.987673	0.134254	0.930337	0.502541	0.257203	1.03676	0.0159706	0.924272	0.980373	0.781926	1.00755	0.0184016	0.806905	0.548336	0.248286	0.981589	0.00890375	0.874308	0.963158		0.955504
RPL14B	P38754	9.67859e+06	1.3584	0.0639571	3	8.10014e+06	1.37732	0.173776	3	9.15222e+06	1.26181	0.0200097	3	8.02654e+06	1.09289	0.021219	3	7.12381e+06	0.954801	0.0271072	3		0.696449	1.03781	0.0470828	0.806498	0.661602			0.126169			0.0124533	1.11771	0.0158579	0.99563	1	0.00895458	1.0828	0.0194155	0.666352	0.999994	0.375532	1.05319	0.0283904	0.901585	0.941064		0.872661
LPD1	P09624	2.02385e+06	0.519165	0.0299382	3	1.82997e+06	0.545282	0.0621892	3	2.30701e+06	0.584325	0.0350301	3	3.14264e+06	0.780978	0.0407185	3	4.33416e+06	1.06257	0.0466986	3		0.0190664	0.83368	0.0576661	0.503748	0.996977	0.116388	0.792821	0.11405	0.617271	0.932934	0.0285229	0.849951	0.0599497	0.489568	0.989194	0.0760848	0.908838	0.0521379	0.477764	0.922182	0.0822581	0.917614	0.0439488	0.546213	0.941185		0.560781
BMH1	P29311	273813	2.13297	0.339195	3	265340	2.06715	0.281749	3	229230	1.76698	0.328023	3	209564	1.58312	0.523157	3	152921	1.13548	0.198644	3		0.750106	0.932388	0.159025	0.780402	0.551762	0.00628963	0.420912	0.136298	0.569201	0.999993	0.287893	0.777924	0.18564	0.622839	0.790051	0.361265	0.745956	0.33046	0.526365	0.65034	0.207456	0.722612	0.174944	0.684376	0.891522		0.809136
RPS24B	P0CX32	2.06983e+07	1.39972	0.0519709	3	2.36592e+07	1.52741	0.114116	3	1.93977e+07	1.296	0.0645868	3	1.75528e+07	1.15189	0.0275479	3	1.54686e+07	1.00137	0.00434812	3		0.0423091	1.08963	0.0371296	0.56315	0.985842	0.967788	1.00465	0.0747118	0.967882	0.501171	0.0878823	1.08579	0.0498355	0.50504	0.917573	0.0631398	1.04628	0.0239153	0.499179	0.948968	0.26271	1.04192	0.00434219	1	1		0.18262
RPS24A	P0CX31	2.06983e+07	1.39972	0.0519709	3	2.36592e+07	1.52741	0.114116	3	1.93977e+07	1.296	0.0645868	3	1.75528e+07	1.15189	0.0275479	3	1.54686e+07	1.00137	0.00434812	3		0.0423091	1.08963	0.0371296	0.56315	0.985842	0.967788	1.00465	0.0747118	0.967882	0.501171	0.0878823	1.08579	0.0498355	0.50504	0.917573	0.0631398	1.04628	0.0239153	0.499179	0.948968	0.26271	1.04192	0.00434219	1	1		0.18262
RPL20B	P0CX24	8.97943e+06	1.23811	0.0623868	3	9.60372e+06	1.40912	0.127973	3	9.32149e+06	1.25712	0.0557156	3	8.24123e+06	1.10023	0.044579	3	7.17884e+06	0.938261	0.0203358	3		0.0246193	1.17308	0.0503887	0.725365	0.999655	0.973328	1.00414	0.0908177	0.973369	0.500626	0.111335	1.06724	0.04432	0.487239	0.876495	0.495415	1.02646	0.0405179	0.609668	0.613677	0.130112	1.03073	0.021674	0.488819	0.852497		0.132085
RPL20A	P0CX23	8.97943e+06	1.23811	0.0623868	3	9.60372e+06	1.40912	0.127973	3	9.32149e+06	1.25712	0.0557156	3	8.24123e+06	1.10023	0.044579	3	7.17884e+06	0.938261	0.0203358	3		0.0246193	1.17308	0.0503887	0.725365	0.999655	0.973328	1.00414	0.0908177	0.973369	0.500626	0.111335	1.06724	0.04432	0.487239	0.876495	0.495415	1.02646	0.0405179	0.609668	0.613677	0.130112	1.03073	0.021674	0.488819	0.852497		0.132085
STM1	P39015	1.32845e+06	1.42622	0.0806636	3	1.56385e+06	1.40979	0.171645	3	1.22793e+06	1.30087	0.0654904	3	1.1253e+06	1.17146	0.0319978	3	982059	1.00725	0.0127082	3		0.977267	1.00138	0.0565578	0.977277	0.50018	0.696329	0.953268	0.121752	0.726001	0.542604	0.472339	0.971248	0.0503435	0.564335	0.589513	0.231164	0.970575	0.0273144	0.507815	0.752512	0.463566	1.00979	0.0126167	0.622186	0.652704		0.890771
COP1	P53622	1.0199e+06	0.931099	0.0633634	3	1.02826e+06	1.06822	0.199009	3	1.04366e+06	0.941012	0.0533132	3	1.08514e+06	0.970006	0.027486	3	1.15869e+06	1.01974	0.0119384	3		0.126115	0.906596	0.0680523	0.462159	0.84064	0.312873	0.848357	0.186299	0.494692	0.665184	0.463526	0.970586	0.0566551	0.541347	0.5752	0.361844	0.973125	0.0283359	0.595783	0.710015	0.135704	0.938752	0.0117074	0.999926	1		0.356146
ABF2	Q02486	1.09274e+06	0.79585	0.0631188	3	1.14567e+06	0.894933	0.123996	3	1.09922e+06	0.789929	0.025189	3	1.24716e+06	0.882356	0.0207486	3	1.49655e+06	1.04263	0.0725398	3		0.245386	0.913342	0.0793099	0.531871	0.757483	0.168446	0.788242	0.138553	0.604675	0.879046	0.147356	0.927887	0.0318877	0.822792	0.978012	0.0466805	0.947233	0.023515	0.53076	0.976918	0.102394	0.882702	0.0695736	0.531867	0.911254		0.306001
ATP5	P09457	991029	0.403331	0.0150118	3	1.02619e+06	0.534391	0.0536786	3	1.2132e+06	0.487132	0.0321259	3	1.70384e+06	0.674845	0.0184401	3	2.42635e+06	0.944811	0.00680963	3		0.0366594	1.1347	0.0372195	0.853038	0.999847	0.4655	0.911527	0.100448	0.660153	0.687401	0.124725	1.09447	0.065949	0.483379	0.856157	0.0936698	1.09122	0.0273249	0.945521	0.999481	0.187741	1.0203	0.0072074	0.956206	0.996165		0.043127
ADH3	P07246	1.52847e+06	0.645573	0.0172598	3	1.76262e+06	0.734594	0.0978064	3	1.71522e+06	0.715516	0.029458	3	2.08574e+06	0.854142	0.0560965	3	2.65963e+06	1.0739	0.04476	3		0.83456	1.01893	0.0267356	0.885527	0.630799	0.412197	0.877097	0.133143	0.631114	0.701542	0.918527	0.993922	0.0411703	0.919841	0.506542	0.638157	0.972966	0.0656759	0.677293	0.548681	0.0740691	0.89078	0.0416799	0.771027	0.992556		0.253606
BFR1	P38934	2.0176e+06	1.00086	0.0606418	3	2.75371e+06	1.12541	0.144825	3	1.81364e+06	0.886815	0.0516742	3	1.95626e+06	0.941229	0.0534966	3	2.25166e+06	1.06687	0.0558206	3		0.806235	1.02417	0.0605896	0.827462	0.545867	0.516913	0.902746	0.128687	0.660039	0.646111	0.56211	1.04032	0.0582694	0.677693	0.62576	0.865812	0.988077	0.0568369	0.870111	0.513122	0.565543	0.945511	0.0523217	0.783518	0.740829		0.273072
NOP56	Q12460	2.62145e+06	1.00698	0.0552541	3	2.39843e+06	1.09328	0.136097	3	2.58653e+06	0.976867	0.0212301	3	2.60204e+06	0.971319	0.0703496	3	2.77168e+06	1.01675	0.044424	3		0.122731	1.0885	0.0548713	0.55175	0.897151	0.731042	1.04025	0.124485	0.750267	0.530622	0.284816	1.05267	0.0217329	0.951581	0.986239	0.241475	1.06986	0.0724269	0.474309	0.715397	0.705387	0.988977	0.0436923	0.718243	0.518868		0.392801
ADK1	P07170	2.62991e+06	0.823673	0.053437	3	2.87369e+06	0.886957	0.117835	3	2.65356e+06	0.81862	0.0531917	3	2.8362e+06	0.861327	0.0637697	3	3.22337e+06	0.963163	0.0157083	3		0.15846	0.893254	0.0648765	0.634453	0.903603	0.127383	0.809832	0.132853	0.488592	0.855901	0.23633	0.938086	0.0649773	0.463248	0.711489	0.967449	0.997803	0.0740365	0.96747	0.500266	0.353115	1.03209	0.016309	0.910188	0.952787		0.463382
HEF3	P53978	170789	1.58584		1				0	121075	1.10704		1	109278	0.982297		1	121192	1.07452		1			1.51137										1.35431					1.22865					0.821631
RPS0B	P46654	8.81558e+06	1.35193	0.094679	3	9.15984e+06	1.55207	0.17379	3	8.44358e+06	1.27028	0.0664819	3	7.49545e+06	1.11551	0.0421042	3	6.72627e+06	0.989895	0.0664937	3		0.446252	1.05928	0.0700325	0.632112	0.675968	0.99778	1.00027	0.111973	0.99778	0.500002	0.272455	1.06961	0.0523363	0.660481	0.829105	0.222146	1.08855	0.0377443	0.912264	0.982705	0.214095	1.0908	0.0671725	0.599961	0.835042		0.175435
GUA1	P38625	1.75627e+06	1.1699	0.0271648	3	2.43991e+06	1.06555	0.154373	3	1.6447e+06	1.07957	0.0531204	3	1.57978e+06	1.02088	0.0314271	3	1.58615e+06	1.00954	0.0276731	3		0.0861694	1.07814	0.0232197	0.939887	0.999536	0.290225	1.18925	0.144877	0.669329	0.822434	0.0662419	1.09262	0.0492051	0.492095	0.942235	0.0526222	1.06353	0.0307842	0.498385	0.962762	0.950724	0.998833	0.0274115	0.950791	0.500547		0.362098
EFB1	P32471	9.28973e+06	1.41727	0.0635446	3	1.11621e+07	1.39868	0.141003	3	8.10408e+06	1.21717	0.0387183	3	7.37212e+06	1.09236	0.0852205	3	6.57571e+06	0.95769	0.0112549	3		0.111142	0.872539	0.0448358	0.899226	0.996497	0.418177	0.905105	0.100811	0.643005	0.707632	0.0111145	0.882338	0.0318101	0.587308	0.999894	0.195777	0.914785	0.0780148	0.466454	0.757364	0.15494	0.941683	0.0117521	0.99989	1		0.849385
ERG13	P54839	2.8037e+06	0.728679	0.0140499	3	2.95617e+06	0.779504	0.0678258	3	3.10962e+06	0.792439	0.0180376	3	3.56077e+06	0.895288	0.0217086	3	3.97086e+06	0.987998	0.0436467	3		0.0805466	0.882828	0.0192813	0.999953	1	0.345866	0.911932	0.0870115	0.605934	0.731188	0.01488	0.864818	0.0227621	0.971162	1	0.0302214	0.935667	0.0242476	0.552848	0.993311	0.0578686	0.901247	0.0441769	0.584565	0.976365		0.322902
RPL28	P02406	1.64114e+07	1.49288	0.0383111	3	1.68171e+07	1.55409	0.237745	3	1.4617e+07	1.31124	0.0308783	3	1.30444e+07	1.15153	0.0473614	3	1.24413e+07	1.08156	0.0412905	3		0.349096	1.03258	0.0256626	0.709091	0.811944	0.781388	0.959261	0.152981	0.792318	0.520978	0.0258868	1.09435	0.0235489	0.856739	0.999976	0.314817	1.05064	0.0411291	0.663746	0.800634	0.115351	0.938248	0.0381769	0.536821	0.898097		0.700894
NIP1	P32497	2.1414e+06	1.06067	0.0239986	3	2.36631e+06	1.14722	0.147556	3	2.08784e+06	1.0203	0.0431477	3	2.10234e+06	1.00991	0.0145278	3	2.164e+06	1.02429	0.0243239	3		0.141907	0.966148	0.022626	0.544223	0.871634	0.711166	0.952742	0.12862	0.737316	0.539182	0.765711	0.990697	0.0422894	0.773725	0.514411	0.318217	0.977356	0.0143853	0.790573	0.889085	0.0581934	0.947693	0.023747	0.574512	0.974155		0.416997
DED1	P06634	1.96335e+06	1.60525	0.0904214	3	2.02849e+06	1.55167	0.217813	3	1.70894e+06	1.38228	0.111263	3	1.45226e+06	1.15607	0.0880021	3	1.36274e+06	1.06286	0.0279527	3		0.502441	1.04023	0.0563284	0.634819	0.632751	0.464641	0.866316	0.140373	0.684608	0.711317	0.904582	0.99211	0.0804923	0.905262	0.502895	0.848564	0.989291	0.0761216	0.850757	0.505945	0.151038	0.916131	0.0262996	0.970774	0.999046		0.723216
GUT2	P32191	1.40933e+06	0.296898	0.0165981	3	460827	0.265505	0.0292263	3	1.95646e+06	0.406165	0.0274819	3	2.9057e+06	0.591507	0.027921	3	4.88957e+06	0.97936	0.0151674	3		0.171289	0.900293	0.0559051	0.707368	0.927861	0.561552	0.943591	0.110078	0.629331	0.573412	0.152809	0.913482	0.0676619	0.475185	0.81456	0.746241	0.978551	0.0472032	0.781016	0.558677	0.802581	1.01073	0.015487	0.86086	0.626115		0.199307
RPS8B	P0CX40	4.65975e+06	1.67291	0.0608521	3	5.20337e+06	1.58451	0.240457	3	3.8081e+06	1.3472	0.0054813	3	3.27285e+06	1.13662	0.0427508	3	2.8468e+06	0.976285	0.0543246	3		0.514748	1.02017	0.0363751	0.598183	0.584845	0.642898	1.0646	0.151755	0.684163	0.551889	0.0365401	1.12622	0.00406866	1	1	0.631046	1.01322	0.0376122	0.660467	0.535987	0.537776	1.02543	0.0556442	0.594476	0.559312		0.593635
RPS8A	P0CX39	4.65975e+06	1.67291	0.0608521	3	5.20337e+06	1.58451	0.240457	3	3.8081e+06	1.3472	0.0054813	3	3.27285e+06	1.13662	0.0427508	3	2.8468e+06	0.976285	0.0543246	3		0.514748	1.02017	0.0363751	0.598183	0.584845	0.642898	1.0646	0.151755	0.684163	0.551889	0.0365401	1.12622	0.00406866	1	1	0.631046	1.01322	0.0376122	0.660467	0.535987	0.537776	1.02543	0.0556442	0.594476	0.559312		0.593635
SEC23	P15303	847105	0.763499	0.0125904	3	682895	0.737145	0.0881356	3	963502	0.869325	0.0728237	3	1.00568e+06	0.882469	0.022644	3	1.17499e+06	1.01218	0.037741	3		0.32745	1.05729	0.0164904	0.998528	0.999709	0.168363	1.17777	0.119564	0.587689	0.86944	0.860782	1.01204	0.0837703	0.862893	0.506207	0.717594	1.00926	0.0256599	0.742352	0.537825	0.269869	0.960998	0.0372867	0.541202	0.742323		0.6574
SEC31	P38968	670686	0.950676	0.0715714	3	709031	0.878661	0.117279	3	692954	0.971711	0.0739122	3	720967	0.992218	0.0440723	3	756154	1.02669	0.0432323	3		0.725449	0.972809	0.0752847	0.749655	0.537911	0.577817	1.08949	0.133475	0.684505	0.619059	0.287705	0.937096	0.076064	0.472833	0.669489	0.165798	0.942088	0.0444179	0.507861	0.82174	0.288207	0.95555	0.0421083	0.56544	0.745468		0.425165
SSA3	P09435				0	47283.1	0.960987	0.0983781	3				0				0				0									0.102372
LEU4	P06208	2.87123e+06	0.318193	0.0118012	3	2.79751e+06	0.341105	0.0425841	3	3.41531e+06	0.373883	0.0034106	3	6.2383e+06	0.67271	0.0225137	3	1.02768e+07	1.09011	0.00853854	3		0.173441	1.04369	0.0370882	0.468249	0.784447	0.531216	0.91032	0.124842	0.660151	0.634091	0.255531	1.0781	0.0091221	1	1	0.820635	0.990622	0.0334671	0.830653	0.523174	0.0279826	0.899534	0.00783275	1	1		0.452925
SER1	P33330	2.08624e+06	0.873734	0.0352882	3	2.12206e+06	0.962894	0.113877	3	2.10809e+06	0.86967	0.0312146	3	2.3511e+06	0.958265	0.0651236	3	2.52654e+06	1.01081	0.0486259	3		0.196017	1.05331	0.0403879	0.56162	0.826293	0.891031	1.01482	0.118266	0.892296	0.504724	0.0524317	1.083	0.0358925	0.585231	0.980955	0.410325	1.04102	0.0679599	0.51637	0.598901	0.974711	1.00132	0.0481059	0.974725	0.500227		0.306533
YNL247W	P53852	1.12228e+06	1.01167	0.0248514	3	1.29959e+06	1.11231	0.151505	3	1.15631e+06	1.03548	0.0640107	3	1.16143e+06	1.01339	0.0133955	3	1.2318e+06	1.06098	0.0256055	3		0.203629	1.06662	0.0245648	0.952582	0.994497	0.602356	1.07712	0.136207	0.678163	0.588127	0.836364	1.01037	0.0618175	0.839716	0.508436	0.707228	1.0132	0.0132186	0.854596	0.726714	0.814139	0.98428	0.0241339	0.863684	0.613183		0.368801
BNA3	P47039	1.06406e+06	0.873573	0.0428463	3	1.13384e+06	0.885956	0.115429	3	1.25284e+06	1.00695	0.0314298	3	1.24951e+06	0.996574	0.0733651	3	1.2615e+06	0.992991	0.0684958	3		0.417956	1.0461	0.0490472	0.642271	0.707141	0.871342	0.979379	0.130287	0.873707	0.507512	0.656459	0.985074	0.0312128	0.706139	0.564565	0.933547	1.0041	0.0736173	0.933701	0.500936	0.89476	0.993013	0.0689793	0.89556	0.50309		0.874647
ADE16	P54113	483849	0.931845	0.0255036	3	350117	0.888589	0.0779969	3	519101	0.986991	0.0189156	3	506233	0.945551	0.0207735	3	519909	0.955512	0.0425799	3		0.166748	0.883521	0.0273689	0.998939	0.999994	0.919117	1.009	0.0877761	0.919748	0.503165	0.21043	0.926441	0.0191649	0.998107	0.999945	0.408661	0.956839	0.0219697	0.929564	0.95242	0.148961	0.943281	0.0445624	0.465909	0.812855		0.442775
RPS0A	P32905	8.81558e+06	1.35193	0.094679	3	9.15984e+06	1.55207	0.17379	3	8.44358e+06	1.27028	0.0664819	3	7.49545e+06	1.11551	0.0421042	3	6.72627e+06	0.989895	0.0664937	3		0.446252	1.05928	0.0700325	0.632112	0.675968	0.99778	1.00027	0.111973	0.99778	0.500002	0.272455	1.06961	0.0523363	0.660481	0.829105	0.222146	1.08855	0.0377443	0.912264	0.982705	0.214095	1.0908	0.0671725	0.599961	0.835042		0.175435
GLN4	P13188	2.23656e+06	1.07642	0.0440664	3	2.08837e+06	1.13764	0.136054	3	2.26174e+06	1.07266	0.0392948	3	2.25422e+06	1.05077	0.0219009	3	2.263e+06	1.03904	0.0129084	3		0.989055	1.00045	0.040938	0.989056	0.500036	0.79827	0.966287	0.119594	0.809597	0.523447	0.504512	0.980299	0.0366329	0.584345	0.580228	0.650829	0.990168	0.0208427	0.699912	0.562939	0.0176708	0.953505	0.0124235	0.718665	0.999914		0.523845
EMI2	Q04409	361150	0.70029	0.0467147	3				0	579262	1.10834	0.0579266	3	583396	1.09445	0.0805666	3	545790	1.01802	0.0160966	3		0.484831	1.06389	0.0667077	0.701884	0.713122						0.223534	1.07868	0.0522643	0.673804	0.873786	0.761983	1.01854	0.0736138	0.772582	0.518802	0.298566	0.966775	0.0158117	0.910375	0.966189
IDP2	P41939	1.40745e+06	0.156436	0.0278857	3	699476	0.132043	0.0179942	3	1.80377e+06	0.197757	0.0384878	3	5.28922e+06	0.571338	0.0416599	3	9.26391e+06	0.98592	0.0221592	3		0.825483	1.03194	0.178257	0.829542	0.509607	0.0842065	1.45068	0.136275	0.930564	0.999409	0.757173	0.953916	0.194622	0.76674	0.516659	0.994747	1.00058	0.0729164	0.994747	0.500019	0.371921	0.978538	0.0224757	0.607605	0.71217		0.28266
PIL1	P53252	1.85157e+06	0.630698	0.0282303	3	1.7662e+06	0.714497	0.070195	3	2.3853e+06	0.801533	0.0650966	3	2.79668e+06	0.924406	0.0133222	3	2.89447e+06	0.943273	0.101233	3		0.57442	1.01721	0.0447605	0.613181	0.542742	0.427898	0.875843	0.0982439	0.766047	0.810225	0.488307	0.957544	0.0812152	0.565389	0.57616	0.39439	1.04816	0.0144117	0.99875	0.999488	0.292544	1.08842	0.107321	0.476898	0.668463		0.163655
BGL2	P15703	1.15776e+06	0.900043	0.0176261	3	1.26975e+06	0.96488	0.0658452	3	1.24423e+06	0.951277	0.0469737	3	1.37852e+06	1.04436	0.0483517	3	1.34302e+06	1.00213	0.0446953	3		0.0532357	0.928495	0.0195836	0.917348	0.999868	0.759201	0.963018	0.0682418	0.804951	0.581362	0.547067	0.973783	0.0493796	0.620959	0.578362	0.193097	0.920642	0.0462977	0.713243	0.916298	0.120613	0.936074	0.0446004	0.474836	0.856374		0.225538
NSR1	P27476	1.24852e+06	1.25792	0.0942517	3	1.90358e+06	1.26514	0.165269	3	1.0969e+06	1.08896	0.0601236	3	1.06805e+06	1.04313	0.029925	3	1.03926e+06	0.999887	0.0361356	3		0.164569	1.32316	0.0749267	0.999083	0.999995	0.330616	1.15857	0.130633	0.671615	0.795398	0.0336455	1.18495	0.0552119	0.778574	0.999505	0.0605344	1.1296	0.0286878	0.987511	0.999998	0.141459	1.04796	0.0361397	0.474233	0.828278		0.951511
IDH1	P28834	2.57488e+06	0.355773	0.0114056	3	2.11479e+06	0.388854	0.0502035	3	3.16851e+06	0.431598	0.0192445	3	5.21147e+06	0.698343	0.0172305	3	7.55634e+06	0.99693	0.0152343	3		0.518358	0.984684	0.0320587	0.581492	0.564453	0.530503	0.933267	0.129106	0.602451	0.57459	0.321854	0.966497	0.044589	0.480385	0.644694	0.658357	0.989067	0.0246734	0.701283	0.555967	0.882283	1.00176	0.0152812	0.883437	0.503995		0.372224
TMA19	P35691	1.00989e+07	1.46916	0.11174	3	1.2379e+07	1.39156	0.143366	3	8.654e+06	1.2434	0.0607004	3	7.3648e+06	1.03933	0.0600819	3	6.99045e+06	0.973586	0.0346484	3		0.361517	0.947471	0.0760573	0.498388	0.625338	0.851568	0.977257	0.103025	0.856809	0.51451	0.206398	0.943238	0.0488181	0.510629	0.779698	0.509986	0.97094	0.0578085	0.580062	0.570851	0.241934	0.956752	0.0355885	0.578812	0.79581		0.50297
RPN11	P43588	369062	1.04695	0.08198	3	409143	1.08573	0.104335	3	391631	1.09344	0.0700591	3	382158	1.04698	0.0809592	3	369832	0.999257	0.0430008	3		0.0760478	0.848858	0.078304	0.546277	0.948345	0.265921	0.853854	0.096097	0.726598	0.877338	0.089919	0.859428	0.0640723	0.685975	0.973536	0.23921	0.921977	0.0773268	0.489664	0.730148	0.817566	0.990018	0.0430327	0.824606	0.515998		0.6407
MVD1	P32377	893453	0.798778	0.0463514	3	834987	0.811527	0.118853	3	904510	0.799013	0.0386842	3	1.01284e+06	0.877907	0.0309126	3	1.13668e+06	0.969878	0.0196053	3		0.210632	1.06509	0.0580279	0.499326	0.766771	0.809188	1.0347	0.146456	0.816847	0.516681	0.0545897	1.10223	0.048415	0.525102	0.967072	0.0987446	1.05415	0.0352117	0.464027	0.881189	0.302955	1.01993	0.0202142	0.552568	0.722472		0.875175
ARG4	P04076	1.15249e+06	0.775824	0.0236172	3	1.14463e+06	0.807969	0.139208	3	1.18697e+06	0.787328	0.00602055	3	1.37998e+06	0.906068	0.036603	3	1.57494e+06	1.01743	0.0383075	3		0.961486	1.00192	0.0304414	0.961601	0.501202	0.546282	0.897834	0.172294	0.636622	0.595787	0.819778	0.988311	0.00764681	0.967415	0.879115	0.0990877	0.937754	0.0403977	0.466074	0.881841	0.149023	0.952713	0.0376513	0.459134	0.807927		0.729576
MCR1	P36060	1.54216e+06	0.340716	0.044924	3	1.14356e+06	0.379047	0.0412136	3	2.41671e+06	0.523553	0.0440524	3	3.24014e+06	0.690282	0.0494167	3	4.87663e+06	1.02261	0.0515013	3		0.388665	1.15477	0.131852	0.705669	0.783137	0.315474	0.875926	0.10873	0.628418	0.77293	0.375426	1.09816	0.0841412	0.692298	0.780918	0.274474	1.06937	0.0715892	0.514766	0.716871	0.486355	0.969928	0.0503627	0.584739	0.596986		0.337779
MIS1	P09440	479752	0.795468	0.0296629	3	559841	0.955433	0.1363	3	496594	0.811083	0.03523	3	548517	0.881729	0.0242431	3	636028	1.00815	0.018909	3		0.0670441	1.19805	0.0372899	0.998756	1	0.250325	1.16477	0.142658	0.563825	0.777295	0.0508639	1.16647	0.0434358	0.93328	0.999944	0.0226601	1.12849	0.0274949	0.924744	0.999999	0.388373	0.983931	0.0187561	0.584978	0.679371		0.174263
RPS18B	P0CX56	9.88286e+06	1.34072	0.0504978	3	8.21355e+06	1.41986	0.170948	3	9.46644e+06	1.26548	0.0704399	3	8.2625e+06	1.09022	0.0244153	3	7.33962e+06	0.956152	0.0275523	3		0.124667	0.869062	0.0376645	0.977142	0.999712	0.0345081	0.693579	0.120398	0.552885	0.990527	0.319583	0.900643	0.0556624	0.852631	0.928095	0.051324	0.95133	0.0223949	0.530868	0.972021	0.886268	1.01079	0.0288158	0.897517	0.540633		0.511796
RPS18A	P0CX55	9.88286e+06	1.34072	0.0504978	3	8.21355e+06	1.41986	0.170948	3	9.46644e+06	1.26548	0.0704399	3	8.2625e+06	1.09022	0.0244153	3	7.33962e+06	0.956152	0.0275523	3		0.124667	0.869062	0.0376645	0.977142	0.999712	0.0345081	0.693579	0.120398	0.552885	0.990527	0.319583	0.900643	0.0556624	0.852631	0.928095	0.051324	0.95133	0.0223949	0.530868	0.972021	0.886268	1.01079	0.0288158	0.897517	0.540633		0.511796
RPL27A	P0C2H6	1.2269e+07	1.32618	0.0983275	3	1.28113e+07	1.45001	0.0911647	3	1.21144e+07	1.28849	0.0699254	3	1.09706e+07	1.14631	0.045942	3	9.53642e+06	0.981222	0.0527769	3		0.616054	1.0289	0.0741434	0.653009	0.543889	0.711135	1.03212	0.0628716	0.759553	0.572993	0.462785	1.03741	0.0542692	0.592466	0.624935	0.150444	1.05009	0.0400782	0.459142	0.806102	0.105118	1.08067	0.0537869	0.465277	0.872488		0.185339
RPL27B	P0C2H7	1.2269e+07	1.32618	0.0983275	3	1.28113e+07	1.45001	0.0911647	3	1.21144e+07	1.28849	0.0699254	3	1.09706e+07	1.14631	0.045942	3	9.53642e+06	0.981222	0.0527769	3		0.616054	1.0289	0.0741434	0.653009	0.543889	0.711135	1.03212	0.0628716	0.759553	0.572993	0.462785	1.03741	0.0542692	0.592466	0.624935	0.150444	1.05009	0.0400782	0.459142	0.806102	0.105118	1.08067	0.0537869	0.465277	0.872488		0.185339
ZWF1	P11412	2.06851e+06	0.980849	0.0217159	3	2.12741e+06	1.15073	0.174184	3	2.37859e+06	1.11597	0.0372443	3	2.28525e+06	1.05457	0.0305516	3	2.16815e+06	0.982622	0.0119596	3		0.484349	0.987138	0.0221399	0.578176	0.592318	0.474222	0.898682	0.151369	0.596132	0.618705	0.508463	0.975006	0.0333739	0.65092	0.643896	0.759822	0.98778	0.0289707	0.788613	0.550992	0.1717	0.975808	0.0121711	0.776973	0.955011		0.231928
ABP1	P15891	577046	0.690214	0.124042	3	422210	0.811721	0.0227116	3	729954	0.872233	0.0568984	3	777832	0.912267	0.0578662	3	820565	0.947129	0.0849373	3		0.474018	1.09185	0.179715	0.548939	0.573048	0.420986	0.929873	0.0279795	0.983262	0.989308	0.619907	0.976242	0.0652331	0.652119	0.538525	0.77822	1.01247	0.0634312	0.784331	0.511552	0.995341	0.99964	0.0896787	0.995341	0.500005		0.229237
NEW1	Q08972	778185	1.0928	0.0875847	3	690475	1.09725	0.140006	3	782837	1.08615	0.0580932	3	751368	1.02872	0.0486816	3	752620	1.01831	0.00904184	3		0.140882	1.1036	0.0801468	0.459093	0.818551	0.629385	1.07524	0.127598	0.706592	0.59482	0.16559	1.0637	0.0534856	0.460927	0.788416	0.108056	1.07441	0.0473226	0.501345	0.888739	0.111266	0.97018	0.00887923	0.962252	0.999523		0.965459
RPL32	P38061	8.06303e+06	1.47081	0.0416886	3	7.25066e+06	1.53806	0.154739	3	7.40035e+06	1.32991	0.0169426	3	6.56298e+06	1.1617	0.0218664	3	5.62264e+06	0.978498	0.0339276	3		0.0979396	1.07893	0.028344	0.867909	0.995711	0.51282	0.9105	0.100607	0.700099	0.690345	0.291186	0.971491	0.0127397	0.929678	0.976521	0.563238	0.968505	0.0188228	0.927716	0.908908	0.402064	0.947688	0.0346731	0.826258	0.87456		0.534485
SUB2	Q07478	1.10874e+06	1.06498	0.0453415	3	1.56602e+06	1.10743	0.130737	3	1.06082e+06	1.00455	0.0291646	3	1.06811e+06	0.99336	0.0488381	3	1.12319e+06	1.03083	0.0315004	3		0.895654	0.994888	0.0425749	0.896768	0.504338	0.689415	0.942101	0.118054	0.737261	0.567679	0.877321	1.00576	0.0290324	0.880854	0.511765	0.743821	0.988513	0.0491645	0.753602	0.516226	0.0531668	0.930221	0.0305582	0.5789	0.979328		0.639095
GSP1	P32835	1.75497e+06	1.08274	0.0309658	3	1.99063e+06	1.1723	0.146345	3	1.76466e+06	1.07369	0.0156532	3	1.78537e+06	1.06725	0.025686	3	1.63495e+06	0.962365	0.0145418	3		0.876874	1.01742	0.0285993	0.9065	0.600544	0.796714	1.0262	0.124836	0.803119	0.513132	0.407935	1.05876	0.0145788	0.999942	0.999979	0.989669	1.00092	0.0240676	0.98968	0.500443	0.30191	1.11579	0.0151104	1	1		0.400964
CHC1	P22137	902010	0.670345	0.0487889	3	823690	0.724007	0.0877222	3	1.10895e+06	0.812341	0.0551866	3	1.21024e+06	0.879429	0.060468	3	1.38041e+06	0.985366	0.0197978	3		0.709118	0.980767	0.0727817	0.723038	0.520663	0.546515	1.06771	0.121162	0.627679	0.586041	0.446054	0.962265	0.0679353	0.535341	0.585107	0.771862	0.98636	0.0687582	0.778242	0.511751	0.752427	1.01797	0.0200918	0.860339	0.691952		0.420196
HAS1	Q03532	317188	1.26275	0.0412083	3	390113	1.15997	0.185109	3	300117	1.17372	0.0781108	3	273490	1.04847	0.0811479	3	278528	1.03838	0.131298	3		0.113184	0.912274	0.0326337	0.873112	0.994044	0.601635	0.9216	0.159581	0.660243	0.567895	0.0808141	0.8704	0.0665501	0.568942	0.950419	0.651141	0.976102	0.0773967	0.673068	0.527998	0.547642	0.944151	0.126445	0.600116	0.555628		0.439207
FUN12	P39730	1.82549e+06	1.12324	0.0213255	3	1.71357e+06	1.19056	0.16691	3	1.7686e+06	1.07272	0.00777243	3	1.79039e+06	1.07159	0.0367842	3	1.81957e+06	1.07263	0.0354932	3		0.397361	0.94333	0.0189857	0.995613	0.997907	0.431463	0.884969	0.140195	0.610107	0.667343	0.575875	0.963428	0.00724553	1	1	0.426305	0.962718	0.0343268	0.702884	0.755363	0.0403666	0.925719	0.0330899	0.493242	0.976973		0.558013
GSP2	P32836	1.75497e+06	1.08274	0.0309658	3	1.99063e+06	1.1723	0.146345	3	1.76466e+06	1.07369	0.0156532	3	1.78537e+06	1.06725	0.025686	3	1.63495e+06	0.962365	0.0145418	3		0.876874	1.01742	0.0285993	0.9065	0.600544	0.796714	1.0262	0.124836	0.803119	0.513132	0.407935	1.05876	0.0145788	0.999942	0.999979	0.989669	1.00092	0.0240676	0.98968	0.500443	0.30191	1.11579	0.0151104	1	1		0.400964
SIS1	P25294	932256	0.670857	0.0228747	3	897167	0.70279	0.0640185	3	1.04216e+06	0.738667	0.0646009	3	1.16042e+06	0.807106	0.0221192	3	1.46802e+06	1.005	0.0329497	3		0.0268478	1.12056	0.0340978	0.770452	0.999778	0.835533	1.02234	0.0910919	0.842643	0.517844	0.579912	1.03342	0.0874562	0.617884	0.542245	0.70274	1.00863	0.0274056	0.722694	0.529113	0.32013	0.974171	0.0327859	0.492256	0.656571		0.486052
HXT6	P39003	781289	0.424097	0.0840095	3				0	2.31909e+06	1.25223	0.0494777	3	2.17271e+06	1.15376	0.0207167	3	1.88382e+06	0.985717	0.0195319	3		0.155284	0.756921	0.19809	0.458404	0.799384						0.509726	1.02201	0.0395117	0.594344	0.585544	0.211991	0.924717	0.0179558	0.999475	0.999991	0.0401362	0.910287	0.0198149	0.967821	0.999999
RPG1	P38249	1.88498e+06	1.04544	0.09286	3	2.30287e+06	1.04655	0.129983	3	1.7385e+06	0.950539	0.0511681	3	1.85594e+06	0.997152	0.0339389	3	1.96236e+06	1.03824	0.0149058	3		0.331174	0.934859	0.0888235	0.483328	0.638895	0.854853	0.974925	0.124201	0.859155	0.512166	0.593189	0.980201	0.0538306	0.627698	0.53926	0.0625161	0.923511	0.0340359	0.609247	0.97713	0.0037917	0.932817	0.0143569	0.529602	0.999999		0.991028
SEC14	P24280	1.37204e+06	1.01451	0.0716187	3	1.22699e+06	1.08123	0.170954	3	1.41821e+06	1.0323	0.0776812	3	1.39482e+06	0.994202	0.058598	3	1.4086e+06	0.995915	0.0692859	3		0.958641	1.00265	0.0705941	0.958684	0.500425	0.926099	1.01366	0.158111	0.92651	0.502251	0.989895	0.999358	0.0752509	0.989896	0.500022	0.561121	0.974926	0.0589397	0.609063	0.551818	0.711691	0.974267	0.0695701	0.738135	0.539689		0.581951
SHM1	P37292	731768	0.889306	0.00941131	3	672222	0.899969	0.0999617	3	712577	0.855249	0.0359255	3	768479	0.90869	0.040106	3	904274	1.05237	0.0697994	3		0.12567	0.938947	0.0105828	0.999987	1	0.53058	0.918264	0.111072	0.664995	0.639699	0.0896851	0.929192	0.0420059	0.496556	0.911202	0.105617	0.931596	0.0441361	0.486318	0.883833	0.115819	0.901936	0.0663257	0.482257	0.867462		0.870748
RPL35B	P0CX85	1.77097e+07	1.75515	0.0191304	3	1.64956e+07	1.90848	0.277537	3	1.5238e+07	1.48838	0.0561887	3	1.31441e+07	1.26376	0.0413037	3	1.13407e+07	1.07478	0.0329885	3		0.139177	1.03674	0.0108996	0.977136	0.999547	0.649949	0.916908	0.145423	0.719685	0.589587	0.48467	1.0462	0.0377516	0.789267	0.798367	0.8001	1.01163	0.0326831	0.817706	0.536865	0.282976	0.940717	0.0306934	0.865909	0.948498		0.439692
RPL35A	P0CX84	1.77097e+07	1.75515	0.0191304	3	1.64956e+07	1.90848	0.277537	3	1.5238e+07	1.48838	0.0561887	3	1.31441e+07	1.26376	0.0413037	3	1.13407e+07	1.07478	0.0329885	3		0.139177	1.03674	0.0108996	0.977136	0.999547	0.649949	0.916908	0.145423	0.719685	0.589587	0.48467	1.0462	0.0377516	0.789267	0.798367	0.8001	1.01163	0.0326831	0.817706	0.536865	0.282976	0.940717	0.0306934	0.865909	0.948498		0.439692
DPM1	P14020	1.87261e+06	0.745678	0.0499587	3	1.94909e+06	0.809673	0.0951378	3	2.01466e+06	0.792251	0.0433689	3	2.19445e+06	0.850096	0.029979	3	2.69662e+06	1.02908	0.0104206	3		0.399667	1.04485	0.0669976	0.527902	0.618731	0.877891	1.02117	0.117502	0.880796	0.509712	0.232361	1.05343	0.0547413	0.467678	0.719203	0.979794	0.999137	0.0352654	0.979803	0.500181	0.113798	0.937806	0.0101261	0.999995	1		0.377617
UGP1	P32861	662743	0.693119	0.0924127	3	471504	0.799227	0.0422214	3	993101	1.01936	0.0577488	3	1.03867e+06	1.04935	0.0574735	3	973290	0.969271	0.0817505	3		0.38488	0.90415	0.133329	0.531034	0.634266	0.0890039	0.808666	0.0528277	0.965653	0.999849	0.506638	0.967118	0.0566521	0.598123	0.592166	0.389122	0.963996	0.0547707	0.513739	0.615014	0.748157	0.981867	0.0843423	0.756337	0.513774		0.174701
HXT7	P39004	781289	0.424097	0.0840095	3				0	2.31909e+06	1.25223	0.0494777	3	2.17271e+06	1.15376	0.0207167	3	1.88382e+06	0.985717	0.0195319	3		0.155284	0.756921	0.19809	0.458404	0.799384						0.509726	1.02201	0.0395117	0.594344	0.585544	0.211991	0.924717	0.0179558	0.999475	0.999991	0.0401362	0.910287	0.0198149	0.967821	0.999999
RPN1	P38764	775419	0.780101	0.0337879	3	656329	0.813409	0.105294	3	865369	0.856351	0.0188811	3	923538	0.903654	0.023765	3	1.03526e+06	0.997771	0.0397121	3		0.204658	1.04557	0.0433122	0.462399	0.744316	0.945448	1.00939	0.129448	0.945663	0.501589	0.161536	1.02648	0.0220484	0.458428	0.791552	0.925398	1.00183	0.0262988	0.925668	0.501462	0.712864	0.984307	0.0398008	0.742612	0.544849		0.645976
NOP58	Q12499	550817	1.18951	0.115728	3	516219	1.15011	0.133268	3	485657	1.035	0.0822094	3	483998	1.01595	0.0706331	3	484390	1.00198	0.0286798	3		0.731839	0.977759	0.09729	0.7416	0.515545	0.683146	0.933275	0.115875	0.748219	0.590855	0.512085	0.963511	0.079429	0.571192	0.559897	0.20979	0.919215	0.0695243	0.514988	0.779463	0.383252	0.963392	0.0286231	0.739585	0.814639		0.719034
APE1	P14904	533270	0.629294	0.0670151	3	346053	0.600159	0.0498523	3	796716	0.938714	0.0257811	3	860725	0.997026	0.0514782	3	881445	1.01074	0.0199282	3		0.0233945	0.701144	0.106493	0.533493	0.996019	0.331518	1.16985	0.0830653	0.91504	0.960951	0.328313	0.942835	0.0274642	0.92001	0.964416	0.187529	0.918492	0.0516318	0.65427	0.890057	0.134415	0.867687	0.0197165	1	1		0.580846
CPR1	P14832	7.79292e+06	1.06597	0.0378809	3	7.25187e+06	1.19111	0.105073	3	8.32777e+06	1.12168	0.0397158	3	8.66841e+06	1.15084	0.00910949	3	7.62585e+06	0.998767	0.0596577	3		0.97687	1.00143	0.0355365	0.976899	0.500492	0.478919	0.931761	0.0882144	0.634374	0.651906	0.443399	0.973468	0.0354074	0.595485	0.644038	0.51826	0.965248	0.00791549	0.999997	0.999997	0.90814	1.00842	0.0597313	0.909491	0.505971		0.165253
SSE2	P32590	107386	0.569079		1				0	131205	0.68468		1	168177	0.862782		1	205609	1.04041		1			1.09925										1.09756					0.985719					0.958659
SUP45	P12385	1.20473e+06	0.984737	0.0164059	3	1.32923e+06	1.04741	0.137878	3	1.16137e+06	0.930548	0.048524	3	1.21361e+06	0.967416	0.0219623	3	1.34087e+06	1.05253	0.0293157	3		0.0575708	1.09238	0.0166602	0.998839	1	0.809009	0.970963	0.131636	0.81567	0.514489	0.0492745	1.10844	0.0521456	0.48712	0.964255	0.20496	1.03397	0.0227021	0.646331	0.871708	0.0422038	0.938332	0.0278527	0.494164	0.974944		0.514204
YPL225W	Q08971	1.00076e+06	0.685468	0.0132919	3	937071	0.77112	0.0884826	3	1.14759e+06	0.775057	0.0300241	3	1.29785e+06	0.863814	0.0345836	3	1.49889e+06	0.979032	0.0135086	3		0.205409	1.08008	0.019391	0.999251	0.999987	0.804644	1.02556	0.114746	0.811582	0.514773	0.104537	1.10043	0.038738	0.837388	0.991857	0.164715	1.06047	0.040036	0.591154	0.874927	0.714684	1.01695	0.0137979	0.901469	0.799839		0.233802
YDL124W	Q07551	222081	0.807802	0.0956453	3	384073	0.879253	0.0494738	3	305367	1.12212	0.059166	3	320430	1.16804	0.0846375	3	287103	1.03714	0.0797383	3		0.782601	1.02272	0.118402	0.788318	0.511008	0.0186012	0.746757	0.056268	0.874518	0.999998	0.119056	0.91452	0.0527268	0.546836	0.898834	0.253927	0.932557	0.0724612	0.475577	0.704104	0.304522	0.905414	0.0768829	0.653395	0.800326		0.333794
GLN1	P32288	931134	1.32528	0.155438	3	746703	1.2884	0.220067	3	787420	1.09291	0.0470166	3	758363	1.04258	0.0901509	3	729280	0.980511	0.0306204	3		0.481408	1.06002	0.117286	0.556014	0.57323	0.659853	0.915339	0.170806	0.712496	0.569021	0.391736	1.03685	0.0430197	0.588043	0.679363	0.374701	0.941509	0.0864687	0.506335	0.620905	0.0233614	0.905156	0.031229	0.602539	0.998279		0.82546
RTN1	Q04947	901307	0.986135	0.0910249	3	645846	1.09762	0.182628	3	868601	0.934199	0.0707719	3	869452	0.914074	0.0223244	3	972891	1.00256	0.0198548	3		0.142067	1.11985	0.0923047	0.463702	0.820222	0.462372	0.873442	0.166386	0.615916	0.647696	0.375119	1.05016	0.0757567	0.501802	0.616467	0.552232	1.0275	0.024423	0.799905	0.768085	0.285256	0.921923	0.0198041	0.999586	0.999967		0.415205
ARO4	P32449	1.05333e+06	0.873294	0.0537686	3	1.19046e+06	1.04989	0.153602	3	1.10318e+06	0.901755	0.0611721	3	1.16471e+06	0.936999	0.0689687	3	1.23591e+06	0.977594	0.0367739	3		0.0957622	1.09747	0.0615698	0.47375	0.890996	0.628263	0.938457	0.146302	0.6699	0.550726	0.0971341	1.11304	0.0678368	0.510098	0.907612	0.734244	1.01685	0.073606	0.743955	0.515591	0.626543	1.01847	0.0376167	0.682285	0.567814		0.175613
VMA4	P22203	783269	1.18064	0.0437352	3	1.08873e+06	1.27036	0.175125	3	807122	1.20117	0.0221796	3	764960	1.1168	0.0414172	3	730352	1.05676	0.0587979	3		0.385028	1.06516	0.0370437	0.881566	0.923916	0.788879	0.952279	0.137855	0.806448	0.534937	0.926639	0.996487	0.0184651	0.928596	0.510816	0.39439	1.03686	0.0370857	0.642571	0.725154	0.0440822	0.862641	0.0556398	0.592371	0.987996		0.471217
DCS1	Q06151	468205	0.678703	0.0504929	3	231793	0.700825	0.0986186	3	600115	0.85859	0.0762375	3	671842	0.94726	0.0616825	3	714090	0.989325	0.0293025	3		0.052947	0.845153	0.0743962	0.506343	0.964413	0.692613	0.961213	0.140718	0.708458	0.522441	0.144471	0.882814	0.0887937	0.476883	0.826229	0.872173	0.992266	0.0651167	0.873502	0.504244	0.948344	0.998278	0.0296186	0.948475	0.50102		0.752432
RPL31B	P0C2H9				0				0				0				0				0
PDC6	P26263
NPT1	P39683	611101	0.829051	0.0526646	3	553498	0.852626	0.0940827	3	703307	0.943819	0.0711534	3	693265	0.921075	0.0050663	3	786141	1.03696	0.0380277	3		0.253029	0.927134	0.0635239	0.563713	0.774798	0.348103	0.897369	0.110345	0.57554	0.703884	0.20819	0.914748	0.0753888	0.499799	0.769677	0.708445	0.982337	0.00550042	0.999794	0.999127	0.150244	0.927146	0.0366722	0.744835	0.954901		0.729058
ADO1	P47143	2.08656e+06	1.16842	0.0214117	3	2.2511e+06	1.15787	0.161077	3	1.87896e+06	1.03512	0.0571342	3	1.81507e+06	0.984106	0.0442485	3	1.89812e+06	1.01363	0.0407759	3		0.436167	0.94593	0.0183254	0.996299	0.997624	0.147788	0.773502	0.139115	0.608606	0.900218	0.187765	0.939077	0.0551957	0.459559	0.761055	0.268838	0.944782	0.0449631	0.615337	0.79967	0.0437155	0.896134	0.0402275	0.627394	0.991574		0.920419
THR4	P16120	1.37128e+06	0.841296	0.0321338	3	996953	0.898841	0.116168	3	1.47706e+06	0.895752	0.0468475	3	1.55349e+06	0.92882	0.0361824	3	1.62657e+06	0.956227	0.0318066	3		0.0371288	1.09917	0.0381955	0.588927	0.991953	0.443902	1.10159	0.129242	0.608704	0.65599	0.170074	1.06201	0.0522997	0.466019	0.786791	0.336213	1.02996	0.0389552	0.501673	0.650475	0.470746	1.01782	0.0332626	0.552681	0.57964		0.485117
DED81	P38707	1.38415e+06	1.09	0.0295426	3	1.48573e+06	1.17165	0.150725	3	1.31592e+06	1.02127	0.0264926	3	1.31527e+06	1.00454	0.0335942	3	1.36455e+06	1.02587	0.0313061	3		0.974412	1.00074	0.0271033	0.974426	0.500225	0.386427	0.881239	0.128644	0.608499	0.701574	0.565039	0.985925	0.0259408	0.639876	0.581541	0.630899	0.987441	0.0334424	0.664296	0.540862	0.204165	0.959665	0.0305165	0.573962	0.826783		0.448378
ERG20	P08524	2.22435e+06	0.657288	0.0312272	3	2.49012e+06	0.757073	0.0462423	3	2.77248e+06	0.808382	0.0616559	3	3.02327e+06	0.867788	0.0630723	3	3.37803e+06	0.953362	0.0369042	3		0.738849	0.985367	0.0475092	0.755897	0.527863	0.673402	1.02418	0.0610804	0.706863	0.545201	0.660328	0.976917	0.0762707	0.680971	0.526928	0.726694	1.01884	0.0726817	0.739391	0.519899	0.285959	1.04494	0.0387095	0.606314	0.779106		0.0432852
ERG9	P29704	811091	0.876491	0.0267576	3	800831	0.958922	0.136382	3	856725	0.912573	0.0309323	3	892727	0.935029	0.0255232	3	1.01025e+06	1.04288	0.0184555	3		0.244059	1.09362	0.0305281	0.986847	0.998461	0.79105	0.957812	0.142224	0.803972	0.525896	0.0575353	1.12505	0.0338957	0.931529	0.999889	0.0218827	1.0944	0.0272966	0.70192	0.999688	0.0984516	0.910552	0.0176967	0.999406	1		0.405633
LIA1	P47120	457593	1.47867	0.149062	3	1.09357e+06	1.4415	0.232438	3	424481	1.32437	0.149532	3	367858	1.15693	0.122807	3	315371	1.00748	0.145214	3		0.058124	0.782652	0.100809	0.557598	0.970708	0.419354	0.875204	0.161247	0.58267	0.652031	0.111808	0.830696	0.112908	0.481324	0.872417	0.337032	0.923369	0.106149	0.48511	0.635228	0.654753	0.953365	0.144136	0.678554	0.530658		0.828975
INO1	P11986	1.22162e+06	0.20727	0.0119028	3	808113	0.205496	0.0259297	3	1.45608e+06	0.244008	0.0106464	3	2.00469e+06	0.330438	0.0105386	3	6.29534e+06	1.02446	0.0275516	3		0.437315	0.912648	0.0574268	0.848778	0.877402	0.0577297	0.70071	0.126181	0.631082	0.983965	0.148594	0.824369	0.0436313	0.996697	0.999978	0.0164075	0.79614	0.0318928	0.988829	1	0.000299919	0.720682	0.0268937	0.673657	1		0.921471
RPS22A	P0C0W1	1.00937e+07	1.5151	0.077913	3	1.12693e+07	1.46372	0.221224	3	8.72108e+06	1.29124	0.1013	3	7.67512e+06	1.11464	0.0632651	3	7.17908e+06	1.02462	0.0124469	3		0.97172	0.998025	0.0514242	0.971751	0.500446	0.985618	0.997323	0.151139	0.985622	0.500095	0.334592	1.05701	0.0784521	0.484375	0.636759	0.658055	1.01885	0.0567585	0.682892	0.532248	0.424608	0.953031	0.0121479	0.999897	0.999952		0.734329
RPS22B	Q3E7Y3	1.00937e+07	1.5151	0.077913	3	1.12693e+07	1.46372	0.221224	3	8.72108e+06	1.29124	0.1013	3	7.67512e+06	1.11464	0.0632651	3	7.17908e+06	1.02462	0.0124469	3		0.97172	0.998025	0.0514242	0.971751	0.500446	0.985618	0.997323	0.151139	0.985622	0.500095	0.334592	1.05701	0.0784521	0.484375	0.636759	0.658055	1.01885	0.0567585	0.682892	0.532248	0.424608	0.953031	0.0121479	0.999897	0.999952		0.734329
RPL11B	Q3E757	7.8767e+06	1.60652	0.0366787	3	1.05519e+07	1.69536	0.162324	3	7.32343e+06	1.4718	0.0610331	3	6.23894e+06	1.2341	0.0582693	3	5.23251e+06	1.02036	0.035016	3		0.122849	1.05051	0.0228311	0.768697	0.974822	0.881387	0.980789	0.0957459	0.884878	0.512018	0.382577	1.03099	0.0414684	0.539016	0.643374	0.711355	1.01265	0.0472161	0.725564	0.521235	0.882592	1.00467	0.0343173	0.884194	0.505562		0.444922
RPL11A	P0C0W9	7.8767e+06	1.60652	0.0366787	3	1.05519e+07	1.69536	0.162324	3	7.32343e+06	1.4718	0.0610331	3	6.23894e+06	1.2341	0.0582693	3	5.23251e+06	1.02036	0.035016	3		0.122849	1.05051	0.0228311	0.768697	0.974822	0.881387	0.980789	0.0957459	0.884878	0.512018	0.382577	1.03099	0.0414684	0.539016	0.643374	0.711355	1.01265	0.0472161	0.725564	0.521235	0.882592	1.00467	0.0343173	0.884194	0.505562		0.444922
ASN1	P49089	1.24986e+06	0.888285	0.0751137	3	1.30596e+06	1.07288	0.135573	3	1.40713e+06	0.984097	0.0622764	3	1.41663e+06	0.974911	0.074908	3	1.43491e+06	0.967523	0.0410576	3		0.442766	1.05661	0.0845604	0.567963	0.618758	0.820442	0.975012	0.126364	0.825509	0.511677	0.873692	0.99265	0.0632828	0.874949	0.504059	0.892422	1.0084	0.0768357	0.893374	0.503599	0.274506	1.04175	0.0424358	0.520908	0.721845		0.127566
ASN2	P49090	1.16379e+06	0.809025	0.0259457	3	1.31551e+06	1.01902	0.144535	3	1.38575e+06	0.955975	0.0895908	3	1.47182e+06	0.995426	0.0618559	3	1.41891e+06	0.943048	0.0372433	3		0.559807	1.0277	0.0320704	0.726678	0.681659	0.704887	0.955397	0.141837	0.724648	0.52901	0.835062	1.01305	0.0937166	0.837395	0.505825	0.920645	1.00543	0.0621401	0.921096	0.502301	0.138884	1.12372	0.0394924	0.960651	0.998808		0.124039
APE2	P32454	426765	0.589883	0.0174891	3	453905	0.74369	0.0723951	3	530977	0.724422	0.0133399	3	591827	0.795303	0.014017	3	750918	0.99167	0.0533606	3		0.0861647	1.10359	0.0296484	0.952818	0.999733	0.706208	1.0408	0.0973458	0.740265	0.550381	0.13376	1.02578	0.0184145	0.488866	0.847831	0.0325884	1.07684	0.0176247	0.936816	0.999996	0.573686	0.974857	0.0538089	0.629743	0.561833		0.0594214
NDI1	P32340	1.2104e+06	0.256775	0.0268297	3	1.30348e+06	0.241035	0.0221186	3	1.88528e+06	0.395839	0.031014	3	3.10845e+06	0.641089	0.0269834	3	5.0278e+06	1.02068	0.0332917	3		0.768763	0.978333	0.104487	0.775812	0.512827	0.371183	0.901343	0.0917653	0.653698	0.751811	0.193442	0.915194	0.0783502	0.459052	0.754172	0.360007	0.960922	0.0420899	0.586228	0.70333	0.462647	0.970043	0.0326173	0.671101	0.699987		0.478338
RNR2	P09938	624351	0.713826	0.031353	3	702162	0.774796	0.106084	3	700262	0.780098	0.0904099	3	736797	0.81994	0.00980197	3	957898	1.04934	0.0309776	3		0.729294	0.989032	0.0439225	0.740997	0.518492	0.602537	0.932423	0.136918	0.661547	0.568479	0.542859	1.05858	0.115896	0.610782	0.571583	0.874433	0.993698	0.0119545	0.89781	0.577353	0.133612	0.843329	0.0295209	0.999941	1		0.42745
YRA1	Q12159	1.04053e+06	0.982226	0.0377108	3	1.17909e+06	1.0339	0.103973	3	1.03745e+06	0.965323	0.0432075	3	1.059e+06	0.96986	0.0285656	3	1.14934e+06	1.03641	0.045261	3		0.266896	1.08659	0.0383932	0.921564	0.977633	0.640251	0.93055	0.100563	0.739468	0.625326	0.353282	1.03233	0.0447596	0.501552	0.635371	0.141422	0.960663	0.0294533	0.47762	0.830622	0.119715	0.911519	0.0436708	0.701465	0.959081		0.487751
RPS20	P38701	4.23146e+06	1.85415	0.115261	3	3.85832e+06	1.93056	0.254623	3	3.46976e+06	1.49893	0.145447	3	2.94262e+06	1.24937	0.114536	3	2.39359e+06	1.00096	0.065699	3		0.702133	1.03217	0.0621637	0.753061	0.574773	0.237551	0.796754	0.131891	0.703955	0.881883	0.887299	0.988665	0.0970339	0.888435	0.504106	0.716757	0.967655	0.0916743	0.740549	0.536243	0.788127	0.977028	0.0656363	0.806129	0.535686		0.670462
PDB1	P32473	788594	0.799303	0.100681	3	664201	0.732682	0.121584	3	771478	0.774056	0.0466193	3	908670	0.895747	0.062753	3	1.10811e+06	1.07891	0.0373483	3		0.596415	0.953346	0.125961	0.631189	0.539791	0.840022	1.0323	0.165943	0.844421	0.51132	0.611904	0.976041	0.0602273	0.650615	0.545615	0.584719	0.970082	0.0700566	0.631222	0.552198	0.220878	0.914213	0.0346168	0.932227	0.988339		0.506628
ADH2	P00331
RPL25	P04456	6.11034e+06	1.81784	0.0395824	3	5.04175e+06	1.77941	0.265588	3	4.84336e+06	1.41711	0.126466	3	4.21957e+06	1.2161	0.125108	3	3.74937e+06	1.06533	0.0713183	3		0.821631	1.01229	0.0217744	0.85876	0.587662	0.551972	0.874855	0.149256	0.713268	0.673295	0.906073	1.00913	0.0892421	0.906802	0.50315	0.728815	0.964436	0.102877	0.750834	0.534845	0.31265	0.904654	0.066945	0.734908	0.85409		0.826468
RPL31A	P0C2H8	5.8951e+06	1.27541	0.0493918	3	5.91358e+06	1.30608	0.172707	3	5.28531e+06	1.1289	0.0605445	3	5.0971e+06	1.06883	0.0341542	3	4.95293e+06	1.02195	0.0341077	3		0.346962	1.0497	0.0387261	0.712375	0.81588	0.883117	1.01893	0.132233	0.884882	0.506155	0.159586	1.08303	0.0536312	0.597739	0.883476	0.382197	1.03774	0.0319548	0.703215	0.785396	0.655887	0.984515	0.0333752	0.702928	0.56102		0.79185
YNK1	P36010	978530	0.362138	0.0297402	3	1.10159e+06	0.367571	0.0256404	3	1.31933e+06	0.479302	0.0168385	3	1.91654e+06	0.682209	0.00858305	3	2.9306e+06	1.03088	0.0251999	3		0.142435	0.892605	0.0821238	0.468169	0.82285	0.546462	0.948973	0.0697562	0.676553	0.638297	0.0453121	0.924171	0.0351313	0.493201	0.970893	0.944751	1.00119	0.0125813	0.945118	0.502681	0.0144664	0.920194	0.024445	0.541141	0.999297		0.822632
RPL21A	Q02753	3.99051e+06	1.87482	0.156506	3	4.43387e+06	1.9428	0.323614	3	3.17212e+06	1.4735	0.118065	3	2.66596e+06	1.22367	0.191827	3	2.19097e+06	0.989284	0.071678	3		0.272618	1.17754	0.0834777	0.901821	0.968358	0.544473	0.867518	0.166571	0.694346	0.659043	0.846661	1.01621	0.0801256	0.851219	0.512221	0.998792	0.999781	0.156764	0.998792	0.500001	0.737095	0.964623	0.0724545	0.778095	0.567122		0.765572
SEC21	P32074	579205	0.783816	0.0587297	3	614758	0.922851	0.102089	3	644400	0.877053	0.0722624	3	677399	0.90633	0.0423184	3	735183	0.971188	0.0302131	3		0.750862	0.97669	0.0749279	0.767521	0.528409	0.421776	0.913122	0.110624	0.588926	0.655762	0.6778	0.973632	0.0823923	0.699821	0.530014	0.929963	0.995036	0.046692	0.930552	0.503403	0.480095	1.02056	0.0311094	0.598647	0.616097		0.127912
RPN9	Q04062	800103	0.738256	0.00671193	3	518897	0.761838	0.093569	3	866593	0.793993	0.0330898	3	955815	0.871481	0.0632886	3	1.11421e+06	0.984553	0.0205293	3		0.1692	1.08922	0.0090916	1	1	0.509542	1.06304	0.12282	0.582397	0.573627	0.209388	1.05371	0.0416752	0.567429	0.817433	0.4742	1.05045	0.0726219	0.604271	0.626613	0.632579	1.02823	0.0208514	0.893181	0.835642		0.705369
PHO88	P38264	1.33245e+06	1.21266	0.0920015	3	1.02134e+06	1.29363	0.194864	3	1.29281e+06	1.15284	0.0852164	3	1.30596e+06	1.1473	0.0465353	3	1.19866e+06	1.03505	0.0307194	3		0.584663	0.968125	0.0758674	0.62976	0.550609	0.786494	1.03629	0.150634	0.795287	0.517237	0.728227	1.01826	0.0739184	0.739727	0.518108	0.531945	0.973962	0.0405606	0.638017	0.610321	0.0721181	0.946984	0.0296791	0.478205	0.9283		0.563839
SPT16	P32558	690422	0.852041	0.0926732	3	491238	0.926852	0.147532	3	713133	0.871491	0.0983635	3	803094	0.960369	0.0751141	3	851875	1.00892	0.0605319	3		0.786678	1.01945	0.108766	0.791565	0.509573	0.819496	0.964257	0.159175	0.826035	0.515007	0.835945	1.01559	0.112868	0.83823	0.505733	0.692442	0.979226	0.0782138	0.707189	0.52087	0.397764	0.962194	0.0599968	0.512943	0.606755		0.505571
LYS1	P38998	1.99591e+06	0.952854	0.0337999	3	2.39025e+06	0.969085	0.13856	3	1.94259e+06	0.915626	0.0136455	3	2.02282e+06	0.937592	0.0287523	3	2.13379e+06	0.977075	0.0184237	3		0.309538	1.05776	0.0354723	0.801079	0.900246	0.747829	1.04792	0.14298	0.767273	0.532825	0.359849	1.03979	0.0149029	0.984585	0.993667	0.430549	1.03996	0.0306661	0.780715	0.821551	0.353634	1.03901	0.018856	0.92762	0.963276		0.86022
IMD3	P50095	558885	0.889797	0.0612061	3	649032	1.02797	0.153813	3	574532	0.900764	0.0742495	3	582422	0.895288	0.0366711	3	570815	0.867302	0.0595185	3		0.418324	1.05897	0.0687866	0.612006	0.679559	0.902145	0.981914	0.149628	0.903204	0.504395	0.497022	1.04581	0.0824295	0.582485	0.58519	0.942924	0.996157	0.0409601	0.943299	0.502653	0.533341	1.04399	0.0686248	0.63894	0.610035		0.256492
VPH1	P32563	864079	0.822157	0.0132208	3	778166	0.933347	0.090486	3	1.0448e+06	0.984962	0.0292344	3	1.11636e+06	1.04113	0.0454192	3	1.05699e+06	0.965393	0.0200659	3		0.391581	1.07569	0.0160806	0.999998	0.999999	0.213833	1.16021	0.0969479	0.71739	0.904995	0.217351	1.04715	0.0296808	0.698037	0.892163	0.862617	1.012	0.0436249	0.870093	0.522352	0.474372	1.04194	0.0207852	0.95331	0.958238		0.164575
ACB1	P31787	1.43188e+06	0.582576	0.0341315	3	1.58326e+06	0.600476	0.0760158	3	1.58421e+06	0.645184	0.0654136	3	2.13381e+06	0.852024	0.0689963	3	2.7425e+06	1.06492	0.111658	3		0.112208	0.910949	0.0585871	0.490447	0.877146	0.569564	0.933076	0.126593	0.640429	0.577746	0.323727	0.901843	0.101388	0.566726	0.716581	0.247991	0.868083	0.0809793	0.74711	0.900396	0.0664669	0.787373	0.104851	0.546754	0.959265		0.736426
NOP1	P15646	1.34155e+06	1.13108	0.0295602	3	1.28713e+06	1.21347	0.176169	3	1.21682e+06	1.01182	0.0241161	3	1.19583e+06	0.980458	0.0234879	3	1.2105e+06	0.97632	0.00847627	3		0.416165	1.08415	0.0261346	0.998363	0.999157	0.83345	1.02719	0.145177	0.837686	0.510487	0.165083	1.09688	0.0238345	0.997936	0.999982	0.297338	1.06636	0.0239561	0.981541	0.995483	0.980977	1.00156	0.00868186	0.981431	0.509631		0.504231
ATP7	P30902	1.39432e+06	0.516499	0.00648741	3	843037	0.498343	0.0326691	3	1.59881e+06	0.584374	0.0251284	3	2.15643e+06	0.774764	0.0167399	3	2.88973e+06	1.02309	0.0174356	3		0.104292	0.835354	0.0125604	1	1	0.351786	0.89483	0.0655554	0.823304	0.895407	0.00741237	0.834651	0.0430006	0.517052	0.999947	0.194558	0.951681	0.0216065	0.869752	0.976427	0.207973	0.964467	0.0170421	0.845761	0.964744		0.438436
RPL33A	P05744				0				0				0				0				0
RPL33B	P41056				0				0				0				0				0
DBP5	P20449	628915	0.759655	0.0320719	3	693859	0.7782	0.0715347	3	678264	0.808331	0.0398377	3	810088	0.940494	0.0431362	3	912138	1.04687	0.0154868	3		0.997499	0.99971	0.0422191	0.997499	0.500014	0.243558	1.19801	0.0919232	0.889755	0.970558	0.937093	0.996125	0.0492839	0.937383	0.501864	0.307488	0.954414	0.0458655	0.560575	0.72515	0.252466	0.907145	0.0147933	1	1		0.711572
ARC1	P46672	2.41061e+06	1.22519	0.0399439	3	2.3916e+06	1.26629	0.169205	3	2.31193e+06	1.15596	0.0892946	3	2.12976e+06	1.04756	0.0718268	3	2.16304e+06	1.04966	0.0487967	3		0.262807	0.964505	0.0326022	0.550847	0.75622	0.363154	0.850828	0.133622	0.662677	0.765084	0.911555	0.994373	0.0772472	0.911904	0.501601	0.952957	0.996775	0.0685661	0.953035	0.500668	0.17899	0.911377	0.0464881	0.760742	0.945363		0.718306
VMA13	P41807	459920	0.913729	0.137908	3	194073	0.944085	0.11952	3	512641	1.02745	0.106962	3	523696	1.01422	0.0900292	3	541354	1.03609	0.0684591	3		0.653317	1.05551	0.150929	0.683864	0.539263	0.306947	1.16322	0.126599	0.678981	0.817602	0.910687	1.00892	0.104105	0.911174	0.502211	0.477881	1.05454	0.0887667	0.582299	0.602077	0.78219	0.983157	0.0660747	0.792192	0.519255		0.787852
SES1	P07284	1.24394e+06	0.807814	0.0533895	3	1.48811e+06	0.938614	0.0640584	3	1.39036e+06	0.885588	0.0574314	3	1.47153e+06	0.919708	0.0598957	3	1.53288e+06	0.950247	0.0124051	3		0.177962	1.07733	0.0660914	0.472051	0.781994	0.808002	0.979467	0.0682479	0.820269	0.526621	0.2955	1.05229	0.0648511	0.473337	0.662662	0.502907	1.0308	0.0651247	0.565949	0.563238	0.054515	1.08125	0.0130546	0.999794	1		0.0550321
ILV6	P25605	644614	0.874273	0.0647617	3	525106	1.02305	0.100854	3	672879	0.896979	0.0238767	3	718641	0.94252	0.0226121	3	727748	0.940265	0.0189024	3		0.548091	1.03926	0.0740749	0.621655	0.578127	0.844333	0.973168	0.0985818	0.852599	0.521893	0.198902	0.967343	0.026619	0.526867	0.7993	0.654415	0.992566	0.0239911	0.676324	0.528188	0.0299489	1.04981	0.0201033	0.493998	0.988326		0.109833
TIF5	P38431	1.4715e+06	0.992928	0.0440179	3	1.53715e+06	0.973853	0.1055	3	1.44769e+06	0.959322	0.0124292	3	1.47193e+06	0.963242	0.0435804	3	1.5851e+06	1.01884	0.0201489	3		0.0559189	1.09539	0.0443314	0.545834	0.970374	0.509482	1.1107	0.108332	0.74095	0.734384	0.000703229	1.0964	0.0129563	0.551928	1	0.0760559	1.0781	0.0452435	0.469236	0.918408	0.24854	0.972017	0.0197764	0.667915	0.851735		0.793487
GFA1	P14742	768545	0.847929	0.037264	3	654085	0.948825	0.119476	3	793834	0.862862	0.0272683	3	863009	0.912818	0.028089	3	987621	1.02942	0.0594967	3		0.931851	1.00353	0.0439471	0.932179	0.501948	0.650565	0.941949	0.12592	0.697631	0.560292	0.643323	1.01374	0.0316022	0.686187	0.553966	0.160975	0.961268	0.0307717	0.481091	0.808739	0.19471	0.936789	0.0577962	0.465503	0.757815		0.278356
HHF1	P02309	4.11679e+06	0.852025	0.0323187	3	4.65072e+06	0.950318	0.0938661	3	4.2935e+06	0.870134	0.0475836	3	4.47262e+06	0.895382	0.0126246	3	5.06354e+06	0.99852	0.0052821	3		0.661969	1.01648	0.0379317	0.702978	0.553919	0.510921	0.915829	0.0987733	0.686379	0.677854	0.461427	1.03805	0.0546853	0.593371	0.626953	0.460059	1.01622	0.0140996	0.749744	0.77581	0.0814218	0.943258	0.00528993	1	1		0.204201
PDC5	P16467
SEC13	Q04491	359558	0.824567	0.0998599	3	409984	0.893995	0.101074	3	385970	0.871914	0.100541	3	434070	0.965962	0.0770925	3	472713	1.03172	0.0758396	3		0.939923	0.993222	0.121106	0.940064	0.500945	0.809451	0.972943	0.113058	0.81725	0.517011	0.913232	1.00882	0.115311	0.91361	0.501766	0.42853	0.941854	0.079809	0.574994	0.637354	0.113554	0.892298	0.073508	0.471712	0.864245		0.445028
EGD2	P38879	3.47433e+06	1.20506	0.0293869	3	3.88378e+06	1.34826	0.123087	3	3.2172e+06	1.09992	0.0273035	3	3.11891e+06	1.05038	0.00223638	3	3.05063e+06	1.01129	0.0232579	3		0.519046	1.08797	0.0243863	0.999863	0.999839	0.609459	0.93117	0.0912929	0.732109	0.645527	0.306731	1.02641	0.0248231	0.588307	0.748169	0.536623	0.971502	0.00212911	1	1	0.176735	0.929603	0.0229982	0.971769	0.998428		0.175893
RPT2	P40327	723531	0.953929	0.0716852	3	389215	0.929887	0.122616	3	716913	0.938039	0.0954128	3	770745	0.979348	0.0498113	3	860611	1.07407	0.0475284	3		0.0998017	0.884979	0.0751474	0.46393	0.879555	0.735098	0.942162	0.131861	0.768945	0.554903	0.302631	0.919377	0.101715	0.47574	0.658153	0.104191	0.921691	0.0508617	0.478711	0.881578	0.0380646	0.869381	0.0442506	0.704358	0.997634		0.787259
GCN1	P33892	887656	0.95985	0.0805023	3	813286	1.08162	0.133834	3	907115	0.96617	0.0579539	3	920903	0.964192	0.0321958	3	930950	0.960764	0.0438988	3		0.402021	0.9488	0.0838697	0.510621	0.600904	0.412499	0.9102	0.123735	0.559359	0.636451	0.820948	0.990022	0.0599831	0.824538	0.508292	0.459417	1.03416	0.0333915	0.705428	0.734744	0.153055	1.06507	0.0456916	0.535544	0.854077		0.2625
CPR3	P25719	994243	0.839969	0.0126722	3	723438	0.80005	0.116597	3	944387	0.794641	0.0836985	3	1.08392e+06	0.893471	0.0891001	3	1.31027e+06	1.0582	0.0484685	3		0.2535	0.901946	0.0150865	1	1	0.525699	0.897592	0.145737	0.650807	0.629126	0.326375	0.921705	0.105329	0.482073	0.6421	0.528628	0.953717	0.0997235	0.587689	0.561055	0.124508	0.906475	0.0458029	0.716854	0.960666		0.614028
GCD11	P32481	1.51161e+06	1.12397	0.0323364	3	1.10965e+06	1.18869	0.179558	3	1.40162e+06	1.02522	0.0180813	3	1.38019e+06	0.992239	0.0267783	3	1.43366e+06	1.01738	0.0107961	3		0.0339753	1.08257	0.0287697	0.651222	0.996819	0.937874	0.989067	0.151056	0.938117	0.50158	0.00143062	1.10776	0.0176366	0.538421	1	0.0474886	1.05881	0.0269877	0.512548	0.972446	0.150825	0.951281	0.0106117	0.999508	0.999999		0.598208
HIS5	P07172	992615	0.95122	0.0347384	3	831078	1.04571	0.158441	3	1.05542e+06	0.998372	0.0190128	3	1.07565e+06	0.99669	0.0503918	3	1.10891e+06	1.02067	0.0107082	3		0.329364	1.02694	0.0365199	0.483065	0.640286	0.836943	1.02722	0.151516	0.840765	0.509655	0.245091	1.05795	0.0190438	0.986112	0.998318	0.199488	1.05561	0.0505591	0.474858	0.759815	0.250656	1.01654	0.0104913	0.731234	0.889605		0.41117
LAP3	Q01532	1.19707e+06	0.684596	0.0782214	3	1.07823e+06	0.645761	0.0879549	3	1.3178e+06	0.743289	0.0976645	3	1.53709e+06	0.852624	0.063841	3	1.84889e+06	1.00844	0.0337571	3		0.494376	0.945073	0.114259	0.559961	0.565202	0.942404	0.989571	0.136203	0.942656	0.501768	0.486891	0.935525	0.131395	0.555542	0.567744	0.890369	0.990658	0.0748759	0.89163	0.504682	0.331252	0.96195	0.0334746	0.641786	0.771533		0.598659
DNM1	P54861	393341	0.544179	0.0703413	3	346972	0.373223	0.0348776	3	461368	0.629892	0.0680631	3	592079	0.797089	0.0534999	3	731225	0.970238	0.0543766	3		0.206085	0.846609	0.129261	0.520202	0.787109	0.0304414	1.47026	0.0934497	0.975631	1	0.573179	0.928696	0.108055	0.677781	0.615789	0.372342	0.949006	0.0671192	0.533768	0.64741	0.475928	0.967372	0.0560445	0.570873	0.592673		0.0340452
XRN1	P22147	432877	0.922351	0.0282479	3	602521	0.946983	0.111934	3	452632	0.954046	0.055752	3	476096	0.984707	0.038723	3	486616	0.990849	0.0297254	3		0.363648	0.972321	0.030626	0.580048	0.695088	0.411489	0.917392	0.1182	0.549092	0.627925	0.753136	0.987285	0.0584374	0.761361	0.514103	0.937156	1.00366	0.0393244	0.937561	0.50261	0.291101	1.03082	0.03	0.556946	0.736207		0.743582
YAT1	P80235	681334	0.379938	0.0525789	3	378197	0.354421	0.0442862	3	769548	0.423891	0.0206868	3	1.36563e+06	0.740703	0.0194167	3	1.86011e+06	0.993844	0.0204012	3		0.18537	0.796022	0.138388	0.609285	0.866367	0.0639762	0.768232	0.124954	0.472914	0.938467	0.33426	0.883936	0.0488022	0.960562	0.984261	0.426602	0.955931	0.0262139	0.882745	0.910365	0.363636	0.979267	0.0205276	0.621584	0.730484		0.556242
RPL36B	O14455	520043	1.50391	0.22481	3	393747	1.64257	0.276297	3	434460	1.239	0.252363	3	405725	1.13484	0.224456	3	372262	1.03371	0.0919568	3		0.136682	1.41725	0.149484	0.919513	0.995804	0.920955	0.976939	0.16821	0.922056	0.505647	0.297695	1.18382	0.203682	0.513357	0.694651	0.95449	1.00831	0.197786	0.95455	0.500534	0.278735	0.915188	0.0889584	0.513179	0.711666		0.538546
RPL36A	P05745	132297	1.59805	0.148935	2				0	106665	1.29028	0.0139065	2	97688.7	1.12489	0.230329	2	93358.5	1.11548	0.112518	2			1.56777	0.0931981		1							1.46218	0.0107779		1		1.29627	0.204757		0.859769		0.758923	0.10087		0.984795
SAR1	P20606	849747	0.845744	0.0433208	3	939166	0.874722	0.137294	3	859291	0.842466	0.0271152	3	904415	0.872191	0.016388	3	1.03924e+06	0.986949	0.0218952	3		0.13372	1.10578	0.0512221	0.742316	0.962909	0.372573	1.12968	0.156957	0.558739	0.669237	0.0239219	1.18407	0.0321855	0.986928	1	0.0989502	1.14556	0.0187895	1	1	0.63205	0.971965	0.0221848	0.874506	0.810214		0.75569
AHP1	P38013	8.53034e+06	2.10325	0.192045	3	7.11195e+06	1.73318	0.293289	3	6.84583e+06	1.66146	0.143169	3	5.93632e+06	1.42069	0.202601	3	4.19187e+06	0.987929	0.0930379	3		0.424441	0.850709	0.091309	0.871127	0.901578	0.464704	0.866587	0.16922	0.627402	0.656762	0.427995	0.860649	0.0861705	0.868498	0.898023	0.372303	0.83617	0.142608	0.682955	0.775348	0.104358	0.760861	0.0941747	0.82398	0.990354		0.152849
PDA1	P16387	1.44013e+06	0.765778	0.0650015	3	1.69308e+06	0.773364	0.10822	3	1.43113e+06	0.75053	0.0555785	3	1.63815e+06	0.845305	0.059156	3	1.99106e+06	1.01316	0.0417921	3		0.425296	1.06432	0.084883	0.582277	0.646764	0.898489	1.01849	0.139934	0.899799	0.505246	0.292722	1.07309	0.0740523	0.54216	0.722847	0.647741	1.02714	0.0699819	0.681965	0.543457	0.137156	0.945567	0.0412494	0.462942	0.826184		0.923151
RPS31	P05759	4.55531e+06	1.66955	0.085717	3	2.08517e+06	1.51652	0.279655	3	3.74852e+06	1.36615	0.0740512	3	2.88461e+06	1.02002	0.0981284	3	2.46084e+06	0.868177	0.0264514	3		0.218574	1.34208	0.0513413	1	1	0.337954	1.17358	0.184406	0.570117	0.707631	0.118942	1.26929	0.0542043	0.999642	1	0.039066	1.23198	0.0962019	0.541244	0.985732	0.0258888	1.15336	0.0304677	0.965368	1		0.447264
MBF1	O14467	1.21682e+06	1.20021	0.0803084	3	1.38552e+06	1.15014	0.150954	3	1.22839e+06	1.19414	0.0725915	3	1.21418e+06	1.17004	0.136405	3	1.1216e+06	1.0651	0.149377	3		0.478507	1.09893	0.0669117	0.857785	0.867465	0.960584	1.01035	0.131248	0.960767	0.501876	0.487356	0.962753	0.0607899	0.590292	0.601568	0.745531	0.956963	0.116582	0.769112	0.539538	0.375769	0.870918	0.140247	0.597751	0.700642		0.646424
SPF1	P39986	875715	0.859859	0.0428432	3	683495	0.816388	0.0981432	3	852503	0.826734	0.0336555	3	988490	0.94655	0.0490951	3	1.04477e+06	0.985482	0.0466886	3		0.388315	1.06384	0.0498258	0.744147	0.815284	0.509946	1.11141	0.120216	0.710171	0.702779	0.0776659	1.13498	0.040709	0.921882	0.99943	0.927342	0.993697	0.0518674	0.928139	0.504442	0.558483	0.97719	0.0473764	0.61917	0.565391		0.537089
MAL12	P53341	500376	0.526185	0.0220181	3	72894.3	0.455764	0.0564331	3	1.14716e+06	1.19232	0.106084	3	1.61933e+06	1.64818	0.0517602	3	1.0209e+06	1.02477	0.0219727	3		0.00265642	0.538345	0.0418449	0.996072	1	0.52033	1.07335	0.123821	0.613709	0.595625	0.0287416	0.76798	0.0889727	0.52517	0.992244	0.342429	0.915153	0.0314045	0.984104	0.994307	0.127558	0.893647	0.0214416	0.999728	1		0.151639
MAL32	P38158	500376	0.526185	0.0220181	3	72894.3	0.455764	0.0564331	3	1.14716e+06	1.19232	0.106084	3	1.61933e+06	1.64818	0.0517602	3	1.0209e+06	1.02477	0.0219727	3		0.00265642	0.538345	0.0418449	0.996072	1	0.52033	1.07335	0.123821	0.613709	0.595625	0.0287416	0.76798	0.0889727	0.52517	0.992244	0.342429	0.915153	0.0314045	0.984104	0.994307	0.127558	0.893647	0.0214416	0.999728	1		0.151639
YHM2	Q04013	1.39985e+06	0.760531	0.0133434	3	1.34316e+06	0.768735	0.107722	3	1.28518e+06	0.688186	0.021578	3	1.43266e+06	0.755501	0.00829774	3	1.87498e+06	0.974448	0.0314905	3		0.196926	0.939279	0.0175448	0.992445	0.999692	0.446916	0.897849	0.140129	0.591617	0.637487	0.642707	1.01368	0.0313549	0.68591	0.554321	0.773158	0.991977	0.0109831	0.845617	0.637964	0.440926	0.972988	0.0323162	0.62379	0.672437		0.907503
RPS19A	P07280	5.1723e+06	1.56502	0.0608097	3	3.9862e+06	1.39994	0.192102	3	4.09893e+06	1.22393	0.0661264	3	3.82211e+06	1.11904	0.0880158	3	3.49065e+06	1.00773	0.0574282	3		0.216961	1.10402	0.0388555	0.954526	0.993817	0.965878	1.00757	0.137222	0.965956	0.500919	0.544936	1.02528	0.0540279	0.603609	0.561984	0.538186	0.962801	0.0786531	0.598608	0.56325	0.206724	0.915112	0.0569876	0.645978	0.870091		0.271991
RPS19B	P07281	5.1723e+06	1.56502	0.0608097	3	3.9862e+06	1.39994	0.192102	3	4.09893e+06	1.22393	0.0661264	3	3.82211e+06	1.11904	0.0880158	3	3.49065e+06	1.00773	0.0574282	3		0.216961	1.10402	0.0388555	0.954526	0.993817	0.965878	1.00757	0.137222	0.965956	0.500919	0.544936	1.02528	0.0540279	0.603609	0.561984	0.538186	0.962801	0.0786531	0.598608	0.56325	0.206724	0.915112	0.0569876	0.645978	0.870091		0.271991
RPT4	P53549	329806	0.635546	0.133031	3	127433	0.572274	0.0910654	3	355999	0.671755	0.101461	3	442086	0.80538	0.0493904	3	527736	0.939789	0.0399732	3		0.572277	0.915692	0.209317	0.614767	0.546709	0.118479	1.38625	0.159129	0.821402	0.986392	0.593967	0.931803	0.151038	0.644772	0.557983	0.596948	1.03365	0.0613256	0.669321	0.583253	0.742554	1.02024	0.0425342	0.780914	0.563958		0.538507
RPN2	P32565	1.02382e+06	0.945477	0.0175182	3	788950	0.971677	0.10859	3	1.05239e+06	0.958389	0.0183934	3	1.0935e+06	0.981443	0.0424895	3	1.17259e+06	1.03477	0.0344624	3		0.0213694	0.945804	0.0185285	0.545684	0.997391	0.473081	0.900155	0.111755	0.670639	0.691626	0.0431332	0.951034	0.019192	0.613909	0.990713	0.156354	0.944537	0.0432928	0.482403	0.815262	0.0224386	0.909589	0.0333045	0.49451	0.994549		0.718181
SDH2	P21801	1.04426e+06	0.210369	0.0471977	3	466735	0.186857	0.0207412	3	1.57279e+06	0.303388	0.0398953	3	3.84904e+06	0.70289	0.0311828	3	5.62381e+06	1.02178	0.00831227	3		0.74203	1.04987	0.224356	0.750956	0.514711	0.0258382	1.36288	0.111	0.694355	0.999309	0.396119	1.08754	0.131499	0.523255	0.617573	0.201404	1.04679	0.0443637	0.458999	0.745194	0.205266	1.01176	0.00813504	0.626542	0.859556		0.492108
GAS1	P22146	893576	1.04523	0.0448605	3	1.20642e+06	1.24897	0.136403	3	917276	1.05697	0.0949961	3	889589	1.00658	0.0751837	3	909894	1.01578	0.0238964	3		0.241343	1.10328	0.0429192	0.932244	0.985511	0.00649685	0.491542	0.109213	0.6673	0.999999	0.446112	1.0489	0.0898762	0.532057	0.581943	0.584795	1.03443	0.0746922	0.638456	0.560285	0.276642	0.943438	0.0235253	0.946583	0.985427		0.111103
RPL21B	Q12672	4.728e+06	2.02076		1	4.43387e+06	1.9428	0.323614	3	3.64153e+06	1.53261		1	3.01592e+06	1.2503		1	2.37669e+06	0.970247		1			1.0925				0.544473	0.867518	0.166571	0.694346	0.659043		0.97702					0.978484					0.983549
RPS12	P48589	6.23348e+06	1.67163	0.0351658	3	7.16122e+06	1.66013	0.24081	3	5.3141e+06	1.39989	0.0442574	3	4.57036e+06	1.18662	0.0239318	3	4.08078e+06	1.04354	0.022722	3		0.267313	1.04858	0.0210369	0.930146	0.980795	0.884784	1.02442	0.145055	0.887183	0.508491	0.0544447	1.06428	0.0316148	0.496303	0.959797	0.450087	1.02346	0.020168	0.747226	0.7798	0.219612	0.944394	0.021774	0.941663	0.990783		0.941959
SDH1	Q00711	860719	0.276939	0.0176934	3	673389	0.247193	0.0360708	3	1.13025e+06	0.358392	0.0186479	3	2.13312e+06	0.667676	0.0358165	3	3.28091e+06	1.01249	0.0410345	3		0.0467589	0.769061	0.0638891	0.893703	0.999844	0.0984032	0.749651	0.145922	0.532855	0.916571	0.083321	0.827967	0.0520321	0.929224	0.999407	0.0390921	0.878803	0.0536436	0.489922	0.97788	0.0351437	0.896432	0.0405282	0.56109	0.990832		0.292329
ERB1	Q04660	262426	1.08269	0.130482	3	280748	1.04992	0.122532	3	231466	0.949602	0.157901	3	233297	0.932644	0.125016	3	267281	1.04561	0.062954	3		0.340461	0.913696	0.120517	0.486482	0.633382	0.839836	1.02453	0.116706	0.84496	0.513177	0.943249	1.00786	0.166281	0.943344	0.500674	0.532971	1.0579	0.134045	0.584293	0.553336	0.109534	0.911564	0.0602081	0.463746	0.865135		0.767072
COF1	Q03048	1.56773e+06	0.680891	0.0216791	3	1.40274e+06	0.885441	0.113868	3	2.06545e+06	0.885231	0.0861214	3	2.12569e+06	0.896068	0.0522542	3	2.20228e+06	0.919049	0.0294952	3		0.0581112	0.929428	0.0318394	0.579015	0.975107	0.273218	0.884471	0.1286	0.48483	0.693272	0.259565	0.91313	0.097287	0.467049	0.691457	0.278908	0.950085	0.058315	0.474426	0.679117	0.962882	0.998535	0.0320932	0.96294	0.500629		0.0847581
CRN1	Q06440	546677	0.890176	0.0634961	3	599488	0.864611	0.0894313	3	583383	0.936524	0.0594025	3	602524	0.948177	0.0568746	3	647824	1.00489	0.0177612	3		0.331908	0.937404	0.0713299	0.538922	0.686322	0.977985	0.997188	0.103435	0.977997	0.500223	0.365872	0.945511	0.0634287	0.564885	0.680152	0.290164	0.94611	0.0599831	0.503615	0.693295	0.495901	0.98295	0.0176748	0.712416	0.715412		0.709193
DUG1	P43616	864885	0.542974	0.0702912	3	1.18997e+06	0.628184	0.0611826	3	1.10984e+06	0.686782	0.0874127	3	1.38766e+06	0.840437	0.0889114	3	1.68618e+06	1.00134	0.0476132	3		0.732702	0.967773	0.129456	0.744205	0.518381	0.444135	0.933059	0.097396	0.575091	0.624292	0.41726	0.925334	0.127279	0.517611	0.593952	0.89894	1.00982	0.105792	0.899587	0.502599	0.865918	0.991484	0.0475494	0.869063	0.509598		0.189762
TSA1	P34760	3.59186e+06	0.724944	0.0339815	3	3.21648e+06	0.780796	0.108567	3	4.18887e+06	0.836048	0.0292218	3	4.5476e+06	0.896911	0.0180682	3	5.40946e+06	1.0487	0.0246508	3		0.440594	0.967473	0.0468746	0.574101	0.626365	0.535007	0.91372	0.139047	0.634498	0.60388	0.336716	0.974721	0.0349523	0.485267	0.635648	0.279975	0.962015	0.0201449	0.852515	0.942657	0.00974294	0.865816	0.023506	0.914186	1		0.471819
RPL18A	P0CX49	7.83731e+06	2.33445	0.194573	3	5.90524e+06	2.10032	0.407538	3	5.77816e+06	1.70348	0.219656	3	4.46139e+06	1.30402	0.220968	3	3.70689e+06	1.0594	0.0961474	3		0.746912	1.01882	0.0833484	0.755961	0.515173	0.462235	0.841635	0.194036	0.634902	0.665907	0.979989	0.997743	0.128945	0.979993	0.500093	0.663873	0.948317	0.169451	0.684651	0.527338	0.225393	0.864687	0.0907562	0.670469	0.870413		0.438167
RPL18B	P0CX50	7.83731e+06	2.33445	0.194573	3	5.90524e+06	2.10032	0.407538	3	5.77816e+06	1.70348	0.219656	3	4.46139e+06	1.30402	0.220968	3	3.70689e+06	1.0594	0.0961474	3		0.746912	1.01882	0.0833484	0.755961	0.515173	0.462235	0.841635	0.194036	0.634902	0.665907	0.979989	0.997743	0.128945	0.979993	0.500093	0.663873	0.948317	0.169451	0.684651	0.527338	0.225393	0.864687	0.0907562	0.670469	0.870413		0.438167
AIM17	P23180	584396	0.529787	0.0562029	3	240004	0.620328	0.0863736	3	1.00519e+06	0.860914	0.0659682	3	1.20706e+06	1.03069	0.0530996	3	1.14591e+06	0.95832	0.0596053	3		0.180304	0.878114	0.106086	0.46693	0.775387	0.0184325	0.584893	0.139239	0.523644	0.997878	0.0479183	1.17608	0.0766257	0.556376	0.980154	0.0225323	1.14328	0.0515184	0.515989	0.995656	0.117186	1.09415	0.0621977	0.499487	0.87571		0.214026
RPS25A	Q3E792	4.16551e+06	1.88691	0.219437	3	4.22816e+06	1.8754	0.256321	3	3.10577e+06	1.38329	0.18543	3	2.66106e+06	1.16979	0.222347	3	2.24578e+06	0.977329	0.097801	3		0.685794	1.05365	0.116294	0.728954	0.560376	0.26492	0.756373	0.136675	0.812525	0.927706	0.59001	0.948403	0.13405	0.627856	0.542833	0.806269	0.959153	0.190075	0.812683	0.513762	0.571618	0.943683	0.10007	0.650739	0.587155		0.955801
RPS25B	P0C0T4	3.69444e+06	1.83869	0.286978	2	4.22816e+06	1.8754	0.256321	3	2.69732e+06	1.32497	0.219916	2	2.3522e+06	1.1372	0.304148	2	2.06698e+06	0.983203	0.137561	2		0.635451	1.08128	0.156077	0.696392	0.575631	0.26492	0.756373	0.136675	0.812525	0.927706	0.947395	0.990147	0.165978	0.947533	0.501064	0.957938	0.986634	0.267453	0.958017	0.500754	0.660171	0.938046	0.139911	0.702855	0.555895		0.896869
HIS1	P00498	3.03283e+06	1.19545	0.0283371	3	3.63471e+06	1.32349	0.198921	3	3.10438e+06	1.20592	0.0154544	3	3.02396e+06	1.15554	0.0129861	3	2.61366e+06	0.983845	0.00933774	3		0.0306773	1.07474	0.0237042	0.706234	0.9989	0.816005	0.968115	0.1503	0.82196	0.513416	0.0444112	1.05627	0.0128155	0.966813	0.999997	0.084603	1.05305	0.0112381	0.997185	1	0.288927	1.03553	0.00949106	0.999151	0.999914		0.380894
NSP1	P14907	774058	1.00826	0.0415906	3	767096	1.02051	0.126443	3	719169	0.926029	0.00922053	3	761671	0.962018	0.0551764	3	869813	1.08638	0.0142365	3		0.762094	1.01418	0.0412499	0.781456	0.534476	0.669816	0.936902	0.123902	0.723793	0.57257	0.932866	0.998763	0.00995706	0.933635	0.504639	0.336489	0.958215	0.0573548	0.486966	0.637346	0.076055	0.896572	0.0131045	1	1		0.885676
SBP1	P10080	448424	0.86147	0.0459648	3	980376	0.888338	0.100859	3	466823	0.870228	0.0437606	3	522743	0.977385	0.0990877	3	568972	1.04089	0.0929296	3		0.125671	0.84675	0.0533562	0.92079	0.996844	0.31556	0.871463	0.113537	0.624873	0.770086	0.148627	0.912486	0.0502863	0.653855	0.920815	0.304411	0.920017	0.10138	0.476227	0.65694	0.157007	0.890542	0.0892794	0.460918	0.799054		0.704742
YMR226C	Q05016	1.133e+06	0.83461	0.0630474	3	897850	0.823972	0.0909817	3	1.18826e+06	0.867459	0.037758	3	1.33857e+06	0.960438	0.082871	3	1.40373e+06	0.989688	0.0301107	3		0.356057	1.08532	0.0755412	0.661535	0.769249	0.448521	1.09228	0.110418	0.630217	0.672402	0.686344	1.02626	0.0435271	0.756399	0.5988	0.863657	1.01064	0.0862846	0.865182	0.504573	0.560343	0.987206	0.0304245	0.607301	0.550691		0.876821
RPS17B	P14127	4.76691e+06	1.25484	0.0457305	3	8.31292e+06	1.4163	0.138861	3	4.88163e+06	1.26713	0.065011	3	4.52898e+06	1.1562	0.0756972	3	4.01672e+06	1.00918	0.0389388	3		0.00682377	1.2199	0.0364434	0.893217	1	0.427598	1.11596	0.0980449	0.738202	0.785893	0.0514714	1.11573	0.0513058	0.560625	0.977658	0.304374	1.06124	0.0654709	0.533621	0.705636	0.448182	1.02774	0.0385847	0.589307	0.634253		0.172934
RPS17A	P02407	4.76691e+06	1.25484	0.0457305	3	8.31292e+06	1.4163	0.138861	3	4.88163e+06	1.26713	0.065011	3	4.52898e+06	1.1562	0.0756972	3	4.01672e+06	1.00918	0.0389388	3		0.00682377	1.2199	0.0364434	0.893217	1	0.427598	1.11596	0.0980449	0.738202	0.785893	0.0514714	1.11573	0.0513058	0.560625	0.977658	0.304374	1.06124	0.0654709	0.533621	0.705636	0.448182	1.02774	0.0385847	0.589307	0.634253		0.172934
ARG3	P05150	994959	0.750326	0.0342585	3	885826	0.841963	0.132509	3	1.07579e+06	0.80294	0.0558229	3	1.10971e+06	0.816482	0.0746143	3	1.36873e+06	0.988468	0.0558502	3		0.0927556	1.11534	0.0456581	0.7956	0.98995	0.336054	1.13911	0.157381	0.545546	0.688433	0.0639206	1.1407	0.0695232	0.534905	0.958846	0.311136	1.07232	0.0913851	0.484261	0.657756	0.351449	1.05697	0.0565018	0.609655	0.729914		0.353733
FPR1	P20081	2.00583e+06	0.714819	0.0340538	3	1.59305e+06	0.751046	0.0961405	3	1.98074e+06	0.695974	0.0149731	3	2.19133e+06	0.758717	0.0321665	3	2.69862e+06	0.920165	0.0383249	3		0.168823	1.09071	0.0476397	0.745767	0.945063	0.88521	1.02026	0.128009	0.887325	0.507509	0.467673	1.06085	0.0215138	0.995461	0.996317	0.563719	1.04276	0.0423959	0.772781	0.73002	0.617153	0.979496	0.0416501	0.674251	0.568151		0.589924
PGM2	P37012	276259	0.39381	0.0968421	3				0	851831	1.22132	0.0757307	3	926494	1.31026	0.0389992	3	731228	1.02603	0.0377525	3		0.77485	0.941331	0.245911	0.78391	0.516908						0.238285	1.06778	0.0620072	0.523372	0.757651	0.309972	0.972402	0.0297646	0.53622	0.702923	0.722738	0.98397	0.0367945	0.757543	0.554206
YPR1	Q12458	237914	0.752422	0.0507254	3	241080	0.896883	0.12503	3	281192	0.879675	0.042401	3	325565	0.999616	0.0675908	3	299850	0.910912	0.0285065	3		0.139912	1.11941	0.0674161	0.649419	0.925903	0.943384	0.990156	0.139405	0.943595	0.501504	0.355314	1.05817	0.0482008	0.690701	0.793296	0.60337	1.02418	0.0676168	0.635484	0.537204	0.0580135	1.06301	0.0312944	0.505644	0.957766		0.173087
ILV1	P00927	1.16662e+06	1.00248	0.0854237	3	873301	1.00235	0.122232	3	1.12696e+06	0.956691	0.0795184	3	1.19262e+06	0.998347	0.089277	3	1.23369e+06	1.01332	0.0631355	3		0.959138	1.00356	0.0852128	0.959191	0.500526	0.733912	0.954867	0.121945	0.758578	0.539734	0.987412	0.998807	0.0831182	0.987414	0.500062	0.586553	0.965975	0.0894248	0.623796	0.541897	0.3234	0.951368	0.0623058	0.49288	0.654188		0.998934
ARB1	P40024	876038	1.01383	0.0611196	3	986654	1.07652	0.109857	3	865298	0.980417	0.0780299	3	893593	1.00545	0.0752303	3	907535	0.998193	0.0113015	3		0.195963	1.08441	0.060286	0.594718	0.847894	0.261537	1.11608	0.102048	0.569658	0.77179	0.152436	1.09948	0.0795885	0.462735	0.806153	0.354434	1.06216	0.0748224	0.543026	0.670721	0.239213	1.02952	0.0113219	0.95581	0.992239		0.448834
IMD4	P50094	182297	1.47658	0.255932	3	220356	1.65664	0.174325	3	165464	1.32504	0.202208	3	156817	1.24068	0.166637	3	131857	1.04055	0.0641522	3			0.647804	0.173327		0.959676	0.0138838	0.663179	0.105228	0.512636	0.99909		0.837958	0.152605		0.7475		0.775469	0.134311		0.908622		0.96032	0.0616524		0.610824		0.377891
SPE3	Q12074	1.40238e+06	0.985917	0.0135872	3	1.67624e+06	1.03984	0.144668	3	1.45451e+06	1.00699	0.0302077	3	1.48339e+06	1.01263	0.0317491	3	1.52598e+06	1.02516	0.0272065	3		0.883201	0.996849	0.0137813	0.887647	0.515551	0.539222	0.918074	0.139125	0.629338	0.594598	0.914939	1.00294	0.0299981	0.915545	0.502887	0.0925732	0.947504	0.0313531	0.500501	0.909112	0.0646724	0.946327	0.0265387	0.537506	0.958709		0.585212
OSM1	P21375				0				0				0				0				0
CAT2	P32796	1.12231e+06	0.343385	0.0661006	3	441477	0.178823	0.0288159	3	1.19967e+06	0.361528	0.0460629	3	2.44744e+06	0.719732	0.0344916	3	3.41402e+06	0.989141	0.0171864	3		0.202794	0.793286	0.192497	0.468755	0.751407	0.799169	1.03454	0.161142	0.805772	0.513695	0.107307	0.811419	0.127412	0.462853	0.867837	0.581048	0.962417	0.0479228	0.719052	0.655401	0.0984295	1.02771	0.0173751	0.485626	0.893503		0.0341959
TUB2	P02557	820559	0.740273	0.0333147	3	820377	0.854463	0.0926079	3	926232	0.825687	0.0130233	3	1.02517e+06	0.899675	0.0200528	3	1.13873e+06	0.984593	0.0035516	3		0.0629249	0.915982	0.0450032	0.473126	0.940143	0.75934	0.972821	0.108381	0.769957	0.518647	0.10881	0.925006	0.0157727	0.998962	1	0.0188573	0.935847	0.0222889	0.49913	0.996911	0.388887	1.01761	0.00360717	0.999999	1		0.155701
YGR054W	P53235	964604	0.866709	0.0146188	3	676564	0.877453	0.107603	3	1.06848e+06	0.951004	0.0336366	3	1.07389e+06	0.93813	0.035046	3	1.05916e+06	0.913124	0.037129	3		0.898848	1.00703	0.0168671	0.911107	0.549806	0.775789	1.02933	0.122631	0.784858	0.516992	0.370817	0.975506	0.0353696	0.508156	0.625924	0.562815	1.01595	0.0373573	0.610949	0.552159	0.659884	1.01292	0.0406615	0.682579	0.529585		0.879204
AAC3	P18238	52562	0.682068		1				0	61914.1	0.794345		1	60967.6	0.769282		1	85066.5	1.05609		1
ALD5	P40047	959690	1.1363	0.110389	3	1.10094e+06	1.03906	0.141189	3	918712	1.07244	0.0636269	3	919539	1.05294	0.0743719	3	899025	1.01398	0.0262352	3		0.179202	1.11105	0.0971483	0.462829	0.773539	0.359989	1.15289	0.135881	0.663322	0.767884	0.0187976	1.17314	0.059329	0.510172	0.997326	0.106304	1.1161	0.0706328	0.525233	0.903273	0.90058	0.992442	0.0258735	0.906699	0.525134		0.403455
RPS14A	P06367	2.64585e+06	2.03969	0.130837	3	2.9097e+06	1.81511	0.249207	3	1.83308e+06	1.38716	0.113776	3	1.59229e+06	1.18507	0.192264	3	1.4385e+06	1.05445	0.0745482	3		0.238819	1.16681	0.0641453	0.954945	0.99206	0.891798	0.963799	0.137296	0.897249	0.520574	0.125397	1.11296	0.0820203	0.462533	0.841881	0.980835	0.996079	0.162238	0.980844	0.500176	0.461636	0.900492	0.0706989	0.8305	0.849808		0.260197
RPS14B	P39516	2.64585e+06	2.03969	0.130837	3	2.9097e+06	1.81511	0.249207	3	1.83308e+06	1.38716	0.113776	3	1.59229e+06	1.18507	0.192264	3	1.4385e+06	1.05445	0.0745482	3		0.238819	1.16681	0.0641453	0.954945	0.99206	0.891798	0.963799	0.137296	0.897249	0.520574	0.125397	1.11296	0.0820203	0.462533	0.841881	0.980835	0.996079	0.162238	0.980844	0.500176	0.461636	0.900492	0.0706989	0.8305	0.849808		0.260197
APE3	P37302	223336	0.932398	0.278326	3	135779	0.814014	0.0469251	3	230535	0.963647	0.153257	3	249726	1.03075	0.150471	3	258191	1.05893	0.072105	3		0.540405	0.873849	0.298506	0.589171	0.551173	0.884346	0.979532	0.0576465	0.894681	0.536685	0.564432	0.936487	0.159038	0.606754	0.545956	0.4784	0.927094	0.145983	0.549902	0.569995	0.472146	0.965367	0.0680923	0.546525	0.572403		0.539519
CCS1	P40202	156141	0.932998	0.0185435	3	221589	1.02893	0.124909	3	165370	0.966745	0.0698212	3	175036	1.00892	0.0945299	3	167423	0.956114	0.0217238	3		0.100617	1.18282	0.0198752	1	1	0.150363	1.19532	0.121397	0.605688	0.896348	0.146403	1.11062	0.072223	0.567261	0.879797	0.133598	1.19881	0.0936943	0.760345	0.967951	0.0171392	1.11496	0.0227209	0.927462	1		0.314114
TOM40	P23644	784473	0.593999	0.0658008	3	846481	0.750555	0.0907785	3	993443	0.743527	0.0608857	3	1.1508e+06	0.850498	0.0493245	3	1.33695e+06	0.97378	0.0188273	3		0.0863401	1.18393	0.110776	0.476853	0.90649	0.901208	1.01411	0.120948	0.902204	0.504097	0.103665	1.12337	0.0818876	0.464344	0.874071	0.253733	1.0762	0.0579949	0.633384	0.824588	0.421225	1.02598	0.0193342	0.787722	0.832807		0.0790721
RDL1	Q12305	815545	0.711539	0.0145087	3	665878	0.713909	0.090897	3	827988	0.710471	0.0514535	3	1.03863e+06	0.87873	0.0599494	3	1.23778e+06	1.032	0.0712304	3		0.847457	0.986488	0.0203906	0.889634	0.616644	0.585789	0.905485	0.127323	0.710802	0.641774	0.756531	1.02419	0.0724216	0.775237	0.5326	0.960072	0.996765	0.0682227	0.960139	0.500679	0.470697	0.945024	0.069022	0.635236	0.659425		0.968309
RPS23A	P0CX29	1.20016e+07	1.40526	0.0316339	3	1.43158e+07	1.55576	0.122539	3	1.12987e+07	1.30447	0.0228398	3	1.0425e+07	1.18077	0.0471866	3	8.73055e+06	0.97637	0.0218987	3		0.270385	1.02887	0.022511	0.639199	0.815665	0.520496	0.943973	0.0787648	0.649112	0.631859	0.27488	1.02755	0.0175089	0.754039	0.889011	0.206329	0.958485	0.0399627	0.459276	0.739981	0.888793	1.0053	0.0224287	0.893315	0.516602		0.160469
RPS23B	P0CX30	1.20016e+07	1.40526	0.0316339	3	1.43158e+07	1.55576	0.122539	3	1.12987e+07	1.30447	0.0228398	3	1.0425e+07	1.18077	0.0471866	3	8.73055e+06	0.97637	0.0218987	3		0.270385	1.02887	0.022511	0.639199	0.815665	0.520496	0.943973	0.0787648	0.649112	0.631859	0.27488	1.02755	0.0175089	0.754039	0.889011	0.206329	0.958485	0.0399627	0.459276	0.739981	0.888793	1.0053	0.0224287	0.893315	0.516602		0.160469
SEY1	Q99287	65763.8	0.904481		1				0	68572.5	0.928695		1	72126.6	0.962204		1	87258.4	1.14628		1			0.946253										0.962865					0.92684					0.840821
MLC1	P53141	1.17939e+06	0.83237	0.0472822	3	852770	0.944004	0.145691	3	1.27787e+06	0.897589	0.0429644	3	1.40361e+06	0.977449	0.0893725	3	1.57178e+06	1.05864	0.0706222	3		0.962572	0.996784	0.0568043	0.962662	0.500968	0.60549	0.932682	0.154333	0.652118	0.554329	0.306599	0.925093	0.0478664	0.778488	0.887119	0.243733	0.914603	0.0914345	0.464694	0.705181	0.0486247	0.837025	0.0667105	0.60973	0.987022		0.314918
LEU9	Q12166				0				0				0				0				0
RPS26B	P39939	1.61096e+06	1.80779	0.132071	3	1.29544e+06	1.72505	0.204239	3	1.34687e+06	1.5029	0.21014	3	1.14455e+06	1.24288	0.120344	3	899047	0.962106	0.0309219	3		0.548701	1.05733	0.0730567	0.694371	0.655539	0.414655	0.861204	0.118396	0.72509	0.782676	0.429939	0.913454	0.139823	0.539748	0.603422	0.877382	0.986554	0.0968266	0.879124	0.505793	0.273673	1.10383	0.0321398	0.99405	0.999192		0.592377
ERG27	Q12452	120619	0.967831	0.065483	3	213607	0.987388	0.136162	3	126530	0.988434	0.0224109	3	136085	1.04891	0.0730708	3	138924	1.03305	0.0990407	3		0.102464	1.17837	0.0676595	0.843766	0.99293	0.330676	1.12273	0.137901	0.542586	0.690486	0.173194	1.13188	0.0226731	0.999999	1	0.557512	1.10095	0.0696633	0.884353	0.860316	0.491551	0.935382	0.0958718	0.612817	0.620147		0.837573
PMI40	P29952	601136	0.829564	0.0674778	3	762614	0.929579	0.0900424	3	679761	0.919419	0.081377	3	730984	0.967215	0.0336847	3	765818	0.998475	0.0201379	3		0.0683674	1.14714	0.0813413	0.472944	0.931794	0.805923	1.03356	0.0968637	0.822186	0.535002	0.507183	1.04128	0.0885091	0.568318	0.561611	0.154431	1.04826	0.0348265	0.522192	0.844157	0.369076	1.0284	0.0201687	0.773682	0.849981		0.204
PRX1	P34227	517724	0.34089	0.00589637	3	274467	0.340422	0.0334705	3	767113	0.497341	0.0255171	3	1.26488e+06	0.808702	0.0258828	3	1.44704e+06	0.908689	0.0183606	3		0.180072	1.07747	0.017297	0.999646	0.999998			0.0983207			0.583076	1.03728	0.0513071	0.704286	0.63673	0.237305	1.07944	0.0320053	0.940659	0.988478	0.123456	1.14601	0.0202056	1	1		0.983
FRS2	P15625	848118	1.07669	0.0844004	3	862213	1.11755	0.141611	3	876968	1.09241	0.0315298	3	844700	1.03932	0.0420545	3	849736	1.02806	0.0372916	3		0.51488	1.03845	0.0783885	0.581447	0.567682	0.794594	0.963473	0.126716	0.806625	0.524491	0.19011	0.968253	0.0288626	0.461426	0.759828	0.676694	1.01408	0.0404636	0.702643	0.535295	0.345669	0.960799	0.0362737	0.632982	0.753621		0.69452
HTB2	P02294	4.48288e+06	0.783289	0.0193304	3	5.70835e+06	0.93631	0.0496075	3	5.2334e+06	0.900589	0.0403379	3	5.40973e+06	0.917416	0.0207535	3	5.87625e+06	0.980141	0.0542693	3		0.130757	1.11825	0.0246784	0.999558	1	0.293905	0.902542	0.0529819	0.850153	0.936288	0.422205	1.03598	0.0447906	0.59572	0.661624	0.740299	1.01139	0.0226217	0.783199	0.571069	0.955114	0.997431	0.0553689	0.955186	0.50065		0.0218191
ARA1	P38115	244186	0.713767	0.0756407	3	117179	0.647809	0.0890267	3	257421	0.728644	0.0394517	3	303846	0.842365	0.0112936	3	360558	0.972597	0.0532067	3		0.305142	0.80271	0.105974	0.863008	0.939422			0.137427			0.39439	0.90759	0.0541439	0.873981	0.915003	0.883552	0.986844	0.013407	0.94303	0.720956	0.392797	0.964947	0.0547058	0.511697	0.609958		0.384825
AUS1	Q08409				0				0				0				0				0
YPT1	P01123	327195	1.4998	0.219321	3	256780	1.25201	0.282246	3	281316	1.25493	0.240123	3	241244	1.09212	0.241059	3	268762	1.18772	0.133866	3		0.379029	0.904517	0.146234	0.502493	0.613664	0.547476	0.88242	0.225435	0.618958	0.575841	0.770717	1.03701	0.191344	0.776817	0.511181	0.728699	0.947576	0.220725	0.739329	0.516759	0.146318	0.801666	0.112709	0.657036	0.924037		0.299832
RPT5	P33297	643014	0.876836	0.0477729	3	321511	0.827097	0.125251	3	662373	0.889959	0.0430659	3	703416	0.929655	0.0402288	3	780952	1.01334	0.0276243	3		0.0433316	1.12754	0.0544833	0.544606	0.982451	0.462434	1.18738	0.151435	0.779845	0.802437	0.273849	1.05142	0.0483909	0.552531	0.747729	0.396691	1.05377	0.0432729	0.736756	0.804014	0.432535	0.979034	0.0272606	0.592742	0.650445		0.57312
PRE2	P30656	306360	0.810273	0.0672033	3	437155	1.01103	0.185894	3	336011	0.880132	0.0339281	3	354409	0.914031	0.0434465	3	385469	0.978484	0.0363356	3		0.35533	0.942833	0.082939	0.491785	0.624905	0.195922	0.792522	0.183867	0.481572	0.768913	0.235046	0.942807	0.0385489	0.679198	0.868687	0.369325	0.963141	0.0475329	0.536642	0.65252	0.348826	0.940415	0.0371346	0.821472	0.895463		0.194229
TPA1	P40032	362377	1.08876	0.089184	3	326215	1.11674	0.181204	3	323427	0.956032	0.0485218	3	330498	0.961386	0.0462795	3	341151	0.978453	0.0431415	3		0.361805	1.06795	0.0819135	0.549707	0.670328	0.746634	1.03814	0.162261	0.756433	0.51642	0.045348	1.21324	0.0507533	0.955637	0.999991	0.163809	1.15755	0.0481383	0.980019	0.99932	0.464453	1.09278	0.0440915	0.960535	0.96644		0.82621
GUK1	P15454	1.25949e+06	1.06767	0.0091055	3	1.59173e+06	1.16259	0.147395	3	1.25818e+06	1.05538	0.0642518	3	1.23285e+06	1.01547	0.106921	3	1.20986e+06	0.979358	0.0430053	3		0.0295761	0.884647	0.0085284	1	1	0.229783	0.869242	0.126781	0.487068	0.737524	0.0499175	0.871532	0.0608805	0.501272	0.966958	0.362773	0.926549	0.105292	0.502073	0.627519	0.873153	0.993882	0.0439117	0.874965	0.505832		0.380692
DAK1	P54838	371550	0.779136	0.0246266	3	395574	0.88274	0.106778	3	419562	0.867969	0.0316811	3	461186	0.937563	0.0174449	3	497504	0.998886	0.0532768	3		0.977537	0.997497	0.0316077	0.977642	0.501891	0.994825	1.00089	0.120962	0.994825	0.500016	0.986797	0.999313	0.0365003	0.9868	0.500107	0.224286	1.05005	0.0186066	0.958608	0.994082	0.8764	0.994283	0.0533362	0.877449	0.503459		0.231193
TRR1	P29509	1.00253e+06	1.22838	0.117623	3	1.03231e+06	1.31823	0.176694	3	891965	1.08588	0.0156138	3	909134	1.07926	0.0945293	3	874962	1.03046	0.00323615	3		0.597025	1.04106	0.0957546	0.642899	0.552616	0.181118	0.792948	0.134039	0.631309	0.882704	0.0594791	1.16079	0.014379	1	1	0.481449	1.04412	0.0875871	0.553888	0.571109	0.781164	0.991111	0.00314049	0.999336	0.996341		0.509755
PHB2	P50085	561315	0.690704	0.0321061	3	682869	0.724071	0.0962022	3	603605	0.732443	0.0364241	3	749568	0.895782	0.035858	3	883269	1.04314	0.0040227	3		0.117464	0.911451	0.0464832	0.65301	0.945186	0.506366	0.927031	0.132863	0.58915	0.583367	0.764984	1.01092	0.0497296	0.772987	0.514352	0.133995	0.944839	0.0400298	0.480447	0.842094	0.126497	0.956114	0.00385634	1	1		0.616929
SEC24	P40482	480002	0.90919	0.106227	3	660509	0.891058	0.141125	3	472997	0.879938	0.0737919	3	515732	0.94961	0.160081	3	580029	1.04337	0.0484868	3		0.464658	0.935862	0.116837	0.550812	0.583299	0.523439	0.902405	0.158379	0.623222	0.602603	0.394471	0.907812	0.0838604	0.682583	0.759622	0.538069	0.923745	0.168576	0.59367	0.558182	0.186482	0.915962	0.0464714	0.737786	0.931702		0.868151
LSC1	P53598	1.14309e+06	0.393112	0.000755078	3	943182	0.414413	0.0460075	3	1.3279e+06	0.450789	0.0106998	3	2.05484e+06	0.68915	0.0436426	3	3.01222e+06	0.992548	0.0288649	3		0.0590244	0.804335	0.00192077	1	1	0.0642025	0.790903	0.111018	0.484384	0.942374	0.00900828	0.846416	0.0237356	0.958872	1	0.271935	0.934056	0.0633281	0.541604	0.74079	0.90371	0.995492	0.0290816	0.905418	0.50721		0.506753
SAC6	P32599	549336	0.794843	0.0204914	3	574351	0.795669	0.10407	3	620644	0.885073	0.0264332	3	679043	0.954818	0.0458852	3	717453	0.991256	0.0241173	3		0.571389	1.02192	0.0257804	0.731102	0.677209	0.830699	1.02556	0.130796	0.83538	0.51141	0.187177	1.0518	0.0298656	0.712608	0.919842	0.744938	1.01081	0.0480565	0.753983	0.51506	0.875128	0.996131	0.0243301	0.877447	0.507582		0.990376
MET14	Q02196	846510	1.41614	0.113567	3	797791	1.29109	0.167151	3	750458	1.23787	0.00503584	3	633023	1.02826	0.0714904	3	604116	0.966153	0.0220672	3		0.61557	1.02737	0.0801942	0.644254	0.533997	0.955275	1.00819	0.129465	0.955409	0.501208	0.145866	1.06274	0.00406815	1	1	0.0613252	1.13108	0.0695255	0.473319	0.942637	0.389857	1.02374	0.0228402	0.656043	0.74016		0.351668
RPT3	P33298	855911	0.775243	0.0376368	3	744238	0.866309	0.100524	3	966796	0.862526	0.0329512	3	1.07773e+06	0.942188	0.0418537	3	1.14079e+06	0.985129	0.0253484	3		0.687117	0.980476	0.0485483	0.720367	0.546572	0.739237	1.04314	0.116038	0.763671	0.540081	0.376039	1.03108	0.0382031	0.557295	0.665085	0.76234	0.990963	0.0444218	0.769301	0.51235	0.672592	0.988131	0.025731	0.717255	0.560354		0.253176
LSP1	Q12230	1.0254e+06	0.480883	0.0407599	3	835418	0.561193	0.0505102	3	1.6711e+06	0.763471	0.0587337	3	1.97923e+06	0.904617	0.0354976	3	2.27083e+06	1.0156	0.0274725	3		0.44463	0.952644	0.0847605	0.534961	0.586012	0.214511	0.817393	0.090005	0.837262	0.959361	0.201504	0.914545	0.0769298	0.482207	0.763312	0.361817	0.945531	0.0392404	0.761609	0.844757	0.286579	0.917147	0.0270506	0.991258	0.99844		0.101802
TRX1	P22217	252897	1.13407	0.0692862	3	283500	1.094	0.153237	3	236914	1.03332	0.0324542	3	236623	1.03729	0.0792836	3	251730	1.08127	0.0583534	3		0.707014	0.983403	0.0610954	0.721796	0.521811	0.485863	1.12711	0.140069	0.68549	0.696316	0.423377	0.97811	0.0314077	0.55943	0.627322	0.794448	0.98326	0.0764334	0.801486	0.514286	0.0488093	0.864759	0.0539673	0.63162	0.989296		0.709573
HPT1	Q04178	504082	0.774822	0.0182495	3	489480	0.88118	0.0998704	3	544541	0.829604	0.0285521	3	567247	0.850311	0.0358063	3	663576	0.978388	0.0475722	3		0.0743744	1.1041	0.0235532	0.991004	0.999997	0.237614	1.11636	0.113337	0.494971	0.735987	0.229394	1.05398	0.0344166	0.704833	0.887857	0.383745	1.02919	0.0421096	0.520875	0.626117	0.416333	1.04081	0.048623	0.603641	0.673567		0.203304
RPP2A	P05319	1.39509e+06	1.61467	0.0763872	3	1.15337e+06	1.49532	0.360089	3	1.14883e+06	1.31374	0.100888	3	1.06873e+06	1.19651	0.0673494	3	932645	1.02913	0.0290114	3		0.945711	1.00971	0.0473083	0.947395	0.512563	0.986031	1.00326	0.240811	0.986033	0.500055	0.912147	1.01236	0.0767947	0.913829	0.507772	0.92364	1.00886	0.0562884	0.925039	0.507425	0.106672	0.947205	0.0281903	0.615243	0.940946		0.626796
HTB1	P02293	4.48288e+06	0.783289	0.0193304	3	5.70835e+06	0.93631	0.0496075	3	5.2334e+06	0.900589	0.0403379	3	5.40973e+06	0.917416	0.0207535	3	5.87625e+06	0.980141	0.0542693	3		0.130757	1.11825	0.0246784	0.999558	1	0.293905	0.902542	0.0529819	0.850153	0.936288	0.422205	1.03598	0.0447906	0.59572	0.661624	0.740299	1.01139	0.0226217	0.783199	0.571069	0.955114	0.997431	0.0553689	0.955186	0.50065		0.0218191
HRI1	Q05905	1.05305e+06	1.0994	0.0353786	3	1.26697e+06	0.980315	0.146763	3	1.06854e+06	1.102	0.0790995	3	1.04429e+06	1.05805	0.038465	3	1.03888e+06	1.03575	0.0307518	3		0.567837	0.961425	0.03218	0.828634	0.790803	0.336284	1.168	0.14971	0.640728	0.766932	0.881404	1.00997	0.0717781	0.883089	0.505794	0.78541	0.990338	0.0363546	0.796112	0.520897	0.0345388	0.909034	0.0296905	0.711437	0.998445		0.29322
URA5	P13298	728704	0.968161	0.0604748	3	852377	0.961692	0.11172	3	736426	0.964183	0.0563498	3	740819	0.955326	0.06981	3	782325	0.990782	0.0314933	3		0.7528	1.0213	0.0624636	0.77253	0.533921	0.935606	1.0094	0.11617	0.93592	0.501972	0.67094	1.01733	0.058443	0.690264	0.525865	0.711258	0.973256	0.0730746	0.737206	0.538889	0.711615	0.975096	0.0317863	0.812711	0.655147		0.935141
PRE7	P23724	685667	0.901095	0.021326	3	429482	0.995009	0.108691	3	702976	0.908279	0.0106694	3	748820	0.953211	0.0332415	3	841824	1.05607	0.0258223	3		0.507706	1.02421	0.0236667	0.740159	0.73482	0.626163	0.925991	0.109236	0.725206	0.621238	0.291013	0.957585	0.0117469	0.998646	0.999841	0.976508	0.998257	0.0348732	0.976552	0.500754	0.137799	0.919126	0.0244514	0.972929	0.99941		0.271182
PST2	Q12335	1.02926e+06	0.462065	0.0271279	3	752798	0.507637	0.063519	3	1.43534e+06	0.637222	0.0202028	3	1.9004e+06	0.828046	0.0519	3	2.08837e+06	0.893288	0.0311633	3		0.341699	0.957786	0.0587103	0.488775	0.634305	0.173549	0.804905	0.125127	0.625296	0.885875	0.337718	0.953412	0.0317046	0.77108	0.86528	0.28961	0.948213	0.0626777	0.474624	0.669243	0.262328	0.960153	0.0348861	0.572523	0.773274		0.344079
RPL37A	P49166	3.90942e+06	2.06272	0.331948	3	3.64975e+06	1.96595	0.190315	3	3.33922e+06	1.71544	0.156005	3	2.80631e+06	1.43168	0.206872	3	2.14952e+06	1.06798	0.0828668	3		0.687876	1.04646	0.160927	0.705443	0.524567	0.973784	0.994738	0.0968055	0.973842	0.500892	0.786516	1.01837	0.0909422	0.792732	0.512174	0.427557	0.914734	0.144496	0.52843	0.594952	0.537641	0.95883	0.0775925	0.61242	0.578272		0.689359
RPL37B	P51402	1.07793e+06	2.02489	0.444042	3	1.14407e+06	1.99781	0.232722	3	843551	1.54757	0.209387	3	756287	1.37058	0.291856	3	605606	1.07325	0.077732	3		0.239033	1.21379	0.219292	0.475506	0.718832	0.786511	0.94212	0.116488	0.821476	0.569336	0.392687	1.11284	0.135301	0.580408	0.67182	0.844381	0.966896	0.212943	0.847126	0.507249	0.71151	0.952666	0.0724266	0.78635	0.613848		0.931313
HEM2	P05373	956442	0.622456	0.090741	3	862937	0.642132	0.0905359	3	1.08083e+06	0.691334	0.0676292	3	1.29068e+06	0.810351	0.0531127	3	1.55989e+06	0.96344	0.0515355	3		0.493198	0.929491	0.145779	0.559613	0.565949	0.664333	1.05764	0.140993	0.700706	0.548058	0.834758	0.98531	0.0978242	0.837473	0.506767	0.672192	1.02084	0.0655428	0.694253	0.529638	0.6561	1.02346	0.0534911	0.698444	0.554905		0.803481
GRE3	P38715	195488	0.586926	0.0642734	3	215024	0.648181	0.0857543	3	261320	0.769935	0.100171	3	320390	0.935375	0.0848259	3	341566	0.957147	0.0627715	3		0.194806	1.15507	0.109509	0.59958	0.851995	0.23678	0.86283	0.1323	0.498106	0.739312	0.202616	1.16365	0.130103	0.545134	0.808502	0.258645	1.08171	0.0906865	0.469198	0.694161	0.145027	1.09508	0.0655819	0.531231	0.860475		0.382296
NOG1	Q02892	276687	1.1636	0.12829	2	372421	1.25266	0.228039	3	256983	1.0917	0.191709	2	251243	1.02717	0.116532	2	260753	1.05378	0.131503	2		0.512067	0.926389	0.110253	0.628597	0.618183	0.858976	1.02289	0.182044	0.860615	0.504755	0.753668	0.948856	0.175606	0.768182	0.524988	0.810536	1.02514	0.11345	0.817209	0.514624	0.872038	0.980756	0.124791	0.874273	0.507134		0.616385
CCT7	P42943	751957	0.832217	0.0583997	3	870194	0.968798	0.109613	3	790596	0.863342	0.063337	3	883918	0.948821	0.0724597	3	965636	1.0106	0.00771663	3		0.192031	1.09198	0.0701737	0.551914	0.82369	0.327255	0.882635	0.113144	0.598093	0.739477	0.490718	1.04671	0.0733625	0.600543	0.60873	0.880301	1.00845	0.0763681	0.881383	0.503684	0.591813	0.990127	0.0076357	0.863591	0.81867		0.151388
COX2	P00410	685839	0.37572	0.0218038	3	776103	0.380318	0.0470041	3	812531	0.438134	0.011592	3	1.21051e+06	0.639252	0.0257859	3	1.79959e+06	0.935172	0.030653	3		0.0389245	0.765095	0.0580319	0.925329	0.999981	0.0421563	0.723283	0.123591	0.502437	0.976597	0.0455405	0.839051	0.0264576	0.99932	1	0.094491	0.93505	0.0403377	0.480839	0.896604	0.778712	0.987745	0.0327779	0.799972	0.540516		0.888176
YCP4	P25349	444889	0.735208	0.10324	3	369659	0.709473	0.0839729	3	509452	0.823312	0.0716791	3	556529	0.886483	0.0878913	3	612085	0.961736	0.103645	3		0.181945	0.842029	0.140424	0.459573	0.767817	0.1849	0.837152	0.11836	0.568305	0.841531	0.0618185	0.820284	0.0870619	0.540823	0.962823	0.172374	0.883491	0.0991461	0.465366	0.783549	0.345084	0.923693	0.107769	0.488236	0.630825		0.755155
RPA190	P10964	567342	0.902588	0.0595051	3	887439	1.0297	0.133018	3	608872	0.954009	0.0789425	3	637975	0.983959	0.0966443	3	640278	0.975742	0.0218339	3		0.25634	1.0847	0.0659272	0.624504	0.816311	0.7268	0.955505	0.129181	0.74881	0.5346	0.356751	1.06257	0.0827482	0.517285	0.646234	0.401541	1.06786	0.0982198	0.537035	0.625425	0.341402	1.03955	0.0223767	0.861137	0.925307		0.235267
RPN8	Q08723	341584	0.74586	0.0193783	3	229341	0.739669	0.0703352	3	362511	0.783242	0.0440143	3	406092	0.867355	0.0327327	3	463671	0.962854	0.0716092	3		0.637474	1.03792	0.0259811	0.914147	0.862908	0.764031	1.04034	0.0950902	0.792668	0.551556	0.918675	0.994541	0.056195	0.919246	0.502844	0.561037	1.02846	0.0377385	0.694855	0.645566	0.543482	0.968793	0.0743718	0.591397	0.550488		0.895031
YDJ1	P25491	1.33049e+06	1.06369	0.0520022	3	1.90438e+06	1.06569	0.129333	3	1.20156e+06	0.942551	0.0185354	3	1.2464e+06	0.960916	0.0400209	3	1.31615e+06	1.00235	0.0248721	3		0.828515	1.00971	0.0488886	0.833404	0.511773	0.74643	0.958751	0.121361	0.766503	0.533724	0.963919	0.997931	0.0196651	0.964217	0.503334	0.0875293	0.932288	0.0416487	0.467034	0.899752	0.307874	0.976003	0.0248137	0.550098	0.716231		0.981939
CTP1	P38152	1.20199e+06	1.09131	0.0919366	3	679249	1.0422	0.126904	3	1.15927e+06	1.03533	0.0618654	3	1.14728e+06	1.00867	0.0651366	3	1.19272e+06	1.03072	0.0582066	3		0.609347	0.96193	0.0842442	0.658808	0.558075	0.591317	1.06832	0.121765	0.66741	0.586676	0.427793	1.04353	0.0597545	0.57429	0.637321	0.681702	1.01908	0.0645766	0.700384	0.525705	0.908342	1.00463	0.0564719	0.908799	0.502025		0.61872
CYC1	P00044	3.44892e+06	0.361608	0.00966534	3	3.41334e+06	0.381329	0.0435322	3	4.37064e+06	0.451493	0.0161768	3	6.82513e+06	0.695242	0.0204894	3	9.90264e+06	0.995918	0.0548905	3		0.510914	0.934205	0.0267288	0.988429	0.987731	0.373232	0.875973	0.114159	0.659855	0.755479	0.259106	0.948881	0.0358295	0.68414	0.854716	0.0249654	0.921459	0.0294709	0.50665	0.993567	0.278267	0.932394	0.0551155	0.625007	0.799237		0.517435
POL30	P15873	490639	0.845044	0.0649822	3	370317	0.91124	0.0742471	3	520683	0.86407	0.0626459	3	561469	0.932184	0.0578587	3	572118	0.950572	0.0372441	3		0.466306	0.9541	0.0768981	0.566477	0.596927	0.532302	1.07484	0.0814792	0.723816	0.700033	0.502995	0.95954	0.0725009	0.588547	0.585833	0.884642	0.99343	0.0620679	0.885597	0.503374	0.502215	1.04638	0.0391807	0.787577	0.786237		0.310877
RAS2	P01120	137463	0.716096	0.0646199	3	84028.1	0.714521	0.0872635	3	162183	0.827715	0.0108161	3	178726	0.902454	0.0757448	3	198139	0.980721	0.071048	3		0.0857237	1.20665	0.0902392	0.705925	0.979706	0.219697	1.16321	0.122129	0.601037	0.830846	0.429272	1.0645	0.0130674	1	1	0.321628	1.07979	0.083932	0.557611	0.710771	0.45069	1.05598	0.0724447	0.60998	0.651649		0.981253
CCT8	P47079	1.02208e+06	1.03422	0.0374167	3	578789	1.06175	0.145967	3	1.0181e+06	1.00487	0.0815057	3	1.04046e+06	1.03768	0.0288122	3	1.06446e+06	1.03723	0.0339679	3		0.133531	0.940229	0.0361787	0.590399	0.904905	0.671127	0.946999	0.137478	0.703127	0.542964	0.611518	0.960187	0.081111	0.668944	0.567783	0.123337	0.930721	0.027766	0.846175	0.98893	0.0502384	0.92352	0.0327485	0.581827	0.982169		0.778506
SUC2	P00724	113455	0.58765	0.106126	3				0	225642	1.19967	0.0822919	3	209687	1.13907	0.174766	3	181037	0.940974	0.0709206	3		0.275408	1.29421	0.180593	0.77332	0.900413						0.075429	1.24943	0.0685955	0.953717	0.999859	0.0948783	1.24327	0.153428	0.472307	0.891519	0.0700207	1.15782	0.0753694	0.584724	0.965543
RPL30	P14120	2.17642e+06	1.48463	0.0647208	3	1.71128e+06	1.42705	0.337252	3	1.84283e+06	1.23502	0.0318298	3	1.58966e+06	1.05329	0.0562094	3	1.49755e+06	0.972407	0.0176116	3		0.107381	1.17108	0.0435939	0.98881	0.999964	0.864648	1.03214	0.236327	0.866487	0.505556	0.00064349	1.21867	0.0257728	0.665319	1	0.182827	1.08584	0.0533657	0.659003	0.896275	0.857123	1.00764	0.0181114	0.874731	0.551028		0.797176
LSC2	P53312	790079	0.408302	0.0546056	3	625084	0.420219	0.055172	3	922942	0.469625	0.0542584	3	1.33673e+06	0.667071	0.0641993	3	2.12343e+06	1.03742	0.0532394	3		0.33306	0.87125	0.133738	0.573832	0.71477	0.0358859	0.642849	0.131294	0.619516	0.994651	0.113873	0.798022	0.115536	0.584939	0.922134	0.341922	0.928716	0.0962407	0.49688	0.641244	0.0582517	0.885972	0.0513188	0.581585	0.975477		0.803458
PRB1	P09232	546217	0.419783	0.0510462	3	434685	0.410996	0.0298568	3	848967	0.639747	0.0544422	3	1.22728e+06	0.906362	0.0677374	3	1.4697e+06	1.07033	0.0639779	3		0.075887	0.756819	0.121601	0.571664	0.956334	0.00448377	0.632811	0.0726449	0.650817	1	0.0656076	0.831504	0.0850996	0.525686	0.954165	0.168544	0.901067	0.0747355	0.520704	0.827349	0.0686065	0.869262	0.0597739	0.612747	0.97305		0.81245
RPL24A	P04449	239314	1.6915	0.0327799	2	198057	1.74131	0.308546	3	192136	1.34226	0.0479234	2	157572	1.07028	0.0202436	2	157422	1.0445	0.0597522	2		0.087155	1.37025	0.0193792	1	1	0.48114	0.857254	0.177192	0.647019	0.662419	0.139354	1.26376	0.0357035	1	1	0.111912	1.2809	0.0189144	1	1	0.369567	1.05794	0.0572066	0.628032	0.7314		0.806866
CCT2	P39076	1.10681e+06	1.01883	0.0313206	3	1.30234e+06	1.20591	0.137122	3	1.08294e+06	0.981108	0.0133252	3	1.11402e+06	0.993361	0.027106	3	1.13534e+06	0.999335	0.0346001	3		0.681002	1.01337	0.0307418	0.720144	0.554003	0.318305	0.875562	0.113709	0.612327	0.758032	0.0312141	1.03575	0.0135817	0.554622	0.992833	0.404963	1.02633	0.0272872	0.640592	0.715474	0.653821	1.0134	0.0346231	0.687444	0.543292		0.135775
RPL26A	P05743	2.3889e+06	1.2502	0.0604632	3	1.78772e+06	1.32368	0.0925818	3	2.20081e+06	1.13684	0.0986394	3	2.11823e+06	1.07422	0.0317845	3	2.00965e+06	1.00333	0.00775538	3		0.0574426	1.11171	0.048363	0.608536	0.980814	0.779785	1.03329	0.0699427	0.813049	0.564005	0.0794355	1.15657	0.0867664	0.510291	0.93111	0.232811	1.04586	0.0295883	0.701947	0.883887	0.237259	1.03419	0.00772964	0.99987	0.999997		0.323319
RPL26B	P53221	2.34573e+06	1.78568	0.165136	3	2.53329e+06	1.7363	0.182057	3	2.01024e+06	1.49997	0.0979494	3	1.81423e+06	1.33415	0.0960075	3	1.42971e+06	1.04056	0.0981617	3		0.187907	1.14317	0.092478	0.642805	0.883453	0.516349	1.11494	0.104853	0.7692	0.758625	0.12148	1.14202	0.0653009	0.754466	0.972146	0.769983	1.01589	0.0719614	0.777921	0.514517	0.641427	0.961992	0.0943351	0.678742	0.546737		0.745587
ATP4	P05626	1.43272e+06	0.555755	0.0643914	3	730846	0.526492	0.0855731	3	1.54211e+06	0.587627	0.0301355	3	2.02332e+06	0.760511	0.0693589	3	2.90152e+06	1.07114	0.0429263	3		0.567499	1.05122	0.115863	0.618543	0.555727	0.879358	0.976643	0.162534	0.881193	0.506201	0.91079	1.00821	0.0512834	0.91248	0.50769	0.7246	0.975451	0.0912004	0.738359	0.521424	0.100357	0.859598	0.0400753	0.965685	0.999744		0.662465
FUR1	P18562	284298	0.86475	0.0587244	3	616456	0.977543	0.164738	3	281321	0.84171	0.0498066	3	326147	0.958192	0.0425275	3	338326	0.974942	0.00739587	3		0.25558	1.12092	0.0679091	0.803912	0.927395	0.867836	0.976676	0.168522	0.869697	0.505755	0.185842	1.15164	0.059173	0.92389	0.99104	0.712259	1.01704	0.044383	0.740608	0.542644	0.207629	0.966406	0.00758595	0.999768	0.999997		0.359735
FES1	P38260	265721	0.773641	0.0148131	3	177999	0.854214	0.109119	3	285780	0.830158	0.056065	3	312094	0.901481	0.1075	3	339046	0.945332	0.043151	3		0.11671	1.15447	0.0191472	1	1	0.336683	1.1449	0.127742	0.645905	0.770776	0.404383	1.05837	0.0675353	0.602275	0.681882	0.82483	1.01789	0.119249	0.827695	0.506754	0.280556	1.08617	0.0456464	0.853494	0.942957		0.328756
GPD2	P41911	117183	0.930183	0.0734993	2	81201.6	0.883995	0.128795	3	120967	0.945332	0.0315817	2	127195	0.981069	0.105289	2	138591	1.04946	0.0232171	2		0.5463	1.04789	0.079016	0.640239	0.599626			0.145696			0.353439	0.962569	0.0334081	0.655676	0.766369	0.69461	1.03972	0.10732	0.722435	0.53974	0.303478	0.867521	0.0221229	1	1		0.645759
ODC1	Q03028	294409	0.403505	0.237988	3	82581.2	0.412758	0.054444	3	376840	0.509123	0.311042	3	474630	0.661909	0.229306	3	651459	0.951622	0.0674969	3		0.307055	0.538413	0.589801	0.476629	0.654866	0.00398587	0.255801	0.131903	0.727788	1	0.267032	0.467475	0.610936	0.467225	0.684352	0.527148	0.843927	0.346431	0.583113	0.55774	0.0874129	1.11669	0.0709283	0.474192	0.903573		0.953123
YNR034W-A	Q3E841	110897	0.710034	0.0722434	2				0	151244	0.955548	0.0826309	2	165197	1.02772	0.0650248	2	153481	0.940115	0.0444375	2		0.697029	0.949546	0.101746	0.744825	0.56908						0.0406368	1.38675	0.0864749	0.965449	0.999998	0.0444	1.27588	0.063271	0.964936	0.999996	0.403541	1.10328	0.0472681	0.95673	0.972884
GCS1	P35197	315182	0.88041	0.0346166	3	329107	0.983218	0.110635	3	341911	0.948027	0.0895348	3	353625	0.962126	0.0392647	3	377968	1.01491	0.0837685	3		0.189405	1.07635	0.0393187	0.785358	0.949757	0.473912	0.925682	0.112524	0.593037	0.615969	0.611208	0.961848	0.0944433	0.651118	0.54697	0.82502	1.00742	0.0408104	0.829212	0.509897	0.545636	1.03823	0.0825378	0.603163	0.560829		0.244294
YGR130C	P53278	412158	0.750992	0.0484979	3	337223	0.803856	0.104595	3	447308	0.811633	0.0750478	3	513319	0.909486	0.0874249	3	556103	0.972862	0.0298174	3		0.0550825	0.871796	0.0645785	0.482057	0.954747	0.116372	0.766439	0.130117	0.608959	0.929657	0.583871	0.960232	0.0924652	0.631066	0.552902	0.901119	1.00813	0.0961256	0.901644	0.502155	0.286014	1.02538	0.0306492	0.471384	0.669831		0.488431
HRP1	Q99383	401530	0.667965	0.0165637	3	560622	0.808164	0.100835	3	481275	0.783067	0.0808666	3	521405	0.830127	0.0763479	3	628561	1.01054	0.0514266	3		0.0839784	1.21501	0.0247973	1	1	0.443796	0.923022	0.124771	0.551983	0.602825	0.305512	1.09623	0.103269	0.533428	0.704481	0.268749	1.09141	0.0919715	0.51845	0.725132	0.914872	0.99367	0.05089	0.915849	0.504654		0.134218
CYT1	P07143	2.35541e+06	0.387417	0.0311301	3	1.65086e+06	0.373572	0.0343322	3	3.02187e+06	0.491749	0.0399896	3	4.34898e+06	0.691378	0.0279715	3	6.06663e+06	0.943128	0.0252367	3		0.766705	0.982537	0.0803529	0.7745	0.51407	0.413629	1.13203	0.0919024	0.811875	0.857203	0.481842	0.954619	0.0813211	0.569275	0.585831	0.890727	1.00453	0.0404576	0.891739	0.503766	0.467186	1.01595	0.0267586	0.566987	0.596643		0.632395
FBP1	P09201	1.13326e+06	0.321115	0.0494439	3	348048	0.225553	0.0301785	3	1.30447e+06	0.363789	0.0589001	3	2.77127e+06	0.763627	0.0772062	3	3.91978e+06	1.06858	0.0537457	3		0.662901	0.953092	0.153976	0.683682	0.527276	0.148115	1.31069	0.133798	0.839474	0.981474	0.628472	0.946425	0.161908	0.654804	0.53202	0.901149	0.99178	0.101105	0.901635	0.501993	0.0456387	0.889034	0.0502964	0.51172	0.974402		0.0576311
ARF1	P11076	844995	0.841882	0.0181018	3	926842	1.00247	0.0974244	3	982347	0.968078	0.0578585	3	993953	0.961316	0.0209685	3	992620	0.949651	0.0661138	3		0.910728	0.993407	0.0215016	0.916772	0.527621	0.860507	1.01781	0.0971845	0.863926	0.510042	0.876821	0.986338	0.0597664	0.881503	0.515543	0.942693	0.995621	0.0218123	0.944395	0.512032	0.768376	0.983765	0.0696191	0.77727	0.516167		0.0992733
REE1	P40893	375470	0.535487	0.110244	3	137418	0.405704	0.0181723	3	435279	0.612814	0.123367	3	603772	0.862163	0.0441016	3	742531	1.05589	0.0917523	3		0.686082	0.933795	0.205877	0.70783	0.530296	0.0776427	1.31264	0.044792	0.999998	1	0.556656	0.915591	0.201313	0.603615	0.550415	0.213944	1.07203	0.0511523	0.622891	0.850001	0.890837	0.991298	0.0868953	0.891647	0.503021		0.175292
CDC37	P06101	190399	0.786785	0.0631635	3	183046	0.805129	0.0781403	3	206029	0.839228	0.0896296	3	246806	0.987958	0.0861983	3	281524	1.11124	0.0795724	3		0.967091	1.00217	0.0802806	0.967109	0.500222	0.764508	1.03244	0.0970532	0.782681	0.532649	0.603745	0.960628	0.1068	0.637753	0.539434	0.515759	0.950161	0.087249	0.603701	0.589544	0.111267	0.892033	0.071607	0.483352	0.874344		0.768306
MRT4	P33201	337784	1.09811	0.364545	3	477423	1.06719	0.125462	3	306469	1.00031	0.165176	3	317438	1.02917	0.108787	3	322775	1.02174	0.0870741	3		0.60801	1.11632	0.331976	0.638619	0.535763	0.623986	0.933981	0.117562	0.695556	0.586817	0.963089	1.00508	0.165125	0.963115	0.500285	0.656949	0.968219	0.105704	0.677495	0.526586	0.619946	0.971032	0.0852216	0.64816	0.533728		0.900072
HTA2	P04912	1.57826e+06	0.854301	0.013995	3	1.55736e+06	0.849841	0.0610683	3	1.61243e+06	0.861698	0.00405028	3	1.69775e+06	0.891195	0.0250094	3	1.82425e+06	0.948211	0.0333295	3		0.00362253	0.922674	0.0163819	0.526074	1	0.501038	0.933296	0.0718585	0.704048	0.703273	0.0616593	0.929824	0.00470035	1	1	0.0344186	0.919589	0.0280628	0.653236	0.996767	0.0844576	0.931166	0.0351498	0.584817	0.951698		0.912186
HTA1	P04911	1.57826e+06	0.854301	0.013995	3	1.55736e+06	0.849841	0.0610683	3	1.61243e+06	0.861698	0.00405028	3	1.69775e+06	0.891195	0.0250094	3	1.82425e+06	0.948211	0.0333295	3		0.00362253	0.922674	0.0163819	0.526074	1	0.501038	0.933296	0.0718585	0.704048	0.703273	0.0616593	0.929824	0.00470035	1	1	0.0344186	0.919589	0.0280628	0.653236	0.996767	0.0844576	0.931166	0.0351498	0.584817	0.951698		0.912186
TPS1	Q00764	805951	0.643831	0.0835655	3	634225	0.747533	0.0726801	3	1.14772e+06	0.901531	0.0299792	3	1.277e+06	0.984555	0.0370429	3	1.25367e+06	0.954272	0.0210864	3		0.282317	0.860955	0.129794	0.565505	0.750568	0.0134997	0.597451	0.0972267	0.742464	0.999988	0.551127	0.986063	0.0332536	0.598424	0.550372	0.292796	1.06468	0.037624	0.815905	0.917162	0.514154	1.04365	0.0220968	0.95636	0.953665		0.181524
RPT1	P33299	573679	0.92233	0.0484543	3	596325	0.97174	0.131274	3	606297	0.968434	0.070472	3	610992	0.961565	0.0185292	3	665981	1.02185	0.0601026	3		0.529185	0.957295	0.0525347	0.687924	0.664822	0.609077	0.929076	0.135092	0.67435	0.576761	0.471466	0.95635	0.0727691	0.572073	0.597786	0.237756	0.9597	0.0192698	0.872076	0.965312	0.877425	0.991475	0.0588175	0.87932	0.506307		0.591216
TYS1	P36421	783889	0.971521	0.0694477	3	684568	1.0767	0.138208	3	768897	0.945518	0.0351723	3	828975	1.00606	0.020687	3	822498	0.984384	0.0326292	3		0.971569	0.996712	0.0714835	0.971614	0.500639	0.911568	0.986375	0.128363	0.912308	0.503392	0.585543	1.02896	0.037199	0.720783	0.653487	0.362071	0.958135	0.0205625	0.925372	0.960078	0.228275	0.9676	0.0331469	0.463121	0.719687		0.325115
MDH2	P22133	887489	0.234948	0.0245373	3	418187	0.185536	0.0250126	3	1.00221e+06	0.260489	0.0214312	3	2.72532e+06	0.701526	0.0652397	3	3.95813e+06	1.00352	0.0708366	3		0.124181	0.773313	0.104437	0.758322	0.971819	0.244081	0.83047	0.134813	0.598962	0.8084	0.0873035	0.781879	0.0822728	0.815307	0.993267	0.35116	1.0686	0.0929969	0.504986	0.640262	0.538023	0.967483	0.0705879	0.595556	0.560205		0.0710337
SNU13	P39990	1.3694e+06	1.63537	0.0424803	3	1.1949e+06	1.42242	0.18948	3	1.03917e+06	1.22379	0.0186328	3	931404	1.0811	0.0440116	3	860335	0.983318	0.0585872	3		0.498656	1.04444	0.0259759	0.915297	0.915718	0.885644	1.0255	0.13321	0.888713	0.510949	0.612249	1.02395	0.0152255	0.925248	0.888829	0.518046	1.02961	0.04071	0.652027	0.636946	0.917894	0.995607	0.0595811	0.918227	0.50164		0.18619
ODC2	Q99297	195582	0.782918	0.0572354	3	213836	0.877756	0.113169	3	219165	0.855651	0.0667527	3	244676	0.938479	0.134523	3	257919	0.982292	0.0821933	3		0.0709625	1.14197	0.0731052	0.53233	0.949775	0.548739	1.07321	0.12893	0.632023	0.588584	0.053758	1.157	0.0780139	0.485602	0.957678	0.511094	1.06584	0.143341	0.57025	0.559877	0.38154	1.05379	0.083675	0.501515	0.61058		0.286991
RPS27A	P35997	6.65328e+06	1.6936	0.0897891	3	7.41383e+06	1.45083	0.211183	3	5.18037e+06	1.29926	0.0343773	3	4.43526e+06	1.0959	0.0947679	3	3.97026e+06	0.965729	0.0337983	3		0.0948229	1.08855	0.0530167	0.505212	0.90833	0.714048	1.05905	0.14556	0.745324	0.547345	0.164774	1.06664	0.0264592	0.900207	0.989709	0.606015	1.03369	0.0864753	0.643634	0.543826	0.505149	0.978019	0.0349977	0.610672	0.606138		0.174404
RPS27B	P38711	6.65328e+06	1.6936	0.0897891	3	7.41383e+06	1.45083	0.211183	3	5.18037e+06	1.29926	0.0343773	3	4.43526e+06	1.0959	0.0947679	3	3.97026e+06	0.965729	0.0337983	3		0.0948229	1.08855	0.0530167	0.505212	0.90833	0.714048	1.05905	0.14556	0.745324	0.547345	0.164774	1.06664	0.0264592	0.900207	0.989709	0.606015	1.03369	0.0864753	0.643634	0.543826	0.505149	0.978019	0.0349977	0.610672	0.606138		0.174404
GVP36	P40531	941559	0.797783	0.0318877	3	913074	0.868119	0.110533	3	1.0199e+06	0.852381	0.0334664	3	1.11967e+06	0.923068	0.0547804	3	1.26557e+06	1.02753	0.0605093	3		0.387454	0.959836	0.0399704	0.64075	0.72877	0.38155	0.865883	0.127325	0.654283	0.744729	0.263606	0.926221	0.0392623	0.838829	0.941797	0.492485	0.971393	0.059346	0.558532	0.565536	0.196574	0.935959	0.058888	0.465626	0.755825		0.38688
RNA1	P11745	732417	0.940354	0.0459932	3	491495	0.948632	0.103505	3	748686	0.946459	0.0374217	3	758278	0.943803	0.00890251	3	794713	0.9743	0.0161938	3		0.22481	1.06585	0.0489105	0.611753	0.833589	0.18113	1.19145	0.10911	0.711368	0.923202	0.766347	1.00819	0.0395386	0.773447	0.512795	0.00868202	1.04593	0.00943259	0.780458	1	0.729707	0.992231	0.0166209	0.768493	0.561878		0.907917
RPB2	P08518	348373	1.0508	0.214715	3	678740	1.10073	0.134653	3	342067	1.03514	0.243841	3	377071	1.06859	0.14986	3	381771	1.0275	0.0495558	3		0.521757	0.907686	0.204335	0.578391	0.558045	0.490342	0.917103	0.122331	0.612908	0.621277	0.631546	0.922562	0.235564	0.657381	0.531616	0.247185	0.864613	0.140241	0.481559	0.715668	0.493654	0.944682	0.0482294	0.770758	0.774768		0.753181
RPC40	P07703	412461	1.03682	0.031733	3	367640	1.25733	0.122211	3	414078	1.02567	0.0574311	3	413534	1.01146	0.0233878	3	417513	1.00512	0.0423954	3		0.522921	1.03487	0.0306061	0.786491	0.772322	0.196844	0.879923	0.0971993	0.527477	0.801852	0.527906	1.02455	0.0559935	0.581019	0.554845	0.555941	1.03097	0.0231229	0.858552	0.831606	0.403198	0.972443	0.0421792	0.525819	0.613779		0.080596
PEX11	Q12462	526469	0.415151	0.0290303	3	424594	0.483353	0.0652299	3	607751	0.470687	0.0271939	3	853956	0.652527	0.0412765	3	1.26613e+06	0.952132	0.0311352	3		0.808457	0.982207	0.0699271	0.817293	0.519187	0.338907	1.13094	0.134953	0.582573	0.717289	0.923327	0.993862	0.057775	0.92397	0.503399	0.916593	0.99266	0.0632563	0.917427	0.504051	0.951661	1.00377	0.0327005	0.95214	0.503998		0.204344
RPT6	Q01939	260391	0.714456	0.0509166	3	241845	0.770845	0.0908174	3	275728	0.764519	0.029838	3	338020	0.912698	0.0381477	3	388765	1.04878	0.062093	3		0.914067	0.993474	0.0712663	0.914603	0.502527	0.911756	0.98581	0.117815	0.912705	0.504364	0.936088	0.9937	0.0390284	0.937321	0.507812	0.301858	0.939615	0.0417966	0.732824	0.85923	0.0672858	0.886652	0.0592049	0.508086	0.946396		0.414521
GSF2	Q04697	606492	0.771604	0.0454434	3	1.03114e+06	0.842022	0.108676	3	682866	0.859501	0.0677445	3	754676	0.931522	0.0427693	3	806125	0.980876	0.0675521	3		0.95117	1.00339	0.0588947	0.951291	0.501001	0.34255	0.871584	0.129066	0.595938	0.725502	0.625445	0.973987	0.0788184	0.651808	0.531859	0.157926	0.944198	0.0459134	0.458144	0.795856	0.324226	0.947576	0.0688692	0.486485	0.647885		0.38476
GET3	Q12154	881485	0.812038	0.0617056	3	924067	1.00049	0.0996272	3	1.05814e+06	0.96973	0.0615247	3	1.13449e+06	1.00841	0.0536761	3	1.11628e+06	0.976557	0.0681977	3		0.977764	0.998433	0.0759886	0.977771	0.500129	0.22361	0.875319	0.099578	0.571147	0.806805	0.270369	0.942614	0.0634451	0.484061	0.695326	0.659376	0.973102	0.0532286	0.713983	0.571539	0.805829	1.0124	0.0698348	0.810243	0.509442		0.0608286
HYP2	P23301	5.38831e+06	1.05714	0.00724546	3	4.67408e+06	1.11062	0.131735	3	4.72113e+06	0.920091	0.0286367	3	4.87372e+06	0.922706	0.049399	3	4.98555e+06	0.920806	0.0901628	3		0.577638	1.09178	0.00685383	1	1	0.423531	0.876615	0.118613	0.684009	0.740437	0.721116	0.976162	0.0311238	0.815711	0.649408	0.895769	0.988693	0.053537	0.899171	0.513298	0.572422	0.947637	0.0979173	0.644456	0.579404		0.554921
RPS26A	P39938	1.49172e+06	1.8659	0.120922	2	1.29544e+06	1.72505	0.204239	3	1.30838e+06	1.61054	0.137095	2	1.05188e+06	1.27294	0.153442	2	818418	0.979245	0.0122419	2		0.794094	1.02439	0.064806	0.81423	0.541045			0.118396			0.182865	0.852402	0.0851235	0.706325	0.919732	0.75688	0.963258	0.120542	0.772544	0.527304	0.34401	1.08451	0.0125014	1	1		0.404903
SEC27	P41811	311728	0.911211	0.0472309	3	459081	0.960467	0.138962	3	345462	0.994394	0.0452616	3	342223	0.963763	0.0315499	3	351961	0.983475	0.0597524	3		0.992178	0.999594	0.0518331	0.992178	0.500018	0.878347	0.982726	0.144681	0.879627	0.504289	0.95028	1.0023	0.0455168	0.950375	0.500773	0.151185	1.04076	0.0327362	0.45862	0.804772	0.465371	1.03146	0.0607564	0.542696	0.574834		0.610014
RPL43A	P0CX25	660313	1.51334	0.150496	3	645331	1.78976	0.375776	3	504334	1.14229	0.0617593	3	481402	1.07467	0.113994	3	467260	1.01959	0.0127243	3		0.256122	1.3183	0.0994459	0.992143	0.999089	0.421771	0.84602	0.209958	0.57053	0.638898	0.171434	1.1469	0.0540661	0.936087	0.994592	0.945069	1.00661	0.106073	0.945228	0.501172	0.427503	0.954096	0.0124798	0.999769	0.999884		0.332876
RPL43B	P0CX26	660313	1.51334	0.150496	3	645331	1.78976	0.375776	3	504334	1.14229	0.0617593	3	481402	1.07467	0.113994	3	467260	1.01959	0.0127243	3		0.256122	1.3183	0.0994459	0.992143	0.999089	0.421771	0.84602	0.209958	0.57053	0.638898	0.171434	1.1469	0.0540661	0.936087	0.994592	0.945069	1.00661	0.106073	0.945228	0.501172	0.427503	0.954096	0.0124798	0.999769	0.999884		0.332876
YMR315W	Q04869	301143	0.810807	0.0854826	3	264991	0.910536	0.0779012	3	365802	0.988011	0.079747	3	369271	0.990814	0.0267553	3	358257	0.964157	0.0285062	3		0.340109	0.924047	0.105429	0.487677	0.63475	0.330565	0.87814	0.0855554	0.74995	0.854114	0.504456	0.961581	0.0807147	0.56816	0.564009	0.024573	1.08801	0.0270033	0.678859	0.999281	0.6731	1.01256	0.0295659	0.71133	0.551656		0.210185
NAB3	P38996	157190	0.591012	0.0206054	3	126845	0.734452	0.114998	3	201472	0.747777	0.0401796	3	234297	0.858945	0.0339121	3	256292	0.927838	0.113286	3		0.0397555	1.2139	0.0348645	0.998974	1	0.71401	1.05192	0.156577	0.735307	0.532146	0.311335	1.06011	0.053732	0.615236	0.765805	0.40986	1.0654	0.0394811	0.869422	0.905743	0.633674	1.05142	0.122096	0.674932	0.550842		0.159592
AGX1	P43567	642919	0.286443	0.050067	3	411733	0.394492	0.0570522	3	734321	0.322745	0.0521068	3	1.3258e+06	0.57375	0.0230493	3	2.36503e+06	1.00842	0.0220441	3		0.398191	0.880491	0.174788	0.531393	0.623175	0.00842942	0.451558	0.144622	0.537704	0.999932	0.45013	0.905054	0.161449	0.54891	0.594371	0.601414	1.01585	0.0401731	0.640288	0.544909	0.491682	0.97442	0.02186	0.776863	0.782019		0.0703413
RPL40B	P0CH09	1.2419e+06	2.86305	0.402507	3	76116.1	1.93049	0.288856	3	734631	1.67079	0.174954	3	573870	1.35364	0.356729	3	503726	1.14104	0.271592	3		0.319489	0.893371	0.140587	0.48057	0.64699			0.149628			0.971193	1.00908	0.104713	0.971355	0.502266	0.805107	1.04278	0.263533	0.808814	0.507899	0.295471	0.806728	0.238023	0.475473	0.664528		0.035818
RPL40A	P0CH08	1.2419e+06	2.86305	0.402507	3	76116.1	1.93049	0.288856	3	734631	1.67079	0.174954	3	573870	1.35364	0.356729	3	503726	1.14104	0.271592	3		0.319489	0.893371	0.140587	0.48057	0.64699			0.149628			0.971193	1.00908	0.104713	0.971355	0.502266	0.805107	1.04278	0.263533	0.808814	0.507899	0.295471	0.806728	0.238023	0.475473	0.664528		0.035818
URA7	P28274	93181.1	0.770115	0.11267	3	216583	1.04333	0.124608	3	99500	0.818341	0.0632953	3	111201	0.900939	0.119886	3	113862	0.898218	0.0412396	3		0.00907793	1.52843	0.146303	0.511681	0.999842	0.144824	1.24717	0.119433	0.762899	0.963322	0.0152302	1.33954	0.0773459	0.818674	0.999997	0.132072	1.18434	0.133068	0.479543	0.844018	0.17416	1.17752	0.0459127	0.99677	0.999952		0.048533
TUF1	P02992	987541	0.709276	0.0317912	3	468655	0.782359	0.0934955	3	1.20568e+06	0.853785	0.050328	3	1.43188e+06	0.997518	0.0784647	3	1.51071e+06	1.03631	0.0591121	3		0.608133	1.04529	0.0448221	0.800821	0.730627	0.35677	0.859398	0.119505	0.680342	0.783986	0.557394	0.968318	0.0589469	0.631821	0.58014	0.439423	0.946489	0.0786599	0.56848	0.622097	0.604225	0.964145	0.0570412	0.695153	0.606293		0.307518
GPH1	P06738	287187	0.539058	0.0590854	3				0	681887	1.2324	0.117469	3	674497	1.214	0.0760254	3	565378	1.01434	0.0312479	3		0.254509	0.901068	0.109609	0.464988	0.694688						0.136812	0.873723	0.0953178	0.464385	0.827635	0.0671068	0.88536	0.062624	0.476209	0.935006	0.00792786	0.882216	0.0308062	0.529286	0.999941
BCY1	P07278	711036	0.650287	0.0492992	3	679725	0.708419	0.0917137	3	895076	0.808893	0.0293284	3	1.03429e+06	0.919851	0.0401188	3	1.14896e+06	1.00863	0.0135417	3		0.273412	0.934796	0.0758115	0.469897	0.680491	0.418133	0.891335	0.129462	0.60526	0.673594	0.0404785	0.918737	0.0362575	0.492743	0.976746	0.251665	0.944488	0.0436145	0.614219	0.812855	0.455624	0.954222	0.0134258	0.999444	0.999616		0.403466
CCT4	P39078	192393	0.876688	0.0442031	3	270763	1.0747	0.10338	3	200383	0.894367	0.0773782	3	210387	0.922987	0.044281	3	228564	0.985119	0.0269639	3		0.00470745	1.34321	0.0504206	0.907807	1	0.164914	0.813078	0.0961943	0.753103	0.949914	0.162487	1.19657	0.0865172	0.845007	0.97865	0.051237	1.17728	0.0479758	0.91799	0.999892	0.180637	1.04189	0.0273712	0.624864	0.879513		0.0632839
HAM1	P47119				0				0				0				0				0
GLO3	P38682	260562	0.950229	0.0759631	3	186805	1.41541	0.146749	3	286457	1.00721	0.0459835	3	302295	1.04966	0.0149335	3	288568	0.989309	0.0538439	3		0.810876	0.984917	0.0799419	0.815727	0.510641	0.215663	0.809777	0.103679	0.781761	0.935606	0.19119	0.889921	0.0456543	0.902527	0.98572	0.000237598	0.853918	0.014227	0.599335	1	0.0812451	0.907033	0.0544258	0.479402	0.91525		0.016487
PRE5	P40302	912605	0.869322	0.0862829	3	542977	0.910838	0.080103	3	1.12874e+06	1.04207	0.182402	3	1.15629e+06	1.06032	0.137952	3	1.08516e+06	1.00372	0.0193	3		0.909868	1.00751	0.0992531	0.910252	0.501727	0.982485	0.9972	0.0879443	0.982498	0.500306	0.460391	0.907906	0.175038	0.54035	0.577067	0.307022	0.8982	0.130104	0.476531	0.654811	0.379695	0.974359	0.0192285	0.756014	0.830042		0.574528
TRX2	P22803	105682	0.757193	0.0582785	3				0	115504	0.805296	0.0576489	3	144766	1.00003	0.116929	3	156793	1.08457	0.131388	3			0.864435	0.0769665		0.924306							1.00446	0.0715872		0.501174		0.87445	0.116925		0.751376		0.826714	0.121143		0.855653
DIS3	Q08162	248820	0.817569	0.0117607	3	259689	0.898339	0.145005	3	258780	0.843822	0.0507751	3	299733	0.954602	0.0714868	3	313209	0.978066	0.06108	3		0.0521676	0.802173	0.014385	1	1	0.54822	0.925421	0.161414	0.605271	0.560543	0.253568	0.935866	0.0601728	0.530531	0.7488	0.374298	0.948134	0.0748865	0.511569	0.625949	0.855334	1.01493	0.0624498	0.861312	0.516975		0.436577
TSL1	P38427	181817	0.601554	0.0710914	3				0	308633	1.00948	0.0180288	3	331050	1.06761	0.0577642	3	317693	1.00783	0.0454854	3		0.954965	0.992151	0.11818	0.955113	0.501331						0.198958	1.07076	0.0178595	0.998487	0.99997	0.7177	0.980639	0.0541063	0.742071	0.537241	0.133659	0.923439	0.0451322	0.60813	0.913147
VMA5	P31412	616128	0.836236	0.123323	3	586567	0.888364	0.0791439	3	693720	0.921411	0.0801093	3	735515	0.962594	0.0490955	3	770009	0.989463	0.0131555	3		0.450418	1.07972	0.147474	0.535092	0.580981	0.0709843	0.75866	0.0890895	0.785551	0.994443	0.614594	1.03376	0.086942	0.651379	0.543561	0.205326	1.06539	0.0510033	0.559065	0.815544	0.604482	1.04745	0.0132956	0.999919	0.999808		0.576524
PRO2	P54885	542933	0.917929	0.0754688	3	387968	0.934623	0.106867	3	552434	0.922707	0.0530085	3	605236	0.994352	0.0334121	3	613465	0.99152	0.043416	3		0.929361	1.00519	0.0822164	0.929571	0.501204	0.58297	1.05882	0.114343	0.648909	0.573937	0.786918	0.987997	0.0574488	0.793553	0.513019	0.771987	1.01026	0.0336019	0.78681	0.5274	0.751138	1.01199	0.0437873	0.764123	0.522138		0.837043
HXT3	P32466	276924	2.77035	0.0182315	2	583652	2.5176	0.397544	3	190248	1.86159	0.367238	2	129670	1.25268	0.159864	2	109539	1.04527	0.046341	2		0.375755	1.69098	0.00658092	1	1	0.324638	1.20063	0.157906	0.688149	0.81221	0.30425	1.97949	0.197271	0.999997	1	0.331514	1.48373	0.127617	0.999586	0.999931	0.209836	0.91155	0.0443339	0.823556	0.955822		0.38561
IDP3	P53982	203643	1.86859		1				0	152277	1.37592		1	150498	1.33686		1	105266	0.922295		1
MET22	P32179	505531	1.24161	0.106725	3	543020	1.33498	0.247065	3	472558	1.13965	0.0257937	3	454551	1.07732	0.0254109	3	442951	1.0334	0.0107009	3		0.85974	1.04786	0.0859564	0.888461	0.58548	0.0203601	0.451775	0.185071	0.54408	0.997724	0.79076	1.07314	0.022633	0.999893	0.999195	0.623331	1.11836	0.0235872	1	1	0.328334	1.25114	0.0103551	1	1		0.594264
APA1	P16550	208629	1.26784	0.0939612	3	263271	1.1834	0.174073	3	200551	1.19886	0.156549	3	194245	1.14772	0.0311327	3	175860	1.02256	0.0692345	3		0.572395	0.946662	0.074111	0.693886	0.634522	0.999044	1.00016	0.147096	0.999044	0.5	0.920537	0.989666	0.130582	0.920908	0.501889	0.731576	0.984041	0.0271257	0.790027	0.594445	0.293756	1.05525	0.0677067	0.475199	0.665881		0.512071
SRO9	P25567	157491	1.18426	0.109042	2	177008	1.11889	0.127323	3	138618	1.03366	0.130263	2	139831	1.02805	0.149199	2	138438	0.979334	0.0223372	2		0.823582	1.01916	0.0920754	0.829091	0.512914	0.754937	0.964008	0.113794	0.771883	0.529338	0.510096	1.08418	0.126021	0.627006	0.618288	0.949183	1.00828	0.145128	0.949306	0.500982	0.361484	1.03387	0.0228085	0.793325	0.868949		0.589255
PEP4	P07267	964884	0.465203	0.05967	3	773406	0.500591	0.049183	3	1.33093e+06	0.63322	0.0714117	3	1.75427e+06	0.825923	0.0579705	3	2.06179e+06	0.959299	0.0372916	3		0.468235	0.919142	0.128267	0.578506	0.606834	0.36724	0.910542	0.0982499	0.586033	0.69734	0.777794	0.975539	0.112776	0.785218	0.514016	0.938315	1.0061	0.0701887	0.938662	0.502276	0.933647	1.00762	0.0388738	0.935524	0.511471		0.473851
YER156C	P40093	493886	0.949882	0.0402449	3	658761	1.04611	0.145279	3	491673	0.937032	0.0348609	3	480821	0.89977	0.0302862	3	552672	1.01707	0.0578405	3		0.444089	1.03831	0.0423683	0.651038	0.695258	0.769435	0.961975	0.138876	0.781553	0.52215	0.618861	1.01483	0.0372035	0.657192	0.545786	0.140259	1.06472	0.0336599	0.705693	0.947413	0.785109	1.01104	0.0568698	0.79089	0.511251		0.370853
CLU1	Q03690	1.42976e+06	0.662629	0.0805348	3	1.9293e+06	0.842754	0.106544	3	1.59805e+06	0.732522	0.0526225	3	1.81238e+06	0.821667	0.0236539	3	2.15194e+06	0.961407	0.0216376	3		0.671668	1.03505	0.121538	0.689948	0.524508	0.946905	0.992661	0.126424	0.947039	0.501017	0.420034	1.04697	0.0718375	0.54183	0.613935	0.467154	1.0249	0.0287877	0.655946	0.682103	0.509729	1.01965	0.0225062	0.69229	0.684791		0.0846037
SAC1	P32368	553066	0.959647	0.0203746	3	525261	1.05399	0.161384	3	612506	1.04101	0.0791039	3	576730	0.970288	0.0224438	3	604305	1.00425	0.00842094	3		0.615737	1.07046	0.0212313	0.999761	0.999437	0.956127	1.00704	0.153117	0.956196	0.500638	0.935146	0.990985	0.0759873	0.935825	0.504235	0.582884	1.03902	0.0231311	0.934782	0.911422	0.0291102	1.0752	0.00838529	0.999999	1		0.418073
RQC2	Q12532				0	72951	0.768069	0.053572	3				0				0				0							0.32277	1.12417	0.0697489	0.853386	0.927354
SRV2	P17555	406402	0.710334	0.063806	3	328334	0.71512	0.0703345	3	423455	0.726206	0.0329305	3	489880	0.824713	0.0284434	3	600641	0.992966	0.00525734	3		0.165525	1.10871	0.0898254	0.468737	0.794294	0.626146	1.05803	0.0983534	0.703964	0.59492	0.0436868	1.12536	0.0453459	0.684336	0.995398	0.554297	1.04489	0.0344888	0.848542	0.82115	0.952799	0.995107	0.00529458	0.975102	0.701927		0.934668
PMC1	P38929	50275	0.516078		1	55402.8	0.704697	0.0917367	3	61642.9	0.623099		1	68091.8	0.677981		1	88779.6	0.870461		1			1.55633						0.130179				1.41942					1.36033					1.07729
STE24	P47154	160799	1.18484		1	143865	1.00571	0.156075	3	162359	1.18282		1	138319	0.991033		1	142099	1.00174		1			0.772988						0.155188				0.860169					1.05152					1.11572
RPP2B	P02400	1.43902e+06	1.43501	0.0904773	3	1.60956e+06	1.3766	0.379963	3	1.23372e+06	1.21257	0.0841445	3	1.1765e+06	1.1385	0.0196129	3	1.14774e+06	1.09358	0.0479587	3		0.16764	1.11393	0.0630501	0.710245	0.931483	0.860401	0.961406	0.276016	0.862404	0.505873	0.952128	0.99278	0.0693933	0.952514	0.503261	0.644047	0.973937	0.0172269	0.92473	0.875527	0.179433	0.880789	0.0438547	0.941124	0.994616		0.817642
GRX1	P25373	139875	0.670241		1				0	196546	0.931151		1	205379	0.956922		1	207547	0.951467		1			1.13996										0.969533					1.05953					1.06079
RPS29B	P41058	834759	1.54579	0.267555	3	563096	1.06915	0.144245	3	619881	1.1431	0.117614	3	573548	1.04485	0.207032	3	584810	1.03141	0.0712086	3		0.808565	0.967466	0.173086	0.813436	0.510563	0.84653	0.960847	0.134915	0.855764	0.524814	0.877569	0.978644	0.102891	0.881419	0.51285	0.973836	0.995058	0.198146	0.973848	0.500188	0.846208	0.985784	0.0690401	0.850939	0.51265		0.0709273
PRS3	P38689	388096	0.796637	0.0246665	3	670072	0.908616	0.0894545	3	425268	0.865165	0.0491175	3	475168	0.937275	0.0716647	3	522409	1.02678	0.0612539	3		0.346093	0.960729	0.0309633	0.706064	0.811556	0.165452	0.827989	0.0984515	0.684979	0.921964	0.737773	1.01271	0.0567724	0.746954	0.514913	0.816281	0.98785	0.0764607	0.819642	0.507572	0.448754	0.958666	0.0596563	0.5811	0.626033		0.154781
MMF1	P40185	890067	0.971852	0.0745636	3	865215	1.0503	0.168296	3	1.01261e+06	1.08908	0.0714711	3	1.00315e+06	1.05967	0.0444029	3	961352	1.00016	0.0450978	3		0.972852	0.997641	0.0767232	0.972871	0.500286	0.439021	0.866012	0.160237	0.622273	0.672542	0.254607	0.925986	0.065625	0.557561	0.768728	0.3862	0.947969	0.0419024	0.728519	0.803735	0.195838	0.949652	0.0450906	0.476561	0.765155		0.51824
RPL38	P49167	7.0973e+06	1.34414	0.0845704	3	7.20682e+06	1.30095	0.158511	3	6.70565e+06	1.25161	0.0564112	3	6.18072e+06	1.13541	0.0493714	3	5.71224e+06	1.033	0.0189253	3		0.923929	1.00429	0.0629177	0.924193	0.501405	0.502943	1.09638	0.121843	0.66001	0.657616	0.445834	1.03355	0.0450709	0.595953	0.642461	0.649593	1.01794	0.0434835	0.687916	0.548904	0.643204	0.993633	0.0183206	0.671246	0.535208		0.70463
ARF2	P19146	184237	0.460722	0.0665401	3	76376.2	0.520804	0.0236155	3	252751	0.632351	0.0432786	3	305763	0.751297	0.0361085	3	371846	0.905682	0.00898433	3		0.426949	0.917505	0.144426	0.522048	0.589534	0.651839	0.971382	0.0453443	0.734583	0.607053	0.0261611	0.762787	0.0684409	0.747797	0.999699	0.0529374	0.886305	0.0480616	0.606055	0.983668	0.0362452	0.950692	0.00991995	0.981932	1		0.254237
RPL22A	P05749	3.80042e+06	1.94304	0.165659	3	4.54421e+06	1.94969	0.38337	3	2.91421e+06	1.47609	0.144648	3	2.54237e+06	1.27351	0.0751357	3	2.24263e+06	1.10427	0.0419284	3		0.323812	0.800706	0.0852577	0.95369	0.982281	0.0481168	0.533921	0.196632	0.582361	0.98389	0.532106	0.922851	0.0979939	0.682168	0.656397	0.874813	0.988358	0.0589988	0.878375	0.511629	0.368225	0.953792	0.0379693	0.705251	0.796337		0.979897
FPR3	P38911	306554	0.892787	0.0996858	3				0	309713	0.889371	0.0991565	3	333402	0.954749	0.0183544	3	364625	1.02666	0.0388348	3		0.345267	0.905605	0.111657	0.539693	0.675605						0.597846	0.954982	0.111491	0.638726	0.54693	0.0570253	0.934462	0.0192243	0.892211	0.999615	0.823326	0.990559	0.0378261	0.831208	0.518476
ATP20	Q12233	770492	0.366232	0.00505127	3	600562	0.365287	0.0390291	3	953574	0.449463	0.0252111	3	1.45689e+06	0.676635	0.0391274	3	2.25741e+06	1.02797	0.0293879	3		0.583576	0.959262	0.0137925	0.998635	0.99765	0.344964	0.909324	0.106845	0.540656	0.676691	0.723339	0.972588	0.0560915	0.766319	0.567233	0.966527	0.996539	0.0578263	0.966617	0.501081	0.681965	0.974187	0.0285881	0.819235	0.694803		0.970474
RPL23B	P0CX42	4.63952e+06	1.25285	0.0217427	3	5.46042e+06	1.36593	0.157799	3	4.50314e+06	1.19956	0.0281903	3	4.15164e+06	1.0895	0.0440751	3	3.86121e+06	0.998488	0.0281887	3		0.0163394	1.09354	0.0173546	0.948706	1	0.712257	1.04496	0.115525	0.741334	0.543748	0.0103427	1.11072	0.0235005	0.791987	1	0.0719036	1.0715	0.0404543	0.470365	0.9253	0.181628	1.03665	0.0282313	0.531019	0.820189		0.339949
RPL23A	P0CX41	4.63952e+06	1.25285	0.0217427	3	5.46042e+06	1.36593	0.157799	3	4.50314e+06	1.19956	0.0281903	3	4.15164e+06	1.0895	0.0440751	3	3.86121e+06	0.998488	0.0281887	3		0.0163394	1.09354	0.0173546	0.948706	1	0.712257	1.04496	0.115525	0.741334	0.543748	0.0103427	1.11072	0.0235005	0.791987	1	0.0719036	1.0715	0.0404543	0.470365	0.9253	0.181628	1.03665	0.0282313	0.531019	0.820189		0.339949
ANB1	P19211				0				0				0				0				0
UBC1	P21734	513130	0.814354	0.0114012	3	641775	0.83909	0.111413	3	578847	0.90481	0.0347207	3	631235	0.97166	0.0300847	3	676149	1.02645	0.0198619	3		0.569514	0.967265	0.0140003	0.987503	0.982313	0.438175	1.12714	0.132779	0.665481	0.713035	0.738022	0.978748	0.0383734	0.789382	0.584653	0.456476	0.971124	0.0309621	0.671218	0.704732	0.0160992	0.938716	0.01935	0.541847	0.998959		0.738216
POB3	Q04636	648302	0.887156	0.0478484	3	547717	1.01055	0.116978	3	691656	0.932318	0.0201703	3	745708	0.989614	0.00710317	3	779971	1.02051	0.0660988	3		0.899385	1.00697	0.0539346	0.900627	0.505015	0.495957	0.916904	0.115757	0.630503	0.633932	0.905613	0.995182	0.0216346	0.909037	0.514764	0.339768	1.01008	0.00717772	0.750428	0.849081	0.879649	0.992653	0.0647701	0.880793	0.503873		0.201264
HXT4	P32467	471129	1.8059	0.013931	3	572663	2.9615	0.186926	3	760631	2.90571	0.319125	3	382234	1.43422	0.0730276	3	261785	0.952659	0.0485378	3		0.561433	0.95327	0.00771416	1	1	0.103101	0.803377	0.0631189	0.930005	0.998724	0.013121	1.38748	0.109827	0.58687	0.99977	0.217306	1.09477	0.0509181	0.791811	0.939347	0.627229	1.02789	0.0509498	0.695103	0.582849		0.00833099
PIM1	P36775	406722	0.563495	0.031118	3	599474	0.652555	0.0746556	3	511692	0.690936	0.0240793	3	627111	0.837112	0.00777034	3	722168	0.948121	0.0407798	3		0.795768	1.01345	0.0552232	0.804389	0.517618	0.340003	0.889509	0.114405	0.581856	0.7158	0.736598	1.00822	0.0348502	0.746806	0.516521	0.364573	1.0584	0.00928232	1	1	0.0423078	1.09671	0.0430111	0.506617	0.9772		0.163634
CBF5	P33322	598302	1.01535	0.140043	3	435593	1.11626	0.129172	3	600071	0.996475	0.0924193	3	624917	1.03585	0.189743	3	608144	0.978514	0.0845424	3		0.376484	1.10029	0.137926	0.525922	0.63689	0.836675	0.983335	0.115718	0.839146	0.506227	0.361817	1.07538	0.0927463	0.543378	0.664793	0.936464	1.01004	0.183177	0.936607	0.500908	0.529096	1.08455	0.0863988	0.740607	0.72008		0.411168
SSD1	P24276	205963	0.752774	0.0610796	3	159360	0.907093	0.0772126	3	226027	0.826419	0.0687625	3	243704	0.860818	0.0511776	3	289668	0.997011	0.0169308	3		0.661758	0.960382	0.0811394	0.712732	0.567121	0.00329869	0.321862	0.0851209	0.940747	1	0.274578	0.924681	0.0832053	0.489101	0.695566	0.793218	1.03243	0.0594523	0.833397	0.582342	0.613823	1.0198	0.0169816	0.843786	0.780763		0.0563195
RPL24B	P24000	338391	1.94532		1				0	298762	1.69125		1	240672	1.34202		1	206907	1.13611		1
NUG1	P40010	185454	0.810639	0.141779	3	237346	0.925743	0.104227	3	193959	0.826662	0.123433	3	209407	0.879474	0.132026	3	236100	1.07418	0.0625715	3		0.680765	1.05625	0.174898	0.70283	0.530307	0.862382	0.983627	0.112587	0.864517	0.50635	0.738217	1.03439	0.149315	0.747912	0.515775	0.662472	1.04731	0.150119	0.684682	0.529129	0.647144	0.952233	0.0582507	0.776557	0.667183		0.32572
SUP35	P05453	386002	0.983833	0.203586	3	320163	1.05571	0.0642193	3	392921	1.02147	0.122295	3	403899	1.05305	0.0594374	3	388480	0.998693	0.0368524	3		0.868755	1.02351	0.206932	0.870004	0.503886	0.021847	0.554443	0.0608307	0.999341	1	0.738053	1.0361	0.119724	0.75446	0.526736	0.332491	0.955623	0.0564433	0.504308	0.656049	0.998553	1.00013	0.0369006	0.998553	0.500004		0.610078
RNR1	P21524	304409	1.04246	0.185237	3	529718	1.22157	0.164308	3	306462	1.03927	0.184417	3	327044	1.09022	0.0993947	3	304194	1.00133	0.06576	3		0.560669	0.901891	0.177691	0.63844	0.584181	0.672441	0.937936	0.134506	0.717151	0.560393	0.824531	0.958075	0.177448	0.831564	0.516587	0.0946829	0.84216	0.091169	0.528662	0.919281	0.995396	1.00038	0.0656729	0.995396	0.50001		0.279402
AMS1	P22855	56269.3	0.55202	0.110098	2				0	72032.3	0.688893	0.103364	2	92577.8	0.858443	0.0803387	2	114080	1.02475	0.0276868	2		0.429579	0.831603	0.199445	0.617073	0.675248						0.297076	0.813993	0.150044	0.64977	0.803134	0.406463	0.914172	0.0935866	0.623908	0.699538	0.0856488	0.859692	0.027018	0.999324	1
RPL42B	P0CX28	891480	1.77162	0.114655	3	887623	1.55686	0.178752	3	646666	1.26295	0.105747	3	619477	1.20197	0.195008	3	560382	1.06595	0.0945642	3		0.0020745	1.44685	0.0647175	0.758304	1	0.207667	1.41338	0.114816	0.995739	0.999834	0.00689829	1.34239	0.0837303	0.55664	0.999984	0.408096	1.10387	0.162241	0.5261	0.609789	0.535223	0.938448	0.088714	0.65607	0.626336		0.167063
RPL42A	P0CX27	891480	1.77162	0.114655	3	887623	1.55686	0.178752	3	646666	1.26295	0.105747	3	619477	1.20197	0.195008	3	560382	1.06595	0.0945642	3		0.0020745	1.44685	0.0647175	0.758304	1	0.207667	1.41338	0.114816	0.995739	0.999834	0.00689829	1.34239	0.0837303	0.55664	0.999984	0.408096	1.10387	0.162241	0.5261	0.609789	0.535223	0.938448	0.088714	0.65607	0.626336		0.167063
TRP2	P00899	712777	1.10709	0.0701993	3	758332	0.970102	0.125207	3	683323	1.04834	0.0634348	3	693659	1.051	0.0325288	3	659985	0.981816	0.0520508	3		0.714351	1.02406	0.0634089	0.741892	0.541685	0.511693	1.10141	0.129066	0.665371	0.655877	0.489294	1.04079	0.06051	0.610905	0.620201	0.612077	0.975047	0.0309505	0.748122	0.66263	0.85029	1.00855	0.0530148	0.853132	0.507792		0.19273
HCH1	P53834	475678	0.8998	0.0212364	3	228011	0.764931	0.0180604	3	505989	0.951011	0.0367712	3	484521	0.894756	0.0336376	3	562063	1.02132	0.0642236	3		0.506022	1.11216	0.0236012	1	1	0.633635	1.13811	0.0236105	1	1	0.163763	0.953942	0.0386654	0.458037	0.788498	0.211672	1.04155	0.0375941	0.493913	0.76153	0.210775	0.92586	0.0628828	0.523464	0.784752		0.00123903
CYB2	P00175	653895	0.449452	0.0201527	3	129295	0.344853	0.0593773	3	948103	0.641506	0.0318859	3	1.15678e+06	0.769738	0.0397838	3	1.47878e+06	0.969977	0.0297971	3		0.0277292	0.776828	0.0448383	0.967185	1	0.0342225	0.562151	0.172182	0.549999	0.990463	0.643445	0.969933	0.0497047	0.72177	0.599272	0.855374	0.990688	0.0516849	0.858799	0.509713	0.819262	1.00939	0.0307194	0.8312	0.527441		0.0801291
SEC61	P32915	286153	1.08318	0.0516452	3	206679	1.16263	0.241672	3	264395	0.984824	0.0889627	3	271428	0.996276	0.0737358	3	290265	1.05007	0.0561582	3		0.547283	1.03638	0.0476791	0.686712	0.648493	0.582206	0.897829	0.207867	0.642921	0.567955	0.174893	1.10482	0.0903336	0.463267	0.778963	0.622095	1.02513	0.0740115	0.65014	0.533669	0.201619	0.918947	0.0534803	0.64936	0.876139		0.629493
PRE10	P21242	592080	0.936059	0.0407341	3	453622	0.867718	0.131926	3	605596	0.940834	0.0192227	3	629915	0.965651	0.0401096	3	666979	1.00298	0.0407839	3		0.0233332	0.882863	0.0435166	0.497512	0.994114	0.819093	0.967372	0.152038	0.825087	0.513725	0.161268	0.930608	0.0204315	0.984814	0.999593	0.355594	0.956705	0.0415364	0.626952	0.741126	0.701348	0.986023	0.0406629	0.725043	0.534463		0.468934
SRP101	P32916				0	114600	0.877202	0.116059	3				0				0				0							0.211746	0.858652	0.132306	0.478729	0.749614
CCT6	P39079	290096	1.0185	0.172322	3	356076	1.09808	0.120961	3	290584	0.993424	0.0668722	3	305326	1.02372	0.0463157	3	318177	1.04547	0.0412028	3		0.455295	0.910226	0.169192	0.53683	0.578273	0.47968	0.926417	0.110156	0.600522	0.618285	0.246599	0.93349	0.0673149	0.490089	0.723203	0.0707831	0.912898	0.0452427	0.525397	0.947732	0.0619354	0.925649	0.0394108	0.47628	0.942789		0.552252
TPD3	P31383	76199.5	0.883594	0.263189	2	238692	0.681829	0.0788691	3	91266.4	1.04721	0.300723	2	95966.8	1.13073	0.0583188	2	84818.3	0.998643	0.0254004	2		0.454095	0.757351	0.297862	0.627495	0.665402	0.419783	1.13192	0.115673	0.717534	0.772723	0.361968	0.684991	0.287167	0.654097	0.758866	0.0657885	0.765884	0.0515761	0.990475	0.999999	0.181306	0.938623	0.0254349	0.894937	0.985804		0.468107
MTC1	P47018	208787	0.804518	0.0591956	3	251910	0.798604	0.0802453	3	242906	0.92053	0.0605095	3	261143	0.97985	0.0633066	3	277135	1.01868	0.0128711	3		0.985146	1.00124	0.073579	0.985149	0.500086	0.206178	1.28193	0.100482	0.962595	0.99601	0.706722	0.979802	0.0657333	0.725518	0.527736	0.618245	0.973778	0.0646085	0.657959	0.54739	0.947725	0.997542	0.012635	0.949185	0.511306		0.923535
RVB2	Q12464	227413	0.925919	0.0738938	3	317914	0.980285	0.109633	3	274413	1.11361	0.136639	3	251372	0.984391	0.0340729	3	275514	1.0573	0.0123036	3		0.0971923	1.12665	0.0798059	0.479138	0.891814	0.83929	1.02607	0.111838	0.845587	0.516154	0.572771	0.9516	0.1227	0.613578	0.544887	0.229426	1.05573	0.0346132	0.720299	0.896601	0.214628	0.93308	0.0116368	1	1		0.52082
ATP3	P38077	952811	0.42177	0.0254392	3	775135	0.384663	0.0291011	3	1.1185e+06	0.489889	0.0168397	3	1.58342e+06	0.68648	0.00710784	3	2.36604e+06	1.01204	0.0162177	3		0.727562	1.0173	0.0603154	0.742981	0.524254	0.66722	0.943788	0.0756535	0.772307	0.641996	0.218661	0.942715	0.0343744	0.728193	0.907639	0.963164	1.00128	0.010354	0.963581	0.504573	0.622883	0.979415	0.0160248	0.875102	0.816259		0.172965
MNN11	P46985	173594	1.10147	0.148478	2	196533	1.1163	0.147487	3	173953	1.08388	0.114519	2	185465	1.12837	0.0599357	2	167680	1.00495	0.057985	2		0.33861	0.851114	0.134801	0.635871	0.761286	0.239511	0.810691	0.132121	0.664566	0.856263	0.300179	0.864964	0.105657	0.66807	0.814378	0.112368	0.862815	0.0531169	0.84894	0.991593	0.950053	0.996251	0.0576996	0.950211	0.501274		0.921603
TMA108	P40462	109474	0.835586	0.218411	3				0	111124	0.849527	0.14969	3	124449	0.951957	0.0817364	3	139223	1.05004	0.127029	3		0.940835	1.01371	0.261387	0.940957	0.500831						0.609243	1.06731	0.176205	0.645264	0.542213	0.895247	0.986491	0.0858615	0.897158	0.507424	0.318826	0.907801	0.120975	0.481252	0.648184
HEM15	P16622	472623	0.730314	0.0406306	3	285786	0.877258	0.0656074	3	588513	0.897	0.0782611	3	682436	1.02213	0.0775112	3	668786	0.988206	0.0108353	3		0.889821	1.01174	0.0556343	0.893406	0.513269	0.426614	1.0745	0.0747869	0.670258	0.725877	0.944048	0.994885	0.0872475	0.944192	0.501037	0.62906	1.04702	0.075833	0.713476	0.603726	0.999239	0.99993	0.0109647	0.999239	0.500012		0.0391948
	Q12501				0				0				0				0				0
CBR1	P38626	302527	0.83251	0.0665687	3	421779	0.993227	0.18232	3	305330	0.829021	0.044723	3	338631	0.904743	0.0488644	3	381764	1.00568	0.0560038	3		0.718587	0.975365	0.0799615	0.736811	0.527878	0.233396	0.788982	0.183564	0.540801	0.775582	0.273199	0.932527	0.0539468	0.629359	0.806401	0.197495	0.936116	0.0540092	0.506464	0.785931	0.0816219	0.885235	0.0556874	0.613543	0.962505		0.262954
DLD2	P46681	329327	0.745458	0.0536807	3	250337	0.766451	0.116919	3	336081	0.751168	0.0715601	3	367466	0.806325	0.0573556	3	458875	0.989752	0.0342501	3		0.0352312	0.781803	0.0720104	0.707033	0.998233	0.158882	0.795081	0.152546	0.512471	0.832747	0.0903883	0.846767	0.0952651	0.46865	0.896265	0.141914	0.904356	0.0711321	0.482234	0.833096	0.442441	0.96229	0.0346048	0.716344	0.756543		0.797009
FAA4	P47912	81298.6	0.997063		1				0	76299.7	0.925181		1	83229.4	0.992537		1	88020.9	1.03279		1			1.05156										1.17862					0.959287					0.984588
	Q12472				0				0				0				0				0
	Q12491				0				0				0				0				0
SOL3	P38858	312698	1.28484	0.0760544	2	398276	1.38386	0.164835	3	301350	1.22475	0.0874626	2	278238	1.12178	0.138447	2	273241	1.07039	0.0462488	2		0.672843	1.03023	0.0591939	0.726698	0.572969	0.816314	0.963288	0.119113	0.828639	0.5279	0.845772	0.982457	0.0714128	0.852479	0.517907	0.97739	1.00336	0.123417	0.977402	0.500224	0.134805	0.910067	0.0432072	0.749576	0.964417		0.43405
	Q03494				0				0				0				0				0
	P0C2J3				0				0				0				0				0
	P0CX63				0				0				0				0				0
	P25384				0				0				0				0				0
	P0CX64				0				0				0				0				0
NPL3	Q01560	277470	0.936996	0.0244779	3	206882	1.01143	0.165893	3	263865	0.882617	0.0247465	3	267701	0.891717	0.0422677	3	294743	0.971584	0.0601311	3		0.308721	1.02233	0.0261238	0.506211	0.678755	0.834913	0.967061	0.164017	0.839734	0.512039	0.141132	1.05105	0.0280377	0.670432	0.933584	0.238173	1.04619	0.0474003	0.474304	0.718716	0.850734	1.00822	0.0618898	0.852665	0.505305		0.519428
	Q12337				0				0				0				0				0
SSH1	P38353	137342	1.22719	0.208065	3	27556.4	0.974874	0.149603	3	128874	1.15721	0.0709251	3	125589	1.08554	0.0447639	3	121147	1.03459	0.184557	3		0.185088	0.808623	0.169546	0.465852	0.769022	0.0939764	1.24204	0.153458	0.466571	0.889753	0.847544	1.01311	0.0612899	0.852598	0.513632	0.200184	0.909461	0.0412365	0.865509	0.973653	0.953219	1.00684	0.178385	0.953271	0.500444		0.170535
SSO2	P39926	165698	0.789249	0.117394	3	210495	0.927882	0.16269	3	168296	0.791627	0.143643	3	187229	0.863546	0.11602	3	224532	1.02294	0.0578665	3			1.10823	0.148742		0.63705	0.846576	0.968502	0.175335	0.850181	0.509657		1.16974	0.181453		0.70568		1.09317	0.134353		0.626217		1.06849	0.056569		0.794458		0.303474
PAA1	Q12447	561733	0.869375	0.0786094	3	538656	0.968988	0.182849	3	608595	0.934222	0.0389644	3	604545	0.911045	0.00912484	3	644952	0.958035	0.021263	3		0.195182	0.855917	0.0904207	0.670916	0.893171	0.959066	1.00727	0.188701	0.959111	0.500448	0.0509599	0.854292	0.0417079	0.888148	0.999733	0.511462	0.964864	0.0100158	0.999772	0.999749	0.878479	1.00559	0.0221944	0.884072	0.518832		0.455814
YPT7	P32939	302298	0.828245	0.0868918	3	336512	0.845584	0.0978951	3	312785	0.83951	0.0940724	3	356157	0.939804	0.0513442	3	387883	1.01093	0.0773726	3		0.517193	0.949557	0.104911	0.581174	0.565227	0.370937	0.889853	0.115772	0.605347	0.711005	0.74222	1.0338	0.112056	0.758401	0.52675	0.815558	0.988252	0.0546329	0.821688	0.51378	0.892073	1.00971	0.0765361	0.893357	0.504842		0.829944
TCP1	P12612	260341	0.878322	0.0699328	3	380289	0.977586	0.105876	3	276147	0.919043	0.0626635	3	290868	0.954482	0.0690386	3	295133	0.953873	0.0541399	3		0.0204002	1.23416	0.0796209	0.538272	0.997539	0.615945	1.10285	0.108304	0.789392	0.710401	0.436655	1.04017	0.0681834	0.536675	0.594672	0.57696	0.943568	0.0723309	0.714785	0.654072	0.877596	0.994088	0.056758	0.878577	0.503267		0.256983
ERO1	Q03103	87479.9	0.939047	0.322214	3	158902	1.25625	0.173938	3	87130.9	1.0579	0.0303003	3	82884.7	0.958499	0.0915503	3	79258.7	0.899233	0.0800627	3		0.310903	1.32666	0.343129	0.547153	0.711204	0.916109	1.01593	0.138458	0.916934	0.503985	0.427713	1.12114	0.0286419	0.999983	0.999993	0.547481	1.06768	0.0955142	0.670573	0.630999	0.937238	1.00968	0.0890344	0.937791	0.503559		0.228338
GLC7	P32598	367466	0.810441	0.118367	3				0	389449	0.841471	0.0706205	3	416942	0.879469	0.106376	3	458717	0.949766	0.0352385	3		0.492587	0.919898	0.146052	0.576398	0.583158						0.549844	0.965455	0.0839251	0.595637	0.548677	0.44216	1.06939	0.120955	0.537113	0.590233	0.3667	1.04588	0.0371022	0.711247	0.802173
GCV1	P48015	1.03369e+06	0.771589	0.0547021	3	779782	0.861057	0.0988767	3	1.11501e+06	0.824576	0.044697	3	1.14021e+06	0.836252	0.0196567	3	1.40828e+06	1.01646	0.0248171	3		0.350511	0.943883	0.0708954	0.524331	0.657795	0.198757	0.851564	0.114832	0.554171	0.818568	0.935903	0.996718	0.0542061	0.936079	0.501106	0.36238	1.02484	0.0235058	0.638694	0.74578	0.471061	1.0192	0.0244153	0.6321	0.656111		0.260594
YKL033W-A	Q86ZR7	340499	0.928968	0.0529686	3	347422	0.994296	0.118181	3	347632	0.925809	0.0779973	3	354047	0.932708	0.0253952	3	376517	0.986822	0.0639129	3		0.0806632	0.902877	0.0570188	0.475707	0.914397	0.199264	0.859321	0.118859	0.509303	0.786157	0.974348	0.997965	0.0842477	0.974359	0.500176	0.360006	1.02846	0.0272274	0.63217	0.742125	0.719073	1.02194	0.0647664	0.740913	0.533493		0.451351
HSP10	P38910	1.06918e+06	0.736499	0.024622	3	1.18069e+06	0.788334	0.104761	3	1.19457e+06	0.809953	0.0340312	3	1.36717e+06	0.91398	0.0107909	3	1.53271e+06	1.00541	0.0421887	3		0.0582245	1.12675	0.0334311	0.943585	0.999932	0.42736	0.875907	0.132889	0.647931	0.705126	0.708472	0.988057	0.0420162	0.724548	0.523829	0.210182	0.946089	0.0118065	0.999873	0.999999	0.701338	0.974964	0.0419615	0.767188	0.596851		0.484265
PRD1	P25375	276992	0.725769	0.0644158	3	276719	0.915531	0.141764	3	302979	0.789223	0.0282776	3	355211	0.911788	0.012732	3	384989	0.968274	0.0712847	3		0.387479	1.07723	0.0887551	0.589221	0.683834	0.48626	0.911506	0.154844	0.577171	0.589622	0.319314	1.06731	0.0358297	0.875371	0.94173	0.463838	0.982121	0.0139637	0.794252	0.815062	0.550572	0.959575	0.0736204	0.62874	0.583339		0.131992
SEC7	P11075	233994	1.1156	0.173829	3	58497	1.17134	0.139437	3	223760	1.06784	0.113156	3	229915	1.07118	0.154196	3	236815	1.09867	0.0666941	3		0.582809	0.935019	0.155817	0.627418	0.549902	0.0356314	0.653799	0.119041	0.674945	0.997227	0.217983	0.884697	0.105967	0.49524	0.756016	0.218752	0.855457	0.143951	0.461699	0.728531	0.0867916	0.850496	0.0607041	0.762653	0.987779		0.688168
ERG3	P32353				0				0				0				0				0
YKR018C	P36114	237559	0.738185	0.0221547	3	232723	0.853353	0.145505	3	265547	0.8206	0.0567252	3	308295	0.936293	0.0451649	3	324784	0.966986	0.0166495	3		0.225743	0.875723	0.0300124	0.999505	0.999988	0.576754	0.929652	0.170509	0.620906	0.548894	0.417303	0.902181	0.0691265	0.807581	0.851755	0.22197	0.948064	0.048238	0.495737	0.752319	0.219819	1.04136	0.017218	0.920193	0.985332		0.303052
HHT1	P61830	3.61476e+06	1.02356	0.076319	3	5.26137e+06	1.12048	0.120431	3	3.70191e+06	1.04833	0.165836	3	3.70864e+06	1.02103	0.105722	3	4.16574e+06	1.12364	0.0831044	3		0.81491	1.01309	0.0745622	0.819034	0.50923	0.342106	0.845324	0.107482	0.76416	0.857826	0.838132	0.976968	0.15819	0.840636	0.506365	0.91876	0.992968	0.103544	0.919039	0.501391	0.229158	0.877269	0.0739603	0.737693	0.906302		0.315175
NOP7	P53261	47266.7	1.08983	0.105147	3	59538.9	1.34699	0.133744	3	41994.6	0.95551	0.116521	3	40928.7	0.911246	0.104944	3	42411.7	0.933849	0.0861593	3		0.371018	1.11912	0.0964803	0.714052	0.801628	0.135135	0.791608	0.099291	0.755744	0.965971	0.415914	1.11864	0.121946	0.652875	0.718168	0.116569	1.17426	0.115165	0.497838	0.875573	0.319839	1.13413	0.0922625	0.751513	0.861473		0.0622454
GCV2	P49095	713451	0.853618	0.0598485	3	903811	0.997858	0.0969978	3	795062	0.93042	0.0662874	3	853734	0.978239	0.0256971	3	919611	1.03866	0.0047675	3		0.385718	1.07525	0.0701115	0.665484	0.751235	0.641502	0.958409	0.0972059	0.683287	0.552385	0.426173	1.04353	0.0712446	0.533682	0.601056	0.678491	0.988438	0.0262688	0.718802	0.555261	0.605136	1.02468	0.00459007	1	1		0.107132
STO1	P34160	433995	0.796057	0.0441071	3	91099.2	0.803386	0.144933	3	521132	0.937734	0.128528	3	509299	0.90551	0.0281286	3	608860	1.06519	0.00240596	3		0.190742	1.21164	0.055407	0.997208	0.99994	0.562254	1.1203	0.180403	0.670682	0.617935	0.589454	0.948943	0.137062	0.625043	0.54023	0.875764	1.00607	0.0310638	0.879237	0.511424	0.121942	0.942763	0.00225871	1	1		0.939781
CPR6	P53691	537797	0.898004	0.103369	3	778151	0.881623	0.103427	3	515345	0.848984	0.111455	3	533555	0.864046	0.0893614	3	651896	1.03776	0.0422446	3		0.142853	0.812602	0.11511	0.599255	0.900191	0.10096	0.819031	0.117314	0.471641	0.882236	0.189654	0.856369	0.13128	0.458358	0.757943	0.49911	0.946703	0.103422	0.573358	0.574178	0.481043	0.979597	0.0407074	0.552853	0.570465		0.855611
OSH6	Q02201				0				0				0				0				0
TUM1	Q08686	203233	0.596487	0.0237292	3	164732	0.599371	0.0786792	3	249818	0.723638	0.0430418	3	281948	0.804742	0.0554994	3	344835	0.967525	0.00950971	3		0.0537256	1.10308	0.0397816	0.68394	0.99182	0.216559	1.17852	0.13127	0.606612	0.837266	0.8006	1.01564	0.0594798	0.810384	0.520462	0.474322	1.04857	0.0689654	0.607505	0.629644	0.475152	1.01303	0.0098289	0.81449	0.82793		0.956297
FKS1	P38631	511431	1.12153	0.0524056	3	138156	0.802094	0.0397301	3	428034	0.928375	0.0575769	3	446934	0.958853	0.0342573	3	466507	0.98569	0.0498407	3		0.960089	1.00305	0.0467268	0.960216	0.501284	0.0474336	1.49833	0.049533	1	1	0.103739	1.11413	0.062019	0.595327	0.936391	0.444134	1.0199	0.0357273	0.534028	0.58557	0.67172	0.98329	0.0505643	0.695513	0.531939		0.00147898
KGD2	P19262	681560	0.536859	0.0362515	3	269366	0.625399	0.09348	3	802728	0.625521	0.0566724	3	1.08797e+06	0.835816	0.076763	3	1.38882e+06	1.05289	0.110045	3		0.162751	0.879166	0.0675251	0.696257	0.928795	0.909206	1.01664	0.149473	0.910042	0.503732	0.0655453	0.802917	0.0906004	0.596394	0.972174	0.132132	0.877189	0.091842	0.460192	0.831066	0.191838	0.865229	0.104517	0.542765	0.817658		0.237501
LAT1	P12695	1.35002e+06	0.64298	0.0170875	3	1.26188e+06	0.698587	0.0792714	3	1.55659e+06	0.731751	0.0142061	3	1.85831e+06	0.860339	0.0218902	3	2.22466e+06	1.01608	0.0270943	3		0.216521	0.96297	0.0265755	0.620243	0.846147	0.173211	0.836014	0.113474	0.578544	0.859329	0.0172704	0.937542	0.0194138	0.574568	0.999147	0.0277386	0.934691	0.0254437	0.502856	0.991156	0.0439676	0.940328	0.0266655	0.512958	0.976521		0.347972
HTS1	P07263	940156	0.915982	0.00417754	3	1.36284e+06	1.08033	0.129443	3	978497	0.937761	0.0115798	3	1.00825e+06	0.956606	0.0616275	3	1.06403e+06	0.991236	0.0296941	3		0.505626	0.961434	0.00456073	1	1	0.682884	0.946541	0.119817	0.723756	0.556697	0.382308	1.0314	0.0123483	0.980943	0.990468	0.948137	1.0036	0.064423	0.948258	0.500942	0.714608	0.981426	0.0299567	0.782291	0.60374		0.158769
MGE1	P38523	346413	1.17811	0.105106	3	402633	1.05661	0.142689	3	342831	1.1478	0.111156	3	357441	1.16753	0.175928	3	319138	1.02823	0.107575	3		0.948899	0.99059	0.0892159	0.949323	0.50335	0.857221	0.96772	0.135045	0.863121	0.516971	0.107006	0.855865	0.0968432	0.465384	0.869796	0.571198	0.938164	0.150684	0.615295	0.548398	0.67255	0.961128	0.104621	0.702272	0.540032		0.306054
RPL34A	P87262	4.12361e+06	1.90765	0.198615	3	2.45953e+06	1.6137	0.168178	3	3.21444e+06	1.46103	0.146858	3	2.69521e+06	1.22815	0.239458	3	2.2397e+06	0.992446	0.115285	3		0.404983	0.910958	0.104115	0.599449	0.678875	0.982192	0.995398	0.104219	0.982218	0.500589	0.119667	0.799047	0.100517	0.691946	0.956267	0.257396	0.813401	0.194976	0.490288	0.712882	0.128287	0.817304	0.116163	0.5477	0.888803		0.123995
RPL34B	P40525	4.12361e+06	1.90765	0.198615	3	2.45953e+06	1.6137	0.168178	3	3.21444e+06	1.46103	0.146858	3	2.69521e+06	1.22815	0.239458	3	2.2397e+06	0.992446	0.115285	3		0.404983	0.910958	0.104115	0.599449	0.678875	0.982192	0.995398	0.104219	0.982218	0.500589	0.119667	0.799047	0.100517	0.691946	0.956267	0.257396	0.813401	0.194976	0.490288	0.712882	0.128287	0.817304	0.116163	0.5477	0.888803		0.123995
RFA1	P22336	305733	0.889959	0.0967346	3	212476	0.854761	0.131151	3	310300	0.889558	0.0815668	3	343818	0.966066	0.0495125	3	382770	1.06136	0.0952519	3		0.171035	0.87104	0.108696	0.467883	0.787035	0.498799	0.914309	0.153436	0.58486	0.58595	0.199194	0.901729	0.0916936	0.462854	0.750717	0.252429	0.951765	0.0512517	0.477993	0.707575	0.346198	0.936716	0.0897454	0.488311	0.629903		0.72888
RBL2	P48606				0				0				0				0				0
SEC63	P14906	180071	0.683917	0.0727412	3	207033	0.830854	0.142007	3	196014	0.736216	0.111109	3	216075	0.794202	0.0889261	3	246554	0.883728	0.0175321	3		0.169697	1.12716	0.10636	0.469497	0.789836	0.63228	1.06535	0.170917	0.666737	0.542289	0.312395	1.11632	0.150919	0.477779	0.650992	0.162224	1.15149	0.111969	0.522195	0.835367	0.0797453	1.11473	0.0198388	0.999863	1		0.209501
UTP4	Q06679	146727	0.988718	0.072163	3	174140	1.14788	0.182054	3	155711	1.01211	0.0659282	3	150378	0.951272	0.0810977	3	137823	0.883232	0.0429505	3		0.248157	1.21278	0.0729865	0.980932	0.997298	0.283432	1.144	0.1586	0.500058	0.696485	0.383887	1.0416	0.0651393	0.502399	0.60932	0.130119	1.12009	0.0852519	0.485051	0.850109	0.614186	0.933166	0.0486288	0.89034	0.841132		0.266405
BLM10	P43583	223063	0.868462		1	148521	0.855595	0.0951129	3	222743	0.853962		1	226755	0.854652		1	272938	1.01467		1			1.20982						0.111166				1.31117					1.32651					0.902555
RPS28B	P0C0X0	1.24554e+06	2.0925	0.215965	3	1.06525e+06	1.85086	0.143461	3	931667	1.53138	0.179881	3	760331	1.25515	0.291745	3	603922	0.979347	0.0906407	3		0.709189	1.06085	0.103209	0.772184	0.594801	0.540494	0.885346	0.0775105	0.884259	0.867626	0.521197	0.94504	0.117463	0.581713	0.561988	0.75427	0.94268	0.232438	0.764741	0.518044	0.7049	0.958587	0.0925521	0.743536	0.557004		0.19232
RPS28A	Q3E7X9	1.24554e+06	2.0925	0.215965	3	1.06525e+06	1.85086	0.143461	3	931667	1.53138	0.179881	3	760331	1.25515	0.291745	3	603922	0.979347	0.0906407	3		0.709189	1.06085	0.103209	0.772184	0.594801	0.540494	0.885346	0.0775105	0.884259	0.867626	0.521197	0.94504	0.117463	0.581713	0.561988	0.75427	0.94268	0.232438	0.764741	0.518044	0.7049	0.958587	0.0925521	0.743536	0.557004		0.19232
GLR1	P41921	111053	0.670069	0.266304	2	169850	0.488692	0.0498126	3	132241	0.767371	0.261931	2	168952	0.832195	0.000801379	2	200282	0.965397	0.0153291	2		0.920099	1.03603	0.397427	0.920587	0.502477	0.0333834	1.70416	0.101931	0.999714	1	0.888942	0.956797	0.341335	0.890256	0.504817	0.0148047	1.11203	0.00096297	1	1	0.0910571	1.0421	0.0158785	0.824056	0.993273		0.50983
ARO3	P14843	131905	0.556973	0.0868807	3	324601	0.711632	0.0585028	3	150430	0.632688	0.0634548	3	193357	0.816167	0.116731	3	243269	1.0182	0.142373	3		0.613686	1.0677	0.155987	0.659165	0.553824	0.0723815	0.824613	0.0822093	0.607795	0.968904	0.484108	1.05885	0.100294	0.579662	0.593992	0.824238	1.02166	0.143024	0.827167	0.506883	0.929713	0.990551	0.139828	0.929952	0.501378		0.0714786
MCK1	P21965	504716	0.764933	0.114772	3	482329	0.805876	0.0948897	3	544915	0.830225	0.020138	3	585016	0.884611	0.0277216	3	650847	0.967741	0.00717852	3		0.840135	0.979951	0.150042	0.842222	0.505366	0.784058	1.03414	0.117747	0.79681	0.524776	0.420694	0.954506	0.024256	0.918908	0.941318	0.0757757	0.930747	0.0313376	0.646975	0.974656	0.243471	0.970074	0.00741781	0.999452	0.999979		0.659604
HSP78	P33416	734061	0.688165	0.0579844	3	320924	0.858263	0.125075	3	884669	0.820311	0.041108	3	1.02656e+06	0.937929	0.00813323	3	1.13787e+06	1.02518	0.030053	3		0.7694	0.960163	0.0842594	0.803689	0.563207	0.398823	0.890684	0.14573	0.555328	0.644292	0.825074	0.980929	0.0501127	0.84269	0.541913	0.512	0.973784	0.00867148	0.99833	0.998186	0.52549	0.97644	0.0293149	0.682115	0.661784		0.127879
ARO2	P28777	310672	0.918425	0.0591254	3	340414	0.775768	0.0766766	3	335755	0.979296	0.065356	3	328096	0.945229	0.10478	3	327541	0.925636	0.0803506	3		0.453447	0.951563	0.0643769	0.605363	0.645026	0.0157982	1.46068	0.0988397	0.868909	0.999999	0.176038	0.923053	0.0667377	0.462019	0.776653	0.659243	1.03723	0.110851	0.684548	0.532952	0.163781	1.10354	0.0868058	0.458709	0.78898		0.0671346
CRM1	P30822	133273	0.727398	0.106627	3	146400	0.697324	0.113887	3	146281	0.782855	0.107137	3	174844	0.92313	0.0124349	3	194569	1.00625	0.0418347	3		0.759883	0.960522	0.146586	0.772062	0.521445	0.154175	1.24411	0.16332	0.566478	0.871297	0.899985	0.984351	0.136855	0.900953	0.503935	0.232499	0.951845	0.0134704	0.996747	0.999814	0.295155	0.922867	0.0415747	0.855052	0.938532		0.7553
TOM70	P07213	509449	0.782594	0.0350464	3	455141	0.806797	0.122675	3	568310	0.868678	0.0135208	3	620422	0.93336	0.0202987	3	712429	1.04936	0.0457354	3		0.240037	1.05002	0.0447823	0.535496	0.765299	0.9934	1.00104	0.152052	0.9934	0.500014	0.628073	0.978619	0.0155648	0.895348	0.840942	0.592423	1.01761	0.0217479	0.734795	0.663816	0.299147	0.965191	0.0435843	0.474316	0.660132		0.769762
SEC26	P41810	193241	1.01075	0.0888711	3	120789	1.14614	0.14104	3	190607	0.990879	0.100275	3	206100	1.05843	0.117855	3	205235	1.03096	0.102917	3		0.59073	0.963897	0.0879262	0.633465	0.548451	0.132206	0.815569	0.123056	0.525952	0.872248	0.53128	0.955994	0.101198	0.583366	0.554014	0.644626	0.965409	0.111349	0.667141	0.528331	0.587588	1.0456	0.0998267	0.640097	0.559269		0.244646
QNS1	P38795	227209	0.715646	0.0578275	3	98391.9	0.934649	0.154188	3	257912	0.801397	0.0592395	3	294143	0.899791	0.0266554	3	319400	0.962865	0.0414262	3		0.712423	0.956959	0.0808047	0.764451	0.57883	0.310442	0.847184	0.164969	0.536352	0.702626	0.915267	0.985584	0.0739202	0.917637	0.511361	0.729458	0.969003	0.029624	0.875505	0.742438	0.651651	0.980101	0.0430239	0.698883	0.56066		0.120024
SPT5	P27692	162606	0.678892	0.0632297	3	71240.3	0.93119	0.109122	3	198204	0.814406	0.0367953	3	212355	0.865604	0.118212	3	247826	0.982765	0.0145	3		0.386785	1.11305	0.0931366	0.718866	0.795377	0.926038	1.01038	0.117185	0.92647	0.502366	0.533561	1.04459	0.0451805	0.74629	0.722845	0.82052	1.02613	0.136565	0.825267	0.510944	0.875266	1.02067	0.0147543	0.970881	0.848091		0.0364928
ARX1	Q03862	357162	1.1326	0.111822	3	492305	1.13218	0.120311	3	320242	0.993277	0.0489263	3	326410	0.993329	0.0402952	3	340898	1.00838	0.0568436	3		0.192529	1.15688	0.0987301	0.665471	0.892237	0.620292	1.06709	0.106265	0.709051	0.607128	0.174333	1.10344	0.0492574	0.813772	0.966067	0.588368	1.03706	0.0405658	0.761434	0.698399	0.309636	0.955884	0.0563711	0.479344	0.654863		0.996641
UTP10	P42945	172833	1.02055	0.143141	2	219220	0.989579	0.133798	3	157338	0.941534	0.0724507	2	159342	0.942581	0.0613922	2	162169	0.975733	0.0140114	2		0.650983	1.06049	0.140258	0.692495	0.553175	0.490611	1.08815	0.135207	0.605135	0.613363	0.394144	1.07109	0.0769496	0.615665	0.701815	0.613919	1.0416	0.0651321	0.705654	0.609328	0.11444	1.08114	0.0143599	0.999965	1		0.829147
RPO21	P04050	169411	1.07093	0.0328135	2	235555	1.3011	0.230634	3	178521	1.10055	0.105888	2	176846	1.09903	0.172094	2	170870	1.0258	0.0402456	2		0.0464116	0.891804	0.0306403	0.87915	0.999774	0.418238	0.873998	0.17726	0.559461	0.631702	0.260638	0.870202	0.0962141	0.655277	0.834312	0.513663	0.895621	0.156587	0.629642	0.617853	0.686515	0.977147	0.0392333	0.752328	0.592762		0.223621
ENT3	P47160	158960	0.747407	0.0599887	3	151426	1.09533	0.186197	3	188612	0.861115	0.00877612	3	200395	0.886809	0.0643833	3	210274	0.936501	0.0375883	3		0.4248	1.08352	0.0802624	0.685139	0.740549			0.169992			0.155568	1.11416	0.0101916	1	1	0.165823	1.09461	0.0726011	0.50761	0.82154	0.115677	0.940979	0.0401369	0.478713	0.86553		0.0719834
RPA135	P22138	671131	1.20139	0.170343	3	576761	1.31078	0.128135	3	629166	1.10639	0.144447	3	645551	1.09701	0.0871257	3	643631	1.07278	0.0285591	3		0.315482	0.891644	0.141788	0.478551	0.648859	0.111583	0.824934	0.097755	0.596015	0.929013	0.294132	0.894218	0.130558	0.473357	0.663948	0.10445	0.869311	0.0794212	0.521255	0.903632	0.0709489	0.936635	0.0266216	0.687447	0.984351		0.427891
YCK2	P23292	83397.6	0.891964	0.0417074	3	244224	0.970248	0.120806	3	85383.8	0.898805	0.0219712	3	100768	1.04117	0.0796209	3	102178	1.04572	0.0707279	3		0.218156	0.953045	0.0467591	0.460948	0.728554	0.320993	0.894155	0.124511	0.517089	0.677163	0.134947	0.940159	0.0244449	0.852082	0.987215	0.79913	0.981373	0.0764724	0.807615	0.517611	0.743127	0.978796	0.0676354	0.76051	0.528839		0.381302
MKT1	P40850	313336	0.815008	0.0390085	3	289763	0.82225	0.0698446	3	352390	0.902078	0.0372891	3	385795	0.97451	0.0550844	3	392371	0.971034	0.0416665	3		0.210887	0.908846	0.0478628	0.798289	0.945123	0.927357	1.00803	0.0849432	0.927841	0.502693	0.0262196	0.860472	0.0413369	0.725806	0.999556	0.280951	0.907949	0.0565252	0.777988	0.900292	0.116558	1.06186	0.0429094	0.469219	0.85849		0.884947
EIS1	Q05050	189388	0.754752	0.080696	3	476081	0.871221	0.0812444	3	222576	0.870927	0.0912473	3	248841	0.956285	0.0986216	3	271396	1.0234	0.0727418	3		0.169073	0.871811	0.106917	0.469883	0.790869			0.0932535			0.0717993	0.789638	0.10477	0.559872	0.957188	0.271717	0.910712	0.10313	0.470229	0.682393	0.237983	0.926638	0.0710788	0.497668	0.737774		0.15292
TIF4632	P39936	65837.1	0.692907		1				0	78209.9	0.810546		1	95401	0.972002		1	94827.3	0.952963		1			1.28108										1.05873					0.826359					1.07092
SRP1	Q02821	538689	0.853712	0.0252774	3	400156	0.837734	0.128732	3	546881	0.854239	0.0359445	3	619395	0.951829	0.0117805	3	693228	1.04934	0.0381077	3		0.303758	1.10392	0.0296088	0.998321	0.999751	0.333465	1.18952	0.153667	0.681733	0.801235	0.25891	1.09129	0.0420778	0.902263	0.97174	0.931824	0.996423	0.0123767	0.93595	0.524618	0.201338	0.925532	0.036316	0.830233	0.961515		0.851223
EFM1	P38732	142768	0.689065		1				0	174971	0.831586		1	195245	0.912262		1	213271	0.98288		1			0.963857										0.757861					0.954789					1.0376
RPN12	P32496	605437	0.922453	0.131488	3	756385	1.03495	0.153337	3	577331	0.864161	0.0826332	3	624699	0.918128	0.0450659	3	678671	0.981379	0.0507203	3		0.455998	1.08818	0.142542	0.563725	0.603322	0.46133	0.905547	0.148159	0.574495	0.608977	0.19616	1.10876	0.0956224	0.485631	0.771752	0.132169	1.06626	0.0490846	0.465382	0.83453	0.863769	0.993768	0.0516826	0.865226	0.504374		0.390531
HXK1	P04806
ERG4	P25340	311055	0.874281	0.108911	3	239267	1.02294	0.0639068	3	378672	1.0493	0.107338	3	361698	0.991003	0.0555326	3	369474	0.997214	0.054736	3		0.825479	0.981328	0.124572	0.82833	0.506743	0.781883	0.979126	0.0624735	0.798805	0.532629	0.327881	0.924358	0.102294	0.482188	0.640849	0.409618	1.03802	0.0560367	0.540364	0.621541	0.722125	1.0164	0.0548889	0.739106	0.526258		0.127605
HES1	P35843				0				0				0				0				0
OSH7	P38755	230209	0.686448	0.0308264	2				0	255847	0.754142	0.0291298	2	297314	0.86171	0.00425971	2	347070	0.989137	0.0496502	2			0.940758	0.0449071		0.826078							1.02144	0.0386264		0.585011		1.04589	0.00494332		1		1.11682	0.0501955		0.98175
SOD1	P00445	6.14646e+06	0.814114	0.0851527	3	4.65626e+06	0.809931	0.0946697	3	6.85151e+06	0.886668	0.0527113	3	7.72923e+06	0.987135	0.0704063	3	8.43086e+06	1.06862	0.133687	3		0.476917	0.933532	0.104596	0.587886	0.608363	0.589539	0.926111	0.116886	0.683899	0.607361	0.447134	0.960807	0.0594488	0.568584	0.615601	0.300455	0.942469	0.0713239	0.478755	0.662754	0.29126	0.897857	0.125102	0.472648	0.666011		0.957385
PAN5	P38787				0				0				0				0				0
CLC1	P17891	236062	0.707677	0.0320342	3	103209	0.922164	0.134761	3	289657	0.854716	0.0215678	3	378645	1.10266	0.0481463	3	369726	1.05321	0.0189963	3		0.549146	0.942195	0.0452666	0.83972	0.814069	0.101727	0.760476	0.146136	0.511651	0.902371	0.00641199	0.809963	0.0252339	0.976434	1	0.185047	0.882186	0.0436639	0.941847	0.994239	0.0774008	0.864906	0.0180365	1	1		0.103146
BCP1	Q06338	72245.8	1.09256		1	90284.8	1.20107	0.117832	3	61306.6	0.916647		1	65554	0.963963		1	64865.7	0.938494		1			0.891957				0.198595	0.867482	0.098106	0.578128	0.834778		0.927083					0.953031					0.935706
APT1	P49435	415075	0.939545	0.0923526	3	474274	0.991202	0.0965119	3	420191	0.949486	0.0720445	3	431820	0.95382	0.0457359	3	461672	1.00303	0.0599561	3		0.17857	1.11143	0.098295	0.457993	0.770565	0.253791	1.14916	0.0973685	0.718252	0.879846	0.213119	1.0786	0.0758774	0.467223	0.739002	0.439339	1.04584	0.0479503	0.665911	0.712566	0.625624	1.02896	0.0597753	0.680118	0.566156		0.53973
UBP3	Q01477	130021	0.838618	0.00503147	2	140433	1.07658	0.110208	3	158394	1.00203	0.0892085	2	161162	1.00937	0.0386344	2	159696	0.986841	0.0605889	2		0.0211838	1.10427	0.00599971	1	1	0.954513	1.0084	0.102369	0.954742	0.502029	0.994365	0.999411	0.0890275	0.994365	0.500013	0.936563	1.00696	0.0382759	0.938111	0.509883	0.928117	1.00524	0.0613969	0.928508	0.502199		0.064206
ECM33	P38248	2.01754e+06	0.922402	0.0718457	3	2.8717e+06	1.07396	0.123576	3	2.11997e+06	0.958218	0.0705207	3	2.20372e+06	0.978701	0.032376	3	2.29849e+06	1.00399	0.0607047	3		0.412104	1.04679	0.0778898	0.517148	0.598057	0.545996	0.920373	0.115065	0.664465	0.625765	0.222637	1.07418	0.0735957	0.468295	0.729788	0.783592	0.992168	0.0330806	0.792195	0.516654	0.880108	1.00599	0.0604635	0.880979	0.50296		0.157474
DBP2	P24783	135522	1.64258	0.237821	3	176353	1.26929	0.146309	3	108729	1.25243	0.0149016	3	96078.6	1.07316	0.0889689	3	105060	1.18627	0.0894947	3		0.341768	0.883941	0.144785	0.519455	0.661099	0.148609	0.800655	0.115268	0.649649	0.918957	0.0862337	0.860347	0.0118982	1	1	0.91223	0.9916	0.0829035	0.912899	0.503092	0.0785062	0.850045	0.0754424	0.576217	0.955015		0.0949332
BAT2	P47176	68309.8	0.458229	0.04354	3				0	62108.1	0.410819	0.0375447	3	95716.7	0.620976	0.0125536	3	145507	0.928548	0.00799955	3		0.847251	1.02172	0.095018	0.853024	0.51555						0.0996454	1.24511	0.0913899	0.848923	0.99392	0.187132	1.16189	0.020216	1	1	0.369277	1.06444	0.00861511	1	1
THR1	P17423	539347	0.908499	0.0179604	3	533243	1.02517	0.102666	3	574553	0.943667	0.0379247	3	587895	0.948882	0.0517002	3	595139	0.961545	0.0341903	3		0.646247	1.0343	0.0197693	0.954308	0.919903	0.0116381	0.640755	0.100145	0.570646	0.999824	0.116936	1.05707	0.0401886	0.461426	0.853048	0.1547	1.07998	0.0544854	0.556454	0.864906	0.282571	1.0596	0.0355577	0.79472	0.90946		0.18469
WWM1	P43582	313788	1.29551	0.111759	3	279104	1.36637	0.227312	3	302510	1.23976	0.0972595	3	297929	1.20573	0.0805242	3	287720	1.135	0.0338153	3		0.136557	1.30978	0.0862662	0.986047	0.999827	0.985811	1.00393	0.166362	0.985817	0.500168	0.231451	1.16857	0.0784504	0.880239	0.970139	0.214014	0.919668	0.0667846	0.53784	0.792058	0.0420821	0.749287	0.0297931	0.999999	1		0.662116
EUG1	P32474				0				0				0				0				0
UTP22	P53254	249501	0.895798	0.0472701	3	243611	1.0032	0.0875882	3	246373	0.864017	0.0719019	3	276651	0.95745	0.0593509	3	297514	1.03471	0.0645566	3		0.577103	1.05422	0.0527687	0.786638	0.736238	0.486498	0.923694	0.087309	0.674569	0.685127	0.376107	1.06813	0.0832182	0.559233	0.666735	0.628356	1.02227	0.0619885	0.659215	0.537542	0.246011	0.942336	0.0623907	0.463539	0.70193		0.156192
KAP95	Q06142	223496	0.665446	0.0374885	3	164306	0.821305	0.105992	3	264448	0.782706	0.0662641	3	288097	0.84824	0.0696707	3	332409	0.957366	0.0327969	3		0.170552	1.10802	0.0563359	0.752722	0.946759	0.72043	1.04926	0.129053	0.747758	0.542156	0.563072	1.03511	0.0846602	0.608637	0.549386	0.395434	1.05135	0.0821355	0.509106	0.605293	0.489478	1.02517	0.0342574	0.630457	0.639334		0.113266
LSB3	P43603	407314	0.801261	0.0259725	3	371291	0.814383	0.0691019	3	444572	0.86084	0.0177514	3	482461	0.918408	0.0163902	3	551681	1.03769	0.0233779	3		0.143801	0.915907	0.0324145	0.893597	0.9919	0.894087	0.98389	0.0848518	0.896889	0.510775	0.238164	0.936655	0.020621	0.986222	0.998492	0.357025	0.96169	0.0178463	0.940066	0.969971	0.205266	0.955931	0.0225287	0.807693	0.951442		0.78152
PUP2	P32379	68572.5	1.09233	0.0725349	2				0	61533.7	0.950059	0.06406	2	68280.7	1.06732	0.155689	2	62658.5	0.947837	0.0158783	2		0.853032	0.985711	0.0664041	0.857969	0.513798						0.735693	1.04273	0.0674273	0.801327	0.60784	0.842407	0.969291	0.145869	0.847466	0.513215	0.54264	1.04784	0.0167521	0.997447	0.996655
GAR1	P28007	552236	1.43191	0.139576	3	530133	1.3933	0.23957	3	415129	1.07354	0.0860056	3	409433	1.0365	0.0239013	3	418968	1.05136	0.0346441	3		0.251858	1.14782	0.0974754	0.710507	0.876357	0.221438	0.815957	0.171943	0.492432	0.750275	0.118881	1.16971	0.080114	0.730974	0.967654	0.00586493	1.10158	0.0230595	0.585927	0.999997	0.704025	1.03117	0.0329516	0.841879	0.709157		0.824009
EXG1	P23776	131592	1.04818	0.308572	3	391044	1.09045	0.107673	3	142634	1.07453	0.248123	3	140851	1.0513	0.226276	3	146970	1.02465	0.140354	3		0.869974	1.03251	0.294388	0.871143	0.503671	0.727395	1.05227	0.0987414	0.776461	0.577932	0.886621	1.02279	0.230913	0.887438	0.502934	0.857555	0.972507	0.215235	0.859262	0.504906	0.458917	0.912238	0.136978	0.573318	0.609941		0.839881
SDS24	P38314	9869.36	0.456344		1				0	19166.2	0.876203		1	16948.7	0.762026		1	25637.7	1.13414		1
PRE6	P40303	409167	0.764325	0.0188148	3	385585	0.826647	0.0847568	3	467590	0.857919	0.0280312	3	497130	0.901445	0.035788	3	560571	1.01504	0.0688928	3		0.711096	0.990356	0.0246162	0.740644	0.544306	0.523625	0.929117	0.102531	0.645615	0.625552	0.65889	0.98125	0.0326734	0.727696	0.590296	0.673136	1.01382	0.0397007	0.699336	0.535315	0.776481	0.985526	0.0678723	0.783701	0.513555		0.330012
YKT6	P36015	296313	1.09998	0.112884	3	463889	0.876924	0.120594	3	270009	0.989645	0.105754	3	263975	0.949006	0.0733742	3	287128	1.02268	0.116913	3		0.290169	0.86079	0.102623	0.688861	0.836339	0.552976	1.0908	0.137519	0.661085	0.615898	0.799982	0.97709	0.106861	0.806561	0.513699	0.250448	1.07059	0.0773169	0.464352	0.698179	0.950252	0.993784	0.11432	0.950362	0.500893		0.0797592
EGD1	Q02642	925957	1.87266	0.225258	3	779696	1.61578	0.225522	3	674216	1.34596	0.142782	3	573051	1.12217	0.19037	3	515937	0.999993	0.0812117	3		0.731809	0.954602	0.120288	0.757588	0.54125	0.272177	0.831945	0.139574	0.609163	0.792422	0.134715	0.858599	0.106082	0.463588	0.82989	0.99127	0.99865	0.169644	0.99127	0.500019	0.243326	0.919943	0.0812122	0.485195	0.722451		0.235254
GCY1	P14065	135378	0.634549	0.0681262	3				0	191816	0.941459	0.0483722	3	211780	1.04548	0.092892	3	200862	0.98374	0.0890731	3		0.370268	0.922618	0.107362	0.517636	0.634859						0.223293	0.948923	0.05138	0.463514	0.725212	0.731533	1.02512	0.0888507	0.746328	0.523573	0.0897466	1.14967	0.0905453	0.48405	0.90507
CCT3	P39077	415097	1.1184	0.0536911	3	397129	1.14769	0.166491	3	393546	1.04879	0.0523863	3	389298	1.01796	0.0547035	3	393380	1.01491	0.0672627	3		0.318649	1.16461	0.0480069	0.998098	0.999646	0.795601	1.05128	0.145067	0.813342	0.536376	0.790457	0.980211	0.0499493	0.813008	0.545261	0.794334	0.984274	0.0537383	0.806737	0.525221	0.219927	0.873053	0.0662747	0.810854	0.946519		0.794938
MYO2	P19524	144123	0.991646		1	162347	0.764213	0.0770537	3	160334	1.08633		1	165191	1.10248		1	162119	1.06544		1			0.804675				0.661132	0.94585	0.100828	0.72188	0.580028		0.818956					0.874585					0.94251
NCL1	P38205	447750	0.908047	0.0948035	3	544603	0.940311	0.136894	3	451928	0.89841	0.0512248	3	458453	0.90109	0.086255	3	521521	1.00243	0.0462338	3		0.185923	1.11565	0.104404	0.458446	0.762312	0.612327	0.939409	0.145584	0.654461	0.549711	0.257674	1.08416	0.0570171	0.701486	0.866867	0.6142	1.03379	0.095723	0.644878	0.536272	0.305396	0.95048	0.0461219	0.590929	0.751349		0.756006
AIP1	P46680	165724	0.870086	0.101734	3	197145	0.813138	0.119615	3	181469	0.939066	0.0665609	3	194388	0.991279	0.0799932	3	198289	1.00369	0.0868724	3		0.707798	0.940211	0.116924	0.75679	0.573122	0.46347	0.896224	0.147102	0.598365	0.630004	0.666779	0.960565	0.0708799	0.730622	0.585357	0.754525	0.978931	0.0806969	0.76622	0.52018	0.833293	0.987846	0.0865527	0.83569	0.505923		0.564815
ARC35	P53731	389378	0.69295	0.0267995	3	206195	0.801354	0.100081	3	458285	0.80543	0.035853	3	518440	0.897054	0.00892368	3	561597	0.95571	0.0299769	3		0.0787364	1.14223	0.0386745	0.960673	0.999883	0.161205	1.17322	0.124891	0.534541	0.844467	0.0813543	1.08973	0.044514	0.59613	0.958016	0.076001	1.04082	0.00994776	0.982451	0.999985	0.817177	0.994765	0.0313661	0.820863	0.508347		0.195612
PWP1	P21304	259069	0.734659	0.0522098	3	162554	0.775404	0.086505	3	268365	0.752243	0.0140182	3	303684	0.835939	0.0103496	3	395250	1.07157	0.0452497	3		0.998808	1.00075	0.0710667	0.998808	0.500033	0.0171275	0.669104	0.111561	0.500137	0.997755	0.946885	1.02824	0.0186351	0.990472	0.876052	0.558891	1.07014	0.0123808	1	1	0.889911	0.990751	0.0422274	0.893767	0.514289		0.531113
IMP4	P53941				0				0				0				0				0
TCB1	Q12466	121047	0.694692	0.0587989	3	124232	0.733952	0.0946317	3	145174	0.843261	0.0250488	3	153807	0.898993	0.029582	3	173592	0.965794	0.0418083	3		0.792776	0.978742	0.0846402	0.802051	0.518703	0.225622	1.14082	0.128934	0.506926	0.757332	0.409961	0.97372	0.0297047	0.614838	0.688711	0.0336267	0.909397	0.0329056	0.612763	0.995221	0.763589	1.01658	0.043289	0.787254	0.54245		0.580632
YMR099C	Q03161	347000	0.675435	0.0124546	3	309835	0.687095	0.0729295	3	363408	0.70147	0.0500692	3	426312	0.806528	0.0109441	3	501927	0.931241	0.0503718	3		0.297663	0.921275	0.0184394	0.999913	0.999994	0.588929	1.0548	0.106142	0.654626	0.57443	0.389709	0.948088	0.0713777	0.538608	0.636946	0.0034382	0.928935	0.0135694	0.615892	1	0.688354	0.964904	0.0540911	0.767426	0.612412		0.809209
MRP8	P35719	311335	0.56338	0.0442015	3	494348	0.681595	0.0696988	3	487306	0.868595	0.0554478	3	580302	1.02048	0.0628039	3	581307	1.00706	0.0532408	3		0.0062787	1.37313	0.0784577	0.679074	1	0.503382	1.11969	0.102258	0.784163	0.782093	0.47182	0.946223	0.0638362	0.65195	0.674616	0.690845	0.956761	0.0615434	0.780742	0.62909	0.977038	1.00201	0.0528675	0.977063	0.500438		0.0795879
MSC6	Q08818				0				0				0				0				0
BI4	P03879	120163	0.499495		1				0	129056	0.528264		1	222981	0.899058		1	275805	1.09505		1
TOM20	P35180	125742	0.605597		1	142344	0.384112	0.04716	3	133810	0.637171		1	140983	0.660238		1	166227	0.765929		1			0.551901						0.122777				0.684793					0.934004					1.23493
YIP3	P53633	601243	1.01348	0.0257563	3	756173	1.13212	0.0801826	3	614522	1.018	0.033962	3	611990	0.999665	0.0187389	3	634320	1.02261	0.0294853	3		0.00466874	1.14515	0.0254137	0.777052	1	0.799764	0.974302	0.0708251	0.818054	0.538247	0.0606448	1.07004	0.0333614	0.548457	0.966015	0.143032	1.05802	0.0187451	0.959745	0.998623	0.454424	1.01598	0.0288333	0.542769	0.584723		0.113443
PUP1	P25043	182648	0.851572	0.075432	3	129406	0.976394	0.0871629	3	186616	0.872446	0.0236789	3	196233	0.910889	0.113143	3	229345	1.04409	0.039398	3		0.930785	0.994114	0.0885797	0.931013	0.501333			0.0892703			0.315685	0.932419	0.0271408	0.966368	0.988755	0.327908	0.894241	0.124212	0.524675	0.677613	0.143578	0.867397	0.0377342	0.985037	0.999756		0.135437
RPS15	Q01855	1.23692e+06	1.66465	0.163266	3	946384	1.62298	0.269566	3	992470	1.32066	0.141236	3	868963	1.13571	0.0756562	3	774865	0.996311	0.0901359	3		0.542335	0.897367	0.0980787	0.77043	0.742467	0.0220793	0.54531	0.166094	0.497373	0.994955	0.154081	0.867656	0.106944	0.460562	0.802489	0.291743	0.94012	0.0666157	0.505516	0.693451	0.943514	1.00433	0.0904696	0.94361	0.500691		0.832367
ARP3	P47117	355409	0.55646	0.0542288	3	484254	0.640142	0.0721293	3	451107	0.697244	0.0452983	3	510526	0.776873	0.0574673	3	611950	0.921569	0.0501722	3		0.255414	1.08869	0.0974532	0.469054	0.697206	0.771976	1.0283	0.112677	0.782112	0.518702	0.475631	1.03371	0.0649676	0.552582	0.575131	0.251556	1.07081	0.0739726	0.483459	0.712937	0.355801	1.07707	0.0544422	0.766528	0.851901		0.188951
CRC1	Q12289	989772	0.36334	0.0334361	3	287348	0.224094	0.0255388	3	963349	0.348633	0.0221801	3	2.03405e+06	0.724786	0.058408	3	2.93221e+06	1.0285	0.0280175	3		0.00979077	0.675143	0.0920244	0.510318	0.999772	0.479088	1.09247	0.113965	0.64729	0.664331	0.00508105	0.686833	0.0636203	0.657512	1	0.227965	0.917545	0.0805865	0.481389	0.734829	0.199538	0.970729	0.0272411	0.464476	0.751618		0.00561153
RRP9	Q06506				0				0				0				0				0
CBP6	P07253	193559	0.407032	0.0694221	2	152541	0.390642	0.0134963	3	293218	0.608838	0.0593913	2	426691	0.873395	0.0463089	2	504223	1.01727	0.0489553	2		0.606762	0.910496	0.170557	0.672274	0.5767			0.0345491			0.419453	0.915161	0.0975486	0.617565	0.683702	0.224187	0.916683	0.0530216	0.69983	0.888507	0.253457	0.908262	0.048124	0.838166	0.945354		0.795152
IRA1	P18963				0				0				0				0				0
KRR1	P25586	149224	1.04113	0.0577441	2	284539	1.00503	0.121975	3	133868	0.929122	0.0747402	2	134354	0.912271	0.017014	2	151588	1.01308	0.0206273	2			1.31386	0.0554628		1	0.316622	1.19161	0.121365	0.790869	0.89009		1.28782	0.0804418		0.999816		1.0422	0.0186501		0.978077		0.898565	0.0203609		1		0.688253
ERG26	P53199	279605	0.821094	0.0372857	3	104954	0.835454	0.146693	3	296980	0.860575	0.0305112	3	328636	0.938012	0.0389823	3	347585	0.975371	0.0283308	3		0.0662394	1.14849	0.0454097	0.892796	0.999312	0.48582	1.1162	0.175584	0.603985	0.616383	0.00586257	1.21896	0.0354544	0.883166	1	0.00402737	1.19096	0.0415585	0.527654	0.999999	0.341433	1.04678	0.0290462	0.81837	0.896688		0.883029
GPD1	Q00055	93171.5	0.498638	0.0458055	2	36995.1	0.578818	0.0705194	3	110223	0.585667	0.0234278	2	145622	0.765032	0.0070858	2	176473	0.907931	0.0380475	2		0.0859526	1.39885	0.0918612	0.992749	0.999996	0.0200874	1.41242	0.121833	0.660786	0.999574	0.0101338	1.41041	0.0400019	0.999964	1	0.148721	1.23246	0.00926209	1	1	0.476362	1.10047	0.0419057	0.983165	0.985134		0.222113
MDH3	P32419	709888	0.529209	0.0726043	3	461705	0.490487	0.0553824	3	871607	0.640513	0.0801502	3	1.13904e+06	0.822094	0.0638204	3	1.40782e+06	0.998972	0.0187463	3		0.338406	0.900826	0.137194	0.486848	0.635535	0.337829	1.09978	0.112913	0.547225	0.688361	0.320192	0.905568	0.125135	0.479881	0.645754	0.214558	0.918556	0.0776316	0.474579	0.743346	0.194396	0.952059	0.0187656	0.928198	0.990812		0.506048
MNP1	P53163	244579	0.543133	0.0201857	3	263964	0.60346	0.0416355	3	323206	0.708573	0.019531	3	434061	0.936192	0.02294	3	469043	0.995667	0.0260017	3		0.435678	1.07814	0.0371654	0.954723	0.966299	0.129633	0.814057	0.0689947	0.896249	0.994178	0.0107651	0.905206	0.0275638	0.511138	0.999661	0.553892	0.983865	0.0245035	0.661358	0.615364	0.515743	1.01813	0.0261149	0.639814	0.626419		0.112444
YDL086W	Q07505	176691	0.71732	0.0427566	3	156192	0.763104	0.0987489	3	193526	0.771113	0.0152203	3	206720	0.807507	0.0604223	3	268712	1.0255	0.118509	3		0.375043	0.941624	0.059606	0.619945	0.720321			0.129404			0.302844	0.918652	0.0197381	0.999846	0.999987	0.251848	0.926561	0.0748257	0.493693	0.72102	0.152852	0.84623	0.115562	0.496622	0.829253		0.519467
ERV46	P39727				0	75405.9	0.956338	0.150114	3				0				0				0									0.156967
CSE1	P33307	87259.7	0.778852	0.0872859	3	44387.7	0.725996	0.0972912	3	101878	0.914885	0.131589	3	105429	0.976699	0.275593	3	110976	0.945263	0.0788346	3		0.104089	1.18418	0.11207	0.519492	0.903221	0.0455747	1.40232	0.134011	0.761867	0.998037	0.887104	1.01797	0.143831	0.888406	0.504693	0.928841	1.01676	0.282168	0.929029	0.501065	0.285636	1.06925	0.0833996	0.471854	0.670588		0.522687
RML2	P32611	460520	0.615527	0.0810087	3	510289	0.826971	0.0917542	3	581885	0.786786	0.0320166	3	673687	0.884549	0.0681894	3	725321	0.951494	0.0266884	3		0.998558	1.00016	0.131609	0.998558	0.5			0.110952			0.218051	0.959076	0.0406928	0.461422	0.729052	0.859086	0.990965	0.0770895	0.860509	0.504133	0.0350246	1.07706	0.0280489	0.621593	0.99512		0.0410401
ADH5	P38113
UTP6	Q02354	93167.7	1.0702		1				0	88407.8	1		1	97512.4	1.08647		1	97415.2	1.06881		1
PPZ1	P26570				0	224155	0.764336	0.0859562	3				0				0				0									0.112459
MTR4	P47047	129461	0.939463	0.0376953	2	280870	0.974864	0.107931	3	131569	0.942031	0.0577941	2	138650	0.976141	0.06386	2	143298	0.993687	0.0964878	2			1.12238	0.0401243		0.998361	0.895702	1.0157	0.110714	0.897251	0.506041		0.991734	0.0613506		0.505455		0.934134	0.0654209		0.729424		1.08117	0.0971008		0.672444		0.642297
RPE1	P46969	224645	1.03463	0.0916822	3	389138	0.992247	0.1607	3	215916	0.987573	0.118852	3	211189	0.941287	0.022875	3	236199	1.04053	0.106524	3				0.0886139					0.161956					0.120348					0.0243018					0.102375				0.716715
AIM9	P40053	649282	0.683988	0.0923863	3	547869	0.64087	0.0665735	3	757498	0.784309	0.0897379	3	874171	0.896084	0.0712407	3	992930	1.00857	0.0489362	3		0.127317	0.807404	0.13507	0.486222	0.854509	0.334983	0.888537	0.10388	0.619893	0.751127	0.121545	0.830364	0.114416	0.496741	0.86844	0.0948546	0.875404	0.0795022	0.465075	0.887611	0.0780015	0.917171	0.0485202	0.468482	0.915064		0.551092
MDN1	Q12019	78350.3	0.73429		1				0	84455.4	0.782561		1	94554.1	0.861663		1	99752.4	0.894408		1			0.904604										1.09767					1.08942					1.34846
MAL11	P53048				0				0				0				0				0
RFC1	P38630	167002	1.0635		1				0	186104	1.17175		1	166580	1.0315		1	169058	1.03		1			0.994153										0.948019					1.05219					0.994365
MEF1	P25039	208481	0.633399	0.0351943	3	172806	0.650353	0.083924	3	258731	0.777103	0.0241525	3	304962	0.905829	0.0510096	3	340199	0.992464	0.0382943	3		0.72308	1.03132	0.0555641	0.778788	0.587416	0.912423	1.01299	0.129044	0.913082	0.503052	0.905589	0.994123	0.0310802	0.90807	0.510687	0.393598	1.03851	0.0563126	0.527077	0.623216	0.679397	1.0116	0.0385851	0.698819	0.526567		0.77043
ERV29	P53337				0				0				0				0				0
NUM1	Q00402	42928.7	0.579985	0.0644847	2				0	51092.2	0.699651	0.0114269	2	56390	0.756636	0.00286441	2	75941.5	0.996809	0.0350606	2			1.69679	0.111183		1							0.979305	0.0163323		0.811211		1.39069	0.00378571		1		0.88483	0.0351728		0.999324
NAT1	P12945	489559	0.758568	0.0209531	3	404255	0.915442	0.111885	3	525892	0.80249	0.028807	3	592372	0.888799	0.0395634	3	642608	0.954057	0.0440031	3		0.00176946	1.18296	0.0276219	0.677802	1	0.830904	1.02119	0.122219	0.834592	0.508997	0.0179178	1.19039	0.035897	0.951577	1	0.0458755	1.11878	0.0445133	0.667452	0.993639	0.093952	1.15343	0.046122	0.944604	0.999455		0.131413
AMD1	P15274	156414	0.814285	0.0216338	2	92267.8	0.837396	0.0351703	3	167789	0.859706	0.0380539	2	195828	0.986869	0.0356948	2	210584	1.05031	0.101348	2		0.907598	1.00542	0.0265678	0.910415	0.512398	0.0608253	1.1973	0.0419996	0.991786	0.999999	0.277013	1.06369	0.0442639	0.707245	0.85775	0.294335	1.06306	0.0361697	0.824155	0.921326	0.994003	0.999316	0.096494	0.994003	0.500015		0.430561
YPK1	P12688				0				0				0				0				0
CDC12	P32468	188939	0.714143	0.0492311	3	204005	0.822109	0.115107	3	211186	0.805453	0.0634419	3	243026	0.879609	0.074163	3	255959	0.943028	0.0390211	3		0.472259	0.962318	0.0689373	0.557188	0.582651	0.547626	1.07091	0.140014	0.615331	0.571832	0.39173	0.945903	0.0787655	0.526317	0.624137	0.856212	1.01375	0.0843136	0.859007	0.507969	0.871419	1.01293	0.0413785	0.880385	0.528638		0.241471
ROT2	P38138				0				0				0				0				0
YME1	P32795	148136	0.765122	0.112511	3	96388.4	0.600725	0.0642627	3	165877	0.847668	0.124151	3	188067	0.936788	0.0641831	3	210044	1.02686	0.0183488	3		0.332623	0.892549	0.14705	0.483833	0.638042	0.0753267	1.28864	0.106975	0.795828	0.994239	0.560978	0.934217	0.146462	0.614088	0.557412	0.55288	1.04777	0.068514	0.671648	0.627398	0.895458	1.00595	0.0178688	0.903736	0.532417		0.11037
UTP8	P53276				0				0				0				0				0
CMK1	P27466	127469	0.912335		1				0	134882	0.954482		1	157657	1.09722		1	140663	0.963192		1			0.917206										1.00325					0.898969					1.05888
ARG8	P18544	243294	0.846182	0.0371466	3	240059	0.902021	0.144213	3	260736	0.890972	0.010883	3	287335	0.959435	0.0563798	3	297723	0.986003	0.00729657	3		0.726565	1.01451	0.043899	0.746913	0.531948	0.531192	0.885356	0.159878	0.659744	0.633685	0.102536	0.952258	0.0122147	0.986895	0.999961	0.267003	0.940263	0.0587635	0.525795	0.73265	0.875272	1.00856	0.00740015	0.953729	0.77777		0.575772
PUT2	P07275	643505	0.755439	0.0309712	3	315156	0.577853	0.0755452	3	692550	0.801618	0.0313466	3	771337	0.881374	0.0310412	3	891706	1.00342	0.0471221	3		0.0100461	0.775352	0.0409977	0.895679	1	0.2468	1.15264	0.130734	0.564821	0.781194	0.0192481	0.867233	0.0391042	0.652384	0.999592	0.128883	0.933677	0.0352191	0.66948	0.942337	0.731112	0.986665	0.0469614	0.746059	0.523783		0.040338
OM45	P16547	732571	0.340699	0.0210981	3	305073	0.310779	0.0443081	3	1.10165e+06	0.505395	0.0350498	3	1.91711e+06	0.864357	0.0709931	3	2.3388e+06	1.04044	0.0545975	3		0.996027	0.99947	0.0619259	0.996028	0.500022	0.740771	0.954722	0.142571	0.758739	0.529571	0.6285	0.954445	0.0693512	0.721952	0.614865	0.696241	1.02477	0.0821339	0.71492	0.52674	0.177012	0.930591	0.0524752	0.533945	0.827051		0.371836
GGA1	Q06336				0				0				0				0				0
DYS1	P38791	212842	1.1232	0.118109	3	205131	0.888397	0.142381	3	217222	1.14409	0.160533	3	211231	1.08674	0.142093	3	207610	1.04147	0.0933564	3		0.357519	0.887584	0.105155	0.639218	0.749848	0.0813271	1.34804	0.160267	0.652156	0.971897	0.415436	0.90321	0.140315	0.549648	0.625074	0.483894	0.919686	0.130752	0.587649	0.602022	0.340488	0.929814	0.0896393	0.511147	0.654986		0.0951344
TPS2	P31688	111614	0.610359	0.105503	3				0	180206	1.02243	0.13534	3	176727	0.970726	0.0840236	3	177134	0.955579	0.0967687	3		0.948821	1.00743	0.172855	0.948892	0.500558						0.728729	1.0307	0.132371	0.738875	0.515995	0.068757	1.15875	0.0865575	0.483768	0.935511	0.381248	1.06512	0.101267	0.501313	0.610652
AAP1	P37898	120545	0.840534	0.0177829	2	255237	0.963446	0.097474	3	137437	0.948331	0.0762989	2	149830	1.0162	0.0355884	2	160810	1.07318	0.0240082	2			0.964213	0.0211567		0.912266			0.101172				0.932414	0.0804559		0.67382		0.757131	0.0350209		1		0.840321	0.0223711		1		0.155373
TRM1	P15565	452241	0.998414	0.0895205	3	317666	0.975547	0.128088	3	431523	0.939794	0.0682213	3	454976	0.975433	0.127167	3	483767	1.01858	0.0479377	3		0.594685	1.05168	0.0896628	0.674074	0.59102	0.564603	1.07163	0.131299	0.640246	0.582368	0.19071	1.10313	0.0725917	0.595492	0.853176	0.884368	1.01306	0.13037	0.885227	0.503024	0.865496	1.01073	0.0470631	0.870567	0.51545		0.813809
RAD23	P32628	21102.4	0.720265		1	25811.5	1.9525	0.659803	3	33936.9	1.14063		1	24960.2	0.826357		1	32076.3	1.04572		1			1.08346				0.1157	0.516228	0.337927	0.46322	0.855945		0.685378					1.05656					0.962986
TPK2	P06245	235389	1.06308		1				0	233639	1.03905		1	242189	1.05887		1	231612	0.998799		1			0.914109										0.863461					0.747162					0.840364
WBP1	P33767	217659	0.885796	0.0846958	3	202522	0.893917	0.106357	3	230170	0.941264	0.00658977	3	253301	1.00667	0.0404673	3	245679	0.975724	0.00853789	3		0.859728	1.01365	0.0956155	0.861825	0.50612	0.685469	1.05285	0.118979	0.725721	0.55622	0.639177	0.987328	0.00700098	0.96076	0.931956	0.860408	0.991715	0.0401992	0.864723	0.512671	0.0303226	1.03382	0.00875032	0.861626	0.999952		0.922823
CIT3	P43635	331052	0.335279	0.0701467	3	107059	0.371964	0.0455856	3	372968	0.371761	0.0577626	3	683842	0.667926	0.0542523	3	1.09438e+06	1.05022	0.0321638	3		0.50444	0.876869	0.209219	0.598474	0.594498	0.06239	0.731239	0.122554	0.589573	0.973467	0.368451	0.832008	0.155376	0.653673	0.753786	0.170378	0.876347	0.081225	0.605415	0.877688	0.281429	0.959743	0.0306257	0.663655	0.824753		0.496308
TIM13	P53299	328793	0.780212	0.0667151	3	212887	0.772484	0.0608472	3	320005	0.751779	0.074208	3	421285	0.9747	0.128671	3	454485	1.0349	0.106448	3		0.203792	1.13773	0.0855089	0.689141	0.896723	0.798206	1.05161	0.0787682	0.852321	0.614359	0.0598013	1.18844	0.0987099	0.475509	0.945705	0.476569	0.929095	0.132011	0.558496	0.580044	0.741564	0.969931	0.102858	0.75683	0.525171		0.889383
SPN1	Q06505	68227.9	0.926683	0.141877	3	37370.7	0.981967	0.174116	3	70093.5	0.931226	0.149542	3	66701.5	0.908823	0.116773	3	65203.9	0.868923	0.0739131	3		0.84221	1.03263	0.153102	0.8474	0.513543	0.404164	1.10874	0.177313	0.513575	0.601732	0.65461	1.04853	0.160586	0.675475	0.526852	0.26673	1.1428	0.128488	0.564751	0.763497	0.0654506	1.23903	0.0850629	0.794006	0.996069		0.692653
MCM4	P30665				0				0				0				0				0
SEC1	P30619	64647.8	0.638491	0.0449014	3	59042.3	0.799068	0.0826435	3	74309.9	0.72259	0.0695792	3	82840.2	0.794769	0.0417754	3	96351.5	0.909263	0.0671646	3		0.51568	1.04725	0.0703242	0.632987	0.619502	0.518284	1.08048	0.103425	0.668271	0.653412	0.597283	1.03498	0.0962914	0.630741	0.538338	0.100014	1.15249	0.052563	0.893436	0.997154	0.042568	1.17311	0.0738671	0.540845	0.982587		0.0576151
UBP2	Q01476				0				0				0				0				0
FPR4	Q06205	258881	1.08208	0.0598522	3				0	245301	1.00735	0.0769865	3	247609	0.998626	0.045916	3	263031	1.04577	0.0404376	3		0.00701188	0.745503	0.0553121	0.675728	0.999999						0.374176	0.923464	0.076425	0.627748	0.727651	0.0344279	0.881522	0.0459792	0.562604	0.991432	0.370736	0.924746	0.0386678	0.913317	0.950272
RPN10	P38886	265407	0.841426	0.0568328	3	223005	0.791327	0.0636169	3	283983	0.874275	0.0217336	3	294696	0.897005	0.0312646	3	333910	1.00869	0.042186	3		0.759045	0.985356	0.0675434	0.767035	0.514005	0.487991	1.07723	0.0803927	0.705245	0.714102	0.910331	0.99439	0.0248589	0.913672	0.515155	0.922302	1.00517	0.0348544	0.923567	0.506596	0.449583	0.94541	0.0418227	0.793336	0.822161		0.367245
MET1	P36150	128364	0.832533	0.169672	3	138221	1.01605	0.0793288	3	140177	0.875318	0.180288	3	149507	0.928445	0.159132	3	151830	0.982667	0.102346	3		0.723578	1.0549	0.203802	0.737399	0.521453	0.601793	0.96427	0.0780757	0.653156	0.559467	0.485674	1.10386	0.205968	0.557977	0.57126	0.550423	1.07092	0.171396	0.596631	0.549161	0.63221	1.03642	0.104151	0.661259	0.535618		0.193554
YER134C	P40081				0				0				0				0				0
PMT2	P31382	141223	1.27544	0.141848	3	208276	0.806746	0.0993145	3	137980	1.23816	0.112258	3	124991	1.08549	0.0172634	3	119226	1.03637	0.102508	3		0.851405	1.02293	0.111215	0.855993	0.512684	0.0673191	1.52496	0.123105	0.98341	0.999994	0.379059	1.08981	0.0906659	0.627861	0.724028	0.129276	1.12296	0.0159037	1	1	0.773004	1.02402	0.0989106	0.782457	0.51751		0.0122294
PSP2	P50109	121183	0.870974	0.0965482	3	196511	0.905837	0.0792583	3	141170	0.987267	0.0822257	3	133725	0.923284	0.109553	3	168105	1.18218	0.206651	3			0.788857	0.110851		0.945157			0.0874973				0.736065	0.0832862		0.998967		1.00757	0.118655		0.501228		0.753019	0.174804		0.851198		0.654976
YCK1	P23291	63261.8	1.10636	0.365539	3	94818.5	1.02025	0.175525	3	62321.8	0.906309	0.226609	3	73564.7	1.15909	0.234861	3	79639.4	1.20481	0.215717	3			0.914162	0.330397		0.519987	0.0503808	0.644882	0.172041	0.487337	0.962814		1.2526	0.250035		0.730561		0.874435	0.202626		0.603636		0.816446	0.179047		0.735486		0.738385
SUI2	P20459	711495	0.727653	0.0432711	3	634058	0.745171	0.0962837	3	714906	0.723499	0.0207184	3	819222	0.819876	0.0274442	3	1.0029e+06	0.985558	0.0599986	3		0.372164	0.898356	0.0594667	0.863445	0.915447	0.878028	0.98435	0.12921	0.879348	0.504413	0.377103	0.950773	0.0286363	0.868392	0.917167	0.678783	0.96771	0.0334736	0.831258	0.715412	0.95606	1.00242	0.0608778	0.956111	0.500476		0.793873
HBS1	P32769				0				0				0				0				0
MSS51	P32335	257741	0.737371	0.121577	3	128605	0.886553	0.0795374	3	294626	0.851522	0.05665	3	335139	0.93311	0.0941903	3	352702	0.991486	0.0252844	3		0.595563	0.940396	0.164879	0.628808	0.537977	0.535889	0.923767	0.0897154	0.704689	0.677042	0.0518456	0.852002	0.066528	0.551637	0.975654	0.38306	0.925324	0.100942	0.536767	0.640955	0.702908	0.980208	0.0255015	0.805147	0.652733		0.161337
BNA5	Q05979	32503.7	0.657089	0.0541633	2				0	32453.9	0.651249	0.0366206	2	36635.6	0.76346	0.15724	2	46790	0.928147	0.041007	2			0.570881	0.0824291		1							0.93945	0.0562313		0.752361		1.11191	0.205958		0.581749		1.0681	0.0441816		0.881967
MGM1	P32266				0				0				0				0				0
CKI1	P20485	50759.3	0.849895	0.0329457	2	99145.4	0.874335	0.118072	3	57285.1	0.961072	0.115546	2	63510.8	1.03829	0.0770611	2	58521	0.946929	0.0918506	2		0.0885158	0.888107	0.0387645	0.870834	0.997001	0.510005	0.930992	0.135042	0.582235	0.573033	0.229807	0.780507	0.120226	0.793607	0.934282	0.104219	0.804716	0.074219	0.845842	0.992812	0.977584	1.00254	0.0969984	0.977595	0.500207		0.761574
DST1	P07273	368227	1.09707	0.0261051	3	282157	1.10869	0.128028	3	344915	1.01993	0.0435631	3	341767	0.985449	0.0460449	3	364012	1.03352	0.0722324	3		0.480574	0.964145	0.0237952	0.865712	0.874122			0.115476			0.128493	0.93792	0.0427117	0.499861	0.861389	0.197232	0.94318	0.0467248	0.51996	0.79606	0.145282	0.910834	0.06989	0.460452	0.813727		0.890772
BRO1	P48582				0				0				0				0				0
SCD6	P45978	31688.7	0.83613		1	14747.5	0.98128	0.169311	3	36835.6	0.960949		1	35310.4	0.905946		1	32765.2	0.827118		1			1.17015				0.697545	0.948778	0.172541	0.715599	0.525937		1.27154					1.16024					1.45217
TRA1	P38811	33493.2	0.596354	0.143612	2				0	44508.1	0.778442	0.108739	2	46585.6	0.801532	0.103095	2	57410.1	0.970394	0.00445167	2			1.21994	0.240816		0.698269							0.882619	0.139688		0.67391		1.12644	0.128622		0.721526		0.923016	0.00458749		1
GLK1	P17709
TCB3	Q03640	212644	0.781204	0.00174089	2	71622.6	0.889999	0.0936483	3	254938	0.922149	0.116184	2	277522	0.987742	0.0836054	2	275562	0.966779	0.0510392	2		0.841043	0.976209	0.00222847	1	1	0.43504	0.932048	0.105223	0.553121	0.611485	0.973446	0.996118	0.125993	0.973464	0.500287	0.889096	0.985618	0.084643	0.89145	0.508647	0.764055	1.029	0.052793	0.810054	0.583388		0.181794
YBT1	P32386	228139	1.01396	0.10125	2	168357	0.988566	0.121799	3	233626	1.02617	0.064831	2	244573	1.05555	0.0847815	2	252295	1.07751	0.0402119	2		0.980498	0.996316	0.0998566	0.980518	0.500411	0.703683	0.950006	0.123208	0.73596	0.547371	0.750759	0.957627	0.0631778	0.819321	0.619124	0.581887	0.955271	0.0803197	0.658207	0.585506	0.602827	0.971688	0.0373194	0.728365	0.647051		0.818695
NAM9	P27929	562958	0.688789	0.0904018	3	354547	0.792664	0.0576446	3	688443	0.835241	0.0526259	3	803246	0.962054	0.0255743	3	797507	0.941188	0.0205057	3		0.265611	0.885204	0.131248	0.466786	0.685354	0.0383016	0.804999	0.0727226	0.62443	0.993908	0.145601	0.905826	0.0630068	0.550682	0.871289	0.293057	0.94623	0.026583	0.892332	0.958738	0.181147	1.05993	0.021787	0.945922	0.995175		0.181202
CHO2	P05374	147730	0.999438	0.558783	2	210506	0.816903	0.115159	3	153401	0.964317	0.352975	2	166509	0.981666	0.199097	2	161035	0.933352	0.185649	2		0.80806	0.875538	0.559097	0.814874	0.514753	0.381286	1.11238	0.14097	0.556101	0.659657	0.93917	0.974615	0.366036	0.939389	0.501451	0.860292	0.96718	0.202815	0.86297	0.50785	0.991327	0.998054	0.198906	0.991328	0.500029		0.724572
SEC28	P40509	124533	0.684085	0.247197	2				0	127281	0.680084	0.22935	2	155835	0.78375	0.198507	2	187854	0.870721	0.10717	2			0.531039	0.361354		0.820036							0.625136	0.337237		0.763552		0.800376	0.253278		0.656683		0.946707	0.123082		0.553579
MSN5	P52918				0				0				0				0				0
PRS1	P32895				0	198474	0.713194	0.107748	3				0				0				0									0.151078
EHT1	P38295	884570	0.728628	0.0375538	3	1.24387e+06	0.8115	0.0840232	3	1.10006e+06	0.900293	0.0450797	3	1.21118e+06	0.973042	0.0319253	3	1.23563e+06	0.980213	0.0477561	3		0.2671	0.952765	0.0515404	0.485133	0.699328	0.774834	0.967731	0.103541	0.790075	0.528508	0.507765	0.976699	0.0500723	0.568609	0.561358	0.640501	0.982149	0.0328097	0.705751	0.581953	0.0590911	0.893064	0.0487201	0.575812	0.973603		0.224158
YLH47	Q06493	111320	1.02947	0.0831869	3	102293	1.12203	0.133732	3	85190.8	0.776038	0.014751	3	100433	0.897906	0.0630006	3	118463	1.04768	0.0426395	3		0.0393756	0.817431	0.0808052	0.491807	0.977885	0.129758	0.835822	0.119188	0.47168	0.841956	0.161487	1.12315	0.0190081	1	1	0.721444	1.0249	0.070164	0.745158	0.53666	0.951593	1.00967	0.0406988	0.953597	0.51678		0.376581
YOL098C	Q12496	53146.9	0.687976		1				0	56180.5	0.719026		1	60999.9	0.767812		1	70983.8	0.879104		1			1.19924										1.32174					1.17088					0.968615
PUF6	Q04373	191193	1.06643	0.0680939	2	353917	0.976867	0.150112	3	178761	0.986172	0.0921801	2	176636	0.960514	0.120657	2	192540	1.02696	0.0712012	2		0.273065	0.909401	0.0638523	0.69573	0.852727	0.804782	1.03827	0.153666	0.813409	0.518398	0.194509	0.839799	0.0934726	0.715056	0.916261	0.500628	0.913346	0.125617	0.625617	0.625079	0.298663	0.916451	0.0693321	0.637467	0.792728		0.435504
FMP52	P40008	176721	0.782188	0.120029	3	41762	0.683048	0.0852985	3	184811	0.807009	0.12775	3	214732	0.933192	0.069913	3	226102	1.00423	0.0879934	3		0.408263	0.904609	0.153453	0.520185	0.604215	0.827891	0.968222	0.124879	0.835874	0.51919	0.291811	0.871105	0.158301	0.472384	0.665271	0.0836873	0.874556	0.0749181	0.474153	0.909123	0.462775	0.953516	0.0876225	0.54381	0.578247		0.314783
MYO4	P32492	88565.1	1.18165		1				0	96486.4	1.27278		1	77133	1.00068		1	79215.2	1.01116		1
ATP15	P21306	332116	0.526395	0.0765226	3	251809	0.498837	0.0540881	3	363783	0.570851	0.0567681	3	500698	0.779258	0.0242809	3	660798	1.01584	0.017982	3		0.127889	0.79056	0.145371	0.493426	0.858233	0.0858931	0.768947	0.108429	0.652183	0.9687	0.091873	0.83101	0.0994448	0.508218	0.913678	0.0322847	0.856927	0.031159	0.955094	0.999999	0.113723	0.918196	0.0177016	0.998666	0.999999		0.640119
AHA1	Q12449	548568	0.723659	0.00455243	3	434368	0.786636	0.0963131	3	622201	0.811491	0.0312263	3	681198	0.871762	0.0233326	3	797790	1.00298	0.0317992	3		0.137055	1.10949	0.00629085	1	1	0.908409	1.01551	0.122437	0.909498	0.504828	0.503231	1.02873	0.0384801	0.645824	0.643133	0.771554	1.0147	0.0267648	0.816207	0.583401	0.639687	0.978547	0.0317048	0.73564	0.620972		0.374889
SMC3	P47037				0				0				0				0				0
PCS60	P38137	392731	0.406211	0.0323203	3	152459	0.499666	0.089378	3	455301	0.462532	0.0603367	3	735848	0.7384	0.0499051	3	970742	0.960768	0.0418698	3		0.873324	0.98303	0.0795654	0.877523	0.513559	0.171038	0.790445	0.178876	0.461758	0.782429	0.711221	0.9634	0.130449	0.726767	0.523232	0.491013	1.03307	0.0675854	0.559027	0.567387	0.326482	1.04357	0.0435795	0.582207	0.727095		0.204425
PMT4	P46971	376829	0.926422	0.170889	3	368455	0.952	0.157397	3	420191	1.00394	0.111189	3	415046	0.948099	0.024285	3	442784	0.987431	0.0457386	3		0.886484	1.01981	0.184461	0.887453	0.503473	0.65296	1.05857	0.165333	0.681409	0.536522	0.629728	1.03708	0.110752	0.656593	0.532757	0.146435	1.0839	0.0256144	0.974447	0.999327	0.811522	1.014	0.0463208	0.823688	0.526869		0.858117
YPK2	P18961				0				0				0				0				0
NUP133	P36161	156152	0.820832	0.00555859	2	166746	0.915759	0.103517	3	177210	0.90801	0.0485605	2	188619	0.950897	0.0503199	2	201411	0.999285	0.0626251	2		0.154242	1.05221	0.00677189	1	1	0.886017	0.981145	0.11304	0.888348	0.508336	0.821527	1.0202	0.0534802	0.839223	0.541298	0.99719	0.9998	0.0529183	0.99719	0.500004	0.399909	1.05797	0.0626699	0.621194	0.702209		0.252816
MRD1	Q06106				0				0				0				0				0
AKL1	P38080	93460.6	0.784693	0.0984742	2				0	98955.6	0.82349	0.119761	2	107405	0.838309	0.00479574	2	128906	1.00955	0.0528383	2				0.125494										0.145431					0.00572072					0.0523386
ECM16	Q04217	84403.8	0.99537		1				0	89537.8	1.04398		1	83532.2	0.95787		1	99178	1.11898		1			1.34592										1.13735					1.15126					1.02092
SSF1	P38789	78463.1	1.01956	0.154801	3				0	82122.1	1.02814	0.101391	3	80922.3	1.00667	0.0996307	3	87093.7	1.06479	0.0992944	3			0.771893	0.151831		0.873091							0.684809	0.0986166		0.999072		0.743098	0.0989707		0.991938		0.879064	0.0932524		0.819772
PGM1	P33401	210088	1.17331	0.0881341	3	195387	1.16143	0.172485	3	188207	1.03565	0.11867	3	201010	1.08431	0.0875042	3	189153	1.00574	0.0714126	3			0.889614	0.0751161		0.865302	0.591879	0.917427	0.14851	0.666664	0.58526		0.941765	0.114585		0.572298		0.873782	0.0807001		0.886929		0.91409	0.071005		0.794203		0.922208
MYO5	Q04439	232951	1.0306		1				0	236566	1.0306		1	244617	1.04767		1	231937	0.979796		1			0.829616										0.831138					0.843554					0.950541
KRE2	P27809	59558.9	1.5499		1	142433	1.12819	0.132671	3	44156.9	1.13153		1	34084.2	0.858659		1	38006.1	0.944387		1									0.117597
MCM7	P38132				0				0				0				0				0
PRE1	P22141	190809	0.762187	0.0514123	3	181977	0.801317	0.150134	3	198124	0.78678	0.0458504	3	234759	0.912786	0.0541565	3	254989	0.983298	0.0247477	3		0.0265713	1.17521	0.0674537	0.501496	0.991982	0.963221	0.991631	0.187359	0.963276	0.500603	0.138579	1.10006	0.058276	0.62598	0.916802	0.861445	0.986215	0.059331	0.866866	0.516048	0.589463	0.950544	0.0251681	0.967375	0.952473		0.703832
NOP2	P40991	248357	1.1005	0.13063	3	283265	1.052	0.120591	3	242618	1.05457	0.0435672	3	239369	1.02269	0.066339	3	244211	1.04512	0.0271277	3		0.734461	1.03174	0.1187	0.747612	0.521149	0.111143	1.24509	0.11463	0.720818	0.969284	0.0475371	0.893345	0.0413128	0.649262	0.991565	0.2323	0.86552	0.0648674	0.863676	0.963656	0.240084	0.843855	0.0259566	1	1		0.661322
STH1	P32597	55670.5	0.976437		1	81347.5	0.778069	0.182447	3	51284.5	0.885761		1	50045.4	0.849755		1	56189.6	0.941053		1			0.655918						0.234487				0.764318					1.06453					1.01789
SIN3	P22579	2.33031e+06	1.81333	0.214354	3	1.5588e+06	1.92092	0.380817	3	1.87928e+06	1.45325	0.075655	3	1.50197e+06	1.15443	0.0318818	3	1.42357e+06	1.07003	0.0687676	3		0.394027	1.07688	0.11821	0.516099	0.612886	0.690894	0.928179	0.198247	0.717879	0.538135	0.627504	1.03046	0.0520592	0.703968	0.593518	0.570234	1.05941	0.0276169	0.978503	0.970336	0.308156	0.870608	0.064267	0.898375	0.957766		0.697247
PRE3	P38624	155666	1.09729	0.123825	3	196026	1.01864	0.1325	3	140044	0.968989	0.110304	3	144394	0.988463	0.208419	3	155163	1.04975	0.153244	3		0.338746	0.890559	0.112846	0.582244	0.717145	0.400422	0.814436	0.130076	0.800683	0.854682	0.193003	0.839405	0.113834	0.594812	0.850655	0.39235	0.859059	0.210851	0.520599	0.618425	0.505904	0.878783	0.145982	0.675292	0.670608		0.494511
SLC1	P33333				0				0				0				0				0
DBP10	Q12389				0	106313	0.75012	0.117197	3				0				0				0									0.156238
LAP2	Q10740	85853.7	0.944685	0.098612	2				0	87944.5	0.914085	0.054631	2	96322.4	1.0394	0.157272	2	98873.8	1.0425	0.122512	2		0.384582	0.895343	0.104386	0.637386	0.728028						0.784713	1.02419	0.0597658	0.808799	0.547156	0.761088	0.957055	0.15131	0.774513	0.52376	0.931992	0.989421	0.117518	0.932403	0.502442
RVB1	Q03940	352647	0.929325	0.081946	3	281529	0.804601	0.0969938	3	368174	0.956699	0.0805159	3	374715	0.956082	0.0629468	3	398544	1.00168	0.0658825	3		0.310348	0.930616	0.088178	0.481705	0.65626	0.229649	1.17454	0.120549	0.658732	0.860004	0.488976	0.953333	0.0841601	0.574796	0.584838	0.44155	0.962397	0.0658383	0.535788	0.589521	0.759723	0.985148	0.0657721	0.768355	0.515172		0.16609
PAT1	P25644				0				0				0				0				0
HMF1	P40037	879028	0.872928	0.0293966	3	1.07731e+06	0.930551	0.15733	3	957644	0.936917	0.0478609	3	1.00875e+06	0.969913	0.0540013	3	1.05838e+06	1.00776	0.0523498	3		0.00283937	0.823297	0.0336759	0.566715	1	0.361412	0.871746	0.169072	0.522752	0.64703	0.0207363	0.857316	0.0510835	0.498123	0.995832	0.360613	0.939162	0.0556765	0.651241	0.757498	0.458826	0.942565	0.0519468	0.73373	0.761658		0.592875
ICL2	Q12031	270004	0.363662	0.0262173	3	70676.9	0.174591	0.0334105	3	279846	0.371474	0.0519321	3	533604	0.697378	0.017361	3	790954	1.0184	0.00999219	3		0.681604	0.937568	0.0720925	0.810629	0.682467	0.0981921	1.37839	0.191364	0.632133	0.953867	0.773365	0.957595	0.1398	0.787915	0.527047	0.754957	0.986741	0.0248946	0.800017	0.578819	0.302176	0.989218	0.00981163	0.59791	0.759485		0.00189836
DUG2	P38149				0				0				0				0				0
PHO85	P17157	98992.9	0.80521	0.0484947	3	49602.4	1.01086	0.0973521	3	108509	0.873301	0.0359837	3	122648	0.970505	0.0753239	3	134953	1.05282	0.0482773	3		0.935074	1.0147	0.0602262	0.937901	0.517673			0.0963062			0.425311	0.915196	0.0412042	0.947172	0.962243	0.314227	0.933158	0.0776131	0.514451	0.68087	0.683026	0.985471	0.045855	0.704335	0.529439		0.0480904
NIP7	Q08962	135186	0.942213		1	753644	0.945471	0.12978	3	144758	0.993511		1	162544	1.09672		1	178074	1.18511		1			1.11687				0.600841	1.08917	0.137265	0.69776	0.612651		0.949653					0.868507					0.821095
UBR1	P19812				0				0				0				0				0
ETR1	P38071	257530	0.542623	0.0651141	3	36513.5	0.269343	0.0451282	3	279748	0.578383	0.0689399	3	374482	0.764368	0.0781802	3	498542	1.00457	0.0557374	3		0.16685	0.849315	0.119999	0.489687	0.807871	0.00839909	1.72701	0.167549	0.66621	0.999996	0.243687	0.888788	0.119194	0.464259	0.704866	0.421751	0.940178	0.102281	0.521325	0.593445	0.324571	0.958611	0.0554838	0.481189	0.642949		0.00566446
LEU2	P04173	893141	1.25443	0.0473617	3	704791	1.19174	0.17082	3	851364	1.18295	0.100407	3	814283	1.10669	0.0628288	3	752160	1.00888	0.056205	3		0.0273771	1.65058	0.0377554	1	1	0.0450993	1.78897	0.143336	0.996911	1	0.00417281	1.79168	0.0848789	0.992194	1	0.00606402	1.84785	0.0567719	1	1	0.00225297	1.94177	0.0557104	0.999999	1		0.595156
SOP4	P39543				0	58662.1	0.735488	0.0556905	3				0				0				0									0.0757192
SEG1	Q04279	114480	1.10389		1				0	112159	1.06499		1	96193.3	0.897948		1	110095	1.01368		1
TIF4631	P39935	169241	1.01802	0.102965	2				0	185241	1.06106	0.00695574	2	179310	0.985049	0.0918774	2	188831	1.03403	0.0558762	2		0.117986	1.46409	0.101142	0.998709	0.999999						0.141669	1.11372	0.00655548	1	1	0.467109	1.07289	0.0932719	0.627085	0.654505	0.31625	0.9316	0.0540371	0.678602	0.810818
ENP1	P38333	313178	1.00041	0.0158686	2	260355	1.09003	0.0927513	3	320806	1.01493	0.0461931	2	311686	0.954875	0.0710058	2	330179	1.00544	0.00331411	2		0.00339608	1.15677	0.0158622	0.99274	1	0.441706	1.07459	0.0850903	0.639057	0.685986	0.185745	1.09573	0.0455138	0.827953	0.966358	0.189319	1.12871	0.0743614	0.714232	0.919219	0.593073	1.03063	0.00329616	1	1		0.233235
ECM14	P38836	210572	0.869715	0.0504736	2				0	216074	0.881855	0.0280328	2	229104	0.917288	0.0490952	2	244879	0.967038	0.0472743	2			0.91981	0.0580347		0.843092							0.995813	0.0317884		0.505214		1.0607	0.0535221		0.770739		1.03865	0.0488857		0.657483
UFD1	P53044	78652.8	0.737173	0.0175441	3	76651.5	0.830499	0.0788314	3	84308.2	0.783289	0.0910188	3	100504	0.930758	0.104131	3	105933	0.966626	0.0930772	3		0.928791	1.00424	0.0237992	0.930463	0.509517	0.812247	1.03675	0.0949205	0.831715	0.543315	0.926197	0.992324	0.116201	0.926437	0.501317	0.231537	0.874271	0.111878	0.527683	0.767449	0.56365	1.04249	0.0962907	0.614805	0.555517		0.171705
NAM7	P30771				0				0				0				0				0
RIX7	Q07844				0				0				0				0				0
CCT5	P40413	659224	0.999617	0.0836048	3	647907	1.04605	0.154655	3	639138	0.950846	0.0251185	3	659848	0.967526	0.0359753	3	705055	1.01624	0.00705463	3		0.146692	0.892911	0.0836368	0.464906	0.815057	0.566156	0.913764	0.147847	0.651277	0.592987	0.22056	0.920917	0.026417	0.979587	0.997974	0.666009	0.967657	0.0371828	0.801391	0.683746	0.546492	0.941357	0.00694191	1	1		0.677704
SSQ1	Q05931	42899.3	0.727959	0.10384	2	28901.1	0.885493	0.106503	3	47839.5	0.809264	0.170924	2	53528.2	0.872244	0.0807264	2	68869.8	1.11768	0.168584	2		0.487595	1.1016	0.142646	0.621552	0.632143	0.114463	0.771402	0.120275	0.644523	0.944626	0.923496	1.01827	0.211209	0.923922	0.502255	0.703373	1.0329	0.0925503	0.7285	0.536776	0.454084	0.881383	0.150834	0.617642	0.656109		0.22423
YLR179C	Q06252	233329	1.06338	0.0752693	3	149046	1.04254	0.23458	3	207067	0.918308	0.0292997	3	200860	0.898653	0.0585145	3	209813	0.900939	0.00278934	3		0.220826	0.878493	0.0707829	0.748312	0.916741	0.957481	1.00887	0.225007	0.95753	0.500469	0.546179	0.950515	0.0319062	0.901093	0.884078	0.307092	0.941384	0.0651136	0.522412	0.693891	0.765422	1.01568	0.00309603	1	1		0.894901
RFC4	P40339				0				0				0				0				0
PRE8	P23639	332927	0.714494	0.100454	3	451161	0.841618	0.0796769	3	377303	0.799723	0.0667531	3	426818	0.891046	0.0719983	3	498805	1.02596	0.0229513	3		0.0540558	1.2847	0.140594	0.491499	0.958966	0.487789	1.10594	0.0946711	0.757968	0.765924	0.0875808	1.13574	0.0834703	0.46735	0.899836	0.327777	1.06262	0.080802	0.495285	0.652378	0.186677	0.935429	0.0223706	0.962127	0.997001		0.164757
ENT1	Q12518				0				0				0				0				0
MIC60	P36112	193169	0.358318	0.134205	3	124927	0.412434	0.0603019	3	284651	0.494648	0.140658	3	409686	0.684722	0.0788899	3	550251	0.912091	0.11072	3		0.235977	1.35645	0.374543	0.462338	0.711097	0.642411	0.944783	0.14621	0.675338	0.541302	0.435645	1.16707	0.28436	0.535234	0.594207	0.574048	1.05275	0.115215	0.627982	0.559516	0.486225	1.06198	0.121391	0.560166	0.57291		0.572709
STE23	Q06010				0				0				0				0				0
INO80	P53115	113593	1.13943		1				0	100543	0.993107		1	94306.4	0.915766		1	97594.7	0.934757		1
HXT2	P23585				0				0				0				0				0
RPS29A	P41057	211582	2.10955	0.376429	3	345777	1.60801	0.197989	3	175588	1.64465	0.186076	3	143211	1.42068	0.376267	3	113349	1.03592	0.102199	3		0.958871	1.00754	0.178441	0.958926	0.500539	0.664145	1.10172	0.123126	0.789742	0.669205	0.786797	1.03706	0.11314	0.802746	0.531403	0.679203	0.920755	0.26485	0.698467	0.526337	0.934346	0.994638	0.0986549	0.934491	0.500892		0.132896
MRP13	P12686	325203	0.584858	0.0407554	3	237914	0.56123	0.0206216	3	408419	0.725857	0.00728639	3	491176	0.8594	0.0330788	3	572092	0.987061	0.0465647	3		0.0358207	0.833737	0.0696842	0.510034	0.984613	0.578498	0.965771	0.0367437	0.759928	0.704379	0.251514	0.953015	0.0100383	0.999968	0.999999	0.745613	1.01387	0.0384906	0.768119	0.537732	0.247774	1.04358	0.047175	0.4655	0.701802		0.437064
FDH1	Q08911	240039	0.388717	0.0279561	3				0	245648	0.391353	0.0146149	3	266230	0.419489	0.0361892	3	651866	1.00973	0.0886441	3		0.635011	1.03575	0.0719188	0.691019	0.569384						0.365702	1.03237	0.0373446	0.567738	0.68277	0.693822	1.02897	0.0862696	0.716969	0.532949	0.146453	1.11149	0.0877902	0.46021	0.81203
YJL068C	P40363	167524	0.726515	0.0984663	3	127858	0.868885	0.164377	3	189041	0.80237	0.11002	3	213302	0.888095	0.0500338	3	238169	0.964181	0.0872132	3		0.910919	0.989415	0.135532	0.911324	0.501839	0.104985	0.682826	0.189181	0.534871	0.909521	0.579239	0.939469	0.137118	0.62919	0.555572	0.780622	0.987313	0.0563383	0.788521	0.515092	0.485723	0.951222	0.0904532	0.567544	0.580632		0.281615
NET1	P47035	67857.6	0.848857	0.0752109	2				0	75224.6	0.948083	0.0733368	2	84006.2	1.03094	0.00717178	2	92265.4	1.11901	0.0265837	2		0.155741	1.20392	0.0886025	0.844116	0.980353						0.586608	1.27322	0.0773527	0.999889	0.999774	0.949765	0.972017	0.00695656	1	0.999978	0.734662	0.989645	0.0237564	0.768165	0.554259
XKS1	P42826	155398	0.670629	0.135777	3				0	180196	0.769212	0.125023	3	200800	0.894879	0.0847129	3	231452	1.02071	0.0688907	3				0.202462										0.162534					0.0946641					0.0674927
TOP2	P06786	81253.4	0.774556		1				0	91294.5	0.856974		1	112942	1.04227		1	114134	1.03888		1			1.2507										1.31069					1.04923					1.05566
YCF1	P39109	379470	1.25802		1	99506.2	1.0686	0.156685	3	338629	1.10546		1	338352	1.08802		1	331356	1.04924		1			0.794037				0.394582	0.895851	0.146627	0.537209	0.631533		0.976968					0.993131					1.03995
THO2	P53552				0				0				0				0				0
MYO3	P36006	218425	0.884836	0.105197	2	75247.2	0.846014	0.138802	3	221375	0.901498	0.010961	2	223869	0.895477	0.0219253	2	248782	0.974424	0.0525662	2			0.806526	0.118889		0.900063	0.694443	1.05156	0.164066	0.714779	0.528977		0.904033	0.0121586		1		0.870788	0.0244845		1		0.966356	0.0539459		0.60482		0.747674
RSP5	P39940	416617	0.749479	0.0178474	3	145932	0.863477	0.126372	3	463155	0.820006	0.00307379	3	516624	0.902032	0.0247608	3	585147	1.00578	0.025686	3		0.56857	1.03161	0.023813	0.861393	0.82838	0.758943	0.955089	0.146352	0.774689	0.527664	0.907471	0.994948	0.00374849	0.976097	0.833937	0.449076	1.019	0.02745	0.581129	0.625788	0.789314	1.01327	0.0255383	0.826801	0.575366		0.257256
CET1	O13297	143232	0.655128		1	76296.1	0.876371	0.161821	3	154128	0.694187		1	188140	0.834691		1	213220	0.931507		1									0.184649
TRP3	P00937	348128	1.31751	0.115815	3	327579	1.40992	0.213742	3	322205	1.20026	0.0979643	3	312687	1.15063	0.158851	3	276476	0.996006	0.0934121	3		0.0850505	0.854058	0.087904	0.472887	0.906458	0.092199	0.712623	0.151598	0.584743	0.943981	0.0862863	0.858287	0.0816195	0.505951	0.920128	0.143709	0.814861	0.138055	0.484171	0.832125	0.308563	0.926829	0.0937867	0.4773	0.65407		0.55616
PRO1	P32264	241688	0.907556	0.0500096	3	109856	0.911959	0.149803	3	243116	0.916483	0.0231264	3	256865	0.971247	0.0512218	3	286019	1.07419	0.0455755	3		0.990911	0.998009	0.0551036	0.99092	0.500394	0.551721	1.10715	0.164265	0.657771	0.613459	0.451495	0.868576	0.0252339	1	1	0.397274	0.879604	0.0527382	0.964985	0.979295	0.165809	0.864625	0.0424279	0.976233	0.999052		0.965159
NUP2	P32499	327010	0.939884	0.232004	3	352569	1.10052	0.146187	3	341142	0.972486	0.194381	3	347132	0.955295	0.0691352	3	363895	0.983002	0.0595717	3		0.965853	0.993003	0.246843	0.965874	0.500243	0.0994051	0.793325	0.132835	0.472813	0.885158	0.911809	0.984997	0.199881	0.912178	0.501699	0.438287	1.06554	0.0723705	0.646718	0.695702	0.447917	1.0387	0.0606019	0.56261	0.609283		0.377468
IML2	P47031				0				0				0				0				0
GPA2	P10823	78300	0.675783	0.057449	2				0	90825.8	0.775579	0.0403626	2	101941	0.854728	0.0547819	2	123199	1.01839	0.0130064	2		0.649898	1.04578	0.0850109	0.712593	0.580425						0.5994	0.968591	0.0520418	0.684819	0.598867	0.532739	1.04017	0.0640928	0.634309	0.605733	0.707223	0.985171	0.0127716	0.886337	0.77918
TPS3	P38426	49954.5	0.624377	0.0580185	3				0	76930.9	0.948612	0.0827675	3	62886.2	0.763913	0.121925	3	78298.1	0.931641	0.0601087	3		0.79294	0.965991	0.0929222	0.812128	0.538889						0.314478	0.913037	0.0872512	0.568895	0.726076	0.0843088	1.28504	0.159606	0.518909	0.928235	0.454475	0.92299	0.0645191	0.760453	0.789234
UTP25	P40498				0	72609.4	1.40799	0.128599	3				0				0				0							0.128932	0.802337	0.0913355	0.765176	0.971332
ARO7	P32178				0	135706	0.979409	0.0920535	3				0				0				0									0.0939888
COX13	P32799	744320	0.275493	0.0155302	3	871746	0.265379	0.0188329	3	1.00666e+06	0.364873	0.0102298	3	1.58673e+06	0.56729	0.0177333	3	2.73642e+06	0.961167	0.017675	3		0.0667673	0.734293	0.0563727	0.993956	1	0.152766	0.865469	0.070966	0.717981	0.943989	0.0339428	0.761983	0.0280367	0.999998	1	0.473529	0.943162	0.0312596	0.925874	0.933186	0.665976	1.027	0.0183891	0.924061	0.864928		0.514008
NUP170	P38181				0				0				0				0				0
GIM5	Q04493				0	202102	1.23444	0.132639	3				0				0				0									0.107448
SKI3	P17883	50086.6	0.865812	0.249514	3				0	54523.6	0.970722	0.206388	3	62206.1	1.07614	0.21594	3	61671.4	1.0703	0.130391	3			0.825866	0.288185		0.599074							0.846963	0.212612		0.634552		0.85347	0.200661		0.637888		0.749383	0.121827		0.962151
ECM29	P38737	895679	1.56797	0.159842	3	515572	1.40522	0.354978	3	795418	1.37044	0.100566	3	693144	1.17247	0.0476486	3	635051	1.05929	0.0557472	3		0.128028	0.737268	0.101942	0.871278	0.991446	0.755021	0.927227	0.252614	0.76916	0.524462	0.243672	0.784633	0.0733826	0.981103	0.997483	0.319887	0.895648	0.0406394	0.973191	0.991183	0.0819371	0.901951	0.0526267	0.540816	0.939618		0.525158
NUP57	P48837				0				0				0				0				0
PMT1	P33775	623542	1.06107	0.0485141	3	469014	1.23608	0.149196	3	726170	1.21793	0.0332044	3	659886	1.08374	0.0741063	3	593429	0.959435	0.0584744	3		0.763021	0.979743	0.0457221	0.794193	0.555949	0.986816	1.00171	0.120701	0.986818	0.500061	0.112919	0.93611	0.027263	0.78823	0.982581	0.829796	1.01007	0.0683802	0.832485	0.506516	0.402237	1.0729	0.0609467	0.724281	0.789981		0.170563
HEM1	P09950	161276	1.42448	0.338472	3	172690	1.42274	0.168611	3	164338	1.4029	0.178849	3	142581	1.18347	0.0882313	3	119366	0.978357	0.0912564	3		0.816995	0.96081	0.237612	0.8206	0.508153	0.458525	0.926145	0.118511	0.567452	0.604678	0.366893	0.885737	0.127485	0.580191	0.69258	0.585718	1.05848	0.074553	0.722614	0.655447	0.471573	1.05462	0.0932751	0.567902	0.593651		0.994171
PAN6	P40459				0				0				0				0				0
YNL208W	P40159	242408	0.397936	0.0465918	3	93084.4	0.513998	0.0278783	3	381431	0.621015	0.0482291	3	489511	0.786775	0.0446812	3	551688	0.872604	0.0338705	3		0.749698	1.03961	0.117084	0.769356	0.533414	0.599506	0.961207	0.0542382	0.714043	0.633098	0.641353	0.954676	0.0776618	0.715204	0.593079	0.652063	1.02381	0.0567904	0.69133	0.550404	0.810188	0.974128	0.0388154	0.862755	0.617841		0.0295551
HCR1	Q05775	471193	0.97429	0.0112688	3	425594	1.01614	0.153703	3	460405	0.939622	0.0492375	3	502227	1.00866	0.0745024	3	503864	0.994218	0.0479675	3		0.570919	1.04951	0.0115662	0.999997	0.999994	0.64964	0.940953	0.151261	0.684142	0.544002	0.506212	1.05607	0.0524014	0.754285	0.750138	0.57329	1.02852	0.0738629	0.612435	0.543088	0.90963	0.996276	0.0482465	0.91003	0.501797		0.683948
CDC33	P07260	1.08784e+06	0.935928	0.0676416	3	610302	1.02545	0.147853	3	1.16157e+06	0.978209	0.0211203	3	1.04389e+06	0.862819	0.0128557	3	1.05969e+06	0.868942	0.0310014	3		0.167794	1.11045	0.0722722	0.603571	0.87903	0.46417	1.09869	0.144184	0.592097	0.623404	0.070522	1.15365	0.0215908	0.999998	1	0.105579	1.19157	0.0148997	1	1	0.449214	1.09308	0.0356772	0.989585	0.992277		0.415088
SBA1	P28707	1.49837e+06	0.658615	0.0393983	3	1.69949e+06	0.781193	0.0603659	3	1.78441e+06	0.761523	0.0309875	3	2.08964e+06	0.888217	0.0281079	3	2.37242e+06	0.988471	0.025462	3		0.226892	1.07708	0.0598199	0.590554	0.817407	0.6986	0.954784	0.077274	0.762733	0.593523	0.635938	1.01596	0.0406914	0.671847	0.544428	0.252321	0.969846	0.0316453	0.48261	0.711491	0.253827	0.97636	0.025759	0.470236	0.699755		0.0508065
SOD2	P00447	884126	0.369764	0.0146387	3	806365	0.410968	0.0395266	3	1.25322e+06	0.515588	0.0324914	3	1.68032e+06	0.681663	0.00775227	3	2.40773e+06	0.962213	0.00787093	3		0.657115	0.961973	0.0395893	0.817504	0.714046	0.428356	0.906292	0.0961793	0.663657	0.718637	0.814462	0.988015	0.063018	0.819302	0.510811	0.620251	1.01003	0.0113726	0.774143	0.687771	0.377531	1.01399	0.00818003	0.866529	0.915663		0.205308
TFS1	P14306	218626	0.296633	0.0463827	3				0	698275	0.947707	0.077798	3	877424	1.18198	0.027017	3	721773	0.958884	0.0283039	3		0.200966	1.21513	0.156364	0.591863	0.841516						0.662884	0.971142	0.0820908	0.690269	0.53599	0.696043	1.02872	0.0228574	0.899044	0.808103	0.296904	1.05688	0.0295176	0.873567	0.947953
RPP1A	P05318	2.05811e+06	1.28915	0.0995674	3	1.67459e+06	1.31545	0.245812	3	1.86869e+06	1.16135	0.104016	3	1.87583e+06	1.17327	0.214022	3	1.64174e+06	0.986889	0.0909222	3		0.908409	1.00795	0.0772349	0.909128	0.503188	0.303223	1.15205	0.186865	0.484421	0.665093	0.756885	0.964473	0.0895645	0.782815	0.545366	0.825691	1.0293	0.182416	0.828956	0.507735	0.654203	0.968667	0.0921301	0.680438	0.533764		0.875925
GRX2	P17695	313113	0.480587	0.0343312	3	175164	0.505891	0.0398336	3	459162	0.697547	0.0312467	3	605668	0.896157	0.0700741	3	632684	0.932584	0.0547392	3		0.87752	1.01144	0.0714359	0.879828	0.507691	0.533491	1.04977	0.0787396	0.636511	0.607358	0.760759	1.01215	0.0447951	0.773068	0.521748	0.485917	1.04502	0.0781939	0.578102	0.590845	0.128526	1.08009	0.0586962	0.463924	0.838499		0.452435
TIM11	P81449	505905	0.446935	0.072459	3	580407	0.47953	0.0602604	3	613952	0.528415	0.0760966	3	808534	0.684233	0.0584577	3	1.27465e+06	1.07409	0.0128107	3		0.128402	0.778031	0.162124	0.465525	0.839732	0.883518	0.968058	0.125666	0.888973	0.519147	0.10965	0.78674	0.144009	0.468797	0.868025	0.270377	0.926113	0.0854354	0.468342	0.682077	0.0404694	0.879319	0.011927	1	1		0.582428
RVS161	P25343	236659	0.968847	0.155347	2	104212	0.682526	0.0943073	3	229195	0.922091	0.135473	2	238479	0.940566	0.113456	2	262586	1.01426	0.0800609	2			0.746484	0.160342		0.890574			0.138174				1.02502	0.14692		0.508688		1.14335	0.120625		0.787647		0.979184	0.0789355		0.520579		0.184566
UBC13	P52490	313134	0.998204	0.0339958	3	319579	1.20004	0.130229	3	341696	1.07353	0.069704	3	354221	1.09546	0.0334213	3	335749	1.02189	0.0259293	3		0.0364452	0.803141	0.034057	0.996692	1	0.0567889	0.709006	0.10852	0.72533	0.993909	0.024713	0.783127	0.0649299	0.701932	0.999485	0.0600603	0.90514	0.0305089	0.845954	0.998695	0.0419408	0.937006	0.0253737	0.583827	0.988497		0.107041
NTF2	P33331	2.21237e+06	0.977804	0.0165796	3	1.91988e+06	1.02569	0.143317	3	2.08881e+06	0.907128	0.0322426	3	2.15024e+06	0.917679	0.0413324	3	2.36831e+06	0.99621	0.0448461	3		0.866923	0.987456	0.0169559	0.911245	0.640951	0.477589	0.918156	0.139727	0.573436	0.593695	0.714154	0.990736	0.0355436	0.7275	0.520112	0.953898	0.997635	0.0450401	0.953993	0.500832	0.3094	0.96504	0.0450168	0.476832	0.652899		0.622068
PBI2	P0CT04	1.66615e+06	0.228413	0.0197094	3	1.01879e+06	0.198513	0.0159483	3	2.86509e+06	0.386467	0.0348304	3	5.005e+06	0.660728	0.0325858	3	7.06749e+06	0.918194	0.0178882	3		0.120672	0.878862	0.0862884	0.463158	0.848875	0.802588	1.0262	0.0803387	0.817297	0.531124	0.10895	0.866211	0.0901252	0.46855	0.868881	0.208467	0.946444	0.0493181	0.481544	0.755313	0.771619	1.0132	0.019482	0.835984	0.621299		0.113659
GCV3	P39726	1.30944e+06	0.746862	0.0489107	3	1.31724e+06	0.883226	0.08548	3	1.37368e+06	0.775419	0.0250452	3	1.48875e+06	0.82537	0.0498132	3	1.74418e+06	0.958169	0.0265027	3		0.60026	0.960909	0.0654883	0.683889	0.596931	0.69345	0.950292	0.0967816	0.744932	0.573721	0.640192	1.0134	0.032299	0.679728	0.549403	0.495688	1.0337	0.0603526	0.581998	0.585913	0.195199	1.05134	0.0276597	0.765076	0.93865		0.0910687
YBR085C-A	O43137				0				0				0				0				0
NFS1	P25374	310029	0.868865	0.0190384	2	139518	0.831462	0.0742261	3	320501	0.883493	0.0101351	2	350540	0.94981	0.000547205	2	375863	1.00538	0.0163661	2				0.0219118					0.0892717					0.0114716					0.000576121					0.0162785				0.480596
TMA10	Q06177	268057	0.657382	0.0209768	3				0	363671	0.87897	0.0799064	3	358955	0.855732	0.0443879	3	446559	1.0513	0.0318516	3		0.720235	1.0952	0.0319097	0.999483	0.997895						0.164012	1.1133	0.0909091	0.481092	0.805095	0.815432	0.973133	0.0518712	0.848298	0.574873	0.747359	0.978361	0.0302974	0.824495	0.632776
FMP41	P53889	178637	0.660492		1	120788	0.879783	0.0395008	3	231658	0.843443		1	213610	0.76459		1	255201	0.900984		1			1.12829				0.113432	0.864707	0.0448983	0.927925	0.998118		1.00478					1.16218					1.11671
TIF34	P40217	456278	1.01256	0.07373	3	327029	1.11215	0.176103	3	461069	0.998978	0.0372873	3	464369	0.988319	0.0130568	3	465504	0.979188	0.0223139	3		0.0687393	0.868758	0.0728155	0.471882	0.930793	0.311166	0.873789	0.158344	0.486438	0.65961	0.18532	0.938679	0.0373254	0.675872	0.903117	0.436968	1.05583	0.0132112	0.999984	0.999992	0.389749	1.10172	0.0227882	0.999991	0.999998		0.439962
PRO3	P32263	129324	1.27791	0.252299	3	284624	1.15498	0.127405	3	117008	1.12925	0.0846292	3	115495	1.10054	0.0854917	3	118487	1.11042	0.0668529	3		0.502229	0.893336	0.197431	0.582938	0.580905	0.683591	0.929917	0.110308	0.760842	0.60832	0.130254	0.893277	0.0749428	0.491578	0.854044	0.177722	0.911684	0.0776816	0.458025	0.771595	0.0693453	0.86324	0.0602052	0.64504	0.978625		0.506714
SHB17	P36136	314492	0.682802	0.0279656	3	170040	1.00626	0.154222	3	395596	0.849099	0.0723247	3	439866	0.925717	0.0245792	3	441551	0.91538	0.0228664	3		0.213636	1.19113	0.0409571	0.999923	0.999999	0.889455	1.01555	0.153263	0.890297	0.503101	0.088113	1.14264	0.0851782	0.487616	0.909151	0.65452	1.05704	0.0265516	0.985281	0.970109	0.698963	1.05377	0.0249802	0.988237	0.970441		0.0638158
MAP1	Q01662	343178	1.11563	0.14526	3	429584	1.31409	0.198621	3	362011	1.15726	0.109913	3	357300	1.12486	0.113007	3	339481	1.04719	0.0128786	3		0.183018	1.14855	0.130204	0.467727	0.772848	0.627813	0.934772	0.151147	0.671543	0.553243	0.339135	1.06838	0.0949763	0.486533	0.634608	0.899636	1.00907	0.100463	0.900244	0.502459	0.034054	0.936294	0.0122982	0.98582	1		0.241108
SMT3	Q12306	629100	0.919353	0.0678715	3	617478	0.894603	0.0921624	3	641476	0.903183	0.0467949	3	691972	0.975951	0.0388045	3	736140	1.02016	0.0272819	3		0.761951	0.966269	0.0738253	0.795096	0.559289	0.773407	1.03385	0.103021	0.79038	0.531585	0.986021	1.00135	0.0518111	0.986028	0.500204	0.412849	1.04003	0.0397607	0.663001	0.729434	0.982651	0.998441	0.0267427	0.982695	0.501026		0.7286
RBG2	P53295	164460	0.924852	0.138232	3	137275	0.863756	0.150259	3	162176	0.8862	0.0971067	3	168662	0.910445	0.144051	3	191423	0.987879	0.0914981	3		0.36975	1.10419	0.149463	0.508715	0.627353	0.144766	1.33756	0.17396	0.719966	0.949591	0.152392	1.13881	0.109576	0.469561	0.8111	0.476164	1.08355	0.15822	0.555599	0.577587	0.17922	1.13279	0.0926207	0.583392	0.856476		0.631783
PRE9	P23638	476598	0.9359	0.00575459	3	577734	0.967113	0.165433	3	497350	0.956965	0.0504784	3	502139	0.957647	0.0370113	3	554258	1.0454	0.0219191	3		0.0428168	1.18754	0.00614873	1	1	0.720508	0.933312	0.171059	0.748946	0.543892	0.194303	1.0914	0.0527484	0.7216	0.919541	0.344241	1.07584	0.0386482	0.905386	0.952161	0.655328	0.958714	0.0209671	0.975681	0.952937		0.774919
BRX1	Q08235	165854	1.47496	0.421827	3				0	150807	1.28044	0.245328	3	136727	1.12262	0.168075	3	143143	1.17149	0.204905	3		0.133398	0.60911	0.285993	0.474702	0.839104						0.0690343	0.584321	0.191597	0.608125	0.971742	0.252528	0.742394	0.149717	0.782354	0.917441	0.143513	0.732629	0.174909	0.560533	0.879107
RET3	P53600	277417	0.924506	0.10209	2	159837	1.12561	0.10186	3	340909	1.12212	0.150995	2	317153	1.02156	0.0141087	2	370360	1.17821	0.0919326	2		0.192	0.790473	0.110427	0.774522	0.944212	0.391404	0.86366	0.090493	0.819341	0.874079	0.236422	0.776148	0.134562	0.747061	0.907086	0.0775913	0.956128	0.0138109	0.901488	0.998998	0.33985	0.906108	0.0780272	0.675844	0.792202		0.148152
RIP1	P08067	640798	0.219535	0.015551	3	893617	0.247731	0.0137557	3	1.16143e+06	0.391073	0.0371618	3	2.08017e+06	0.691501	0.0466403	3	2.8702e+06	0.942764	0.058855	3		0.123257	1.09834	0.070836	0.462455	0.844803	0.15045	1.13217	0.0555268	0.8565	0.984358	0.959095	1.00343	0.0950252	0.959135	0.500395	0.305808	1.0727	0.0674479	0.593068	0.752712	0.503816	1.04965	0.0624282	0.662129	0.659035		0.0792992
TOM22	P49334	205045	0.780646	0.15053	2	314046	1.00298	0.123625	3	221588	0.833352	0.0807076	2	243381	0.900412	0.125407	2	252832	0.922433	0.0102433	2		0.457726	1.14923	0.192827	0.616463	0.652026	0.631473	0.936713	0.123258	0.691367	0.573679	0.799283	1.02439	0.0968468	0.808334	0.518805	0.798662	1.03337	0.139277	0.806895	0.517048	0.346723	1.04795	0.0111046	0.999967	0.999995		0.230845
MOT1	P32333				0				0				0				0				0
BI3	Q9ZZW7	120163	0.499495		1				0	129056	0.528264		1	222981	0.899058		1	275805	1.09505		1
URA1	P28272	715686	1.40308	0.0290022	3	553293	1.3343	0.111545	3	617624	1.19673	0.0961941	3	610276	1.16293	0.0962607	3	563087	1.05403	0.0946678	3		0.118501	0.868778	0.0206705	0.999999	1	0.203035	0.783279	0.0835981	0.938303	0.991851	0.0598795	0.843531	0.0803809	0.489559	0.950321	0.0552553	0.837095	0.0827741	0.47667	0.952821	0.0773951	0.843424	0.0898149	0.480227	0.92132		0.398726
IDI1	P15496	67436.6	0.643567	0.0478766	2	319466	0.782245	0.0687631	3	83416.5	0.74741	0.11848	2	98623.3	0.856456	0.201761	2	101678	0.901441	0.0533221	2		0.222476	1.50194	0.0743926	1	1	0.0898897	1.66287	0.0879048	1	1	0.476099	1.11749	0.158521	0.621173	0.641408	0.54828	1.14302	0.235576	0.642225	0.599919	0.525048	1.04882	0.0591521	0.688637	0.668916		0.0792786
RTC3	P38804	37835.3	0.315973	0.0532577	3				0	144609	1.20667	0.192259	3	156177	1.28999	0.119159	3	123993	0.999765	0.0691776	3		0.667474	1.10866	0.168551	0.75011	0.611144						0.555438	0.930858	0.15933	0.605633	0.553804	0.844102	1.01247	0.0923724	0.846179	0.505473	0.18169	1.11586	0.0691938	0.682555	0.909129
MET13	P53128	395680	1.56783	0.0376899	3	740898	1.32294	0.149084	3	361508	1.41205	0.119452	3	307285	1.17999	0.0566347	3	277884	1.05087	0.0557704	3		0.00998055	0.826933	0.0240396	0.987918	1	0.176904	0.848686	0.112691	0.542104	0.832584	0.134911	0.88478	0.084595	0.475775	0.837824	0.0688498	0.900686	0.0479957	0.571236	0.963291	0.607677	0.976583	0.0530706	0.655128	0.555523		0.0965941
COX5A	P00424	346598	0.298145	0.0244829	3	408233	0.334435	0.0384618	3	439158	0.373359	0.0444269	3	715097	0.597325	0.010484	3	1.20577e+06	0.989046	0.0497802	3		0.0206574	1.27101	0.0821174	0.645047	0.999392	0.578804	1.09478	0.115005	0.728892	0.668556	0.0901958	1.19978	0.118992	0.495419	0.909955	0.0233912	1.06348	0.0175515	0.757063	0.999846	0.896084	0.995407	0.0503315	0.896726	0.502509		0.251914
RPS30A	P0CX33	2.40619e+06	1.32819	0.0754381	3	2.30336e+06	1.38611	0.223084	3	2.10315e+06	1.1435	0.0289477	3	1.92976e+06	1.03291	0.0440166	3	1.86628e+06	0.983216	0.0220166	3		0.0408477	1.12518	0.0567976	0.482286	0.974242	0.507465	1.1106	0.160942	0.630647	0.624252	0.00494836	1.1609	0.025315	0.873184	1	0.251451	1.05007	0.0426142	0.573484	0.783509	0.119291	1.04262	0.0223925	0.656472	0.944969		0.704669
RPS30B	P0CX34	2.40619e+06	1.32819	0.0754381	3	2.30336e+06	1.38611	0.223084	3	2.10315e+06	1.1435	0.0289477	3	1.92976e+06	1.03291	0.0440166	3	1.86628e+06	0.983216	0.0220166	3		0.0408477	1.12518	0.0567976	0.482286	0.974242	0.507465	1.1106	0.160942	0.630647	0.624252	0.00494836	1.1609	0.025315	0.873184	1	0.251451	1.05007	0.0426142	0.573484	0.783509	0.119291	1.04262	0.0223925	0.656472	0.944969		0.704669
RFC3	P38629				0				0				0				0				0
SSF2	Q12153	78463.1	1.01956	0.154801	3				0	82122.1	1.02814	0.101391	3	80922.3	1.00667	0.0996307	3	87093.7	1.06479	0.0992944	3			0.771893	0.151831		0.873091							0.684809	0.0986166		0.999072		0.743098	0.0989707		0.991938		0.879064	0.0932524		0.819772
YPT31	P38555	78471.2	0.900752	0.126912	3	139475	1.26601	0.174211	3	86027.8	1.01486	0.101024	3	87343.5	1.01346	0.106865	3	86026.4	1.01755	0.109814	3		0.124652	1.37313	0.140896	0.881252	0.993203	0.525557	0.882286	0.137607	0.698679	0.678946	0.234413	1.10016	0.0995449	0.482569	0.72923	0.518241	1.04832	0.105446	0.57665	0.559615	0.291101	1.12087	0.10792	0.595024	0.766249		0.0475841
CWH41	P53008	110417	0.29156	0.0638057	2				0	123853	0.319341	0.0314418	2	225190	0.567613	0.0112118	2	383105	0.951816	0.0345305	2			2.27993	0.218843		1							2.21873	0.0984583		1		1.4578	0.0197525		1		0.92241	0.0362785		0.969335
CAB4	P53332				0				0				0				0				0
WRS1	Q12109	616307	1.04226	0.0702562	3	560217	0.858317	0.0629428	3	628672	1.0457	0.0614907	3	641593	1.0464	0.0160685	3	628174	1.00689	0.0239227	3		0.607047	1.03466	0.0674076	0.670134	0.573879	0.116167	1.3333	0.0733329	0.998437	0.999999	0.477433	1.02962	0.0588036	0.550165	0.571134	0.753586	1.00876	0.015356	0.804835	0.589391	0.0108148	0.917092	0.0237589	0.525664	0.999728		0.0283643
ATP17	Q06405	606097	0.346471	0.0220681	3	730114	0.331482	0.0177654	3	792510	0.440862	0.0403949	3	1.18003e+06	0.656039	0.0137103	3	1.7733e+06	0.967968	0.0221771	3		0.164815	0.829158	0.063694	0.926789	0.993924	0.239147	0.870183	0.0535937	0.933457	0.986186	0.083491	0.833959	0.091627	0.526381	0.93227	0.69266	0.975715	0.0208986	0.880072	0.779486	0.267761	1.02152	0.022911	0.49516	0.707019		0.413508
THO1	P40040	146915	0.893209		1				0	164074	0.982283		1	159975	0.943406		1	176356	1.02411		1
ALT1	P52893	92032.9	0.586975	0.0949369	3				0	115350	0.723982	0.0539895	3	134538	0.837395	0.0640798	3	156774	0.963516	0.0993864	3		0.40987	0.9031	0.161739	0.514494	0.597572						0.341748	0.941418	0.074573	0.51338	0.655833	0.633405	0.971012	0.0765228	0.667179	0.541545	0.808134	1.02041	0.10315	0.813534	0.511687
POX1	P13711	197778	0.371945	0.0822078	3	237880	0.56844	0.0604902	3	228209	0.426371	0.129556	3	318324	0.579604	0.09118	3	506979	0.901969	0.0665461	3		0.222934	0.781387	0.221021	0.461024	0.723556	0.00784089	0.412663	0.106414	0.858197	1	0.294627	0.754105	0.303856	0.473512	0.663622	0.373652	0.896197	0.157314	0.499604	0.615777	0.228171	1.08253	0.0737787	0.521237	0.765809		0.0329365
VAR1	P02381				0				0				0				0				0
URB1	P34241	125273	0.776997	0.0281444	2				0	137695	0.821318	0.0549023	2	169974	0.99696	0.0682911	2	167244	0.976953	0.0232857	2				0.0362221										0.0668466					0.0684994					0.023835
CPR5	P35176	235130	0.848275	0.105077	3	145381	0.875899	0.121465	3	259725	0.920405	0.104033	3	284177	0.994802	0.12915	3	288387	0.991209	0.114462	3		0.289364	0.898027	0.123871	0.473187	0.668242	0.74443	1.03473	0.138675	0.755613	0.5186	0.737098	0.972418	0.113029	0.747998	0.517675	0.96649	0.996358	0.129825	0.96651	0.500238	0.490163	1.05973	0.115478	0.565623	0.574695		0.780899
HAP1	P0CE41				0				0				0				0				0
MRP20	P32387	242227	0.696034	0.00446075	3	228058	0.718882	0.0825795	3	296037	0.85882	0.0785869	3	351699	0.987788	0.0466358	3	377795	1.05346	0.085699	3		0.448454	0.927751	0.0064088	1	1			0.114872			0.374711	0.853389	0.0915057	0.836757	0.894979	0.04457	0.850566	0.0472124	0.797457	0.998951	0.10173	0.854104	0.0813499	0.572068	0.929413		0.679242
DSK2	P48510				0				0				0				0				0
CDC39	P25655	61108.8	0.679163	0.0916537	2				0	71958	0.773173	0.0504131	2	85923.8	0.891252	0.000578468	2	88627.2	0.900467	0.0208964	2			1.24204	0.134951		0.92943							1.29155	0.0652028		0.999998		1.03498	0.000649051		1		1.26635	0.0232061		1
UTH1	P36135				0				0				0				0				0
CTA1	P15202	837783	0.307599	0.0347899	3	533905	0.307628	0.0376469	3	944988	0.34166	0.0536673	3	1.60974e+06	0.57289	0.0742715	3	2.7526e+06	0.967756	0.0524403	3		0.0843378	1.19552	0.113102	0.497047	0.918843	0.199001	0.855924	0.122378	0.506309	0.784222	0.26956	1.13605	0.157078	0.467917	0.682502	0.441951	1.0784	0.129644	0.546448	0.59922	0.706692	1.03101	0.0541876	0.766888	0.589827		0.999259
PDX3	P38075	363284	0.56511	0.0129505	3	289707	0.759544	0.113987	3	464970	0.713292	0.0737951	3	563131	0.858318	0.0851661	3	603845	0.904655	0.0723019	3		0.00539094	1.1172	0.0229168	0.709985	1	0.631049	0.942993	0.150073	0.66517	0.541766	0.173103	1.12114	0.103457	0.464786	0.782242	0.743513	0.977625	0.0992244	0.752646	0.515133	0.662864	1.03241	0.0799221	0.698807	0.547314		0.0961669
MRP7	P12687				0				0				0				0				0
GLC3	P32775	23841.1	0.542571		1				0	38936	0.876083		1	43550.6	0.963727		1	41620.3	0.906191		1
NNR1	P40165				0				0				0				0				0
PPN1	Q04119	77039.4	0.412459		1	58700.7	0.668946	0.0518327	3	93849.5	0.494778		1	122172	0.634453		1	191822	0.980932		1			1.71993				0.0305808	1.25974	0.0774841	0.757065	0.99951		1.62223					1.3999					1.04057
MAS2	P11914	126673	0.781	0.000902882	2	90771.3	0.783142	0.10836	3	139745	0.858551	0.0335077	2	160491	0.959272	0.0102677	2	183599	1.11576	0.144823	2		0.271994	1.10094	0.00115606	1	1			0.138366			0.285958	1.06809	0.0390282	0.818197	0.92153	0.16927	1.0809	0.0107037	1	1	0.662338	0.940202	0.129798	0.708052	0.560216		0.9758
IRC24	P40580	174343	0.459683		1				0	226088	0.58938		1	282290	0.723735		1	359371	0.906531		1			1.28018										1.29087					1.25616					1.27232
HTL1	Q9URQ5	38361.9	1.19471	0.130865	2				0	32508.8	0.997828	0.12515	2	32669.3	0.987455	0.136452	2	37962.2	1.13218	0.180356	2		0.71218	0.951643	0.109537	0.749047	0.555576						0.745005	1.0377	0.125422	0.760923	0.526572	0.68266	1.0546	0.138186	0.715207	0.545035	0.336691	0.815753	0.1593	0.654723	0.777789
TIM44	Q01852	275796	0.60902	0.0652701	2	82029.1	0.658256	0.0914509	3	313851	0.682252	0.0837164	2	370719	0.825191	0.0638127	2	434560	0.949216	0.0595563	2		0.175454	1.19914	0.107172	0.739712	0.938927	0.112511	1.30406	0.138929	0.74035	0.973152	0.360344	1.13343	0.122706	0.648919	0.755778	0.433731	1.06401	0.0773307	0.614696	0.669755	0.603916	1.0316	0.0627426	0.664995	0.571082		0.535259
RKR1	Q04781				0				0				0				0				0
NAN1	Q02931	104101	1.00547	0.0285563	3	96644.8	1.05655	0.146989	3	105673	1.00442	0.142435	3	103585	0.977477	0.080682	3	111629	1.02735	0.0412776	3		0.412904	1.12341	0.0284009	0.999988	0.999996	0.184492	0.833673	0.139121	0.492585	0.78983	0.632807	1.16368	0.141808	0.850352	0.777037	0.832276	1.01195	0.0825411	0.834839	0.506298	0.114286	0.940195	0.0401786	0.482717	0.869829		0.610808
BI2	P03873	120163	0.499495		1				0	129056	0.528264		1	222981	0.899058		1	275805	1.09505		1
RLP7	P40693	321261	0.973541	0.0379854	3	352917	1.00282	0.0976956	3	273910	0.830669	0.132671	3	306030	0.891717	0.0603484	3	331038	0.956714	0.0385496	3		0.0239221	1.40242	0.0390178	1	1	0.0646795	1.40841	0.0974208	0.978742	0.999991	0.0957369	1.26625	0.159716	0.50652	0.907739	0.0842526	1.16192	0.0676766	0.734361	0.984911	0.415968	1.04942	0.0402938	0.745082	0.79917		0.666402
SLA2	P33338	126165	0.714512	0.0700178	3	198667	0.886468	0.108221	3	147318	0.838532	0.0509213	3	165230	0.930771	0.11869	3	180303	0.981069	0.0547075	3		0.110924	1.15547	0.0979938	0.513919	0.891711	0.586954	0.934311	0.122081	0.658044	0.580307	0.452795	1.03948	0.0607268	0.570783	0.612815	0.758481	0.973562	0.127518	0.765814	0.512822	0.588833	0.978096	0.0557631	0.628251	0.544528		0.0930599
GDH2	P33327	727520	0.471081	0.108962	3	219556	0.436733	0.0697446	3	872339	0.55393	0.141017	3	1.30507e+06	0.847999	0.072972	3	1.48517e+06	0.961102	0.0217618	3		0.983449	1.00314	0.231302	0.983451	0.500056	0.271298	1.18448	0.159696	0.588036	0.777341	0.845228	0.967357	0.254575	0.847091	0.504943	0.795804	1.01717	0.086052	0.801626	0.511884	0.403401	1.03884	0.0226426	0.880159	0.91651		0.67343
VAC8	P39968	114243	0.69217	0.0656306	2	78705.8	0.768312	0.0974345	3	131093	0.774155	0.0346434	2	159629	0.939857	0.0925679	2	170634	0.982835	0.0716656	2		0.812187	0.979257	0.0948186	0.818637	0.514254	0.638677	1.05781	0.126816	0.686016	0.559033	0.249117	1.06253	0.04475	0.66163	0.847199	0.715512	1.03341	0.0984914	0.737655	0.533587	0.664092	1.03009	0.0729172	0.701125	0.548907		0.374761
CIS3	P47001				0	352977	1.54236	0.271519	3				0				0				0							0.472968	0.847857	0.176041	0.66043	0.681882
YPT6	Q99260				0				0				0				0				0
YLR413W	Q06689				0				0				0				0				0
PDX1	P16451	334038	0.625696	0.0755523	3	154827	0.656188	0.0755724	3	399371	0.749768	0.0343964	3	452282	0.844415	0.0497894	3	541458	1.00169	0.0554623	3		0.360989	0.918131	0.120749	0.493443	0.621391	0.881926	1.01222	0.115169	0.882908	0.503389	0.0378077	0.896036	0.045876	0.483691	0.978301	0.992568	0.999592	0.0589632	0.992569	0.500014	0.52982	1.02679	0.0553688	0.59356	0.566002		0.647051
EDE1	P34216	144872	0.698633	0.0526037	3	171980	0.776171	0.0265446	3	196972	0.938846	0.0854609	3	212600	1.00209	0.115042	3	204972	0.945059	0.0672898	3		0.123827	1.31148	0.0752952	0.995768	0.999988	0.523305	1.076	0.0341994	0.978071	0.975491	0.477154	1.07545	0.0910276	0.651656	0.670113	0.319761	0.912953	0.114802	0.480771	0.646919	0.547628	1.03986	0.0712017	0.628919	0.586314		0.108302
PRC1	P00729	208216	0.602563	0.0416514	2	35484.9	0.445731	0.057968	3	253870	0.72165	0.0214435	2	313563	0.882839	0.116486	2	354180	0.97381	0.0123635	2			1.15188	0.0691237		0.973768			0.130051				1.1357	0.0297146		0.999999		1.17321	0.131945		0.824253		1.17086	0.012696		1		0.0419574
VPS4	P52917				0				0				0				0				0
SDA1	P53313				0	81093.3	0.863973	0.111777	3				0				0				0									0.129375
OLE1	P21147	356343	2.30816		1	163301	2.18371	0.165219	3	156285	0.996841		1	257578	1.61516		1	184017	1.13814		1			0.917327				0.140718	0.837399	0.0756597	0.780824	0.970164		1.12431					0.922429					0.880328
FSF1	Q12029	211238	0.909055	0.0313694	3	42217.3	0.956323	0.118953	3	227372	0.971187	0.0135711	3	239955	1.00117	0.0482997	3	239624	0.995671	0.0427125	3		0.461614	0.968053	0.0345077	0.672878	0.702448	0.979535	0.997311	0.124386	0.979542	0.500141	0.234771	0.939213	0.0139737	0.999815	0.999996	0.109624	0.912785	0.0482433	0.597773	0.931618	0.985427	1.00084	0.0428982	0.985431	0.500114		0.566813
VPS5	Q92331	63367.5	0.402365		1				0	87678.9	0.548226		1	104973	0.64527		1	177656	1.07714		1
NOP10	Q6Q547	164489	1.03585		1	360275	1.30854	0.125091	3	161764	1.00717		1	164400	1.00667		1	159497	0.960939		1			1.0216						0.0955957				1.13888					1.17817					1.09919
SSS1	P35179	472692	1.10429	0.0141859	2	508724	1.29458	0.263504	3	495490	1.13546	0.0752715	2	444014	1.0028	0.0478285	2	466678	1.04199	0.00958408	2		0.161297	1.17548	0.0128461	1	1	0.648888	0.911255	0.203545	0.691464	0.554284	0.670136	1.02672	0.0662916	0.705048	0.546785	0.189648	1.08852	0.0476952	0.758063	0.938624	0.333758	0.960412	0.00919786	0.999957	0.999995		0.337388
POM152	P39685	94350.8	0.810976		1				0	103740	0.878049		1	110561	0.91997		1	114692	0.941311		1
SPT6	P23615	157564	0.829853	0.0800287	3	185661	0.923766	0.107211	3	167574	0.844395	0.013835	3	193844	0.974034	0.08847	3	208011	1.00779	0.009457	3			0.923355	0.0964373		0.658854	0.0584256	0.75166	0.116059	0.553147	0.96942		1.00158	0.0163846		0.502804		0.878758	0.0908284		0.830418		0.97173	0.00938387		0.998113		0.295867
RET2	P43621	184334	1.12669	0.109507	3	170277	1.13175	0.0879092	3	184253	1.10807	0.141109	3	184315	1.09426	0.146429	3	189637	1.11319	0.164715	3		0.815521	0.984908	0.0971936	0.818744	0.507233			0.0776753			0.146769	0.834766	0.127346	0.472034	0.81996	0.305999	0.895093	0.133816	0.476024	0.655309	0.492726	0.900411	0.147967	0.613541	0.619852		0.953313
AIM10	P39965	222028	0.712438	0.0418018	3				0	259068	0.780344	0.0496591	3	287694	0.873301	0.0137253	3	322354	0.956372	0.0631946	3			1.05436	0.0586743		0.702666							0.965844	0.0636375		0.579939		0.938219	0.0157165		0.999965		1.04602	0.0660773		0.62718
CAR2	P07991	134421	0.757375	0.0506596	3	127700	0.827871	0.100073	3	166720	0.951975	0.15355	3	172414	0.956047	0.0975934	3	186178	0.997768	0.0235055	3		0.764724	0.981069	0.0668884	0.77789	0.52363			0.12088			0.442447	0.902621	0.161296	0.546594	0.598924	0.839674	0.982022	0.10208	0.843291	0.509285	0.36954	0.970303	0.0235581	0.722389	0.809294		0.356888
TIM23	P32897				0				0				0				0				0
PAN1	P32521				0	103152	0.954219	0.152346	3				0				0				0							0.352316	0.859446	0.159656	0.560123	0.687258
CYC8	P14922				0				0				0				0				0
MRPL11	P36521				0				0				0				0				0
UTP15	Q04305				0	97961.2	0.833672	0.10294	3				0				0				0									0.123478
GPA1	P08539	93197.5	1.32227		1				0	90530.4	1.26991		1	85062.3	1.1735		1	86047.2	1.16798		1
ALO1	P54783	445295	0.701326	0.0179677	3	349847	0.861237	0.0878645	3	527618	0.818756	0.0683051	3	589876	0.900852	0.0379414	3	654484	0.98425	0.0397875	3		0.335027	0.981216	0.0256196	0.487174	0.638832	0.0442341	0.780777	0.102021	0.483652	0.970139	0.791847	0.980751	0.0834255	0.799736	0.515831	0.580616	0.973058	0.0421172	0.678473	0.609635	0.585048	1.01914	0.0404242	0.641405	0.563358		0.0820816
YHR112C	P38716				0				0				0				0				0
FRA1	Q07825	141282	0.726091	0.0811981	3				0	178401	0.902559	0.0683475	3	199690	0.988377	0.104581	3	220719	1.07826	0.0668591	3			0.832308	0.111829		0.872429							1.00456	0.0757264		0.501093		0.782074	0.105811		0.962381		0.875389	0.0620064		0.957378
ARP2	P32381	65087.9	0.986807		1	100905	0.859746	0.111928	3	52872	0.789348		1	61570.1	0.905443		1	65466.1	0.948027		1			0.791698				0.459806	1.08032	0.130188	0.566671	0.602814		1.15133					0.986056					1.05407
RSM19	P53733	84026.3	0.675355	0.0231922	2				0	102809	0.818458	0.00121073	2	133611	1.05089	0.0281446	2	136224	1.04799	0.0240962	2		0.0793794	1.14908	0.0343408	0.990921	0.999996						0.327078	1.03674	0.00147928	1	1	0.162539	0.931078	0.0267816	0.907899	0.991343	0.248245	0.960994	0.0229928	0.770334	0.91316
AYR1	P40471	130024	1.04547	0.418541	2				0	136238	0.995139	0.146594	2	189470	1.54016	0.792783	2	163015	1.13113	0.0968871	2		0.960447	1.02706	0.400339	0.960582	0.501379						0.358486	0.7738	0.14731	0.807152	0.880662	0.580636	0.720356	0.51474	0.653766	0.581731	0.266173	0.86532	0.085655	0.745313	0.888716
ARP7	Q12406	121548	0.888588	0.0625321	2	49171.3	0.964466	0.157827	3	142180	1.06424	0.0560232	2	132837	0.935391	0.0854691	2	144411	1.04003	0.0288708	2		0.329244	0.920907	0.0703725	0.6348	0.767487	0.976251	0.995467	0.163642	0.976264	0.500232	0.287694	0.920687	0.0526415	0.74227	0.874088	0.949511	1.00536	0.0913726	0.949641	0.501039	0.127888	0.925101	0.0277596	0.894754	0.994238		0.512673
IMA1	P53051				0				0				0				0				0
HEM12	P32347	1.90234e+06	0.996903	0.0116816	2	2.02284e+06	1.09849	0.108201	3	1.87995e+06	0.972026	0.00517959	2	1.79536e+06	0.913916	0.0319838	2	1.97148e+06	0.987883	0.039651	2			1.06215	0.0117179		1			0.098499				1.08534	0.00532866		1		0.966604	0.0349964		0.711958		0.894043	0.0401373		0.993013		0.24412
OAC1	P32332	279258	0.878036	0.0592585	3	217712	0.93005	0.0967002	3	275155	0.850867	0.0677724	3	311010	0.947867	0.0365398	3	332611	0.997503	0.0222164	3		0.0578303	1.2351	0.0674898	0.905649	0.999721	0.48487	1.07194	0.103973	0.612674	0.625731	0.0195127	1.24401	0.079651	0.562684	0.998443	0.0760644	1.06907	0.0385495	0.494053	0.929137	0.0776638	0.945638	0.022272	0.729411	0.986936		0.479915
MAK5	P38112	73384	0.77756	0.0666478	3	69048.4	0.818689	0.0692755	3	80060.7	0.826968	0.118982	3	84105.3	0.861994	0.0824019	3	86850.6	0.902082	0.0391202	3		0.435642	1.06019	0.0857141	0.572393	0.62896	0.649847	1.05957	0.0846177	0.750095	0.629545	0.946562	1.00789	0.143877	0.946682	0.500909	0.434676	1.12629	0.0955945	0.789083	0.826597	0.990403	0.999595	0.0433666	0.990404	0.500026		0.499865
YOL057W	Q08225	143203	0.770005	0.085899	3	161232	1.04006	0.0978756	3	151290	0.802542	0.125248	3	174008	0.921106	0.168522	3	194091	1.00532	0.114911	3		0.406297	1.06748	0.111556	0.512926	0.599267	0.0713422	0.813327	0.0941061	0.549219	0.954571	0.496025	1.07481	0.156064	0.561148	0.564853	0.857473	1.02526	0.182956	0.859467	0.505728	0.822741	1.02111	0.114303	0.827116	0.510204		0.0235805
SDS22	P36047	187897	0.592438	0.123313	2				0	231312	0.718226	0.143524	2	284100	0.846552	0.0612089	2	351946	1.0227	0.0247589	2		0.44695	1.17218	0.208145	0.625858	0.669571						0.311375	1.24915	0.199831	0.66657	0.805238	0.187784	1.12635	0.0723038	0.718109	0.922024	0.784907	0.977597	0.0242093	0.884301	0.702306
GCD2	P12754	257161	0.865682	0.0475433	3	284270	0.939391	0.0936262	3	286068	0.948662	0.0471383	3	291372	0.945046	0.059859	3	323290	1.02067	0.0102654	3		0.0548775	0.881874	0.0549201	0.540547	0.970303			0.099667			0.373485	0.885244	0.0496892	0.962733	0.980796	0.756967	0.976219	0.0633398	0.780324	0.54084	0.266785	0.857815	0.0100574	1	1		0.311869
GSH2	Q08220	516288	1.17936	0.0452256	3	281230	1.03731	0.13212	3	530228	1.18169	0.0352213	3	493533	1.07518	0.0756697	3	494787	1.07455	0.0123177	3		0.48203	0.94386	0.0383477	0.855753	0.863951			0.127368			0.162844	0.91382	0.0298059	0.951273	0.997053	0.822231	1.01129	0.0703784	0.825549	0.507713	0.0360221	0.921638	0.0114631	0.999756	1		0.195967
NOG2	P53742				0	141650	1.24181	0.186782	3				0				0				0							0.810851	0.9645	0.150411	0.818388	0.516553
PHO3	P24031				0				0				0				0				0
PHO5	P00635				0				0				0				0				0
PHO11	P35842				0				0				0				0				0
PHO12	P38693				0				0				0				0				0
RPN5	Q12250	128691	0.929994	0.0412204	2				0	132148	0.938705	0.0912571	2	138256	0.977192	0.0770737	2	150633	1.04737	0.059922	2		0.0835626	0.872478	0.0443233	0.858749	0.996899						0.146221	0.760768	0.097216	0.869451	0.987704	0.175127	0.859636	0.0788727	0.711689	0.927248	0.380527	0.940371	0.057212	0.649129	0.741096
GSY2	P27472				0				0				0				0				0
ATP18	P81450	551016	0.591047	0.0789299	3	737857	0.577466	0.0763755	3	596274	0.632787	0.0478786	3	715978	0.751858	0.0523583	3	1.00098e+06	1.03748	0.0974123	3		0.291693	0.874867	0.133543	0.520773	0.706201	0.60264	0.933182	0.13226	0.664226	0.571505	0.275628	0.916108	0.0756631	0.573636	0.76265	0.356259	1.06338	0.0696385	0.575531	0.69722	0.421522	0.945221	0.093893	0.520658	0.593027		0.840904
MEX67	Q99257	133650	1.01979	0.141117	3	231699	0.921465	0.116891	3	128822	0.972518	0.0954696	3	141106	1.05041	0.133963	3	135049	0.992445	0.0756501	3		0.873627	0.983183	0.138379	0.875003	0.504443	0.736124	1.04225	0.126854	0.75613	0.532423	0.282273	1.08254	0.0981674	0.472235	0.674077	0.46571	0.93418	0.127535	0.542542	0.57438	0.656812	1.03388	0.076226	0.700142	0.55629		0.407008
YOP1	Q12402	331289	0.890152	0.000644345	2	200283	1.00046	0.0697791	3	325321	0.857993	0.0177492	2	348215	0.922289	0.105407	2	423539	1.08258	0.0271249	2		0.28254	0.940128	0.000723859	1	1	0.780659	1.0562	0.0697473	0.862848	0.662496	0.660455	0.936116	0.0206869	0.999516	0.998584	0.526862	0.926957	0.114288	0.632822	0.609461	0.22794	0.845511	0.0250558	1	1		0.111501
RRP3	P38712	126557	1.1174	0.107209	2				0	129337	1.12467	0.031794	2	112366	0.961424	0.0534508	2	118300	0.997411	0.131725	2		0.412803	1.19156	0.0959451	0.935597	0.955987						0.49008	1.05386	0.0282696	0.94293	0.945203	0.379748	1.13412	0.0555954	0.972396	0.985777	0.811136	1.0372	0.132067	0.821766	0.523414
APM1	Q00776				0				0				0				0				0
PRS4	P38063	89080	0.9283		1				0	104437	1.0717		1	116331	1.17588		1	96186.4	0.957402		1
RAD51	P25454	104946	0.97881	0.128656	3	152081	0.974556	0.0620752	3	99174.1	0.912857	0.087133	3	118521	1.07442	0.117102	3	115586	1.02899	0.0813512	3				0.131441					0.0636958					0.0954509					0.108991					0.079059				0.962233
MRPL23	Q12487	64052.7	0.572692		1				0	79746.2	0.704949		1	92333.5	0.802738		1	89412	0.76483		1
SIS2	P36024				0				0				0				0				0
CPA1	P07258	304052	1.82295	0.609754	3	394027	1.42725	0.183394	3	213503	1.17825	0.173341	3	184876	0.974203	0.097936	3	196851	1.02611	0.0665072	3		0.0345657	1.7938	0.334488	0.496548	0.984025	0.0103774	1.84021	0.128495	0.972118	1	0.0110048	1.61396	0.147117	0.698926	0.99999	0.0287465	1.35249	0.100529	0.7793	0.999747	0.731122	1.01547	0.0648148	0.741776	0.516932		0.379392
UGA1	P17649	518251	0.545424	0.10591	3	359315	0.627901	0.0708893	3	770589	0.802005	0.0891903	3	880182	0.895352	0.0577824	3	977601	0.983976	0.035516	3			1.10625	0.194179		0.582808			0.112899				1.02994	0.111209		0.521434		0.978643	0.064536		0.532026		0.932952	0.0360944		0.938849		0.333428
SEH1	P53011	191748	0.826246	0.0150566	2	218548	0.924987	0.0859119	3	200382	0.848823	0.0556985	2	218408	0.91124	0.0178504	2	240221	0.987239	0.0464093	2		0.734922	1.0132	0.0182229	0.817381	0.63595	0.532778	0.918196	0.0928791	0.712169	0.687394	0.291621	1.08166	0.0656185	0.646152	0.804536	0.233839	1.08255	0.0195891	0.999677	0.999992	0.981532	0.998532	0.0470091	0.981545	0.500295		0.180421
SNF1	P06782	278815	0.762479		1	165937	0.738726	0.0731958	3	304187	0.819148		1	369479	0.980077		1	390635	1.02037		1			1.00044				0.263997	1.16195	0.0990837	0.764666	0.901466		1.1196					1.03584					1.07784
EMG1	Q06287	146595	0.82444	0.198693	2	174131	1.13323	0.128752	3	176415	0.994541	0.0871153	2	176241	0.980345	0.0647714	2	190693	1.03689	0.136428	2		0.281474	1.33947	0.241003	0.700237	0.850087	0.758603	0.947243	0.113615	0.793194	0.561113	0.907908	0.988454	0.0875934	0.909093	0.505222	0.789246	1.01776	0.06607	0.800001	0.521358	0.969291	1.00471	0.131574	0.969321	0.500388		0.224511
PUB1	P32588	481808	0.849774	0.0622144	3	367173	0.912942	0.0859818	3	494912	0.857722	0.0381879	3	571865	0.971769	0.0226008	3	621480	1.04013	0.0261076	3		0.173938	1.10099	0.0732128	0.552565	0.842451	0.596487	1.07006	0.0941809	0.719497	0.642278	0.0307681	1.11789	0.0445225	0.555884	0.993194	0.5781	0.958238	0.0232574	0.948131	0.929755	0.220535	0.894243	0.0251003	0.999587	0.999992		0.366087
YPD1	Q07688	94457.3	1.11913	0.0268542	2				0	97126.6	1.13394	0.0512531	2	93182	1.0709	0.080555	2	94871.2	1.07317	0.0548436	2		0.513893	0.913139	0.0239956	0.999865	0.999848						0.359968	0.938478	0.0451993	0.750892	0.837584	0.469385	0.941439	0.0752216	0.627994	0.653523	0.0866941	0.730339	0.0511045	0.999505	1
TMA20	P89886				0	52680.9	0.793848	0.142237	3				0				0				0									0.179174
GRX4	P32642	719957	0.882308		1				0	797633	0.962562		1	784780	0.931048		1	853362	0.998587		1			1.0804										0.971036					1.01115					0.95097
GRX3	Q03835	719957	0.882308		1	182605	0.857842	0.0469649	3	797633	0.962562		1	784780	0.931048		1	853362	0.998587		1									0.0547477
MRI1	Q06489	153172	0.750142	0.0780264	3	32100.5	0.739624	0.0916936	3	167773	0.804603	0.101052	3	184899	0.894688	0.104445	3	193257	0.908829	0.0338394	3		0.112106	1.16154	0.104016	0.503426	0.884546	0.156364	1.21784	0.123973	0.673756	0.923615	0.135535	1.16884	0.125593	0.469831	0.833031	0.410448	1.0741	0.116739	0.526531	0.608141	0.0991491	1.17072	0.0372341	0.997587	0.999999		0.887225
RDL2	Q08742	190893	0.771681	0.0394543	3	122796	0.647934	0.0736637	3	195459	0.782381	0.0440344	3	228946	0.896128	0.0624216	3	254457	0.98092	0.0728023	3		0.0653439	0.819657	0.0511278	0.927533	0.99977	0.121735	1.23206	0.11369	0.710938	0.960598	0.402852	0.929489	0.0562825	0.744843	0.807013	0.131668	0.90609	0.069657	0.4637	0.834074	0.992985	0.999468	0.0742183	0.992986	0.500016		0.0812262
PHB1	P40961	360798	0.759034	0.135143	3	117661	0.690428	0.0472859	3	440992	0.907298	0.121031	3	453604	0.91336	0.100225	3	517430	1.01382	0.048402	3		0.34052	0.871598	0.178046	0.488365	0.634991	0.970024	0.996382	0.0684878	0.970087	0.500842	0.181407	0.849443	0.133397	0.460266	0.768982	0.536431	0.948835	0.109733	0.595406	0.561587	0.468945	0.975029	0.0477424	0.547484	0.576231		0.478781
SHE10	P53075	301687	0.936687	0.0310302	3	177093	0.899175	0.131802	3	300640	0.922208	0.0675023	3	319503	0.962323	0.0823371	3	330303	0.979964	0.0570663	3		0.250998	1.06479	0.0331276	0.849226	0.951394	0.891314	0.972013	0.146581	0.89422	0.510895	0.53027	1.04838	0.0731964	0.642162	0.616139	0.883465	1.00957	0.0855608	0.884542	0.503764	0.907586	1.00743	0.0582331	0.908699	0.504891		0.674488
AFG2	P32794				0				0				0				0				0
VMA7	P39111	196264	1.00038	0.0325823	3	212161	1.15001	0.11884	3	213392	1.07382	0.0291152	3	209080	1.03273	0.0701366	3	199981	0.974735	0.0445286	3		0.723081	1.01143	0.03257	0.746173	0.535879	0.715751	0.962598	0.103339	0.740808	0.538065	0.285072	0.958136	0.0271138	0.753032	0.88255	0.711099	1.0168	0.0679141	0.723257	0.518146	0.792094	1.01233	0.0456828	0.802796	0.521528		0.153348
SFH5	P47008	77614.4	0.785752	0.0458185	2				0	82787.9	0.82385	0.0354097	2	89772.1	0.857292	0.149241	2	95028.7	0.913671	0.00963055	2		0.782461	1.01884	0.0583116	0.798287	0.530578						0.915791	0.99239	0.0429807	0.917738	0.509382	0.733307	1.05501	0.174084	0.751559	0.529284	0.191036	1.14062	0.0105405	1	1
PLB1	P39105	172564	0.870462	0.125047	3	301475	0.854388	0.0589184	3	179898	0.858763	0.0796586	3	210238	1.01675	0.0954861	3	229269	1.07959	0.0750095	3		0.106083	0.739819	0.143656	0.590198	0.932121	0.187946	0.8304	0.0689599	0.908656	0.98765	0.0656633	0.814733	0.0927597	0.532277	0.95606	0.0538625	0.781731	0.0939134	0.596432	0.981585	0.0299834	0.808789	0.0694797	0.582024	0.995198		0.853906
YHI9	P38765				0				0				0				0				0
SHS1	Q07657	187676	0.836009	0.092752	3	242870	0.776029	0.0816981	3	183612	0.789905	0.0641022	3	208100	0.883036	0.0282407	3	245189	1.01944	0.0603621	3		0.210963	0.883657	0.110946	0.46957	0.743191	0.487759	1.07485	0.105277	0.621281	0.631738	0.514994	1.07912	0.0811518	0.729558	0.718837	0.601241	0.967818	0.0319814	0.795529	0.729249	0.12044	0.913296	0.0592111	0.486931	0.864038		0.448634
AIM6	Q07716				0				0				0				0				0
OST3	P48439	140950	0.783281	0.050408	3	137638	0.901003	0.140358	3	166552	0.914166	0.0396398	3	170826	0.930878	0.0913421	3	167997	0.908604	0.0408977	3		0.367545	0.945641	0.064355	0.560975	0.675365	0.636155	0.945649	0.15578	0.664842	0.53547	0.767632	1.03345	0.0433617	0.84858	0.651192	0.204364	1.10523	0.0981246	0.470331	0.750934	0.312014	1.11075	0.0450116	0.962924	0.987688		0.281199
HMO1	Q03973	55437.6	0.946268	0.0378322	2	69803.1	1.01008	0.0881055	3	59503.6	0.983266	0.0201736	2	59710.8	0.999503	0.0778272	2	68872.2	1.1621	0.174718	2		0.029153	0.696103	0.0399804	0.999917	1	0.0136689	0.709185	0.0872262	0.545355	0.999472	0.00900214	0.765706	0.0205169	0.999995	1	0.159347	0.826224	0.0778659	0.830913	0.976126	0.268414	0.784841	0.150346	0.695628	0.85582		0.352307
YTM1	Q12024	190655	1.15475	0.193245	3	141549	0.926099	0.165298	3	177666	1.06755	0.195731	3	180373	1.0583	0.169579	3	187872	1.08945	0.190195	3			1.18097	0.167348		0.753853			0.178488				0.975284	0.183345		0.505461		0.855483	0.160237		0.694456		0.871541	0.17458		0.639679		0.196068
UTR2	P32623				0	187627	1.38726	0.257599	3				0				0				0									0.185689
SUR7	P54003	96789.3	0.828149		1				0	104820	0.883156		1	135888	1.12557		1	113949	0.930956		1			0.77136										0.877421					0.751877					1.10619
VIP1	Q06685				0				0				0				0				0
YMC1	P32331	149329	0.677869	0.0353569	2	122744	0.662564	0.107154	3	174027	0.781194	0.0591846	2	228807	1.0066	0.0438135	2	233366	1.01223	0.0510338	2		0.949548	0.994334	0.0521589	0.949992	0.503553	0.41035	0.89335	0.161726	0.534625	0.615656	0.258755	0.883966	0.0757617	0.723275	0.879769	0.0499559	0.812835	0.0435263	0.969452	0.999995	0.619808	0.974398	0.0504171	0.679938	0.572187		0.835589
COX6	P00427	1.17792e+06	0.634803	0.0534191	3	1.38468e+06	0.711538	0.118629	3	1.38528e+06	0.738269	0.073712	3	1.62897e+06	0.851395	0.053567	3	1.88938e+06	0.987326	0.102641	3		0.034744	0.801233	0.0841508	0.494165	0.983496	0.0396815	0.604799	0.166722	0.531523	0.983895	0.0373551	0.757156	0.0998443	0.536445	0.986593	0.0396661	0.859421	0.0629167	0.485174	0.976299	0.180062	0.862012	0.103958	0.540673	0.828342		0.387531
HOC1	P47124	85842.2	0.914224		1	28170.4	1.12929	0.265938	3	98806.3	1.03621		1	118333	1.22241		1	102458	1.04224		1			0.93234				0.973532	1.00541	0.235491	0.973542	0.50016		0.885949					0.965193					0.951835
SPT15	P13393				0				0				0				0				0
SEC4	P07560	280036	0.951751	0.0596816	3	234063	0.933803	0.18554	3	281741	0.942474	0.0460156	3	298924	0.979716	0.0425974	3	321600	1.04108	0.0697428	3		0.738497	0.9829	0.0627071	0.751973	0.521974	0.427163	0.881634	0.198693	0.529812	0.596586	0.817787	1.0082	0.0488243	0.821504	0.508442	0.293425	0.962198	0.0434793	0.495643	0.68361	0.475715	0.954725	0.0669911	0.599526	0.620718		0.885669
FOX2	Q02207	594430	0.406652	0.0203421	3	185934	0.322247	0.0468369	3	652328	0.439087	0.00792269	3	912106	0.606603	0.0436521	3	1.48412e+06	0.967987	0.0262239	3		0.675448	1.01687	0.0500234	0.699957	0.533219	0.769097	1.03855	0.145345	0.780499	0.520808	0.609416	0.980488	0.0180436	0.820204	0.753839	0.862447	1.01411	0.0719615	0.866303	0.511486	0.65855	1.03284	0.0270911	0.875116	0.794945		0.0720731
NDE1	P40215	1.02802e+06	0.705705	0.0248104	3	551621	0.694595	0.0843539	3	1.26948e+06	0.85925	0.0161969	3	1.53302e+06	1.02051	0.0174088	3	1.5874e+06	1.04117	0.0301524	3		0.317914	0.926925	0.0351569	0.915145	0.964154	0.324004	1.16733	0.121443	0.727846	0.842059	0.0188237	0.865064	0.0188501	0.998289	1	0.0291702	0.840721	0.0170589	1	1	0.254572	0.889589	0.02896	0.998946	0.999938		0.844375
BMS1	Q08965	203480	0.924714	0.0277841	2	160292	1.03584	0.0998234	3	208076	0.933286	0.0357344	2	214069	0.939457	0.0969106	2	213089	0.91942	0.121566	2		0.783482	1.01951	0.0300462	0.840443	0.612598	0.602519	1.03626	0.0963694	0.637956	0.541006	0.526768	1.06032	0.0382888	0.899189	0.889384	0.427632	1.08828	0.103156	0.619539	0.679049	0.336638	1.15729	0.132221	0.667631	0.788019		0.186807
FAA2	P39518	179315	0.361931	0.0261307	3	245557	0.449148	0.0582515	3	218850	0.44312	0.0510426	3	315452	0.622167	0.0454014	3	469652	0.908447	0.0806851	3		0.700478	1.03003	0.0721981	0.734609	0.549648	0.910158	0.986189	0.129693	0.910914	0.503415	0.225597	0.879645	0.115189	0.487274	0.741948	0.845115	0.984252	0.0729731	0.850338	0.513877	0.290004	1.07677	0.0888165	0.489942	0.681924		0.105928
ARP4	P80428				0				0				0				0				0
FAA1	P30624	1.08899e+06	0.628066	0.012877	3	843937	0.677015	0.0625544	3	1.33181e+06	0.76104	0.0400418	3	1.58009e+06	0.885613	0.0202009	3	1.74191e+06	0.965445	0.059215	3		0.0208969	1.05747	0.0205026	0.503138	0.995974	0.495	0.927783	0.0923974	0.650425	0.65453	0.932052	0.997032	0.0526146	0.932213	0.500961	0.631469	1.00784	0.0228101	0.659634	0.534474	0.892953	1.00631	0.0613344	0.893792	0.503185		0.306793
CIC1	P38779	91855	1.10746	0.0451027	2	35442.8	0.970795	0.268844	3	87841.1	1.07795	0.0361772	2	78833.7	0.961836	0.0569131	2	85110.1	1.00966	0.0301276	2		0.0545112	0.797229	0.0407261	0.994123	1	0.93654	1.01508	0.276932	0.936681	0.500895	0.0291683	0.825772	0.033561	0.979637	1	0.621098	0.971489	0.0591713	0.675546	0.565484	0.927796	0.995932	0.0298393	0.928792	0.505585		0.473293
TIM9	O74700				0				0				0				0				0
SPC1	P46965				0				0				0				0				0
BPL1	P48445				0				0				0				0				0
LHP1	P33399	390391	1.09796	0.0419044	3	315853	1.12131	0.184396	3	381208	1.04946	0.0696561	3	377263	1.03627	0.0662731	3	385263	1.05063	0.0405313	3		0.0915868	0.881776	0.0381656	0.912659	0.998635	0.161201	0.777702	0.164446	0.519977	0.835059	0.20744	0.907548	0.0663734	0.607886	0.846021	0.414937	0.942798	0.0639538	0.622793	0.691959	0.514841	0.944276	0.0385779	0.865776	0.859162		0.848793
ERG25	P53045				0				0				0				0				0
DID2	P69771				0				0				0				0				0
RER1	P25560	144268	0.769723	0.101555	2				0	165186	0.865281	0.0670959	2	177322	0.908052	0.000921713	2	192800	0.978442	0.0749745	2		0.642671	1.05868	0.131937	0.687488	0.556363						0.315194	1.09584	0.0775423	0.665924	0.802013	0.00508169	1.12449	0.00101504	1	1	0.701028	0.972306	0.0766265	0.727135	0.53796
VPS21	P36017	58978.1	0.889349		1	43986.9	1.25215	0.361188	3	66741.8	0.991041		1	77195.6	1.1269		1	68963.6	0.99298		1			0.695334				0.13611	0.609186	0.288455	0.475224	0.835888		0.739404					0.852258					0.953936
CMK2	P22517				0				0				0				0				0
SRP68	P38687	270317	0.849208	0.0557713	3	124890	0.881062	0.0644718	3	287092	0.885752	0.0729475	3	305813	0.929949	0.0672713	3	332063	1.00722	0.045446	3		0.0290943	0.835462	0.0656745	0.495447	0.989275	0.606171	1.07026	0.0731751	0.78606	0.71394	0.232101	0.920474	0.0823565	0.463145	0.715745	0.333342	0.947087	0.0723387	0.484835	0.63828	0.419884	0.95518	0.0451203	0.663761	0.724962		0.553451
UBP1	P25037	97009.5	0.822569	0.0196056	3	191032	0.892514	0.13888	3	104624	0.869817	0.0217465	3	115731	0.941734	0.0740751	3	133241	1.07312	0.0496505	3		0.0844845	0.904461	0.0238345	0.98321	0.999976	0.344486	0.877286	0.155605	0.517263	0.656836	0.00947205	0.885689	0.0250012	0.745448	0.999999	0.341145	0.940716	0.0786582	0.500889	0.645447	0.23729	0.915564	0.0462673	0.800671	0.934178		0.47574
TMA7	Q3E764				0				0				0				0				0
YCK3	P39962	77246.6	1.03917	0.207434	3				0	86764.1	1.15534	0.213529	3	85868.3	1.13147	0.0861974	3	83290.1	1.09368	0.142212	3		0.0965566	0.673623	0.199615	0.49625	0.901583						0.259962	0.810378	0.184819	0.521547	0.735754	0.0312191	0.800535	0.0761817	0.550231	0.992504	0.547992	0.897529	0.130031	0.694848	0.656648
DAL2	P25335				0				0				0				0				0
DBP3	P20447	417639	1.27289	0.104312	3	400742	1.3031	0.129016	3	374895	1.13146	0.0961698	3	355654	1.04968	0.0569614	3	345432	1.00801	0.011845	3		0.0443319	0.816248	0.0819488	0.516664	0.97681	0.420977	0.900201	0.0990067	0.670083	0.729818	0.153108	0.894683	0.0849959	0.459505	0.802955	0.125777	0.925542	0.0542652	0.461281	0.840526	0.223933	0.952017	0.0117509	0.999366	0.999984		0.768869
BIO2	P32451	146745	0.805256		1	95083.1	0.690594	0.0748174	3	152949	0.829815		1	162906	0.869237		1	176239	0.925248		1			0.926979				0.913382	0.98397	0.108338	0.914785	0.506572		0.798785					0.936398					1.06666
RPB4	P20433	188868	0.926261		1				0	194283	0.942049		1	200009	0.953793		1	226915	1.06469		1			0.770414										0.831376					0.988045					1.02954
IMG1	P25626				0				0				0				0				0
TOM1	Q03280				0				0				0				0				0
MRC1	P25588				0				0				0				0				0
YAR1	P46683				0				0				0				0				0
VMA8	P32610	318379	0.900611		1				0	356245	0.996335		1	337399	0.92804		1	353298	0.956135		1			1.2498										1.00163					1.07472					1.0808
HXT5	P38695				0				0				0				0				0
DAP1	Q12091				0				0				0				0				0
MDG1	P53885	34565.7	0.433424		1				0	58979.4	0.728248		1	82151.1	0.99722		1	87852.9	1.05187		1			1.23625										0.936314					0.790968					0.968454
SCJ1	P25303				0				0				0				0				0
SUI3	P09064				0				0				0				0				0
GPT2	P36148	139448	0.571342	0.0603971	3				0	172181	0.703671	0.0193558	3	220173	0.876716	0.0694657	3	265334	1.05802	0.0213467	3		0.201716	0.845869	0.105711	0.626491	0.862508						0.0227306	0.810572	0.0275069	0.998497	1	0.0843724	0.867767	0.079234	0.474142	0.908091	0.758441	0.991181	0.020176	0.789375	0.554541
TUB3	P09734				0				0				0				0				0
RRP6	Q12149				0				0				0				0				0
NUP145	P49687	107687	0.89769	0.101922	2				0	107715	0.889693	0.00631473	2	110089	0.886605	0.143841	2	125865	1.00686	0.0306401	2		0.538256	1.06988	0.113538	0.635876	0.602375						0.0666409	1.11964	0.00709766	1	1	0.303096	1.19276	0.162238	0.635102	0.787558	0.898453	0.990466	0.0304315	0.905606	0.528799
RSM28	Q03430	420292	0.73794	0.0318069	3	133723	0.805123	0.130462	3	479281	0.831569	0.0324812	3	569263	0.971472	0.0614511	3	594977	0.998033	0.014453	3		0.793401	0.968648	0.0431023	0.859305	0.636976	0.261194	0.845361	0.162039	0.493616	0.711978	0.131009	0.908832	0.0390601	0.817747	0.982101	0.669407	0.977489	0.0632556	0.696996	0.536849	0.475369	0.980899	0.0144815	0.812595	0.826012		0.469064
TSR1	Q07381				0				0				0				0				0
TIF35	Q04067	223335	1.17128	0.234343	3	245327	1.1166	0.206853	3	186076	0.982832	0.0772928	3	185882	0.977547	0.027081	3	196825	1.03445	0.0884997	3		0.820201	0.957932	0.200074	0.825926	0.513182	0.0540789	0.632651	0.185253	0.476517	0.954494	0.436842	0.929519	0.0786429	0.642099	0.692558	0.395293	0.918572	0.0277031	0.994809	0.997524	0.349871	0.928074	0.0855523	0.542415	0.674051		0.777214
DOP1	Q03921	29129.9	0.656344		1				0	28888.6	0.640959		1	39094.7	0.852747		1	44056.5	0.947852		1			1.49128										1.71617					1.39167					1.18894
PUS1	Q12211	211309	0.924615	0.082793	3	303154	0.943038	0.0981778	3	216458	0.937774	0.073927	3	227093	0.960196	0.112932	3	232356	0.97265	0.0864884	3		0.154829	1.21478	0.0895433	0.865844	0.98518	0.141877	1.17347	0.104108	0.612543	0.9076	0.167581	1.17705	0.0788325	0.844473	0.977038	0.715439	1.03522	0.117614	0.732859	0.526383	0.363788	1.081	0.0889204	0.582955	0.697476		0.816343
YGP1	P38616	50190.3	0.595921	0.0376412	2				0	78369	0.976819	0.192381	2	96887.4	1.18461	0.217378	2	79866	0.93659	0.0707159	2		0.854906	0.969361	0.0631648	0.878043	0.566305						0.742322	1.061	0.196947	0.759348	0.528164	0.970962	0.994037	0.183502	0.970985	0.500319	0.447903	1.10154	0.0755036	0.804499	0.833157
SLF1	Q12034	66161.8	0.645783	0.133141	3	93033	0.775566	0.116204	3	80324	0.779495	0.198796	3	86946.3	0.837442	0.226848	3	111962	1.05162	0.165798	3		0.860207	0.967389	0.20617	0.862768	0.507503			0.149831			0.771542	0.949072	0.255031	0.778014	0.511906	0.802494	1.04756	0.270881	0.806878	0.509227	0.999992	0.999999	0.157659	0.999992	0.5		0.273451
CHD1	P32657				0				0				0				0				0
NOP12	Q08208	391866	1.16725	0.025855	3	623455	1.11182	0.131624	3	380092	1.10988	0.0612837	3	335759	0.971244	0.0263643	3	363695	1.03368	0.0333205	3		0.432515	1.04986	0.0221502	0.968362	0.977368	0.478114	1.09371	0.118386	0.639761	0.657798	0.363875	0.960689	0.0552164	0.50825	0.632054	0.686339	1.02069	0.0271448	0.790445	0.648164	0.955881	0.994274	0.0322348	0.956911	0.509443		0.543752
HHO1	P53551	129000	0.657595		1	49029.4	0.677584	0.0706239	3	153743	0.774865		1	170294	0.844106		1	201146	0.980989		1									0.104229
FET5	P43561	30801.3	0.673682	0.00423662	2	55448.3	1.0165	0.10793	3	34194.9	0.737528	0.0356719	2	37024.3	0.785096	0.091788	2	42994.6	0.900048	0.0622369	2				0.00628875					0.106178					0.0483669					0.116913					0.0691484				0.0312376
KRE5	P22023				0				0				0				0				0
BBC1	P47068	160134	0.791936	0.0487163	3				0	181016	0.87121	0.0153981	3	197363	0.927531	0.0511212	3	215387	1.00489	0.012592	3		0.208844	0.784494	0.0615155	0.99436	0.999744						0.158521	0.889567	0.0176743	1	1	0.0669085	0.888081	0.0551154	0.549507	0.959541	0.641235	0.959998	0.0125308	0.99965	0.999058
GCD6	P32501	150962	0.856684		1				0	154539	0.863574		1	149961	0.825448		1	174788	0.947405		1			1.09568										1.13754					1.11117					1.0042
SGV1	P23293				0				0				0				0				0
CAB1	Q04430	91352.4	0.889866		1				0	99424.7	0.957553		1	96209.4	0.911281		1	110708	1.03174		1			0.918988										0.803162					1.01896					1.05887
NOP4	P37838				0	223458	0.896689	0.0837186	3				0				0				0							0.348181	1.1471	0.0933641	0.812441	0.889409
MSB1	P21339	22549.6	0.938562		1				0	20230.4	0.832516		1	25641	1.03775		1	29273.3	1.16569		1
EMC2	P47133	64756.5	0.813675	0.0288086	2	73985.1	0.892226	0.188538	3	61689.7	0.766651	0.0216766	2	73849.1	0.904883	0.0500607	2	80516.5	0.96751	0.0151407	2		0.158761	1.17547	0.0354055	0.9999	1			0.211312			0.345998	1.15521	0.0282744	1	1	0.95496	0.990561	0.0553229	0.955931	0.50872	0.775407	1.0057	0.0156491	0.795943	0.538586		0.54752
NAP1	P25293	567312	0.849048	0.0461437	3	576880	0.907568	0.104538	3	627243	0.923256	0.0197008	3	674428	0.977174	0.0589289	3	712551	1.01724	0.0240536	3		0.600476	1.03937	0.0543476	0.717276	0.636023	0.902457	1.01985	0.115185	0.904591	0.508894	0.564214	0.976032	0.0213384	0.806064	0.767263	0.545612	0.974535	0.0603054	0.593958	0.551094	0.6699	1.0154	0.0236459	0.753525	0.613209		0.445739
SPA2	P23201	30236.2	0.669215		1				0	36394.8	0.79642		1	40268.2	0.866626		1	40873.5	0.865497		1
PUP3	P25451	175593	0.758805	0.114924	3	251181	1.03126	0.085589	3	195290	0.830119	0.040515	3	222725	0.933417	0.0818615	3	247202	1.01894	0.117391	3		0.178803	0.808206	0.151454	0.513297	0.810983	0.017693	0.722763	0.0829943	0.615351	0.999486	0.339278	0.905154	0.0488063	0.899449	0.949932	0.971371	0.996385	0.0877009	0.971408	0.500513	0.417838	1.12565	0.115209	0.698005	0.756838		0.0338507
SVF1	Q05515				0	42578.7	0.866914	0.232169	3				0				0				0							0.36003	1.19267	0.267811	0.50716	0.634437
CAJ1	P39101				0	127642	0.66241	0.0882063	3				0				0				0									0.13316
TIF6	Q12522				0				0				0				0				0
COX1	P00401				0				0				0				0				0
UBC4	P15731	159268	1.16984		1				0	136471	0.991061		1	138117	0.986448		1	161056	1.13178		1
RPL39	P04650	5.11287e+06	1.13844	0.0703497	3	5.6606e+06	1.46608	0.0855068	3	5.57835e+06	1.22157	0.101827	3	5.16691e+06	1.11078	0.0140964	3	4.42093e+06	0.938809	0.0381335	3		0.0920757	1.10383	0.0617948	0.5014	0.910216	0.554985	1.04397	0.0583235	0.690031	0.645503	0.25102	1.07662	0.0833573	0.467483	0.700228	0.0785031	1.11896	0.0126906	1	1	0.00863309	1.1491	0.040619	0.513516	0.999879		0.00756547
HSP12	P22943	630478	0.326077	0.0446324	3	267911	0.188265	0.0338682	3	1.36396e+06	0.690584	0.0197139	3	1.90557e+06	0.953406	0.0792867	3	2.14133e+06	1.06196	0.197406	3		0.023958	0.635426	0.136877	0.495551	0.993535	0.356477	1.14296	0.179896	0.531371	0.658831	0.0454212	0.843005	0.0285467	0.996949	1	0.334727	0.937779	0.0831615	0.492381	0.643666	0.543177	0.921183	0.185888	0.592063	0.551494		0.0151454
EMC4	P53073				0				0				0				0				0
MRH1	Q12117	49019.6	0.82554	0.0735367	3				0	61467.9	1.00231	0.0620813	3	73058.1	1.20181	0.12857	3	69784.6	1.14606	0.229472	3				0.0890771										0.0619379					0.10698					0.200227
NMT1	P14743	48634.9	0.992084	0.177964	2	49764.6	0.939686	0.172862	3	48358.9	0.966822	0.0482516	2	53077.6	1.04103	0.0144881	2	53784.6	1.04475	0.109042	2		0.612604	0.909283	0.179384	0.673142	0.57164	0.631492	1.08429	0.183957	0.680028	0.559601	0.189425	0.904544	0.0499075	0.77621	0.946164	0.451336	0.921009	0.013917	1	1	0.843114	0.978186	0.104371	0.848079	0.513027		0.772517
MSP1	P28737				0				0				0				0				0
TWF1	P53250	240333	1.12642	0.536171	2				0	233705	1.12895	0.346058	2	215274	1.0418	0.254373	2	189221	0.951224	0.0567155	2			0.619717	0.475995		0.66022							0.661103	0.306531		0.761637		0.777023	0.244168		0.69824		0.99856	0.0596237		0.500176
TUB1	P09733	211345	0.699744	0.0622273	2				0	247550	0.812287	0.044266	2	265152	0.868559	0.0596979	2	308629	0.995651	0.0733735	2			0.935413	0.0889287		0.636623							0.996661	0.0544956		0.501133		0.942757	0.0687321		0.671431		1.06152	0.073694		0.672075
LSM5	P40089				0				0				0				0				0
RPA49	Q01080	606967	0.999184	0.0223584	3	584660	1.13959	0.0823879	3	640344	1.03978	0.0163332	3	639400	1.02237	0.0059737	3	637879	1.00518	0.0229831	3		0.0779713	1.17775	0.0223767	1	1	0.391377	1.06859	0.0722961	0.622668	0.710095	0.261175	1.11601	0.0157083	1	1	0.254896	1.05516	0.00584296	1	1	0.194682	1.04522	0.0228648	0.802453	0.953921		0.0892096
RIM1	P32445	396833	0.902267	0.127556	3	385545	0.822367	0.150611	3	387826	0.869782	0.120151	3	410498	0.90878	0.132265	3	453313	0.98686	0.126998	3		0.909821	1.01104	0.141372	0.910229	0.501838	0.43735	0.846421	0.183143	0.621695	0.673335	0.620973	0.953606	0.13814	0.648486	0.532954	0.503889	0.928667	0.145541	0.571202	0.567596	0.596783	0.950913	0.128689	0.633541	0.542098		0.522818
YMR31	P19955	347788	0.423343	0.0581628	3	297826	0.339186	0.0577758	3	450957	0.539085	0.0649095	3	661586	0.768303	0.0703385	3	918308	1.05522	0.0139721	3		0.221913	0.819334	0.13739	0.59508	0.824894	0.0601666	1.36369	0.170337	0.559253	0.969041	0.153199	0.817208	0.120407	0.574262	0.876722	0.21779	0.900678	0.0915505	0.493651	0.754979	0.106384	0.919073	0.0132409	0.999992	1		0.150036
SFM1	Q12314	391467	1.13294	0.0161743	3	215695	1.36513	0.273803	3	372842	1.06317	0.0397021	3	365827	1.01957	0.0584828	3	371634	1.02588	0.0189958	3				0.0142764			0.176206	0.770486	0.200568	0.458727	0.773935			0.0373432					0.0573603					0.0185166				0.279413
ZPR1	P53303	236256	1.11415	0.0641236	3	148739	0.983258	0.0956925	3	219883	1.02422	0.0427288	3	214534	0.982174	0.0229201	3	223587	1.00554	0.0323428	3				0.0575537					0.0973219					0.0417182					0.0233361					0.0321646				0.130601
ATF2	P53296				0				0				0				0				0
SMI1	P32566	145205	0.836596	0.0270879	3	183864	0.897603	0.105217	3	151096	0.859825	0.0635432	3	162373	0.904825	0.0833537	3	185239	1.01914	0.0444701	3			1.31835	0.0323787		1			0.11722				1.05305	0.0739024		0.633932		1.11258	0.0921213		0.797889		0.935237	0.0436349		0.868814		0.422933
GDI1	P39958	402997	0.868783	0.0396224	3	343959	0.964231	0.129548	3	402644	0.853818	0.0113262	3	425675	0.890837	0.0681407	3	491093	1.00765	0.0213612	3		0.304536	1.03879	0.0456068	0.500074	0.677289	0.309402	0.867774	0.134354	0.558601	0.721915	0.41189	1.05496	0.0132653	0.999968	0.999988	0.343547	1.08263	0.0764907	0.630861	0.753495	0.0353074	0.921817	0.0211989	0.858593	0.999889		0.329748
TDA3	P38758	190519	0.725436	0.0710427	3	59513.5	0.767818	0.0558502	3	213662	0.807706	0.093029	3	242726	0.891233	0.109922	3	269137	0.982424	0.0738306	3		0.159742	0.847902	0.097931	0.599986	0.884554			0.0727388			0.322089	0.901882	0.115177	0.518917	0.677763	0.502713	0.942275	0.123337	0.564556	0.562022	0.263625	0.928499	0.0751514	0.495252	0.711008		0.464549
TRM112	P53738				0				0				0				0				0
FPR2	P32472				0				0				0				0				0
MSC7	P38694	84129	0.897404		1				0	87234.8	0.920017		1	92285.1	0.957203		1	91915	0.938023		1			0.943675										0.942963					1.12242					1.15936
FOL2	P51601				0				0				0				0				0
RIB4	P50861	74372	1.45813	0.0377993	2				0	61274	1.1821	0.0626507	2	69510.6	1.31571	0.182619	2	60016.7	1.12104	0.0754475	2				0.0259232										0.0529994					0.138799					0.0673016
COB	P00163	120163	0.499495		1				0	129056	0.528264		1	222981	0.899058		1	275805	1.09505		1
RPN7	Q06103	657292	0.856551	0.0225851	3	423796	0.88264	0.102751	3	666884	0.858503	0.0226525	3	697515	0.87786	0.0135251	3	801919	0.999969	0.0365511	3		0.844312	0.989926	0.0263675	0.860182	0.542231	0.790376	0.966193	0.116413	0.802816	0.524848	0.686648	0.983474	0.026386	0.761377	0.605609	0.442378	1.02784	0.0154069	0.914123	0.93146	0.462546	0.975455	0.0365522	0.586444	0.619373		0.706103
TSC13	Q99190	38321.5	0.688982	0.00815353	3	32174.7	0.876331	0.135788	3	41493.7	0.742027	0.0366012	3	51892.8	0.921366	0.174026	3	53483.8	0.916919	0.0537911	3		0.433592	1.10049	0.0118342	1	1	0.64428	1.06029	0.154951	0.678985	0.543726	0.0550419	1.20059	0.049326	0.961525	0.999982	0.588406	1.07089	0.188879	0.624573	0.540812	0.388759	0.894803	0.0586651	0.890745	0.929372		0.138909
GRX8	Q05926	214268	0.735679		1	284382	0.85588	0.105577	3	264921	0.899313		1	258348	0.862515		1	304879	1.00148		1			1.46						0.123355				1.0309					1.11133					0.982627
ADD66	P36040	117027	1.04743		1				0	113163	1.00141		1	113206	0.985242		1	116453	0.997189		1
TSR4	P25040	135635	0.932775		1				0	154815	1.05265		1	140862	0.941955		1	153588	1.01053		1			1.045										0.936722					1.09632					0.950185
MRPL38	P35996	120776	0.815813		1				0	118283	0.786763		1	135613	0.886792		1	169019	1.09015		1
YGL242C	P53066				0				0				0				0				0
PTC3	P34221	123573	0.865301	0.0810073	3	172550	0.943734	0.0427505	3	130352	0.912828	0.139644	3	153198	1.06321	0.176701	3	148199	0.987348	0.101558	3		0.445513	0.947896	0.0936175	0.535159	0.585415	0.487706	0.911195	0.0452993	0.949385	0.951941	0.380687	0.891157	0.152979	0.524393	0.631911	0.359099	0.886699	0.166195	0.492876	0.622551	0.484903	1.05155	0.102859	0.556431	0.570445		0.233691
ZEO1	Q08245				0				0				0				0				0
VMA6	P32366	339483	0.949637	0.0352222	3	291892	1.05522	0.121712	3	361805	1.0054	0.0324615	3	396101	1.07083	0.051619	3	359744	0.965804	0.0130734	3		0.903879	0.990596	0.0370901	0.908373	0.519053	0.816672	1.02627	0.115343	0.823494	0.515429	0.747047	1.02152	0.0322871	0.815823	0.617857	0.191488	0.93905	0.0482046	0.531782	0.810416	0.454513	0.973549	0.0135363	0.940863	0.951205		0.268691
TAF9	Q05027				0				0				0				0				0
NMD3	P38861	145495	0.9088	0.0721236	3	57479.3	0.810795	0.0815767	3	145438	0.859228	0.142667	3	160716	1.01301	0.0782108	3	160532	0.964534	0.0880029	3			0.784776	0.0793614		0.994499			0.100613				0.771687	0.166041		0.841308		1.13798	0.0772067		0.928437		1.55976	0.0912387		1		0.195073
DCP2	P53550	104435	0.779811	0.130407	3				0	111640	0.843026	0.112956	3	118425	0.879408	0.0453908	3	133569	1.00227	0.0711554	3				0.167229										0.133988					0.0516152					0.0709942
ELO3	P40319	80242.5	1.16494		1				0	77939.6	1.11872		1	59114.5	0.834492		1	66170.6	0.91907		1			0.982273										1.01808					1.27364					1.16094
MAM33	P40513	183542	0.511272	0.0631848	3	167764	0.494388	0.0424788	3	240786	0.663145	0.0729538	3	328607	0.90837	0.0430067	3	399829	1.08593	0.0169832	3		0.958621	0.995337	0.123584	0.958665	0.50043	0.565758	1.07362	0.085922	0.72897	0.679403	0.788117	0.979781	0.110012	0.793242	0.510103	0.299846	0.962277	0.0473449	0.474343	0.65951	0.0498567	0.837576	0.0156394	1	1		0.723074
HYR1	P40581	257693	0.856103	0.0889696	3	186254	0.997254	0.109583	3	273444	0.89166	0.0915113	3	283290	0.915822	0.0472385	3	299540	0.945366	0.0390254	3		0.529361	0.950569	0.103924	0.591133	0.563923			0.109885			0.564485	1.06325	0.10263	0.658619	0.602635	0.431452	1.14879	0.0515805	0.995204	0.996981	0.532655	1.14336	0.0412807	0.999776	0.999707		0.16132
ARC18	Q05933	196163	0.850345	0.236752	2				0	221624	0.94676	0.213259	2	238313	0.999291	0.16507	2	244626	1.01263	0.244651	2		0.724809	0.906979	0.278419	0.745703	0.532624						0.514438	0.849888	0.225251	0.630257	0.617802	0.49396	0.883288	0.165187	0.625187	0.630343	0.570604	0.863792	0.2416	0.650109	0.587437
RSM26	P47141	114072	0.605172	0.112229	3				0	129550	0.662735	0.135755	3	150913	0.751679	0.119475	3	181783	0.963073	0.0599091	3		0.260091	1.17618	0.185449	0.490584	0.710538						0.282949	1.17356	0.20484	0.475519	0.67624	0.203346	1.1705	0.158945	0.469048	0.751033	0.103268	1.09522	0.0622062	0.472831	0.879565
YPL245W	Q12179				0				0				0				0				0
PEX6	P33760				0				0				0				0				0
NMA111	P53920	283784	0.851264	0.025467	3				0	306189	0.906733	0.0623786	3	340798	0.993422	0.0120647	3	342507	0.986958	0.0203148	3			1.09148	0.0299167		0.99841							1.07154	0.0687948		0.740338		1.01156	0.0121446		0.711258		1.01147	0.0205832		0.585561
CDC73	Q06697	228650	0.790381	0.0582122	3	242066	0.863505	0.107433	3	249612	0.851257	0.0662271	3	259702	0.86564	0.0466247	3	295541	0.978847	0.0868654	3		0.31499	1.06696	0.0736509	0.534185	0.696869	0.878049	0.984142	0.124415	0.879509	0.504885	0.744494	0.98223	0.0777993	0.753828	0.515519	0.598029	1.02025	0.0538615	0.633723	0.540967	0.596531	1.0337	0.0887426	0.633006	0.541753		0.374347
ARC15	P40518	253446	0.992802	0.0367337	2	272815	1.04749	0.106754	3	283247	1.09281	0.00691846	2	265734	1.00869	0.0170785	2	260977	0.975257	0.00326714	2			0.882302	0.037		0.999015	0.887457	0.985122	0.101914	0.889225	0.506399		1.01024	0.00633086		0.898168		1.12548	0.0169313		1		1.17127	0.00335003		1		0.481498
PAM18	Q07914				0				0				0				0				0
YML6	P51998	279116	0.623159	0.0348338	3	118237	0.534093	0.0767859	3	323132	0.709701	0.0482879	3	389868	0.844648	0.0605457	3	476040	1.01939	0.0652095	3		0.648514	0.969445	0.0558987	0.713129	0.58265	0.096075	1.24421	0.143769	0.519805	0.913548	0.720202	1.01723	0.0680398	0.732579	0.518999	0.778022	0.985961	0.0716816	0.784088	0.511457	0.851746	0.987299	0.0639693	0.855996	0.511772		0.171627
COX20	Q04935	176686	0.905682		1				0	197754	0.998182		1	223686	1.11		1	210624	1.03091		1			0.801048										0.739736					0.819502					0.925813
DLD1	P32891	296565	0.725608	0.0268333	3	338750	0.766385	0.063143	3	328808	0.816837	0.0794191	3	382441	0.904847	0.0172053	3	419190	0.963977	0.0569822	3		0.382789	1.04476	0.0369805	0.714483	0.794337	0.358391	0.890285	0.0823908	0.739259	0.829532	0.587924	1.04738	0.0972276	0.647091	0.566869	0.0488087	1.11902	0.0190146	0.999692	1	0.1821	1.06771	0.0591116	0.468259	0.774316		0.386534
YGL039W	P53183	71805.5	1.0551	0.00727395	2				0	74754	1.08148	0.0335274	2	73853.6	1.05751	0.0258193	2	66386.2	0.944839	0.111952	2				0.0068941										0.0310015					0.0244152					0.118488
CPS1	P27614	415507	0.692401	0.0393482	3	213972	0.696546	0.0923561	3	444548	0.731068	0.0607953	3	544308	0.881247	0.070854	3	615388	0.980276	0.0526222	3		0.464088	1.07813	0.0568287	0.822573	0.841261	0.659987	1.05426	0.132592	0.696805	0.548136	0.916502	0.988569	0.0831596	0.917671	0.505676	0.873647	0.990687	0.080402	0.874897	0.504038	0.849205	1.01187	0.053681	0.854544	0.514559		0.94795
BNA1	P47096	65736.8	0.371451		1				0	111654	0.62378		1	156527	0.860027		1	181040	0.978705		1			2.40699										1.60008					1.16623					0.912978
MRP1	P10662	194821	0.635283	0.0246203	3				0	243246	0.771844	0.0449322	3	278062	0.893175	0.0800762	3	334433	1.04512	0.0351458	3		0.114459	1.05895	0.0387549	0.49615	0.877388						0.784278	0.988388	0.0582141	0.790403	0.51188	0.997018	1.00023	0.0896534	0.997018	0.500002	0.0542172	0.921038	0.0336285	0.606383	0.982812
TAF14	P35189	316846	0.677484	0.111703	3				0	355422	0.720799	0.0392575	3	407595	0.849838	0.151153	3	510161	1.00657	0.0717416	3		0.42657	1.10151	0.16488	0.535549	0.602446						0.0448802	1.12752	0.0544639	0.554023	0.982474	0.676696	1.05008	0.177861	0.693928	0.523395	0.939629	0.996395	0.0712736	0.939744	0.500772
AIM19	P40502	55718.3	0.683013		1				0	82950.5	1.00534		1	87004.3	1.03705		1	91545.7	1.07363		1			0.998548										0.899112					0.940784					0.906731
ADE8	P04161	187612	1.06365		1	131654	0.916865	0.133546	3	189796	1.06388		1	189875	1.04674		1	193760	1.05097		1			1.15141				0.212437	1.33472	0.145655	0.897055	0.98016		0.971523					1.08214					1.0086
ERG28	P40030				0				0				0				0				0
CUE5	Q08412				0				0				0				0				0
MRPL10	P36520	232291	0.554819	0.085553	3				0	283482	0.67866	0.0684902	3	347260	0.820995	0.0573459	3	395186	0.933806	0.0784339	3		0.844306	0.972153	0.1542	0.848001	0.509758						0.684472	0.957878	0.10092	0.72039	0.54998	0.978414	0.997739	0.0698492	0.978431	0.500316	0.989238	1.00084	0.0839937	0.989239	0.50003
SCS7	Q03529				0	94019.1	0.903933	0.101588	3				0				0				0							0.104557	1.54612	0.112384	0.99913	1
FMP10	P40098	194004	0.726828	0.0634034	3	157834	0.67358	0.12228	3	214059	0.796667	0.0959438	3	248290	0.899315	0.0728716	3	310640	1.10438	0.0398978	3		0.077264	0.838969	0.087233	0.518747	0.93722	0.741519	0.954835	0.181538	0.75267	0.518359	0.250302	0.887989	0.120431	0.471012	0.70388	0.267706	0.920664	0.08103	0.511214	0.720229	0.0717761	0.861733	0.0361268	0.964638	0.999942		0.551012
MNN1	P39106				0				0				0				0				0
MRPL8	P22353	173473	0.820939	0.0674638	3	266477	1.25117	0.189438	3	192220	0.901585	0.1177	3	220328	1.01081	0.101429	3	229727	1.0409	0.10529	3			0.969424	0.0821789		0.540139			0.151409				0.904255	0.130548		0.638905		0.885964	0.100345		0.771453		0.928338	0.101153		0.630947		0.0462352
PET123	P17558	211821	0.622387	0.0729164	3	74705.5	0.723696	0.111589	3	260282	0.745042	0.078972	3	329973	0.92227	0.0650965	3	354393	0.993337	0.0724684	3		0.747501	0.938525	0.117156	0.792576	0.576687	0.117656	0.77376	0.154192	0.481907	0.864751	0.664026	0.950226	0.105997	0.711193	0.562407	0.715511	0.961375	0.0705828	0.769616	0.582822	0.246206	1.14016	0.0729545	0.836281	0.947231		0.268794
PAP1	P29468	77788.9	0.729029		1	80329.4	0.721097	0.0883089	3	84475.2	0.782745		1	102790	0.936718		1	109477	0.981604		1			1.01976				0.131806	1.26912	0.122465	0.780442	0.97379		1.14483					1.01936					1.04918
KRE33	P53914	351296	0.838505	0.0684573	3	405115	0.973838	0.108856	3	390487	0.917482	0.0909696	3	395361	0.91063	0.0754219	3	427241	0.96101	0.0191795	3		0.936942	0.994288	0.0816421	0.937173	0.501477	0.677349	0.958447	0.11178	0.706737	0.540071	0.441451	0.924325	0.0991514	0.598582	0.648541	0.538633	1.03735	0.0828239	0.593865	0.557838	0.189837	1.06772	0.0199577	0.989892	0.999588		0.155711
APD1	P38281	213579	0.971569	0.0835023	3	188218	0.981934	0.11466	3	235582	1.05577	0.0707813	3	235802	1.04407	0.107745	3	243585	1.05778	0.0865803	3			0.842563	0.0859459		0.935182			0.116769				0.845422	0.0670424		0.980587		0.969974	0.103197		0.524941		0.947278	0.0818513		0.610976		0.905933
GET4	Q12125				0				0				0				0				0
PRS5	Q12265	251802	0.957282	0.0411663	3	395976	1.01845	0.103898	3	244132	0.916848	0.0437267	3	260858	0.963978	0.0379377	3	287987	1.0465	0.0637545	3		0.0417356	0.900659	0.0430033	0.524223	0.980829	0.886852	1.01873	0.102016	0.889648	0.510078	0.679421	0.981	0.0476924	0.712758	0.545741	0.26759	0.896717	0.0393554	0.966032	0.99265	0.769298	0.985062	0.0609218	0.779074	0.517842		0.422329
MDY2	Q12285				0				0				0				0				0
MRPS35	P53292				0				0				0				0				0
PRP19	P32523	252247	1.07771	0.181989	2	259458	1.20891	0.259751	3	254611	1.05731	0.0896466	2	231288	0.924072	0.0378095	2	233166	0.923195	0.00740943	2			1.02656	0.168865		0.507419			0.214865				1.00218	0.0847871		0.500201		1.20232	0.0409162		1		1.06107	0.00802586		1		0.555838
RKI1	Q12189	613432	0.685651	0.0273711	3	391345	0.600837	0.0936237	3	662465	0.729013	0.0196552	3	750162	0.813522	0.0539319	3	996768	1.06543	0.0562962	3		0.018846	0.885123	0.0399198	0.498822	0.996906	0.409651	0.875375	0.155822	0.583228	0.660504	0.0103501	0.750887	0.0269613	0.99971	1	0.0636994	0.867514	0.0662943	0.524701	0.956186	0.0679465	0.897882	0.0528389	0.517386	0.948643		0.25333
ALD3	P54114	131444	0.491188	0.00155623	3	104032	0.495956	0.0625912	3	272294	1.01416	0.081473	3	317419	1.16173	0.0724864	3	282975	1.01635	0.0379425	3		0.727916	0.945475	0.00316829	1	1			0.126203			0.495255	1.03945	0.0803353	0.563422	0.567829	0.356349	0.955703	0.0623954	0.50013	0.631422	0.857699	1.01171	0.0373321	0.867682	0.52889		0.907127
RPB11	P38902	215367	0.772132		1	257352	0.838792	0.0941193	3	239072	0.847431		1	259882	0.905982		1	297247	1.01956		1			0.988591				0.967334	1.00475	0.112208	0.967377	0.50054		0.876399					0.912909					0.885525
YNR021W	P53723				0				0				0				0				0
CSR1	Q06705	210107	0.957595		1	264162	1.10197	0.109049	3	205441	0.925747		1	189391	0.839327		1	218052	0.950796		1									0.0989576
YRB1	P41920	129163	0.760515	0.020652	2	175235	0.728221	0.0720354	3	147457	0.855559	0.0350408	2	138935	0.798472	0.0321118	2	162971	0.917354	0.022964	2		0.142509	1.07818	0.0271552	0.936556	0.996921	0.996991	0.999633	0.0989197	0.996991	0.500004	0.128488	1.10207	0.0409566	0.85316	0.988825	0.0227819	1.21418	0.0402165	0.971391	1	0.168871	1.10128	0.0250329	0.997971	0.999981		0.52753
TAF6	P53040				0				0				0				0				0
ASP1	P38986	182681	1.11014	0.0947962	3	127108	1.20244	0.22219	3	183109	1.06698	0.113634	3	181577	1.05396	0.103611	3	178109	1.00826	0.10679	3		0.622063	1.08488	0.085391	0.804864	0.725189			0.184782			0.728382	1.04389	0.106501	0.75917	0.548781	0.708126	1.03937	0.0983061	0.739206	0.546205	0.342174	1.08392	0.105915	0.516358	0.658055		0.560097
SEC66	P33754				0				0				0				0				0
BUR6	P40096				0				0				0				0				0
PAF1	P38351				0				0				0				0				0
SFB3	P38810	62780.7	1.46326		1				0	54767	1.26206		1	48835.4	1.10678		1	51936.1	1.15811		1			0.612061										0.752641					0.759614					0.775034
FDH2	P0CF35	273037	0.36669		1				0	282272	0.374809		1	289314	0.377814		1	737331	0.947382		1			1.08662										1.05534					1.19158					1.17318
YAT2	P40017	651490	0.429686	0.00831181	3	595924	0.374676	0.0495352	3	708765	0.460291	0.00175309	3	1.20202e+06	0.774004	0.0700956	3	1.58395e+06	0.997188	0.0167993	3		0.0862242	0.838922	0.0193439	1	1	0.0931046	0.789057	0.132208	0.471291	0.893601	0.00519864	0.792309	0.00380866	1	1	0.239612	0.913854	0.0905623	0.466628	0.710945	0.0520409	0.938297	0.0168466	0.915833	0.999875		0.191469
LSG1	P53145	102652	1.00868	0.19139	3	37402.2	0.976332	0.212166	3	100920	0.978971	0.120248	3	89932.6	0.849453	0.0855225	3	97685.6	0.907555	0.171661	3		0.987699	0.997417	0.189743	0.987701	0.500056	0.630686	1.07628	0.21731	0.660051	0.535891	0.264578	1.11231	0.122832	0.481385	0.698614	0.367964	1.09938	0.10068	0.616545	0.722884	0.682604	1.0519	0.189146	0.698741	0.522244		0.854197
COX9	P07255	388352	0.522915	0.0408823	3	285429	0.634206	0.120791	3	458317	0.60414	0.0144701	3	575553	0.745967	0.00968866	3	846965	1.08778	0.0400382	3		0.555677	0.958373	0.0781816	0.629026	0.578771	0.200818	0.737628	0.190461	0.592374	0.84198	0.336683	0.943522	0.0239516	0.959163	0.983301	0.477543	0.98963	0.0129881	0.641606	0.660053	0.0512226	0.847903	0.0368074	0.960558	0.999988		0.247099
FIS1	P40515	54795.8	0.715611		1				0	55584.9	0.717713		1	67467.7	0.856755		1	69264.5	0.865419		1			0.712551										0.99578					1.05631					1.1121
UTR4	P32626				0				0				0				0				0
HDA2	Q06629				0				0				0				0				0
SEC18	P18759	208141	0.978523	0.0672208	3				0	218671	1.00905	0.00649947	3	229345	1.03939	0.0645996	3	230884	1.03777	0.0394186	3		0.462157	0.956098	0.0686962	0.575737	0.60945						0.619333	1.02935	0.00644119	1	0.999999	0.715461	1.03049	0.0621516	0.759832	0.567716	0.238993	1.03622	0.0379839	0.466832	0.711742
MDJ1	P35191	175944	0.594109	0.00631461	3				0	213601	0.726199	0.0867517	3	252548	0.841263	0.0819223	3	286947	0.918702	0.0446181	3		0.6595	1.12515	0.0106287	1	1						0.493051	1.08015	0.11946	0.61317	0.619203	0.517602	1.09953	0.0973802	0.746574	0.734468	0.177122	1.25611	0.0485664	0.999985	1
HEM14	P40012				0				0				0				0				0
MCX1	P38323				0				0				0				0				0
HRB1	P38922	73043.2	0.849133	0.451065	2				0	69515.1	0.830442	0.215161	2	73049	0.87076	0.140386	2	83000.9	0.972208	0.170472	2			0.962981	0.531207		0.501465							0.948894	0.259092		0.51162		0.964012	0.161223		0.514832		1.21316	0.175345		0.79594
MDM1	Q01846				0				0				0				0				0
DHH1	P39517	217299	0.996452	0.210464	3	215702	1.11943	0.122879	3	233140	1.03338	0.109363	3	248306	1.09376	0.14957	3	234144	0.998761	0.00989214	3		0.320172	0.840601	0.211214	0.479875	0.645767	0.218828	0.855806	0.109769	0.590479	0.824507	0.653886	1.04633	0.10583	0.696291	0.554697	0.908655	0.987324	0.136748	0.909238	0.502589	0.871665	0.98638	0.00990441	0.968386	0.841349		0.442385
TCB2	P48231	203350	1.04443	0.210334	3	181867	1.18853	0.106112	3	227410	1.11854	0.0952899	3	220831	1.05731	0.0615653	3	205888	0.981111	0.115942	3			1.47056	0.201386		0.982232	0.443194	0.9197	0.0892807	0.648539	0.693626		1.2403	0.0851911		0.996214		1.18383	0.058228		0.998917		1.06661	0.118174		0.587398		0.368209
SDH8	P38345	45835.1	0.655003		1				0	54384.5	0.765298		1	62133.4	0.861249		1	81042.3	1.10619		1
DBP9	Q06218	643017	1.15762	0.157676	3	284152	1.0798	0.139182	3	600901	1.04749	0.0794561	3	546427	0.956814	0.10493	3	595325	0.997788	0.0114698	3		0.269204	0.881453	0.136208	0.469178	0.683913	0.96932	0.995491	0.128897	0.969348	0.50037	0.780522	1.01636	0.0758541	0.787784	0.513867	0.297016	1.08819	0.109666	0.474145	0.661953	0.501669	1.10924	0.0114953	1	1		0.556979
CMD1	P06787	225166	0.78664	0.0788446	3	311878	0.824552	0.160425	3	239520	0.826772	0.0505376	3	281255	0.957166	0.0512926	3	300169	1.01155	0.0418309	3		0.671384	0.971444	0.10023	0.689253	0.523938	0.425029	1.14315	0.19456	0.574314	0.639654	0.840738	1.01538	0.0611265	0.847986	0.518767	0.316579	0.892691	0.053588	0.900403	0.956619	0.035138	0.895122	0.0413532	0.554731	0.990257		0.738418
SEC16	P48415				0				0				0				0				0
CIR2	Q08822	188577	0.626859	0.0374503	3				0	225254	0.738392	0.0680424	3	267689	0.868432	0.0248181	3	318851	1.02114	0.0371654	3		0.590455	0.942162	0.0597427	0.778232	0.716574						0.50596	0.955526	0.0921496	0.571223	0.565686	0.412118	0.926162	0.0285781	0.985907	0.991621	0.394837	0.975498	0.0363959	0.524595	0.619897
GCN20	P43535	75877.9	0.934454	0.153749	2	257987	0.909678	0.119838	3	90765.2	1.10066	0.202637	2	94147.7	1.12375	0.0722013	2	92725.9	1.09091	0.0314173	2		0.642551	0.92694	0.164534	0.687243	0.556188	0.399993	1.09379	0.131736	0.542883	0.632055	0.461861	0.854786	0.184105	0.625107	0.656879	0.181781	0.846298	0.0642503	0.891298	0.984896	0.212703	0.954896	0.0287991	0.683701	0.887387		0.866785
MNN2	P38069	75158.7	1.02941		1				0	77939.6	1.05544		1	85865.7	1.14356		1	77003.5	1.00903		1
AFG1	P32317	177759	0.735094	0.0135607	3	87613.9	0.711769	0.10965	3	186424	0.765835	0.0253207	3	222261	0.897245	0.107345	3	246267	0.975295	0.0844327	3		0.0369824	0.809134	0.0184476	1	1	0.0691272	0.723026	0.154052	0.471657	0.930106	0.771406	0.97795	0.0330629	0.8341	0.617955	0.963863	0.995426	0.119639	0.963902	0.500441	0.450991	1.047	0.0865714	0.536296	0.581615		0.748744
GDB1	Q06625	101049	0.766756		1				0	138575	1.03962		1	143688	1.06017		1	127204	0.923444		1			0.679495										0.716129					0.86014					1.06726
CLP1	Q08685				0				0				0				0				0
GIN4	Q12263				0	162729	1.05469	0.130991	3				0				0				0									0.124198
CUB1	Q08977	237840	0.984817	0.150965	2				0	246530	0.994139	0.0560556	2	256228	1.032	0.171205	2	280903	1.09914	0.0735035	2		0.293748	0.798935	0.153292	0.674944	0.823955						0.105976	0.857461	0.0563861	0.824252	0.990003	0.459541	0.869524	0.165896	0.62235	0.656137	0.170481	0.86747	0.0668737	0.773479	0.954366
MSS116	P15424	350132	0.784997	0.0752667	3	310371	0.818051	0.0995366	3	398059	0.880625	0.0877998	3	433178	0.937233	0.0336314	3	480210	1.02139	0.0198767	3		0.391588	0.908364	0.0958816	0.625545	0.712444	0.593663	0.93315	0.121675	0.666619	0.583427	0.366426	0.895137	0.0997017	0.640433	0.744212	0.69087	0.983376	0.0358837	0.733767	0.560851	0.554903	1.02948	0.0194605	0.896983	0.875944		0.671884
GOS1	P38736				0				0				0				0				0
IFA38	P38286	130181	0.864393	0.131118	2				0	138703	0.91259	0.0347434	2	142669	0.923067	0.0336805	2	149205	0.947241	0.138446	2		0.667864	0.938296	0.151688	0.703579	0.547596						0.368498	0.962156	0.0380713	0.619748	0.725193	0.749092	0.971493	0.0364876	0.837797	0.654428	0.68466	1.05582	0.146157	0.715008	0.542196
MNN10	P50108	104504	1.0738		1				0	85436.6	0.864465		1	99843.6	0.993166		1	90332.5	0.886287		1			0.84666										1.01087					0.894174					0.993395
GOR1	P53839	234643	1		1	119723	0.855455	0.0983436	3	275641	1.16145		1	266019	1.10239		1	258388	1.05354		1			0.675765						0.114961				0.774387					0.953873					0.995861
PAM16	P42949	152339	0.815601		1				0	164033	0.864789		1	179211	0.930661		1	197542	1.01018		1			0.915124										0.892319					0.954895					0.978634
QCR10	P37299	246924	0.450443	0.0314406	3	194542	0.398891	0.0899083	3	313812	0.567729	0.0442115	3	454180	0.806975	0.109618	3	653300	1.14512	0.143925	3		0.525183	0.968044	0.0697993	0.583004	0.559513			0.225396			0.124828	0.89065	0.0778743	0.472201	0.848954	0.443754	0.906863	0.135838	0.574193	0.623771	0.0500309	0.697095	0.125686	0.606175	0.985672		0.430497
URA4	P20051				0	121814	1.07986	0.158698	3				0				0				0							0.832075	0.971156	0.146962	0.836758	0.511506
IKI3	Q06706	92251.2	0.795504	0.023781	2	173752	0.920114	0.0792553	3	99820.1	0.849453	0.0305248	2	102424	0.85855	0.0614726	2	115483	0.952852	0.0687157	2		0.103051	1.1224	0.0298942	0.991863	0.999985	0.604464	0.927951	0.0861364	0.750907	0.672629	0.318488	1.10273	0.0359347	0.987874	0.996688	0.436559	1.06074	0.0716005	0.624523	0.676575	0.57904	1.0393	0.0721158	0.652794	0.582212		0.100726
DEF1	P35732	232321	0.719116	0.00655398	3	98383.3	0.838281	0.102138	3	280212	0.861542	0.0765187	3	299706	0.902738	0.0194235	3	314864	0.929485	0.0214908	3		0.482782	1.30415	0.00911394	1	1	0.0645134	1.35305	0.121842	0.812697	0.997119	0.704557	1.08366	0.088816	0.841371	0.707851	0.318356	1.21096	0.0215162	1	1	0.0342218	1.3224	0.0231211	1	1		0.180214
PEP1	P32319				0				0				0				0				0
ABP140	Q08641	51176.2	0.617206		1				0	48890.4	0.582974		1	70071.7	0.821741		1	79182.3	0.91364		1
NOP14	Q99207				0				0				0				0				0
PSE1	P32337	102543	0.792565	0.0601301	3	190856	0.885915	0.117899	3	114370	0.865518	0.0938679	3	119479	0.899819	0.0634271	3	127894	0.947265	0.0606196	3		0.596232	1.08083	0.0758678	0.808522	0.748641	0.897853	1.01444	0.133082	0.898744	0.503542	0.566559	1.08587	0.108453	0.710234	0.657854	0.571233	1.06597	0.0704888	0.756271	0.705799	0.937437	0.99503	0.0639943	0.937718	0.501819		0.309741
STT3	P39007	358021	0.985624	0.0198797	2	415857	1.09312	0.131287	3	370089	1.00537	0.0190143	2	364039	0.972398	0.0208411	2	339531	0.893122	0.0449878	2			1.00114	0.0201696		0.500968			0.120103				1.0867	0.0189127		0.999999		1.03749	0.0214327		0.922292		1.07408	0.0503714		0.865569		0.290586
TAF12	Q03761	62717.5	0.682946	0.0932438	2	170406	0.948359	0.154941	3	72030.2	0.788141	0.0156205	2	80980.8	0.876529	0.0533028	2	73334.3	0.774598	0.0120408	2		0.409713	1.45391	0.136532	0.998837	0.99945	0.4576	0.876837	0.163379	0.609478	0.645498	0.369141	1.23447	0.0198195	1	1	0.170701	1.14272	0.0608112	0.871535	0.982759	0.231612	1.67083	0.0155446	1	1		0.0970218
DRS1	P32892	278090	1.1605	0.0731045	3	289495	1.1624	0.103514	3	277825	1.13625	0.0715355	3	260754	1.05344	0.0467043	3	258359	1.01642	0.0118755	3		0.161262	1.07591	0.0629942	0.459519	0.792703	0.237409	0.851315	0.0890516	0.750221	0.908232	0.845219	0.991057	0.0629577	0.847503	0.50606	0.769628	0.990904	0.0443352	0.776507	0.512557	0.376972	0.978607	0.0116837	0.893543	0.93507		0.980586
YNL040W	P53960				0				0				0				0				0
NRD1	P53617	74973	0.703939	0.0494235	2				0	80139.7	0.746173	0.0767238	2	92436.9	0.840248	0.0499976	2	100860	0.888921	0.0357218	2			0.955702	0.0702099		0.607							1.16461	0.102823		0.894719		0.937242	0.0595034		0.745172		0.95407	0.0401856		0.7735
SRP72	P38688	194046	0.893118	0.0185117	2	99137.2	1.02586	0.155964	3	207526	0.934221	0.079634	2	198568	0.881916	0.0592245	2	242537	1.07156	0.00724901	2		0.0533702	1.077	0.020727	0.925581	0.999902	0.688592	1.05918	0.152033	0.71973	0.543769	0.80097	1.02166	0.0852411	0.810109	0.51914	0.375178	1.06526	0.0671544	0.617153	0.717823	0.0606855	0.896988	0.0067649	1	1		0.277266
PWP2	P25635	64792.4	0.849239		1				0	66550.4	0.858946		1	73390.9	0.933054		1	74080.5	0.927431		1			0.500921										0.653528					0.807515					1.17295
YMR027W	Q04371	194433	0.782516	0.0838824	3	385016	0.951029	0.0999692	3	224344	0.858431	0.041127	3	249270	0.954734	0.0575692	3	277123	1.03961	0.0536233	3		0.254346	1.09848	0.107196	0.471221	0.700067	0.0632861	0.778306	0.105117	0.563277	0.96686	0.0297082	1.14563	0.0479095	0.666289	0.998295	0.10724	1.08974	0.0602987	0.465923	0.869779	0.154319	0.936468	0.0515804	0.458607	0.800758		0.0909851
NUP116	Q02630				0				0				0				0				0
YTA7	P40340				0				0				0				0				0
ISW1	P38144	45260.7	0.649743	0.014807	2	54442.1	0.763737	0.0747882	3	61815.9	0.887219	0.130747	2	64872.8	0.90858	0.0670496	2	78512.8	1.09573	0.201711	2		0.0670843	1.43085	0.022789	1	1	0.260725	1.17776	0.097924	0.818628	0.932735	0.605057	1.07429	0.147368	0.666117	0.571215	0.689648	1.03654	0.0737961	0.738299	0.568877	0.856769	0.969639	0.184088	0.859618	0.508152		0.111653
TAF10	Q12030				0				0				0				0				0
ERG24	P32462				0				0				0				0				0
PCL6	P40038				0				0				0				0				0
LEM3	P42838				0				0				0				0				0
MRPS9	P38120	63078.9	0.636844	0.0932954	3				0	86628.3	0.858556	0.113853	3	99021.2	0.968584	0.228607	3	104797	1.01379	0.166295	3		0.515579	0.909364	0.146497	0.617064	0.603339						0.590048	0.936031	0.13261	0.647905	0.565622	0.900867	0.979973	0.236021	0.901397	0.502171	0.820216	1.0252	0.164032	0.823295	0.507081
OSH2	Q12451	29667	0.841256		1				0	35902.5	1.00657		1	48936.4	1.34933		1	43343.7	1.17589		1			0.780175										0.893857					0.592485					0.720949
SPB1	P25582	71234.1	0.946806	0.172693	2	94650.5	1.38986	0.275072	3	77106.3	1.01316	0.0565393	2	64847.3	0.837177	0.0862355	2	74736.5	0.951738	0.0736323	2			1.03611	0.182395		0.511707			0.197914				0.830007	0.055805		0.998337		1.14432	0.103007		0.848142		0.871552	0.0773662		0.90646		0.114519
TCD2	P36101				0	74167.4	0.853524	0.122432	3				0				0				0									0.143443
RFX1	P48743				0				0				0				0				0
HEK2	P38199				0				0				0				0				0
PNP1	Q05788				0	96561.7	0.651696	0.123895	3				0				0				0									0.190112
FMO1	P38866	84077.5	0.785744	0.0591875	3				0	112405	1.03549	0.0731044	3	115526	1.06164	0.132385	3	104783	0.946683	0.0698419	3				0.0753267										0.0705989					0.124698					0.0737754
HFD1	Q04458	147872	0.396716	0.118841	2	102345	0.547108	0.0912633	3	205073	0.545317	0.0799039	2	310076	0.812267	0.0958848	2	396393	1.02803	0.0154553	2		0.412992	1.26571	0.299562	0.618342	0.689478			0.16681			0.529126	1.10245	0.146527	0.652598	0.628017	0.341306	1.13296	0.118046	0.647014	0.768247	0.278506	1.03727	0.015034	0.955559	0.988361		0.28164
DPH5	P32469	210376	1.28617	0.0889472	3				0	194505	1.16786	0.107972	3	182829	1.08906	0.080263	3	189859	1.12631	0.00690575	3				0.0691569										0.0924535					0.0736996					0.00613132
MAS1	P10507	234928	0.858954	0.144839	2				0	255676	0.919771	0.142136	2	279765	0.989178	0.132229	2	302291	1.05694	0.202765	2		0.92198	0.985207	0.168623	0.922427	0.50232						0.858959	0.97475	0.154534	0.861714	0.508003	0.790064	0.964948	0.133675	0.800277	0.520353	0.967058	0.99288	0.191842	0.967092	0.500416
PYP1	P53981				0				0				0				0				0
SER2	P42941	89373.5	0.98743	0.178174	3	88434.3	1.12584	0.237894	3	92856.6	0.995012	0.137493	3	92149.4	0.979266	0.0907156	3	91751.4	0.965653	0.145786	3		0.192021	1.19591	0.180443	0.458373	0.755251	0.650506	1.08338	0.211304	0.685651	0.544917	0.135776	1.19904	0.138183	0.509416	0.858146	0.319778	1.08346	0.0926363	0.535861	0.69414	0.716908	1.03868	0.150971	0.729708	0.51945		0.468467
NPL4	P33755	88276.5	0.839376		1				0	108332	1.01433		1	105065	0.967116		1	122260	1.11003		1			0.854385										0.930571					0.97751					0.90603
LSM7	P53905	420197	1.01074	0.0855053	3	348067	1.08246	0.193	3	438709	1.03673	0.107872	3	448117	1.04664	0.0682542	3	446086	1.02444	0.0364481	3		0.203857	0.886523	0.0845971	0.581686	0.832216	0.632414	0.932159	0.178298	0.666545	0.541899	0.725334	0.975599	0.10405	0.735816	0.516346	0.889777	0.994094	0.0652128	0.890446	0.502472	0.932922	1.00588	0.0355787	0.934277	0.508182		0.600907
CMS1	Q07897	79692.2	0.646037	0.122213	2	64549.2	0.488685	0.0542607	3	94882.7	0.759263	0.129362	2	108387	0.847385	0.272476	2	126110	0.976317	0.200042	2		0.778231	1.04881	0.189174	0.788645	0.51972			0.111034			0.45514	0.865483	0.170379	0.619627	0.657128	0.867206	0.951808	0.321549	0.869396	0.506741	0.85804	1.03432	0.204895	0.860952	0.508407		0.294907
MRPS18	P42847	107250	0.754789	0.168415	3				0	112742	0.787648	0.189481	3	146785	0.994917	0.0901127	3	149260	0.983126	0.0673081	3		0.376104	0.854339	0.223129	0.499603	0.613624						0.705337	1.06248	0.240565	0.718946	0.519975	0.291324	0.925892	0.090573	0.473385	0.666583	0.413889	1.0407	0.0684633	0.51687	0.596232
COX4	P04037	154609	0.50091	0.0398593	3	173218	0.38222	0.0615289	3	162335	0.551241	0.111603	3	220781	0.682744	0.0295655	3	300063	0.905523	0.0241936	3		0.0890887	0.85819	0.0795737	0.532113	0.927642	0.712701	0.936178	0.160978	0.742775	0.545323	0.439404	0.885363	0.202457	0.532296	0.588129	0.939585	0.994502	0.0433039	0.940309	0.504847	0.0668647	1.15157	0.0267178	0.999563	1		0.058015
BNA4	P38169	149579	0.777611	0.0646312	2	179095	0.933758	0.190865	3	157744	0.807848	0.0500197	2	174175	0.877975	0.0471963	2	202868	1.00871	0.00393201	2			0.911899	0.083115		0.746896	0.0754226	0.63408	0.204405	0.491282	0.928905		0.862757	0.0619171		0.975112		0.903926	0.0537558		0.928446		0.864959	0.00389805		1		0.294465
MDM38	Q08179	164438	0.833478	0.0374984	3				0	168685	0.836068	0.0549696	3	195943	0.999447	0.157228	3	217298	1.07899	0.115266	3			0.807065	0.0449903		0.999995							0.896304	0.0657478		0.889746		0.890866	0.157315		0.626303		0.873663	0.106828		0.785863
VID27	P40157				0				0				0				0				0
KTR1	P27810	121276	1.19871	0.0845596	2				0	121485	1.2173	0.0331196	2	102367	0.992802	0.0336351	2	106879	1.05902	0.109352	2		0.42848	1.06011	0.0705419	0.618934	0.677824						0.956189	1.00159	0.0272075	0.956301	0.501036	0.129495	1.25974	0.033879	1	1	0.835746	1.01964	0.103257	0.840055	0.510811
PIN4	P34217	101310	0.770647	0.0256413	2				0	113258	0.835868	0.0475052	2	129460	0.932916	0.096025	2	142883	1.03975	0.0454458	2				0.0332725										0.0568334					0.10293					0.0437084
NOP9	P47077	77340.8	1.11678	0.137135	3	150459	1.13039	0.228734	3	75550.3	1.08633	0.165015	3	72866.6	1.01876	0.164183	3	75803.7	1.04948	0.0342398	3		0.539728	0.940832	0.122795	0.60215	0.565486	0.914596	0.982269	0.20235	0.915084	0.502314	0.250301	0.859495	0.151902	0.468959	0.702172	0.793031	0.970179	0.161159	0.798113	0.51024	0.0519204	0.93021	0.0326254	0.521799	0.969367		0.934682
FSH1	P38777	163595	0.863194	0.0501489	3	137315	0.955942	0.105003	3	193252	1.0123	0.0162756	3	190309	0.980253	0.0801562	3	188005	0.955149	0.0794487	3		0.391783	0.963546	0.0580969	0.506326	0.60596	0.327487	1.08803	0.109843	0.504975	0.66104	0.308934	0.918601	0.0160778	0.999999	1	0.725622	0.975335	0.0817709	0.742731	0.526755	0.38273	1.07221	0.0831794	0.584133	0.683191		0.265205
RFA3	P26755				0				0				0				0				0
DNF2	Q12675	96405.5	0.991261		1				0	111589	1.12984		1	124008	1.23679		1	112712	1.10695		1
ALE1	Q08548				0				0				0				0				0
CNS1	P33313				0				0				0				0				0
PRS2	P38620	127412	0.675248	0.0409966	2				0	144377	0.774098	0.0055164	2	165752	0.849588	0.0633038	2	170153	0.879215	0.00522514	2				0.0607133										0.00712623					0.0745112					0.00594296
ALG11	P53954				0				0				0				0				0
TIM54	P47045	138169	0.858779	0.0766894	2				0	135021	0.827484	0.0821279	2	159258	0.966439	0.038205	2	180197	1.08325	0.0105315	2			0.975498	0.0893005		0.522241							1.15826	0.0992502		0.8934		1.22288	0.0395317		1		0.91572	0.00972212		1
RPO31	P04051	52000.6	0.640522		1				0	69490.1	0.846277		1	68937.3	0.825677		1	77175.8	0.909478		1
YDR061W	Q12298	134362	0.801519	0.0513014	3				0	152796	0.919098	0.0106799	3	168527	0.966351	0.0891934	3	164213	0.939092	0.0572803	3			0.811333	0.0640053		0.997598							0.897634	0.01162		1		0.930384	0.0922991		0.645625		1.22837	0.0609954		0.999914
YIL108W	P40483				0				0				0				0				0
AIM21	P40563				0				0				0				0				0
ELP3	Q02908	122996	0.669236		1				0	142126	0.761506		1	151672	0.800484		1	172542	0.896719		1			1.2508										1.18397					1.15867					1.11076
MEU1	Q07938	107561	1.03013	0.0306508	2	114838	1.23298	0.149545	3	107267	1.05508	0.208596	2	106308	0.980575	0.00794612	2	109703	1.03495	0.162195	2		0.990993	0.999379	0.0297544	0.990996	0.500132	0.665656	0.958167	0.121288	0.691881	0.534691	0.962681	1.00829	0.197706	0.962731	0.500531	0.361434	1.0407	0.00810353	0.999999	1	0.811729	0.965644	0.156718	0.818222	0.514314		0.136541
COX12	Q01519	156520	0.459544		1				0	159262	0.46231		1	319110	0.911019		1	356786	1.00219		1			1.00715										0.795895					0.812098					0.886608
MNN9	P39107	129511	0.728792		1				0	154169	0.854291		1	173490	0.94511		1	173338	0.931387		1
GET1	P53192				0				0				0				0				0
ATP19	P81451	517023	0.565021	0.0147088	3				0	601538	0.657049	0.0792862	3	723818	0.777497	0.0758633	3	1.02792e+06	1.06832	0.0106172	3		0.00561602	0.89137	0.0260322	0.521887	0.99999						0.129661	0.832507	0.12067	0.475747	0.844741	0.252179	0.911369	0.0975738	0.464535	0.696613	0.219761	0.922523	0.0099382	1	1
POS5	Q06892	263773	0.754733	0.0260777	3	93444.4	0.693212	0.077213	3	278964	0.786821	0.0680121	3	326861	0.907372	0.0414971	3	360209	0.984719	0.0559838	3		0.512593	0.968871	0.0345523	0.703646	0.694135	0.812914	1.0372	0.111384	0.827549	0.532592	0.860276	1.0131	0.0864391	0.862629	0.506896	0.317204	1.03693	0.0457332	0.496736	0.663062	0.74934	0.985717	0.0568525	0.760396	0.518715		0.300201
ALG9	P53868	74799.2	0.958463	0.212217	3	140380	0.914053	0.110991	3	81689.5	1.01483	0.0670092	3	81331.8	0.992063	0.0751009	3	88810.4	1.06802	0.0688687	3			1.00761	0.221414		0.500356			0.121428				0.868835	0.06603		0.95488		1.06825	0.0757018		0.694362		0.919738	0.0644828		0.804625		0.769028
ARL1	P38116	171720	0.786715		1				0	202481	0.913467		1	208298	0.923827		1	196555	0.859842		1			1.24242										1.15129					1.12403					1.15797
PEX30	Q06169	88972.6	0.655999		1				0	92348.1	0.670481		1	113767	0.81203		1	124907	0.879372		1
NUP159	P40477	102978	0.800466	0.0645871	3				0	108867	0.836516	0.0727541	3	131230	1.01802	0.0879391	3	136805	1.03021	0.0511352	3		0.390653	0.940679	0.0806868	0.542323	0.639482						0.664987	1.03969	0.0869728	0.70961	0.559152	0.163016	0.894868	0.0863826	0.467394	0.79636	0.427831	0.966466	0.0496359	0.556311	0.620645
MRPL4	P36517	114497	0.941118		1				0	128851	1.04291		1	152757	1.2179		1	145890	1.14538		1
PHO13	P19881	119895	0.888235	0.138335	2				0	131004	0.975439	0.0262999	2	131276	0.965143	0.0537936	2	139591	1.00982	0.042911	2			0.803867	0.155741		0.808937							0.924058	0.0269621		0.996159		1.12955	0.0557364		0.98159		1.21079	0.0424939		1
QRI1	P43123	285669	0.81729	0.0667978	3	76645.2	0.806339	0.0400214	3	324326	0.918482	0.0707734	3	344480	0.959232	0.0560995	3	359204	0.985976	0.0436191	3		0.752859	1.02233	0.0817308	0.76571	0.522047	0.510174	1.07909	0.0496335	0.896893	0.893164	0.937285	1.00463	0.0770548	0.937454	0.501092	0.367291	0.957122	0.0584837	0.519206	0.638826	0.291812	1.03608	0.0442395	0.472886	0.665701		0.822038
APL4	Q12028				0				0				0				0				0
MRPL39	P36533	235927	0.706091	0.0372638	3	243121	0.799535	0.084952	3	287889	0.846174	0.0280143	3	321300	0.929144	0.0453296	3	357976	1.01302	0.0401855	3		0.954005	1.0059	0.0527747	0.954434	0.503766	0.821376	0.979176	0.106252	0.82633	0.511473	0.766145	0.969264	0.0331071	0.874201	0.70331	0.934116	1.00714	0.0487864	0.935163	0.506437	0.861733	0.980765	0.039669	0.883795	0.566258		0.187923
GSH1	P32477	156500	1.03528	0.132531	3	369461	0.986692	0.130351	3	188382	1.22554	0.0745833	3	187513	1.21215	0.0952756	3	157423	0.995503	0.0517242	3		0.12003	0.806752	0.128015	0.504243	0.87476	0.0697984	1.28553	0.132109	0.608127	0.971117	0.0800037	0.844656	0.0608576	0.769649	0.990749	0.108359	0.880631	0.0786004	0.480708	0.876849	0.628807	0.962832	0.0519578	0.736778	0.633135		0.674232
AIM41	Q12032				0				0				0				0				0
PDR16	P53860	187294	0.772701	0.0208444	2	215989	0.894868	0.155721	3	237519	0.982735	0.0490891	2	237383	0.947902	0.0316742	2	254767	0.990226	0.0844795	2		0.0745054	1.14579	0.026976	0.999375	1	0.872763	1.02385	0.174015	0.874521	0.505642	0.572105	0.971953	0.0499515	0.650836	0.586792	0.295546	1.05983	0.0334151	0.838211	0.92894	0.928958	1.00947	0.0853134	0.929609	0.503708		0.306253
POM34	Q12445	158814	1.14905		1				0	147346	1.04978		1	153299	1.07584		1	139534	0.964275		1
LHS1	P36016	111333	1.02265	0.193952	3	136519	0.967101	0.14692	3	108427	0.998963	0.103386	3	118576	1.08522	0.0640522	3	126931	1.14856	0.0476646	3		0.276289	0.805328	0.189656	0.540357	0.735907	0.620526	0.938856	0.151918	0.65944	0.546643	0.654227	0.928757	0.103493	0.749747	0.624628	0.340461	0.916573	0.0590222	0.754053	0.851348	0.279587	0.851922	0.0414994	0.998187	0.999808		0.714107
SAP190	P36123				0				0				0				0				0
FAA3	P39002	87348.2	0.805867		1				0	102323	0.933357		1	92293.2	0.827961		1	112391	0.992032		1
VTC4	P47075	370029	0.870649	0.0234383	3	210373	0.991851	0.0582727	3	414781	0.963804	0.0855325	3	431166	0.987036	0.0486347	3	428978	0.968243	0.0440397	3		0.674583	0.986509	0.0269205	0.726361	0.57044	0.564006	1.08958	0.0587514	0.902101	0.878232	0.32531	0.929959	0.0887447	0.498125	0.657037	0.345041	0.94529	0.0492735	0.64413	0.763158	0.462616	0.904242	0.0454841	0.960313	0.966538		0.0537142
CBF1	P17106				0	156149	1.43783	0.244677	3				0				0				0							0.216425	0.795875	0.170171	0.539688	0.791045
KTR3	P38130	179022	0.991777	0.142901	3				0	187347	1.03044	0.162813	3	195860	1.02492	0.0636528	3	211212	1.11819	0.153141	3			0.922624	0.144085		0.580016							0.889097	0.158003		0.628878		0.93644	0.0621052		0.73491		0.895481	0.136954		0.648521
MCM3	P24279	97764.8	0.906661		1				0	106576	0.973273		1	112759	1.01234		1	125093	1.10773		1			0.995787										0.99325					0.959282					0.84647
DOA1	P36037				0				0				0				0				0
MRPL15	P36523	57516.7	0.549407	0.0711499	3	44185.3	0.605222	0.0560808	3	73170.5	0.689519	0.0960118	3	88550.3	0.833089	0.0445493	3	103500	0.956479	0.129323	3		0.0820919	1.22055	0.129503	0.480145	0.914345	0.0742429	1.17556	0.0926616	0.526571	0.943854	0.0619567	1.28241	0.139245	0.528274	0.959292	0.0156946	1.16628	0.0534749	0.518796	0.998696	0.212472	1.13865	0.135207	0.462111	0.735585		0.349082
TIM50	Q02776				0				0				0				0				0
NIF3	P53081	70593	0.749875		1	57696.1	0.715539	0.0986753	3	68699.9	0.721518		1	84339.6	0.871143		1	103651	1.05338		1			1.003				0.536092	1.06257	0.137904	0.592162	0.558519		1.02718					0.999781					0.822334
EBP2	P36049	137237	1.26785	0.135936	3				0	128094	1.16817	0.0988332	3	123342	1.10693	0.0800899	3	127188	1.12239	0.142824	3		0.881025	1.01749	0.107218	0.883351	0.507973						0.447362	0.953898	0.0846052	0.533482	0.58218	0.708013	1.01855	0.0723531	0.721184	0.519483	0.536331	0.945205	0.127251	0.58713	0.553022
MSD1	P15179	33458.6	0.524956		1				0	43529.8	0.67253		1	57977.5	0.882334		1	50919.5	0.763081		1			1.16203										1.041					1.08367					1.42703
MIX23	P38162	73867.1	0.835153		1				0	73893.5	0.82601		1	89709.3	0.986241		1	102132	1.10475		1			0.778449										0.943419					0.974493					0.891503
RRF1	P38771				0				0				0				0				0
DOG1	P38774	90910.4	0.649309	0.0124	2				0	123464	0.895095	0.168	2	140653	0.982931	0.0639398	2	164309	1.12671	0.0518575	2				0.0190973										0.18769					0.0650502					0.0460256
DOG2	P38773	90910.4	0.649309	0.0124	2				0	123464	0.895095	0.168	2	140653	0.982931	0.0639398	2	164309	1.12671	0.0518575	2				0.0190973										0.18769					0.0650502					0.0460256
RET1	P22276	31186.2	1.12251		1	27795.2	1.16413	0.239329	3	24860.1	0.884697		1	23388.2	0.818567		1	26154.7	0.900664		1									0.205586
PSP1	P50896	86463.3	0.806587	0.0507668	3				0	91924.5	0.849208	0.0997578	3	105041	0.95575	0.118151	3	117717	1.05078	0.100527	3				0.0629403										0.117472					0.123622					0.0956687
[truncated: 422 more rows]
[truncated: 24 more columns]
