# Supplementary material for: Proteome Dynamics During Transition From Exponential to Stationary Phase Under Aerobic and Anaerobic Conditions in Yeast
Source: Mol Cell Proteomics. 2023 Apr 17;22(6):100552. doi: 10.1016/j.mcpro.2023.100552 (PMC10227427; doi:10.1016/j.mcpro.2023.100552)
Supplement: Supplementary Table S13 [file mmc14.xlsx]

## Sheet: Overview
Differentially expressed proteins between minimal-glycolysis (MG) and wild-type (WT) yeast over the whole growth curve under anaerobic conditions. ME: mid-exponential, LE: late-exponential, ES: early-stationary, and MS: mid-stationary phase. A p-value threshold of 0.05 was used to determine significant proteins and a fold change threshold of 1.25 (log2 foldchange of +/- 0.32) was used to select u…
Anaerobic MG normalized to WT
phase	#prot	#sign	#upreg	#downreg
ME	978	66	10	13
LE	978	85	10	8
ES	978	127	8	18
MS	978	98	7	6
	Anaerobic
ME	Upregulated in MG	'TDH3', 'CIT1', 'ATP5', 'TCB3', 'ETR1', 'RVS161', 'PLB1', 'VMA6', 'SIT4', 'RSM27'
	Downregulated in MG	'LYS4', 'ERG1', 'PGM2', 'RPL37B', 'RPL24A', 'RPL42B', 'RPL42A', 'FAA4', 'ARX1', 'LEU2', 'FMP41', 'UTH1', 'GCD7'
LE	Upregulated in MG	'TDH3', 'LEU1', 'ATP5', 'ODC1', 'TSL1', 'ETR1', 'CPR5', 'NDE1', 'VMA6', 'SHP1'
	Downregulated in MG	'LYS4', 'ERG1', 'RPL24B', 'FAA4', 'LEU2', 'GLY1', 'RHO3', 'PFY1'
ES	Upregulated in MG	'TDH3', 'LEU1', 'ATP5', 'ODC1', 'MGE1', 'RIM1', 'VMA6', 'RKI1'
	Downregulated in MG	'ERG1', 'RPL27A', 'RPL27B', 'GSP1', 'GSP2', 'RPS31', 'PGM2', 'NOG1', 'FAA4', 'SPT5', 'THR1', 'YMR099C', 'LEU2', 'YGP1', 'RPL39', 'YGL039W', 'GCD7', 'RRB1'
MS	Upregulated in MG	'HIS4', 'LEU1', 'ARG1', 'ERG1', 'PGM2', 'TFS1', 'DAP1'
	Downregulated in MG	'RPL2B', 'RPL2A', 'NSR1', 'HYP2', 'RPL43A', 'RPL43B'

## Sheet: MG versus WT (anaerobic)
Protein Intensities MG, AN -> ME | LE | ES | MS																			Changes transition into next growth phase fro MG AN: ME->LE->ES->MS, and full transition ME->MS																					Differences between MG and WT (both AN): ME, LE, ES and MS
		WT AN Mid-Exponential average				WT AN Late-Exponential average				WT AN Early-Stationary average				WT AN Mid-Stationary average					MG ME->LE					MG LE-ES					MG ES-MS					MG full transition ME-MS						MG/WT AN ME					MG/WT AN LE
Gene name	Accession	Corrected Protein Intensity	Ratio (to bridging sample)	stdev	detected in # biological replicates	Corrected Protein Intensity	Ratio (to bridging sample)	stdev	detected in # biological replicates	Corrected Protein Intensity	Ratio (to bridging sample)	stdev	detected in # biological replicates	Corrected Protein Intensity	Ratio (to bridging sample)	stdev	detected in # biological replicates		significance (p-value)	fold change	relativ stdev	power (calc p)	power (alpha 0.05)	significance (p-value)	fold change	relativ stdev	power (calc p)	power (alpha 0.05)	significance (p-value)	fold change	relativ stdev	power (calc p)	power (alpha 0.05)	significance (p-value)	fold change	relativ stdev	power (calc p)	power (alpha 0.05)		significance (p-value)	fold change	relativ stdev	power (calc p)	power (alpha 0.05)	significance (p-value)	fold change	relativ stdev	power (calc p)	power (alpha 0.05)
ENO2	P00925	3.71723e+07	2.1774	0.216389	3	3.88926e+07	2.27259	0.203157	3	3.88825e+07	2.23724	0.118954	3	3.99902e+07	2.30334	0.135555	3		0.608281	1.04372	0.0993793	0.655407	0.555203	0.810507	0.984444	0.0893945	0.814649	0.509067	0.560577	1.02955	0.0531698	0.639269	0.585173	0.449553	1.05784	0.0993793	0.546527	0.592617		0.240625	0.906526	0.0993793	0.463572	0.707387	0.160239	0.891475	0.0893945	0.461494	0.795439
PGK1	P00560	1.2008e+08	1.98301	0.0710566	3	1.3723e+08	2.25605	0.0717632	3	1.60533e+08	2.60294	0.0253979	3	1.57643e+08	2.55704	0.0428086	3		0.00942991	1.13769	0.0358327	0.579898	0.999946	0.00798144	1.15376	0.0318092	0.754302	1	0.20146	0.982366	0.00975741	0.756494	0.931532	0.00080261	1.28947	0.0358327	0.672953	1		0.194182	1.03877	0.0358327	0.459918	0.754017	0.362599	1.02149	0.0318092	0.494211	0.620658
MET6	P05694	5.758e+07	1.00257	0.0752102	3	5.46786e+07	0.951513	0.00943198	3	5.05082e+07	0.868722	0.026302	3	5.00003e+07	0.859408	0.0183272	3		0.360485	0.949072	0.0750172	0.493252	0.621664	0.0219514	0.912991	0.00991261	0.999985	1	0.644212	0.989278	0.0302767	0.673217	0.536504	0.0735124	0.857203	0.0750172	0.52728	0.945		0.573129	1.02943	0.0750172	0.6135	0.544431	0.0439099	1.09428	0.00991261	1	1
URA2	P07259	1.25632e+07	1.07676	0.0749831	3	1.15587e+07	0.988132	0.0158345	3	1.07952e+07	0.911751	0.0249646	3	1.0791e+07	0.911085	0.019594	3		0.172552	0.917686	0.0696375	0.468487	0.785681	0.0160318	0.922702	0.0160247	0.892884	1	0.972807	0.999269	0.0273809	0.972821	0.500216	0.053977	0.846132	0.0696375	0.556996	0.974633		0.113545	0.89972	0.0696375	0.461671	0.858059	0.22437	0.937463	0.0160247	0.99879	0.99996
GDH1	P07262	1.43644e+07	1.54156	0.028312	3	1.44342e+07	1.54603	0.0210873	3	1.68064e+07	1.77508	0.0296535	3	1.65638e+07	1.75108	0.0315386	3		0.837937	1.0029	0.0183658	0.840882	0.507479	0.000683016	1.14815	0.0136396	0.8938	1	0.391492	0.986479	0.0167054	0.570133	0.663659	0.00107486	1.13591	0.0183658	0.659827	1		0.906278	0.997053	0.0183658	0.908059	0.507721	0.123946	1.02929	0.0136396	0.750667	0.970058
CDC19	P00549	7.3289e+07	2.19173	0.353005	3	7.96915e+07	2.36956	0.306063	3	8.6142e+07	2.52353	0.272744	3	8.78851e+07	2.57735	0.306005	3		0.546454	1.08113	0.161062	0.613603	0.571121	0.551274	1.06498	0.129165	0.617797	0.570946	0.831385	1.02133	0.108081	0.836137	0.51163	0.227402	1.17594	0.161062	0.509297	0.757393		0.71404	1.03944	0.161062	0.725859	0.517796	0.571038	1.052	0.129165	0.61357	0.546663
SSA2	P10592	1.49294e+06	1.62377	0.264119	3	1.42919e+06	1.53954	0.272708	3	1.24499e+06	1.31975	0.168326	3	1.30589e+06	1.38466	0.203007	3		0.720337	0.948126	0.162658	0.739713	0.529812	0.312637	0.85724	0.177136	0.491363	0.66253	0.692542	1.04918	0.127544	0.722794	0.542981	0.285812	0.852744	0.162658	0.501614	0.695598		0.590693	0.939633	0.162658	0.625955	0.539944	0.534333	0.923851	0.177136	0.585104	0.552855
SSA1	P10591	711637	0.619241	0.0492831	3	724341	0.628151	0.0517078	3	948295	0.805653	0.0383958	3	972874	0.827943	0.0132002	3		0.839535	1.01439	0.0795863	0.843348	0.509781	0.0107327	1.28258	0.0823174	0.508699	0.999652	0.425275	1.02767	0.0476579	0.52332	0.592197	0.0133665	1.33703	0.0795863	0.759899	0.999993		0.877892	1.00861	0.0795863	0.878947	0.503522	0.332293	0.939791	0.0823174	0.483758	0.638271
FAS1	P07149	1.05687e+07	0.901743	0.114577	3	1.07321e+07	0.908577	0.0676014	3	1.23649e+07	1.03264	0.0529828	3	1.2374e+07	1.03455	0.0844193	3		0.934309	1.00758	0.127061	0.934484	0.501074	0.0701835	1.13655	0.0744036	0.489538	0.935685	0.975473	1.00184	0.0513079	0.975496	0.50039	0.18753	1.14728	0.127061	0.482021	0.778568		0.414402	1.08267	0.127061	0.535495	0.612956	0.3209	1.08148	0.0744036	0.615175	0.758268
PDC1	P06169	5.56519e+07	2.45535	0.171737	3	5.37021e+07	2.36272	0.0230267	3	5.11653e+07	2.22435	0.103625	3	5.08859e+07	2.2119	0.130196	3		0.449298	0.962274	0.0699441	0.533704	0.580663	0.14109	0.941438	0.00974582	0.999998	1	0.903391	0.9944	0.0465865	0.904425	0.504347	0.127181	0.900847	0.0699441	0.482576	0.8524		0.469807	1.05012	0.0699441	0.607574	0.633516	0.588268	1.01918	0.00974582	0.967456	0.952806
FAS2	P19097	9.09788e+06	0.987408	0.0499905	3	8.819e+06	0.953916	0.041707	3	1.03679e+07	1.10691	0.0116714	3	1.04813e+07	1.11965	0.0175372	3		0.424778	0.966082	0.050628	0.551603	0.618893	0.0179241	1.16038	0.0437219	0.70426	0.999878	0.361872	1.01152	0.0105441	0.652125	0.757307	0.0331264	1.13393	0.050628	0.574588	0.993138		0.070405	1.09156	0.050628	0.480306	0.931713	0.0284187	1.11005	0.0437219	0.49315	0.989656
CPA2	P03965	1.07954e+07	1.13647	0.0711771	3	8.65569e+06	0.905033	0.0530554	3	8.47544e+06	0.871357	0.0832978	3	8.26611e+06	0.853991	0.044486	3		0.0127994	0.796355	0.0626301	0.505549	0.999258	0.591839	0.962791	0.0586226	0.686481	0.608137	0.770631	0.980071	0.0955955	0.777703	0.512962	0.00731588	0.751443	0.0626301	0.54349	0.999971		0.0882131	0.890651	0.0626301	0.515526	0.921761	0.413372	0.938752	0.0586226	0.677563	0.74193
MET10	P39692	4.47232e+06	1.0286	0.136971	3	4.50756e+06	1.02447	0.0577272	3	4.46579e+06	1.00072	0.045896	3	4.57795e+06	1.02404	0.0362294	3		0.965017	0.995991	0.133162	0.96504	0.500274	0.608098	0.976814	0.0563481	0.649671	0.548648	0.529581	1.02331	0.0458629	0.59939	0.572281	0.960096	0.995571	0.133162	0.960129	0.500334		0.91489	0.990326	0.133162	0.915225	0.501592	0.720108	1.01864	0.0563481	0.740922	0.532014
TDH3	P00359	7.60258e+07	2.17162	0.131132	3	7.40117e+07	2.10849	0.116881	3	8.04064e+07	2.26315	0.101548	3	8.15939e+07	2.30355	0.170184	3		0.567806	0.970932	0.0603846	0.627611	0.565369	0.160064	1.07335	0.0554333	0.506188	0.827189	0.745638	1.01785	0.0448702	0.7728	0.545613	0.351064	1.06075	0.0603846	0.608411	0.729175		0.003609	0.713378	0.0603846	0.530557	1	0.00687895	0.71749	0.0554333	0.766323	1
EFT1	P32324	3.16355e+07	1.31586	0.0531213	3	3.05994e+07	1.27014	0.0149558	3	2.88996e+07	1.1862	0.0359142	3	2.91495e+07	1.19589	0.0298628	3		0.271591	0.965257	0.0403701	0.468055	0.680669	0.0405896	0.933908	0.0117749	0.996603	1	0.738003	1.00817	0.0302768	0.751234	0.521536	0.0391481	0.908828	0.0403701	0.489987	0.977825		0.816306	1.00667	0.0403701	0.819935	0.508179	0.528866	1.01265	0.0117749	0.770465	0.751648
ACC1	Q00955	8.02332e+06	0.992843	0.0336155	3	7.20303e+06	0.885932	0.0308162	3	7.48989e+06	0.910744	0.0202415	3	7.63335e+06	0.926852	0.0353929	3		0.015574	0.892318	0.0338578	0.536905	0.999013	0.317894	1.02801	0.0347839	0.496532	0.662269	0.540309	1.01769	0.0222253	0.691256	0.6592	0.0794125	0.933534	0.0338578	0.570137	0.952252		0.405154	1.02275	0.0338578	0.533948	0.619512	0.089257	1.05747	0.0347839	0.482349	0.904935
SSB2	P40150	937081	1.17789	0.220461	3	943936	1.1788	0.0720492	3	858190	1.05713	0.0207356	3	855124	1.05317	0.0171569	3		0.995113	1.00077	0.187166	0.995113	0.500005	0.0898949	0.896783	0.0611209	0.498359	0.911762	0.812168	0.996261	0.0196151	0.817086	0.510859	0.43059	0.894118	0.187166	0.523834	0.587984		0.849763	1.02436	0.187166	0.851628	0.505094	0.417262	1.04542	0.0611209	0.569863	0.642055
HSC82	P15108	4.14443e+06	1.12586	0.111941	3	3.99175e+06	1.08079	0.128194	3	3.79275e+06	1.01479	0.138428	3	3.96222e+06	1.05814	0.0979165	3		0.670699	0.95997	0.099427	0.705477	0.546671	0.577426	0.938928	0.118611	0.644092	0.574061	0.683161	1.04272	0.136411	0.703987	0.52878	0.475134	0.939849	0.099427	0.576953	0.599289		0.287997	1.08195	0.099427	0.472101	0.668588	0.459511	1.06313	0.118611	0.541256	0.578727
HSP82	P02829	581091	0.4943	0.0794635	3	626617	0.510786	0.0322325	3	771528	0.607078	0.00412069	3	784166	0.623842	0.0402264	3		0.763789	1.03335	0.16076	0.770984	0.512839	0.0335848	1.18852	0.0631037	0.682814	0.997926	0.545938	1.02761	0.00678775	0.999989	0.999983	0.0873176	1.26207	0.16076	0.468115	0.90063		0.468597	1.08347	0.16076	0.546098	0.575206	0.0687861	1.14592	0.0631037	0.656874	0.980957
PFK1	P16861	6.49669e+06	1.16636	0.072088	3	6.76863e+06	1.21031	0.0693076	3	6.89867e+06	1.21751	0.0635158	3	6.91544e+06	1.22059	0.0720264	3		0.489016	1.03768	0.061806	0.590856	0.600658	0.90081	1.00596	0.0572646	0.901606	0.503257	0.958455	1.00253	0.0521684	0.958528	0.500708	0.408819	1.0465	0.061806	0.565351	0.644992		0.207665	0.935604	0.061806	0.462345	0.740983	0.351858	0.957092	0.0572646	0.50995	0.644024
SSB1	P11484	563487	1.3521	0.420051	3	541657	1.29957	0.252351	3	462174	1.09682	0.135934	3	475186	1.12778	0.140968	3		0.863607	0.961149	0.310665	0.865176	0.504703	0.306115	0.843985	0.19418	0.483557	0.661712	0.797796	1.02823	0.123934	0.80528	0.515432	0.458121	0.834093	0.310665	0.540454	0.579205		0.820414	1.04656	0.310665	0.823343	0.506741	0.785233	1.03539	0.19418	0.790339	0.509939
PGI1	P12709	1.68493e+07	1.58685	0.180917	3	1.77883e+07	1.66828	0.0908519	3	1.93683e+07	1.79073	0.0555455	3	1.93942e+07	1.79629	0.039116	3		0.536938	1.05132	0.114011	0.592105	0.557639	0.131768	1.0734	0.0544585	0.463765	0.833982	0.894945	1.0031	0.0310183	0.895724	0.503014	0.178099	1.13198	0.114011	0.467132	0.778115		0.671888	0.966846	0.114011	0.690459	0.524914	0.582978	0.978145	0.0544585	0.624444	0.546384
YEF3	P16521	8.94791e+06	1.54739	0.0169612	3	8.46083e+06	1.45753	0.0234863	3	7.41741e+06	1.26197	0.0471259	3	7.4887e+06	1.27423	0.0490515	3		0.00754602	0.941924	0.0109611	0.819787	1	0.00813035	0.865831	0.0161138	0.99604	1	0.7705	1.00972	0.037343	0.781425	0.520044	0.00580462	0.82347	0.0109611	1	1		0.0536944	1.11019	0.0109611	1	1	0.00723647	1.13401	0.0161138	0.994152	1
DLD3	P39976	5.60993e+06	1.31072	0.284872	3	5.68534e+06	1.32034	0.252919	3	5.09683e+06	1.16522	0.188278	3	5.1711e+06	1.1821	0.190395	3		0.967217	1.00734	0.217341	0.967245	0.500345	0.445836	0.882516	0.191556	0.552724	0.601746	0.918304	1.01449	0.161581	0.918793	0.502423	0.555896	0.901876	0.217341	0.609929	0.557971		0.930261	0.98744	0.217341	0.930434	0.501008	0.907356	0.985342	0.191556	0.90776	0.501766
TEF1	P02994	7.48581e+07	1.10533	0.104804	3	7.1739e+07	1.057	0.0408173	3	6.71314e+07	0.977161	0.0147233	3	6.83482e+07	0.995142	0.0415179	3		0.518392	0.95628	0.0948167	0.577474	0.560313	0.063549	0.924463	0.038616	0.508521	0.951442	0.539828	1.0184	0.0150675	0.819928	0.797617	0.202367	0.900313	0.0948167	0.458944	0.744082		0.239298	1.08941	0.0948167	0.46291	0.708183	0.133492	1.05255	0.038616	0.472511	0.837528
ACO1	P19414	8.77228e+06	0.236392	0.00455766	3	9.4845e+06	0.254485	0.0066254	3	1.00537e+07	0.263242	0.0212829	3	9.45653e+06	0.249821	0.0116376	3		0.0220567	1.07654	0.0192801	0.818737	0.999971	0.556323	1.03441	0.0260346	0.854481	0.826793	0.406571	0.949017	0.0808493	0.521498	0.606895	0.17366	1.05681	0.0192801	0.961851	0.997589		0.00689936	1.13188	0.0192801	0.954591	1	0.00496472	1.21791	0.0260346	0.984149	1
TKL1	P23254	7.6841e+06	1.12824	0.0277846	3	7.4526e+06	1.09151	0.0114586	3	7.34393e+06	1.0645	0.0257013	3	7.28131e+06	1.05162	0.0150136	3		0.135978	0.96744	0.0246265	0.461685	0.826893	0.202653	0.975253	0.010498	0.901184	0.983266	0.504772	0.987908	0.0241441	0.574769	0.57036	0.0234101	0.932091	0.0246265	0.518672	0.995288		0.0752203	1.10372	0.0246265	0.985857	0.999992	0.109733	1.07995	0.010498	1	1
ATP1	P07251	3.05076e+06	0.23738	0.015341	3	2.90101e+06	0.227446	0.0276904	3	3.21734e+06	0.247918	0.0231977	3	3.18391e+06	0.245697	0.0244634	3		0.62316	0.958149	0.0646264	0.715373	0.61203	0.383455	1.09001	0.121745	0.536978	0.640807	0.914661	0.991041	0.0935701	0.915243	0.502762	0.648726	1.03503	0.0646264	0.712352	0.581408		0.503171	0.958611	0.0646264	0.612639	0.609859	0.467413	0.935983	0.121745	0.546833	0.576985
ADH1	P00330	5.93557e+07	2.74365	0.306363	3	6.24456e+07	2.86271	0.149306	3	7.40396e+07	3.33991	0.041108	3	7.53722e+07	3.40565	0.204723	3		0.589185	1.0434	0.111663	0.627787	0.543628	0.0244226	1.1667	0.0521556	0.659857	0.999072	0.636585	1.01969	0.0123081	0.935495	0.89439	0.0430845	1.24129	0.111663	0.481093	0.97108		0.265465	1.09851	0.111663	0.469607	0.687879	0.117618	1.07397	0.0521556	0.462202	0.852572
HSP60	P19882	4.80439e+06	0.51468	0.011812	3	4.9008e+06	0.522871	0.0182644	3	5.07165e+06	0.534108	0.00684385	3	5.12678e+06	0.539601	0.0330815	3		0.555427	1.01591	0.0229501	0.672631	0.626202	0.403359	1.02149	0.0349311	0.513456	0.602329	0.802844	1.01028	0.0128136	0.876663	0.661413	0.322116	1.04842	0.0229501	0.922205	0.966926		0.0873247	1.0412	0.0229501	0.531844	0.929696	0.7731	0.992679	0.0349311	0.780174	0.513097
MET17	P06106	1.68937e+07	0.945152	0.0387692	3	1.67286e+07	0.92984	0.0119666	3	1.95616e+07	1.07436	0.0387348	3	1.97236e+07	1.08131	0.0475496	3		0.570934	0.9838	0.0410191	0.611956	0.544993	0.0163036	1.15543	0.0128695	1	1	0.854324	1.00647	0.0360538	0.857745	0.509635	0.0198068	1.14406	0.0410191	0.690452	0.999754		0.137843	0.945976	0.0410191	0.463236	0.825473	0.00188184	0.919121	0.0128695	0.64061	1
ALD6	P54115	9.96913e+06	0.453559	0.0239315	3	9.25533e+06	0.419153	0.0146996	3	8.09742e+06	0.362043	0.0212753	3	7.93609e+06	0.354754	0.0233369	3		0.115185	0.924142	0.0527638	0.464484	0.857473	0.0232125	0.863749	0.0350699	0.813002	0.999956	0.709916	0.979868	0.0587645	0.732876	0.534244	0.00689908	0.782157	0.0527638	0.565948	0.999987		0.128107	1.07424	0.0527638	0.480201	0.849669	0.330466	1.03848	0.0350699	0.625314	0.758976
ICL1	P28240	1.15975e+06	0.117609	0.0168928	3	1.16939e+06	0.118301	0.0284173	3	1.1754e+06	0.117203	0.0282042	3	1.11163e+06	0.110844	0.0328895	3		0.973182	1.00589	0.143635	0.973216	0.500507	0.964387	0.990717	0.240212	0.964427	0.500451	0.812155	0.945747	0.240645	0.819	0.515125	0.77219	0.942483	0.143635	0.797059	0.546193		0.233688	0.860901	0.143635	0.466256	0.716674	0.743794	0.947816	0.240212	0.752273	0.51406
SSE1	P32589	4.84106e+06	1.05633	0.0600002	3	4.46032e+06	0.971082	0.0473938	3	4.2728e+06	0.917061	0.0472046	3	4.27322e+06	0.91762	0.0514706	3		0.129444	0.919294	0.0568004	0.488613	0.853234	0.234437	0.94437	0.0488052	0.538041	0.772521	0.989608	1.00061	0.0514737	0.989609	0.500042	0.0395945	0.868683	0.0568004	0.511108	0.980928		0.390107	1.03846	0.0568004	0.521435	0.621124	0.602604	1.02246	0.0488052	0.654422	0.560087
GND1	P38720	9.97716e+06	1.23781	0.0932985	3	1.0367e+07	1.28271	0.100293	3	1.02519e+07	1.24744	0.0376665	3	1.04753e+07	1.27729	0.0803192	3		0.600719	1.03627	0.0753739	0.657227	0.565333	0.614776	0.972503	0.0781888	0.645205	0.536016	0.603041	1.02393	0.0301951	0.737797	0.658124	0.608797	1.0319	0.0753739	0.652567	0.551301		0.49847	1.03834	0.0753739	0.571018	0.57243	0.582248	1.03067	0.0781888	0.621992	0.544397
PAB1	P04147	7.47669e+06	1.02041	0.0286709	3	7.08098e+06	0.965787	0.00773255	3	6.54376e+06	0.883047	0.0287479	3	6.59545e+06	0.889845	0.0232103	3		0.0720126	0.946468	0.0280974	0.522477	0.945219	0.0308839	0.914329	0.00800647	1	1	0.766602	1.0077	0.0325554	0.775804	0.516613	0.00411687	0.872044	0.0280974	0.524714	0.999999		0.00446614	1.12764	0.0280974	0.543754	0.999999	0.028582	1.11595	0.00800647	1	1
ILV5	P06168	1.4946e+07	0.985727	0.0753685	3	1.36768e+07	0.89977	0.0384259	3	1.29511e+07	0.841342	0.0152565	3	1.29788e+07	0.843774	0.00308312	3		0.177464	0.912798	0.0764598	0.459103	0.77273	0.104404	0.935063	0.0427063	0.471698	0.877276	0.810344	1.00289	0.0181335	0.813829	0.507619	0.0822586	0.855991	0.0764598	0.549579	0.942376		0.645681	1.02418	0.0764598	0.668941	0.529341	0.226158	1.04318	0.0427063	0.474103	0.730822
CIT1	P00890	3.34331e+06	0.172685	0.0193085	3	3.23803e+06	0.166316	0.0244515	3	3.68719e+06	0.185998	0.025404	3	3.60021e+06	0.181139	0.0287293	3		0.742068	0.963117	0.111813	0.761312	0.531826	0.388452	1.11834	0.147019	0.565674	0.662201	0.837211	0.973879	0.136582	0.84153	0.510931	0.696939	1.04896	0.111813	0.734906	0.554722		0.0429661	0.747334	0.111813	0.514524	0.977905	0.0946468	0.758098	0.147019	0.495036	0.903605
MET5	P47169	5.99394e+06	1.03509	0.118045	3	6.17515e+06	1.05884	0.0718761	3	6.2137e+06	1.05028	0.0630846	3	6.24481e+06	1.05722	0.0758263	3		0.783791	1.02294	0.114043	0.79003	0.512076	0.884436	0.991916	0.0678822	0.885646	0.504266	0.909042	1.00661	0.0600648	0.909859	0.503645	0.800467	1.02138	0.114043	0.805503	0.510503		0.344846	0.918882	0.114043	0.489156	0.631849	0.248361	0.925077	0.0678822	0.540079	0.76104
SSC1	P0CS90	7.2583e+06	0.407904	0.0147654	3	7.56381e+06	0.425572	0.0237569	3	8.69798e+06	0.4816	0.0216398	3	8.44814e+06	0.468749	0.024272	3		0.346396	1.04332	0.0361982	0.679039	0.790154	0.039608	1.13165	0.0558234	0.526965	0.983319	0.531736	0.973317	0.0449331	0.62415	0.596036	0.0289024	1.14917	0.0361982	0.89304	0.999987		0.00983365	1.1282	0.0361982	0.514419	0.999784	0.0570571	1.10838	0.0558234	0.475252	0.949704
ENO1	P00924
VMA2	P16140	3.71177e+06	1.23706	0.0819801	3	3.72823e+06	1.23738	0.0649029	3	3.87078e+06	1.26799	0.0625729	3	3.79219e+06	1.24277	0.0922165	3		0.996012	1.00026	0.0662703	0.996012	0.500005	0.588153	1.02474	0.052452	0.643812	0.562906	0.717684	0.980114	0.0493483	0.748227	0.546752	0.939976	1.00462	0.0662703	0.940193	0.501466		0.329388	0.951185	0.0662703	0.482687	0.639933	0.420452	0.968274	0.052452	0.526353	0.599252
GUS1	P46655	4.4061e+06	0.868819	0.0545512	3	4.4814e+06	0.879976	0.0385487	3	4.56352e+06	0.884128	0.0476484	3	4.59616e+06	0.890921	0.0463724	3		0.788238	1.01284	0.0627878	0.794562	0.512482	0.912487	1.00472	0.0438065	0.91324	0.503493	0.868145	1.00768	0.0538932	0.870114	0.506104	0.621905	1.02544	0.0627878	0.661202	0.547236		0.433979	0.96457	0.0627878	0.526603	0.587579	0.730051	1.01076	0.0438065	0.741362	0.517916
HXK2	P04807	3.30392e+06	1.20106	0.191244	3	3.4873e+06	1.24786	0.101005	3	3.86753e+06	1.36856	0.101967	3	3.90148e+06	1.38237	0.118846	3		0.732449	1.03897	0.15923	0.743584	0.517776	0.218956	1.09672	0.0809422	0.541154	0.789656	0.886124	1.01009	0.0745069	0.887666	0.505515	0.248556	1.15096	0.15923	0.476188	0.709896		0.638278	0.949481	0.15923	0.66206	0.529515	0.426839	0.953068	0.0809422	0.524581	0.591994
HIS4	P00815	4.28421e+06	0.778299	0.006084	3	4.58331e+06	0.831324	0.0158694	3	5.39856e+06	0.967368	0.0276923	3	5.43833e+06	0.974102	0.0348294	3		0.0182074	1.06813	0.00781705	0.999946	1	0.0041748	1.16365	0.0190893	0.980679	1	0.806795	1.00696	0.0286264	0.814948	0.517554	0.00879247	1.25158	0.00781705	1	1		0.0336653	0.955732	0.00781705	0.994482	1	0.0460956	0.951917	0.0190893	0.620784	0.989716
ARO1	P08566	2.88089e+06	0.701064	0.0599587	3	3.0881e+06	0.750665	0.0182004	3	3.31996e+06	0.798577	0.0084947	3	3.36801e+06	0.808273	0.0194205	3		0.285922	1.07075	0.0855253	0.470985	0.669577	0.0287316	1.06383	0.0242457	0.532977	0.992843	0.491078	1.01214	0.0106373	0.767338	0.773018	0.0785675	1.15292	0.0855253	0.501155	0.928575		0.302142	0.932189	0.0855253	0.47531	0.658231	0.233883	0.96872	0.0242457	0.599985	0.817843
VMA1	P17255	5.97157e+06	1.02254	0.0873178	3	6.30125e+06	1.07535	0.0849548	3	6.6507e+06	1.12092	0.0892026	3	6.56179e+06	1.1034	0.115172	3		0.494526	1.05165	0.0853931	0.594362	0.599247	0.556644	1.04238	0.0790018	0.630882	0.579845	0.845784	0.984372	0.0795797	0.850104	0.511519	0.39109	1.07908	0.0853931	0.61378	0.702543		0.916978	0.992858	0.0853931	0.91741	0.502109	0.887203	0.990558	0.0790018	0.888394	0.504297
PYC1	P11154	604907	0.807178	0.101532	3	522776	0.695792	0.0638087	3	515845	0.678901	0.0188557	3	535875	0.703384	0.0675566	3		0.1961	0.862005	0.125786	0.46888	0.758902	0.697406	0.975725	0.0917067	0.711855	0.520732	0.59956	1.03606	0.0277738	0.868211	0.820207	0.224631	0.87141	0.125786	0.476753	0.734537		0.54169	0.946693	0.125786	0.590629	0.551445	0.670194	0.973507	0.0917067	0.688608	0.524596
PYC2	P32327	154385	1.07737	0.0991019	3	142874	1.01214	0.132397	3	139842	0.978207	0.0914064	3	144833	0.98448	0.128549	3		0.53482	0.939456	0.0919852	0.645196	0.61527	0.73556	0.966473	0.130809	0.747621	0.519462	0.94872	1.00641	0.0934428	0.948901	0.501421	0.381058	0.913783	0.0919852	0.609085	0.706292			1.02082	0.0919852		0.515246		0.892526	0.130809		0.667708
ADE17	P38009	2.81888e+06	0.848633	0.165001	3	2.9421e+06	0.883853	0.181452	3	2.8751e+06	0.850742	0.162339	3	2.86273e+06	0.847177	0.16297	3		0.815925	1.0415	0.194432	0.821955	0.51358	0.825489	0.962539	0.205297	0.829697	0.509961	0.979869	0.995809	0.19082	0.979876	0.500146	0.991844	0.998284	0.194432	0.991844	0.500024		0.562421	1.07757	0.194432	0.604796	0.545873	0.744581	1.04487	0.205297	0.753136	0.514225
PMA1	P05030	1.22266e+07	1.69492	0.632347	3	1.34885e+07	1.77061	0.465669	3	1.26092e+07	1.61931	0.407658	3	1.30238e+07	1.7355	0.552211	3		0.87619	1.04466	0.373085	0.877499	0.50431	0.694123	0.914551	0.262999	0.715825	0.530907	0.785145	1.07175	0.251748	0.79742	0.523957	0.93736	1.02395	0.373085	0.937553	0.501243		0.280897	0.685888	0.373085	0.471152	0.67445	0.170147	0.686276	0.262999	0.46911	0.78901
UBA1	P22515	3.60893e+06	0.696183	0.0546513	3	3.80242e+06	0.731246	0.0470332	3	4.08152e+06	0.776143	0.0297208	3	4.19059e+06	0.7959	0.0492782	3		0.448031	1.05036	0.0785013	0.563691	0.610206	0.246987	1.0614	0.0643192	0.476924	0.712056	0.59057	1.02546	0.0382929	0.693361	0.617288	0.0794626	1.14323	0.0785013	0.518035	0.934124		0.924116	0.994955	0.0785013	0.92435	0.501246	0.753644	1.0172	0.0643192	0.76594	0.521151
SHM2	P37291	2.02216e+07	1.14212	0.107189	3	2.05219e+07	1.16143	0.0361005	3	1.84611e+07	1.03034	0.0279504	3	1.84194e+07	1.03035	0.0426834	3		0.79072	1.01691	0.0938509	0.795589	0.50971	0.00893103	0.887135	0.0310828	0.512336	0.999855	0.999804	1.00001	0.0271273	0.999804	0.5	0.205035	0.902139	0.0938509	0.459091	0.741254		0.0452888	1.19907	0.0938509	0.480043	0.967885	0.00424007	1.14753	0.0310828	0.57328	1
ACH1	P32316	2.22524e+06	0.0830275	0.0190528	3	2.2509e+06	0.0835185	0.0158623	3	2.51339e+06	0.0920637	0.0171843	3	2.26811e+06	0.0830628	0.0153274	3		0.974331	1.00591	0.229475	0.974344	0.500201	0.561392	1.10232	0.189926	0.635679	0.58048	0.535967	0.902232	0.186657	0.609161	0.576435	0.998132	1.00042	0.229475	0.998132	0.500001		0.792933	0.960059	0.229475	0.797437	0.509071	0.800951	0.967849	0.189926	0.805059	0.508585
TDH2	P00358
ADE12	P80210	2.82919e+06	0.963736	0.0742607	3	2.93322e+06	0.990456	0.0354155	3	2.86748e+06	0.956591	0.0413235	3	2.90726e+06	0.968588	0.0319021	3		0.614754	1.02773	0.077055	0.646549	0.537639	0.343111	0.965809	0.0357568	0.581061	0.712609	0.712173	1.01254	0.0431987	0.728738	0.524832	0.924385	1.00503	0.077055	0.924625	0.501288		0.241859	0.927107	0.077055	0.467257	0.709196	0.130475	0.951785	0.0357568	0.46139	0.834138
ADE5,7	P07244	2.22335e+06	0.925156	0.0935964	3	2.24413e+06	0.931147	0.0779477	3	2.14297e+06	0.877471	0.0661734	3	2.18639e+06	0.895456	0.0731709	3		0.936328	1.00648	0.101168	0.936523	0.501236	0.415911	0.942355	0.0837114	0.549682	0.6247	0.768131	1.0205	0.0754138	0.780138	0.521831	0.688568	0.967897	0.101168	0.709623	0.529524		0.590724	0.962738	0.101168	0.625474	0.539365	0.568284	0.96713	0.0837114	0.609023	0.544496
CDC48	P25694	4.3755e+06	0.725916	0.0332742	3	4.36217e+06	0.720902	0.0237623	3	4.94177e+06	0.806177	0.0249727	3	4.91491e+06	0.80212	0.0369664	3		0.843209	0.993093	0.0458375	0.845809	0.506815	0.0128677	1.11829	0.0329619	0.597649	0.999825	0.883475	0.994968	0.0309767	0.885736	0.507911	0.0574035	1.10498	0.0458375	0.601567	0.979715		0.277606	1.03961	0.0458375	0.4762	0.681853	0.296096	1.0542	0.0329619	0.795684	0.903411
CYS4	P32582	3.49099e+06	0.857124	0.0240093	3	3.56318e+06	0.871366	0.0259928	3	3.41348e+06	0.824731	0.0689036	3	3.31357e+06	0.801258	0.0917583	3		0.524329	1.01662	0.0280115	0.617458	0.595852	0.36513	0.94648	0.0298299	0.880004	0.929527	0.742322	0.97154	0.0835469	0.762775	0.53387	0.403758	0.934823	0.0280115	0.969801	0.981725		0.790741	0.983651	0.0280115	0.836562	0.593092	0.392173	0.952943	0.0298299	0.839943	0.889817
ILS1	P09436	3.37681e+06	0.933199	0.101497	3	3.42874e+06	0.939196	0.0426946	3	3.40922e+06	0.922394	0.0464225	3	3.46602e+06	0.936894	0.0394834	3		0.931427	1.00643	0.108762	0.931606	0.501054	0.668632	0.98211	0.0454587	0.702115	0.544687	0.7019	1.01572	0.0503282	0.721575	0.528633	0.957361	1.00396	0.108762	0.957403	0.5004		0.884883	1.01111	0.108762	0.885771	0.503142	0.339112	1.05662	0.0454587	0.691466	0.804896
RPL8A	P17076	392981	0.824183	0.0628904	2	408016	0.852092	0.0601802	2	388214	0.800143	0.0126209	2	376889	0.777809	0.0814544	2		0.694754	1.03386	0.0763064	0.733926	0.556126	0.431094	0.939034	0.0706265	0.625239	0.68154	0.764729	0.972087	0.0157732	0.975255	0.925648	0.592772	0.943734	0.0763064	0.714838	0.640179		0.325923	1.08587	0.0763064	0.632205	0.767941	0.407199	1.0871	0.0706265	0.741141	0.801203
PET9	P18239	2.12993e+06	0.135165	0.012109	3	2.05317e+06	0.129807	0.00724971	3	2.22352e+06	0.138762	0.00815542	3	2.11769e+06	0.13214	0.00652999	3		0.554185	0.960361	0.0895866	0.606344	0.555814	0.229169	1.06899	0.0558497	0.571263	0.801812	0.336606	0.952273	0.0587726	0.518269	0.664551	0.728097	0.977617	0.0895866	0.739858	0.518512		0.0493499	0.814283	0.0895866	0.485175	0.963647	0.0561535	0.832238	0.0558497	0.808853	0.998049
PFK2	P16862	4.23014e+06	1.23666	0.0610895	3	4.48822e+06	1.30396	0.00993706	3	4.60298e+06	1.31962	0.0293545	3	4.70464e+06	1.34753	0.0202157	3		0.193914	1.05442	0.0493989	0.467661	0.760396	0.458563	1.01201	0.00762068	0.872594	0.889569	0.25499	1.02114	0.0222446	0.484798	0.710694	0.075886	1.08965	0.0493989	0.502224	0.932678		0.918872	1.00366	0.0493989	0.919203	0.501656	0.238946	0.97151	0.00762068	0.998283	0.999912
ADE6	P38972	3.36452e+06	0.919905	0.0528427	3	3.35807e+06	0.908073	0.0272176	3	3.13063e+06	0.834815	0.00897174	3	3.16895e+06	0.843862	0.00846182	3		0.753066	0.987137	0.0574436	0.761771	0.514924	0.0328157	0.919326	0.029973	0.586824	0.99411	0.272931	1.01084	0.010747	0.529188	0.729971	0.126866	0.917336	0.0574436	0.490594	0.857813		0.932485	1.0041	0.0574436	0.932742	0.501536	0.596031	1.01371	0.029973	0.647855	0.559373
MLS1	P30952	2.23513e+06	0.069625	0.00457945	3	2.1608e+06	0.0672411	0.00697791	3	2.2653e+06	0.0694868	0.00583539	3	1.917e+06	0.0590327	0.0079131	3		0.650602	0.965761	0.0657731	0.709459	0.57557	0.691606	1.0334	0.103774	0.713062	0.530342	0.145556	0.849553	0.0839784	0.667626	0.929112	0.132566	0.847867	0.0657731	0.814576	0.980988		0.497426	1.08709	0.0657731	0.826096	0.827451	0.354744	1.11799	0.103774	0.663298	0.771626
HSP104	P31539	1.67086e+06	0.388135	0.0221459	3	1.73665e+06	0.401482	0.0322192	3	3.11438e+06	0.713163	0.0242065	3	3.17896e+06	0.724043	0.0491235	3		0.589934	1.03439	0.0570572	0.676625	0.59862	0.000280717	1.77633	0.0802508	0.581022	1	0.754066	1.01526	0.0339425	0.787189	0.557489	0.00236854	1.86544	0.0570572	0.999983	1		0.379269	0.962509	0.0570572	0.504131	0.61493	0.616924	0.972663	0.0802508	0.645426	0.533869
ARG5,6	Q01217	1.70693e+06	0.569029	0.0313721	3	1.75179e+06	0.590376	0.0829944	3	1.74055e+06	0.586841	0.091529	3	1.74116e+06	0.586652	0.106597	3		0.709298	1.03752	0.0551327	0.790008	0.622153	0.962875	0.994013	0.140579	0.962926	0.500548	0.998257	0.999678	0.155969	0.998257	0.500001	0.805901	1.03097	0.0551327	0.845788	0.586872		0.0187779	0.841267	0.0551327	0.498309	0.996921	0.381346	0.909432	0.140579	0.501811	0.611017
RPL3	P14126	1.31917e+07	1.22116	0.0384309	3	1.36954e+07	1.26069	0.0295979	3	1.21453e+07	1.10216	0.0104359	3	1.20681e+07	1.09639	0.0556802	3		0.235327	1.03237	0.0314708	0.492917	0.736621	0.00624763	0.87425	0.0234775	0.787614	1	0.875245	0.994764	0.00946858	0.900549	0.584416	0.0390988	0.897825	0.0314708	0.787912	0.999243		0.510897	1.03144	0.0314708	0.734562	0.726889	0.25016	1.04819	0.0234775	0.872123	0.961696
SAH1	P39954	1.19934e+07	1.03487	0.0299894	3	1.14155e+07	0.980398	0.017144	3	1.1462e+07	0.972134	0.022141	3	1.17216e+07	0.992859	0.00595265	3		0.0673585	0.947363	0.0289789	0.471885	0.932907	0.637757	0.991571	0.0174868	0.690369	0.565533	0.242401	1.02132	0.0227756	0.463896	0.70586	0.13112	0.959404	0.0289789	0.483952	0.848103		0.500408	0.975902	0.0289789	0.671329	0.671005	0.938912	0.997403	0.0174868	0.939911	0.506618
TAL1	P15019	4.07514e+06	1.07862	0.0935699	3	3.74014e+06	0.98047	0.0578952	3	3.79407e+06	0.982393	0.0263689	3	3.83881e+06	0.994191	0.0250151	3		0.211003	0.909003	0.0867496	0.469753	0.743294	0.961758	1.00196	0.0590485	0.961789	0.500333	0.604069	1.01201	0.0268415	0.6531	0.556993	0.255012	0.921724	0.0867496	0.465471	0.694598		0.47399	1.04695	0.0867496	0.557267	0.581172	0.169462	1.07947	0.0590485	0.531371	0.83343
SER33	P40510	571722	1.04002	0.316061	3	611034	1.08331	0.135693	3	649565	1.13782	0.149678	3	639836	1.12748	0.195439	3		0.842804	1.04162	0.303897	0.844959	0.505635	0.664804	1.05032	0.125258	0.699948	0.546476	0.945707	0.99091	0.131548	0.945901	0.501441	0.708335	1.08409	0.303897	0.723597	0.522609		0.683525	0.915931	0.303897	0.69988	0.5226	0.419524	0.924896	0.125258	0.523816	0.597713
TIF1	P10081	5.40437e+06	1.1571	0.0876364	3	5.06021e+06	1.07896	0.0902278	3	4.83342e+06	1.01796	0.0889691	3	4.88057e+06	1.02732	0.0808745	3		0.342539	0.932468	0.0757381	0.555006	0.691031	0.451342	0.94347	0.083625	0.577855	0.620765	0.899309	1.00919	0.0873991	0.900135	0.503333	0.132988	0.887845	0.0757381	0.520263	0.868012		0.568895	0.970259	0.0757381	0.6096	0.544501	0.592179	0.969454	0.083625	0.626295	0.538742
ALD4	P46367	2.86489e+06	0.122704	0.0142409	3	2.45916e+06	0.106075	0.0226825	3	3.56671e+06	0.151208	0.024025	3	3.26548e+06	0.138723	0.025206	3		0.353191	0.864481	0.11606	0.673823	0.781236	0.0773776	1.42548	0.213834	0.573122	0.955243	0.568321	0.917436	0.158887	0.637127	0.575324	0.405326	1.13055	0.11606	0.700778	0.767793		0.0657163	0.757923	0.11606	0.564878	0.964813	0.141546	0.717998	0.213834	0.471003	0.825958
HOM6	P31116	5.13528e+06	0.887446	0.0335355	3	5.1008e+06	0.878166	0.0341243	3	5.52794e+06	0.93504	0.033091	3	5.45144e+06	0.923758	0.013757	3		0.753803	0.989543	0.0377888	0.766936	0.522612	0.107008	1.06476	0.0388586	0.536095	0.907672	0.627773	0.987935	0.0353899	0.655702	0.533921	0.192895	1.04092	0.0377888	0.458439	0.754308		0.175211	0.956525	0.0377888	0.4597	0.775866	0.568606	0.982854	0.0388586	0.619377	0.555525
RPL8B	P29453	530760	1.09535	0.0574676	3	516233	1.05121	0.0180901	3	494064	0.996197	0.0271949	3	497162	0.982146	0.0293121	3		0.313934	0.959709	0.0524652	0.478339	0.65008	0.0513911	0.947664	0.0172088	0.798818	0.998306	0.57579	0.985895	0.0272987	0.643064	0.574536	0.056515	0.896653	0.0524652	0.483087	0.95302		0.310007	1.04143	0.0524652	0.482441	0.657206	0.0193514	1.0881	0.0172088	0.945956	1
KAR2	P16474	3.51531e+06	1.09612	0.166662	3	3.63247e+06	1.12537	0.108443	3	4.39876e+06	1.33995	0.121703	3	4.35414e+06	1.32627	0.0855867	3		0.813355	1.02669	0.152048	0.817509	0.509224	0.085662	1.19067	0.0963614	0.596211	0.954023	0.882024	0.989791	0.0908265	0.883126	0.503803	0.123692	1.20997	0.152048	0.460447	0.842878		0.386192	1.09685	0.152048	0.504066	0.608809	0.306704	1.07672	0.0963614	0.481384	0.659299
POR1	P04840	4.43858e+06	0.306485	0.0169083	3	3.69114e+06	0.255109	0.0181552	3	5.22399e+06	0.35569	0.0219886	3	5.23874e+06	0.356838	0.0240063	3		0.023223	0.832368	0.0551686	0.601404	0.998288	0.0040718	1.39427	0.0711665	0.715719	1	0.954248	1.00323	0.0618195	0.954341	0.500823	0.0470907	1.16429	0.0551686	0.763161	0.997852		0.532719	1.02467	0.0551686	0.58752	0.55694	0.605578	1.02513	0.0711665	0.636793	0.536307
GLT1	Q12680	4.7707e+06	0.804882	0.0543942	3	5.34506e+06	0.898777	0.077726	3	5.36592e+06	0.892008	0.0805679	3	5.39813e+06	0.896293	0.0793271	3		0.169965	1.11666	0.0675804	0.684274	0.918406	0.921631	0.992468	0.0864797	0.922074	0.502287	0.950814	1.0048	0.090322	0.950918	0.500854	0.184262	1.11357	0.0675804	0.688574	0.910254		0.100583	0.896727	0.0675804	0.464986	0.879	0.286278	0.928472	0.0864797	0.471319	0.669528
ADE13	Q05911	3.3445e+06	0.899149	0.0847352	3	3.42709e+06	0.914589	0.064202	3	3.20754e+06	0.847009	0.070973	3	3.16196e+06	0.834395	0.0669355	3		0.814643	1.01717	0.0942393	0.819086	0.509932	0.289052	0.926109	0.0701976	0.565116	0.744489	0.833794	0.985107	0.0837925	0.837607	0.509455	0.360529	0.927982	0.0942393	0.523963	0.648857		0.504162	1.04394	0.0942393	0.565464	0.561575	0.552733	1.03324	0.0701976	0.61208	0.563399
ADE3	P07245	4.11281e+06	0.883879	0.112235	3	4.24478e+06	0.907585	0.064972	3	4.27913e+06	0.90299	0.0708882	3	4.25477e+06	0.8983	0.0744053	3		0.771049	1.02682	0.12698	0.778292	0.513301	0.938032	0.994936	0.0715878	0.938263	0.501509	0.940805	0.994806	0.0785038	0.940998	0.501321	0.863165	1.01631	0.12698	0.864825	0.504963		0.837268	0.982694	0.12698	0.839475	0.505581	0.9962	0.999755	0.0715878	0.9962	0.500004
ATP2	P00830	2.59001e+06	0.164376	0.00275625	3	2.46034e+06	0.156116	0.0128859	3	2.77269e+06	0.174009	0.0156667	3	2.5702e+06	0.161007	0.015839	3		0.382827	0.949746	0.0167679	0.995286	0.997999	0.203885	1.11461	0.0825406	0.601194	0.844878	0.369276	0.92528	0.0900339	0.557003	0.670457	0.749587	0.9795	0.0167679	0.913986	0.798028		0.109311	0.942669	0.0167679	0.965576	0.999631	0.360485	0.943164	0.0825406	0.496644	0.62469
RPL7A	P05737	2.09888e+07	1.39048	0.147398	3	2.05018e+07	1.35	0.115663	3	1.81131e+07	1.17235	0.0592396	3	1.75179e+07	1.13843	0.0975466	3		0.728244	0.970887	0.106005	0.742384	0.522282	0.0992363	0.868411	0.0856762	0.464528	0.880741	0.639187	0.971063	0.0505306	0.710934	0.589951	0.0785931	0.818731	0.106005	0.47153	0.915578		0.427297	1.06304	0.106005	0.529602	0.596273	0.154617	1.11675	0.0856762	0.512972	0.837994
TEF4	P36008	7.23144e+06	1.17726	0.0521493	3	7.13127e+06	1.15651	0.058966	3	6.68383e+06	1.06989	0.0489427	3	6.63772e+06	1.06216	0.0454964	3		0.672086	0.982379	0.0442973	0.705964	0.545614	0.124263	0.925103	0.0509861	0.497151	0.865166	0.851066	0.992777	0.0457455	0.853779	0.507476	0.0459819	0.902237	0.0442973	0.51393	0.974453		0.401055	1.02921	0.0442973	0.525833	0.615647	0.186037	1.07056	0.0509861	0.573367	0.843662
RNR4	P49723	4.81688e+06	1.41446	0.203034	3	5.09258e+06	1.47933	0.0953503	3	5.8585e+06	1.68474	0.160764	3	5.94347e+06	1.70224	0.0862465	3		0.652621	1.04587	0.143542	0.675971	0.529924	0.145949	1.13885	0.0644548	0.790601	0.970564	0.878371	1.01039	0.0954239	0.879436	0.50357	0.118808	1.20346	0.143542	0.464502	0.852356		0.921563	0.990238	0.143542	0.921834	0.501395	0.509609	0.95636	0.0644548	0.629362	0.621098
RPL7B	Q12213	2.09888e+07	1.39048	0.147398	3	2.05018e+07	1.35	0.115663	3	1.81131e+07	1.17235	0.0592396	3	1.75179e+07	1.13843	0.0975466	3		0.728244	0.970887	0.106005	0.742384	0.522282	0.0992363	0.868411	0.0856762	0.464528	0.880741	0.639187	0.971063	0.0505306	0.710934	0.589951	0.0785931	0.818731	0.106005	0.47153	0.915578		0.427297	1.06304	0.106005	0.529602	0.596273	0.154617	1.11675	0.0856762	0.512972	0.837994
RPL2B	P0CX46	1.45963e+07	1.36739	0.0891538	3	1.37879e+07	1.28528	0.0359996	3	1.20903e+07	1.11255	0.0484888	3	1.18817e+07	1.09446	0.0643325	3		0.247596	0.939953	0.0652	0.464129	0.700835	0.00950513	0.865604	0.0280092	0.788449	1	0.718606	0.983743	0.0435836	0.744911	0.540333	0.0155011	0.8004	0.0652	0.501858	0.99843		0.168755	1.0768	0.0652	0.46075	0.784425	0.00938809	1.12831	0.0280092	0.744995	0.999999
RPL2A	P0CX45	1.45963e+07	1.36739	0.0891538	3	1.37879e+07	1.28528	0.0359996	3	1.20903e+07	1.11255	0.0484888	3	1.18817e+07	1.09446	0.0643325	3		0.247596	0.939953	0.0652	0.464129	0.700835	0.00950513	0.865604	0.0280092	0.788449	1	0.718606	0.983743	0.0435836	0.744911	0.540333	0.0155011	0.8004	0.0652	0.501858	0.99843		0.168755	1.0768	0.0652	0.46075	0.784425	0.00938809	1.12831	0.0280092	0.744995	0.999999
LYS12	P40495	2.66948e+06	1.05975	0.147369	3	2.72735e+06	1.07205	0.0927386	3	2.61394e+06	1.0105	0.0543323	3	2.62094e+06	1.01346	0.0645972	3		0.909524	1.01161	0.13906	0.909993	0.502102	0.389624	0.942581	0.0865056	0.516396	0.616983	0.954509	1.00293	0.0537679	0.954611	0.500898	0.655501	0.956322	0.13906	0.677938	0.528944		0.697408	1.04008	0.13906	0.714464	0.524488	0.773974	1.02159	0.0865056	0.783905	0.518474
ACS1	Q01574	2.16923e+06	0.126663	0.0389645	3	2.3209e+06	0.135149	0.0428187	3	2.39588e+06	0.138867	0.0483581	3	2.23129e+06	0.131513	0.0555219	3		0.812214	1.06699	0.307623	0.818607	0.514128	0.925446	1.02751	0.316826	0.925865	0.502273	0.871215	0.947047	0.348234	0.873402	0.506938	0.90806	1.03829	0.307623	0.909116	0.50466		0.139823	0.581225	0.307623	0.485076	0.837638	0.151143	0.590804	0.316826	0.4775	0.818256
THS1	P04801	2.5898e+06	0.895264	0.00966194	3	2.55971e+06	0.881917	0.00762815	3	2.57111e+06	0.873657	0.0375076	3	2.62247e+06	0.891484	0.0291232	3		0.137443	0.985092	0.0107923	0.488637	0.842988	0.742025	0.990634	0.0086495	0.888145	0.754312	0.55305	1.0204	0.0429317	0.612773	0.563832	0.847606	0.995778	0.0107923	0.863864	0.544188		0.509312	0.942483	0.0107923	1	1	0.550599	0.934198	0.0086495	1	1
SSZ1	P38788	2.96436e+06	1.12513	0.0264122	3	2.78356e+06	1.05545	0.0139412	3	2.72859e+06	1.02352	0.00700576	3	2.73686e+06	1.02631	0.0111657	3		0.0266935	0.93807	0.0234748	0.515563	0.992973	0.0392771	0.969744	0.0132087	0.501774	0.979738	0.735703	1.00273	0.00684478	0.763894	0.54574	0.0126949	0.912169	0.0234748	0.633335	0.999913		0.16336	0.971337	0.0234748	0.469596	0.797554	0.581758	0.993285	0.0132087	0.646422	0.572348
HOM2	P13663	2.91203e+06	0.884619	0.0179145	3	2.96452e+06	0.897151	0.0219265	3	3.08517e+06	0.921121	0.0171983	3	3.16864e+06	0.946544	0.0217574	3		0.48764	1.01417	0.0202511	0.61752	0.628136	0.214433	1.02672	0.0244401	0.492615	0.757649	0.191292	1.0276	0.018671	0.619805	0.867394	0.0203148	1.07	0.0202511	0.682612	0.999686		0.819199	0.993753	0.0202511	0.831358	0.527943	0.315352	0.949368	0.0244401	0.912801	0.963519
GPM1	P00950	3.70336e+07	2.18608	0.171502	3	4.07977e+07	2.39185	0.0654516	3	4.28549e+07	2.47883	0.0221587	3	4.16222e+07	2.40926	0.0845978	3		0.162658	1.09413	0.0784519	0.459719	0.791122	0.137163	1.03636	0.0273644	0.46672	0.828767	0.288216	0.971937	0.00893917	0.993185	0.998839	0.139007	1.10209	0.0784519	0.459084	0.821037		0.963385	1.00255	0.0784519	0.963414	0.500319	0.314042	1.04143	0.0273644	0.767462	0.875758
CDC60	P26637	2.10018e+06	0.854259	0.0712478	3	2.07554e+06	0.844665	0.0415117	3	2.18164e+06	0.876528	0.0323487	3	2.21111e+06	0.888496	0.0494067	3		0.852359	0.988769	0.083403	0.854322	0.505449	0.356777	1.03772	0.0491457	0.52154	0.649954	0.745954	1.01365	0.0369054	0.769598	0.539703	0.535887	1.04008	0.083403	0.598313	0.565153		0.564731	1.03321	0.083403	0.606799	0.5457	0.0486814	1.11394	0.0491457	0.567625	0.981277
MET3	P08536	4.48638e+06	1.14973	0.0248255	3	4.65275e+06	1.18729	0.0226245	3	4.8297e+06	1.2173	0.0497187	3	4.84893e+06	1.22209	0.044412	3		0.125474	1.03266	0.0215924	0.517458	0.875491	0.416162	1.02528	0.0190556	0.778928	0.828097	0.906991	1.00394	0.0408435	0.907633	0.502799	0.0868532	1.06293	0.0215924	0.873116	0.997291		0.775653	0.993326	0.0215924	0.790601	0.528053	0.0463107	0.937022	0.0190556	0.83642	0.999404
RPS1B	P23248	3.31661e+06	1.37076	0.164601	3	3.1638e+06	1.30229	0.142634	3	2.87904e+06	1.17041	0.0987115	3	2.84852e+06	1.15677	0.120396	3		0.61558	0.950049	0.12008	0.657407	0.549662	0.266282	0.898732	0.109526	0.487466	0.702049	0.88705	0.988351	0.0843395	0.88864	0.505731	0.149848	0.843893	0.12008	0.47865	0.82067		0.0625441	1.22727	0.12008	0.481039	0.943594	0.0478931	1.23182	0.109526	0.492812	0.967501
RPL4A	P10664	866585	2.07824	0.610084	3	697704	1.68031	0.126707	3	656293	1.57736	0.0821423	3	731208	1.71862	0.215067	3		0.376042	0.808527	0.293558	0.499351	0.613451	0.313038	0.938731	0.0754069	0.494302	0.664699	0.377371	1.08956	0.0520758	0.868696	0.917289	0.419561	0.826963	0.293558	0.52067	0.594764		0.278194	1.26203	0.293558	0.488113	0.691348	0.227927	1.10475	0.0754069	0.633093	0.845028
CYS3	P31373	4.34729e+06	1.08135	0.044056	3	4.48112e+06	1.10865	0.021392	3	4.5203e+06	1.10986	0.0688915	3	4.58304e+06	1.12532	0.0762907	3		0.407921	1.02524	0.0407417	0.519206	0.603613	0.979017	1.00109	0.0192956	0.979067	0.500971	0.807469	1.01393	0.0620722	0.814412	0.514988	0.447261	1.04066	0.0407417	0.687337	0.726528		0.0308137	0.885602	0.0407417	0.606624	0.99604	0.00285228	0.881838	0.0192956	0.722637	1
PDI1	P17967	3.32252e+06	1.29986	0.274235	3	3.19901e+06	1.2497	0.233285	3	3.83218e+06	1.47409	0.327414	3	3.78415e+06	1.47121	0.213319	3		0.82147	0.961411	0.210973	0.825791	0.510008	0.393795	1.17956	0.186673	0.629836	0.714502	0.990501	0.998042	0.222112	0.990501	0.500023	0.443834	1.13182	0.210973	0.554502	0.605168		0.962575	1.00682	0.210973	0.962605	0.500316	0.585472	0.92852	0.186673	0.623239	0.54241
FBA1	P14540	4.34635e+07	1.90413	0.0122338	3	4.79356e+07	2.08857	0.1771	3	4.73127e+07	2.03391	0.258576	3	4.69172e+07	2.01823	0.160929	3		0.212533	1.09687	0.00642488	1	1	0.779471	0.973825	0.0847945	0.794147	0.527984	0.934043	0.992294	0.127133	0.934224	0.501109	0.344183	1.05993	0.00642488	1	1		0.00550283	0.893879	0.00642488	1	1	0.0571787	0.833456	0.0847945	0.484019	0.952366
RPS4B	P0CX36	1.44629e+07	1.3311	0.0625581	3	1.3655e+07	1.25439	0.0869775	3	1.23071e+07	1.11403	0.0510702	3	1.25692e+07	1.13778	0.0867877	3		0.288998	0.94237	0.0469973	0.636145	0.799123	0.0888058	0.888108	0.0693386	0.466104	0.897324	0.708524	1.02131	0.0458427	0.749563	0.56125	0.0400847	0.854763	0.0469973	0.754753	0.998595		0.669804	1.01933	0.0469973	0.706105	0.54862	0.893668	1.00643	0.0693386	0.894346	0.502591
RPS4A	P0CX35	1.44629e+07	1.3311	0.0625581	3	1.3655e+07	1.25439	0.0869775	3	1.23071e+07	1.11403	0.0510702	3	1.25692e+07	1.13778	0.0867877	3		0.288998	0.94237	0.0469973	0.636145	0.799123	0.0888058	0.888108	0.0693386	0.466104	0.897324	0.708524	1.02131	0.0458427	0.749563	0.56125	0.0400847	0.854763	0.0469973	0.754753	0.998595		0.669804	1.01933	0.0469973	0.706105	0.54862	0.893668	1.00643	0.0693386	0.894346	0.502591
KAP123	P40069	2.07426e+06	0.953506	0.169827	3	1.96584e+06	0.90091	0.0674003	3	1.76965e+06	0.800422	0.0292118	3	1.80999e+06	0.815759	0.0285292	3		0.656936	0.944838	0.178108	0.678698	0.528164	0.107279	0.88846	0.0748136	0.467064	0.870403	0.550824	1.01916	0.0364955	0.622826	0.576765	0.294035	0.855536	0.178108	0.473586	0.664236		0.457417	0.90529	0.178108	0.539148	0.578586	0.458781	0.947404	0.0748136	0.593417	0.629234
PCK1	P10963	1.35275e+06	0.104869	0.032881	3	1.41116e+06	0.107014	0.0248556	3	1.41378e+06	0.105698	0.0227115	3	1.28582e+06	0.0962634	0.0221904	3		0.932812	1.02046	0.313542	0.933025	0.501284	0.949278	0.987698	0.232264	0.949385	0.500847	0.633951	0.910741	0.214872	0.67413	0.549532	0.728688	0.917937	0.313542	0.741542	0.520278		0.563366	1.12504	0.313542	0.605642	0.545831	0.259171	1.20688	0.232264	0.465716	0.690719
SAM1	P10659	960002	1.12086	0.0170046	3	850865	0.993277	0.0335765	3	789042	0.910695	0.0319894	3	800253	0.92192	0.0296119	3		0.0102051	0.886172	0.015171	0.992878	1	0.0368931	0.916859	0.0338038	0.542266	0.987654	0.678805	1.01233	0.0351263	0.705024	0.53586	0.00158649	0.822509	0.015171	0.990549	1		0.339793	1.06123	0.015171	0.999867	0.999979	0.179158	1.07705	0.0338038	0.864868	0.979078
ILV3	P39522	2.76702e+06	1.06641	0.0533773	3	2.7618e+06	1.06218	0.0122035	3	2.75712e+06	1.04624	0.0279425	3	2.76612e+06	1.04886	0.0337466	3		0.904787	0.996034	0.0500531	0.905231	0.501893	0.437618	0.984988	0.0114891	0.786338	0.822537	0.922738	1.0025	0.0267076	0.923242	0.502644	0.659621	0.983536	0.0500531	0.683911	0.531652		0.907672	1.00381	0.0500531	0.90807	0.501749	0.160538	1.0213	0.0114891	0.715946	0.938359
TRP5	P00931	3.46523e+06	0.905037	0.0600448	3	3.68657e+06	0.958279	0.017434	3	3.91125e+06	1.00565	0.0266863	3	3.98028e+06	1.02214	0.00193431	3		0.260879	1.05883	0.0663452	0.466107	0.689379	0.0715721	1.04943	0.018193	0.789576	0.994596	0.396492	1.0164	0.0265364	0.507761	0.603139	0.0774223	1.12939	0.0663452	0.558584	0.950763		0.506225	0.965196	0.0663452	0.582354	0.57665	0.41667	0.97601	0.018193	0.776705	0.825916
ILV2	P07342	2.18548e+06	0.746821	0.0320077	3	2.06127e+06	0.703386	0.0325816	3	2.21378e+06	0.743731	0.0204144	3	2.20892e+06	0.740431	0.0143582	3		0.174887	0.941839	0.0428586	0.544835	0.836479	0.156784	1.05736	0.0463211	0.46556	0.80272	0.831299	0.995563	0.0274487	0.834505	0.507834	0.774608	0.991443	0.0428586	0.780997	0.5119		0.175404	0.948166	0.0428586	0.484302	0.794051	0.24748	0.948789	0.0463211	0.539789	0.761632
LYS4	P49367	1.00214e+06	0.702489	0.084526	3	987336	0.693985	0.119269	3	1.25919e+06	0.84911	0.261199	3	1.27141e+06	0.856645	0.272632	3		0.925093	0.987894	0.120324	0.925657	0.503049	0.422901	1.22353	0.171861	0.774916	0.820843	0.974084	1.00887	0.307615	0.974101	0.500251	0.434418	1.21944	0.120324	0.914463	0.934003		0.0123004	1.39676	0.120324	0.507769	0.999385	0.0411955	1.39802	0.171861	0.522821	0.981147
RPS7A	P26786	6.67354e+06	1.05683	0.102765	3	6.45884e+06	1.01906	0.0990535	3	5.43584e+06	0.845461	0.0649159	3	5.41792e+06	0.841886	0.0752245	3		0.67052	0.964259	0.0972386	0.699785	0.53921	0.0738927	0.829648	0.0972009	0.471778	0.922864	0.953361	0.995772	0.0767816	0.953467	0.500915	0.0479726	0.796613	0.0972386	0.484466	0.965336		0.705422	1.03122	0.0972386	0.725955	0.530199	0.975946	0.997838	0.0972009	0.975955	0.500149
ACS2	P52910	2.21938e+06	0.597386	0.0128114	3	2.23448e+06	0.59727	0.017037	3	2.36371e+06	0.627086	0.0354765	3	2.34234e+06	0.620431	0.0215282	3		0.992943	0.999805	0.0214457	0.992943	0.500025	0.284341	1.04992	0.0285249	0.818575	0.922455	0.797685	0.989386	0.0565735	0.802797	0.510524	0.202155	1.03858	0.0214457	0.754482	0.930237		0.663252	1.0091	0.0214457	0.702339	0.551533	0.528381	1.01537	0.0285249	0.606224	0.580496
VAS1	P07806	2.38635e+06	0.916365	0.0472427	3	2.35461e+06	0.898492	0.00859821	3	2.31176e+06	0.872241	0.0188637	3	2.31091e+06	0.868719	0.0263574	3		0.581596	0.980496	0.0515544	0.618743	0.541441	0.122394	0.970783	0.0095696	0.94132	0.99838	0.860766	0.995962	0.0216267	0.864308	0.510425	0.220719	0.948005	0.0515544	0.466066	0.729996		0.982547	0.999249	0.0515544	0.98255	0.500064	0.194253	1.05569	0.0095696	0.999999	1
ADE1	P27616	4.48471e+06	0.848343	0.125669	3	4.1422e+06	0.783449	0.0360819	3	3.7147e+06	0.69288	0.0292592	3	3.62437e+06	0.675735	0.0417911	3		0.469343	0.923506	0.148135	0.54602	0.574455	0.0297172	0.884397	0.0460552	0.502442	0.989432	0.595155	0.975255	0.0422283	0.676844	0.593763	0.129493	0.796536	0.148135	0.46953	0.840899		0.935183	0.990813	0.148135	0.935369	0.501161	0.912896	1.00678	0.0460552	0.914294	0.506513
RPS7B	P48164	2.08939e+06	1.36971	0.0140118	3	1.96138e+06	1.28211	0.0281291	3	1.79993e+06	1.16582	0.0599762	3	1.77658e+06	1.14896	0.0456838	3		0.0178127	0.936049	0.0102298	0.98867	1	0.0599668	0.9093	0.0219396	0.971684	0.999988	0.719444	0.985532	0.0514453	0.734673	0.523338	0.00906297	0.838835	0.0102298	1	1		0.525106	0.986525	0.0102298	0.838384	0.825511	0.190268	1.02728	0.0219396	0.521268	0.804288
OYE2	Q03558	7.61857e+06	1.13882	0.233915	3	8.17919e+06	1.21429	0.170646	3	9.05183e+06	1.32641	0.164926	3	8.9976e+06	1.31071	0.143279	3		0.6771	1.06627	0.205402	0.699511	0.530492	0.459201	1.09233	0.140531	0.578774	0.614907	0.907077	0.988166	0.124341	0.907702	0.502729	0.350302	1.15094	0.205402	0.503118	0.639366		0.190749	1.22391	0.205402	0.458332	0.75667	0.0795676	1.24993	0.140531	0.50083	0.927068
HEM13	P11353	7.46676e+06	3.88432	0.983125	3	8.46444e+06	4.37994	1.07632	3	1.43745e+07	7.42299	2.3003	3	1.41038e+07	7.27715	2.13052	3		0.587827	1.1276	0.253101	0.650835	0.571225	0.134827	1.69477	0.245738	0.923095	0.9963	0.939676	0.980352	0.309889	0.939857	0.501213	0.0929052	1.87347	0.253101	0.955531	0.999678		0.567541	0.899235	0.253101	0.609414	0.545685	0.404202	0.850463	0.245738	0.512084	0.600332
MIR1	P23641	2.28022e+06	0.207925	0.0124176	3	2.19858e+06	0.200544	0.0225171	3	2.3473e+06	0.209911	0.0153346	3	2.23134e+06	0.200392	0.0179123	3		0.652052	0.9645	0.0597217	0.7265	0.596208	0.587576	1.04671	0.11228	0.631616	0.549664	0.523797	0.954652	0.073053	0.624842	0.603953	0.585361	0.963768	0.0597217	0.673781	0.599789		0.0677512	0.891725	0.0597217	0.472116	0.932399	0.424766	0.931656	0.11228	0.531635	0.600382
RPS2	P25443	9.78494e+06	1.26483	0.0550512	3	9.86609e+06	1.27222	0.0460156	3	9.06175e+06	1.15388	0.0176878	3	8.98829e+06	1.1435	0.0577309	3		0.867456	1.00584	0.0435245	0.86921	0.505406	0.0337761	0.906983	0.0361696	0.555914	0.991293	0.790048	0.991007	0.015329	0.836432	0.593963	0.0580502	0.904073	0.0435245	0.574312	0.974245		0.019285	1.13302	0.0435245	0.557461	0.998399	0.0142614	1.1209	0.0361696	0.55889	0.99949
LEU1	P07264	5.12668e+06	1.02717	0.057338	3	5.7566e+06	1.14849	0.0683778	3	6.94572e+06	1.36531	0.0718464	3	7.059e+06	1.3859	0.0864247	3		0.0800891	1.11811	0.0558211	0.628351	0.967441	0.0194169	1.18878	0.0595371	0.592406	0.998975	0.767354	1.01508	0.0526229	0.780709	0.524219	0.00604905	1.34924	0.0558211	0.89626	1		0.0175607	0.834607	0.0558211	0.505675	0.997729	0.0101709	0.792056	0.0595371	0.510477	0.999732
ERG11	P10614	2.14457e+06	1.54343	0.181178	3	2.51875e+06	1.79332	0.116137	3	2.94446e+06	2.05847	0.0621842	3	2.93836e+06	2.05921	0.120993	3		0.126847	1.1619	0.117387	0.466376	0.842417	0.0386663	1.14785	0.0647608	0.49518	0.979305	0.992987	1.00036	0.030209	0.992988	0.500044	0.0195567	1.33418	0.117387	0.499165	0.996546		0.945289	0.994422	0.117387	0.945381	0.500682	0.884729	0.993696	0.0647608	0.885537	0.502855
ACO2	P39533	3.64152e+06	1.17592	0.0887428	3	3.60626e+06	1.16392	0.0732828	3	3.44325e+06	1.09973	0.0179936	3	3.40071e+06	1.08698	0.0351877	3		0.86578	0.989796	0.0754668	0.867583	0.505493	0.265661	0.944846	0.062962	0.467368	0.685797	0.615668	0.98841	0.0163619	0.724839	0.630921	0.218149	0.924366	0.0754668	0.460138	0.727902		0.310118	1.05942	0.0754668	0.481654	0.656425	0.244251	1.0595	0.062962	0.469749	0.708856
RPL13B	P40212	1.31192e+07	1.28774	0.00430032	3	1.23216e+07	1.20605	0.0228804	3	1.08705e+07	1.04887	0.0346632	3	1.06498e+07	1.03038	0.0463634	3		0.02205	0.936562	0.00333943	1	1	0.00456189	0.869673	0.0189714	0.908433	1	0.611781	0.982371	0.0330482	0.678623	0.579041	0.0101542	0.800143	0.00333943	1	1		0.0456455	1.14618	0.00333943	1	1	0.00390782	1.09437	0.0189714	0.598299	1
RPS1A	P33442	1.41795e+06	1.17573	0.0776292	3	1.41839e+06	1.17417	0.105967	3	1.27633e+06	1.0411	0.0702353	3	1.30172e+06	1.06018	0.080936	3		0.984683	0.998675	0.0660266	0.984688	0.500122	0.154839	0.886672	0.0902484	0.46934	0.807876	0.773458	1.01833	0.0674625	0.785201	0.521814	0.149026	0.901726	0.0660266	0.554521	0.86981		0.848396	1.00861	0.0660266	0.850283	0.505109	0.567888	0.963264	0.0902484	0.61154	0.547658
SAM2	P19358	2.86767e+06	1.07661	0.0702913	3	2.69658e+06	1.00721	0.111567	3	2.87695e+06	1.06332	0.0891195	3	2.90575e+06	1.07212	0.111867	3		0.422385	0.935536	0.0652896	0.663591	0.722974	0.535161	1.05571	0.110769	0.603162	0.570919	0.920542	1.00827	0.0838126	0.921118	0.502935	0.956358	0.995827	0.0652896	0.956491	0.501233		0.497996	1.03103	0.0652896	0.56196	0.563829	0.93291	1.0061	0.110769	0.933062	0.500914
SER3	P40054	745245	1.06793	0.0600399	3	760242	1.07382	0.0682145	3	962241	1.30696	0.118609	3	970558	1.33207	0.131702	3		0.916143	1.00551	0.0562205	0.916742	0.502897	0.0555041	1.21711	0.063525	0.889371	0.999629	0.818357	1.01921	0.0907521	0.824217	0.513361	0.0559432	1.24733	0.0562205	0.98049	0.999997		0.824813	1.01129	0.0562205	0.829914	0.512038	0.101441	1.09658	0.063525	0.4641	0.877217
RPL4B	P49626				0				0				0				0
RPL13A	Q12690	1.24135e+07	1.28766	0.00607831	2	1.17954e+07	1.21855	0.010465	2	1.02533e+07	1.04629	0.0486113	2	1.03373e+07	1.05504	0.0254782	2		0.0273528	0.946328	0.00472043	1	1	0.11265	0.858633	0.00858809	1	1	0.848205	1.00837	0.0464609	0.851793	0.509709	0.0389409	0.819348	0.00472043	1	1		0.0447551	1.14626	0.00472043	1	1	0.00847567	1.08314	0.00858809	0.999693	1
YHB1	P39676	1.49382e+06	0.334057	0.0211165	3	1.57264e+06	0.349619	0.0416318	3	1.53585e+06	0.337594	0.0410854	3	1.48113e+06	0.325341	0.0471864	3		0.604573	1.04659	0.0632121	0.723831	0.640053	0.73976	0.965605	0.119077	0.754768	0.524589	0.751828	0.963706	0.1217	0.767127	0.526168	0.790763	0.97391	0.0632121	0.815089	0.54893		0.668271	0.980613	0.0632121	0.689048	0.527633	0.568489	0.952941	0.119077	0.609718	0.545047
QCR2	P07257	1.3375e+06	0.132653	0.0129038	3	1.2559e+06	0.123784	0.00877211	3	1.37507e+06	0.133845	0.00731647	3	1.27835e+06	0.124481	0.00899588	3		0.387562	0.933144	0.097275	0.522501	0.624285	0.204068	1.08128	0.070866	0.500786	0.774748	0.237231	0.930036	0.0546637	0.599899	0.81491	0.424706	0.938394	0.097275	0.539473	0.607713		0.174098	0.887538	0.097275	0.460279	0.777636	0.133811	0.880274	0.070866	0.605729	0.911896
LYS21	Q12122	638459	0.863905	0.00806642	3	642730	0.869256	0.0453822	3	657696	0.878421	0.0520206	3	691079	0.919214	0.0413735	3		0.858254	1.00619	0.00933716	0.897594	0.616854	0.829602	1.01054	0.052208	0.834626	0.512174	0.350508	1.04644	0.0592206	0.521552	0.65537	0.141985	1.06402	0.00933716	1	1		0.129179	1.07048	0.00933716	1	1	0.146332	1.06619	0.052208	0.459094	0.81139
RPS3	P05750	1.06116e+07	1.50937	0.0761022	3	1.01568e+07	1.43615	0.0570816	3	9.10356e+06	1.27245	0.0449441	3	9.30751e+06	1.29932	0.0625704	3		0.258457	0.951488	0.0504198	0.49361	0.714588	0.019375	0.886018	0.0397463	0.503005	0.996794	0.581486	1.02112	0.0353208	0.668211	0.5972	0.0223644	0.860837	0.0504198	0.507584	0.995328		0.323395	0.96151	0.0504198	0.486445	0.648595	0.579598	0.984659	0.0397463	0.618318	0.543059
	Q12273				0				0				0				0
	Q12088				0				0				0				0
	Q04670				0				0				0				0
	Q03619				0				0				0				0
	P47100				0				0				0				0
	Q12141				0				0				0				0
RPS5	P26783	8.07906e+06	1.44725	0.0697992	3	7.97081e+06	1.43227	0.158427	3	6.8835e+06	1.2213	0.137495	3	6.74208e+06	1.19199	0.0997363	3		0.891148	0.989646	0.0482287	0.894814	0.513734	0.157894	0.8527	0.110612	0.505941	0.829544	0.781302	0.976004	0.112581	0.78837	0.513542	0.0267356	0.823622	0.0482287	0.796526	0.999872		0.0674053	1.09588	0.0482287	0.535827	0.955065	0.950123	1.00526	0.110612	0.950207	0.500683
RLI1	Q03195	1.82604e+06	1.0335	0.0236451	3	1.77676e+06	1.00148	0.0191995	3	1.74783e+06	0.972314	0.0106284	3	1.72959e+06	0.962509	0.0233276	3		0.145732	0.969016	0.0228787	0.493363	0.835729	0.101415	0.970879	0.0191711	0.463522	0.876919	0.558154	0.989916	0.010931	0.743341	0.701362	0.020808	0.931311	0.0228787	0.561697	0.998039		0.0626777	1.05879	0.0228787	0.71615	0.991238	0.00833063	1.08974	0.0191711	0.735518	0.999999
IDP1	P21954	1.89814e+06	0.514264	0.00350294	3	1.83393e+06	0.495837	0.039072	3	1.84529e+06	0.495673	0.0559544	3	1.83096e+06	0.489266	0.0572873	3		0.500163	0.964169	0.00681155	1	1	0.996897	0.999669	0.0787999	0.996897	0.500005	0.896485	0.987074	0.112886	0.89749	0.503946	0.528835	0.951391	0.00681155	1	1		0.0587221	0.858931	0.00681155	1	1	0.210703	0.913298	0.0787999	0.490531	0.759933
	Q12316				0				0				0				0
RPP0	P05317	1.02031e+07	1.3547	0.0177449	3	9.45604e+06	1.25265	0.0675756	3	8.28904e+06	1.0832	0.0433866	3	8.49262e+06	1.11026	0.0551562	3		0.112118	0.924666	0.0130987	0.999974	1	0.0285281	0.86473	0.0539462	0.491089	0.989346	0.542717	1.02498	0.040054	0.642022	0.604807	0.0106652	0.819559	0.0130987	1	1		0.015352	1.08443	0.0130987	0.987758	1	0.357011	1.03988	0.0539462	0.511369	0.640791
AAT2	P23542	1.63738e+06	0.552535	0.0444135	3	1.69975e+06	0.572474	0.0573715	3	1.73077e+06	0.574492	0.0429469	3	1.74696e+06	0.581325	0.0549851	3		0.660384	1.03609	0.0803813	0.704155	0.557359	0.963624	1.00352	0.100217	0.963657	0.500373	0.873981	1.01189	0.0747564	0.876323	0.507592	0.521036	1.0521	0.0803813	0.63048	0.612224		0.789506	0.980061	0.0803813	0.798692	0.518253	0.592789	0.95534	0.100217	0.642466	0.55657
MES1	P00958	1.46468e+06	1.03541	0.0395028	3	1.44795e+06	1.01821	0.0261712	3	1.44091e+06	0.997253	0.0258109	3	1.48289e+06	1.02958	0.0299088	3		0.568649	0.983395	0.038152	0.618125	0.554106	0.379237	0.979414	0.025703	0.55554	0.66087	0.230832	1.03241	0.025882	0.580517	0.806891	0.84919	0.994371	0.038152	0.851592	0.506535		0.0193242	1.12374	0.038152	0.611684	0.999233	0.00367369	1.12914	0.025703	0.591845	1
TDH1	P00360
KGD1	P20967	828144	0.289871	0.0321406	3	755731	0.27363	0.012339	3	821489	0.297357	0.0186709	3	796406	0.289698	0.0210414	3		0.482565	0.943973	0.110879	0.555357	0.57153	0.151111	1.08671	0.0450937	0.724692	0.947449	0.66212	0.974242	0.0627893	0.698923	0.548366	0.99421	0.999404	0.110879	0.99421	0.500009		0.807511	1.03596	0.110879	0.821722	0.530795	0.736095	1.04293	0.0450937	0.861464	0.711237
ARG1	P22768	3.79112e+06	0.653117	0.0050692	3	4.42767e+06	0.757735	0.0150693	3	4.89071e+06	0.831926	0.0256213	3	4.9439e+06	0.838708	0.00742922	3		0.00351716	1.16018	0.00776156	1	1	0.0195207	1.09791	0.0198873	0.93062	1	0.69718	1.00815	0.0307976	0.711637	0.520731	1.20077e-05	1.28416	0.00776156	0.977425	1		0.650088	1.01739	0.00776156	0.98862	0.97673	0.362009	1.03419	0.0198873	0.860472	0.917177
CAM1	P29547	1.10529e+06	0.812016	0.0346119	3	1.11583e+06	0.817337	0.0459568	3	1.12692e+06	0.813629	0.0251984	3	1.15083e+06	0.83099	0.0292246	3		0.881067	1.00655	0.0426247	0.883135	0.507089	0.909985	0.995464	0.0562275	0.910421	0.501963	0.480229	1.02134	0.0309703	0.607697	0.624817	0.509386	1.02337	0.0426247	0.59161	0.583088		0.527494	1.05891	0.0426247	0.856206	0.843186	0.797421	1.02233	0.0562275	0.819362	0.545459
RPL16B	P26785	4.09357e+06	1.82173	0.217839	3	3.52744e+06	1.55427	0.140754	3	3.11577e+06	1.34736	0.0469977	3	3.23991e+06	1.4123	0.143525	3		0.160597	0.853182	0.119578	0.467754	0.799591	0.114232	0.866878	0.0905592	0.475207	0.865414	0.521978	1.04819	0.0348812	0.853541	0.843052	0.0621126	0.775248	0.119578	0.474433	0.941853		0.434168	1.06768	0.119578	0.527289	0.588055	0.68669	1.02694	0.0905592	0.705366	0.526041
GRS1	P38088	2.93721e+06	0.70466	0.11417	3	2.80443e+06	0.667417	0.0884099	3	2.78873e+06	0.655345	0.084612	3	2.75923e+06	0.648517	0.0911355	3		0.679558	0.947147	0.162021	0.702303	0.531148	0.872637	0.981912	0.132466	0.874384	0.505602	0.928839	0.989582	0.129111	0.929184	0.501963	0.543726	0.920326	0.162021	0.608197	0.568015		0.88744	1.01643	0.162021	0.888296	0.503097	0.57219	1.05904	0.132466	0.623626	0.556576
LYS20	P48570	624486	1.11822	0.103616	3	583282	1.04084	0.0980565	3	534983	0.939602	0.0483765	3	490256	0.876539	0.0926293	3		0.400838	0.930803	0.0926618	0.556	0.643206	0.209604	0.902735	0.094209	0.461106	0.737878	0.372364	0.932884	0.0514862	0.740071	0.821679	0.0401118	0.783873	0.0926618	0.521469	0.982018		0.0821315	1.15513	0.0926618	0.4692	0.909071	0.0842767	1.19408	0.094209	0.621774	0.962431
STI1	P15705	3.1524e+06	1.07987	0.0346453	3	3.03723e+06	1.03401	0.0525702	3	2.93295e+06	0.981639	0.084852	3	2.86146e+06	0.961479	0.0371351	3		0.285426	0.957535	0.0320829	0.67133	0.827303	0.424229	0.949349	0.050841	0.668386	0.725931	0.733467	0.979463	0.0864392	0.743939	0.51677	0.0157849	0.890366	0.0320829	0.60613	0.999628		0.315966	1.05352	0.0320829	0.817878	0.907954	0.791931	0.981974	0.050841	0.810074	0.536586
GPP1	P41277	7.01346e+06	3.74784	0.943148	3	7.0777e+06	3.75443	0.85272	3	5.80725e+06	3.03095	0.593775	3	5.82622e+06	3.03079	0.511186	3		0.993271	1.00176	0.251651	0.993271	0.500015	0.30162	0.807299	0.227124	0.496188	0.676615	0.999731	0.999946	0.195904	0.999731	0.5	0.328772	0.808676	0.251651	0.490797	0.647581		0.708755	1.07704	0.251651	0.727303	0.527535	0.631663	1.09331	0.227124	0.671201	0.5485
	Q92392				0				0				0				0
KRS1	P15180	2.75519e+06	1.04411	0.0798582	3	2.74061e+06	1.03345	0.0507094	3	2.54905e+06	0.948833	0.0584335	3	2.62268e+06	0.975278	0.0396838	3		0.85637	0.989789	0.0764845	0.858248	0.505356	0.132516	0.918124	0.0490682	0.594858	0.90804	0.556519	1.02787	0.0615847	0.610748	0.558236	0.275545	0.934077	0.0764845	0.473012	0.681103		0.184084	0.914428	0.0764845	0.460264	0.76586	0.126415	0.928661	0.0490682	0.495644	0.861485
RPS6B	P0CX38	1.11982e+07	1.19116	0.0689583	3	1.11054e+07	1.17583	0.0507772	3	1.03554e+07	1.07943	0.039636	3	9.85803e+06	1.03143	0.0852869	3		0.773316	0.987132	0.0578919	0.781251	0.514709	0.0641157	0.918019	0.0431843	0.489558	0.94434	0.445417	0.955531	0.0367193	0.760214	0.794548	0.0678967	0.865907	0.0578919	0.654778	0.981164		0.0452327	1.1276	0.0578919	0.508659	0.974255	0.0586106	1.15228	0.0431843	0.913536	0.999769
RPS6A	P0CX37	1.11982e+07	1.19116	0.0689583	3	1.11054e+07	1.17583	0.0507772	3	1.03554e+07	1.07943	0.039636	3	9.85803e+06	1.03143	0.0852869	3		0.773316	0.987132	0.0578919	0.781251	0.514709	0.0641157	0.918019	0.0431843	0.489558	0.94434	0.445417	0.955531	0.0367193	0.760214	0.794548	0.0678967	0.865907	0.0578919	0.654778	0.981164		0.0452327	1.1276	0.0578919	0.508659	0.974255	0.0586106	1.15228	0.0431843	0.913536	0.999769
GDH3	P39708	86901.4	0.535987	0.0475505	3	89278.6	0.580658	0.167946	3	101300	0.657902	0.21866	3	99356.5	0.661196	0.284812	3		0.695557	1.08334	0.0887157	0.835547	0.707009	0.654466	1.13303	0.289234	0.700905	0.560029	0.988132	1.00501	0.332359	0.988134	0.500069	0.527351	1.23361	0.0887157	0.993902	0.992859		0.711061	0.892942	0.0887157	0.896223	0.793242	0.427285	0.720309	0.289234	0.660095	0.716205
LYS9	P38999	3.95731e+06	0.91748	0.0856325	3	3.76047e+06	0.870216	0.0494483	3	3.42746e+06	0.784734	0.00763061	3	3.37859e+06	0.77254	0.0319352	3		0.464965	0.948485	0.0933344	0.551956	0.584127	0.0924771	0.901769	0.056823	0.521381	0.91884	0.579992	0.984461	0.00972382	0.920248	0.894125	0.0851396	0.842023	0.0933344	0.485609	0.912462		0.269953	1.08116	0.0933344	0.469712	0.683646	0.0370898	1.13748	0.056823	0.530309	0.98607
COR1	P07256	1.17679e+06	0.152326	0.0183558	3	1.12859e+06	0.14629	0.0168008	3	1.30233e+06	0.166467	0.0159096	3	1.23711e+06	0.158032	0.0145921	3		0.69612	0.960373	0.120503	0.718208	0.531637	0.205668	1.13793	0.114845	0.525604	0.791484	0.535912	0.949326	0.0955721	0.610766	0.578168	0.696146	1.03746	0.120503	0.715957	0.528361		0.618224	0.958685	0.120503	0.647008	0.534293	0.933025	1.00652	0.114845	0.933187	0.500973
SSA4	P22202	108264	0.419551	0.064252	2	103070	0.395767	0.0978874	2	150282	0.571441	0.107644	2	142560	0.541839	0.106205	2		0.804648	0.943311	0.153145	0.82321	0.539745	0.230958	1.44388	0.247336	0.785033	0.929603	0.807893	0.948198	0.188372	0.818202	0.522339	0.32205	1.29148	0.153145	0.882444	0.944967				0.153145					0.247336
SCP160	P06105	2.49168e+06	1.01737	0.103367	3	2.53573e+06	1.03116	0.0982859	3	2.52223e+06	1.01236	0.0653249	3	2.61262e+06	1.04884	0.079608	3		0.875123	1.01356	0.101602	0.876761	0.505352	0.798153	0.981763	0.0953155	0.803456	0.51094	0.573819	1.03604	0.0645274	0.651581	0.585959	0.698855	1.03094	0.101602	0.717745	0.527247		0.743391	1.02224	0.101602	0.75201	0.514273	0.449079	1.05204	0.0953155	0.535412	0.582481
HIS7	P33734	1.22458e+06	0.937644	0.00653304	3	1.13812e+06	0.870991	0.03849	3	1.21374e+06	0.913354	0.0122354	3	1.21546e+06	0.916113	0.01778	3		0.0915531	0.928915	0.00696751	1	1	0.189363	1.04864	0.044191	0.460615	0.760047	0.836946	1.00302	0.0133962	0.842927	0.515127	0.160426	0.977037	0.00696751	0.980185	0.999381		0.929935	1.00127	0.00696751	0.931644	0.509888	0.573665	1.01786	0.044191	0.616322	0.546996
HOM3	P10869	2.03758e+06	0.952504	0.0242206	3	2.16001e+06	1.00631	0.0342616	3	2.30798e+06	1.06439	0.012157	3	2.32927e+06	1.0729	0.0169106	3		0.0980191	1.05649	0.0254284	0.717002	0.975436	0.0857308	1.05772	0.0340469	0.488514	0.912978	0.521901	1.00799	0.0114215	0.646797	0.628265	0.00320238	1.1264	0.0254284	0.544593	1		0.0976096	0.906909	0.0254284	0.973995	0.999874	0.348188	0.958284	0.0340469	0.691572	0.798825
RPL6B	P05739	976866	1.31228	0.0520997	3	959828	1.28569	0.0104795	3	900250	1.19092	0.0518744	3	923157	1.22064	0.0250541	3		0.47148	0.979734	0.0397016	0.546403	0.572889	0.0816233	0.926289	0.00815087	1	1	0.439811	1.02495	0.0435583	0.534673	0.590009	0.0743482	0.930162	0.0397016	0.475811	0.923934		0.144015	1.07342	0.0397016	0.686213	0.937697	0.949948	1.00211	0.00815087	0.952388	0.519774
RPS16B	P0CX52	8.31578e+06	1.6342	0.167709	3	7.42221e+06	1.44407	0.0460393	3	6.95925e+06	1.34055	0.0196555	3	6.92027e+06	1.32497	0.101251	3		0.181952	0.883653	0.102624	0.463176	0.770592	0.0439571	0.928316	0.0318816	0.516581	0.977202	0.816524	0.988376	0.0146622	0.884124	0.6582	0.0648048	0.810774	0.102624	0.472167	0.936919		0.368159	1.07701	0.102624	0.52633	0.644396	0.695024	1.0265	0.0318816	0.811669	0.670908
RPS16A	P0CX51	8.31578e+06	1.6342	0.167709	3	7.42221e+06	1.44407	0.0460393	3	6.95925e+06	1.34055	0.0196555	3	6.92027e+06	1.32497	0.101251	3		0.181952	0.883653	0.102624	0.463176	0.770592	0.0439571	0.928316	0.0318816	0.516581	0.977202	0.816524	0.988376	0.0146622	0.884124	0.6582	0.0648048	0.810774	0.102624	0.472167	0.936919		0.368159	1.07701	0.102624	0.52633	0.644396	0.695024	1.0265	0.0318816	0.811669	0.670908
YHR020W	P38708	2.73013e+06	0.868432	0.0393902	3	2.88658e+06	0.914848	0.0168561	3	2.84371e+06	0.888832	0.0109924	3	2.76867e+06	0.865893	0.0182501	3		0.167065	1.05345	0.0453579	0.458184	0.784549	0.0996149	0.971562	0.0184251	0.468482	0.882424	0.151091	0.974192	0.0123672	0.778165	0.964902	0.926071	0.997076	0.0453579	0.9263	0.501254		0.276902	1.07985	0.0453579	0.815764	0.924153	0.139235	1.06948	0.0184251	0.991719	0.999925
BAT1	P38891	3.51901e+06	1.00509	0.0236756	3	3.59705e+06	1.02269	0.0380933	3	4.27026e+06	1.19728	0.0360715	3	4.29245e+06	1.20435	0.0326306	3		0.540844	1.01751	0.0235556	0.675581	0.64209	0.00453592	1.17072	0.0372481	0.556604	0.999999	0.813729	1.00591	0.0301278	0.818885	0.511477	0.00152316	1.19825	0.0235556	0.858318	1		0.472094	1.0187	0.0235556	0.635457	0.658509	0.75576	0.990777	0.0372481	0.766257	0.518188
RPL16A	P26784	1.97761e+06	1.33117	0.0836724	3	1.77411e+06	1.19183	0.04586	3	1.66233e+06	1.10226	0.036276	3	1.67657e+06	1.11363	0.02715	3		0.0827096	0.895323	0.0628561	0.467643	0.907424	0.0599283	0.92485	0.0384786	0.492122	0.951081	0.68801	1.01031	0.0329104	0.708589	0.52881	0.0356725	0.836578	0.0628561	0.579512	0.992046		0.0314086	1.15247	0.0628561	0.489234	0.986326	0.0982841	1.13551	0.0384786	0.965521	0.999764
IPP1	P00817	6.2281e+06	0.927136	0.0243267	3	5.85696e+06	0.865257	0.0313143	3	6.11582e+06	0.88884	0.0672332	3	6.11459e+06	0.888776	0.0693359	3		0.0574791	0.933258	0.0262385	0.686224	0.990485	0.622306	1.02726	0.0361908	0.74155	0.645257	0.999136	0.999928	0.0756415	0.999136	0.5	0.44482	0.958625	0.0262385	0.866533	0.889679		0.197314	0.962751	0.0262385	0.604674	0.85292	0.826371	1.00643	0.0361908	0.83034	0.509441
PDH1	Q12428	847474	0.127889	0.0176001	3	802532	0.121747	0.0239407	3	876054	0.129819	0.0175142	3	834325	0.124068	0.0204715	3		0.739914	0.951969	0.13762	0.761519	0.535493	0.664059	1.06631	0.196644	0.689267	0.533209	0.730752	0.9557	0.134912	0.750573	0.531547	0.818666	0.970122	0.13762	0.824812	0.514042		0.142049	0.817704	0.13762	0.474336	0.827588	0.310224	0.847085	0.196644	0.478084	0.653234
ALA1	P40825	1.9234e+06	0.786562	0.0953243	3	1.83211e+06	0.748357	0.047935	3	1.82416e+06	0.736567	0.0352904	3	1.8243e+06	0.736246	0.0558019	3		0.579734	0.951428	0.121191	0.621321	0.54627	0.750255	0.984245	0.0640536	0.760827	0.517952	0.993746	0.999564	0.0479121	0.993746	0.500025	0.483994	0.93603	0.121191	0.562792	0.577527		0.894595	1.01057	0.121191	0.895189	0.502293	0.372957	1.0423	0.0640536	0.499114	0.615946
FUM1	P08417	915832	0.236951	0.0237113	3	953949	0.244936	0.0331104	3	978684	0.247774	0.030498	3	999884	0.253225	0.0360967	3		0.752914	1.0337	0.100068	0.772176	0.533125	0.918346	1.01159	0.13518	0.918793	0.502214	0.851641	1.022	0.123088	0.855096	0.509561	0.554824	1.06868	0.100068	0.670092	0.623985		0.252759	1.09115	0.100068	0.466236	0.697464	0.55155	1.05779	0.13518	0.600623	0.552301
PSA1	P41940	2.34303e+06	1.00061	0.103226	3	2.41762e+06	1.03415	0.0641686	3	2.47876e+06	1.04973	0.0628334	3	2.55361e+06	1.08038	0.0641573	3		0.662224	1.03352	0.103163	0.685796	0.530906	0.778795	1.01507	0.0620497	0.788019	0.5175	0.586163	1.0292	0.0598569	0.645642	0.567018	0.33045	1.07972	0.103163	0.49718	0.651654		0.448076	0.929598	0.103163	0.577033	0.622771	0.596408	0.965786	0.0620497	0.669475	0.583975
ERG1	P32476	2.42134e+06	2.05926	0.301133	3	2.71177e+06	2.29999	0.251215	3	3.3097e+06	2.77005	0.199496	3	3.45199e+06	2.89311	0.345523	3		0.349394	1.1169	0.146234	0.526192	0.660379	0.0672718	1.20438	0.109225	0.49192	0.940719	0.628074	1.04443	0.0720189	0.711923	0.602801	0.0353687	1.40493	0.146234	0.63093	0.99547		0.0104319	1.7218	0.146234	0.831165	1	0.00612998	1.47907	0.109225	0.593486	0.999997
RPL10	P41805	2.05496e+07	1.16617	0.0433108	3	2.16736e+07	1.22408	0.0385394	3	1.91944e+07	1.06942	0.0253471	3	1.83981e+07	1.02625	0.0475314	3		0.15965	1.04966	0.0371394	0.511181	0.83101	0.00678438	0.873653	0.0314845	0.534208	0.999977	0.257825	0.959638	0.0237018	0.781571	0.914319	0.0199342	0.880021	0.0371394	0.616265	0.999192		0.0243832	1.14668	0.0371394	0.835318	0.999968	0.0236902	1.18542	0.0314845	0.990156	1
FRS1	P15624	1.74198e+06	0.894376	0.0876637	3	1.8276e+06	0.92918	0.012882	3	1.83203e+06	0.917196	0.0369394	3	1.82629e+06	0.913929	0.046546	3		0.563927	1.03891	0.0980166	0.605813	0.545445	0.63947	0.987102	0.0138639	0.799229	0.70396	0.928946	0.996438	0.0402743	0.92936	0.502357	0.755133	1.02186	0.0980166	0.763706	0.51481		0.580421	0.962812	0.0980166	0.617845	0.541669	0.640374	0.983465	0.0138639	0.862709	0.788945
TPI1	P00942	3.48735e+07	1.32958	0.0874538	3	3.91604e+07	1.48998	0.0662767	3	4.11015e+07	1.54889	0.0458171	3	4.06658e+07	1.52876	0.0355435	3		0.069049	1.12064	0.0657754	0.484867	0.935512	0.281954	1.03954	0.0444816	0.490809	0.690105	0.581866	0.987	0.0295806	0.63118	0.555101	0.0435612	1.1498	0.0657754	0.524237	0.978977		0.806857	1.011	0.0657754	0.810754	0.508374	0.410177	1.03137	0.0444816	0.550057	0.629922
ARO8	P53090	2.05107e+06	0.809754	0.0784106	3	1.98109e+06	0.776121	0.0303026	3	2.10008e+06	0.810662	0.0145425	3	2.11003e+06	0.816439	0.0374745	3		0.54539	0.958465	0.0968326	0.595205	0.552634	0.177105	1.04451	0.0390437	0.458301	0.772539	0.821834	1.00713	0.017939	0.841276	0.545492	0.902801	1.00826	0.0968326	0.903326	0.502191		0.53628	0.953907	0.0968326	0.597586	0.564015	0.646982	0.98661	0.0390437	0.674085	0.534312
TIF3	P34167	1.49988e+06	1.46252	0.250057	3	1.36983e+06	1.28885	0.0900002	3	1.32581e+06	1.22367	0.0621366	3	1.31841e+06	1.22783	0.0883564	3		0.354189	0.881257	0.170977	0.492497	0.626545	0.366977	0.949424	0.0698296	0.515699	0.635983	0.950381	1.0034	0.0507789	0.950547	0.501351	0.240607	0.83953	0.170977	0.462735	0.70671		0.963625	0.994677	0.170977	0.963652	0.500293	0.897817	1.00588	0.0698296	0.898354	0.502135
RPS13	P05756	1.48957e+07	1.22033	0.0885776	3	1.41193e+07	1.15356	0.0790455	3	1.25385e+07	1.01039	0.031395	3	1.24434e+07	1.00426	0.0648746	3		0.385763	0.94528	0.0725848	0.544424	0.645506	0.0728903	0.875889	0.0685233	0.490338	0.932132	0.892671	0.993939	0.0310723	0.895665	0.511365	0.0309988	0.822943	0.0725848	0.490326	0.986876		0.0608531	1.14905	0.0725848	0.532748	0.961794	0.0253558	1.18699	0.0685233	0.530599	0.994803
ERG6	P25087	1.93594e+06	1.09517	0.145483	3	2.14919e+06	1.20182	0.0684218	3	2.48727e+06	1.37514	0.15328	3	2.52119e+06	1.39533	0.119734	3		0.337992	1.09738	0.13284	0.490121	0.638783	0.179342	1.14422	0.056932	0.914669	0.990168	0.866583	1.01468	0.111465	0.868284	0.505212	0.0529866	1.27407	0.13284	0.500019	0.962721		0.520801	1.05922	0.13284	0.576104	0.556614	0.430669	1.04429	0.056932	0.59422	0.653343
WTM1	Q12363	2.4422e+06	0.769791	0.0255244	3	2.50633e+06	0.787572	0.0276929	3	3.69543e+06	1.14543	0.0293775	3	3.74505e+06	1.16064	0.0447451	3		0.459683	1.0231	0.0331576	0.592107	0.627223	0.000107462	1.45438	0.0351624	0.630441	1	0.652095	1.01328	0.0256476	0.71021	0.574869	0.000708954	1.50774	0.0331576	0.995907	1		0.393023	1.02372	0.0331576	0.537513	0.633138	0.277486	1.03419	0.0351624	0.519534	0.718009
LYS2	P07702	2.20859e+06	0.931724	0.0766326	3	2.31061e+06	0.968088	0.0537748	3	2.28452e+06	0.943042	0.0378611	3	2.30305e+06	0.951637	0.0501888	3		0.54194	1.03903	0.0822482	0.602427	0.563642	0.549378	0.974129	0.0555475	0.607193	0.561458	0.825283	1.00911	0.0401478	0.831759	0.515332	0.728528	1.02137	0.0822482	0.74121	0.519994		0.90716	0.992372	0.0822482	0.907753	0.502592	0.798065	1.01161	0.0555475	0.804378	0.513025
DPS1	P04802	2.5188e+06	0.810581	0.0412469	3	2.50233e+06	0.80217	0.0308753	3	2.6293e+06	0.830668	0.036078	3	2.68773e+06	0.849052	0.038727	3		0.792438	0.989623	0.0508856	0.79861	0.51241	0.358575	1.03553	0.0384898	0.582762	0.701523	0.58004	1.02213	0.0434325	0.645156	0.572644	0.304435	1.04746	0.0508856	0.532621	0.704752		0.124981	0.930076	0.0508856	0.460428	0.841067	0.296783	0.952917	0.0384898	0.64289	0.798226
MDH1	P17505	1.11968e+06	0.153206	0.0437948	3	1.09687e+06	0.150314	0.0240116	3	1.33682e+06	0.181234	0.0200972	3	1.2872e+06	0.174262	0.0249114	3		0.926243	0.981123	0.285856	0.926483	0.501316	0.16459	1.2057	0.159743	0.499174	0.817155	0.72596	0.961533	0.110891	0.748331	0.535077	0.518887	1.13744	0.285856	0.582732	0.565221		0.687602	0.922409	0.285856	0.703192	0.521777	0.777186	0.968512	0.159743	0.783351	0.511604
ACT1	P60010	5.13057e+06	0.678004	0.0253793	3	5.30983e+06	0.699813	0.0129761	3	5.75403e+06	0.748349	0.0323911	3	5.79124e+06	0.752076	0.0388532	3		0.277582	1.03217	0.0374323	0.474266	0.680235	0.107324	1.06936	0.0185422	0.982524	0.999913	0.904794	1.00498	0.0432834	0.905729	0.503985	0.0598371	1.10925	0.0374323	0.801807	0.99733		0.359019	1.0296	0.0374323	0.532375	0.657539	0.540113	1.01392	0.0185422	0.677255	0.64449
RPL6A	Q02326	1.24288e+06	1.14876	0.177357	3	1.34057e+06	1.22601	0.141047	3	1.17201e+06	1.05704	0.111515	3	1.19759e+06	1.08208	0.128765	3		0.588157	1.06724	0.15439	0.636131	0.554177	0.182689	0.862178	0.115045	0.490853	0.790572	0.811822	1.02369	0.105498	0.818624	0.515006	0.628589	0.941951	0.15439	0.662222	0.540954		0.435125	1.0888	0.15439	0.530966	0.59066	0.286816	1.09544	0.115045	0.472866	0.670348
ZUO1	P32527	1.75156e+06	1.15111	0.0499429	3	1.68156e+06	1.09915	0.06158	3	1.55913e+06	1.00697	0.0413504	3	1.5894e+06	1.0274	0.0432949	3		0.322196	0.954856	0.0433867	0.594389	0.740521	0.107535	0.916143	0.0560254	0.470009	0.871782	0.586392	1.02029	0.041064	0.647234	0.56859	0.0325444	0.89253	0.0433867	0.515237	0.988297		0.0840478	1.11745	0.0433867	0.821306	0.994407	0.124593	1.08226	0.0560254	0.497556	0.864983
SCW4	P53334	2.44681e+06	2.40624	0.519022	3	1.52144e+06	1.46287	0.204195	3	1.83156e+06	1.74404	0.297769	3	1.90453e+06	1.82278	0.312968	3		0.0725233	0.607951	0.215698	0.491419	0.933085	0.257196	1.1922	0.139585	0.662579	0.841822	0.768059	1.04515	0.170735	0.779443	0.520689	0.186083	0.757524	0.215698	0.465437	0.767557		0.429454	1.13599	0.215698	0.542979	0.606854	0.739162	1.04124	0.139585	0.754877	0.5257
ADE2	P21264	1.46644e+06	0.760513	0.0728887	3	1.49939e+06	0.770299	0.0425681	3	1.44998e+06	0.731687	0.0106803	3	1.43207e+06	0.724764	0.0415303	3		0.852872	1.01287	0.0958415	0.854816	0.505416	0.25344	0.949874	0.0552619	0.465509	0.696182	0.803283	0.990538	0.0145969	0.855144	0.612214	0.511238	0.952993	0.0958415	0.578087	0.567683		0.962677	1.00297	0.0958415	0.962703	0.50029	0.509756	1.02974	0.0552619	0.589204	0.580315
RPS11B	P0CX48	7.34178e+06	1.59752	0.124869	3	6.98669e+06	1.53908	0.075747	3	6.36081e+06	1.38218	0.0603856	3	6.52213e+06	1.41947	0.0784662	3		0.533983	0.963421	0.0781643	0.593555	0.56201	0.051313	0.898058	0.0492158	0.494619	0.963487	0.551976	1.02698	0.0436886	0.648267	0.602991	0.117717	0.88855	0.0781643	0.465449	0.854495		0.05001	1.15966	0.0781643	0.47779	0.960734	0.0276888	1.13669	0.0492158	0.568914	0.995599
RPS11A	P0CX47	7.34178e+06	1.59752	0.124869	3	6.98669e+06	1.53908	0.075747	3	6.36081e+06	1.38218	0.0603856	3	6.52213e+06	1.41947	0.0784662	3		0.533983	0.963421	0.0781643	0.593555	0.56201	0.051313	0.898058	0.0492158	0.494619	0.963487	0.551976	1.02698	0.0436886	0.648267	0.602991	0.117717	0.88855	0.0781643	0.465449	0.854495		0.05001	1.15966	0.0781643	0.47779	0.960734	0.0276888	1.13669	0.0492158	0.568914	0.995599
SEC53	P07283	2.78561e+06	1.58389	0.0530784	3	2.78901e+06	1.57707	0.0683704	3	2.47689e+06	1.3835	0.0461245	3	2.42535e+06	1.3547	0.0114411	3		0.898392	0.995693	0.0335114	0.899633	0.504967	0.0198445	0.877261	0.0433528	0.498242	0.99635	0.39349	0.97918	0.0333389	0.506995	0.605073	0.0141992	0.855297	0.0335114	0.790304	0.999995		0.35489	1.02658	0.0335114	0.529224	0.658311	0.177813	0.941174	0.0433528	0.54944	0.836447
RRP5	Q05022	990516	0.948528	0.0813989	3	970907	0.941455	0.0562269	3	951911	0.90918	0.026317	3	945729	0.902017	0.0461359	3		0.908122	0.992543	0.085816	0.908638	0.502276	0.437708	0.965719	0.0597234	0.533045	0.590333	0.829556	0.992121	0.0289458	0.838574	0.521894	0.449537	0.950965	0.085816	0.543325	0.589591		0.198771	0.905576	0.085816	0.474012	0.759945	0.117587	0.913752	0.0597234	0.472478	0.859078
RPL15A	P05748	7.77392e+06	1.54769		1	7.23041e+06	1.4342		1	5.89325e+06	1.15261		1	6.69257e+06	1.30803		1			0.926674					0.803663					1.13484					0.845154
ADE4	P04046	1.71643e+06	0.929072	0.0247287	3	1.72469e+06	0.929725	0.0246146	3	1.62706e+06	0.866184	0.0396397	3	1.64255e+06	0.87431	0.0468257	3		0.975692	1.0007	0.0266166	0.975705	0.500211	0.0905953	0.931656	0.0264752	0.80521	0.991559	0.830099	1.00938	0.0457635	0.835258	0.512538	0.170123	0.941057	0.0266166	0.839511	0.974973		0.0121774	1.09102	0.0266166	0.538247	0.999632	0.0264118	1.07663	0.0264752	0.592353	0.997085
CIT2	P08679	607688	0.357145	0.0187368	3	589870	0.34001	0.0194294	3	479556	0.268932	0.0250777	3	459982	0.2636	0.026657	3		0.333331	0.952021	0.0524627	0.554925	0.69868	0.0199807	0.790955	0.0571437	0.728876	0.999872	0.813233	0.980171	0.0932493	0.819302	0.513479	0.0100823	0.738074	0.0524627	0.832994	1		0.0691461	0.870504	0.0524627	0.70921	0.987982	0.298206	0.914193	0.0571437	0.749871	0.87291
PRT1	P06103	1.53384e+06	0.886561	0.0343884	3	1.53423e+06	0.882586	0.0526287	3	1.47991e+06	0.842997	0.0687087	3	1.4874e+06	0.843933	0.042159	3		0.918885	0.995517	0.0387885	0.91969	0.504019	0.475342	0.955144	0.05963	0.624205	0.644975	0.985105	1.00111	0.0815052	0.985107	0.500056	0.24895	0.951918	0.0387885	0.597347	0.803108		0.821262	1.01134	0.0387885	0.832098	0.525159	0.499458	1.04325	0.05963	0.635858	0.636315
NCP1	P16603	722083	0.84831	0.177015	3	791801	0.924148	0.185194	3	821814	0.95402	0.131812	3	840840	0.968132	0.193872	3		0.635202	1.0894	0.208668	0.677671	0.552517	0.832238	1.03232	0.200395	0.835412	0.5078	0.922626	1.01479	0.138165	0.923285	0.503451	0.473785	1.14125	0.208668	0.598162	0.621047		0.601405	1.07893	0.208668	0.637277	0.541426	0.481665	1.11341	0.200395	0.57137	0.588042
RPL9A	P05738	3.81366e+06	1.24319	0.0395121	3	3.80688e+06	1.19554	0.0784301	3	3.58725e+06	1.04535	0.128316	3	3.3912e+06	1.08106	0.0326195	3		0.417602	0.961668	0.0317827	0.739175	0.793037	0.173438	0.874378	0.0656023	0.755963	0.946447	0.681707	1.03415	0.122749	0.698326	0.522856	0.00597285	0.869579	0.0317827	0.522023	0.999985		0.385518	0.859238	0.0317827	0.999989	0.999997	0.167727	0.728953	0.0656023	0.998428	0.999987
GPP2	P40106	211480	1.53283	0.259694	3	237586	1.73108	0.382897	3	400100	2.86024	0.696173	3	392831	2.7944	0.774785	3		0.504436	1.12933	0.169421	0.652254	0.648594	0.0877714	1.65229	0.221189	0.881414	0.99761	0.918147	0.97698	0.243396	0.918692	0.502695	0.0938986	1.82303	0.169421	0.998686	1			0.961494	0.169421		0.515368		0.873188	0.221189		0.590138
GGC1	P38988	1.02489e+06	0.502067	0.0700955	3	996729	0.487794	0.0769501	3	1.04136e+06	0.512082	0.100353	3	1.05139e+06	0.514158	0.108094	3		0.824032	0.971572	0.139614	0.829297	0.512373	0.757164	1.04979	0.157751	0.773902	0.529218	0.981725	1.00405	0.19597	0.981731	0.500129	0.879993	1.02408	0.139614	0.882613	0.508909		0.57954	0.945885	0.139614	0.618578	0.543409	0.708882	0.960377	0.157751	0.721497	0.518706
RPL12B	P0CX54	6.48821e+06	1.73967	0.113709	3	6.16607e+06	1.65281	0.0924823	3	5.3648e+06	1.42055	0.14909	3	5.42852e+06	1.43515	0.124612	3		0.364917	0.95007	0.0653622	0.528122	0.648758	0.0966708	0.859476	0.0559546	0.800609	0.989474	0.902893	1.01028	0.104952	0.903584	0.502891	0.0357038	0.824957	0.0653622	0.604828	0.993839		0.0301171	1.16065	0.0653622	0.488953	0.987591	0.323519	1.06543	0.0559546	0.647462	0.781749
RPL12A	P0CX53	6.48821e+06	1.73967	0.113709	3	6.16607e+06	1.65281	0.0924823	3	5.3648e+06	1.42055	0.14909	3	5.42852e+06	1.43515	0.124612	3		0.364917	0.95007	0.0653622	0.528122	0.648758	0.0966708	0.859476	0.0559546	0.800609	0.989474	0.902893	1.01028	0.104952	0.903584	0.502891	0.0357038	0.824957	0.0653622	0.604828	0.993839		0.0301171	1.16065	0.0653622	0.488953	0.987591	0.323519	1.06543	0.0559546	0.647462	0.781749
FRD1	P32614	1.15138e+06	1.11171	0.191452	3	1.16326e+06	1.12204	0.139243	3	1.24248e+06	1.18536	0.117629	3	1.26639e+06	1.20764	0.130161	3		0.943738	1.00929	0.172213	0.94386	0.500878	0.580691	1.05643	0.124098	0.633365	0.558759	0.836754	1.0188	0.0992355	0.841004	0.510726	0.517638	1.08629	0.172213	0.586667	0.570418		0.329244	0.871126	0.172213	0.486856	0.643715	0.364968	0.905473	0.124098	0.527365	0.648047
OLA1	P38219	4.15162e+06	1.17296	0.025995	3	4.23642e+06	1.19074	0.0542404	3	3.84558e+06	1.06875	0.0340219	3	3.84784e+06	1.06863	0.0360546	3		0.645467	1.01515	0.0221618	0.741882	0.623205	0.0386985	0.897551	0.0455518	0.483852	0.977242	0.996781	0.999885	0.0318334	0.996781	0.500004	0.018473	0.911048	0.0221618	0.789118	0.999977		0.0293975	1.07265	0.0221618	0.728922	0.999334	0.122989	1.06325	0.0455518	0.462028	0.844898
SFC1	P33303	1.06393e+06	0.206593	0.0216196	3	1.06202e+06	0.20581	0.00720837	3	1.08191e+06	0.207283	0.00905978	3	1.03622e+06	0.198551	0.00823392	3		0.957069	0.99621	0.104648	0.957111	0.500396	0.836897	1.00716	0.0350244	0.841828	0.512459	0.284865	0.957876	0.0437073	0.524179	0.715132	0.596064	0.961074	0.104648	0.631145	0.540118		0.26936	1.09216	0.104648	0.473419	0.687348	0.0890208	1.09351	0.0350244	0.823984	0.993671
IDH2	P28241	1.09547e+06	0.221908	0.00583544	3	1.14105e+06	0.233666	0.0104387	3	1.26645e+06	0.255147	0.00562908	3	1.24509e+06	0.251948	0.0144102	3		0.183081	1.05299	0.0262966	0.799859	0.95793	0.0501297	1.09193	0.0446737	0.48379	0.962209	0.747308	0.987461	0.0220621	0.799364	0.588726	0.0533193	1.13537	0.0262966	0.995787	1		0.742739	1.00709	0.0262966	0.755735	0.521501	0.196689	1.05793	0.0446737	0.552929	0.819756
YDR341C	Q05506	2.13245e+06	0.838202	0.0734826	3	2.04361e+06	0.796937	0.00710563	3	2.08732e+06	0.803678	0.00867993	3	2.05468e+06	0.790714	0.00383221	3		0.433502	0.95077	0.0876669	0.525337	0.586814	0.35884	1.00846	0.00891617	0.593065	0.710094	0.106642	0.983868	0.0108003	0.466603	0.871051	0.379359	0.943345	0.0876669	0.500557	0.611627		0.634578	0.971793	0.0876669	0.659207	0.530329	0.0797877	1.02574	0.00891617	0.852237	0.997001
ASC1	P38011	6.4138e+06	1.21341	0.0187369	3	7.03251e+06	1.32651	0.0640956	3	6.20832e+06	1.15436	0.00280902	3	6.26263e+06	1.16518	0.0284745	3		0.0823648	1.0932	0.0154415	0.999952	1	0.0429989	0.870228	0.0483191	0.656065	0.993994	0.578714	1.00937	0.00243339	0.999975	0.999949	0.0803129	0.96025	0.0154415	0.776633	0.991363		0.0772868	1.07295	0.0154415	0.996254	1	0.05749	1.09395	0.0483191	0.478267	0.950059
VPS1	P21576	833245	0.681111	0.0878741	3	826869	0.674193	0.0477937	3	871799	0.701671	0.0324861	3	869997	0.701161	0.0407932	3		0.912011	0.989842	0.129016	0.912417	0.50187	0.462253	1.04076	0.0708903	0.556177	0.5906	0.987335	0.999273	0.0462982	0.987337	0.500074	0.745114	1.02944	0.129016	0.754407	0.515486		0.717229	1.03264	0.129016	0.729702	0.518969	0.918611	0.992464	0.0708903	0.919295	0.503403
RPL1A	P0CX43	1.12619e+07	1.51513	0.0630587	3	1.15042e+07	1.5399	0.0972856	3	9.23446e+06	1.221	0.0681205	3	9.29432e+06	1.22966	0.0787017	3		0.733094	1.01634	0.0416193	0.760775	0.544511	0.0125415	0.792911	0.0631767	0.507499	0.999334	0.892565	1.00709	0.0557907	0.893847	0.504856	0.00903164	0.811584	0.0416193	0.724746	0.999999		0.220811	1.09299	0.0416193	0.890464	0.976289	0.376439	1.05094	0.0631767	0.554916	0.662654
RPL1B	P0CX44	1.12619e+07	1.51513	0.0630587	3	1.15042e+07	1.5399	0.0972856	3	9.23446e+06	1.221	0.0681205	3	9.29432e+06	1.22966	0.0787017	3		0.733094	1.01634	0.0416193	0.760775	0.544511	0.0125415	0.792911	0.0631767	0.507499	0.999334	0.892565	1.00709	0.0557907	0.893847	0.504856	0.00903164	0.811584	0.0416193	0.724746	0.999999		0.220811	1.09299	0.0416193	0.890464	0.976289	0.376439	1.05094	0.0631767	0.554916	0.662654
RPS9B	P05755	1.68563e+07	1.53674	0.0360812	3	1.62011e+07	1.46913	0.067015	3	1.43267e+07	1.28172	0.0613494	3	1.44483e+07	1.29451	0.0333789	3		0.219489	0.956003	0.023479	0.79799	0.94109	0.0236233	0.872436	0.0456153	0.533024	0.99588	0.771344	1.00998	0.0478648	0.778395	0.512962	0.00106175	0.842374	0.023479	0.555547	1		0.299873	1.02114	0.023479	0.514909	0.694002	0.0760299	1.07882	0.0456153	0.469835	0.918721
RPS9A	O13516	1.68563e+07	1.53674	0.0360812	3	1.62011e+07	1.46913	0.067015	3	1.43267e+07	1.28172	0.0613494	3	1.44483e+07	1.29451	0.0333789	3		0.219489	0.956003	0.023479	0.79799	0.94109	0.0236233	0.872436	0.0456153	0.533024	0.99588	0.771344	1.00998	0.0478648	0.778395	0.512962	0.00106175	0.842374	0.023479	0.555547	1		0.299873	1.02114	0.023479	0.514909	0.694002	0.0760299	1.07882	0.0456153	0.469835	0.918721
ARG7	Q04728	1.43024e+06	0.771279	0.0506501	3	1.45786e+06	0.784751	0.049591	3	1.61005e+06	0.853544	0.0262649	3	1.61575e+06	0.857242	0.0408079	3		0.758538	1.01747	0.0656703	0.770485	0.520929	0.122601	1.08766	0.0631932	0.460628	0.844523	0.902399	1.00433	0.0307716	0.90383	0.505954	0.0869444	1.11145	0.0656703	0.492864	0.913292		0.864293	0.991771	0.0656703	0.86586	0.504722	0.176696	0.927899	0.0631932	0.458107	0.772876
HSP26	P15992	598650	0.246576	0.0522794	3	561888	0.230491	0.0522101	3	1.36478e+06	0.555068	0.0769313	3	1.34511e+06	0.553639	0.0252863	3		0.72527	0.934766	0.212022	0.743068	0.527806	0.00564387	2.4082	0.226517	0.881065	1	0.977955	0.997426	0.138598	0.97796	0.500104	0.00320383	2.24531	0.212022	0.711562	1		0.406125	0.872177	0.212022	0.512116	0.598674	0.663477	0.933446	0.226517	0.682822	0.52542
SGT2	Q12118	2.07966e+06	1.36671	0.0841771	3	1.80513e+06	1.16767	0.109193	3	1.92226e+06	1.23357	0.127312	3	1.93191e+06	1.24091	0.116165	3		0.0707698	0.854368	0.0615911	0.681644	0.983614	0.534372	1.05643	0.0935131	0.629142	0.598844	0.944701	1.00596	0.103207	0.944839	0.501006	0.210151	0.907958	0.0615911	0.652455	0.871226		0.659105	0.970647	0.0615911	0.708164	0.564158	0.330045	0.880218	0.0935131	0.696938	0.815202
KES1	P35844	1.2369e+06	0.902038	0.113812	3	1.26192e+06	0.916938	0.0240204	3	1.26058e+06	0.901184	0.0457042	3	1.26929e+06	0.911612	0.0222082	3		0.843507	1.01652	0.126172	0.845469	0.505152	0.633471	0.982819	0.0261964	0.725678	0.614553	0.746578	1.01157	0.0507157	0.755823	0.515485	0.898567	1.01061	0.126172	0.8991	0.502133		0.489528	1.06526	0.126172	0.565019	0.574679	0.169945	1.10877	0.0261964	0.998599	0.999989
RPL5	P26321	3.71727e+06	0.899581	0.0945924	3	3.60855e+06	0.856689	0.0334709	3	3.1395e+06	0.731373	0.0082934	3	3.15284e+06	0.729229	0.0455616	3		0.522546	0.95232	0.105152	0.579517	0.558447	0.0181749	0.85372	0.0390701	0.725979	0.999914	0.942981	0.997068	0.0113395	0.945763	0.519796	0.0705038	0.810631	0.105152	0.477847	0.930566		0.435191	1.06853	0.105152	0.5552	0.613299	0.783946	1.02133	0.0390701	0.825868	0.582454
ERG10	P41338	1.32896e+06	0.706927	0.0532647	3	1.38846e+06	0.743278	0.0283196	3	1.65581e+06	0.878336	0.0311829	3	1.67605e+06	0.885993	0.0150384	3		0.372259	1.05142	0.0753467	0.50604	0.622772	0.00528617	1.18171	0.038101	0.636694	1	0.728155	1.00872	0.0355023	0.739521	0.517892	0.0216206	1.2533	0.0753467	0.673588	0.99953		0.145824	1.09694	0.0753467	0.465844	0.816839	0.0310477	1.12098	0.038101	0.715256	0.998992
MAE1	P36013	832547	0.971979	0.0881395	3	837492	0.972627	0.0194543	3	819839	0.938971	0.0228467	3	855901	0.974219	0.0726258	3		0.991123	1.00067	0.0906804	0.991123	0.500016	0.125797	0.965396	0.0200018	0.604834	0.919063	0.494524	1.03754	0.0243317	0.880078	0.882288	0.974583	1.0023	0.0906804	0.974596	0.500195		0.869701	0.989603	0.0906804	0.870964	0.503956	0.355401	1.02489	0.0200018	0.704897	0.804518
RPL19B	P0CX83	8.44374e+06	1.2767	0.0751885	3	8.84081e+06	1.33442	0.0204895	3	7.67921e+06	1.14409	0.0181719	3	7.79911e+06	1.16344	0.018902	3		0.313752	1.04521	0.0588929	0.478056	0.649999	0.000296033	0.857368	0.0153546	0.552451	1	0.270479	1.01691	0.0158833	0.549607	0.748411	0.113198	0.911286	0.0588929	0.487336	0.874017		0.0797668	1.10367	0.0588929	0.494547	0.924135	0.121517	1.08615	0.0153546	0.99997	1
RPL19A	P0CX82	8.44374e+06	1.2767	0.0751885	3	8.84081e+06	1.33442	0.0204895	3	7.67921e+06	1.14409	0.0181719	3	7.79911e+06	1.16344	0.018902	3		0.313752	1.04521	0.0588929	0.478056	0.649999	0.000296033	0.857368	0.0153546	0.552451	1	0.270479	1.01691	0.0158833	0.549607	0.748411	0.113198	0.911286	0.0588929	0.487336	0.874017		0.0797668	1.10367	0.0588929	0.494547	0.924135	0.121517	1.08615	0.0153546	0.99997	1
RPL14B	P38754	7.6357e+06	1.0014	0.0738561	3	8.62468e+06	1.12359	0.0499823	3	7.53042e+06	0.966121	0.0348815	3	7.42396e+06	0.958827	0.0879203	3		0.0855243	1.12202	0.0737525	0.472085	0.905348	0.0142151	0.859849	0.0444843	0.504705	0.998889	0.903355	0.992451	0.0361047	0.906451	0.513038	0.556649	0.957482	0.0737525	0.641237	0.591042		0.925223	1.00485	0.0737525	0.925464	0.501306	0.0427769	1.10391	0.0444843	0.539507	0.982195
LPD1	P09624	1.47159e+06	0.409775	0.00837563	3	1.45977e+06	0.403094	0.0153514	3	1.5753e+06	0.430329	0.00969214	3	1.60147e+06	0.43616	0.0169582	3		0.554146	0.983697	0.0204396	0.702501	0.659789	0.0713723	1.06756	0.0380838	0.470933	0.92636	0.638926	1.01355	0.0225227	0.717292	0.598309	0.0968147	1.06439	0.0204396	0.927106	0.998887		0.586543	0.973625	0.0204396	0.860635	0.817923	0.849184	0.990387	0.0380838	0.856105	0.518887
BMH1	P29311	383116	3.06615	0.547935	3	327444	2.66684	0.672312	3	366773	2.95051	0.995563	3	394520	3.19923	0.895273	3		0.471557	0.869768	0.178705	0.613135	0.637414	0.706242	1.10637	0.252101	0.740723	0.55102	0.763925	1.0843	0.33742	0.774281	0.518509	0.839022	1.0434	0.178705	0.845858	0.517512		0.172165	1.37237	0.178705	0.806471	0.964624	0.987871	1.00419	0.252101	0.987874	0.500083
RPS24B	P0CX32	1.89204e+07	1.32206	0.0621969	3	1.78244e+07	1.23904	0.0386118	3	1.59792e+07	1.0964	0.0149317	3	1.56192e+07	1.07248	0.0229416	3		0.134809	0.937205	0.0470456	0.464512	0.830394	0.0141705	0.884881	0.0311627	0.650252	0.999892	0.215914	0.978179	0.0136188	0.701366	0.894985	0.0120588	0.811219	0.0470456	0.685706	0.999977		0.273487	1.04201	0.0470456	0.483006	0.691488	0.0496877	1.07999	0.0311627	0.656057	0.991159
RPS24A	P0CX31	1.89204e+07	1.32206	0.0621969	3	1.78244e+07	1.23904	0.0386118	3	1.59792e+07	1.0964	0.0149317	3	1.56192e+07	1.07248	0.0229416	3		0.134809	0.937205	0.0470456	0.464512	0.830394	0.0141705	0.884881	0.0311627	0.650252	0.999892	0.215914	0.978179	0.0136188	0.701366	0.894985	0.0120588	0.811219	0.0470456	0.685706	0.999977		0.273487	1.04201	0.0470456	0.483006	0.691488	0.0496877	1.07999	0.0311627	0.656057	0.991159
RPL20B	P0CX24	7.78113e+06	1.13121	0.0693753	3	8.10431e+06	1.17766	0.0329246	3	7.10774e+06	1.02186	0.0326781	3	7.04952e+06	1.01666	0.0659856	3		0.375269	1.04106	0.0613282	0.504467	0.618732	0.0043484	0.867706	0.0279578	0.576951	1	0.910622	0.994915	0.0319791	0.912292	0.507583	0.107129	0.898736	0.0613282	0.530279	0.904726		0.577792	1.02801	0.0613282	0.631162	0.559252	0.0139395	1.10216	0.0279578	0.63575	0.99987
RPL20A	P0CX23	7.78113e+06	1.13121	0.0693753	3	8.10431e+06	1.17766	0.0329246	3	7.10774e+06	1.02186	0.0326781	3	7.04952e+06	1.01666	0.0659856	3		0.375269	1.04106	0.0613282	0.504467	0.618732	0.0043484	0.867706	0.0279578	0.576951	1	0.910622	0.994915	0.0319791	0.912292	0.507583	0.107129	0.898736	0.0613282	0.530279	0.904726		0.577792	1.02801	0.0613282	0.631162	0.559252	0.0139395	1.10216	0.0279578	0.63575	0.99987
STM1	P39015	1.57383e+06	1.63133	0.172911	3	1.32001e+06	1.3633	0.0715895	3	1.23965e+06	1.26628	0.0151605	3	1.31333e+06	1.33757	0.107246	3		0.0998256	0.835698	0.105993	0.471649	0.883895	0.138054	0.928831	0.0525119	0.479198	0.83601	0.36852	1.0563	0.0119725	0.999997	0.999999	0.0790758	0.819923	0.105993	0.468902	0.913609		0.159793	0.870076	0.105993	0.465564	0.798982	0.0704306	0.89573	0.0525119	0.546543	0.954791
COP1	P53622	927850	0.792144	0.0150313	3	963493	0.823165	0.0177391	3	1.008e+06	0.847729	0.0320673	3	1.00812e+06	0.853077	0.0511749	3		0.0837332	1.03916	0.0189754	0.62138	0.962777	0.326737	1.02984	0.0215499	0.732659	0.843873	0.886844	1.00631	0.0378273	0.889159	0.508335	0.16746	1.07692	0.0189754	0.997964	0.999981		0.0337744	1.19191	0.0189754	1	1	0.00575823	1.16929	0.0215499	0.979531	1
ABF2	Q02486	1.19312e+06	0.977899	0.1104	3	1.16405e+06	0.953762	0.0557575	3	1.30532e+06	1.05977	0.0874528	3	1.29752e+06	1.04671	0.0807837	3		0.757919	0.975318	0.112895	0.766076	0.514237	0.164023	1.11114	0.0584605	0.737694	0.944697	0.858703	0.987684	0.0825208	0.861009	0.506685	0.436944	1.07037	0.112895	0.547656	0.604721		0.675336	1.04979	0.112895	0.716138	0.555481	0.279936	0.886069	0.0584605	0.868087	0.950588
ATP5	P09457	535859	0.304189	0.0445261	3	544033	0.309642	0.0294841	3	562731	0.315381	0.0201502	3	553872	0.310628	0.00631001	3		0.869462	1.01792	0.146376	0.870904	0.50451	0.796263	1.01853	0.0952202	0.801796	0.511318	0.728735	0.984931	0.0638917	0.739219	0.51653	0.826484	1.02117	0.146376	0.829124	0.506279		0.0485548	0.695245	0.146376	0.484165	0.964468	0.00682645	0.620145	0.0952202	0.530183	0.999974
ADH3	P07246	2.13803e+06	0.828625	0.0464944	3	2.12027e+06	0.816771	0.0320238	3	2.19796e+06	0.837413	0.0149596	3	2.21019e+06	0.839502	0.0134901	3		0.736696	0.985694	0.0561103	0.74859	0.519264	0.3902	1.02527	0.0392078	0.510481	0.611121	0.866244	1.0025	0.017864	0.868161	0.50586	0.72985	1.01313	0.0561103	0.740131	0.516268		0.221064	0.938745	0.0561103	0.500787	0.757171	0.0768401	0.928402	0.0392078	0.509766	0.934347
BFR1	P38934	2.07122e+06	1.03635	0.0275399	3	2.11357e+06	1.05606	0.0603356	3	2.17709e+06	1.07438	0.0559025	3	2.16441e+06	1.06327	0.0649649	3		0.644568	1.01902	0.026574	0.74892	0.633277	0.719444	1.01735	0.0571327	0.737111	0.527093	0.833568	0.989658	0.0520324	0.838328	0.511796	0.560803	1.02597	0.026574	0.76165	0.719686		0.318172	1.06955	0.026574	0.976165	0.992474	0.531034	0.956411	0.0571327	0.673728	0.648447
NOP56	Q12460	2.72537e+06	0.957266	0.184402	3	2.50834e+06	0.878294	0.108086	3	2.26371e+06	0.779648	0.0331504	3	2.19935e+06	0.7613	0.0891971	3		0.564742	0.917503	0.192635	0.613025	0.552477	0.250604	0.887685	0.123064	0.46439	0.698055	0.764008	0.976466	0.0425197	0.810648	0.584555	0.19963	0.795286	0.192635	0.459769	0.747782		0.629335	1.063	0.192635	0.655035	0.531305	0.270704	1.10707	0.123064	0.470761	0.683814
ADK1	P07170	3.42878e+06	0.798558	0.117637	3	3.3442e+06	0.778975	0.122923	3	3.27936e+06	0.751158	0.116128	3	3.22027e+06	0.747573	0.153896	3		0.851721	0.975476	0.147312	0.854721	0.508305	0.789893	0.96429	0.157801	0.797554	0.515238	0.975965	0.995228	0.154598	0.975982	0.500288	0.673661	0.936154	0.147312	0.713317	0.553677		0.669089	1.04285	0.147312	0.687805	0.524933	0.989825	1.00134	0.157801	0.989826	0.500022
HEF3	P53978				0				0				0				0
RPS0B	P46654	8.98127e+06	1.39702	0.136143	3	9.53042e+06	1.47348	0.139371	3	7.98688e+06	1.22239	0.070967	3	7.58989e+06	1.16624	0.0795598	3		0.533976	1.05473	0.0974525	0.617319	0.586838	0.0696917	0.829593	0.0945859	0.475125	0.930673	0.413846	0.954062	0.0580559	0.583929	0.657704	0.0792691	0.834804	0.0974525	0.468083	0.912924		0.388425	0.938473	0.0974525	0.504365	0.607123	0.432775	0.942622	0.0945859	0.538488	0.599771
GUA1	P38625	1.61929e+06	1.02236	0.0796291	3	1.47101e+06	0.926986	0.0734125	3	1.41556e+06	0.875905	0.0512631	3	1.41137e+06	0.875001	0.0355334	3		0.202347	0.906711	0.0778875	0.519594	0.790498	0.385153	0.944896	0.0791949	0.52316	0.626957	0.981314	0.998968	0.0585259	0.981318	0.500094	0.067526	0.855863	0.0778875	0.485244	0.93787		0.572135	0.934153	0.0778875	0.730227	0.67561	0.67911	0.956144	0.0791949	0.740449	0.584636
EFB1	P32471	1.53886e+07	1.97563	0.0347336	3	1.27476e+07	1.62217	0.186697	3	1.13742e+07	1.43078	0.17883	3	1.08126e+07	1.36626	0.0169346	3		0.0771112	0.821086	0.017581	1	1	0.269143	0.882016	0.115091	0.531763	0.735472	0.596349	0.954905	0.124988	0.629424	0.537835	0.000137082	0.691553	0.017581	0.935222	1		0.191911	0.874226	0.017581	1	1	0.0966393	0.795344	0.115091	0.55236	0.927021
ERG13	P54839	2.06973e+06	0.551758	0.0426863	3	2.08664e+06	0.552898	0.00738983	3	2.38989e+06	0.622857	0.0292192	3	2.36077e+06	0.615976	0.0234157	3		0.967599	1.00206	0.0773641	0.967616	0.500215	0.0462356	1.12653	0.0133656	1	1	0.766906	0.988953	0.0469115	0.776024	0.51648	0.103536	1.11639	0.0773641	0.463161	0.873565		0.194013	1.08541	0.0773641	0.468771	0.761148	0.104008	1.10335	0.0133656	1	1
RPL28	P02406	1.441e+07	1.39029	0.0479482	3	1.48212e+07	1.42708	0.0627557	3	1.26275e+07	1.20178	0.0920576	3	1.24291e+07	1.1817	0.0621862	3		0.46792	1.02646	0.034488	0.622927	0.649852	0.03043	0.842125	0.043975	0.810206	0.999826	0.771955	0.983293	0.0766012	0.779641	0.514169	0.0116124	0.849967	0.034488	0.750048	0.999996		0.135685	1.05003	0.034488	0.513373	0.860661	0.180893	1.05206	0.043975	0.482255	0.786247
NIP1	P32497	1.5988e+06	0.962919	0.0756692	3	1.5933e+06	0.958724	0.0509161	3	1.53419e+06	0.914815	0.0293887	3	1.51359e+06	0.901895	0.0266902	3		0.940834	0.995643	0.0785831	0.94097	0.500928	0.281263	0.954201	0.0531082	0.479561	0.681257	0.603331	0.985877	0.0321253	0.650842	0.55514	0.295844	0.936626	0.0785831	0.473755	0.662704		0.997857	0.999852	0.0785831	0.997857	0.500001	0.391049	1.03995	0.0531082	0.548793	0.644956
DED1	P06634	1.56978e+06	1.40826	0.0634663	3	1.5276e+06	1.36748	0.0554623	3	1.46349e+06	1.29309	0.0891068	3	1.48041e+06	1.31122	0.0838506	3		0.449946	0.971041	0.0450672	0.565759	0.610509	0.298902	0.945606	0.0405582	0.691385	0.832149	0.810164	1.01402	0.0689098	0.815813	0.512353	0.190432	0.931096	0.0450672	0.638877	0.879175		0.120288	1.07542	0.0450672	0.570468	0.908967	0.406207	0.963857	0.0405582	0.613947	0.690862
GUT2	P32191	498934	0.223282	0.0326973	3	497737	0.226418	0.0106441	3	526764	0.238207	0.011006	3	528062	0.23816	0.0110838	3		0.886704	1.01405	0.14644	0.887476	0.502772	0.253271	1.05207	0.047011	0.547542	0.762273	0.9961	0.999803	0.0462033	0.9961	0.500005	0.520387	1.06664	0.14644	0.577886	0.558835		0.111705	0.774388	0.14644	0.497507	0.881802	0.0182163	0.851125	0.047011	0.574357	0.998958
RPS8B	P0CX40	4.71328e+06	1.23563	0.0936237	3	4.83843e+06	1.26886	0.0352094	3	4.18826e+06	1.08048	0.0528511	3	4.31783e+06	1.11902	0.034583	3		0.611763	1.02689	0.0757698	0.642908	0.536652	0.00980498	0.851539	0.0277489	0.876821	1	0.358937	1.03567	0.0489144	0.509607	0.637558	0.152705	0.905627	0.0757698	0.46143	0.804867		0.835963	1.01265	0.0757698	0.839288	0.508348	0.0631723	1.05808	0.0277489	0.557056	0.965472
RPS8A	P0CX39	4.71328e+06	1.23563	0.0936237	3	4.83843e+06	1.26886	0.0352094	3	4.18826e+06	1.08048	0.0528511	3	4.31783e+06	1.11902	0.034583	3		0.611763	1.02689	0.0757698	0.642908	0.536652	0.00980498	0.851539	0.0277489	0.876821	1	0.358937	1.03567	0.0489144	0.509607	0.637558	0.152705	0.905627	0.0757698	0.46143	0.804867		0.835963	1.01265	0.0757698	0.839288	0.508348	0.0631723	1.05808	0.0277489	0.557056	0.965472
SEC23	P15303	863633	0.716545	0.115638	3	885799	0.728053	0.0861649	3	972587	0.791387	0.0899778	3	991841	0.804518	0.0767894	3		0.897264	1.01606	0.161382	0.898018	0.502983	0.428383	1.08699	0.11835	0.577104	0.639428	0.857114	1.01659	0.113696	0.859344	0.506394	0.342477	1.12277	0.161382	0.504844	0.647741		0.985995	0.997919	0.161382	0.985997	0.50005	0.429417	1.07517	0.11835	0.544451	0.608258
SEC31	P38968	827047	0.847585	0.0106551	3	815472	0.829763	0.0439698	3	888614	0.889875	0.0524097	3	925633	0.9245	0.076183	3		0.558954	0.978974	0.0125712	0.926456	0.908781	0.204787	1.07244	0.0529908	0.593626	0.839193	0.556197	1.03891	0.0588955	0.663898	0.616029	0.220712	1.09075	0.0125712	1	1		0.119695	0.868474	0.0125712	1	1	0.0590332	0.897623	0.0529908	0.480556	0.948562
SSA3	P09435				0				0				0				0
LEU4	P06208	2.38062e+06	0.281613	0.0140103	3	2.40375e+06	0.283895	0.00964511	3	2.82258e+06	0.329264	0.0131919	3	2.7898e+06	0.325131	0.0126898	3		0.829051	1.0081	0.04975	0.832345	0.50795	0.0106782	1.15981	0.0339742	0.797762	0.999999	0.715707	0.987448	0.0400649	0.7347	0.528801	0.0166114	1.15453	0.04975	0.532676	0.998679		0.468232	1.05291	0.04975	0.725964	0.748041	0.715793	1.03516	0.0339742	0.86638	0.738693
SER1	P33330	2.3801e+06	0.772572	0.0719081	3	2.41076e+06	0.780973	0.0297873	3	2.25373e+06	0.721283	0.0171644	3	2.19754e+06	0.702955	0.0331387	3		0.864999	1.01087	0.0930763	0.866356	0.504107	0.052876	0.92357	0.0381412	0.478262	0.956767	0.457486	0.974591	0.0237971	0.719668	0.749419	0.23101	0.90989	0.0930763	0.462789	0.716579		0.304265	1.07349	0.0930763	0.476313	0.657148	0.0535157	1.07704	0.0381412	0.487054	0.958435
YNL247W	P53852	930002	0.998715	0.0635881	3	898381	0.960579	0.0577557	3	900344	0.952002	0.078561	3	915001	0.966487	0.0698562	3		0.485183	0.961815	0.0636699	0.584465	0.597755	0.886904	0.991071	0.060126	0.888742	0.506619	0.823247	1.01522	0.0825219	0.827595	0.510169	0.586617	0.967731	0.0636699	0.650376	0.571928		0.398443	0.960754	0.0636699	0.50911	0.60266	0.753734	0.986588	0.060126	0.762353	0.514813
BNA3	P47039	938018	0.817737	0.0145794	3	960994	0.836613	0.0411047	3	1.07342e+06	0.921081	0.0604718	3	1.08702e+06	0.93523	0.058784	3		0.517785	1.02308	0.0178289	0.828596	0.819162	0.125498	1.10096	0.0491323	0.723269	0.961939	0.785826	1.01536	0.065653	0.794152	0.516272	0.0666515	1.14368	0.0178289	1	1		0.0208974	0.89647	0.0178289	0.984114	1	0.14484	0.913548	0.0491323	0.654269	0.924015
ADE16	P54113	232155	0.700879	0.144375	3	247387	0.745569	0.116788	3	259451	0.773795	0.0826777	3	269678	0.805709	0.0689144	3		0.69908	1.06376	0.205991	0.718571	0.528134	0.751592	1.03786	0.156643	0.761758	0.517343	0.635449	1.04124	0.106847	0.670301	0.543067	0.342314	1.14957	0.205991	0.491955	0.636564		0.265649	1.18048	0.205991	0.467421	0.685854	0.475003	1.09467	0.156643	0.576652	0.599112
RPS0A	P32905	8.2704e+06	1.32348	0.0679639	2	8.77903e+06	1.39303	0.00369132	2	7.55304e+06	1.18619	0.0470214	2	7.41341e+06	1.16787	0.112443	2		0.384347	1.05255	0.0513526	0.645188	0.734904	0.0997314	0.85152	0.00264984	1	1	0.859399	0.984554	0.0396406	0.874322	0.543849	0.261836	0.882427	0.0513526	0.924582	0.979678		0.840162	0.990622	0.0513526	0.844036	0.509977	0.942979	0.997062	0.00264984	0.977275	0.762689
GLN4	P13188	1.73368e+06	0.947745	0.0665894	3	1.70581e+06	0.930686	0.0648796	3	1.7041e+06	0.919451	0.0623417	3	1.73379e+06	0.933447	0.0683089	3		0.766545	0.982001	0.0702609	0.777311	0.519443	0.839364	0.987928	0.0697115	0.842869	0.50898	0.80627	1.01522	0.0678032	0.813259	0.515001	0.807991	0.984914	0.0702609	0.81434	0.51374		0.412297	0.952985	0.0702609	0.53971	0.618643	0.494153	0.966411	0.0697115	0.560035	0.565483
EMI2	Q04409	648562	0.780539	0.089528	3	675909	0.81082	0.0835365	3	1.20699e+06	1.43019	0.126185	3	1.2145e+06	1.43831	0.165896	3		0.690565	1.0388	0.1147	0.714245	0.533407	0.00351051	1.76389	0.103027	0.91356	1	0.949699	1.00567	0.088229	0.949854	0.501248	0.00846994	1.84271	0.1147	0.984913	1		0.651558	0.964537	0.1147	0.67352	0.528071	0.800097	0.981896	0.103027	0.804539	0.509244
IDP2	P41939	839194	0.10224	0.0359458	3	848583	0.10252	0.0307161	3	881542	0.103593	0.0274749	3	828260	0.0975197	0.0268641	3		0.992322	1.00274	0.351581	0.992322	0.500018	0.966233	1.01046	0.29961	0.966264	0.500368	0.797841	0.941375	0.265221	0.804897	0.514548	0.864956	0.953828	0.351581	0.866669	0.505184		0.471634	0.82116	0.351581	0.54606	0.572416	0.473465	0.848337	0.29961	0.547105	0.571767
PIL1	P53252	2.10347e+06	0.704829	0.05555	3	1.91333e+06	0.635017	0.0390512	3	2.36016e+06	0.774823	0.097422	3	2.27274e+06	0.746397	0.0791155	3		0.157713	0.900951	0.0788135	0.47473	0.808173	0.116749	1.22016	0.0614963	0.979137	0.999818	0.715632	0.963313	0.125734	0.732185	0.525078	0.502233	1.05898	0.0788135	0.645557	0.643698		0.514761	0.959919	0.0788135	0.585958	0.572385	0.515073	0.94217	0.0614963	0.718378	0.707323
BGL2	P15703	2.77144e+06	1.46349	0.227656	3	2.37011e+06	1.24768	0.201071	3	2.69731e+06	1.40314	0.206527	3	2.52605e+06	1.31385	0.166839	3		0.286833	0.852539	0.155557	0.519905	0.70985	0.403136	1.1246	0.161156	0.56762	0.651777	0.592771	0.936363	0.147189	0.639706	0.553429	0.414798	0.897752	0.155557	0.538085	0.614997		0.894562	0.985478	0.155557	0.895243	0.502626	0.446393	0.903485	0.161156	0.548757	0.597509
NSR1	P27476	1.32548e+06	1.21133	0.105332	3	1.16185e+06	1.05598	0.0828878	3	1.01092e+06	0.91178	0.0183095	3	1.03939e+06	0.936681	0.025934	3		0.119012	0.871751	0.0869562	0.488004	0.866586	0.0884038	0.863447	0.078494	0.51367	0.920704	0.253207	1.02731	0.0200811	0.651383	0.837292	0.0391023	0.773268	0.0869562	0.606214	0.992236		0.167412	1.12393	0.0869562	0.560838	0.854336	0.0834007	1.13022	0.078494	0.46736	0.906225
IDH1	P28834	1.74259e+06	0.253014	0.0326276	3	1.79728e+06	0.260274	0.0177341	3	1.75502e+06	0.251006	0.0145239	3	1.78352e+06	0.254772	0.0226906	3		0.75663	1.02869	0.128956	0.765115	0.51474	0.523753	0.964393	0.0681363	0.5978	0.576113	0.822568	1.015	0.0578627	0.831093	0.519909	0.943022	1.00695	0.128956	0.943146	0.500877		0.791253	1.02307	0.128956	0.796043	0.509574	0.829851	1.01408	0.0681363	0.8351	0.512738
TMA19	P35691	1.12529e+07	1.53698	0.127981	3	1.05314e+07	1.42563	0.0281242	3	8.89496e+06	1.18895	0.0297432	3	8.78532e+06	1.17792	0.0755291	3		0.26841	0.927553	0.0832682	0.468159	0.683814	0.00056765	0.833981	0.0197276	0.623379	1	0.831289	0.990728	0.0250164	0.847472	0.53984	0.0213182	0.76639	0.0832682	0.509018	0.996007		0.744963	0.979988	0.0832682	0.755258	0.517152	0.391559	0.933142	0.0197276	0.99893	0.999581
RPN11	P43588	304034	0.903121	0.0316301	3	305944	0.90045	0.0519329	3	322095	0.930146	0.045416	3	332411	0.960018	0.0692649	3		0.943715	0.997042	0.0350231	0.944015	0.502151	0.498062	1.03298	0.0576744	0.587961	0.58971	0.571066	1.03212	0.0488268	0.675448	0.615137	0.292018	1.063	0.0350231	0.838026	0.930245		0.307804	0.922317	0.0350231	0.933328	0.975214	0.936658	0.993582	0.0576744	0.937242	0.503728
MVD1	P32377	971203	0.662859	0.00576265	3	986719	0.669178	0.0432506	3	1.07824e+06	0.725283	0.055626	3	1.07487e+06	0.721289	0.0398723	3		0.82465	1.00953	0.00869363	0.927348	0.758718	0.243991	1.08384	0.0646324	0.615205	0.81987	0.924832	0.994494	0.0766956	0.925121	0.501555	0.123626	1.08815	0.00869363	1	1		0.0913677	1.10897	0.00869363	1	1	0.230376	1.08467	0.0646324	0.603806	0.823481
ARG4	P04076	1.00608e+06	0.704401	0.0201371	3	1.04923e+06	0.731977	0.0384325	3	1.13347e+06	0.780399	0.0223422	3	1.12394e+06	0.772989	0.0192378	3		0.350863	1.03915	0.0285875	0.746774	0.839813	0.149538	1.06615	0.0525051	0.461693	0.809104	0.686274	0.990505	0.0286292	0.709341	0.532161	0.0130521	1.09737	0.0285875	0.552805	0.99961		0.2739	1.02565	0.0285875	0.485192	0.692932	0.461045	1.03661	0.0525051	0.593534	0.627432
MCR1	P36060	561704	0.189792	0.0452435	3	532478	0.17923	0.0415368	3	849340	0.27862	0.0496089	3	819688	0.271892	0.0625153	3		0.780737	0.944347	0.238384	0.78921	0.516201	0.0581668	1.55454	0.231752	0.640118	0.984923	0.891312	0.975851	0.178052	0.892788	0.505527	0.146116	1.43258	0.238384	0.677251	0.932644		0.484692	0.880113	0.238384	0.556704	0.570907	0.569132	0.895978	0.231752	0.621513	0.55734
MIS1	P09440	238855	0.772453	0.157758	3	227763	0.735749	0.206236	3	223331	0.712002	0.174129	3	229360	0.729959	0.168787	3		0.819411	0.952484	0.20423	0.826425	0.516093	0.886459	0.967724	0.280308	0.887572	0.50399	0.904143	1.02522	0.244563	0.904899	0.503203	0.76606	0.944989	0.20423	0.777956	0.521452		0.676395	1.05729	0.20423	0.693515	0.523225	0.947267	0.987782	0.280308	0.947342	0.500574
RPS18B	P0CX56	9.12102e+06	1.15703	0.254376	3	9.58369e+06	1.21438	0.292805	3	8.2642e+06	1.03932	0.267517	3	8.36127e+06	1.04466	0.250875	3		0.810741	1.04957	0.219854	0.817635	0.515126	0.4875	0.855844	0.241116	0.585999	0.59721	0.98109	1.00514	0.257398	0.981096	0.50012	0.614873	0.902881	0.219854	0.661769	0.555642		0.984516	0.996844	0.219854	0.984518	0.500062	0.79308	1.04446	0.241116	0.798126	0.510171
RPS18A	P0CX55	9.12102e+06	1.15703	0.254376	3	9.58369e+06	1.21438	0.292805	3	8.2642e+06	1.03932	0.267517	3	8.36127e+06	1.04466	0.250875	3		0.810741	1.04957	0.219854	0.817635	0.515126	0.4875	0.855844	0.241116	0.585999	0.59721	0.98109	1.00514	0.257398	0.981096	0.50012	0.614873	0.902881	0.219854	0.661769	0.555642		0.984516	0.996844	0.219854	0.984518	0.500062	0.79308	1.04446	0.241116	0.798126	0.510171
RPL27A	P0C2H6	9.46731e+06	1.05763	0.0758369	3	9.69572e+06	1.07787	0.0353818	3	8.26184e+06	0.907374	0.0233275	3	8.48951e+06	0.930846	0.0406505	3		0.704933	1.01914	0.0717049	0.71931	0.521081	0.00374504	0.84182	0.0328256	0.555256	1	0.446083	1.02587	0.0257088	0.68933	0.729215	0.0821182	0.880128	0.0717049	0.468242	0.908625		0.14128	1.09264	0.0717049	0.459565	0.818357	0.00222978	1.18987	0.0328256	0.60105	1
RPL27B	P0C2H7	9.46731e+06	1.05763	0.0758369	3	9.69572e+06	1.07787	0.0353818	3	8.26184e+06	0.907374	0.0233275	3	8.48951e+06	0.930846	0.0406505	3		0.704933	1.01914	0.0717049	0.71931	0.521081	0.00374504	0.84182	0.0328256	0.555256	1	0.446083	1.02587	0.0257088	0.68933	0.729215	0.0821182	0.880128	0.0717049	0.468242	0.908625		0.14128	1.09264	0.0717049	0.459565	0.818357	0.00222978	1.18987	0.0328256	0.60105	1
ZWF1	P11412	1.9698e+06	0.876386	0.0257405	3	2.05045e+06	0.905421	0.0289081	3	2.30272e+06	1.00656	0.0144265	3	2.36706e+06	1.03335	0.0186542	3		0.264545	1.03313	0.0293712	0.569156	0.768782	0.0129877	1.11171	0.0319278	0.576372	0.999739	0.124956	1.02662	0.0143324	0.651592	0.938772	0.00153235	1.17911	0.0293712	0.554744	1		0.0923419	0.941695	0.0293712	0.618642	0.954733	0.0554188	0.936917	0.0319278	0.48022	0.953697
ABP1	P15891	677045	0.766474	0.0796603	3	674572	0.748513	0.0267802	3	789156	0.867885	0.0495727	3	825215	0.904029	0.0541825	3		0.740913	0.976567	0.103931	0.750126	0.515128	0.0335779	1.15948	0.0357779	0.948452	0.999998	0.442343	1.04165	0.057119	0.587595	0.63753	0.0772287	1.17946	0.103931	0.473387	0.918504		0.561547	0.933659	0.103931	0.662139	0.609221	0.788693	0.971333	0.0357779	0.867335	0.660989
NEW1	Q08972	747968	1.14205	0.173663	3	736326	1.11986	0.186765	3	698422	1.04585	0.123568	3	694550	1.03743	0.145431	3		0.887555	0.980573	0.152063	0.888911	0.504908	0.60208	0.933915	0.166776	0.641223	0.545276	0.9428	0.991943	0.11815	0.942998	0.501403	0.469832	0.908393	0.152063	0.571366	0.598542		0.609251	0.942554	0.152063	0.64452	0.541328	0.947725	0.992175	0.166776	0.947811	0.500665
RPL32	P38061	6.63906e+06	1.2493	0.0300486	3	6.48677e+06	1.21875	0.0551545	3	5.70353e+06	1.0581	0.0468901	3	5.70301e+06	1.05978	0.0697633	3		0.459785	0.97555	0.0240524	0.703462	0.732637	0.0192963	0.868181	0.0452549	0.515358	0.997273	0.974174	1.00159	0.0443155	0.974199	0.50039	0.0278554	0.848303	0.0240524	0.997445	1		0.0105523	1.17465	0.0240524	0.990575	1	0.106306	1.11054	0.0452549	0.802566	0.987002
SUB2	Q07478	1.18804e+06	0.982351	0.0890338	3	1.14897e+06	0.941367	0.0359514	3	1.10936e+06	0.899104	0.0495358	3	1.10326e+06	0.893797	0.0540864	3		0.520019	0.958279	0.0906334	0.578801	0.560123	0.303585	0.955104	0.0381906	0.630525	0.783688	0.906362	0.994098	0.0550947	0.907159	0.503455	0.229329	0.909855	0.0906334	0.47143	0.725384		0.177127	0.89672	0.0906334	0.45819	0.772427	0.0502922	0.896268	0.0381906	0.705474	0.994576
GSP1	P32835	1.83826e+06	0.880734	0.162766	3	1.99906e+06	0.954426	0.138306	3	2.03521e+06	0.95616	0.0748131	3	1.94814e+06	0.921062	0.142541	3		0.583094	1.08367	0.184807	0.63513	0.55828	0.985933	1.00182	0.14491	0.985935	0.500047	0.730651	0.963293	0.0782432	0.769577	0.5623	0.76325	1.04579	0.184807	0.773467	0.518211		0.184218	1.20771	0.184807	0.462575	0.767496	0.0907806	1.25015	0.14491	0.515498	0.918412
CHC1	P22137	925593	0.651912	0.092739	3	924771	0.657444	0.0479026	3	1.06011e+06	0.748465	0.0295273	3	1.02517e+06	0.722042	0.0429208	3		0.932646	1.00849	0.142257	0.932825	0.501074	0.0601449	1.13845	0.0728619	0.473723	0.944562	0.435154	0.964697	0.0394505	0.640192	0.692105	0.324992	1.10758	0.142257	0.485414	0.646263		0.629861	0.953086	0.142257	0.655947	0.531812	0.883663	1.00964	0.0728619	0.885163	0.505256
HAS1	Q03532	441354	0.979931	0.213108	3	441888	0.977088	0.21735	3	401071	0.868955	0.155768	3	418767	0.901236	0.137603	3		0.987866	0.997098	0.217473	0.987867	0.500054	0.525994	0.889331	0.222447	0.59343	0.5695	0.801412	1.03715	0.179259	0.807525	0.512811	0.624061	0.919694	0.217473	0.65686	0.539562		0.437421	1.14016	0.217473	0.554899	0.611095	0.885975	0.975794	0.222447	0.886974	0.503565
FUN12	P39730	1.3082e+06	0.980116	0.0220525	3	1.20069e+06	0.911168	0.0550391	3	1.19388e+06	0.895602	0.0561698	3	1.16427e+06	0.869631	0.037309	3		0.150343	0.929654	0.0224999	0.965982	0.998779	0.748978	0.982916	0.0604049	0.762924	0.523598	0.546339	0.971001	0.0627174	0.603618	0.560626	0.0182614	0.887273	0.0224999	0.930595	1		0.0278505	1.12642	0.0224999	0.989539	1	0.0322261	1.14492	0.0604049	0.487126	0.985202
GSP2	P32836	1.83826e+06	0.880734	0.162766	3	1.99906e+06	0.954426	0.138306	3	2.03521e+06	0.95616	0.0748131	3	1.94814e+06	0.921062	0.142541	3		0.583094	1.08367	0.184807	0.63513	0.55828	0.985933	1.00182	0.14491	0.985935	0.500047	0.730651	0.963293	0.0782432	0.769577	0.5623	0.76325	1.04579	0.184807	0.773467	0.518211		0.184218	1.20771	0.184807	0.462575	0.767496	0.0907806	1.25015	0.14491	0.515498	0.918412
SIS1	P25294	672150	0.632505	0.0540119	3	652289	0.61483	0.0409885	3	705411	0.653542	0.0232454	3	704651	0.648837	0.0122129	3		0.676617	0.972055	0.0853937	0.699677	0.53134	0.245374	1.06296	0.0666664	0.470906	0.70869	0.776424	0.9928	0.0355683	0.782942	0.51223	0.656077	1.02582	0.0853937	0.676894	0.526883		0.215088	1.09055	0.0853937	0.479942	0.747038	0.581855	1.03257	0.0666664	0.641933	0.567198
HXT6	P39003	550859	0.363968	0.13261	3	513341	0.340161	0.136572	3	1.45517e+06	0.908612	0.0608517	3	1.50461e+06	0.936534	0.0498732	3		0.839116	0.93459	0.364346	0.842886	0.509645	0.00914046	2.67112	0.401491	0.648378	0.999989	0.573207	1.03073	0.0669722	0.62744	0.559766	0.0099098	2.57312	0.364346	0.704042	0.999995		0.69951	0.906148	0.364346	0.713129	0.519655	0.723249	0.903686	0.401491	0.734281	0.517091
RPG1	P38249	1.97574e+06	0.90727	0.047106	3	1.93589e+06	0.8876	0.0249783	3	1.87503e+06	0.850673	0.0130967	3	1.90826e+06	0.86755	0.0167866	3		0.567697	0.97832	0.0519206	0.613521	0.550023	0.107493	0.958397	0.0281414	0.462612	0.86742	0.245658	1.01984	0.0153957	0.613644	0.817405	0.279179	0.95622	0.0519206	0.469747	0.674878		0.472749	1.02972	0.0519206	0.565115	0.589905	0.0579989	1.0652	0.0281414	0.613582	0.981206
SEC14	P24280	2.17755e+06	1.20994	0.0174649	3	2.31028e+06	1.27453	0.0553466	3	2.26756e+06	1.23302	0.0824782	3	2.27024e+06	1.23675	0.0785377	3		0.172321	1.05338	0.0144344	0.994458	0.999894	0.514531	0.967427	0.043425	0.656302	0.644285	0.957504	1.00302	0.0668913	0.957569	0.500617	0.617573	1.02215	0.0144344	0.920647	0.880475		0.994437	1.00017	0.0144344	0.994438	0.500043	0.645094	1.0169	0.043425	0.679736	0.543726
SHM1	P37292	771391	0.818118	0.1603	3	687974	0.744577	0.101288	3	675697	0.731829	0.075771	3	681734	0.735076	0.0947348	3		0.544858	0.91011	0.195937	0.601423	0.559743	0.870548	0.982879	0.136034	0.872058	0.504763	0.96535	1.00444	0.103536	0.965397	0.500554	0.492204	0.898497	0.195937	0.567712	0.574897		0.885634	0.981362	0.195937	0.8864	0.502726	0.542799	0.937514	0.136034	0.599657	0.559883
RPL35B	P0CX85	1.42532e+07	1.52453	0.146025	3	1.37035e+07	1.46543	0.0811094	3	1.18822e+07	1.25437	0.0495005	3	1.19042e+07	1.25638	0.0642451	3		0.581672	0.961231	0.0957836	0.623908	0.547147	0.0260148	0.855976	0.0553487	0.497515	0.992101	0.967964	1.0016	0.0394625	0.968003	0.500497	0.068938	0.824108	0.0957836	0.485294	0.935839		0.0839857	1.17311	0.0957836	0.526081	0.931533	0.0403029	1.12261	0.0553487	0.482694	0.975017
RPL35A	P0CX84	1.42532e+07	1.52453	0.146025	3	1.37035e+07	1.46543	0.0811094	3	1.18822e+07	1.25437	0.0495005	3	1.19042e+07	1.25638	0.0642451	3		0.581672	0.961231	0.0957836	0.623908	0.547147	0.0260148	0.855976	0.0553487	0.497515	0.992101	0.967964	1.0016	0.0394625	0.968003	0.500497	0.068938	0.824108	0.0957836	0.485294	0.935839		0.0839857	1.17311	0.0957836	0.526081	0.931533	0.0403029	1.12261	0.0553487	0.482694	0.975017
DPM1	P14020	1.78718e+06	0.877069	0.105804	3	1.78085e+06	0.869778	0.0813417	3	1.93071e+06	0.927248	0.0727505	3	1.9223e+06	0.92238	0.0622679	3		0.929445	0.991687	0.120633	0.929695	0.501433	0.413888	1.06607	0.0935201	0.553956	0.630339	0.934173	0.994751	0.0784585	0.934393	0.501351	0.565028	1.05166	0.120633	0.61329	0.552477		0.619644	1.04597	0.120633	0.654782	0.542019	0.579522	1.0503	0.0935201	0.651476	0.580256
UGP1	P32861	833606	0.760734	0.0745036	3	903894	0.821571	0.072629	3	1.333e+06	1.1978	0.104085	3	1.32812e+06	1.19503	0.116737	3		0.3685	1.07997	0.0979365	0.551219	0.666039	0.00918823	1.45794	0.0884025	0.842316	1	0.977005	0.997686	0.0868965	0.977017	0.500214	0.00880045	1.57089	0.0979365	0.911257	1		0.594466	1.03848	0.0979365	0.633508	0.54454	0.525553	0.958122	0.0884025	0.587153	0.563439
HXT7	P39004	550859	0.363968	0.13261	3	513341	0.340161	0.136572	3	1.45517e+06	0.908612	0.0608517	3	1.50461e+06	0.936534	0.0498732	3		0.839116	0.93459	0.364346	0.842886	0.509645	0.00914046	2.67112	0.401491	0.648378	0.999989	0.573207	1.03073	0.0669722	0.62744	0.559766	0.0099098	2.57312	0.364346	0.704042	0.999995		0.69951	0.906148	0.364346	0.713129	0.519655	0.723249	0.903686	0.401491	0.734281	0.517091
RPN1	P38764	670609	0.745544	0.0685362	3	692875	0.769553	0.0303299	3	722373	0.792822	0.0217213	3	739700	0.81109	0.0151033	3		0.620841	1.0322	0.0919278	0.650684	0.535747	0.346564	1.03024	0.0394124	0.51132	0.649839	0.305103	1.02304	0.0273975	0.496982	0.674142	0.236165	1.08792	0.0919278	0.464462	0.712662		0.738751	0.967	0.0919278	0.761643	0.53747	0.875323	0.985305	0.0394124	0.887531	0.540299
NOP58	Q12499	781373	1.31395	0.0879868	3	673705	1.1313	0.0663735	3	636944	1.05096	0.0738595	3	628463	1.04048	0.0358289	3		0.0495566	0.860995	0.0669638	0.48723	0.963903	0.234474	0.92898	0.0586701	0.56763	0.794379	0.839715	0.99003	0.0702784	0.842071	0.506044	0.0207858	0.791873	0.0669638	0.592362	0.998688		0.366927	0.9552	0.0669638	0.496171	0.618603	0.09054	0.898343	0.0586701	0.517297	0.919519
APE1	P14904	517710	0.640775	0.0462647	3	578670	0.713267	0.0552199	3	1.08297e+06	1.30935	0.108317	3	1.12424e+06	1.35758	0.132527	3		0.158493	1.11313	0.0722011	0.603365	0.887547	0.00354499	1.83571	0.0774182	0.99808	1	0.652024	1.03683	0.0827259	0.695986	0.556475	0.00616623	2.11865	0.0722011	1	1		0.723882	1.01836	0.0722011	0.736228	0.519173	0.976203	0.997645	0.0774182	0.976219	0.500279
CPR1	P14832	9.07957e+06	1.21831	0.07512	3	9.93202e+06	1.32487	0.0917691	3	1.03382e+07	1.36233	0.088605	3	1.01481e+07	1.34079	0.0265185	3		0.19735	1.08747	0.0616593	0.604288	0.852648	0.637791	1.02828	0.0692664	0.676348	0.547918	0.720404	0.984189	0.0650391	0.731829	0.517543	0.0927604	1.10054	0.0616593	0.483959	0.900696		0.0770692	1.10579	0.0616593	0.468637	0.916572	0.794535	1.01272	0.0692664	0.79951	0.510093
SSE2	P32590				0				0				0				0
SUP45	P12385	1.48688e+06	0.913155	0.133724	3	1.40429e+06	0.855907	0.094374	3	1.36462e+06	0.818456	0.0810045	3	1.36126e+06	0.817087	0.0786496	3		0.580767	0.937307	0.146442	0.627797	0.552441	0.630121	0.956244	0.110262	0.66727	0.545404	0.984249	0.998327	0.0989724	0.984253	0.500086	0.356866	0.894795	0.146442	0.503672	0.634109		0.440092	1.0815	0.146442	0.530056	0.585407	0.240439	1.10384	0.110262	0.463807	0.70777
YPL225W	Q08971	1.15787e+06	0.738271	0.0731533	3	1.17776e+06	0.745599	0.0109798	3	1.2961e+06	0.808131	0.0446952	3	1.26697e+06	0.790071	0.021943	3		0.878961	1.00992	0.0990872	0.879859	0.503022	0.129255	1.08387	0.0147262	0.999985	1	0.575666	0.977652	0.0553069	0.618184	0.546995	0.345072	1.07016	0.0990872	0.488237	0.630836		0.840166	0.984443	0.0990872	0.843038	0.507393	0.886295	0.995927	0.0147262	0.892576	0.522591
YDL124W	Q07551	1.06538e+06	0.889861	0.110267	3	1.10202e+06	0.914919	0.0868969	3	1.8127e+06	1.47949	0.0363257	3	1.84783e+06	1.50594	0.0906809	3		0.773437	1.02816	0.123915	0.781721	0.515365	0.00307664	1.61707	0.0949777	0.795035	1	0.675251	1.01788	0.0245528	0.774783	0.6372	0.00197732	1.69233	0.123915	0.533741	1		0.0660585	1.22852	0.123915	0.4772	0.936963	0.196777	1.12051	0.0949777	0.541379	0.811709
GLN1	P32288	1.20341e+06	1.3246	0.0682887	3	1.26599e+06	1.38144	0.134354	3	1.28692e+06	1.38394	0.16874	3	1.33666e+06	1.43614	0.193344	3		0.560638	1.04291	0.0515542	0.717891	0.671283	0.984992	1.00181	0.0972561	0.984996	0.500105	0.742685	1.03772	0.121927	0.759652	0.528101	0.4282	1.08421	0.0515542	0.872475	0.901263		0.107037	1.07712	0.0515542	0.468449	0.871574	0.984067	1.00129	0.0972561	0.984069	0.500053
RTN1	Q04947	1.09406e+06	0.800508	0.0999331	3	1.15097e+06	0.838106	0.0578038	3	1.23203e+06	0.887561	0.0357643	3	1.24969e+06	0.895871	0.0783422	3		0.609799	1.04697	0.124837	0.644754	0.541003	0.288549	1.05901	0.0689695	0.484898	0.678991	0.878612	1.00936	0.040295	0.883376	0.516049	0.266888	1.11913	0.124837	0.500155	0.711956		0.271528	1.18251	0.124837	0.710486	0.863477	0.295047	1.18395	0.0689695	0.975272	0.993613
ARO4	P32449	1.14422e+06	0.833538	0.0456358	3	1.14184e+06	0.812267	0.0647341	3	1.12598e+06	0.798776	0.0223679	3	1.1802e+06	0.834997	0.0290405	3		0.668568	0.97448	0.0547495	0.714573	0.561551	0.759878	0.983392	0.0796956	0.767246	0.512952	0.166809	1.04534	0.0280027	0.638227	0.898454	0.965369	1.00175	0.0547495	0.965396	0.500308		0.321412	1.04924	0.0547495	0.536923	0.693628	0.136201	1.1059	0.0796956	0.464807	0.828737
VMA4	P22203	2.01531e+06	1.58533	0.168085	3	1.98805e+06	1.53602	0.0116926	3	1.96937e+06	1.49837	0.0816419	3	1.9619e+06	1.50922	0.116957	3		0.662189	0.968898	0.106026	0.681533	0.52534	0.509146	0.975488	0.00761225	0.999213	0.999157	0.902266	1.00724	0.0544871	0.903542	0.505307	0.558747	0.951992	0.106026	0.612848	0.558291		0.109269	1.16372	0.106026	0.493041	0.882575	0.963576	0.998467	0.00761225	0.964667	0.512109
DCS1	Q06151	573722	0.664097	0.147687	3	566000	0.651126	0.123232	3	708459	0.805184	0.127477	3	692233	0.785616	0.144789	3		0.912823	0.980469	0.222387	0.913323	0.502325	0.206862	1.2366	0.18926	0.547848	0.806231	0.8692	0.975697	0.15832	0.871463	0.507069	0.366398	1.18298	0.222387	0.551574	0.66811		0.734703	1.05215	0.222387	0.744866	0.516342	0.401724	1.12018	0.18926	0.518331	0.608219
RPL31B	P0C2H9	4.69892e+06	1.34393		1	4.54004e+06	1.29591		1	3.81884e+06	1.07603		1	3.84377e+06	1.08446		1			0.964269					0.830327					1.00783					0.806927						0.91968					0.938551
PDC6	P26263
NPT1	P39683	775387	0.863225	0.101675	3	808097	0.892566	0.0685977	3	916174	0.99309	0.0432129	3	909109	0.988256	0.0798699	3		0.702684	1.03399	0.117785	0.719522	0.524543	0.11101	1.11262	0.0768544	0.465876	0.864304	0.932212	0.995132	0.0435136	0.932843	0.503767	0.173248	1.14484	0.117785	0.489288	0.800161		0.522339	0.947341	0.117785	0.577832	0.556915	0.443887	0.949333	0.0768544	0.565623	0.615598
ADO1	P47143	1.57734e+06	0.853667	0.0311405	3	1.50208e+06	0.806683	0.0464121	3	1.45437e+06	0.769613	0.0422198	3	1.4547e+06	0.775381	0.0274957	3		0.228863	0.944963	0.0364785	0.68158	0.874572	0.364473	0.954046	0.0575345	0.540639	0.660151	0.85399	1.00749	0.0548584	0.855987	0.505607	0.0316588	0.908294	0.0364785	0.520125	0.989558		0.19737	0.935464	0.0364785	0.738402	0.925573	0.192858	0.936348	0.0575345	0.468036	0.761873
THR4	P16120	1.43182e+06	0.917191	0.114683	3	1.44601e+06	0.913869	0.0450798	3	1.45621e+06	0.90638	0.0556986	3	1.49179e+06	0.925646	0.0151147	3		0.966105	0.996378	0.125037	0.966127	0.500253	0.865508	0.991805	0.0493285	0.868227	0.508271	0.614899	1.02126	0.0614517	0.644367	0.534883	0.910493	1.00922	0.125037	0.910855	0.50164		0.677127	1.03538	0.125037	0.694506	0.523621	0.597398	1.02391	0.0493285	0.65499	0.566188
DED81	P38707	1.23442e+06	0.976034	0.100723	3	1.19546e+06	0.940892	0.0599822	3	1.20253e+06	0.934181	0.0713213	3	1.19652e+06	0.930347	0.0636674	3		0.636822	0.963995	0.103197	0.665469	0.535469	0.906922	0.992867	0.0637504	0.907786	0.503768	0.947998	0.995896	0.0763463	0.94811	0.500872	0.549177	0.953191	0.103197	0.604217	0.558483		0.60186	1.04124	0.103197	0.641656	0.546017	0.89896	1.00641	0.0637504	0.899718	0.503046
ERG20	P08524	2.44025e+06	0.612502	0.0788956	3	2.54951e+06	0.647923	0.0500886	3	2.86484e+06	0.719678	0.017921	3	2.85449e+06	0.715743	0.0357108	3		0.553396	1.05783	0.128809	0.607062	0.557366	0.118801	1.11075	0.0773063	0.470548	0.856189	0.875581	0.994532	0.0249013	0.879951	0.514361	0.137831	1.16856	0.128809	0.459774	0.82309		0.498594	0.938794	0.128809	0.562492	0.563803	0.720061	0.980698	0.0773063	0.732113	0.518489
ERG9	P29704	1.16268e+06	0.980643	0.0768744	3	1.29938e+06	1.09166	0.0925718	3	1.57562e+06	1.3058	0.153786	3	1.61195e+06	1.33652	0.125768	3		0.187652	1.11321	0.0783918	0.600591	0.859096	0.122873	1.19616	0.0847987	0.798324	0.980998	0.8026	1.02352	0.117771	0.808251	0.51191	0.0204815	1.3629	0.0783918	0.906379	0.999999		0.229827	1.08265	0.0783918	0.496581	0.745031	0.570199	1.03875	0.0847987	0.624267	0.559296
LIA1	P47120	1.94573e+06	1.99552	0.165485	3	2.02392e+06	2.08363	0.0902465	3	1.82029e+06	1.83063	0.120454	3	1.8807e+06	1.89704	0.0884992	3		0.47577	1.04415	0.0829284	0.556451	0.578772	0.0478383	0.878578	0.0433121	0.718711	0.995978	0.488064	1.03628	0.0657993	0.573069	0.583957	0.429261	0.95065	0.0829284	0.531585	0.5964		0.796564	1.02622	0.0829284	0.810824	0.529322	0.495378	0.925852	0.0433121	0.914467	0.91592
INO1	P11986	886660	0.181901	0.00894293	3	902893	0.181619	0.0207183	3	982576	0.194422	0.0250617	3	923709	0.182731	0.022266	3		0.984217	0.998449	0.0491637	0.984229	0.5003	0.53395	1.07049	0.114076	0.632857	0.603118	0.578818	0.939865	0.128904	0.63424	0.561647	0.956526	1.00456	0.0491637	0.956805	0.502591		0.967141	1.00428	0.0491637	0.967328	0.502289	0.90523	0.987725	0.114076	0.906044	0.503486
RPS22A	P0C0W1	9.75698e+06	1.30193	0.0116769	3	9.5365e+06	1.26855	0.0321752	3	8.6724e+06	1.13892	0.034311	3	8.59015e+06	1.12801	0.0342873	3		0.206948	0.974362	0.00896894	0.967202	0.996686	0.00890853	0.897813	0.0253639	0.610212	0.999979	0.71678	0.990423	0.030126	0.736249	0.529626	0.00737922	0.866417	0.00896894	1	1		0.0522943	1.05829	0.00896894	0.999893	1	0.0738274	1.09938	0.0253639	0.972226	0.999963
RPS22B	Q3E7Y3	9.75698e+06	1.30193	0.0116769	3	9.5365e+06	1.26855	0.0321752	3	8.6724e+06	1.13892	0.034311	3	8.59015e+06	1.12801	0.0342873	3		0.206948	0.974362	0.00896894	0.967202	0.996686	0.00890853	0.897813	0.0253639	0.610212	0.999979	0.71678	0.990423	0.030126	0.736249	0.529626	0.00737922	0.866417	0.00896894	1	1		0.0522943	1.05829	0.00896894	0.999893	1	0.0738274	1.09938	0.0253639	0.972226	0.999963
RPL11B	Q3E757	6.37157e+06	1.31873	0.0336654	3	6.43552e+06	1.32596	0.0259397	3	5.63549e+06	1.14377	0.00775751	3	5.70876e+06	1.16179	0.0334626	3		0.783743	1.00548	0.0255286	0.790848	0.513755	0.00389632	0.862595	0.0195629	0.897814	1	0.45138	1.01575	0.0067824	0.976293	0.981512	0.00460322	0.88099	0.0255286	0.577316	0.999999		0.0532838	1.14782	0.0255286	0.9992	1	0.0162747	1.11075	0.0195629	0.964532	1
RPL11A	P0C0W9	6.37157e+06	1.31873	0.0336654	3	6.43552e+06	1.32596	0.0259397	3	5.63549e+06	1.14377	0.00775751	3	5.70876e+06	1.16179	0.0334626	3		0.783743	1.00548	0.0255286	0.790848	0.513755	0.00389632	0.862595	0.0195629	0.897814	1	0.45138	1.01575	0.0067824	0.976293	0.981512	0.00460322	0.88099	0.0255286	0.577316	0.999999		0.0532838	1.14782	0.0255286	0.9992	1	0.0162747	1.11075	0.0195629	0.964532	1
ASN1	P49089	1.5729e+06	0.930906	0.0898877	3	1.66862e+06	0.98266	0.0496425	3	1.61167e+06	0.940227	0.0386812	3	1.64142e+06	0.953673	0.0422792	3		0.444742	1.0556	0.0965594	0.540163	0.590834	0.311307	0.956818	0.0505185	0.508883	0.678723	0.705408	1.0143	0.0411402	0.729333	0.535216	0.719291	1.02446	0.0965594	0.731714	0.519015		0.744665	1.02121	0.0965594	0.753308	0.514376	0.987209	0.999431	0.0505185	0.98721	0.500038
ASN2	P49090	870626	0.735801	0.131879	3	900052	0.755205	0.103258	3	911482	0.75483	0.100859	3	931179	0.768152	0.0882785	3		0.851294	1.02637	0.179232	0.85365	0.506498	0.996628	0.999504	0.136728	0.996628	0.500004	0.871818	1.01765	0.133618	0.873464	0.505244	0.744288	1.04397	0.179232	0.755031	0.517858		0.319798	0.864593	0.179232	0.479785	0.646026	0.424181	0.915025	0.136728	0.535165	0.604171
APE2	P32454	489149	0.610093	0.0665257	3	506087	0.630241	0.046335	3	546637	0.670495	0.0366104	3	557068	0.685566	0.0691698	3		0.691559	1.03302	0.109042	0.710641	0.526965	0.30637	1.06387	0.0735194	0.509198	0.683389	0.760412	1.02248	0.0546021	0.787852	0.548687	0.244917	1.12371	0.109042	0.548754	0.770837		0.844002	0.984316	0.109042	0.84636	0.506212	0.39457	1.04961	0.0735194	0.524887	0.620393
NDI1	P32340	627173	0.137138	0.0187719	3	640565	0.140612	0.0244715	3	755604	0.163919	0.0197094	3	750202	0.162839	0.0298948	3		0.855436	1.02533	0.136883	0.859046	0.510242	0.271149	1.16575	0.174035	0.504251	0.711332	0.961209	0.993411	0.120239	0.961296	0.500906	0.287638	1.1874	0.136883	0.691217	0.83972		0.792811	1.03064	0.136883	0.80021	0.514909	0.875372	1.02322	0.174035	0.877005	0.505348
RNR2	P09938	2.07888e+06	1.32233	0.268242	3	2.06389e+06	1.3076	0.0876945	3	2.63966e+06	1.64549	0.0946596	3	2.59564e+06	1.6243	0.128613	3		0.934878	0.988856	0.202855	0.935024	0.500911	0.0106762	1.25841	0.0670654	0.615434	0.999949	0.830427	0.987121	0.0575267	0.836552	0.514918	0.18099	1.22836	0.202855	0.458437	0.768057		0.757345	0.958548	0.202855	0.764502	0.51246	0.968505	0.997813	0.0670654	0.96853	0.500321
YRA1	Q12159	1.03461e+06	1.02186	0.0768975	3	988712	0.983676	0.127782	3	1.03503e+06	1.01131	0.10716	3	1.04136e+06	1.01467	0.105144	3		0.685034	0.962629	0.0752522	0.734577	0.569267	0.788763	1.02809	0.129903	0.795806	0.513936	0.970907	1.00333	0.105962	0.970929	0.500298	0.92884	0.992964	0.0752522	0.929303	0.502634		0.742368	1.02207	0.0752522	0.757687	0.52533	0.988052	0.998576	0.129903	0.988053	0.500036
RPS20	P38701	3.70328e+06	1.78694	0.151594	3	3.3049e+06	1.60513	0.180443	3	3.03843e+06	1.46257	0.201448	3	3.05961e+06	1.47378	0.209151	3		0.254384	0.898257	0.0848344	0.587042	0.79098	0.413458	0.911184	0.112416	0.583146	0.65731	0.949915	1.00766	0.137735	0.950031	0.500934	0.11037	0.824749	0.0848344	0.69447	0.962971		0.471629	1.0439	0.0848344	0.548462	0.574752	0.857977	1.01378	0.112416	0.859545	0.50452
PDB1	P32473	697451	0.710471	0.00810069	3	680759	0.691149	0.0191427	3	721780	0.724459	0.0204157	3	737569	0.738513	0.0199335	3		0.215889	0.972804	0.0114019	0.915058	0.984582	0.108554	1.0482	0.0276969	0.56884	0.920778	0.44168	1.0194	0.0281806	0.573239	0.624637	0.12111	1.03947	0.0114019	0.974783	0.999693		0.248874	0.969056	0.0114019	0.968299	0.994536	0.296466	0.962151	0.0276969	0.698787	0.839043
ADH2	P00331
RPL25	P04456	3.9214e+06	1.5932	0.159254	3	3.82776e+06	1.56956	0.0656684	3	3.41415e+06	1.39105	0.151767	3	3.56494e+06	1.45108	0.173453	3		0.829236	0.985163	0.0999589	0.831974	0.506613	0.167557	0.886266	0.0418388	0.933719	0.994617	0.67567	1.04315	0.109102	0.708878	0.545119	0.35525	0.910795	0.0999589	0.567644	0.691289		0.230786	1.09812	0.0999589	0.467977	0.721067	0.853357	0.994159	0.0418388	0.855451	0.505854
RPL31A	P0C2H8	4.96959e+06	1.32501	0.00196637	2	4.67936e+06	1.24144	0.0295176	2	4.14059e+06	1.08429	0.00783583	2	4.07194e+06	1.06552	0.012312	2		0.154432	0.936923	0.00148404	1	1	0.0679151	0.873414	0.023777	0.998858	1	0.232591	0.982688	0.00722671	0.926265	0.985043	0.0183913	0.804155	0.00148404	1	1		0.0174148	0.932814	0.00148404	1	1	0.422833	0.979739	0.023777	0.614061	0.677849
YNK1	P36010	873356	0.293301	0.0471268	3	891207	0.297385	0.0323392	3	1.09691e+06	0.362073	0.0483272	3	1.13185e+06	0.374416	0.0463687	3		0.908203	1.01392	0.160677	0.908715	0.502264	0.136561	1.21752	0.108745	0.725847	0.956385	0.765569	1.03409	0.133474	0.776313	0.519329	0.100784	1.27656	0.160677	0.54144	0.917542		0.371023	1.10774	0.160677	0.500698	0.619065	0.471776	1.05625	0.108745	0.548547	0.574701
RPL21A	Q02753	3.38421e+06	1.86231	0.553806	3	3.0183e+06	1.64427	0.186993	3	2.75475e+06	1.47971	0.0709729	3	2.82132e+06	1.51156	0.0401113	3		0.573545	0.88292	0.297375	0.614155	0.544725	0.263712	0.899917	0.113724	0.466741	0.687158	0.544781	1.02153	0.0479641	0.599081	0.557338	0.387082	0.81166	0.297375	0.503726	0.60772		0.406232	1.18731	0.297375	0.520947	0.606684	0.448921	1.09386	0.113724	0.626874	0.668951
SEC21	P32074	872738	0.778979	0.0713749	3	888904	0.788136	0.107012	3	947949	0.829237	0.106433	3	966257	0.847848	0.124899	3		0.908646	1.01175	0.0916262	0.90976	0.504948	0.661737	1.05215	0.135779	0.694254	0.542658	0.854075	1.02244	0.128351	0.857332	0.509154	0.464645	1.08841	0.0916262	0.689016	0.715499		0.327079	0.932083	0.0916262	0.482023	0.641423	0.747663	0.970973	0.135779	0.755766	0.513621
RPN9	Q04062	633441	0.770877	0.146122	3	633102	0.766476	0.0653573	3	625656	0.749681	0.0269867	3	629495	0.753464	0.0278087	3		0.965238	0.99429	0.189553	0.965261	0.500274	0.711616	0.978088	0.0852699	0.724699	0.519562	0.873935	1.00505	0.0359975	0.875758	0.505903	0.856941	0.977411	0.189553	0.858434	0.504273		0.830159	1.02784	0.189553	0.832827	0.506475	0.487264	1.04682	0.0852699	0.571689	0.583319
PHO88	P38264	1.32983e+06	1.11342	0.175663	3	1.32072e+06	1.10001	0.15882	3	1.34849e+06	1.10495	0.129712	3	1.37921e+06	1.13647	0.190233	3		0.926644	0.987958	0.15777	0.926962	0.501757	0.968807	1.00449	0.144381	0.968829	0.500292	0.825671	1.02853	0.117392	0.833057	0.517532	0.884962	1.0207	0.15777	0.886424	0.505177		0.988148	1.00155	0.15777	0.988148	0.500029	0.877108	1.01598	0.144381	0.87822	0.503689
SPT16	P32558	659516	0.836044	0.065277	3	643658	0.810136	0.0149987	3	651694	0.812449	0.0523922	3	646993	0.807049	0.0495185	3		0.566063	0.969012	0.0780784	0.607784	0.545415	0.947256	1.00285	0.0185138	0.948186	0.507131	0.903063	0.993354	0.0644868	0.903827	0.503199	0.575318	0.96532	0.0780784	0.626174	0.55622		0.653833	0.96483	0.0780784	0.69857	0.557723	0.930849	0.995743	0.0185138	0.933527	0.515722
LYS1	P38998	1.20694e+06	0.764215	0.0157408	3	1.18322e+06	0.745649	0.0328508	3	1.21056e+06	0.754508	0.0109788	3	1.19e+06	0.74323	0.0342912	3		0.444986	0.975706	0.0205974	0.749283	0.784887	0.693993	1.01188	0.0440567	0.70912	0.521502	0.633576	0.985052	0.0145509	0.820077	0.736179	0.410853	0.972541	0.0205974	0.777603	0.829948		0.631447	0.982079	0.0205974	0.778565	0.683828	0.36284	1.02973	0.0440567	0.49414	0.620383
IMD3	P50095	662754	0.900711	0.0913759	3	636992	0.872143	0.0962839	3	620287	0.834453	0.0859107	3	646014	0.856633	0.0871074	3		0.728286	0.968283	0.101449	0.746464	0.528684	0.639859	0.956785	0.110399	0.67531	0.544235	0.769218	1.02658	0.102954	0.780033	0.519742	0.578045	0.951063	0.101449	0.637097	0.565622		0.950991	0.995105	0.101449	0.951076	0.500703	0.244171	0.896153	0.110399	0.467911	0.707412
VPH1	P32563	1.2369e+06	0.927511	0.175161	3	1.3263e+06	0.968159	0.0638688	3	1.34259e+06	0.973212	0.0175264	3	1.38059e+06	0.993983	0.0149798	3		0.735186	1.04383	0.188851	0.745128	0.516012	0.905539	1.00522	0.0659693	0.905979	0.501888	0.19539	1.02134	0.0180088	0.504373	0.786627	0.578932	1.07167	0.188851	0.616464	0.541688		0.430163	0.89297	0.188851	0.52374	0.588274	0.969416	1.00177	0.0659693	0.969432	0.500217
ACB1	P31787	4.04136e+06	1.12635	0.163471	3	3.48698e+06	0.945563	0.153463	3	4.57083e+06	1.21845	0.135251	3	4.47577e+06	1.20109	0.107587	3		0.235328	0.839494	0.145133	0.524997	0.761743	0.0830176	1.2886	0.162298	0.511881	0.92702	0.870741	0.985753	0.111003	0.872309	0.504953	0.549715	1.06636	0.145133	0.605541	0.559367		0.790968	0.968308	0.145133	0.798076	0.514203	0.270015	0.833143	0.162298	0.533974	0.736446
NOP1	P15646	979635	1.19818	0.189786	3	960423	1.14372	0.0928825	3	905902	1.06338	0.0876679	3	905905	1.06525	0.0790376	3		0.686428	0.954544	0.158395	0.703858	0.524279	0.337365	0.929756	0.0812111	0.539451	0.682118	0.979431	1.00176	0.0824429	0.979438	0.500138	0.353176	0.889054	0.158395	0.493595	0.628415		0.496885	0.924643	0.158395	0.561045	0.563951	0.415179	0.95166	0.0812111	0.518325	0.596444
ATP7	P30902	722072	0.289201	0.0185558	3	682116	0.273659	0.0146076	3	736767	0.290443	0.0089957	3	734628	0.294748	0.0200581	3		0.321209	0.946262	0.0641623	0.51243	0.672991	0.179703	1.06133	0.0533787	0.466033	0.775403	0.758513	1.01482	0.0309723	0.795093	0.564653	0.742942	1.01918	0.0641623	0.758811	0.526296		0.482191	1.06405	0.0641623	0.713724	0.726568	0.328913	1.08675	0.0533787	0.814189	0.899629
RPL33A	P05744	6.73258e+06	1.54494		1	6.33272e+06	1.44785		1	5.72654e+06	1.29095		1	5.84546e+06	1.31684		1			0.937158					0.891629					1.02005					0.852355
RPL33B	P41056				0				0				0				0
DBP5	P20449	415920	0.80022	0.106639	3	440894	0.834059	0.0885853	3	434320	0.806832	0.0456815	3	447981	0.826302	0.0234912	3		0.694889	1.04229	0.133262	0.71558	0.529524	0.668471	0.967356	0.10621	0.689325	0.527749	0.558525	1.02413	0.0566184	0.606826	0.552004	0.716063	1.03259	0.133262	0.727782	0.517754		0.208034	0.846938	0.133262	0.506987	0.775276	0.140057	0.840121	0.10621	0.544361	0.873772
ARC1	P46672	1.97996e+06	1.08235	0.209477	3	1.8667e+06	1.00917	0.144748	3	1.91776e+06	1.01627	0.128211	3	1.91331e+06	1.0153	0.131835	3		0.647817	0.932388	0.193538	0.675847	0.535558	0.952413	1.00703	0.143433	0.952498	0.500726	0.993186	0.999051	0.126158	0.993187	0.500017	0.66764	0.938053	0.193538	0.690241	0.530023		0.299443	1.15437	0.193538	0.474229	0.659784	0.194142	1.15621	0.143433	0.462803	0.756336
VMA13	P41807	1.24659e+06	1.06944	0.187318	3	1.28748e+06	1.10368	0.154344	3	1.31913e+06	1.11148	0.173768	3	1.33566e+06	1.13559	0.173307	3		0.819425	1.03201	0.175156	0.823785	0.509993	0.956462	1.00707	0.139845	0.956545	0.500771	0.873116	1.0217	0.15634	0.874914	0.505786	0.676817	1.06186	0.175156	0.703499	0.53631		0.335166	0.871681	0.175156	0.487106	0.638647	0.290514	0.883525	0.139845	0.478181	0.671445
SES1	P07284	1.22765e+06	0.724013	0.0506644	3	1.2769e+06	0.751965	0.0212118	3	1.23607e+06	0.720713	0.0277324	3	1.20987e+06	0.70576	0.0331259	3		0.449928	1.03861	0.0699772	0.537875	0.584066	0.200777	0.958439	0.0282085	0.631351	0.866221	0.582088	0.979252	0.0384791	0.654044	0.580611	0.633226	0.974789	0.0699772	0.663923	0.537729		0.394217	1.04416	0.0699772	0.509841	0.607029	0.113583	1.06002	0.0282085	0.722808	0.968443
ILV6	P25605	517687	0.814708	0.0854866	3	528817	0.826665	0.118731	3	549144	0.84111	0.161928	3	565030	0.868624	0.145471	3		0.894925	1.01468	0.104929	0.896443	0.505877	0.907366	1.01747	0.143627	0.908382	0.504452	0.837537	1.03271	0.192517	0.840949	0.508648	0.61593	1.06618	0.104929	0.705313	0.606925		0.69573	0.967965	0.104929	0.714888	0.527391	0.530491	0.937062	0.143627	0.583391	0.554804
TIF5	P38431	1.4319e+06	0.910168	0.169139	3	1.41804e+06	0.896983	0.141934	3	1.36962e+06	0.854489	0.130441	3	1.34063e+06	0.835655	0.097735	3		0.922741	0.985513	0.185832	0.923091	0.501833	0.722146	0.952625	0.158235	0.739197	0.526369	0.851868	0.977959	0.152653	0.854129	0.506259	0.553274	0.918133	0.185832	0.605076	0.555357		0.507226	1.08593	0.185832	0.567395	0.560641	0.537307	1.06759	0.158235	0.58727	0.552216
GFA1	P14742	717144	0.752007	0.0914072	3	727729	0.764044	0.0489131	3	791099	0.826086	0.0532041	3	779629	0.808288	0.0444034	3		0.853251	1.01601	0.121551	0.855117	0.505212	0.211734	1.0812	0.0640186	0.562178	0.811582	0.680133	0.978454	0.064405	0.703973	0.532704	0.410534	1.07484	0.121551	0.52043	0.602455		0.863403	0.985988	0.121551	0.864739	0.503999	0.396345	1.03958	0.0640186	0.507692	0.603205
HHF1	P02309	4.0207e+06	0.773712	0.0393834	3	3.80615e+06	0.728331	0.0292381	3	3.55282e+06	0.672006	0.0155555	3	3.54347e+06	0.670483	0.0171822	3		0.190207	0.941347	0.0509019	0.483155	0.776435	0.0590547	0.922666	0.040144	0.478628	0.947882	0.914906	0.997733	0.0231479	0.915513	0.502889	0.030171	0.866579	0.0509019	0.542161	0.992573		0.566573	0.974819	0.0509019	0.629598	0.568773	0.829875	1.00985	0.040144	0.837223	0.517853
PDC5	P16467
SEC13	Q04491	399990	0.775405	0.109953	3	415179	0.811934	0.0832994	3	462630	0.89406	0.112269	3	449220	0.871402	0.121114	3		0.671936	1.04711	0.1418	0.69596	0.532269	0.370913	1.10115	0.102594	0.618762	0.722493	0.823903	0.974657	0.125573	0.82908	0.512157	0.36739	1.1238	0.1418	0.571703	0.684825		0.933667	1.00839	0.1418	0.93384	0.501057	0.675458	1.04036	0.102594	0.708352	0.544665
EGD2	P38879	4.88004e+06	1.61434	0.0917853	3	4.62491e+06	1.53398	0.271676	3	4.44373e+06	1.46414	0.281308	3	4.22713e+06	1.37641	0.106467	3		0.66741	0.950221	0.0568561	0.80365	0.685644	0.77253	0.954469	0.177105	0.783115	0.519579	0.653618	0.940079	0.192132	0.675846	0.528547	0.0438806	0.852611	0.0568561	0.631727	0.991848		0.312525	1.08342	0.0568561	0.750087	0.864731	0.636696	0.935792	0.177105	0.667537	0.538189
RPT2	P40327	822303	0.682265	0.16556	3	824046	0.68679	0.190856	3	886365	0.723799	0.186266	3	877066	0.717171	0.174318	3		0.976767	1.00663	0.242663	0.97678	0.500226	0.821872	1.05389	0.277896	0.82671	0.511234	0.966276	0.990844	0.257345	0.966308	0.500382	0.813861	1.05116	0.242663	0.819809	0.513254		0.732022	1.09332	0.242663	0.758721	0.542763	0.994166	1.00196	0.277896	0.994166	0.500015
GCN1	P33892	1.0438e+06	1.04245	0.198754	3	960402	0.958041	0.146186	3	956442	0.941019	0.150783	3	981545	0.966487	0.146564	3		0.588021	0.919032	0.190661	0.633776	0.551648	0.895143	0.982232	0.152588	0.896195	0.50408	0.844097	1.02706	0.160234	0.847338	0.508547	0.624739	0.927134	0.190661	0.659711	0.542254		0.216167	0.807309	0.190661	0.460969	0.730694	0.49665	0.927405	0.152588	0.560825	0.563951
CPR3	P25719	669431	0.755921	0.0818873	3	676002	0.754201	0.0316154	3	675440	0.749547	0.0550801	3	703865	0.788916	0.0947696	3		0.97538	0.997725	0.108328	0.975388	0.500133	0.906565	0.993828	0.041919	0.908062	0.506508	0.575251	1.05252	0.0734846	0.694762	0.632953	0.672328	1.04365	0.108328	0.707016	0.546743		0.967339	1.00333	0.108328	0.967363	0.500286	0.348091	0.952709	0.041919	0.653908	0.768827
GCD11	P32481	1.08881e+06	1.02932	0.0470723	3	1.08333e+06	1.01684	0.0574708	3	1.01275e+06	0.940946	0.0379769	3	1.04324e+06	0.970274	0.0728666	3		0.786134	0.98788	0.0457314	0.796744	0.520783	0.139867	0.92536	0.0565188	0.468567	0.826473	0.580052	1.03117	0.0403603	0.714857	0.651475	0.313855	0.942636	0.0457314	0.671904	0.807477		0.313136	1.05823	0.0457314	0.67858	0.812977	0.15668	1.06919	0.0565188	0.459647	0.798532
HIS5	P07172	688741	0.788676	0.0984831	3	729551	0.832725	0.0430811	3	713635	0.800304	0.0131052	3	709844	0.800906	0.0361705	3		0.533487	1.05585	0.124871	0.588254	0.556962	0.321568	0.961066	0.0517351	0.48053	0.645078	0.980372	1.00075	0.0163752	0.980403	0.500638	0.855097	1.01551	0.124871	0.856738	0.504638		0.370527	1.08257	0.124871	0.497039	0.616216	0.0928093	1.09474	0.0517351	0.56197	0.935103
LAP3	Q01532	1.03479e+06	0.652804	0.04949	3	1.01951e+06	0.639892	0.048338	3	1.15198e+06	0.714904	0.0402551	3	1.14174e+06	0.708691	0.0429495	3		0.762693	0.980221	0.0758114	0.774018	0.520152	0.110073	1.11723	0.0755409	0.498048	0.884268	0.863876	0.991309	0.0563084	0.866254	0.507146	0.215043	1.08561	0.0758114	0.508448	0.76918		0.129547	0.896528	0.0758114	0.466146	0.838587	0.314702	0.939639	0.0755409	0.490888	0.660261
DNM1	P54861	308147	0.479832	0.0409531	3	289749	0.458095	0.0341204	3	298163	0.469176	0.0663931	3	290223	0.461425	0.0866253	3		0.520154	0.954699	0.0853488	0.596682	0.57832	0.813788	1.02419	0.0744832	0.827597	0.530879	0.908422	0.983481	0.14151	0.909348	0.504101	0.762289	0.961639	0.0853488	0.794396	0.557485		0.0765933	0.795346	0.0853488	0.712494	0.985145	0.190561	0.855886	0.0744832	0.784577	0.948912
XRN1	P22147	461952	0.741704	0.0387899	3	474914	0.759153	0.00627584	3	495779	0.785378	0.0198803	3	483998	0.76516	0.0126809	3		0.518731	1.02353	0.0522983	0.575114	0.557578	0.1399	1.03454	0.0082669	0.997474	0.99999	0.223837	0.974257	0.0253131	0.473557	0.732788	0.408298	1.03162	0.0522983	0.514769	0.599205		0.0297959	1.18252	0.0522983	0.783675	0.999729	0.0549449	1.16586	0.0082669	1	1
YAT1	P80235	484859	0.236097	0.0468107	3	489031	0.236576	0.0364616	3	477582	0.228998	0.0254556	3	479716	0.229518	0.02456	3		0.989558	1.00203	0.198269	0.989559	0.500032	0.784204	0.967968	0.154122	0.790848	0.512883	0.980909	1.00227	0.111161	0.980915	0.500126	0.843047	0.972133	0.198269	0.845313	0.505933		0.265459	0.826262	0.198269	0.467252	0.685896	0.29672	0.865559	0.154122	0.500326	0.684567
RPL36B	O14455	406555	1.63608	0.225765	3	344207	1.45003	0.243839	3	322991	1.36292	0.304484	3	333445	1.42253	0.3242	3		0.387394	0.886283	0.137991	0.57182	0.668529	0.719488	0.939922	0.168161	0.74365	0.537126	0.827863	1.04374	0.223406	0.832635	0.511449	0.408031	0.869473	0.137991	0.636097	0.709169		0.25478	1.14196	0.137991	0.516623	0.736678	0.981622	0.997147	0.168161	0.981626	0.500087
RPL36A	P05745	108158	1.81195	0.543191	3	91878	1.57245	0.309801	3	78900.2	1.36245	0.190488	3	81901.7	1.43265	0.141439	3		0.552078	0.867822	0.299783	0.604051	0.555444	0.384393	0.86645	0.197018	0.516198	0.621344	0.637415	1.05153	0.139813	0.669191	0.539415	0.349999	0.79067	0.299783	0.489663	0.627732		0.450138	1.21206	0.299783	0.587187	0.63061	0.938735	1.01278	0.197018	0.938928	0.501269
SAR1	P20606	1.20888e+06	0.940217	0.151004	3	1.28373e+06	0.989819	0.138962	3	1.29797e+06	0.989175	0.140878	3	1.31717e+06	1.00114	0.11003	3		0.697109	1.05276	0.160605	0.719089	0.53157	0.995772	0.999349	0.140392	0.995772	0.500006	0.913584	1.0121	0.142419	0.914048	0.502176	0.605039	1.0648	0.160605	0.645325	0.546862		0.835864	0.97806	0.160605	0.8381	0.505607	0.682716	0.961291	0.140392	0.699	0.522454
AHP1	P38013	3.93849e+06	1.08013	0.160386	3	3.28957e+06	0.903005	0.0892852	3	4.48431e+06	1.22253	0.106892	3	4.54898e+06	1.23755	0.0398563	3		0.189425	0.836011	0.148487	0.462251	0.761255	0.017522	1.35385	0.0988757	0.676067	0.999817	0.836613	1.01229	0.0874356	0.838969	0.505935	0.227028	1.14574	0.148487	0.463175	0.721028		0.912023	0.987863	0.148487	0.91246	0.502014	0.819634	0.979484	0.0988757	0.825228	0.512841
PDA1	P16387	2.32473e+06	1.14329	0.108806	3	2.05089e+06	0.99344	0.0625534	3	2.10389e+06	1.0097	0.0745321	3	2.26799e+06	1.08465	0.0347642	3		0.125001	0.86893	0.0951691	0.461715	0.84189	0.787103	1.01636	0.0629664	0.797269	0.519995	0.217853	1.07424	0.0738164	0.461173	0.72906	0.453812	0.948711	0.0951691	0.53781	0.580538		0.367072	0.808064	0.0951691	0.92405	0.958124	0.515163	0.877189	0.0629664	0.9538	0.950775
RPS31	P05759	3.37094e+06	1.33015	0.0859501	3	3.58525e+06	1.41793	0.111627	3	2.77614e+06	1.08282	0.0827066	3	2.87916e+06	1.1406	0.123038	3		0.344888	1.06599	0.0646168	0.608656	0.734214	0.0165029	0.763658	0.0787253	0.501014	0.998037	0.541538	1.05337	0.076381	0.66275	0.627861	0.102004	0.857497	0.0646168	0.721675	0.97434		0.221341	1.10261	0.0646168	0.70265	0.892029	0.299174	1.07154	0.0787253	0.517434	0.69674
MBF1	O14467	1.38558e+06	1.36156	0.256309	3	1.29645e+06	1.29254	0.0185353	3	1.40811e+06	1.39554	0.0994978	3	1.44762e+06	1.43809	0.11722	3		0.687082	0.949304	0.188246	0.702456	0.521444	0.211786	1.07969	0.0143403	0.999999	1	0.65732	1.03049	0.071297	0.69759	0.552348	0.672289	1.05621	0.188246	0.69182	0.526232		0.370071	1.12466	0.188246	0.49691	0.616501	0.0584517	0.951824	0.0143403	0.887998	0.999525
SPF1	P39986	1.04903e+06	0.880736	0.0826149	3	1.07195e+06	0.901694	0.133338	3	1.11745e+06	0.926603	0.11644	3	1.17058e+06	0.970012	0.128839	3		0.830451	1.0238	0.0938022	0.838274	0.519076	0.819646	1.02762	0.147874	0.824194	0.510435	0.687587	1.04685	0.125663	0.716345	0.54029	0.378617	1.10137	0.0938022	0.662249	0.753603		0.34052	0.928244	0.0938022	0.504444	0.649108	0.556634	0.939279	0.147874	0.601775	0.548456
MAL12	P53341	316563	0.449976	0.167548	3	289538	0.451821	0.246345	3	813930	1.0488	0.240006	3	814916	1.06707	0.272327	3		0.992019	1.0041	0.372349	0.99202	0.500037	0.0397249	2.32127	0.545226	0.549651	0.986231	0.9348	1.01742	0.228839	0.935082	0.501747	0.0380186	2.37139	0.372349	0.870867	0.999886		0.608216	0.868491	0.372349	0.639284	0.536315	0.780406	0.897997	0.545226	0.785893	0.510465
MAL32	P38158	316563	0.449976	0.167548	3	289538	0.451821	0.246345	3	813930	1.0488	0.240006	3	814916	1.06707	0.272327	3		0.992019	1.0041	0.372349	0.99202	0.500037	0.0397249	2.32127	0.545226	0.549651	0.986231	0.9348	1.01742	0.228839	0.935082	0.501747	0.0380186	2.37139	0.372349	0.870867	0.999886		0.608216	0.868491	0.372349	0.639284	0.536315	0.780406	0.897997	0.545226	0.785893	0.510465
YHM2	Q04013	1.09279e+06	0.610914	0.0435952	3	1.05276e+06	0.581672	0.0136099	3	988493	0.542221	0.0342642	3	1.0065e+06	0.552245	0.0326311	3		0.366596	0.952134	0.0713606	0.496448	0.619142	0.174237	0.932176	0.0233979	0.95782	0.997131	0.732281	1.01849	0.0631923	0.748059	0.52521	0.1411	0.903966	0.0713606	0.481163	0.833414		0.41353	0.956839	0.0713606	0.519794	0.599248	0.0323725	1.05978	0.0233979	0.539296	0.990817
RPS19A	P07280	5.46539e+06	1.61534	0.185396	3	4.95989e+06	1.46961	0.275852	3	4.16942e+06	1.22685	0.257666	3	4.09042e+06	1.19111	0.178113	3		0.4955	0.909786	0.114772	0.652299	0.655983	0.327992	0.83481	0.187704	0.535961	0.687158	0.854113	0.970869	0.210023	0.85617	0.505779	0.0461053	0.737373	0.114772	0.542856	0.979604		0.17211	1.13302	0.114772	0.458324	0.778531	0.989954	1.00177	0.187704	0.989955	0.500027
RPS19B	P07281	5.46539e+06	1.61534	0.185396	3	4.95989e+06	1.46961	0.275852	3	4.16942e+06	1.22685	0.257666	3	4.09042e+06	1.19111	0.178113	3		0.4955	0.909786	0.114772	0.652299	0.655983	0.327992	0.83481	0.187704	0.535961	0.687158	0.854113	0.970869	0.210023	0.85617	0.505779	0.0461053	0.737373	0.114772	0.542856	0.979604		0.17211	1.13302	0.114772	0.458324	0.778531	0.989954	1.00177	0.187704	0.989955	0.500027
RPT4	P53549	251777	0.642433	0.0333895	3	246529	0.624825	0.0548114	3	275745	0.686152	0.0469293	3	267473	0.683446	0.0679341	3		0.664312	0.972591	0.0519735	0.722629	0.577395	0.216611	1.09815	0.0877228	0.506213	0.765878	0.957774	0.996056	0.0683949	0.957879	0.501004	0.419123	1.06384	0.0519735	0.747979	0.79974		0.26011	1.05174	0.0519735	0.509203	0.725705	0.184204	1.1004	0.0877228	0.471037	0.774012
RPN2	P32565	1.05234e+06	0.823139	0.0195263	3	1.04475e+06	0.812815	0.0346189	3	1.14659e+06	0.884063	0.00403289	3	1.14953e+06	0.884006	0.022985	3		0.681919	0.987458	0.0237217	0.73792	0.577757	0.0685981	1.08766	0.0425913	0.566185	0.962236	0.996991	0.999936	0.00456176	0.996992	0.50006	0.0260631	1.07395	0.0237217	0.654518	0.998734		0.650603	1.01779	0.0237217	0.761723	0.644189	0.46409	1.03134	0.0425913	0.608998	0.639663
SDH2	P21801	343631	0.133735	0.0213186	3	335358	0.129277	0.023161	3	384206	0.146559	0.0144501	3	362316	0.138051	0.0194564	3		0.818388	0.966667	0.159409	0.824105	0.513039	0.345316	1.13368	0.179158	0.502294	0.643014	0.578555	0.941947	0.0985956	0.663381	0.594577	0.808511	1.03227	0.159409	0.814152	0.512233		0.643829	0.942765	0.159409	0.673634	0.537483	0.832671	1.02793	0.179158	0.835631	0.507292
GAS1	P22146	788318	0.886563	0.277191	3	758726	0.851758	0.217645	3	740282	0.834564	0.200273	3	717358	0.810887	0.239075	3		0.872931	0.960742	0.312658	0.874407	0.504741	0.924669	0.979812	0.255525	0.92502	0.501882	0.901921	0.97163	0.239974	0.902936	0.504205	0.738752	0.914642	0.312658	0.752248	0.522024		0.256753	1.28068	0.312658	0.465675	0.693055	0.2434	1.23799	0.255525	0.463247	0.704312
RPL21B	Q12672	3.12078e+06	1.79868	0.767532	2	2.867e+06	1.62482	0.26012	2	2.71925e+06	1.51348	0.0568564	2	2.6916e+06	1.49808	0.0461189	2		0.804944	0.903343	0.42672	0.812102	0.515266	0.652912	0.931472	0.160092	0.693664	0.552429	0.795252	0.989827	0.0375667	0.805874	0.521675	0.67795	0.832879	0.42672	0.71035	0.544276		0.583337	1.22932	0.42672	0.654708	0.580123	0.530277	1.10696	0.160092	0.644262	0.618322
RPS12	P48589	7.66966e+06	1.59309	0.0683423	3	7.92057e+06	1.63085	0.0834902	3	6.61836e+06	1.33975	0.110098	3	6.50274e+06	1.32835	0.0243757	3		0.578287	1.0237	0.0428993	0.653998	0.584301	0.0245954	0.821504	0.0511943	0.737986	0.999725	0.875814	0.99149	0.0821776	0.876798	0.50323	0.013496	0.833821	0.0428993	0.681818	0.999954		0.0525612	1.12803	0.0428993	0.789817	0.997904	0.546687	1.04759	0.0511943	0.737481	0.703706
SDH1	Q00711	218136	0.121578	0.0100794	3	228724	0.127562	0.0231079	3	278247	0.152835	0.0214403	3	258388	0.142763	0.0228298	3		0.711018	1.04923	0.0829048	0.774452	0.596015	0.237643	1.19812	0.18115	0.522779	0.757809	0.607317	0.934098	0.140284	0.66069	0.562457	0.245653	1.17425	0.0829048	0.880051	0.966235		0.814395	1.01943	0.0829048	0.821698	0.516326	0.703197	0.940218	0.18115	0.724992	0.531855
ERB1	Q04660	189985	0.862999	0.0992618	3	183085	0.837889	0.0339053	3	170132	0.766287	0.0677227	3	176388	0.794468	0.0773143	3		0.711841	0.970904	0.11502	0.72452	0.518969	0.20179	0.914545	0.0404652	0.846713	0.967099	0.660029	1.03678	0.0883778	0.698026	0.549695	0.40186	0.92059	0.11502	0.537154	0.62526		0.0631994	1.21469	0.11502	0.474117	0.940097	0.975015	0.997883	0.0404652	0.975066	0.500826
COF1	Q03048	1.57029e+06	0.792333	0.11343	3	1.59774e+06	0.7981	0.0337473	3	1.79318e+06	0.881605	0.0234367	3	1.78252e+06	0.875384	0.0217771	3		0.939384	1.00728	0.14316	0.939501	0.50078	0.0294986	1.10463	0.0422846	0.489004	0.988203	0.753296	0.992944	0.0265841	0.765429	0.520843	0.331672	1.10482	0.14316	0.483399	0.638512		0.236984	0.862491	0.14316	0.467153	0.714046	0.0350715	0.901328	0.0422846	0.487073	0.982074
CRN1	Q06440	494316	0.80663	0.0737319	3	465920	0.75723	0.0560389	3	510280	0.82118	0.0440353	3	515504	0.829027	0.0472404	3		0.411304	0.938758	0.0914073	0.539066	0.618905	0.199032	1.08445	0.0740051	0.491304	0.772944	0.843647	1.00956	0.0536244	0.847261	0.509504	0.684416	1.02777	0.0914073	0.703984	0.527123		0.195421	0.901306	0.0914073	0.460787	0.753306	0.850289	0.990224	0.0740051	0.852204	0.505245
DUG1	P43616	706510	0.546577	0.108299	3	789457	0.605257	0.0718389	3	852656	0.647629	0.0318523	3	880358	0.6645	0.0677229	3		0.484012	1.10736	0.198141	0.566686	0.581335	0.424698	1.07001	0.118691	0.525647	0.594872	0.723598	1.02605	0.049183	0.773327	0.578019	0.198442	1.21575	0.198141	0.46883	0.756261		0.639794	1.06327	0.198141	0.663795	0.529889	0.503229	1.07174	0.118691	0.601995	0.599121
TSA1	P34760	1.51018e+06	0.582845	0.0750951	3	1.3594e+06	0.534185	0.090919	3	1.96514e+06	0.720142	0.0388585	3	1.93707e+06	0.730468	0.0765517	3		0.515601	0.916514	0.128842	0.625716	0.612148	0.0546279	1.34811	0.170201	0.501534	0.961001	0.848442	1.01434	0.0539595	0.856131	0.520893	0.0756506	1.25328	0.128842	0.5582	0.952564		0.556319	0.932847	0.128842	0.626794	0.575742	0.419919	0.891598	0.170201	0.53616	0.608795
RPL18A	P0CX49	6.94809e+06	2.41619	0.543668	3	6.22936e+06	2.13489	0.263113	3	5.54635e+06	1.87385	0.1671	3	5.82899e+06	1.96287	0.160014	3		0.48095	0.883576	0.22501	0.55712	0.574731	0.232738	0.877729	0.123244	0.4747	0.724551	0.541683	1.0475	0.0891744	0.616591	0.578844	0.283012	0.812382	0.22501	0.470334	0.671757		0.849158	0.971039	0.22501	0.850989	0.504981	0.805342	0.97703	0.123244	0.810208	0.510387
RPL18B	P0CX50	6.94809e+06	2.41619	0.543668	3	6.22936e+06	2.13489	0.263113	3	5.54635e+06	1.87385	0.1671	3	5.82899e+06	1.96287	0.160014	3		0.48095	0.883576	0.22501	0.55712	0.574731	0.232738	0.877729	0.123244	0.4747	0.724551	0.541683	1.0475	0.0891744	0.616591	0.578844	0.283012	0.812382	0.22501	0.470334	0.671757		0.849158	0.971039	0.22501	0.850989	0.504981	0.805342	0.97703	0.123244	0.810208	0.510387
AIM17	P23180	529018	0.474151	0.185732	3	516987	0.460804	0.186259	3	1.00264e+06	0.873928	0.214671	3	1.00798e+06	0.8757	0.202638	3		0.934189	0.97185	0.391715	0.934442	0.501558	0.066748	1.89653	0.404204	0.616337	0.975211	0.992202	1.00203	0.245639	0.992202	0.500021	0.0651142	1.84688	0.391715	0.589888	0.971166		0.672538	0.888588	0.391715	0.690297	0.523859	0.791135	0.929038	0.404204	0.795754	0.509227
RPS25A	Q3E792	3.7567e+06	1.88552	0.606079	3	3.03867e+06	1.51483	0.215014	3	2.8592e+06	1.40334	0.0513503	3	2.9669e+06	1.45921	0.202667	3		0.404846	0.803403	0.321439	0.513694	0.601244	0.466253	0.9264	0.141939	0.543722	0.575028	0.684335	1.03981	0.0365916	0.861169	0.755986	0.348402	0.773903	0.321439	0.489888	0.629346		0.200049	1.34572	0.321439	0.465613	0.751949	0.21464	1.15893	0.141939	0.503937	0.766155
RPS25B	P0C0T4	3.7567e+06	1.88552	0.606079	3	3.03867e+06	1.51483	0.215014	3	2.8592e+06	1.40334	0.0513503	3	2.9669e+06	1.45921	0.202667	3		0.404846	0.803403	0.321439	0.513694	0.601244	0.466253	0.9264	0.141939	0.543722	0.575028	0.684335	1.03981	0.0365916	0.861169	0.755986	0.348402	0.773903	0.321439	0.489888	0.629346		0.200049	1.34572	0.321439	0.465613	0.751949	0.21464	1.15893	0.141939	0.503937	0.766155
HIS1	P00498	3.04142e+06	1.08304	0.0529203	3	3.18131e+06	1.1278	0.0530305	3	3.14327e+06	1.09711	0.0678949	3	3.15017e+06	1.10127	0.0698245	3		0.359249	1.04132	0.0488626	0.553441	0.675714	0.572525	0.972793	0.0470213	0.655571	0.591647	0.944622	1.00379	0.061885	0.944778	0.501131	0.738047	1.01683	0.0488626	0.759252	0.534606		0.94311	1.00304	0.0488626	0.943274	0.501165	0.485304	1.03546	0.0470213	0.633271	0.645576
NSP1	P14907	624867	0.916712	0.0255407	3	588877	0.86225	0.00843703	3	577693	0.832176	0.0307547	3	603763	0.875261	0.0295824	3		0.0543715	0.94059	0.0278612	0.531502	0.968817	0.227677	0.965122	0.00978489	0.996408	0.999805	0.155351	1.05177	0.036957	0.530057	0.848103	0.141601	0.954783	0.0278612	0.594838	0.899187		0.00287644	1.22405	0.0278612	0.929185	1	0.00538166	1.10669	0.00978489	0.999724	1
SBP1	P10080	926291	1.09901	0.0376182	3	890140	1.04226	0.0920354	3	1.01122e+06	1.1626	0.162734	3	1.018e+06	1.18577	0.0323805	3		0.404289	0.948357	0.0342291	0.82755	0.874565	0.342412	1.11547	0.088304	0.717585	0.822811	0.829938	1.01993	0.139974	0.832449	0.506089	0.0399938	1.07894	0.0342291	0.511819	0.980622		0.124322	0.882905	0.0342291	0.973875	0.999634	0.0541251	0.796675	0.088304	0.590259	0.980414
YMR226C	Q05016	760224	0.630319	0.0783801	3	815177	0.67242	0.0507868	3	850600	0.691954	0.0429114	3	856413	0.696715	0.0759818	3		0.485315	1.06679	0.12435	0.566575	0.580047	0.638333	1.02905	0.0755284	0.672734	0.542774	0.930387	1.00688	0.0620149	0.931024	0.503706	0.351607	1.10534	0.12435	0.546561	0.676168		0.634815	0.951817	0.12435	0.669968	0.543383	0.378489	0.925464	0.0755284	0.625934	0.722809
RPS17B	P14127	7.09926e+06	1.23616	0.197802	3	6.77272e+06	1.18286	0.116514	3	6.16625e+06	1.06529	0.0963833	3	6.11294e+06	1.05462	0.10147	3		0.712642	0.956879	0.160013	0.726953	0.521471	0.25164	0.900605	0.0985024	0.504759	0.730167	0.901342	0.989985	0.0904764	0.902238	0.503689	0.252605	0.85314	0.160013	0.468818	0.699775		0.235087	1.15432	0.160013	0.46639	0.715352	0.052259	1.20077	0.0985024	0.487523	0.960301
RPS17A	P02407	7.09926e+06	1.23616	0.197802	3	6.77272e+06	1.18286	0.116514	3	6.16625e+06	1.06529	0.0963833	3	6.11294e+06	1.05462	0.10147	3		0.712642	0.956879	0.160013	0.726953	0.521471	0.25164	0.900605	0.0985024	0.504759	0.730167	0.901342	0.989985	0.0904764	0.902238	0.503689	0.252605	0.85314	0.160013	0.468818	0.699775		0.235087	1.15432	0.160013	0.46639	0.715352	0.052259	1.20077	0.0985024	0.487523	0.960301
ARG3	P05150	717153	0.659278	0.0715161	3	872052	0.79086	0.0342068	3	802934	0.724043	0.0343592	3	815899	0.720167	0.0509611	3		0.0672689	1.19958	0.108476	0.480284	0.93635	0.075416	0.915514	0.0432527	0.552703	0.951114	0.918967	0.994646	0.0474546	0.919734	0.503831	0.302504	1.09236	0.108476	0.498287	0.677601		0.851235	0.986422	0.108476	0.852945	0.504712	0.0915821	1.06945	0.0432527	0.470958	0.895691
FPR1	P20081	2.57748e+06	0.870219	0.0896227	3	2.41451e+06	0.808214	0.0622426	3	2.47181e+06	0.824021	0.117892	3	2.52616e+06	0.834605	0.0175256	3		0.386992	0.928748	0.102989	0.523536	0.625711	0.850294	1.01956	0.0770125	0.857248	0.519114	0.891344	1.01284	0.14307	0.891993	0.50243	0.564654	0.959075	0.102989	0.606563	0.545521		0.3312	0.922987	0.102989	0.488643	0.643533	0.0909145	0.868282	0.0770125	0.509722	0.915639
PGM2	P37012	398863	0.38065	0.0405151	3	384217	0.367893	0.0776304	3	1.29342e+06	1.21287	0.0633806	3	1.34239e+06	1.26085	0.0644592	3		0.817023	0.966488	0.106437	0.829819	0.52908	0.00016426	3.29681	0.211013	0.561865	1	0.410015	1.03956	0.0522566	0.568109	0.6465	0.0001279	3.31236	0.106437	0.989157	1		0.0281471	1.30642	0.106437	0.604481	0.996918	0.17083	1.25065	0.211013	0.468144	0.787474
YPR1	Q12458	507143	0.786182	0.116317	3	543362	0.828341	0.0779161	3	627749	0.949072	0.105727	3	627912	0.958461	0.140103	3		0.633254	1.05363	0.147952	0.664307	0.53817	0.19272	1.14575	0.0940629	0.650312	0.88376	0.930954	1.00989	0.111401	0.93136	0.502377	0.179023	1.21913	0.147952	0.602467	0.868081		0.759517	1.03745	0.147952	0.770324	0.518995	0.353427	1.10921	0.0940629	0.671481	0.779184
ILV1	P00927	1.07546e+06	0.954709	0.0617881	3	1.06928e+06	0.94743	0.0577736	3	1.05244e+06	0.934013	0.113106	3	1.08703e+06	0.962777	0.107297	3		0.888765	0.992376	0.0647193	0.889906	0.504176	0.866563	0.985838	0.0609792	0.871784	0.516036	0.765335	1.0308	0.121096	0.775999	0.519167	0.916866	1.00845	0.0647193	0.917917	0.505125		0.890009	1.00813	0.0647193	0.891291	0.50474	0.683904	1.02261	0.0609792	0.712644	0.539865
ARB1	P40024	864499	0.840775	0.124736	3	858447	0.846068	0.0744904	3	799891	0.781464	0.0639882	3	807905	0.786519	0.0770573	3		0.95335	1.0063	0.148358	0.953413	0.500544	0.319445	0.923642	0.088043	0.522225	0.682892	0.934679	1.00647	0.0818824	0.934983	0.501882	0.562938	0.935469	0.148358	0.612793	0.554042		0.907638	1.01143	0.148358	0.908046	0.50179	0.539784	1.03969	0.088043	0.594914	0.55782
IMD4	P50094	160431	1.19054	0.125395	2	161936	1.11314	0.0713703	2	159650	1.11114	0.00173542	2	171002	1.2016	0.0271927	2		0.544507	0.934985	0.105326	0.641784	0.602919	0.974768	0.998202	0.0641161	0.974783	0.500238	0.132106	1.08141	0.00156184	1	1	0.9215	1.00928	0.105326	0.921954	0.502342		0.418239	1.21337	0.105326	0.941181	0.959048	0.318032	1.2545	0.0641161	0.999764	0.999971
SPE3	Q12074	1.14644e+06	0.908183	0.0367336	3	1.12352e+06	0.890655	0.0649899	3	1.19147e+06	0.930185	0.0541722	3	1.19499e+06	0.933196	0.0532673	3		0.710246	0.980701	0.0404474	0.753083	0.564301	0.465143	1.04438	0.0729686	0.568864	0.600248	0.948564	1.00324	0.0582381	0.948683	0.500933	0.544131	1.02754	0.0404474	0.659672	0.6223		0.0577312	0.921879	0.0404474	0.474635	0.948495	0.412624	0.953318	0.0729686	0.530233	0.609655
OSM1	P21375	75283.4	0.782434	0.236068	2	81267.6	0.874196	0.126047	2	77642	0.812508	0.167346	2	88303.5	0.951918	0.0819954	2		0.688165	1.11728	0.30171	0.719252	0.543646	0.720237	0.929435	0.144187	0.763757	0.567411	0.434437	1.17158	0.205962	0.617205	0.671505	0.48728	1.21661	0.30171	0.623131	0.633963				0.30171					0.144187
CAT2	P32796	409683	0.222516	0.114223	3	492453	0.27438	0.165113	3	486080	0.262962	0.137935	3	474161	0.26229	0.15853	3		0.680435	1.23308	0.513327	0.722938	0.558597	0.931315	0.958387	0.601769	0.93156	0.501443	0.99585	0.997444	0.524542	0.99585	0.500007	0.743881	1.17875	0.513327	0.765098	0.535337		0.382765	0.671204	0.513327	0.501937	0.609886	0.435341	0.663696	0.601769	0.526267	0.586057
TUB2	P02557	811313	0.748013	0.0623822	3	772983	0.708972	0.0183147	3	793922	0.729285	0.0482096	3	815578	0.74552	0.0356514	3		0.393594	0.947807	0.0833973	0.507529	0.605468	0.551548	1.02865	0.0258327	0.79469	0.762764	0.665471	1.02226	0.0661053	0.690532	0.533128	0.955669	0.996668	0.0833973	0.955722	0.500482		0.0473248	0.806817	0.0833973	0.559475	0.981172	0.0180737	0.886031	0.0258327	0.856109	0.999997
YGR054W	P53235	799467	0.746112	0.079968	3	826957	0.767058	0.0636729	3	824442	0.749071	0.0124744	3	809921	0.742923	0.0664016	3		0.741432	1.02807	0.10718	0.753766	0.520308	0.675505	0.976551	0.0830093	0.692898	0.523543	0.888387	0.991792	0.0166532	0.906818	0.568297	0.96025	0.995726	0.10718	0.960297	0.50048		0.307301	0.916297	0.10718	0.476265	0.654326	0.758736	0.982195	0.0830093	0.766568	0.513711
AAC3	P18238	129807	0.841173	0.534669	3	141869	0.932523	0.680154	3	143284	0.940095	0.709987	3	144248	0.952817	0.764011	3		0.864254	1.1086	0.635623	0.867153	0.508743	0.989997	1.00812	0.72937	0.989998	0.500037	0.984161	1.01353	0.755229	0.984165	0.500097	0.846974	1.13272	0.635623	0.851813	0.513003		0.81583	1.09883	0.635623	0.819056	0.507252	0.802503	1.1203	0.72937	0.806377	0.508153
ALD5	P40047	840549	1.1467	0.111269	3	749552	1.02339	0.0797201	3	816775	1.11569	0.0697533	3	827004	1.12735	0.0547945	3		0.200917	0.892465	0.0970337	0.480306	0.762481	0.206983	1.09019	0.0778981	0.50937	0.778153	0.831638	1.01045	0.0625204	0.835057	0.508374	0.804963	0.983124	0.0970337	0.809215	0.509057		0.152387	0.839736	0.0970337	0.626264	0.904813	0.462953	0.921273	0.0778981	0.703773	0.730689
RPS14A	P06367	2.4186e+06	1.58414	0.0418683	3	2.02479e+06	1.38809	0.430111	3	1.91646e+06	1.32193	0.530961	3	1.95053e+06	1.33936	0.524826	3		0.512984	0.876243	0.0264297	1	0.999999	0.875297	0.952341	0.309859	0.877465	0.507098	0.969689	1.01318	0.401655	0.969713	0.500325	0.504265	0.845482	0.0264297	1	1		0.0566585	1.41549	0.0264297	1	1	0.330802	1.22737	0.309859	0.483095	0.639024
RPS14B	P39516	2.4186e+06	1.58414	0.0418683	3	2.02479e+06	1.38809	0.430111	3	1.91646e+06	1.32193	0.530961	3	1.95053e+06	1.33936	0.524826	3		0.512984	0.876243	0.0264297	1	0.999999	0.875297	0.952341	0.309859	0.877465	0.507098	0.969689	1.01318	0.401655	0.969713	0.500325	0.504265	0.845482	0.0264297	1	1		0.0566585	1.41549	0.0264297	1	1	0.330802	1.22737	0.309859	0.483095	0.639024
APE3	P37302	712967	1.13413	0.0609805	3	659857	1.06106	0.120118	3	696399	1.09097	0.0631496	3	702978	1.10547	0.0806016	3		0.417482	0.935571	0.0537684	0.736352	0.79066	0.727869	1.02819	0.113206	0.739562	0.51839	0.818974	1.01329	0.0578838	0.825824	0.515679	0.650831	0.974729	0.0537684	0.699586	0.562514		0.417575	0.896606	0.0537684	0.925784	0.947452	0.337929	0.90787	0.113206	0.520271	0.665134
CCS1	P40202	301914	1.12961	0.361428	3	307112	1.13085	0.313995	3	322581	1.17064	0.307956	3	325055	1.17252	0.305157	3		0.996647	1.0011	0.319959	0.996647	0.500004	0.883058	1.03519	0.277664	0.884444	0.50483	0.994359	1.00161	0.263066	0.994359	0.500011	0.882949	1.03799	0.319959	0.884168	0.504242		0.793107	1.05664	0.319959	0.79776	0.509378	0.498401	1.14979	0.277664	0.57923	0.580691
TOM40	P23644	582471	0.497713	0.0801196	3	609403	0.506811	0.00264606	3	617095	0.505828	0.0202344	3	629161	0.513319	0.0193721	3		0.862297	1.01828	0.160975	0.863603	0.503881	0.940897	0.998061	0.00522099	0.946692	0.540001	0.667346	1.01481	0.0400024	0.697254	0.539759	0.771199	1.03136	0.160975	0.77737	0.511334		0.712853	0.959713	0.160975	0.725231	0.518574	0.533762	0.953185	0.00522099	1	1
RDL1	Q12305	637345	0.804005	0.0194606	3	635002	0.798821	0.0539219	3	761018	0.948047	0.182615	3	760405	0.943591	0.118965	3		0.887236	0.993551	0.0242046	0.893028	0.520996	0.290445	1.18681	0.0675019	0.980365	0.995445	0.97371	0.9953	0.192622	0.973721	0.50018	0.176231	1.17361	0.0242046	1	1		0.741421	1.01843	0.0242046	0.82894	0.647991	0.499884	0.958894	0.0675019	0.600359	0.600462
RPS23A	P0CX29	1.17618e+07	1.34473	0.0621659	3	1.1207e+07	1.28075	0.0893106	3	9.82391e+06	1.10728	0.0531346	3	9.98387e+06	1.12536	0.06632	3		0.372509	0.952425	0.0462294	0.637012	0.736779	0.0569857	0.864554	0.069733	0.475272	0.949816	0.732045	1.01633	0.0479867	0.753175	0.533788	0.0140406	0.836866	0.0462294	0.605002	0.999771		0.55928	1.03273	0.0462294	0.679998	0.63081	0.117276	1.14085	0.069733	0.693997	0.958436
RPS23B	P0CX30	1.17618e+07	1.34473	0.0621659	3	1.1207e+07	1.28075	0.0893106	3	9.82391e+06	1.10728	0.0531346	3	9.98387e+06	1.12536	0.06632	3		0.372509	0.952425	0.0462294	0.637012	0.736779	0.0569857	0.864554	0.069733	0.475272	0.949816	0.732045	1.01633	0.0479867	0.753175	0.533788	0.0140406	0.836866	0.0462294	0.605002	0.999771		0.55928	1.03273	0.0462294	0.679998	0.63081	0.117276	1.14085	0.069733	0.693997	0.958436
SEY1	Q99287	132832	0.783991	0.0835557	2	133794	0.798089	0.142161	2	139599	0.837878	0.226536	2	142422	0.859175	0.252127	2		0.917063	1.01798	0.106577	0.918806	0.508528	0.85603	1.04986	0.178127	0.864122	0.523122	0.937373	1.02542	0.270369	0.937785	0.502663	0.747824	1.0959	0.106577	0.858576	0.693756		0.516339	1.08154	0.106577	0.662524	0.649135	0.338953	1.20359	0.178127	0.651415	0.773503
MLC1	P53141	1.95371e+06	1.23761	0.0446254	3	1.82304e+06	1.14406	0.0747304	3	2.03791e+06	1.25694	0.0822435	3	2.02725e+06	1.25669	0.0534559	3		0.152056	0.924411	0.0360577	0.782535	0.965753	0.153991	1.09866	0.0653203	0.572555	0.874954	0.9968	0.999806	0.0654318	0.9968	0.500003	0.660563	1.01542	0.0360577	0.700501	0.55232		0.035274	0.909048	0.0360577	0.551239	0.989829	0.0757271	0.883918	0.0653203	0.487388	0.926848
LEU9	Q12166				0				0				0				0
RPS26B	P39939	1.24542e+06	1.99616	0.486307	3	1.08868e+06	1.69523	0.142895	3	1.04933e+06	1.60808	0.127911	3	1.07765e+06	1.65101	0.107367	3		0.398073	0.849244	0.243621	0.509539	0.603376	0.475748	0.948591	0.0842922	0.578996	0.600735	0.679826	1.0267	0.079543	0.703836	0.532911	0.343491	0.827091	0.243621	0.487239	0.631357		0.703905	0.936256	0.243621	0.71777	0.520267	0.243451	0.913512	0.0842922	0.501885	0.735775
ERG27	Q12452	209424	1.00525	0.227896	3	221369	1.05039	0.181285	3	263978	1.24378	0.23957	3	258265	1.21549	0.227864	3		0.802209	1.04491	0.226707	0.807781	0.511719	0.3316	1.18411	0.172588	0.614157	0.749102	0.889383	0.977257	0.192614	0.890523	0.504195	0.321652	1.20915	0.226707	0.546373	0.701366		0.105098	1.35669	0.226707	0.49434	0.888931	0.288639	1.15376	0.172588	0.498957	0.690781
PMI40	P29952	752563	0.905686	0.173182	3	735200	0.88102	0.0964647	3	764195	0.905821	0.0820137	3	769317	0.911336	0.0697414	3		0.842639	0.972765	0.191216	0.844972	0.506092	0.751892	1.02815	0.109492	0.763352	0.519581	0.933665	1.00609	0.0905408	0.933888	0.501365	0.961917	1.00624	0.191216	0.961947	0.500321		0.577013	0.927089	0.191216	0.615007	0.542069	0.465627	0.942804	0.109492	0.544202	0.576057
PRX1	P34227	255112	0.235223	0.0537977	3	245950	0.228909	0.0259482	3	381618	0.352759	0.0172259	3	375892	0.346289	0.0295536	3		0.866842	0.973158	0.228709	0.868192	0.504144	0.00383793	1.54104	0.113356	0.55229	1	0.763381	0.981659	0.0488319	0.786192	0.540871	0.0495079	1.47217	0.228709	0.482975	0.962849			1.16728	0.228709		0.638259		1.34971	0.113356		0.998567
FRS2	P15625	897603	1.13358	0.0786573	3	893725	1.10319	0.164174	3	856675	1.0505	0.133802	3	859678	1.06588	0.100278	3		0.792098	0.973194	0.0693883	0.813442	0.543134	0.689603	0.952239	0.148817	0.711063	0.530179	0.881713	1.01464	0.127369	0.882867	0.503977	0.412371	0.940282	0.0693883	0.608016	0.680679		0.649813	0.977883	0.0693883	0.6732	0.52978	0.828737	0.97831	0.148817	0.831385	0.506377
HTB2	P02294	5.03017e+06	0.736681	0.0486948	3	4.66554e+06	0.680836	0.0282417	3	4.41033e+06	0.635391	0.020423	3	4.27778e+06	0.616131	0.0295174	3		0.178258	0.924195	0.0661002	0.462924	0.774723	0.0933856	0.93325	0.0414809	0.477385	0.896404	0.411347	0.969689	0.0321425	0.63785	0.708205	0.0299526	0.836361	0.0661002	0.493314	0.988246		0.0425175	1.14802	0.0661002	0.504798	0.976625	0.00980307	1.14708	0.0414809	0.514676	0.999788
ARA1	P38115	332710	0.575124	0.194688	3	355151	0.600688	0.174392	3	422330	0.692174	0.177018	3	440875	0.720032	0.19463	3		0.873796	1.04445	0.338515	0.875398	0.505182	0.558362	1.1523	0.29032	0.629463	0.576653	0.863478	1.04025	0.255742	0.865956	0.507428	0.413492	1.25196	0.338515	0.566806	0.642413		0.617209	1.11474	0.338515	0.64542	0.533542	0.726769	1.06738	0.29032	0.736994	0.516017
AUS1	Q08409	647799	1.23917	0.132891	3	809871	1.54267	0.104105	3	642794	1.22457	0.0989512	3	613994	1.16544	0.142425	3		0.0385425	1.24492	0.107242	0.494596	0.979346	0.0186102	0.793797	0.0674837	0.547905	0.998396	0.590196	0.951714	0.0808051	0.675542	0.597122	0.548003	0.940494	0.107242	0.627966	0.584944		0.624086	1.04188	0.107242	0.660572	0.544034	0.439341	1.06802	0.0674837	0.68469	0.729781
YPT1	P01123	359876	1.40831	0.275361	3	363670	1.41615	0.124681	3	405143	1.54154	0.14062	3	425411	1.61688	0.164231	3		0.967196	1.00557	0.195526	0.967216	0.500245	0.313008	1.08854	0.0880423	0.571045	0.729058	0.579412	1.04887	0.0912203	0.650867	0.579681	0.335824	1.1481	0.195526	0.496919	0.646665		0.923491	1.01276	0.195526	0.923734	0.501284	0.296743	0.927929	0.0880423	0.479384	0.666711
RPT5	P33297	662375	1.01003	0.210371	3	642534	0.966522	0.158057	3	683470	1.00512	0.204073	3	683404	1.01927	0.196118	3		0.789865	0.956928	0.208283	0.796282	0.512757	0.809153	1.03994	0.163531	0.817281	0.517704	0.935198	1.01407	0.203032	0.93543	0.501449	0.958297	1.00915	0.208283	0.958357	0.500583		0.366581	0.856919	0.208283	0.502066	0.62418	0.31181	0.869404	0.163531	0.487695	0.660112
PRE2	P30656	303210	0.775823	0.0748833	3	338094	0.857318	0.0775124	3	360288	0.914338	0.0840029	3	368836	0.924446	0.0707475	3		0.260535	1.10504	0.0965211	0.548034	0.756076	0.436585	1.06651	0.0904127	0.584688	0.63962	0.881291	1.01105	0.0918729	0.882559	0.504355	0.0670522	1.19157	0.0965211	0.533181	0.95469		0.824886	0.984527	0.0965211	0.828153	0.507705	0.438755	0.946427	0.0904127	0.539691	0.595661
TPA1	P40032	225265	0.798059	0.0611144	3	201947	0.729638	0.0379491	3	182622	0.653743	0.0745977	3	179023	0.64672	0.0668922	3		0.18865	0.914266	0.0765788	0.467344	0.766097	0.215196	0.895982	0.0520108	0.830128	0.956345	0.909291	0.989257	0.114109	0.909888	0.502671	0.0448614	0.810366	0.0765788	0.599546	0.988272		0.815709	1.0186	0.0765788	0.823491	0.517521	0.107342	1.13705	0.0520108	0.852282	0.992903
GUK1	P15454	1.1871e+06	0.834806	0.0248612	3	1.22266e+06	0.829295	0.0985394	3	1.20035e+06	0.793274	0.127636	3	1.19219e+06	0.778199	0.150265	3		0.932864	0.993398	0.0297808	0.935285	0.51463	0.719709	0.956564	0.118823	0.744935	0.5388	0.901196	0.980997	0.160898	0.902217	0.504197	0.582699	0.932191	0.0297808	0.985902	0.978944		0.848718	1.00394	0.0297808	0.850655	0.505255	0.841552	0.984212	0.118823	0.843597	0.505306
DAK1	P54838	326763	0.853183	0.0386904	3	336315	0.854525	0.0343573	3	372073	0.95413	0.0491105	3	389172	0.995665	0.0447878	3		0.966375	1.00157	0.0453483	0.966405	0.500363	0.0514829	1.11656	0.0402064	0.763034	0.997135	0.340457	1.04353	0.0514715	0.535065	0.675718	0.0146577	1.167	0.0453483	0.656173	0.999886		0.0564909	0.909657	0.0453483	0.49108	0.955511	0.0378724	0.906127	0.0402064	0.507311	0.982139
TRR1	P29509	1.04977e+06	1.2323	0.0299778	3	1.03083e+06	1.19895	0.0847405	3	1.06842e+06	1.24076	0.0527443	3	1.06926e+06	1.23277	0.0336136	3		0.574619	0.972938	0.0243266	0.808987	0.763832	0.51557	1.03487	0.0706787	0.582823	0.568436	0.837462	0.993557	0.0425095	0.840184	0.506893	0.986531	1.00038	0.0243266	0.986533	0.500073		0.447307	1.03868	0.0243266	0.8708	0.892425	0.482222	1.05208	0.0706787	0.624989	0.640025
PHB2	P50085	376466	0.482863	0.0973676	3	374795	0.488661	0.0512991	3	395337	0.506213	0.0618537	3	392436	0.50377	0.0801347	3		0.932995	1.01201	0.201646	0.933173	0.50107	0.725047	1.03592	0.104979	0.746899	0.534156	0.968791	0.995175	0.122189	0.968828	0.500471	0.788753	1.0433	0.201646	0.795698	0.513739		0.978492	0.996262	0.201646	0.978498	0.500104	0.881096	1.01048	0.104979	0.881971	0.503
SEC24	P40482	514666	0.895373	0.0548917	3	513082	0.886428	0.0538012	3	574761	0.977996	0.0253822	3	571861	0.973408	0.0765918	3		0.850094	0.99001	0.0613059	0.853001	0.507959	0.0802572	1.1033	0.0606944	0.473878	0.914151	0.92907	0.995308	0.0259533	0.930781	0.509777	0.23177	1.08715	0.0613059	0.650883	0.853423		0.0858772	0.896123	0.0613059	0.488559	0.91279	0.186784	0.932997	0.0606944	0.458182	0.76111
LSC1	P53598	614900	0.267774	0.0284248	3	610751	0.265753	0.0353554	3	648858	0.279601	0.0398336	3	649148	0.278669	0.0472692	3		0.94238	0.992455	0.106152	0.942597	0.501524	0.676121	1.05211	0.133038	0.708679	0.544281	0.980458	0.996668	0.142466	0.980466	0.500165	0.753021	1.04069	0.106152	0.777674	0.542492		0.3342	0.922368	0.106152	0.48566	0.638239	0.231692	0.871619	0.133038	0.462376	0.715533
SAC6	P32599	670259	0.814872	0.0490738	3	690048	0.833804	0.00235345	3	776699	0.926965	0.0178403	3	781492	0.932854	0.0258857	3		0.572914	1.02323	0.0602227	0.612023	0.543023	0.0109617	1.11173	0.00282255	1	1	0.763783	1.00635	0.0192459	0.781578	0.531875	0.0340487	1.14479	0.0602227	0.50295	0.985421		0.102051	0.885568	0.0602227	0.613683	0.944565	0.336831	0.926361	0.00282255	1	1
MET14	Q02196	744812	1.37527	0.129439	3	811831	1.48185	0.0285897	3	745880	1.36265	0.147108	3	750377	1.3554	0.0464039	3		0.288025	1.0775	0.0941189	0.471811	0.668313	0.29412	0.91956	0.0192932	0.999857	0.99999	0.941409	0.994678	0.107957	0.941515	0.500734	0.821463	0.985554	0.0941189	0.824517	0.507068		0.163735	0.887858	0.0941189	0.458111	0.788589	0.0148504	0.804378	0.0192932	0.999996	1
RPT3	P33298	1.11119e+06	0.784334	0.0881621	3	1.17097e+06	0.825593	0.0548616	3	1.1868e+06	0.829049	0.0457906	3	1.15436e+06	0.805136	0.0710586	3		0.536016	1.0526	0.112404	0.59543	0.562012	0.937383	1.00419	0.0664512	0.937568	0.501198	0.653926	0.971156	0.0552326	0.712668	0.576016	0.766942	1.02652	0.112404	0.776093	0.516543		0.272174	0.903117	0.112404	0.469224	0.681104	0.202432	0.928759	0.0664512	0.46752	0.750828
LSP1	Q12230	887236	0.434795	0.0483454	3	809932	0.389242	0.0508629	3	1.01446e+06	0.485195	0.0336877	3	1.03397e+06	0.497692	0.0201879	3		0.323921	0.895232	0.111191	0.556533	0.707941	0.0615786	1.24651	0.130672	0.474768	0.942778	0.616948	1.02576	0.0694314	0.65051	0.539912	0.139976	1.14466	0.111191	0.460794	0.820945		0.124026	0.846107	0.111191	0.462394	0.843692	0.291542	0.862264	0.130672	0.568382	0.744962
TRX1	P22217	592546	1.21014	0.188761	3	574155	1.16944	0.197637	3	613019	1.23461	0.231708	3	668702	1.34472	0.23128	3		0.809227	0.966371	0.155983	0.815588	0.51385	0.730175	1.05572	0.169001	0.750191	0.531797	0.591456	1.08919	0.187678	0.647588	0.563814	0.480185	1.11121	0.155983	0.615402	0.632373		0.228464	1.15431	0.155983	0.468152	0.723606	0.380873	1.10935	0.169001	0.502299	0.611872
HPT1	Q04178	482555	0.787603	0.161333	3	503195	0.816905	0.110142	3	452598	0.734906	0.0596047	3	470705	0.755222	0.0358028	3		0.809439	1.0372	0.204841	0.813971	0.509869	0.337283	0.899623	0.134829	0.493602	0.642469	0.644908	1.02764	0.0811051	0.671817	0.533906	0.76406	0.958887	0.204841	0.770794	0.512026		0.685898	0.943464	0.204841	0.702077	0.522498	0.781208	0.975206	0.134829	0.786494	0.510115
RPP2A	P05319	2.51037e+06	2.35888	0.526221	3	2.13906e+06	2.01939	0.423492	3	2.01998e+06	1.85864	0.293437	3	2.07976e+06	1.92568	0.351712	3		0.435231	0.856081	0.223081	0.553086	0.611288	0.620932	0.920399	0.209713	0.655718	0.541705	0.812771	1.03607	0.157877	0.819773	0.515524	0.310234	0.816353	0.223081	0.495493	0.668244		0.897209	0.980191	0.223081	0.89781	0.502377	0.410505	0.867484	0.209713	0.525654	0.607285
HTB1	P02293	5.03017e+06	0.736681	0.0486948	3	4.66554e+06	0.680836	0.0282417	3	4.41033e+06	0.635391	0.020423	3	4.27778e+06	0.616131	0.0295174	3		0.178258	0.924195	0.0661002	0.462924	0.774723	0.0933856	0.93325	0.0414809	0.477385	0.896404	0.411347	0.969689	0.0321425	0.63785	0.708205	0.0299526	0.836361	0.0661002	0.493314	0.988246		0.0425175	1.14802	0.0661002	0.504798	0.976625	0.00980307	1.14708	0.0414809	0.514676	0.999788
HRI1	Q05905	1.65251e+06	1.38222	0.166563	3	1.71665e+06	1.42906	0.146653	3	1.89265e+06	1.55214	0.126944	3	1.91417e+06	1.57365	0.169136	3		0.733515	1.03388	0.120504	0.748062	0.52333	0.334586	1.08613	0.102622	0.526715	0.673582	0.869375	1.01386	0.0817863	0.872122	0.508597	0.23502	1.13849	0.120504	0.542723	0.775493		0.984029	1.00166	0.120504	0.984031	0.500057	0.878384	0.989478	0.102622	0.879329	0.503167
URA5	P13298	810380	0.955297	0.017923	3	872877	1.01773	0.0753176	3	824701	0.951002	0.0616592	3	835649	0.960577	0.0777903	3		0.285483	1.06535	0.0187617	0.997727	0.99972	0.303167	0.934439	0.0740058	0.512582	0.689107	0.875825	1.01007	0.064836	0.878025	0.507233	0.918357	1.00553	0.0187617	0.923478	0.525552		0.0243543	0.948915	0.0187617	0.518225	0.994697	0.717692	1.01796	0.0740058	0.729174	0.517483
PRE7	P23724	426788	0.859904	0.106868	3	450396	0.880921	0.0437854	3	464688	0.912296	0.0963928	3	470835	0.930038	0.136049	3		0.775739	1.02444	0.124279	0.781913	0.511552	0.645585	1.03562	0.0497042	0.749879	0.633522	0.863678	1.01945	0.10566	0.867051	0.510132	0.523324	1.08156	0.124279	0.634829	0.61468		0.695086	1.04466	0.124279	0.721347	0.537542	0.517652	0.959917	0.0497042	0.676808	0.662692
PST2	Q12335	891962	0.487991	0.0490727	3	903842	0.491122	0.0663616	3	1.24195e+06	0.671164	0.0486941	3	1.24437e+06	0.672189	0.0496666	3		0.951027	1.00642	0.100561	0.951176	0.501228	0.0225603	1.36659	0.135122	0.495399	0.994519	0.980845	1.00153	0.0725518	0.980852	0.500134	0.0102687	1.37746	0.100561	0.580209	0.999918		0.110937	0.84967	0.100561	0.477445	0.871348	0.175865	0.845405	0.135122	0.458113	0.773869
RPL37A	P49166	3.16248e+06	1.79951	0.0978925	3	3.19662e+06	1.81317	0.119444	3	3.00257e+06	1.69158	0.0753213	3	2.89608e+06	1.62914	0.104896	3		0.885947	1.00759	0.0543994	0.887584	0.505847	0.222825	0.932942	0.0658756	0.472645	0.733107	0.453872	0.963084	0.0445271	0.632376	0.670181	0.109183	0.90532	0.0543994	0.570541	0.920838		0.0153128	1.24237	0.0543994	0.831085	0.999998	0.107468	1.09938	0.0658756	0.474511	0.874518
RPL37B	P51402	1.04288e+06	1.87313	0.198065	3	1.02208e+06	1.83448	0.140803	3	973201	1.74094	0.154738	3	941456	1.67913	0.167712	3		0.798006	0.979368	0.105741	0.803522	0.511373	0.482256	0.949008	0.0767538	0.601647	0.617166	0.663539	0.964497	0.0888821	0.698415	0.545975	0.266854	0.89643	0.105741	0.510393	0.720355		0.0372886	1.4519	0.105741	0.943197	0.999994	0.0395025	1.17117	0.0767538	0.482665	0.976019
HEM2	P05373	834846	0.49744	0.0388659	3	924950	0.54618	0.0251402	3	1.01309e+06	0.591181	0.0251866	3	1.01949e+06	0.59426	0.00421119	3		0.154183	1.09798	0.0781319	0.467506	0.807382	0.0936619	1.08239	0.0460292	0.548536	0.928881	0.853013	1.00521	0.0426038	0.854625	0.504494	0.0482489	1.19464	0.0781319	0.623686	0.988793		0.0580375	1.15912	0.0781319	0.514167	0.960136	0.0542648	1.09352	0.0460292	0.494898	0.959644
GRE3	P38715	187270	0.684797	0.0607953	3	195192	0.696243	0.0729035	3	239881	0.855356	0.0543921	3	243879	0.867985	0.0920209	3		0.845087	1.01671	0.0887785	0.849079	0.510597	0.0429195	1.22853	0.10471	0.487595	0.972707	0.850031	1.01476	0.06359	0.855876	0.516028	0.0535746	1.26751	0.0887785	0.801039	0.998117		0.924012	1.0081	0.0887785	0.924484	0.502511	0.691015	0.965737	0.10471	0.713205	0.531334
NOG1	Q02892	210972	0.947638	0.101068	3	205732	0.935105	0.0847588	3	188554	0.83934	0.0949596	3	186973	0.837685	0.0979589	3		0.877496	0.986775	0.106652	0.878885	0.504625	0.263306	0.897589	0.0906409	0.568508	0.769369	0.984244	0.998028	0.113136	0.984247	0.500092	0.247518	0.883972	0.106652	0.532478	0.755955		0.0634458	1.19911	0.106652	0.475245	0.940145	0.0732496	1.17676	0.0906409	0.543746	0.950734
CCT7	P42943	618100	0.7772	0.0432435	3	602126	0.748739	0.0571568	3	615333	0.75395	0.056849	3	603715	0.738496	0.0805382	3		0.532015	0.963381	0.0556401	0.6428	0.615256	0.91625	1.00696	0.0763374	0.916768	0.502505	0.800849	0.979503	0.0754016	0.811277	0.521841	0.515435	0.950201	0.0556401	0.703837	0.692156		0.357531	1.08129	0.0556401	0.782867	0.863213	0.091788	1.12697	0.0763374	0.49392	0.90702
COX2	P00410	367130	0.173051	0.055185	3	333882	0.159058	0.0376467	3	338729	0.163989	0.0101707	3	315963	0.153345	0.0151189	3		0.73742	0.919143	0.318895	0.749156	0.519055	0.844648	1.031	0.236685	0.846599	0.505156	0.37637	0.935096	0.0620204	0.647155	0.742489	0.604357	0.88613	0.318895	0.636314	0.537089		0.584969	0.880623	0.318895	0.62117	0.540611	0.621459	0.92002	0.236685	0.649272	0.533347
YCP4	P25349	218192	0.564021	0.0447885	3	218290	0.557892	0.086034	3	246014	0.621703	0.0856433	3	246557	0.623562	0.0642557	3		0.919726	0.989132	0.0794093	0.920841	0.505628	0.414087	1.11438	0.154213	0.566428	0.641571	0.977551	1.00299	0.137756	0.977559	0.500142	0.266061	1.10556	0.0794093	0.653343	0.828905		0.862055	1.00966	0.0794093	0.863557	0.504453	0.72742	0.963848	0.154213	0.737824	0.516335
RPA190	P10964	507504	0.896619	0.0928242	3	505922	0.884242	0.0391303	3	480319	0.83005	0.0380821	3	479688	0.830514	0.0563571	3		0.846571	0.986196	0.103527	0.848568	0.505343	0.160783	0.938713	0.0442529	0.532962	0.843925	0.991218	1.00056	0.0458792	0.991219	0.500045	0.362747	0.926273	0.103527	0.50722	0.632122		0.662917	0.969645	0.103527	0.682211	0.525317	0.18032	0.949391	0.0442529	0.464775	0.773722
RPN8	Q08723	560593	0.736867	0.177959	3	570744	0.736697	0.114484	3	578297	0.731319	0.0887457	3	584934	0.742869	0.107179	3		0.998969	0.99977	0.241508	0.998969	0.5	0.951992	0.9927	0.155402	0.952071	0.500666	0.892867	1.01579	0.12135	0.894208	0.505092	0.96298	1.00815	0.241508	0.963011	0.500344		0.944599	1.01173	0.241508	0.944696	0.500712	0.759167	0.967647	0.155402	0.76654	0.512927
YDJ1	P25491	1.39402e+06	0.98284	0.0789668	3	1.29269e+06	0.905295	0.040648	3	1.23183e+06	0.85135	0.0685199	3	1.21625e+06	0.838344	0.0908052	3		0.227944	0.921101	0.0803455	0.46454	0.721193	0.319558	0.940411	0.0449002	0.705129	0.828285	0.85337	0.984723	0.0804838	0.857218	0.510769	0.107392	0.852981	0.0803455	0.600683	0.934893		0.0986615	1.12615	0.0803455	0.476437	0.888233	0.0262077	1.12337	0.0449002	0.545168	0.995127
CTP1	P38152	883803	1.01146	0.0960368	3	900551	1.01877	0.0609444	3	803593	0.896552	0.0372028	3	825033	0.91894	0.0683501	3		0.917562	1.00723	0.0949491	0.917918	0.501751	0.0524681	0.880032	0.0598214	0.476839	0.956934	0.651594	1.02497	0.0414954	0.727759	0.598353	0.252675	0.908533	0.0949491	0.48728	0.714981		0.606199	1.04988	0.0949491	0.671904	0.576845	0.320602	1.07283	0.0598214	0.66377	0.79649
CYC1	P00044	741213	0.14679	0.0266554	3	738720	0.147397	0.0314539	3	900876	0.174753	0.038697	3	897264	0.16997	0.0286006	3		0.980922	1.00413	0.181589	0.980929	0.500156	0.397924	1.18559	0.213396	0.598542	0.683707	0.872341	0.972628	0.221438	0.873778	0.504595	0.362774	1.15791	0.181589	0.565987	0.683664		0.11488	0.732684	0.181589	0.477536	0.865919	0.111673	0.664789	0.213396	0.509479	0.888392
POL30	P15873	475463	0.882134	0.181095	3	459125	0.834946	0.132722	3	430059	0.777082	0.11233	3	419877	0.776633	0.115821	3		0.735845	0.946507	0.205292	0.748289	0.520103	0.596016	0.930697	0.158959	0.643419	0.55428	0.996391	0.999423	0.144553	0.996391	0.500005	0.450959	0.880403	0.205292	0.548007	0.592782		0.658983	0.938619	0.205292	0.679211	0.526299	0.277793	0.86523	0.158959	0.470004	0.676411
RAS2	P01120	191032	0.825389	0.154264	2	203825	0.866415	0.0907618	2	206517	0.870828	0.117423	2	223339	0.933641	0.0697179	2		0.7828	1.0497	0.186899	0.793635	0.520923	0.970493	1.00509	0.104756	0.970545	0.500714	0.595047	1.07213	0.13484	0.66438	0.579449	0.494778	1.13115	0.186899	0.624356	0.628822		0.385579	0.816927	0.186899	0.629387	0.720375	0.234441	0.846987	0.104756	0.669529	0.86315
CCT8	P47079	960981	0.931984	0.0406476	3	1.02085e+06	0.986076	0.0348344	3	992880	0.946591	0.0205581	3	971213	0.925974	0.0353554	3		0.156662	1.05804	0.0436141	0.50341	0.829288	0.18259	0.959958	0.0353262	0.464051	0.770523	0.442937	0.97822	0.021718	0.68569	0.728117	0.856379	0.993552	0.0436141	0.858679	0.506561		0.316362	0.966394	0.0436141	0.481837	0.650921	0.113646	0.944123	0.0353262	0.518521	0.89071
SUC2	P00724	324371	0.777903	0.0295632	3	302208	0.717931	0.0749954	3	943805	2.24102	0.370556	3	970312	2.30354	0.376336	3		0.299999	0.922905	0.0380036	0.897238	0.959337	0.0161159	3.1215	0.10446	1	1	0.847558	1.0279	0.165351	0.850723	0.508528	0.0191684	2.96122	0.0380036	1	1		0.347195	1.11392	0.0380036	0.99373	0.998004	0.705016	1.04508	0.10446	0.741116	0.553244
RPL30	P14120	2.00653e+06	1.41368	0.0894621	3	2.10608e+06	1.47739	0.0697801	3	1.85361e+06	1.28418	0.0708285	3	1.92614e+06	1.33142	0.0547591	3		0.388863	1.04507	0.0632832	0.532431	0.632114	0.0281654	0.869224	0.0472321	0.570729	0.995466	0.415498	1.03679	0.0551546	0.541975	0.617972	0.259441	0.941813	0.0632832	0.477506	0.700334		0.210868	1.06559	0.0632832	0.464473	0.739216	0.0655402	1.08758	0.0472321	0.478939	0.938399
LSC2	P53312	270706	0.275487	0.0646845	3	276385	0.278643	0.063061	3	331186	0.330781	0.0555084	3	343870	0.3443	0.056184	3		0.954657	1.01146	0.234801	0.954738	0.500719	0.343827	1.18712	0.226315	0.531111	0.669425	0.781623	1.04087	0.16781	0.790794	0.517607	0.237888	1.24979	0.234801	0.510672	0.748147		0.765516	1.0474	0.234801	0.772288	0.512163	0.632966	0.925908	0.226315	0.65852	0.531366
PRB1	P09232	623034	0.398142	0.0471321	3	659554	0.41273	0.0348497	3	1.08237e+06	0.659198	0.0444355	3	1.0533e+06	0.643185	0.047247	3		0.690438	1.03664	0.11838	0.710401	0.52813	0.0020406	1.59716	0.084437	0.776434	1	0.691026	0.975709	0.0674085	0.717729	0.537748	0.00313326	1.61547	0.11838	0.583729	1		0.775068	0.977025	0.11838	0.781099	0.511253	0.824181	1.01299	0.084437	0.827205	0.507105
RPL24A	P04449	401255	1.4484	0.161822	3	384547	1.41414	0.305994	3	375639	1.35378	0.247736	3	379888	1.3851	0.332099	3		0.874679	0.976348	0.111725	0.878774	0.513361	0.804267	0.95732	0.216382	0.809737	0.511619	0.902629	1.02314	0.182995	0.903781	0.504807	0.786649	0.956303	0.111725	0.809031	0.544163		0.000754202	1.81906	0.111725	0.555218	1	0.212426	1.25292	0.216382	0.52146	0.781605
CCT2	P39076	929335	1.01775	0.0962173	3	903490	0.984169	0.0752733	3	885959	0.956861	0.091488	3	880080	0.948731	0.0853981	3		0.660184	0.967004	0.0945392	0.68737	0.535493	0.710831	0.972252	0.0764841	0.736381	0.538239	0.915868	0.991504	0.0956127	0.916362	0.50238	0.40606	0.932185	0.0945392	0.550442	0.633765		0.364056	1.06697	0.0945392	0.507165	0.630932	0.239163	1.07374	0.0764841	0.471314	0.715264
RPL26A	P05743	1.94197e+06	1.05297	0.0467277	3	1.90165e+06	1.0244	0.0131339	3	1.72812e+06	0.916471	0.0631215	3	1.70914e+06	0.908048	0.0241701	3		0.402489	0.972865	0.044377	0.511389	0.601198	0.0919043	0.894644	0.0128211	1	1	0.845063	0.99081	0.0688745	0.847082	0.505351	0.0175083	0.862369	0.044377	0.545117	0.998654		0.0119832	1.16887	0.044377	0.634085	0.999936	0.0715018	1.1484	0.0128211	1	1
RPL26B	P53221	2.01032e+06	1.83149	0.138165	3	1.83562e+06	1.65701	0.0921139	3	1.58714e+06	1.41629	0.0638328	3	1.59704e+06	1.42443	0.0563297	3		0.153399	0.904732	0.0754386	0.469734	0.80996	0.0251334	0.854724	0.0555905	0.492183	0.992383	0.876527	1.00575	0.0450705	0.878009	0.504896	0.0236578	0.777744	0.0754386	0.578884	0.997585		0.797751	1.02134	0.0754386	0.80918	0.523602	0.842135	1.01436	0.0555905	0.849701	0.519762
ATP4	P05626	489455	0.323886	0.0945136	3	475722	0.319935	0.108885	3	529960	0.346361	0.106184	3	518175	0.341734	0.110024	3		0.964459	0.9878	0.291811	0.964505	0.500528	0.778451	1.0826	0.340335	0.787682	0.517487	0.960716	0.986641	0.306569	0.960772	0.500573	0.84187	1.05511	0.291811	0.845967	0.51066		0.714512	0.923106	0.291811	0.728133	0.520549	0.77717	0.928137	0.340335	0.78423	0.513293
FUR1	P18562	303087	0.810004	0.00593855	3	313512	0.845999	0.0534921	3	290555	0.76892	0.0272617	3	300178	0.796867	0.0596314	3		0.363883	1.04444	0.0073315	1	1	0.11346	0.90889	0.0632295	0.46184	0.858287	0.517321	1.03635	0.0354545	0.747364	0.735477	0.740065	0.983781	0.0073315	0.992047	0.974812		0.0800293	0.934255	0.0073315	1	1	0.0803568	0.88813	0.0632295	0.499899	0.925592
FES1	P38260	376076	0.979597	0.303974	3	350438	0.890153	0.179711	3	375646	0.934572	0.142237	3	373380	0.919603	0.130728	3		0.688445	0.908693	0.310306	0.706643	0.525493	0.754814	1.0499	0.201888	0.765311	0.518125	0.899763	0.983983	0.152194	0.900586	0.503335	0.776052	0.938757	0.310306	0.782262	0.511633		0.506686	0.856017	0.310306	0.567275	0.561028	0.609096	0.923355	0.201888	0.644707	0.541719
GPD2	P41911	367884	1.30546	0.0984539	3	329310	1.16233	0.0903472	3	323211	1.121	0.0383319	3	318779	1.10763	0.046033	3		0.137663	0.890355	0.0754168	0.518665	0.861482	0.523962	0.964447	0.0777297	0.581769	0.559408	0.719405	0.988075	0.0341943	0.742481	0.535438	0.0552607	0.84846	0.0754168	0.491584	0.957348		0.62298	0.970537	0.0754168	0.659575	0.544067	0.626621	1.03563	0.0777297	0.675689	0.559642
ODC1	Q03028	107751	0.19318	0.0494819	2	125521	0.225599	0.0177985	2	118809	0.211039	0.0119266	2	121868	0.21693	0.00106812	2		0.518239	1.16782	0.256144	0.630138	0.614343	0.450208	0.935461	0.0788946	0.625386	0.666527	0.611547	1.02791	0.0565138	0.669629	0.568568	0.620345	1.12294	0.256144	0.674485	0.56501		0.115372	0.323143	0.256144	0.866932	0.993072	0.0168133	0.42064	0.0788946	0.998216	1
YNR034W-A	Q3E841	293900	0.843032	0.00696056	3	273275	0.776563	0.115786	3	528082	1.49963	0.0469028	3	548028	1.55832	0.0704722	3		0.424896	0.921155	0.00825658	1	1	0.00357588	1.93111	0.1491	0.794459	1	0.305126	1.03913	0.0312763	0.66231	0.806552	0.00298292	1.84847	0.00825658	1	1		0.105602	0.838911	0.00825658	1	1	0.611953	0.934798	0.1491	0.658232	0.554591
GCS1	P35197	399504	0.857548	0.0735392	3	439617	0.9243	0.0558976	3	428923	0.900687	0.0347178	3	433611	0.905557	0.0544005	3		0.28339	1.07784	0.0857552	0.499913	0.696403	0.574071	0.974453	0.0604756	0.620438	0.551134	0.903382	1.00541	0.0385459	0.904788	0.505909	0.418824	1.05598	0.0857552	0.540371	0.613632		0.675231	1.03092	0.0857552	0.703101	0.537781	0.888293	1.00869	0.0604756	0.889994	0.506201
YGR130C	P53278	254776	0.611308	0.0847197	3	260485	0.621788	0.08718	3	278961	0.662733	0.0430897	3	282421	0.669564	0.0530386	3		0.888539	1.01714	0.138588	0.889799	0.504602	0.519902	1.06585	0.140209	0.580944	0.562429	0.871282	1.01031	0.0650181	0.873656	0.507537	0.379826	1.0953	0.138588	0.515184	0.624392		0.557112	0.941447	0.138588	0.60472	0.551148	0.533292	0.939168	0.140209	0.585023	0.553784
HRP1	Q99383	440419	0.66855	0.117539	3	449865	0.673806	0.101212	3	489425	0.710998	0.0625853	3	500994	0.718712	0.0776079	3		0.956068	1.00786	0.175813	0.956133	0.500604	0.622384	1.0552	0.15021	0.654987	0.53919	0.90013	1.01085	0.0880247	0.901253	0.50457	0.575518	1.07503	0.175813	0.622677	0.552133		0.888327	0.983668	0.175813	0.889041	0.502601	0.529866	1.06698	0.15021	0.584573	0.556634
CYT1	P07143	553912	0.194604	0.0530118	3	565749	0.194936	0.0349286	3	565437	0.190055	0.0322308	3	554927	0.188116	0.0290367	3		0.993278	1.0017	0.272408	0.993278	0.500012	0.867521	0.974962	0.17918	0.869422	0.505865	0.942063	0.9898	0.169587	0.94222	0.501092	0.864016	0.966662	0.272408	0.865514	0.504505		0.604657	0.902407	0.272408	0.6368	0.537326	0.931195	0.98905	0.17918	0.931387	0.501127
FBP1	P09201	352074	0.187152	0.0263959	3	355623	0.187533	0.0295818	3	371498	0.192894	0.03097	3	355538	0.185403	0.0172423	3		0.987532	1.00203	0.14104	0.987534	0.500063	0.838991	1.02859	0.157742	0.842833	0.509826	0.737663	0.961163	0.160555	0.748357	0.517373	0.92875	0.990651	0.14104	0.928984	0.501326		0.266575	1.13473	0.14104	0.500208	0.712294	0.300844	1.13895	0.157742	0.508121	0.687425
ARF1	P11076	830695	0.746391	0.117026	3	881859	0.791783	0.0662424	3	914531	0.815779	0.0435958	3	917017	0.812225	0.0844794	3		0.597882	1.06082	0.156789	0.635758	0.543469	0.631974	1.03031	0.0836623	0.663076	0.538126	0.952462	0.995644	0.0534408	0.952698	0.502003	0.477778	1.0882	0.156789	0.566843	0.587097		0.794267	1.02701	0.156789	0.798655	0.508889	0.137334	1.11191	0.0836623	0.470631	0.8312
REE1	P40893	140007	0.46524	0.0198383	2	155091	0.52219	0.0157969	2	164041	0.540309	0.00586025	2	173888	0.588047	0.0598031	2		0.0920739	1.12241	0.0426411	0.874456	0.996827	0.330531	1.0347	0.0302513	0.645202	0.774776	0.460258	1.08835	0.0108461	1	1	0.184157	1.26397	0.0426411	1	1		0.826478	0.952052	0.0426411	0.931334	0.767652	0.417796	0.807703	0.0302513	1	1
CDC37	P06101	391918	0.958057	0.116465	3	366961	0.894822	0.154395	3	432139	1.04007	0.143172	3	431835	1.03947	0.1235	3		0.603584	0.933997	0.121564	0.673699	0.581641	0.298503	1.16232	0.172543	0.529598	0.707455	0.995889	0.999424	0.137656	0.995889	0.500005	0.452983	1.08498	0.121564	0.58695	0.627986		0.220882	0.874442	0.121564	0.47623	0.738012	0.359401	0.879612	0.172543	0.498799	0.627561
MRT4	P33201	528213	1.11639	0.113224	3	485454	1.01689	0.110469	3	454001	0.93995	0.128948	3	462421	0.959277	0.110478	3		0.337195	0.910868	0.10142	0.544708	0.686752	0.477398	0.924339	0.108634	0.607636	0.627165	0.853537	1.02056	0.137186	0.855946	0.506743	0.160543	0.859264	0.10142	0.533681	0.844646		0.321262	0.908295	0.10142	0.538673	0.695231	0.35782	0.912447	0.108634	0.536915	0.662532
HTA2	P04912	1.33355e+06	0.78202	0.0327273	3	1.22576e+06	0.720578	0.0333241	3	1.21123e+06	0.707854	0.0358168	3	1.18439e+06	0.695601	0.0476776	3		0.0849513	0.921431	0.0418497	0.555884	0.941565	0.675824	0.982343	0.0462463	0.706868	0.542177	0.741218	0.98269	0.0505991	0.761917	0.534148	0.0686308	0.889493	0.0418497	0.758986	0.993029		0.0974634	1.06488	0.0418497	0.465522	0.883948	0.55335	1.02065	0.0462463	0.606484	0.556792
HTA1	P04911	1.33355e+06	0.78202	0.0327273	3	1.22576e+06	0.720578	0.0333241	3	1.21123e+06	0.707854	0.0358168	3	1.18439e+06	0.695601	0.0476776	3		0.0849513	0.921431	0.0418497	0.555884	0.941565	0.675824	0.982343	0.0462463	0.706868	0.542177	0.741218	0.98269	0.0505991	0.761917	0.534148	0.0686308	0.889493	0.0418497	0.758986	0.993029		0.0974634	1.06488	0.0418497	0.465522	0.883948	0.55335	1.02065	0.0462463	0.606484	0.556792
TPS1	Q00764	721985	0.692774	0.0297437	3	732155	0.695245	0.0111879	3	1.09251e+06	1.02267	0.0112567	3	1.11318e+06	1.03918	0.0337442	3		0.90275	1.00357	0.0429342	0.903249	0.502081	3.66251e-06	1.47094	0.016092	0.596994	1	0.492201	1.01615	0.0110072	0.861227	0.864717	0.000200854	1.50003	0.0429342	0.687187	1		0.150041	0.868095	0.0429342	0.961465	0.998495	0.0432167	0.842794	0.016092	1	1
RPT1	P33299	415761	0.806167	0.124341	3	415824	0.812156	0.0750876	3	447507	0.873283	0.0281552	3	447402	0.873492	0.0222644	3		0.947194	1.00743	0.154237	0.947286	0.5007	0.292693	1.07526	0.0924547	0.473277	0.665216	0.992454	1.00024	0.0322406	0.992454	0.500017	0.448303	1.08351	0.154237	0.533368	0.581232		0.265303	1.14225	0.154237	0.485412	0.701274	0.184042	1.10306	0.0924547	0.458527	0.764559
TYS1	P36421	842041	0.87985	0.0277117	3	853441	0.88087	0.0547287	3	888812	0.909377	0.0301562	3	892201	0.914203	0.0324077	3		0.978869	1.00116	0.0314959	0.97889	0.500409	0.485224	1.03236	0.0621303	0.562026	0.575656	0.859471	1.00531	0.0331614	0.862105	0.507679	0.237	1.03904	0.0314959	0.582916	0.80312		0.54357	1.01325	0.0314959	0.59169	0.550711	0.403697	0.959915	0.0621303	0.523578	0.611298
MDH2	P22133	341230	0.145919	0.034351	3	342735	0.146033	0.0345607	3	390236	0.163912	0.0397019	3	387563	0.163234	0.0341284	3		0.996953	1.00078	0.235411	0.996953	0.500003	0.588507	1.12243	0.236663	0.654491	0.574704	0.983209	0.995865	0.242214	0.983213	0.500088	0.569216	1.11866	0.235411	0.63419	0.571208		0.19866	0.747858	0.235411	0.461831	0.750502	0.282442	0.792605	0.236663	0.486371	0.685914
SNU13	P39990	1.28792e+06	1.49154	0.119988	3	1.2494e+06	1.45545	0.0278176	3	1.07735e+06	1.25109	0.10466	3	1.10117e+06	1.26419	0.0338143	3		0.657916	0.975807	0.0804457	0.678426	0.5266	0.0688184	0.859587	0.0191127	0.999999	1	0.852709	1.01047	0.0836549	0.854402	0.50471	0.0721434	0.847572	0.0804457	0.519044	0.943869		0.149161	1.10363	0.0804457	0.472576	0.817303	0.497293	0.960781	0.0191127	0.961193	0.961654
ODC2	Q99297	168829	0.771189	0.116953	3	178065	0.80728	0.0627872	3	181934	0.814008	0.0605019	3	199866	0.893369	0.123831	3		0.66919	1.0468	0.151653	0.690169	0.527968	0.900146	1.00833	0.0777763	0.900996	0.503457	0.394301	1.09749	0.074326	0.759057	0.823973	0.282146	1.15843	0.151653	0.554353	0.741898		0.648	0.952891	0.151653	0.670343	0.528328	0.70631	0.976335	0.0777763	0.724774	0.527211
RPS27A	P35997	7.15037e+06	1.54933	0.146661	3	6.66768e+06	1.43648	0.039073	3	5.85411e+06	1.25221	0.115867	3	6.06512e+06	1.29102	0.0107544	3		0.312866	0.92716	0.094661	0.477794	0.650578	0.0982005	0.871724	0.0272006	0.998296	1	0.620967	1.03099	0.0925296	0.648342	0.532787	0.0919663	0.833278	0.094661	0.532524	0.924289		0.293982	1.07668	0.094661	0.473112	0.663877	0.0522665	1.05641	0.0272006	0.500331	0.963732
RPS27B	P38711	7.15037e+06	1.54933	0.146661	3	6.66768e+06	1.43648	0.039073	3	5.85411e+06	1.25221	0.115867	3	6.06512e+06	1.29102	0.0107544	3		0.312866	0.92716	0.094661	0.477794	0.650578	0.0982005	0.871724	0.0272006	0.998296	1	0.620967	1.03099	0.0925296	0.648342	0.532787	0.0919663	0.833278	0.094661	0.532524	0.924289		0.293982	1.07668	0.094661	0.473112	0.663877	0.0522665	1.05641	0.0272006	0.500331	0.963732
GVP36	P40531	856660	0.737423	0.0290399	3	809958	0.706229	0.0741928	3	842158	0.724998	0.0723311	3	860257	0.738436	0.0596602	3		0.553105	0.957699	0.0393803	0.785434	0.75151	0.769403	1.02658	0.105055	0.77979	0.518971	0.816592	1.01854	0.0997673	0.821163	0.510322	0.980612	1.00137	0.0393803	0.98063	0.500368		0.737622	1.02042	0.0393803	0.783303	0.575041	0.331687	0.894287	0.105055	0.589942	0.729242
RNA1	P11745	671933	0.860479	0.0909245	3	687615	0.88002	0.0332781	3	665987	0.842602	0.0196346	3	664125	0.840877	0.0572426	3		0.753719	1.02271	0.105667	0.76173	0.513764	0.185228	0.957481	0.0378151	0.464269	0.76764	0.964337	0.997952	0.0233024	0.964543	0.502327	0.770581	0.97722	0.105667	0.778136	0.513849		0.480085	0.94519	0.105667	0.556666	0.575073	0.934542	0.997276	0.0378151	0.934795	0.501565
RPB2	P08518	433040	0.866595	0.103862	3	445864	0.890929	0.100963	3	436706	0.878128	0.0547509	3	438245	0.869909	0.0846629	3		0.785543	1.02808	0.119851	0.793901	0.516315	0.858937	0.985631	0.113323	0.860602	0.504834	0.895634	0.990641	0.0623496	0.897369	0.506762	0.967964	1.00382	0.119851	0.967988	0.500308		0.914129	0.989812	0.119851	0.91459	0.502179	0.385689	0.926686	0.113323	0.50692	0.611834
RPC40	P07703	561880	0.923424	0.275331	3	531833	0.862918	0.217629	3	485222	0.762978	0.17058	3	483608	0.774713	0.193418	3		0.780857	0.934476	0.298163	0.788377	0.514382	0.567073	0.884183	0.252201	0.621918	0.559855	0.941019	1.01538	0.223572	0.941227	0.501428	0.491213	0.838957	0.298163	0.572825	0.580865		0.836155	0.95318	0.298163	0.839098	0.507395	0.99596	0.998957	0.252201	0.99596	0.500005
PEX11	Q12462	517972	0.419129	0.0192016	3	545878	0.445651	0.0264872	3	577623	0.462854	0.0233698	3	576965	0.458582	0.0262398	3		0.239425	1.06328	0.0458131	0.643928	0.842961	0.447105	1.0386	0.0594349	0.565388	0.612609	0.843631	0.99077	0.0504906	0.847432	0.509997	0.10979	1.09413	0.0458131	0.689246	0.961914		0.100673	0.829033	0.0458131	0.979278	0.999909	0.0506464	0.879134	0.0594349	0.477826	0.959838
RPT6	Q01939	206231	0.706211	0.0986018	3	190139	0.645712	0.087491	3	198940	0.669708	0.0535882	3	202907	0.681119	0.0814622	3		0.47175	0.914332	0.139621	0.576498	0.601823	0.710143	1.03716	0.135495	0.725065	0.522224	0.850722	1.01704	0.0800173	0.855632	0.513517	0.751678	0.96447	0.139621	0.762919	0.519191		0.942234	0.992501	0.139621	0.942358	0.500871	0.827338	1.02567	0.135495	0.831822	0.510727
GSF2	Q04697	809668	0.712642	0.0887272	3	836557	0.745191	0.123649	3	952553	0.8454	0.159174	3	923302	0.819631	0.152273	3		0.731659	1.04567	0.124505	0.756095	0.539063	0.440488	1.13447	0.16593	0.614349	0.664013	0.849341	0.969519	0.188282	0.852225	0.507857	0.365504	1.15013	0.124505	0.69884	0.792961		0.286111	1.10406	0.124505	0.474497	0.672404	0.481157	1.08226	0.16593	0.551517	0.569052
GET3	Q12154	1.08161e+06	0.962535	0.0971977	3	1.08895e+06	0.968697	0.0971643	3	1.14322e+06	1.00291	0.0851259	3	1.15351e+06	1.01751	0.121471	3		0.941832	1.0064	0.100981	0.942007	0.501213	0.670665	1.03532	0.100304	0.69761	0.536096	0.873782	1.01456	0.0848792	0.876506	0.508815	0.575074	1.05712	0.100981	0.654462	0.587952		0.586623	0.962501	0.100981	0.622173	0.539991	0.934025	1.00548	0.100304	0.934172	0.5009
HYP2	P23301	1.31748e+06	0.412765	0.0825565	3	1.23287e+06	0.370026	0.0226869	3	1.06257e+06	0.312087	0.0176012	3	1.03385e+06	0.302052	0.00534497	3		0.46793	0.896457	0.200009	0.54506	0.574804	0.0275603	0.84342	0.0613117	0.497053	0.990785	0.430906	0.967845	0.0563983	0.525469	0.589235	0.145294	0.731778	0.200009	0.487132	0.832125		0.718222	0.951938	0.200009	0.729467	0.517149	0.529239	1.03481	0.0613117	0.614748	0.588547
RPS26A	P39938				0				0				0				0
SEC27	P41811	444202	0.829317	0.0876978	3	466463	0.872788	0.0553712	3	513108	0.948267	0.0303332	3	500761	0.927252	0.111326	3		0.514954	1.05242	0.105747	0.58284	0.56903	0.127183	1.08648	0.0634418	0.460597	0.838125	0.778834	0.977839	0.031988	0.843651	0.626009	0.300761	1.11809	0.105747	0.603746	0.7652		0.356183	0.924624	0.105747	0.500986	0.632327	0.399155	0.959432	0.0634418	0.517354	0.609565
RPL43A	P0CX25	1.70787e+06	1.92266	0.537005	3	1.36446e+06	1.56916	0.178405	3	1.18707e+06	1.36707	0.250054	3	1.22579e+06	1.40601	0.123249	3		0.374591	0.816138	0.279303	0.49999	0.6153	0.324297	0.871216	0.113695	0.633594	0.770274	0.824836	1.02848	0.182911	0.827922	0.507274	0.234	0.731286	0.279303	0.464083	0.714566		0.284257	0.767812	0.279303	0.470731	0.670924	0.0950051	0.801848	0.113695	0.534063	0.92124
RPL43B	P0CX26	1.70787e+06	1.92266	0.537005	3	1.36446e+06	1.56916	0.178405	3	1.18707e+06	1.36707	0.250054	3	1.22579e+06	1.40601	0.123249	3		0.374591	0.816138	0.279303	0.49999	0.6153	0.324297	0.871216	0.113695	0.633594	0.770274	0.824836	1.02848	0.182911	0.827922	0.507274	0.234	0.731286	0.279303	0.464083	0.714566		0.284257	0.767812	0.279303	0.470731	0.670924	0.0950051	0.801848	0.113695	0.534063	0.92124
YMR315W	Q04869	356856	0.774168	0.145084	3	390641	0.805247	0.184624	3	514413	1.09995	0.146989	3	524952	1.1135	0.145091	3		0.830517	1.04014	0.187406	0.83613	0.513675	0.0999983	1.36598	0.229276	0.490251	0.89375	0.915043	1.01231	0.133632	0.91558	0.502559	0.0457251	1.43831	0.187406	0.558097	0.982347		0.27885	0.827228	0.187406	0.50058	0.701149	0.639302	0.919925	0.229276	0.667851	0.53554
NAB3	P38996	201348	0.618095	0.135494	3	205781	0.639546	0.0751041	3	227440	0.702557	0.0376264	3	226078	0.698929	0.0728373	3		0.82535	1.0347	0.219212	0.828529	0.507516	0.286236	1.09853	0.117434	0.475885	0.673472	0.943726	0.994835	0.0535563	0.944116	0.502802	0.42852	1.13078	0.219212	0.531356	0.596835		0.894994	1.01963	0.219212	0.895618	0.502417	0.560174	1.0587	0.117434	0.625059	0.570114
AGX1	P43567	282944	0.269777	0.0808519	3	264191	0.251227	0.0707103	3	286977	0.268508	0.0680885	3	286051	0.268285	0.0852291	3		0.779983	0.931237	0.299699	0.788198	0.515657	0.77565	1.06879	0.28146	0.785117	0.517728	0.997345	0.999167	0.253581	0.997345	0.500003	0.983499	0.994467	0.299699	0.983503	0.500103		0.844122	0.95941	0.299699	0.846214	0.505512	0.952696	1.01241	0.28146	0.952765	0.500587
RPL40B	P0CH09	801149	1.93417	1.05242	3	670318	1.88469	0.566371	3	693279	1.93249	0.240249	3	673907	1.99124	0.659414	3		0.94725	0.974417	0.544119	0.947338	0.500667	0.902364	1.02536	0.300511	0.90288	0.502147	0.895499	1.0304	0.124321	0.900047	0.51775	0.941073	1.0295	0.544119	0.941203	0.500888		0.747087	1.11659	0.544119	0.755244	0.513683	0.605045	1.11566	0.300511	0.64188	0.54283
RPL40A	P0CH08	801149	1.93417	1.05242	3	670318	1.88469	0.566371	3	693279	1.93249	0.240249	3	673907	1.99124	0.659414	3		0.94725	0.974417	0.544119	0.947338	0.500667	0.902364	1.02536	0.300511	0.90288	0.502147	0.895499	1.0304	0.124321	0.900047	0.51775	0.941073	1.0295	0.544119	0.941203	0.500888		0.747087	1.11659	0.544119	0.755244	0.513683	0.605045	1.11566	0.300511	0.64188	0.54283
URA7	P28274	223390	0.996036	0.102908	3	216216	1.01378	0.14382	3	191052	0.875617	0.0807185	3	193844	0.894632	0.159793	3		0.871304	1.01781	0.103318	0.874107	0.508903	0.238623	0.863715	0.141865	0.469226	0.714092	0.865926	1.02172	0.0921847	0.87132	0.516491	0.415975	0.898192	0.103318	0.65758	0.72232		0.924067	1.01756	0.103318	0.925687	0.508651	0.75973	0.946283	0.141865	0.783222	0.541511
TUF1	P02992	385370	0.461595	0.0384922	3	398845	0.474894	0.0303007	3	461745	0.542813	0.0133862	3	474210	0.557333	0.0398292	3		0.663971	1.02881	0.0833895	0.690391	0.534806	0.0436521	1.14302	0.0638052	0.512371	0.976761	0.600296	1.02675	0.0246607	0.815976	0.754909	0.0402482	1.20741	0.0833895	0.574447	0.988657		0.830689	0.972711	0.0833895	0.843487	0.53134	0.858577	0.974152	0.0638052	0.874727	0.547225
GPH1	P06738	456154	0.557372	0.0258626	3	447600	0.556053	0.0598326	3	935120	1.12969	0.0651565	3	968134	1.16983	0.04384	3		0.974435	0.997632	0.0464009	0.974485	0.500786	0.000372194	2.03163	0.107602	0.647332	1	0.432594	1.03553	0.0576763	0.541286	0.602545	0.0001451	2.09883	0.0464009	0.997639	1		0.0630066	0.912955	0.0464009	0.476771	0.941367	0.530255	0.952455	0.107602	0.584003	0.555668
BCY1	P07278	551797	0.617595	0.00807367	3	560364	0.620315	0.0270316	3	709115	0.777184	0.0222717	3	721070	0.788951	0.0251855	3		0.880642	1.0044	0.0130728	0.890284	0.533155	0.00172137	1.25289	0.0435773	0.535277	1	0.57758	1.01514	0.028657	0.64744	0.577652	0.00390227	1.27746	0.0130728	1	1		0.381891	0.948268	0.0130728	0.999889	0.99997	0.437764	0.971041	0.0435773	0.561758	0.617222
CCT4	P39078	151728	0.816434	0.109469	3	161857	0.868562	0.0785392	3	166365	0.88261	0.142654	3	171619	0.906787	0.130986	3		0.542992	1.06385	0.134082	0.603786	0.564059	0.890391	1.01617	0.0904245	0.892967	0.509574	0.83946	1.02739	0.161627	0.842817	0.508605	0.412663	1.11067	0.134082	0.595284	0.668956		0.175308	1.26298	0.134082	0.773525	0.952044	0.393708	1.06328	0.0904245	0.532693	0.6282
HAM1	P47119	178908	1.12969	0.233726	2	187086	1.18709	0.0145289	2	182975	1.14686	0.0219942	2	177176	1.10751	0.0573004	2		0.7872	1.05082	0.206895	0.796303	0.517903	0.182762	0.966104	0.0122391	0.948889	0.995477	0.502051	0.96569	0.0191778	0.929289	0.928727	0.915715	0.980368	0.206895	0.916279	0.502713			1.35824	0.206895		0.91932		1.02802	0.0122391		0.979688
GLO3	P38682	162321	0.996166	0.0752707	3	173711	1.05756	0.108114	3	175680	1.06016	0.0318042	3	179717	1.08127	0.116798	3		0.469892	1.06163	0.0755604	0.641111	0.665723	0.971196	1.00247	0.10223	0.971208	0.500176	0.787908	1.0199	0.0299993	0.845849	0.6169	0.357939	1.08543	0.0755604	0.663625	0.769602		0.40532	1.13883	0.0755604	0.906445	0.935976	0.442639	1.06218	0.10223	0.548166	0.600237
PRE5	P40302	359845	0.793008	0.0865805	3	357065	0.773748	0.058986	3	401289	0.869973	0.0623998	3	397867	0.859248	0.0560741	3		0.768113	0.975713	0.10918	0.776228	0.514731	0.12446	1.12436	0.0762341	0.562936	0.90085	0.835724	0.987672	0.0717261	0.839252	0.508847	0.337911	1.08353	0.10918	0.501857	0.649141		0.325135	1.09998	0.10918	0.547169	0.69907	0.206534	1.17221	0.0762341	0.884783	0.97786
TRX2	P22803	239339	0.871758	0.213599	2	223058	0.810403	0.1977	2	319258	1.14676	0.247625	2	325345	1.17367	0.189595	2		0.793877	0.92962	0.245021	0.805865	0.524323	0.277909	1.41504	0.243953	0.798696	0.914037	0.9147	1.02347	0.215935	0.915448	0.503556	0.27522	1.34632	0.245021	0.695837	0.851336		0.650037	0.894103	0.245021	0.691809	0.553393	0.618593	0.8825	0.243953	0.673278	0.565437
DIS3	Q08162	130741	0.855399	0.194266	2	124340	0.823503	0.0708716	2	139666	0.919688	0.02331	2	137532	0.901485	0.0634947	2		0.857266	0.962713	0.227106	0.86008	0.508079	0.284389	1.1168	0.0860611	0.683391	0.836514	0.75754	0.980208	0.0253455	0.843413	0.654296	0.795998	1.05388	0.227106	0.804173	0.516721		0.606337	0.886107	0.227106	0.666675	0.570537	0.248088	0.879221	0.0860611	0.66283	0.848753
TSL1	P38427	91487.7	0.54368	0.0492368	3	96864.5	0.586183	0.0223587	3	160856	0.938126	0.0902615	3	162403	0.948066	0.0985922	3		0.272861	1.07818	0.0905621	0.47052	0.681546	0.0166541	1.6004	0.0381429	1	1	0.90378	1.0106	0.0962147	0.904645	0.503651	0.00837833	1.74379	0.0905621	0.995707	1		0.18234	0.745678	0.0905621	0.952806	0.996045	0.0187075	0.68116	0.0381429	0.999886	1
VMA5	P31412	1.05256e+06	0.958518	0.166371	3	1.00653e+06	0.910083	0.130985	3	1.07865e+06	0.958129	0.114761	3	1.08575e+06	0.965792	0.12694	3		0.713241	0.949468	0.173571	0.729843	0.524969	0.658097	1.05279	0.143927	0.688145	0.539057	0.941943	1.008	0.119776	0.942136	0.501345	0.955076	1.00759	0.173571	0.95514	0.500577		0.815717	0.969141	0.173571	0.819926	0.50946	0.864841	0.979363	0.143927	0.866881	0.506174
PRO2	P54885	488368	0.869098	0.0609147	3	498546	0.884507	0.0458681	3	531658	0.932308	0.0235987	3	512239	0.8976	0.0140205	3		0.745254	1.01773	0.0700896	0.756624	0.518968	0.207142	1.05404	0.0518572	0.461729	0.74106	0.109195	0.962772	0.0253121	0.463699	0.865598	0.505479	1.03279	0.0700896	0.567106	0.561991		0.137257	1.09932	0.0700896	0.502818	0.85225	0.0337683	1.12799	0.0518572	0.521912	0.987972
HXT3	P32466	516543	2.66111	0.54709	3	603431	3.17909	0.923214	3	529299	2.72208	0.649468	3	533974	2.70944	0.533304	3		0.460157	1.19465	0.205587	0.679149	0.709462	0.52591	0.856245	0.290402	0.592731	0.568857	0.98051	0.995357	0.238593	0.980516	0.500114	0.918037	1.01816	0.205587	0.918512	0.502352		0.387574	0.866892	0.205587	0.508911	0.61199	0.498422	0.860322	0.290402	0.563798	0.565268
IDP3	P53982				0				0				0				0
MET22	P32179	601415	1.06214	0.25972	3	616561	1.06818	0.204979	3	635461	1.0977	0.228867	3	647319	1.11517	0.273412	3		0.976377	1.00568	0.244525	0.976386	0.500163	0.87599	1.02764	0.191896	0.877883	0.506228	0.936554	1.01592	0.208497	0.93683	0.501758	0.819569	1.04993	0.244525	0.824992	0.512441		0.272891	0.789743	0.244525	0.469225	0.680418	0.13878	0.746518	0.191896	0.466614	0.826559
APA1	P16550	378376	1.37339	0.198879	3	363155	1.31578	0.190827	3	385660	1.38562	0.216927	3	391834	1.40441	0.175385	3		0.735677	0.958053	0.144808	0.750979	0.524726	0.697312	1.05307	0.145029	0.724333	0.538879	0.912973	1.01356	0.156557	0.913459	0.502262	0.849498	1.02258	0.144808	0.852172	0.507294		0.944303	0.993272	0.144808	0.944393	0.500652	0.781791	0.973496	0.145029	0.786999	0.50999
SRO9	P25567	169986	1.04901	0.494254	3	173047	0.970392	0.24037	3	172018	0.945084	0.240539	3	164764	0.939754	0.2704	3		0.820842	0.925055	0.471163	0.82413	0.507587	0.903656	0.97392	0.247704	0.904448	0.503338	0.980886	0.99436	0.254516	0.980893	0.500148	0.758416	0.895849	0.471163	0.766736	0.51455		0.64643	0.854107	0.471163	0.668714	0.528153	0.42139	0.855128	0.247704	0.520979	0.593441
PEP4	P07267	1.14444e+06	0.451363	0.0332535	3	1.17898e+06	0.472402	0.0456532	3	1.60245e+06	0.635677	0.059887	3	1.60644e+06	0.63416	0.0456494	3		0.557047	1.04661	0.0736736	0.656777	0.60752	0.0224238	1.34563	0.0966407	0.737389	0.999815	0.973945	0.997613	0.0942098	0.973958	0.500194	0.00647123	1.40499	0.0736736	0.816985	1		0.0445275	0.826711	0.0736736	0.555631	0.983013	0.0748844	0.825796	0.0966407	0.494114	0.930823
YER156C	P40093	591526	0.950202	0.0617258	3	573285	0.929334	0.0853741	3	530380	0.850503	0.0937893	3	564663	0.90388	0.113929	3		0.750408	0.978038	0.0649608	0.769994	0.533377	0.342766	0.915175	0.0918659	0.567709	0.701632	0.566145	1.06276	0.110275	0.647591	0.588944	0.57857	0.95125	0.0649608	0.707494	0.644395		0.628823	1.02167	0.0649608	0.655561	0.532539	0.340545	1.06638	0.0918659	0.488907	0.635446
CLU1	Q03690	1.02172e+06	0.585149	0.106817	3	1.04327e+06	0.588809	0.0376077	3	1.04131e+06	0.580026	0.0375729	3	1.03383e+06	0.575082	0.0206325	3		0.959545	1.00625	0.182546	0.95958	0.500355	0.788975	0.985084	0.0638709	0.797157	0.516211	0.854023	0.991476	0.064778	0.855877	0.505205	0.886475	0.982796	0.182546	0.887222	0.502677		0.971209	0.995618	0.182546	0.971222	0.500174	0.380206	1.05101	0.0638709	0.555636	0.660146
SAC1	P32368	702526	0.92426	0.141296	3	784237	1.02259	0.0931004	3	845572	1.08603	0.0901839	3	902677	1.1625	0.111618	3		0.379266	1.10639	0.152875	0.517534	0.626987	0.44438	1.06204	0.0910439	0.573355	0.622451	0.410389	1.07041	0.08304	0.601556	0.676442	0.0872608	1.25776	0.152875	0.489527	0.911276		0.841232	0.979908	0.152875	0.843237	0.505192	0.687336	1.02565	0.0910439	0.704115	0.523427
RQC2	Q12532	82718.9	0.579055		1	90158.6	0.627229		1	82949.4	0.570167		1	88147.6	0.605434		1			1.08319					0.909025					1.06185					1.04556						1.10622					1.08168
SRV2	P17555	424730	0.835605	0.131383	3	437191	0.848165	0.094797	3	441569	0.847457	0.0916357	3	454651	0.879687	0.11373	3		0.900278	1.01503	0.157231	0.900954	0.502754	0.993024	0.999165	0.111767	0.993024	0.500017	0.722572	1.03803	0.10813	0.745795	0.536025	0.683516	1.05275	0.157231	0.70728	0.532892		0.431164	0.911201	0.157231	0.524092	0.587717	0.194638	0.877044	0.111767	0.46804	0.759879
PMC1	P38929	290065	0.766451	0.179439	3	325287	0.850347	0.206023	3	358401	0.932188	0.238606	3	375828	0.97974	0.273104	3		0.623488	1.10946	0.234117	0.674731	0.561902	0.676713	1.09624	0.242281	0.710104	0.545493	0.831666	1.05101	0.255963	0.836503	0.511858	0.330572	1.27828	0.234117	0.661696	0.787712		0.885187	1.0221	0.234117	0.885945	0.502686	0.635417	0.921359	0.242281	0.660421	0.530848
STE24	P47154	138852	0.86032	0.0572261	3	154642	0.936069	0.0146294	3	159620	0.957278	0.0135282	3	156802	0.960501	0.0451881	3		0.141686	1.08805	0.0665172	0.47326	0.827322	0.13946	1.02266	0.0156286	0.520505	0.860461	0.915125	1.00337	0.0141319	0.918644	0.516864	0.0794933	1.11645	0.0665172	0.489951	0.922536		0.562047	1.11437	0.0665172	0.934357	0.917223	0.287482	1.06207	0.0156286	0.999643	0.999972
RPP2B	P02400	2.26289e+06	1.82131	0.119773	3	1.92973e+06	1.54628	0.204497	3	1.83795e+06	1.44535	0.23367	3	1.84308e+06	1.44841	0.094826	3		0.131496	0.848994	0.0657621	0.808289	0.980061	0.604001	0.934727	0.132251	0.66285	0.568479	0.98474	1.00211	0.16167	0.984742	0.500052	0.0149238	0.795255	0.0657621	0.506836	0.998716		0.77371	1.01939	0.0657621	0.78746	0.525586	0.454448	0.92157	0.132251	0.554414	0.595806
GRX1	P25373	453812	0.924804	0.149412	3	449645	0.920439	0.0912621	3	587952	1.18976	0.194599	3	580665	1.17624	0.126682	3		0.968033	0.99528	0.161561	0.968053	0.500258	0.123504	1.2926	0.0991506	0.929668	0.997628	0.9253	0.988641	0.163562	0.925569	0.501455	0.0920932	1.27188	0.161561	0.502436	0.910683		0.314222	0.875737	0.161561	0.479083	0.650466	0.211093	0.863893	0.0991506	0.604573	0.840694
RPS29B	P41058	602107	0.973405	0.427919	3	594284	0.955275	0.386059	3	574155	0.897979	0.217131	3	595773	0.940039	0.331346	3		0.959186	0.981375	0.439611	0.959241	0.500542	0.836468	0.940021	0.404134	0.839094	0.506611	0.864386	1.04684	0.2418	0.868098	0.511211	0.920408	0.965722	0.439611	0.920768	0.501834		0.2046	1.45984	0.439611	0.459836	0.74233	0.251928	1.36741	0.404134	0.464551	0.696875
PRS3	P38689	293619	0.586886	0.050229	3	295258	0.587062	0.0572198	3	293996	0.580017	0.0624108	3	302003	0.593527	0.0758713	3		0.997006	1.0003	0.0855857	0.997006	0.500004	0.892435	0.988	0.0974682	0.893641	0.504559	0.823855	1.02329	0.107602	0.829799	0.513961	0.906382	1.01132	0.0855857	0.907593	0.505254		0.216115	1.27301	0.0855857	0.987305	0.999049	0.0795906	1.33559	0.0974682	0.940047	0.999667
MMF1	P40185	911304	0.966176	0.0389924	3	914678	0.96905	0.0134593	3	975006	1.01721	0.0450771	3	991991	1.03562	0.0299954	3		0.913069	1.00297	0.0403575	0.913421	0.501639	0.198881	1.0497	0.0138892	0.994813	0.999817	0.59211	1.01809	0.0443142	0.634282	0.547927	0.0750026	1.07187	0.0403575	0.486332	0.927453		0.160386	1.07049	0.0403575	0.676532	0.921864	0.168601	1.02772	0.0138892	0.775214	0.955871
RPL38	P49167	6.79655e+06	1.27154	0.0416085	3	6.68248e+06	1.24695	0.0372963	3	5.95574e+06	1.09804	0.0425123	3	6.07184e+06	1.1189	0.0589621	3		0.488926	0.980664	0.032723	0.58523	0.595185	0.0107481	0.880583	0.02991	0.651086	0.999974	0.647738	1.01899	0.0387164	0.700888	0.567718	0.0258626	0.879959	0.032723	0.791638	0.999878		0.145599	0.952142	0.032723	0.537537	0.863602	0.461002	0.982858	0.02991	0.554482	0.590083
ARF2	P19146	218366	0.44859	0.0677921	3	236231	0.478632	0.0547592	3	271434	0.555394	0.0442384	3	288362	0.598079	0.0793893	3		0.583938	1.06697	0.151123	0.633855	0.555975	0.135097	1.16038	0.114408	0.492338	0.84834	0.473191	1.07685	0.0796523	0.695552	0.715496	0.069732	1.33324	0.151123	0.623379	0.974323		0.106529	0.750851	0.151123	0.527771	0.904238	0.201931	0.878726	0.114408	0.461877	0.746905
RPL22A	P05749	4.8783e+06	2.08921	0.0354701	3	4.90933e+06	2.08716	0.051435	3	3.87876e+06	1.62573	0.0714451	3	3.85144e+06	1.61766	0.0565462	3		0.957772	0.99902	0.0169778	0.957877	0.501006	0.00126144	0.778918	0.0246435	0.869785	1	0.885918	0.995038	0.0439465	0.886993	0.503837	0.000663089	0.774293	0.0169778	0.97556	1		0.148963	0.656296	0.0169778	1	1	0.0555467	0.616484	0.0246435	1	1
FPR3	P38911	682386	0.614558	0.188767	3	656014	0.596938	0.184332	3	626842	0.564082	0.162626	3	648530	0.585107	0.186222	3		0.913492	0.97133	0.307159	0.914052	0.502626	0.828449	0.944959	0.308796	0.832401	0.509508	0.89015	1.03727	0.288302	0.891506	0.505025	0.856824	0.952078	0.307159	0.859375	0.507301		0.914357	0.976659	0.307159	0.914725	0.501742	0.921005	1.02208	0.308796	0.921306	0.501542
ATP20	Q12233	409007	0.216371	0.0237105	3	376017	0.198811	0.0268714	3	392901	0.206591	0.0391135	3	373326	0.195536	0.0281577	3		0.444538	0.918842	0.109582	0.593484	0.64122	0.79225	1.03913	0.135161	0.804513	0.5247	0.713381	0.946493	0.189328	0.729046	0.523564	0.383925	0.903709	0.109582	0.589239	0.686708		0.0513024	0.720084	0.109582	0.66036	0.990801	0.078804	0.735063	0.135161	0.566983	0.951912
RPL23B	P0CX42	4.7799e+06	1.14052	0.109226	3	4.78596e+06	1.13241	0.0817797	3	4.29411e+06	0.994515	0.00832648	3	4.28487e+06	0.994502	0.0631062	3		0.923287	0.992885	0.0957678	0.923602	0.501665	0.0984778	0.878229	0.0722174	0.521524	0.911293	0.999744	0.999987	0.0083724	0.999744	0.500001	0.132878	0.871969	0.0957678	0.461556	0.830982		0.435238	0.946095	0.0957678	0.527368	0.587182	0.518227	1.03316	0.0722174	0.576864	0.559847
RPL23A	P0CX41	4.7799e+06	1.14052	0.109226	3	4.78596e+06	1.13241	0.0817797	3	4.29411e+06	0.994515	0.00832648	3	4.28487e+06	0.994502	0.0631062	3		0.923287	0.992885	0.0957678	0.923602	0.501665	0.0984778	0.878229	0.0722174	0.521524	0.911293	0.999744	0.999987	0.0083724	0.999744	0.500001	0.132878	0.871969	0.0957678	0.461556	0.830982		0.435238	0.946095	0.0957678	0.527368	0.587182	0.518227	1.03316	0.0722174	0.576864	0.559847
ANB1	P19211	557348	3.77036	2.11256	3	786658	5.14283	3.22314	3	736906	4.6618	2.90624	3	742511	4.67933	3.05349	3		0.575677	1.36401	0.560307	0.677058	0.612665	0.857206	0.906466	0.626724	0.859536	0.506685	0.994599	1.00376	0.623416	0.994599	0.500011	0.695918	1.24108	0.560307	0.732769	0.552944		0.774117	0.892491	0.560307	0.780037	0.511002	0.815746	0.902736	0.626724	0.818962	0.507225
UBC1	P21734	459632	0.867813	0.0825684	3	460592	0.866356	0.0846645	3	504588	0.938709	0.0566572	3	503485	0.939271	0.0428532	3		0.983996	0.998321	0.0951454	0.984	0.500094	0.295021	1.08351	0.0977248	0.491523	0.678659	0.989764	1.0006	0.0603565	0.989764	0.50003	0.275333	1.08234	0.0951454	0.474159	0.682277		0.848023	1.01358	0.0951454	0.850289	0.506121	0.966206	0.99725	0.0977248	0.966226	0.500239
POB3	Q04636	603113	0.849702	0.0310625	3	617505	0.867018	0.0431219	3	652227	0.903224	0.0303263	3	673657	0.93274	0.0336999	3		0.605507	1.02038	0.0365569	0.678775	0.585662	0.306909	1.04176	0.0497358	0.498353	0.673684	0.323179	1.03268	0.0335756	0.568241	0.718292	0.0352288	1.09773	0.0365569	0.59976	0.99374		0.975258	0.998657	0.0365569	0.975283	0.500407	0.406835	0.969833	0.0497358	0.513964	0.599749
HXT4	P32467	511091	1.56982	0.223119	3	768809	2.3597	0.261612	3	1.04204e+06	3.133	0.256032	3	1.0249e+06	3.10876	0.352547	3		0.0172224	1.50317	0.14213	0.661697	0.999782	0.0216164	1.32771	0.110866	0.557952	0.99767	0.928296	0.992264	0.081721	0.928775	0.5027	0.00536343	1.98033	0.14213	0.931771	1		0.334053	0.890021	0.14213	0.501216	0.651982	0.913849	1.02136	0.110866	0.916202	0.511093
PIM1	P36775	345091	0.476414	0.0282649	3	330389	0.457685	0.0446888	3	381139	0.51889	0.021663	3	388270	0.530798	0.0472309	3		0.578398	0.960687	0.0593285	0.682833	0.616635	0.12588	1.13373	0.0976411	0.460487	0.839856	0.719671	1.02295	0.0417486	0.773506	0.5835	0.17795	1.11415	0.0593285	0.765124	0.947592		0.278496	0.943775	0.0593285	0.510599	0.709762	0.510081	1.04865	0.0976411	0.579	0.569688
CBF5	P33322	663439	0.982521	0.275837	3	672358	0.964262	0.180578	3	584004	0.824981	0.147613	3	559141	0.798204	0.174637	3		0.928891	0.981417	0.280745	0.929123	0.501322	0.361554	0.855557	0.187271	0.52759	0.65117	0.84943	0.967542	0.178929	0.853039	0.509845	0.392806	0.812404	0.280745	0.520955	0.618354		0.597385	0.89891	0.280745	0.630274	0.537691	0.911278	0.986353	0.187271	0.911629	0.501602
SSD1	P24276	260516	0.585107	0.137724	3	268451	0.59199	0.105686	3	300098	0.653431	0.105075	3	295240	0.635045	0.0885291	3		0.948754	1.01176	0.235383	0.94885	0.500754	0.514642	1.10379	0.178526	0.605538	0.592433	0.828397	0.971862	0.160806	0.832208	0.509167	0.629757	1.08535	0.235383	0.661062	0.538198		0.18741	0.733966	0.235383	0.469906	0.769484	0.143413	0.76729	0.178526	0.46828	0.821659
RPL24B	P24000	406167	1.38133	0.135896	3	391895	1.33416	0.0881203	3	368150	1.24608	0.10387	3	383373	1.29475	0.127302	3		0.644609	0.965851	0.0983803	0.672495	0.53512	0.32696	0.933981	0.0660492	0.582588	0.727018	0.635958	1.03906	0.0833576	0.686078	0.562158	0.46595	0.937321	0.0983803	0.578542	0.608854		0.0910434	1.48721	0.0983803	0.998889	1	0.0146941	1.28715	0.0660492	0.803384	0.999996
NUG1	P40010	223665	0.751232	0.0586185	3	221151	0.76736	0.0621678	3	202964	0.714749	0.105747	3	205080	0.733644	0.161345	3		0.76017	1.02147	0.0780299	0.772852	0.522361	0.507836	0.931439	0.0810151	0.682047	0.675896	0.874753	1.02644	0.14795	0.877682	0.509555	0.87243	0.976588	0.0780299	0.880662	0.526479		0.817987	1.01588	0.0780299	0.823417	0.512356	0.57746	1.04679	0.0810151	0.659566	0.591351
SUP35	P05453	389722	0.871593	0.0525832	2	437509	0.965851	0.0164047	2	438941	0.943895	0.0436547	2	456335	1.00637	0.0680757	2		0.215782	1.10815	0.06033	0.768247	0.929278	0.605284	0.977267	0.0169847	0.879406	0.8314	0.405107	1.06618	0.0462496	0.804989	0.855805	0.165103	1.15463	0.06033	0.908314	0.99105		0.114485	1.14254	0.06033	0.796707	0.983526	0.275491	1.02389	0.0169847	0.693529	0.8496
RNR1	P21524	516145	1.12694	0.203373	3	523418	1.14507	0.238589	3	501413	1.07947	0.198247	3	536482	1.15441	0.204171	3		0.925141	1.01609	0.180465	0.925584	0.502396	0.73331	0.942714	0.208362	0.747245	0.522329	0.671996	1.06942	0.183651	0.702754	0.541378	0.87684	1.02438	0.180465	0.878496	0.505485		0.500576	0.897759	0.180465	0.588738	0.588217	0.466095	0.891423	0.208362	0.544285	0.575714
AMS1	P22855	235590	0.605969	0.0458233	3	237090	0.621259	0.0443139	3	352576	0.878683	0.0908137	3	353655	0.889714	0.0359178	3		0.699156	1.02523	0.0756199	0.721678	0.532542	0.0231515	1.41436	0.0713293	0.987874	1	0.859101	1.01255	0.103352	0.860629	0.504438	0.00137187	1.46825	0.0756199	0.540918	1		0.179382	0.910314	0.0756199	0.480814	0.786903	0.879787	0.990757	0.0713293	0.881276	0.505048
RPL42B	P0CX28	691672	1.25213	0.0893134	3	716404	1.307	0.183006	3	606613	1.10378	0.141403	3	622054	1.13014	0.139871	3		0.673487	1.04383	0.0713293	0.748332	0.602068	0.207084	0.84451	0.140019	0.489823	0.763206	0.829659	1.02389	0.128108	0.83395	0.510396	0.283077	0.902578	0.0713293	0.685427	0.838842		0.00336691	1.46729	0.0713293	0.821568	1	0.0796803	1.24372	0.140019	0.48676	0.920868
RPL42A	P0CX27	691672	1.25213	0.0893134	3	716404	1.307	0.183006	3	606613	1.10378	0.141403	3	622054	1.13014	0.139871	3		0.673487	1.04383	0.0713293	0.748332	0.602068	0.207084	0.84451	0.140019	0.489823	0.763206	0.829659	1.02389	0.128108	0.83395	0.510396	0.283077	0.902578	0.0713293	0.685427	0.838842		0.00336691	1.46729	0.0713293	0.821568	1	0.0796803	1.24372	0.140019	0.48676	0.920868
TRP2	P00899	618525	0.885544	0.159241	3	624521	0.889122	0.135327	3	637972	0.898068	0.153761	3	678767	0.950039	0.161248	3		0.977798	1.00404	0.179823	0.977806	0.500153	0.943387	1.01006	0.152203	0.943572	0.501319	0.706918	1.05787	0.171213	0.729491	0.533362	0.647904	1.07283	0.179823	0.685046	0.547204		0.418105	0.894856	0.179823	0.517815	0.593397	0.231745	0.852741	0.152203	0.463462	0.716374
HCH1	P53834	540109	0.999259	0.179473	3	490928	0.891642	0.122027	3	508542	0.902216	0.097043	3	523137	0.939593	0.134681	3		0.444895	0.892303	0.179606	0.547595	0.597724	0.912418	1.01186	0.136856	0.912907	0.502264	0.718302	1.04143	0.107561	0.746285	0.542886	0.670798	0.940289	0.179606	0.694924	0.532312		0.724464	1.07376	0.179606	0.75545	0.548473	0.418352	1.12085	0.136856	0.621524	0.688149
CYB2	P00175	275677	0.225902	0.0250272	3	286213	0.229365	0.00931524	3	298530	0.23894	0.0244873	3	291381	0.232722	0.0276376	3		0.83908	1.01533	0.110788	0.84133	0.505752	0.578577	1.04174	0.0406132	0.787653	0.736363	0.785268	0.97398	0.102483	0.795062	0.519105	0.767362	1.03019	0.110788	0.779469	0.521947		0.37398	0.905226	0.110788	0.571157	0.67895	0.314773	0.886695	0.0406132	0.984778	0.995784
SEC61	P32915	256265	1.00276	0.0282451	3	282151	1.11452	0.146133	3	299800	1.17587	0.186642	3	327329	1.27982	0.202067	3		0.315357	1.11145	0.0281674	0.999742	0.999969	0.678392	1.05505	0.131118	0.715302	0.550547	0.548701	1.0884	0.158726	0.629126	0.585524	0.138247	1.2763	0.0281674	1	1		0.723096	1.01136	0.0281674	0.753181	0.546844	0.39012	0.917612	0.131118	0.505009	0.606221
PRE10	P21242	467863	0.899662	0.0975303	3	478636	0.922215	0.100615	3	480938	0.909298	0.102629	3	470513	0.891325	0.0903071	3		0.794247	1.02507	0.108408	0.802085	0.515901	0.883838	0.985994	0.109102	0.885251	0.504955	0.831196	0.980233	0.112866	0.834955	0.509183	0.918752	0.990733	0.108408	0.919194	0.502203		0.750868	0.973017	0.108408	0.761664	0.518375	0.764912	0.971515	0.109102	0.776156	0.52018
SRP101	P32916				0				0				0				0
CCT6	P39079	508166	0.904706	0.160196	3	522859	0.932979	0.1678	3	495612	0.858315	0.114865	3	495617	0.864939	0.130823	3		0.84316	1.03125	0.17707	0.846716	0.509324	0.563599	0.919972	0.179853	0.615576	0.556407	0.95067	1.00772	0.133826	0.950793	0.501004	0.756469	0.956044	0.17707	0.766991	0.51828		0.343167	0.873713	0.17707	0.488156	0.632455	0.4919	0.9133	0.179853	0.557989	0.56554
TPD3	P31383	140348	0.679813	0.302331	3	155697	0.739364	0.296284	3	171071	0.809302	0.348259	3	154312	0.727916	0.303518	3		0.81948	1.0876	0.444726	0.824533	0.511588	0.804475	1.09459	0.400728	0.812254	0.516557	0.775744	0.899436	0.43032	0.784413	0.516234	0.855276	1.07076	0.444726	0.857955	0.507591		0.786576	0.918601	0.444726	0.791693	0.510021	0.708981	0.898739	0.400728	0.721742	0.518928
MTC1	P47018	247363	0.794147	0.205313	3	259189	0.823652	0.198102	3	275112	0.838347	0.137527	3	273735	0.834324	0.154988	3		0.866562	1.03715	0.258533	0.868585	0.506201	0.92161	1.01784	0.240516	0.921931	0.50166	0.974804	0.995201	0.164045	0.97482	0.500259	0.801101	1.05059	0.258533	0.806568	0.511438		0.327737	1.19825	0.258533	0.492188	0.649717	0.532487	1.10998	0.240516	0.58965	0.559381
RVB2	Q12464	318065	0.908562	0.0838546	3	327055	0.922974	0.0972141	3	326212	0.912377	0.0758653	3	342958	0.959163	0.134654	3		0.855499	1.01586	0.0922938	0.858617	0.508847	0.889276	0.988518	0.105327	0.890249	0.503578	0.634691	1.05128	0.0831513	0.717313	0.602749	0.615368	1.05569	0.0922938	0.698167	0.598838		0.340744	0.887836	0.0922938	0.681262	0.795828	0.18182	0.851189	0.105327	0.578853	0.851184
ATP3	P38077	203572	0.159041	0.00730699	3	175086	0.138813	0.0201218	3	187234	0.142618	0.0176524	3	184721	0.141644	0.0191188	3		0.217232	0.872814	0.045944	0.963233	0.995458	0.817871	1.0274	0.144955	0.822571	0.510684	0.951437	0.99317	0.123775	0.951548	0.500919	0.251637	0.890609	0.045944	0.93345	0.984385		0.939905	0.995414	0.045944	0.940352	0.503001	0.971437	1.00473	0.144955	0.97146	0.500322
MNN11	P46985	161330	1.10404		1	152285	1.03569		1	146430	0.983951		1	143533	0.963752		1			0.938095					0.95004					0.979471					0.872932						0.929869					0.969818
TMA108	P40462	177767	1.00734	0.344694	2	144223	0.848451	0.0740163	2	143984	0.841172	0.039736	2	137981	0.802335	0.0642682	2		0.631334	0.842269	0.342182	0.680434	0.560279	0.916589	0.991421	0.0872371	0.917188	0.502913	0.555604	0.95383	0.0472388	0.758177	0.719657	0.552771	0.796489	0.342182	0.642735	0.5963		0.484893	0.746643	0.342182	0.62842	0.641158	0.27121	0.885152	0.0872371	0.653746	0.825321
HEM15	P16622	546262	0.701696	0.107821	3	548778	0.716415	0.133379	3	678440	0.870364	0.135525	3	657695	0.841482	0.128998	3		0.889328	1.02098	0.153658	0.89085	0.505599	0.233483	1.21489	0.186176	0.542858	0.777041	0.802437	0.966816	0.155711	0.808864	0.513537	0.225409	1.19921	0.153658	0.591919	0.819655		0.242217	1.15446	0.153658	0.491795	0.72889	0.18404	1.20865	0.186176	0.460978	0.766465
	Q12501	173136	2.41634		1	177225	2.4581		1	184067	2.52243		1	185526	2.54049		1			1.01728					1.02617					1.00716					1.05138
CBR1	P38626	395498	0.858248	0.03414	3	388293	0.840459	0.0457267	3	401307	0.85363	0.0364037	3	412297	0.881256	0.0549429	3		0.620077	0.979273	0.0397787	0.683075	0.575705	0.717145	1.01567	0.0544069	0.733213	0.524455	0.513721	1.03236	0.0426458	0.658427	0.647129	0.577265	1.02681	0.0397787	0.685002	0.620128		0.252767	1.12718	0.0397787	0.991765	0.999076	0.252124	1.12647	0.0544069	0.925332	0.981608
DLD2	P46681	83901.8	0.425808	0.0898659	3	75424.1	0.383501	0.0750603	3	78404.7	0.392422	0.0711243	3	90082.5	0.462427	0.0677709	3		0.56638	0.900644	0.211048	0.623887	0.562706	0.888472	1.02326	0.195724	0.889636	0.50425	0.284822	1.17839	0.181244	0.532482	0.721948	0.605318	1.086	0.211048	0.646345	0.547753		0.450375	1.171	0.211048	0.622777	0.663943	0.254952	1.21315	0.195724	0.541815	0.756318
FAA4	P47912	169097	1.0368	0.132133	3	188642	1.11948	0.067572	3	198847	1.17151	0.0650842	3	192029	1.15201	0.143099	3		0.406226	1.07974	0.127444	0.519571	0.605429	0.39122	1.04648	0.0603604	0.555426	0.650754	0.844606	0.983355	0.055556	0.854547	0.526405	0.363846	1.11112	0.127444	0.567901	0.684438		0.0441961	1.41434	0.127444	0.815392	0.999257	0.01304	1.36606	0.0603604	0.967807	1
	Q12472	173136	2.41634		1	177225	2.4581		1	184067	2.52243		1	185526	2.54049		1			1.01728					1.02617					1.00716					1.05138
	Q12491	173136	2.41634		1	177225	2.4581		1	184067	2.52243		1	185526	2.54049		1			1.01728					1.02617					1.00716					1.05138
SOL3	P38858	153171	1.17832	0.208039	3	141998	1.06499	0.134349	3	151520	1.10921	0.116381	3	144978	1.04873	0.0690362	3		0.479312	0.903821	0.176556	0.563174	0.582137	0.689181	1.04152	0.126151	0.711736	0.531691	0.491252	0.945478	0.104923	0.567264	0.575323	0.396628	0.890025	0.176556	0.509481	0.60459		0.421537	0.896469	0.176556	0.521592	0.593881	0.66843	0.961769	0.126151	0.688725	0.527
	Q03494	173136	2.41634		1	177225	2.4581		1	184067	2.52243		1	185526	2.54049		1			1.01728					1.02617					1.00716					1.05138
	P0C2J3	173136	2.41634		1	177225	2.4581		1	184067	2.52243		1	185526	2.54049		1			1.01728					1.02617					1.00716					1.05138
	P0CX63	173136	2.41634		1	177225	2.4581		1	184067	2.52243		1	185526	2.54049		1			1.01728					1.02617					1.00716					1.05138
	P25384	173136	2.41634		1	177225	2.4581		1	184067	2.52243		1	185526	2.54049		1			1.01728					1.02617					1.00716					1.05138
	P0CX64	173136	2.41634		1	177225	2.4581		1	184067	2.52243		1	185526	2.54049		1			1.01728					1.02617					1.00716					1.05138
NPL3	Q01560	375353	1.00091	0.135597	3	335050	0.90333	0.187392	3	311728	0.818295	0.116456	3	324676	0.86097	0.136339	3		0.509175	0.902512	0.135474	0.64222	0.634491	0.547616	0.905866	0.207446	0.602821	0.558529	0.701795	1.05215	0.142315	0.728542	0.538983	0.276016	0.860191	0.135474	0.542338	0.737732		0.537435	1.0709	0.135474	0.610365	0.576309	0.482351	1.11119	0.207446	0.563531	0.579741
	Q12337	173136	2.41634		1	177225	2.4581		1	184067	2.52243		1	185526	2.54049		1			1.01728					1.02617					1.00716					1.05138
SSH1	P38353	156594	0.889574	0.0134563	2	148356	0.817269	0.0598383	2	148787	0.809256	0.0596779	2	150296	0.793296	0.142007	2		0.326763	0.91872	0.0151266	1	1	0.90561	0.990196	0.0732174	0.906863	0.505389	0.902403	0.980278	0.0737442	0.907465	0.521153	0.512552	0.891771	0.0151266	1	1		0.627948	0.962004	0.0151266	0.994698	0.98949	0.812339	1.01775	0.0732174	0.820225	0.517452
SSO2	P39926	435766	1.26074	0.362044	3	399556	1.17745	0.249903	3	389365	1.13355	0.237292	3	393735	1.16848	0.169588	3		0.761356	0.933934	0.287168	0.770255	0.515741	0.836195	0.962714	0.212241	0.839869	0.509239	0.846809	1.03081	0.209336	0.849236	0.506505	0.717537	0.926818	0.287168	0.730179	0.519245		0.946042	1.01381	0.287168	0.946135	0.500699	0.532191	0.883249	0.212241	0.612639	0.583613
PAA1	Q12447	394696	0.871783	0.0426876	3	380462	0.858645	0.110805	3	397303	0.875028	0.102598	3	396817	0.881501	0.134049	3		0.862091	0.98493	0.0489659	0.871418	0.527821	0.860148	1.01908	0.129046	0.86239	0.506562	0.950443	1.0074	0.117251	0.95059	0.501201	0.914045	1.01115	0.0489659	0.917305	0.515417		0.119695	0.872022	0.0489659	0.867261	0.992389	0.713575	0.962221	0.129046	0.730339	0.525241
YPT7	P32939	182990	0.815382	0.117465	3	181665	0.7988	0.161105	3	183537	0.804074	0.0264125	3	177350	0.773966	0.0289209	3		0.893047	0.979664	0.144062	0.89462	0.505985	0.960236	1.0066	0.201684	0.960268	0.500324	0.254397	0.962556	0.0328484	0.562338	0.772542	0.607561	0.949208	0.144062	0.638564	0.536193		0.670241	0.957398	0.144062	0.689507	0.525742	0.933043	0.988204	0.201684	0.933214	0.501033
TCP1	P12612	322426	0.932581	0.105312	3	331129	0.950942	0.184716	3	326294	0.927341	0.133989	3	333836	0.950651	0.12509	3		0.890102	1.01969	0.112926	0.892557	0.509102	0.867329	0.975181	0.194246	0.868923	0.504909	0.836503	1.02514	0.144488	0.8401	0.509062	0.857788	1.01938	0.112926	0.860848	0.508818		0.860763	1.01484	0.112926	0.862529	0.505189	0.713037	0.94687	0.194246	0.727751	0.522105
ERO1	Q03103	193289	1.41104	0.194865	3	173877	1.32343	0.389235	3	234915	1.77938	0.547767	3	222951	1.67613	0.48099	3		0.750834	0.937913	0.138101	0.784367	0.557514	0.311565	1.34452	0.29411	0.636757	0.782391	0.818478	0.941977	0.307842	0.823135	0.510621	0.449437	1.18787	0.138101	0.810089	0.837385		0.955567	0.993213	0.138101	0.955647	0.500729	0.843224	0.957932	0.29411	0.845568	0.506144
GLC7	P32598	414731	0.720682	0.108326	3	434177	0.753089	0.0664956	3	447105	0.775191	0.117999	3	437900	0.7672	0.12302	3		0.685979	1.04497	0.150311	0.704896	0.526329	0.794998	1.02935	0.0882971	0.810808	0.532299	0.939191	0.989691	0.152219	0.939399	0.501384	0.649186	1.06455	0.150311	0.690538	0.552747		0.804823	1.0371	0.150311	0.8133	0.518079	0.507085	1.08553	0.0882971	0.721887	0.716768
GCV1	P48015	761664	0.711861	0.116906	3	785845	0.729177	0.100085	3	742647	0.681062	0.0810675	3	753593	0.686777	0.0932945	3		0.855196	1.02432	0.164225	0.857522	0.506585	0.554293	0.934015	0.137258	0.615187	0.565207	0.940084	1.00839	0.119031	0.940306	0.501499	0.786559	0.964763	0.164225	0.793561	0.51372		0.646112	0.948461	0.164225	0.668999	0.528897	0.764266	0.972085	0.137258	0.771172	0.512343
YKL033W-A	Q86ZR7	512945	0.880439	0.1433	3	522428	0.888233	0.10551	3	520086	0.875905	0.128753	3	519821	0.871269	0.0957059	3		0.943474	1.00885	0.16276	0.943599	0.500893	0.904349	0.986121	0.118786	0.905317	0.504108	0.962664	0.994707	0.146994	0.962701	0.500392	0.931606	0.989584	0.16276	0.931815	0.501236		0.631068	0.946545	0.16276	0.656883	0.53156	0.574832	1.04962	0.118786	0.620169	0.550054
HSP10	P38910	701056	0.610454	0.0339726	3	698526	0.60205	0.0288941	3	744870	0.633277	0.0406437	3	732525	0.623827	0.0273736	3		0.760883	0.986232	0.0556513	0.771161	0.518157	0.345157	1.05187	0.0479928	0.632524	0.753633	0.757379	0.985078	0.0641801	0.766602	0.516071	0.624808	1.02191	0.0556513	0.661793	0.544705		0.292177	1.05612	0.0556513	0.550324	0.729944	0.9949	0.999734	0.0479928	0.9949	0.500009
PRD1	P25375	302184	0.787239	0.209041	3	306481	0.783226	0.149494	3	350143	0.893728	0.219322	3	347162	0.87723	0.17442	3		0.979844	0.994902	0.265537	0.97985	0.500111	0.515713	1.14109	0.19087	0.653824	0.64076	0.923919	0.98154	0.245401	0.924239	0.501707	0.598541	1.11431	0.265537	0.644619	0.552996		0.938877	0.986043	0.265537	0.939003	0.500834	0.959741	1.00643	0.19087	0.959775	0.500343
SEC7	P11075	167268	0.966513	0.0871214	3	164544	0.946633	0.0550871	3	173320	0.984949	0.113336	3	178365	1.01498	0.101681	3		0.758019	0.979431	0.09014	0.766888	0.515489	0.636112	1.04048	0.0581926	0.737469	0.626878	0.750022	1.03049	0.115068	0.76226	0.520774	0.565452	1.05015	0.09014	0.643711	0.585348		0.727384	1.03867	0.09014	0.76069	0.552637	0.221412	0.871228	0.0581926	0.88652	0.97486
ERG3	P32353	340803	1.09483	0.113926	3	389132	1.25209	0.0761155	3	427920	1.35969	0.0768073	3	430013	1.36382	0.0782592	3		0.128023	1.14363	0.104058	0.469258	0.842707	0.159874	1.08594	0.060791	0.543299	0.851417	0.951154	1.00304	0.0564887	0.95126	0.500872	0.0337305	1.24569	0.104058	0.48625	0.98345		0.0360146	1.24008	0.104058	0.48506	0.98067	0.0164272	1.18417	0.060791	0.507771	0.99823
YKR018C	P36114	405896	0.777837	0.0588967	3	387940	0.742534	0.0365656	3	424984	0.798694	0.0210688	3	419677	0.798102	0.0303302	3		0.436596	0.954614	0.0757185	0.539802	0.597659	0.0991128	1.07563	0.0492443	0.464196	0.880735	0.979307	0.999258	0.0263791	0.979319	0.500239	0.633051	1.02605	0.0757185	0.661165	0.534528		0.240959	0.92791	0.0757185	0.468617	0.711228	0.279224	1.04354	0.0492443	0.485939	0.688555
HHT1	P61830	3.60606e+06	0.858217	0.0948598	3	3.50883e+06	0.842043	0.0946832	3	3.45549e+06	0.811805	0.0110418	3	3.28525e+06	0.774423	0.0553174	3		0.844649	0.981154	0.110531	0.84794	0.508707	0.636579	0.964089	0.112445	0.660752	0.529893	0.362287	0.953953	0.0136016	0.998569	0.999574	0.272354	0.902363	0.110531	0.477883	0.688254		0.0967893	1.1716	0.110531	0.464568	0.884422	0.127311	1.16613	0.112445	0.507095	0.867207
NOP7	P53261	228592	1.06794	0.145927	3	204594	0.975672	0.177072	3	211242	0.987212	0.0555598	3	214521	0.918834	0.0785757	3		0.52579	0.913603	0.136643	0.62991	0.607403	0.922607	1.01183	0.181487	0.922853	0.501282	0.292741	0.930737	0.0562795	0.641787	0.800458	0.215026	0.860381	0.136643	0.463999	0.734367		0.410041	1.09541	0.136643	0.547511	0.627713	0.764835	1.03952	0.181487	0.772717	0.514125
GCV2	P49095	709610	0.815621	0.0995701	3	711263	0.820507	0.105745	3	674252	0.780092	0.0906884	3	683253	0.787453	0.111522	3		0.956349	1.00599	0.122079	0.956428	0.500727	0.642306	0.950744	0.128877	0.675999	0.542257	0.933757	1.00944	0.116253	0.934082	0.501986	0.760721	0.965463	0.122079	0.774081	0.523611		0.454142	0.934481	0.122079	0.537481	0.579928	0.851343	0.983394	0.128877	0.853152	0.504992
STO1	P34160	377878	0.697682	0.166962	3	379596	0.691095	0.0901754	3	392825	0.708399	0.124291	3	401993	0.726604	0.133782	3		0.955752	0.990559	0.239309	0.955804	0.50047	0.855636	1.02504	0.130482	0.859508	0.511003	0.871335	1.0257	0.175453	0.873364	0.506441	0.826892	1.04145	0.239309	0.830659	0.508985		0.309938	1.18652	0.239309	0.478455	0.653817	0.244777	1.13125	0.130482	0.495208	0.729127
CPR6	P53691	742547	0.751669	0.0271095	3	705507	0.716428	0.0379977	3	713588	0.697366	0.0682959	3	704786	0.690584	0.0800499	3		0.267888	0.953116	0.0360657	0.643528	0.820654	0.700051	0.973393	0.0530377	0.74845	0.570579	0.916619	0.990275	0.0979341	0.91723	0.502971	0.316731	0.918734	0.0360657	0.941382	0.977506		0.799921	1.02396	0.0360657	0.854865	0.617133	0.981943	0.997641	0.0530377	0.98197	0.500597
OSH6	Q02201	214535	0.759959	0.139211	3	204565	0.795466	0.229583	3	237146	0.91514	0.283911	3	238445	0.914515	0.278445	3		0.832314	1.04672	0.183182	0.840136	0.519278	0.601838	1.15044	0.288614	0.667155	0.575759	0.997961	0.999318	0.310238	0.997961	0.500001	0.454216	1.20337	0.183182	0.732037	0.763122		0.135822	0.751267	0.183182	0.475873	0.836697	0.279542	0.755836	0.288614	0.471231	0.6758
TUM1	Q08686	243592	0.617082	0.114742	3	254900	0.650548	0.068318	3	270112	0.680753	0.0663299	3	262281	0.66655	0.0664202	3		0.691386	1.05423	0.185943	0.709132	0.525058	0.611965	1.04643	0.105016	0.659205	0.555733	0.806205	0.979136	0.0974361	0.812575	0.513665	0.561417	1.08016	0.185943	0.610559	0.553143		0.990816	1.00144	0.185943	0.990816	0.500018	0.290889	1.08586	0.105016	0.472666	0.666372
FKS1	P38631	591300	0.894013	0.155374	3	617762	0.936959	0.129633	3	523399	0.796648	0.0426354	3	508963	0.76889	0.072921	3		0.732358	1.04804	0.173794	0.746483	0.522563	0.194174	0.850248	0.138355	0.460095	0.754166	0.606498	0.965157	0.0535185	0.702737	0.613085	0.300419	0.860044	0.173794	0.478213	0.66232		0.774562	0.965104	0.173794	0.781026	0.512036	0.887768	0.985953	0.138355	0.888624	0.503105
KGD2	P19262	377568	0.416066	0.281015	3	329016	0.363499	0.228795	3	360964	0.396731	0.192357	3	355781	0.391868	0.220222	3		0.814479	0.873657	0.67541	0.819163	0.510462	0.856944	1.09142	0.629424	0.859156	0.506334	0.978424	0.987743	0.484854	0.978435	0.500193	0.912515	0.941842	0.67541	0.912998	0.502235		0.867378	1.07485	0.67541	0.868578	0.503697	0.767222	1.12474	0.629424	0.773709	0.511729
LAT1	P12695	1.56304e+06	0.670308	0.0546895	3	1.53768e+06	0.656838	0.0488391	3	1.76838e+06	0.738113	0.0207887	3	1.77654e+06	0.745184	0.0360251	3		0.766457	0.979905	0.0815886	0.776429	0.517999	0.0858429	1.12374	0.0743548	0.476791	0.907196	0.786504	1.00958	0.0281646	0.803668	0.533768	0.129711	1.1117	0.0815886	0.468199	0.839727		0.548735	0.964552	0.0815886	0.599532	0.553926	0.349841	0.944852	0.0743548	0.505158	0.641567
HTS1	P07263	751829	0.889158	0.0477476	3	790908	0.935905	0.0109672	3	755396	0.885343	0.01658	3	767796	0.892169	0.0314409	3		0.228281	1.05257	0.0536998	0.463774	0.720216	0.0159329	0.945975	0.0117182	0.863122	0.999999	0.761085	1.00771	0.0187272	0.788461	0.548698	0.932339	1.00339	0.0536998	0.93254	0.5012		0.893084	0.995174	0.0536998	0.893724	0.502434	0.876699	1.00573	0.0117182	0.89671	0.567229
MGE1	P38523	408459	1.4398	0.22628	3	370826	1.29733	0.157059	3	426967	1.42947	0.152029	3	413293	1.42017	0.126672	3		0.42669	0.901049	0.15716	0.540129	0.606602	0.354243	1.10185	0.121063	0.546903	0.674245	0.93919	0.993498	0.106354	0.93936	0.501128	0.903644	0.986367	0.15716	0.904183	0.502268		0.525373	0.926896	0.15716	0.584926	0.561313	0.115662	0.827122	0.121063	0.461701	0.85504
RPL34A	P87262	3.64688e+06	1.75236	0.362065	3	3.13706e+06	1.51281	0.263002	3	2.76468e+06	1.31009	0.143384	3	2.88514e+06	1.37523	0.256022	3		0.410968	0.863301	0.206616	0.535932	0.616321	0.323442	0.865992	0.173849	0.489271	0.651014	0.725159	1.04972	0.109446	0.762501	0.55866	0.222329	0.784786	0.206616	0.481717	0.74089		0.785813	0.962807	0.206616	0.790781	0.509696	0.333495	0.872395	0.173849	0.485918	0.639095
RPL34B	P40525	3.64688e+06	1.75236	0.362065	3	3.13706e+06	1.51281	0.263002	3	2.76468e+06	1.31009	0.143384	3	2.88514e+06	1.37523	0.256022	3		0.410968	0.863301	0.206616	0.535932	0.616321	0.323442	0.865992	0.173849	0.489271	0.651014	0.725159	1.04972	0.109446	0.762501	0.55866	0.222329	0.784786	0.206616	0.481717	0.74089		0.785813	0.962807	0.206616	0.790781	0.509696	0.333495	0.872395	0.173849	0.485918	0.639095
RFA1	P22336	294986	0.702784	0.0403219	3	307349	0.747113	0.076188	3	310984	0.741671	0.0714871	3	304313	0.738709	0.109187	3		0.437935	1.06308	0.0573746	0.716419	0.759645	0.932474	0.992717	0.101977	0.932731	0.501539	0.97081	0.996006	0.0963865	0.970848	0.500518	0.636184	1.05112	0.0573746	0.787099	0.690804		0.674046	1.02893	0.0573746	0.726476	0.571237	0.896547	0.987604	0.101977	0.897678	0.504445
RBL2	P48606	360317	1.29342		1	306875	1.09939		1	311173	1.10045		1	310249	1.0986		1			0.84999					1.00096					0.998319					0.849377
SEC63	P14906	302613	0.781254	0.189615	3	292297	0.744872	0.118391	3	297270	0.739409	0.0634614	3	298603	0.73817	0.075982	3		0.794539	0.953431	0.242706	0.799961	0.511002	0.948192	0.992666	0.158941	0.948275	0.500643	0.983777	0.998325	0.0858271	0.983781	0.500115	0.742279	0.944853	0.242706	0.751589	0.51536		0.916004	1.01745	0.242706	0.916327	0.50156	0.350926	1.12401	0.158941	0.520495	0.654085
UTP4	Q06679	82739.1	0.93481		1	94593.3	1.06213		1	73655.4	0.817131		1	79608.9	0.882503		1			1.1362					0.769333					1.08					0.944045						1.29568					1.10858
BLM10	P43583	133250	0.885697		1	110819	0.733898		1	129850	0.847898		1	121274	0.791352		1			0.82861					1.15534					0.93331					0.893479						0.8855					1.25653
RPS28B	P0C0X0	1.35773e+06	2.77946	0.937817	3	1.05908e+06	2.13008	0.475807	3	936990	1.81313	0.172845	3	978165	1.90707	0.229482	3		0.364051	0.766366	0.33741	0.501508	0.625897	0.370937	0.8512	0.223375	0.49911	0.617716	0.603594	1.05181	0.0953297	0.673835	0.58179	0.244924	0.686129	0.33741	0.464633	0.703933		0.912698	1.0256	0.33741	0.913072	0.501736	0.530281	0.886325	0.223375	0.600216	0.572476
RPS28A	Q3E7X9	1.35773e+06	2.77946	0.937817	3	1.05908e+06	2.13008	0.475807	3	936990	1.81313	0.172845	3	978165	1.90707	0.229482	3		0.364051	0.766366	0.33741	0.501508	0.625897	0.370937	0.8512	0.223375	0.49911	0.617716	0.603594	1.05181	0.0953297	0.673835	0.58179	0.244924	0.686129	0.33741	0.464633	0.703933		0.912698	1.0256	0.33741	0.913072	0.501736	0.530281	0.886325	0.223375	0.600216	0.572476
GLR1	P41921	152022	0.637726	0.309428	2	138033	0.581544	0.223535	2	152947	0.635996	0.248185	2	155275	0.644087	0.278386	2		0.856052	0.911903	0.485206	0.859514	0.509863	0.839305	1.09363	0.384383	0.846168	0.517614	0.978344	1.01272	0.39023	0.978361	0.500321	0.984738	1.00997	0.485206	0.984743	0.500128		0.496749	0.655496	0.485206	0.628677	0.631444	0.488571	0.720464	0.384383	0.627244	0.636927
ARO3	P14843	195816	0.50187	0.101318	3	199079	0.504664	0.0867186	3	195774	0.487368	0.0699936	3	194665	0.48544	0.0639355	3		0.972823	1.00557	0.201882	0.972839	0.50023	0.801919	0.965726	0.171834	0.807574	0.511878	0.973601	0.996044	0.143616	0.973616	0.500229	0.825949	0.967263	0.201882	0.829272	0.507883		0.700757	1.07213	0.201882	0.726316	0.537128	0.894345	1.02047	0.171834	0.895454	0.504269
MCK1	P21965	403193	0.667603	0.0652002	3	388948	0.645079	0.0561507	3	383335	0.630013	0.0701601	3	385162	0.633998	0.0898451	3		0.674253	0.96626	0.0976631	0.700002	0.534801	0.786615	0.976645	0.0870448	0.797459	0.521288	0.954781	1.00633	0.111363	0.95489	0.500974	0.630269	0.949663	0.0976631	0.690736	0.574199		0.476156	1.05327	0.0976631	0.56046	0.58233	0.276449	1.09379	0.0870448	0.56163	0.752599
HSP78	P33416	358952	0.587543	0.0879515	3	347971	0.570784	0.0917368	3	419993	0.6816	0.0659488	3	427530	0.692777	0.0726957	3		0.830555	0.971477	0.149694	0.835011	0.510851	0.171788	1.19415	0.160721	0.477968	0.793614	0.853355	1.0164	0.0967557	0.85643	0.508603	0.187922	1.17911	0.149694	0.498136	0.79012		0.987427	1.00157	0.149694	0.987428	0.500033	0.290364	1.13177	0.160721	0.472977	0.667128
ARO2	P28777	276042	0.878469	0.181911	3	277392	0.873506	0.0916006	3	270113	0.835376	0.0356381	3	261673	0.811195	0.0368723	3		0.969028	0.994351	0.207078	0.969045	0.500225	0.556607	0.956348	0.104865	0.60293	0.549727	0.459979	0.971054	0.0426611	0.586423	0.621546	0.58998	0.92342	0.207078	0.625046	0.539673		0.22218	0.792683	0.207078	0.46495	0.727552	0.0500564	0.781172	0.104865	0.493692	0.964899
CRM1	P30822	108361	0.644721	0.161025	3	105092	0.630877	0.144347	3	114701	0.683422	0.18611	3	114879	0.663043	0.175891	3		0.917115	0.978528	0.249759	0.917571	0.502228	0.720021	1.08329	0.228803	0.74502	0.538487	0.89705	0.970182	0.272321	0.897964	0.50361	0.900603	1.02842	0.249759	0.901557	0.503897		0.364703	1.1677	0.249759	0.494831	0.61936	0.130277	1.31996	0.228803	0.481226	0.84746
TOM70	P07213	454415	0.657062	0.0417829	3	451894	0.666917	0.0472624	3	485036	0.694528	0.0153619	3	496053	0.716346	0.0215868	3		0.800303	1.015	0.0635905	0.808225	0.516529	0.421979	1.0414	0.0708671	0.521337	0.593255	0.234173	1.03141	0.0221184	0.653254	0.853083	0.117081	1.09023	0.0635905	0.461237	0.85272		0.392053	0.951873	0.0635905	0.551415	0.646462	0.370748	0.95049	0.0708671	0.510237	0.627844
SEC26	P41810	169973	0.987388	0.0798373	3	169373	0.966819	0.0552042	3	175839	1.01212	0.0926231	3	179992	1.00724	0.0392554	3		0.734366	0.979168	0.0808571	0.746599	0.519662	0.515582	1.04685	0.0570987	0.679729	0.66736	0.938912	0.995181	0.0915142	0.939038	0.500837	0.725631	1.0201	0.0808571	0.737376	0.518338		0.118437	0.64696	0.0808571	0.997491	0.999996	0.155882	0.652456	0.0570987	0.999999	1
QNS1	P38795	100679	0.537913		1	133448	0.708576		1	134529	0.705768		1	157174	0.823936		1			1.31727					0.996037					1.16743					1.53173						1.31305					1.07865
SPT5	P27692	119923	0.776333	0.15196	3	118363	0.764232	0.0811453	3	118866	0.746117	0.100269	3	115070	0.727521	0.0741671	3		0.910724	0.984412	0.195741	0.911146	0.501912	0.820271	0.976296	0.106179	0.826709	0.514836	0.80999	0.975077	0.134387	0.8147	0.510286	0.652529	0.937125	0.195741	0.676121	0.530231		0.479128	1.11591	0.195741	0.576737	0.595551	0.179522	1.21072	0.106179	0.786292	0.954677
ARX1	Q03862	212040	0.943753	0.0896053	3	210547	0.932494	0.037012	3	186549	0.819821	0.124612	3	187953	0.819404	0.0757099	3		0.854949	0.98807	0.0949457	0.85663	0.504747	0.253947	0.87917	0.0396914	0.987332	0.998325	0.99633	0.999491	0.151999	0.99633	0.500003	0.142236	0.86824	0.0949457	0.500505	0.844668		0.0289561	1.28323	0.0949457	0.643147	0.997892	0.0314118	1.19732	0.0396914	0.974765	1
UTP10	P42945	130760	1.10133	0.288835	3	128565	1.07113	0.303055	3	119903	0.933005	0.120039	3	122301	0.962321	0.188799	3		0.906606	0.972578	0.26226	0.907364	0.503293	0.523266	0.871049	0.28293	0.580737	0.559012	0.833467	1.03142	0.128658	0.840606	0.517703	0.529527	0.873782	0.26226	0.592653	0.565341		0.462208	0.859464	0.26226	0.544792	0.579702	0.491728	0.86284	0.28293	0.558528	0.566233
RPO21	P04050	111306	0.993598	0.151818	2	112399	0.99908	0.213883	2	116818	1.02597	0.13915	2	118121	1.03805	0.10192	2		0.979359	1.00552	0.152796	0.979379	0.500394	0.897135	1.02692	0.21408	0.898338	0.504754	0.930853	1.01177	0.135627	0.931242	0.502272	0.767848	1.04474	0.152796	0.781742	0.525251		0.43696	1.13185	0.152796	0.630136	0.68144	0.585898	1.11511	0.21408	0.65703	0.580207
ENT3	P47160	218916	0.980392	0.19836	3	219022	0.974193	0.0822892	3	238709	1.04724	0.132665	3	229213	1.0046	0.0768609	3		0.963625	0.993677	0.202327	0.963652	0.500295	0.471451	1.07498	0.0844691	0.667335	0.689696	0.660994	0.959282	0.126681	0.684149	0.530267	0.858211	1.02469	0.202327	0.859762	0.504479		0.432502	0.884362	0.202327	0.5274	0.589633	0.146806	0.89101	0.0844691	0.469151	0.817898
RPA135	P22138	359295	1.04375	0.150909	3	361535	1.04495	0.184636	3	342638	0.980826	0.18535	3	347102	0.993666	0.163758	3		0.993509	1.00114	0.144583	0.99351	0.500019	0.693039	0.938639	0.176694	0.717779	0.535152	0.932738	1.01309	0.188973	0.932979	0.501448	0.716841	0.952014	0.144583	0.737993	0.532206		0.824266	0.959965	0.144583	0.833867	0.522642	0.607182	0.930412	0.176694	0.645507	0.54475
YCK2	P23292	123265	0.971898	0.286097	3	111827	0.919481	0.108434	3	116998	0.919516	0.212633	3	116288	0.931805	0.139084	3		0.789049	0.946067	0.294369	0.794121	0.510041	0.999816	1.00004	0.11793	0.999816	0.5	0.93787	1.01336	0.231244	0.938025	0.501008	0.841672	0.958747	0.294369	0.843945	0.505899		0.25786	0.733147	0.294369	0.470481	0.696004	0.176999	0.796397	0.11793	0.695064	0.918453
MKT1	P40850	349669	0.780193	0.0481914	3	355074	0.785787	0.0277406	3	360671	0.790309	0.0213277	3	378914	0.831018	0.0254427	3		0.872136	1.00717	0.0617685	0.873406	0.504055	0.834529	1.00576	0.035303	0.837729	0.507966	0.103009	1.05151	0.0269865	0.619411	0.945666	0.20361	1.06514	0.0617685	0.462005	0.745155		0.101952	0.875187	0.0617685	0.657871	0.958525	0.691715	0.963861	0.035303	0.851418	0.734995
EIS1	Q05050	153669	0.587892	0.0338278	3	156365	0.594329	0.0397538	3	173856	0.653172	0.0439552	3	175015	0.652336	0.0728958	3		0.841572	1.01095	0.0575409	0.845738	0.510821	0.161324	1.09901	0.0668886	0.573105	0.86786	0.987408	0.99872	0.067295	0.987411	0.500109	0.264283	1.10962	0.0575409	0.846228	0.945196		0.249586	0.892759	0.0575409	0.823182	0.939704	0.221803	0.847391	0.0668886	0.90042	0.979215
TIF4632	P39936	201555	0.911217	0.20252	2	210595	0.888899	0.0758186	2	225055	0.879863	0.0481985	2	202205	0.883669	0.166459	2		0.903591	0.975508	0.222253	0.904459	0.503656	0.901952	0.989834	0.0852949	0.902984	0.504274	0.979667	1.00433	0.0547796	0.979762	0.50188	0.895939	0.969767	0.222253	0.897362	0.50556		0.627603	0.895759	0.222253	0.678711	0.56227	0.393297	1.14157	0.0852949	0.862081	0.906377
SRP1	Q02821	572158	0.839816	0.0790807	3	583266	0.852439	0.0637667	3	632648	0.909434	0.0561555	3	640075	0.921124	0.0525496	3		0.840565	1.01503	0.0941643	0.843527	0.50764	0.310865	1.06686	0.074805	0.523814	0.69175	0.805409	1.01285	0.0617477	0.811459	0.512924	0.22243	1.09682	0.0941643	0.476317	0.736471		0.297187	1.07708	0.0941643	0.479849	0.666701	0.388885	1.06139	0.074805	0.57193	0.667402
EFM1	P38732	147706	0.769055	0.117176	3	129965	0.693483	0.047089	3	132707	0.708028	0.0801195	3	132624	0.711538	0.107218	3		0.385739	0.901734	0.152364	0.506297	0.611226	0.802711	1.02097	0.0679023	0.815954	0.52802	0.966119	1.00496	0.113159	0.966168	0.500579	0.56478	0.925211	0.152364	0.627078	0.567785		0.241243	0.774411	0.152364	0.685173	0.867956	0.79254	0.96592	0.0679023	0.827209	0.57064
RPN12	P32496	467715	0.846973	0.177449	3	475586	0.828148	0.162397	3	465842	0.816877	0.15811	3	467208	0.818927	0.141067	3		0.89877	0.977773	0.20951	0.899614	0.503389	0.935505	0.98639	0.196097	0.935736	0.501453	0.98744	1.00251	0.193554	0.987441	0.500051	0.841308	0.966887	0.20951	0.844199	0.507491		0.280959	1.17574	0.20951	0.47001	0.673418	0.323217	1.15156	0.196097	0.489804	0.651679
HXK1	P04806
ERG4	P25340	316795	0.710985	0.10212	3	324433	0.744938	0.0661242	3	325689	0.733581	0.0747185	3	324353	0.744264	0.104235	3		0.658061	1.04775	0.143631	0.68295	0.532317	0.853456	0.984754	0.0887647	0.856612	0.508835	0.892931	1.01456	0.101855	0.894546	0.50614	0.713002	1.04681	0.143631	0.733664	0.531088		0.350688	0.89988	0.143631	0.489922	0.627353	0.713608	1.03129	0.0887647	0.737589	0.536179
HES1	P35843	440241	1.5324	0.307248	3	456118	1.58984	0.163266	3	547675	1.86472	0.110451	3	551709	1.89807	0.168031	3		0.793255	1.03749	0.200501	0.798437	0.510451	0.0820072	1.1729	0.102693	0.472438	0.910825	0.790283	1.01789	0.0592318	0.803704	0.526809	0.165305	1.23863	0.200501	0.460143	0.788178		0.223019	1.19986	0.200501	0.464266	0.726113	0.0754408	1.24563	0.102693	0.706804	0.984882
OSH7	P38755				0				0				0				0
SOD1	P00445	2.2161e+06	0.331614	0.065694	3	1.8716e+06	0.278642	0.0566973	3	1.87591e+06	0.275336	0.0617528	3	1.81383e+06	0.266164	0.0612781	3		0.351181	0.840261	0.198104	0.530574	0.662663	0.948838	0.988134	0.203477	0.948968	0.501026	0.863998	0.966691	0.224282	0.866198	0.50662	0.275873	0.802634	0.198104	0.527488	0.725935		0.377779	0.871407	0.198104	0.499983	0.612497	0.554062	0.914126	0.203477	0.601784	0.551042
PAN5	P38787	126048	0.867563	0.157995	3	135784	0.9221	0.20108	3	137433	1.00419	0.14659	3	137801	0.938887	0.15035	3		0.731554	1.06286	0.182114	0.753314	0.534745	0.600992	1.08903	0.218067	0.642496	0.547925	0.618717	0.934968	0.145978	0.666	0.556534	0.601442	1.08221	0.182114	0.651546	0.557962		0.962288	1.00814	0.182114	0.962344	0.500603	0.814436	0.958138	0.218067	0.819367	0.511012
CLC1	P17891	447085	0.973311	0.203421	3	433385	0.941109	0.211489	3	483043	1.0386	0.238229	3	468883	1.00514	0.207458	3		0.858521	0.966915	0.208999	0.861116	0.507515	0.624481	1.1036	0.224723	0.674296	0.560288	0.863524	0.967784	0.229374	0.865501	0.505925	0.858736	1.03271	0.208999	0.861269	0.507345		0.319423	0.841824	0.208999	0.479894	0.646461	0.303412	0.821881	0.224723	0.476561	0.658146
BCP1	Q06338				0				0				0				0
APT1	P49435	430579	1.10153	0.206244	3	424510	1.06824	0.144117	3	395485	0.981041	0.127154	3	386941	0.957777	0.137892	3		0.831251	0.969781	0.187235	0.834447	0.507809	0.476528	0.91837	0.13491	0.578243	0.599316	0.840483	0.976287	0.129611	0.844364	0.510012	0.379991	0.869499	0.187235	0.518615	0.62733		0.329974	0.862056	0.187235	0.483337	0.639978	0.281185	0.886239	0.13491	0.471979	0.674884
UBP3	Q01477	155769	0.78913	0.037814	2	178463	0.921829	0.0310643	2	168717	0.868055	0.0591	2	166783	0.850681	0.0287246	2		0.0654725	1.16816	0.0479186	0.925557	0.999751	0.403395	0.941666	0.0336986	0.883696	0.919238	0.755886	0.979984	0.0680832	0.770545	0.525449	0.217247	1.078	0.0479186	0.712436	0.900136		0.355277	1.05676	0.0479186	0.682094	0.786429	0.677748	0.966511	0.0336986	0.837214	0.725111
ECM33	P38248	1.82344e+06	1.00708	0.118628	3	1.71901e+06	0.94533	0.071126	3	1.64478e+06	0.892661	0.045634	3	1.66643e+06	0.904636	0.0747467	3		0.491368	0.938683	0.117794	0.567616	0.575566	0.350771	0.944285	0.0752393	0.505648	0.641185	0.826698	1.01342	0.0511213	0.835231	0.520383	0.286068	0.898276	0.117794	0.485329	0.681658		0.149159	1.14919	0.117794	0.463704	0.811031	0.144833	1.09603	0.0752393	0.459817	0.813862
DBP2	P24783	205218	1.2789	0.0635371	3	187685	1.14632	0.0979439	3	178452	1.0651	0.0985034	3	182036	1.11473	0.0488936	3		0.13227	0.896328	0.049681	0.746715	0.964899	0.368511	0.929153	0.0854424	0.556	0.670217	0.492735	1.04659	0.0924826	0.564404	0.57113	0.0265108	0.871627	0.049681	0.496632	0.991627		0.106748	1.31744	0.049681	0.999997	1	0.110216	1.20989	0.0854424	0.813988	0.98754
BAT2	P47176	99587.8	0.519949		1	95325.6	0.494617		1	109493	0.561326		1	98326.4	0.503694		1			0.951279					1.13487					0.89733					0.968737						1.04313					0.749879
THR1	P17423	645750	0.57004	0.139897	3	656746	0.582785	0.124926	3	655771	0.57436	0.123996	3	678751	0.59029	0.133081	3		0.912052	1.02236	0.245415	0.912595	0.502501	0.937913	0.985544	0.21436	0.938123	0.501372	0.886813	1.02773	0.215885	0.888192	0.504962	0.864715	1.03552	0.245415	0.866796	0.506291		0.11584	1.35161	0.245415	0.46398	0.856224	0.0677118	1.39129	0.21436	0.476584	0.934244
WWM1	P43582	493724	1.356	0.144613	3	481982	1.34335	0.203266	3	541986	1.49697	0.276447	3	512921	1.39977	0.187894	3		0.934661	0.990671	0.106647	0.935033	0.502307	0.484947	1.11436	0.151313	0.633528	0.646123	0.644326	0.935068	0.18467	0.672928	0.536004	0.766144	1.03228	0.106647	0.78106	0.526936		0.258725	1.10198	0.106647	0.491521	0.712618	0.403391	1.09528	0.151313	0.518173	0.606622
EUG1	P32474	264314	1.05907	0.212228	3	269650	1.0742	0.220998	3	309902	1.22293	0.254554	3	294201	1.16789	0.296627	3		0.935953	1.01429	0.200391	0.936196	0.501534	0.488133	1.13846	0.205732	0.60952	0.619835	0.819555	0.954988	0.20815	0.825625	0.513933	0.635261	1.10275	0.200391	0.694516	0.573487		0.568131	0.846842	0.200391	0.703392	0.648888	0.37812	0.793324	0.205732	0.632471	0.728688
UTP22	P53254	293585	0.858192	0.0655038	3	280273	0.816531	0.0753045	3	271045	0.779219	0.0690381	3	279874	0.812612	0.0990608	3		0.510427	0.951455	0.0763277	0.617657	0.608523	0.561609	0.954305	0.092225	0.625304	0.568974	0.65976	1.04285	0.0885991	0.710099	0.565954	0.54777	0.946889	0.0763277	0.667048	0.626964		0.142305	0.891549	0.0763277	0.514204	0.853231	0.973931	0.997557	0.092225	0.973945	0.500212
KAP95	Q06142	168994	0.848083	0.144414	3	149018	0.744619	0.115981	3	168927	0.833275	0.0750933	3	155590	0.763201	0.0517761	3		0.390441	0.878002	0.170282	0.535453	0.633485	0.338255	1.11906	0.15576	0.501952	0.64892	0.262315	0.915906	0.0901184	0.486343	0.704905	0.420984	0.899914	0.170282	0.521496	0.594278		0.215618	0.82358	0.170282	0.47062	0.739061	0.969365	1.00457	0.15576	0.969384	0.50026
LSB3	P43603	302727	0.776741	0.00861054	3	303963	0.773666	0.0343272	3	328836	0.825957	0.0488694	3	348310	0.872357	0.0535565	3		0.892814	0.996042	0.0110855	0.90251	0.537088	0.21193	1.06759	0.0443695	0.66614	0.8779	0.33029	1.05618	0.0591671	0.565805	0.710358	0.0870245	1.1231	0.0110855	1	1		0.159041	1.04444	0.0110855	0.997215	0.999977	0.791544	1.00922	0.0443695	0.797977	0.512883
PUP2	P32379	99528.7	1.2566	0.0465156	2	80675.9	1.0138	0.0273035	2	84691.1	1.05039	0.028391	2	89216.4	1.10477	0.0814077	2		0.0391899	0.80678	0.037017	0.991013	1	0.31954	1.0361	0.0269319	0.710045	0.831908	0.51178	1.05177	0.027029	0.949029	0.9465	0.180886	0.879175	0.037017	0.983837	0.999295		0.959297	1.01003	0.037017	0.961473	0.521687	0.860733	1.03863	0.0269319	0.96957	0.856657
GAR1	P28007	705319	1.14154	0.536759	3	619875	0.997724	0.39826	3	574541	0.899173	0.34043	3	588595	0.935444	0.378673	3		0.729789	0.874017	0.470207	0.743196	0.52123	0.761283	0.901224	0.399169	0.771552	0.518166	0.907824	1.04034	0.378604	0.9086	0.503418	0.618757	0.819459	0.470207	0.654468	0.542632		0.277916	1.39944	0.470207	0.470796	0.676969	0.33874	1.28762	0.399169	0.486344	0.634793
EXG1	P23776	779663	1.6803	0.528491	3	661692	1.42055	0.484049	3	653144	1.37905	0.393019	3	619999	1.30514	0.343752	3		0.564458	0.845414	0.314523	0.626937	0.567948	0.914001	0.970787	0.340748	0.914471	0.502216	0.818601	0.946409	0.284993	0.823234	0.510571	0.369717	0.776734	0.314523	0.513211	0.631393		0.363827	0.788094	0.314523	0.494757	0.620065	0.487533	0.831171	0.340748	0.557386	0.568972
SDS24	P38314	22946	1.18328		1	17376.7	0.890534		1	23681.6	1.19912		1	28595.4	1.44683		1			0.752599					1.34652					1.20657					1.22273						0.506436					0.701715
PRE6	P40303	383428	0.833975	0.0569574	3	392771	0.849321	0.0981527	3	405864	0.868002	0.0833617	3	428602	0.91436	0.105714	3		0.828966	1.0184	0.0682964	0.837837	0.521463	0.814298	1.022	0.115566	0.819149	0.510827	0.584655	1.05341	0.0960386	0.660419	0.585286	0.328417	1.09639	0.0682964	0.743596	0.850792		0.993747	1.00049	0.0682964	0.993747	0.500016	0.618041	0.951045	0.115566	0.661117	0.551404
YKT6	P36015	360740	0.99323	0.0572788	3	360783	0.981059	0.0332974	3	366612	0.986637	0.0185413	3	385812	1.04749	0.0295379	3		0.769911	0.987746	0.0576692	0.777274	0.51346	0.815627	1.00569	0.0339402	0.81937	0.508407	0.0488755	1.06168	0.0187924	0.842218	0.999345	0.24102	1.05463	0.0576692	0.466771	0.709639		0.838442	0.983863	0.0576692	0.847483	0.523111	0.620985	1.03187	0.0339402	0.789791	0.706877
EGD1	Q02642	1.46818e+06	2.86687	0.622477	3	1.22162e+06	2.3795	0.357098	3	1.13775e+06	2.14915	0.291109	3	1.15777e+06	2.22788	0.316325	3		0.31979	0.829999	0.217128	0.490065	0.654977	0.437187	0.903192	0.150072	0.554869	0.611268	0.76706	1.03663	0.135453	0.779003	0.521621	0.212078	0.77711	0.217128	0.462019	0.735936		0.528501	1.09937	0.217128	0.586042	0.559471	0.234779	0.815405	0.150072	0.576163	0.800259
GCY1	P14065	127455	0.6951		1	152095	0.827831		1	167658	0.900803		1	166098	0.893574		1			1.19095					1.08815					0.991975					1.28553						0.660112					0.642808
CCT3	P39077	464531	1.15419	0.0550229	3	472380	1.16534	0.023723	3	478348	1.16723	0.0417619	3	459432	1.11904	0.0291219	3		0.770371	1.00966	0.0476721	0.777066	0.512258	0.949908	1.00162	0.020357	0.950144	0.501901	0.184898	0.958713	0.0357787	0.475952	0.776956	0.399307	0.96954	0.0476721	0.517328	0.609409		0.556253	0.964264	0.0476721	0.689772	0.644129	0.279377	0.952407	0.020357	0.939162	0.9823
MYO2	P19524	228100	0.76748	0.0396848	3	247612	0.828167	0.0366621	3	260985	0.860058	0.0537651	3	271961	0.895737	0.0472525	3		0.124029	1.07907	0.0517079	0.52099	0.879247	0.449713	1.03851	0.044269	0.643339	0.683747	0.437376	1.04149	0.0625134	0.561101	0.616939	0.0239189	1.16712	0.0517079	0.664388	0.999197		0.276464	0.662332	0.0517079	1	1	0.292955	0.671454	0.044269	1	1
NCL1	P38205	666174	0.87761	0.237923	3	656348	0.837576	0.187315	3	702890	0.868149	0.0577598	3	739478	0.923134	0.0508505	3		0.830694	0.954383	0.271103	0.834176	0.508482	0.808741	1.0365	0.22364	0.812422	0.507985	0.284558	1.06334	0.0665321	0.51904	0.711189	0.774326	1.05187	0.271103	0.780209	0.510941		0.92877	1.01615	0.271103	0.928958	0.501071	0.757798	1.04593	0.22364	0.765015	0.512587
AIP1	P46680	159626	0.686253	0.115585	3	162572	0.695062	0.0886952	3	189815	0.804634	0.100671	3	190639	0.804852	0.0911018	3		0.921955	1.01284	0.168429	0.922292	0.501752	0.231196	1.15764	0.127608	0.573887	0.80185	0.997907	1.00027	0.125114	0.997907	0.500001	0.23893	1.17282	0.168429	0.496346	0.735784		0.418247	0.900567	0.168429	0.519708	0.595028	0.473408	0.933137	0.127608	0.551906	0.576486
ARC35	P53731	340572	0.618429	0.0331808	3	378724	0.699651	0.0554551	3	430327	0.786438	0.0800417	3	436262	0.803261	0.107785	3		0.11027	1.13134	0.0536534	0.811819	0.98721	0.206114	1.12404	0.0792611	0.674724	0.887137	0.839641	1.02139	0.101778	0.844768	0.513172	0.0862235	1.29887	0.0536534	0.999806	1		0.197999	1.06731	0.0536534	0.537129	0.807504	0.342961	1.08649	0.0792611	0.634667	0.757035
PWP1	P21304	243967	0.553273		1	209773	0.474783		1	195389	0.43654		1	201259	0.450234		1			0.858135					0.919451					1.03137					0.813764						0.925179					1.12951
IMP4	P53941	302160	0.973808		1	313033	1.00261		1	298830	0.945661		1	296669	0.938103		1			1.02957					0.943202					0.992008					0.963335						1.03885					1.22934
TCB1	Q12466	111008	0.847625	0.215399	2	111783	0.840856	0.134805	2	108816	0.81728	0.207996	2	120592	0.904836	0.220526	2		0.973936	0.992014	0.254121	0.973955	0.500298	0.907089	0.971962	0.160318	0.909183	0.509157	0.722633	1.10713	0.254498	0.755279	0.550794	0.81754	1.0675	0.254121	0.826715	0.52087		0.396986	0.765222	0.254121	0.618169	0.701808	0.213043	0.717321	0.160318	0.755351	0.924613
YMR099C	Q03161	348943	0.544303	0.0353069	3	340609	0.528239	0.0178046	3	349462	0.536588	0.0206913	3	359380	0.550934	0.0338968	3		0.533045	0.970487	0.0648662	0.58963	0.558822	0.62491	1.01581	0.0337057	0.676284	0.562244	0.572033	1.02674	0.0385608	0.686144	0.626186	0.826012	1.01218	0.0648662	0.830453	0.510546		0.234358	1.10905	0.0648662	0.750975	0.910383	0.0469198	1.24311	0.0337057	0.999981	1
MRP8	P35719	628708	0.748348	0.0781436	3	638562	0.757636	0.0813428	3	909233	1.0606	0.132626	3	898608	1.05718	0.0744715	3		0.893493	1.01241	0.104422	0.894606	0.504251	0.0372183	1.39988	0.107364	0.874136	0.999906	0.971315	0.99678	0.125048	0.971329	0.5002	0.00777758	1.41269	0.104422	0.55569	0.999969		0.299461	0.903112	0.104422	0.525413	0.703137	0.12416	0.844834	0.107364	0.48734	0.859353
MSC6	Q08818	57394.4	0.454752		1	47326.2	0.374234		1	53840.4	0.42027		1	51456.9	0.402182		1			0.822941					1.12301					0.956962					0.884398
BI4	P03879				0				0				0				0
TOM20	P35180	142254	0.420076	0.0681188	2	123686	0.39857	0.156885	2	133996	0.413332	0.130848	2	137221	0.442371	0.187566	2		0.881598	0.948804	0.162158	0.890041	0.529235	0.92819	1.03704	0.393621	0.928663	0.502668	0.875757	1.07025	0.316568	0.880212	0.514663	0.895959	1.05307	0.162158	0.903929	0.531349			0.763576	0.162158		0.862493		0.901276	0.393621		0.518652
YIP3	P53633	687099	1.23768	0.22402	3	668359	1.18752	0.174375	3	697247	1.22089	0.170511	3	712313	1.24711	0.173715	3		0.775711	0.959472	0.181	0.783683	0.514923	0.824284	1.02811	0.14684	0.828938	0.510948	0.861101	1.02147	0.139661	0.863507	0.507092	0.956976	1.00762	0.181	0.957033	0.500535		0.668731	0.945448	0.181	0.688795	0.526712	0.67656	0.95483	0.14684	0.697026	0.527795
PUP1	P25043	239527	0.894777	0.154327	3	222033	0.835538	0.0820214	3	230750	0.864629	0.0403351	3	250506	0.931264	0.109868	3		0.597827	0.933795	0.172476	0.634959	0.542609	0.620902	1.03482	0.0981659	0.651459	0.536609	0.408781	1.07707	0.0466501	0.867831	0.904891	0.757128	1.04078	0.172476	0.766668	0.51661		0.394858	0.87041	0.172476	0.552067	0.644688	0.349199	0.895174	0.0981659	0.631155	0.749455
RPS15	Q01855	1.33061e+06	1.44635	0.176171	3	1.09243e+06	1.18929	0.150779	3	1.02759e+06	1.10835	0.190382	3	1.08184e+06	1.164	0.151484	3		0.128953	0.82227	0.121804	0.503122	0.862778	0.596247	0.931947	0.126781	0.665863	0.579952	0.713155	1.05021	0.171771	0.729893	0.525168	0.10465	0.804789	0.121804	0.504813	0.895072		0.716014	1.03228	0.121804	0.729726	0.520783	0.68408	1.03558	0.126781	0.70087	0.523238
ARP3	P47117	422174	0.602576	0.075757	3	432070	0.623023	0.077142	3	474756	0.674738	0.0547638	3	474928	0.677044	0.0523529	3		0.759683	1.03393	0.125722	0.771922	0.521536	0.40273	1.08301	0.123819	0.53113	0.619029	0.9605	1.00342	0.081163	0.960552	0.500535	0.242271	1.12358	0.125722	0.482768	0.721521		0.921487	0.990976	0.125722	0.921788	0.501554	0.87081	1.01636	0.123819	0.872469	0.505244
CRC1	Q12289	413763	0.229584	0.0591478	3	412692	0.229322	0.0465054	3	430451	0.235479	0.051434	3	428041	0.23526	0.0431185	3		0.995491	0.998859	0.25763	0.995491	0.500006	0.88529	1.02685	0.202795	0.886773	0.505268	0.995759	0.999068	0.218423	0.995759	0.500006	0.900226	1.02472	0.25763	0.900907	0.502774		0.198775	0.726016	0.25763	0.458884	0.748033	0.0909579	0.666688	0.202795	0.483909	0.903257
RRP9	Q06506	213112	0.900156		1	192212	0.810264		1	192698	0.801866		1	190584	0.79409		1			0.900138					0.989635					0.990303					0.88217
CBP6	P07253				0				0				0				0
IRA1	P18963				0				0				0				0
KRR1	P25586	215292	1.06414	0.066689	3	220098	1.09102	0.099055	3	202723	0.983595	0.0567824	3	207508	1.01994	0.106978	3		0.719113	1.02526	0.0626695	0.749538	0.54678	0.196348	0.901537	0.0907912	0.464068	0.754853	0.638669	1.03695	0.0577295	0.726059	0.609746	0.582375	0.958465	0.0626695	0.686131	0.616675				0.0626695					0.0907912
ERG26	P53199	401386	0.964376	0.0666084	3	433946	1.03378	0.0916312	3	551905	1.30095	0.110821	3	551075	1.30721	0.0874572	3		0.353688	1.07197	0.0690689	0.625056	0.741005	0.0339843	1.25844	0.0886371	0.664928	0.997301	0.942605	1.00482	0.0851852	0.942742	0.500965	0.00689634	1.3555	0.0690689	0.775631	1		0.737318	1.02451	0.0690689	0.759826	0.536656	0.382274	1.07606	0.0886371	0.579872	0.679819
GPD1	Q00055	225455	0.779899	0.173995	3	207803	0.715231	0.134514	3	258326	0.879089	0.260139	3	256960	0.873839	0.230027	3		0.638956	0.917081	0.223099	0.671139	0.540056	0.404018	1.2291	0.188071	0.733501	0.796688	0.980383	0.994028	0.295919	0.980389	0.500123	0.604892	1.12045	0.223099	0.674124	0.580805		0.826886	0.967861	0.223099	0.829501	0.506231	0.531469	1.08813	0.188071	0.591381	0.562162
MDH3	P32419	549117	0.471308	0.0301678	3	566467	0.481269	0.0302095	3	597072	0.501383	0.0277851	3	598184	0.50114	0.0321375	3		0.706802	1.02113	0.0640087	0.72839	0.531887	0.444111	1.04179	0.0627705	0.567973	0.617617	0.992583	0.999516	0.0554169	0.992583	0.500023	0.30639	1.0633	0.0640087	0.557389	0.72348		0.0497968	0.849431	0.0640087	0.585305	0.983023	0.0392995	0.850277	0.0627705	0.533992	0.984581
MNP1	P53163	315013	0.519766	0.0638326	2	294961	0.475861	0.107597	2	347086	0.547257	0.158207	2	351473	0.554381	0.156441	2		0.6785	0.91553	0.12281	0.768215	0.624449	0.656529	1.15004	0.226111	0.745753	0.616916	0.967998	1.01302	0.28909	0.968046	0.500612	0.810815	1.0666	0.12281	0.847364	0.581458		0.405873	0.887974	0.12281	0.62155	0.697898	0.548841	0.864917	0.226111	0.640054	0.597078
YDL086W	Q07505	76548.3	0.584688	0.148154	3	67103.4	0.49844	0.091117	3	71572.3	0.531601	0.117079	3	69829.4	0.513722	0.101007	3		0.447908	0.85249	0.25339	0.545045	0.592661	0.719489	1.06653	0.182804	0.744519	0.538471	0.851244	0.966369	0.220239	0.853781	0.506997	0.535387	0.878627	0.25339	0.597485	0.564766				0.25339					0.182804
ERV46	P39727				0				0				0				0
CSE1	P33307	93009.4	0.971184	0.273429	3	92501.8	0.979936	0.209616	3	85189	1.003	0.155851	3	94162.4	1.17942	0.495181	3		0.96715	1.00901	0.281542	0.967175	0.500309	0.886451	1.02353	0.213907	0.887467	0.503644	0.606958	1.1759	0.155385	0.831816	0.770056	0.56749	1.21442	0.281542	0.702103	0.648006		0.331044	0.79346	0.281542	0.483279	0.638969	0.389155	0.857903	0.213907	0.516126	0.617146
RML2	P32611	98853.1	0.367633	0.05449	3	102170	0.376479	0.0700614	3	113659	0.409714	0.0420137	3	107246	0.388253	0.0540521	3		0.871807	1.02406	0.148219	0.874286	0.507901	0.527876	1.08828	0.186096	0.589458	0.563606	0.617644	0.947619	0.102544	0.678694	0.572981	0.665892	1.05609	0.148219	0.697187	0.541464		0.273084	0.869335	0.148219	0.478006	0.687664	0.86504	1.02718	0.186096	0.867153	0.506404
ADH5	P38113
UTP6	Q02354				0				0				0				0
PPZ1	P26570				0				0				0				0
MTR4	P47047	191563	0.737018	0.00860571	2	211872	0.82008	0.0753652	2	214161	0.810348	0.0173352	2	204170	0.777594	0.0585075	2		0.360503	1.1127	0.0116764	1	1	0.885688	0.988132	0.0918998	0.887095	0.505014	0.570738	0.959581	0.0213923	0.957337	0.943162	0.504164	1.05505	0.0116764	1	1		0.0850677	1.13369	0.0116764	1	1	0.487129	1.07714	0.0918998	0.663335	0.673608
RPE1	P46969	213140	1.12139	0.0143667	2	210282	1.10847	0.0341553	2	204341	1.08449	0.105886	2	207068	1.09191	0.0802622	2		0.690362	0.988476	0.0128115	0.823685	0.69366	0.804653	0.978363	0.030813	0.863614	0.628967	0.944675	1.00685	0.0976372	0.944879	0.501483	0.694912	0.973709	0.0128115	0.983881	0.961669			0.782025	0.0128115		1		0.759426	0.030813		1
AIM9	P40053	399266	0.516184	0.069377	2	392149	0.514441	0.0153355	2	407518	0.535978	0.0304629	2	435258	0.567587	0.00298642	2		0.977532	0.996623	0.134404	0.977542	0.500191	0.4933	1.04186	0.0298101	0.845769	0.849003	0.378975	1.05897	0.0568361	0.645999	0.739582	0.484923	1.09958	0.134404	0.628611	0.641321		0.623173	0.919476	0.134404	0.703637	0.597575	0.380474	0.900508	0.0298101	0.998559	0.999479
MDN1	Q12019	96960.7	0.978086		1	101433	1.02117		1	100505	0.998811		1	87677.5	0.872456		1			1.04405					0.978104					0.873494					0.892003						0.964541					0.901035
MAL11	P53048	108588	0.734193	0.119736	2	99304	0.6412	0.0190717	2	203197	1.43058	0.468299	2	175115	1.2342	0.405909	2		0.467234	0.87334	0.163085	0.625535	0.652916	0.252389	2.2311	0.0297437	1	1	0.698698	0.862726	0.327349	0.733538	0.550429	0.315216	1.68103	0.163085	0.999899	0.99999				0.163085					0.0297437
RFC1	P38630	119824	0.798751	0.167989	2	142544	0.946265	0.257919	2	129990	0.84988	0.106566	2	143078	0.935475	0.162002	2		0.577548	1.18468	0.210315	0.743699	0.686511	0.693476	0.898142	0.272566	0.721904	0.540477	0.604724	1.10071	0.125389	0.741955	0.661631	0.494609	1.17117	0.210315	0.660807	0.665154		0.21688	0.646355	0.210315	0.731452	0.910435	0.350906	0.68166	0.272566	0.671923	0.781319
MEF1	P25039	66265	0.443809	0.306468	2	62403	0.457531	0.160012	2	62499.2	0.441518	0.192512	2	62331.1	0.42848	0.230835	2		0.961754	1.03092	0.690541	0.961812	0.500605	0.936406	0.965001	0.349728	0.93688	0.503017	0.956822	0.970469	0.436022	0.95697	0.501384	0.960422	0.96546	0.690541	0.960496	0.500755		0.546088	1.41625	0.690541	0.639139	0.598649	0.57104	1.20627	0.349728	0.657187	0.594863
ERV29	P53337				0				0				0				0
NUM1	Q00402	90004.3	0.589336		1	92614.1	0.6042		1	92534.1	0.595234		1	89030.4	0.572297		1			1.02522					0.98516					0.961465					0.971088
NAT1	P12945	497036	0.671259	0.14047	3	513236	0.71332	0.108817	3	558172	0.762409	0.0751291	3	549117	0.747892	0.0962021	3		0.704054	1.06266	0.209263	0.722072	0.526375	0.559342	1.06882	0.15255	0.613021	0.557886	0.847411	0.980959	0.0985417	0.851553	0.511156	0.484457	1.11416	0.209263	0.568136	0.582358		0.461945	1.10945	0.209263	0.540937	0.576232	0.280582	1.12866	0.15255	0.471374	0.674938
AMD1	P15274	86215.1	0.733522	0.0564665	2	80665.1	0.682222	0.0339513	2	86681.9	0.710627	0.0769205	2	89429.4	0.748501	0.0570448	2		0.406395	0.930063	0.07698	0.620625	0.696669	0.697657	1.04164	0.0497658	0.814582	0.672698	0.636341	1.0533	0.108243	0.691224	0.568176	0.81655	1.02042	0.07698	0.825751	0.52082		0.325499	0.913061	0.07698	0.633407	0.769215	0.336209	1.17308	0.0497658	0.998679	0.999714
YPK1	P12688	141373	0.82487	0.0186271	2	155497	0.922369	0.0791495	2	189805	1.09644	0.0511115	2	180937	1.04486	0.0499129	2		0.320383	1.1182	0.0225819	1	1	0.141023	1.18872	0.0858111	0.796132	0.973914	0.414687	0.952958	0.0466159	0.665371	0.730195	0.0714511	1.2667	0.0225819	1	1			0.812718	0.0225819		1		0.752134	0.0858111		0.997023
CDC12	P32468	136902	0.747429	0.069105	3	130011	0.688961	0.0362331	3	132826	0.690504	0.0435662	3	136732	0.704378	0.0874047	3		0.284505	0.921775	0.092457	0.476748	0.675828	0.964719	1.00224	0.0525909	0.964767	0.500547	0.82183	1.02009	0.0630933	0.834582	0.529729	0.541828	0.942401	0.092457	0.641079	0.604617		0.168926	0.877535	0.092457	0.521666	0.82757	0.637069	1.05616	0.0525909	0.831997	0.749447
ROT2	P38138				0				0				0				0
YME1	P32795	89670.9	0.566446	0.0457693	2	89328.6	0.561403	0.0203325	2	95121.9	0.590418	0.0166648	2	93065.8	0.578309	0.0480146	2		0.904691	0.991096	0.0808008	0.90555	0.503656	0.263569	1.05168	0.0362173	0.689024	0.854801	0.784342	0.979491	0.0282254	0.852848	0.636727	0.824005	1.02094	0.0808008	0.832458	0.519894		0.449369	0.935955	0.0808008	0.615747	0.65815	0.295283	0.955918	0.0362173	0.638916	0.796389
UTP8	P53276				0				0				0				0
CMK1	P27466	125223	0.73826	0.0534832	2	149315	0.855494	0.00277042	2	151317	0.847906	0.0224687	2	165267	0.919281	0.0440684	2		0.197835	1.1588	0.0724449	0.862538	0.973394	0.716344	0.99113	0.00323838	0.998576	0.994978	0.220199	1.08418	0.026499	0.987441	0.998998	0.0697932	1.2452	0.0724449	0.917433	0.999573				0.0724449					0.00323838
ARG8	P18544	377487	0.71709	0.117563	3	382777	0.729455	0.145944	3	383544	0.719452	0.129971	3	394376	0.740084	0.135315	3		0.91476	1.01724	0.163944	0.915461	0.503331	0.93367	0.986287	0.200073	0.933903	0.501417	0.858231	1.02868	0.180653	0.860846	0.507557	0.835254	1.03207	0.163944	0.839821	0.511427		0.780289	1.03157	0.163944	0.786102	0.511082	0.823678	1.02988	0.200073	0.826536	0.506693
PUT2	P07275	216763	0.430767	0.0662533	3	207394	0.413142	0.0665884	3	211885	0.417125	0.0760249	3	204124	0.400331	0.0639198	3		0.761476	0.959085	0.153803	0.773295	0.520935	0.948906	1.00964	0.161176	0.949043	0.50108	0.784596	0.959737	0.182259	0.792074	0.514531	0.597578	0.929343	0.153803	0.649711	0.559897		0.698305	0.950716	0.153803	0.719188	0.530088	0.833846	0.958268	0.161176	0.84183	0.519854
OM45	P16547	80191.4	0.216912	0.0197919	3	87376.3	0.233032	0.036923	3	110526	0.273243	0.0779294	3	100222	0.262566	0.0304171	3		0.551902	1.07431	0.0912439	0.705898	0.665346	0.481115	1.17256	0.158446	0.743621	0.756323	0.841261	0.960924	0.285202	0.843439	0.50564	0.106016	1.21047	0.0912439	0.762965	0.980643		0.613385	1.12386	0.0912439	0.886591	0.836585	0.752526	1.08207	0.158446	0.795756	0.574876
GGA1	Q06336	70310.7	0.925732		1	54203.1	0.712236		1	68117.2	0.883556		1	71187.1	0.924569		1			0.769376					1.24054					1.04642					0.998743						0.902083					1.02705
DYS1	P38791	504253	0.994672	0.171999	3	493312	1.00232	0.127869	3	464694	0.920859	0.120126	3	527756	1.05295	0.127146	3		0.953926	1.00769	0.17292	0.953994	0.500597	0.466525	0.918729	0.127573	0.579044	0.608838	0.261194	1.14344	0.13045	0.5535	0.759717	0.663568	1.05859	0.17292	0.689041	0.533521		0.4026	1.10958	0.17292	0.518749	0.607838	0.492124	1.0721	0.127573	0.5807	0.58784
TPS2	P31688	117682	0.64203	0.0655342	2	117355	0.639682	0.0813252	2	161125	0.862467	0.0740862	2	162389	0.864394	0.0385896	2		0.977644	0.996343	0.102073	0.977665	0.500388	0.104378	1.34827	0.127134	0.869662	0.994987	0.977761	1.00223	0.0859003	0.977772	0.500204	0.0761425	1.34635	0.102073	0.929346	0.999588		0.80228	1.04024	0.102073	0.823431	0.544829	0.613585	1.08636	0.127134	0.715678	0.621779
AAP1	P37898	107882	0.903062	0.0540612	3	114320	0.968655	0.115508	3	122346	1.03509	0.158642	3	136129	1.14036	0.182273	3		0.442078	1.07263	0.0598643	0.758721	0.795228	0.591924	1.06858	0.119246	0.67139	0.590653	0.493252	1.1017	0.153264	0.611046	0.616924	0.14396	1.26277	0.0598643	0.998827	0.999997		0.677577	1.08808	0.0598643	0.92786	0.865719	0.343586	0.898625	0.119246	0.539861	0.677178
TRM1	P15565	343833	0.926741	0.138315	3	318437	0.855626	0.100799	3	307001	0.808227	0.0492483	3	305242	0.806467	0.0579721	3		0.515005	0.923264	0.149249	0.587633	0.573864	0.518881	0.944602	0.117807	0.580138	0.562573	0.970002	0.997822	0.0609338	0.970031	0.500386	0.268931	0.870218	0.149249	0.468565	0.683657		0.889454	1.01572	0.149249	0.890362	0.503343	0.237212	1.13498	0.117807	0.543989	0.774388
RAD23	P32628	111267	1.42974	0.335203	3	88667.3	1.16528	0.171129	3	104209	1.2789	0.144805	3	105634	1.32404	0.13109	3		0.311202	0.815027	0.23445	0.483397	0.656948	0.430843	1.09751	0.146857	0.555205	0.617039	0.709599	1.0353	0.113227	0.728761	0.528523	0.650983	0.926069	0.23445	0.67383	0.529167		0.651937	1.19815	0.23445	0.78607	0.675521	0.846487	1.03313	0.146857	0.852138	0.515146
TPK2	P06245				0				0				0				0
WBP1	P33767	352824	0.880636	0.0752372	3	345675	0.877186	0.0210053	3	360440	0.90623	0.00601469	3	366560	0.929611	0.0354596	3		0.945151	0.996083	0.0854351	0.945238	0.500635	0.130018	1.03311	0.0239462	0.474321	0.843337	0.371677	1.0258	0.00663704	0.99983	0.999957	0.386502	1.05561	0.0854351	0.509051	0.613052		0.617197	0.964633	0.0854351	0.65851	0.549205	0.368908	0.973472	0.0239462	0.664368	0.762353
CIT3	P43635	112836	0.222374	0.0658039	3	131508	0.266866	0.134693	3	140430	0.277489	0.125901	3	137463	0.274594	0.13875	3		0.643764	1.20008	0.295916	0.738708	0.620809	0.925329	1.03981	0.504721	0.925675	0.501876	0.979943	0.989568	0.453714	0.979951	0.50016	0.599186	1.23483	0.295916	0.735235	0.658461		0.689247	0.912752	0.295916	0.707476	0.525593	0.582077	0.805493	0.504721	0.620527	0.542933
TIM13	P53299	214106	0.774571	0.134471	3	213870	0.699312	0.0132159	3	226094	0.77583	0.0970209	3	222819	0.775966	0.10554	3		0.434812	0.902837	0.173608	0.526009	0.586283	0.304505	1.10942	0.0188984	1	1	0.998767	1.00018	0.125054	0.998767	0.500001	0.989438	1.0018	0.173608	0.989439	0.500033		0.451645	0.903876	0.173608	0.540056	0.584612	0.495791	0.931758	0.0188984	0.999836	0.999842
SPN1	Q06505	56983.1	1.00726	0.133321	3	54655	0.938624	0.0290334	3	52866.6	0.876549	0.146445	3	55545.2	0.949999	0.0865227	3		0.468533	0.931857	0.13236	0.544838	0.574044	0.541433	0.933866	0.0309319	0.974581	0.969281	0.50502	1.0838	0.16707	0.575189	0.570552	0.571665	0.94315	0.13236	0.619692	0.552767		0.865105	1.02055	0.13236	0.867489	0.507228	0.500897	0.921325	0.0309319	0.990527	0.990479
MCM4	P30665				0				0				0				0
SEC1	P30619	72111.3	0.8014	0.0810364	3	71159.9	0.784631	0.097212	3	67237	0.730939	0.0722422	3	75732.1	0.808677	0.167447	3		0.830087	0.979075	0.101119	0.835343	0.512773	0.488728	0.931571	0.123895	0.573954	0.584231	0.518832	1.10635	0.0988347	0.764494	0.752125	0.950395	1.00908	0.101119	0.950693	0.502431		0.052172	0.794928	0.101119	0.483459	0.959278	0.12593	0.797702	0.123895	0.566729	0.901146
UBP2	Q01476				0				0				0				0
FPR4	Q06205	218824	1.00376		1	186388	0.851836		1	176344	0.794658		1	157328	0.708472		1			0.848649					0.932876					0.891544					0.705821						1.02474					1.1273
RPN10	P38886	197009	0.824295	0.0718419	3	198802	0.822919	0.103311	3	202355	0.827733	0.081998	3	199632	0.818551	0.112499	3		0.985905	0.998331	0.0871556	0.985909	0.500111	0.952783	1.00585	0.125542	0.952859	0.500655	0.915039	0.988907	0.0990634	0.91583	0.503774	0.944758	0.993031	0.0871556	0.945021	0.501928		0.14169	0.884489	0.0871556	0.473951	0.827787	0.233699	0.879799	0.125542	0.461839	0.713022
MET1	P36150	100642	0.922791	0.184128	3	93157.9	0.844086	0.189362	3	86757.9	0.780649	0.167413	3	92229	0.83345	0.185727	3		0.633006	0.91471	0.199534	0.675491	0.552289	0.68651	0.924845	0.224339	0.710015	0.532794	0.733258	1.06764	0.214454	0.751447	0.529177	0.585884	0.903184	0.199534	0.644795	0.566342		0.236719	0.8078	0.199534	0.467925	0.714952	0.235922	0.783091	0.224339	0.468411	0.716163
YER134C	P40081	87962	0.61081		1	110118	0.763142		1	117555	0.804203		1	106452	0.729188		1			1.24939					1.05381					0.906721					1.1938
PMT2	P31382	168052	1.39193	0.332061	3	160184	1.40932	0.490897	3	176709	1.54799	0.563398	3	177755	1.51341	0.442899	3		0.962218	1.01249	0.238562	0.962295	0.500828	0.764285	1.09839	0.348321	0.777424	0.52354	0.937629	0.977664	0.363955	0.937805	0.501137	0.724624	1.08727	0.238562	0.749496	0.538858		0.581686	0.903375	0.238562	0.623976	0.547208	0.41339	0.789378	0.348321	0.519611	0.599202
PSP2	P50109	127207	0.825539	0.0963649	2	131845	0.842674	0.0611215	2	147103	0.917234	0.0175985	2	146076	0.918951	0.0571997	2		0.854596	1.02076	0.11673	0.857951	0.509463	0.318684	1.08848	0.0725328	0.662899	0.797205	0.973357	1.00187	0.0191864	0.973547	0.502869	0.382474	1.11315	0.11673	0.622718	0.716988			0.924473	0.11673		0.611859		0.820915	0.0725328		0.988007
YCK1	P23291	60115.6	0.62358	0.184079	3	67824.3	0.726732	0.178699	3	79247.4	0.979344	0.200219	3	80969.9	0.958798	0.114645	3		0.524553	1.16542	0.295197	0.608575	0.58648	0.179269	1.3476	0.245894	0.575201	0.851381	0.886681	0.979021	0.204442	0.887564	0.503172	0.0668708	1.53757	0.295197	0.471756	0.933601			1.50938	0.295197		0.918297		1.31673	0.245894		0.817256
SUI2	P20459	651446	0.695002	0.102329	3	663858	0.698915	0.100658	3	651917	0.681102	0.0613276	3	643073	0.673382	0.12102	3		0.96461	1.00563	0.147235	0.964649	0.500441	0.80899	0.974514	0.144021	0.813305	0.509374	0.927781	0.988666	0.0900417	0.92863	0.504765	0.825123	0.968892	0.147235	0.830752	0.513309		0.182667	0.831717	0.147235	0.468056	0.773505	0.327786	0.893449	0.144021	0.48223	0.64097
HBS1	P32769	125938	1.3709		1	124255	1.3499		1	105401	1.13034		1	110827	1.19006		1			0.98468					0.837352					1.05283					0.868086
MSS51	P32335	127469	0.557288	0.0431171	3	124845	0.554749	0.00816569	3	135675	0.597313	0.00949997	3	134840	0.589793	0.0102834	3		0.928771	0.995444	0.0773695	0.928955	0.501047	0.00446811	1.07673	0.0147196	0.680276	1	0.405154	0.98741	0.0159045	0.576154	0.657806	0.320578	1.05833	0.0773695	0.479993	0.645503		0.0465734	1.20906	0.0773695	0.681742	0.994314	0.0364451	1.22084	0.0147196	1	1
BNA5	Q05979				0				0				0				0
MGM1	P32266				0				0				0				0
CKI1	P20485	193064	1.03546	0.364916	3	178653	0.973199	0.250179	3	178496	0.986964	0.127047	3	179274	0.982326	0.169432	3		0.820887	0.939868	0.352418	0.824664	0.50872	0.937695	1.01414	0.257069	0.937836	0.500914	0.971697	0.995301	0.128726	0.971726	0.500402	0.834614	0.948683	0.352418	0.83717	0.506366		0.71294	0.899195	0.352418	0.728997	0.524124	0.322737	0.795965	0.257069	0.497174	0.658502
DST1	P07273	215794	0.953505	0.137668	3	199447	0.877159	0.0539476	3	215862	0.932994	0.0937948	3	208827	0.901847	0.0732405	3		0.446112	0.91993	0.144381	0.535134	0.584859	0.433655	1.06366	0.0615027	0.690061	0.738718	0.67511	0.966615	0.100531	0.698923	0.532243	0.605719	0.945822	0.144381	0.640769	0.540797		0.226377	1.16015	0.144381	0.514986	0.762792	0.310783	1.06887	0.0615027	0.615161	0.766179
BRO1	P48582	45648.1	0.818234		1	53523.8	0.955884		1	53134.6	0.93566		1	60298.9	1.06108		1			1.16823					0.978843					1.13404					1.29679						1.09334					0.569755
SCD6	P45978	40007.7	0.828925	0.299016	3	38330	0.825402	0.189316	3	42822.3	0.931368	0.205788	3	37597.4	0.826647	0.125879	3		0.987212	0.99575	0.360728	0.987213	0.500042	0.547659	1.12838	0.229362	0.628932	0.5863	0.501968	0.887562	0.220953	0.574285	0.57247	0.99114	0.997251	0.360728	0.991141	0.500018		0.915698	1.02573	0.360728	0.916017	0.501535	0.455255	0.860592	0.229362	0.559685	0.60012
TRA1	P38811				0				0				0				0
GLK1	P17709
TCB3	Q03640	170173	0.722726	0.0524794	3	188146	0.81978	0.122525	3	190817	0.81465	0.039549	3	184908	0.795201	0.0633355	3		0.304896	1.13429	0.0726131	0.859807	0.937698	0.950285	0.993742	0.149461	0.95035	0.500529	0.679491	0.976127	0.0485472	0.728872	0.568015	0.20408	1.10028	0.0726131	0.598368	0.842893		0.0176222	0.779348	0.0726131	0.528687	0.99829	0.0995686	0.770988	0.149461	0.463969	0.879925
YBT1	P32386	229843	1.06668	0.185207	2	210825	0.987398	0.188968	2	210990	0.997076	0.223596	2	223148	1.11556	0.339512	2		0.712976	0.925671	0.173629	0.747697	0.552438	0.967064	1.0098	0.19138	0.967128	0.500792	0.725589	1.11883	0.224251	0.775035	0.578077	0.878741	1.04582	0.173629	0.884845	0.520605			1.20526	0.173629		0.785727		1.01479	0.19138		0.501802
NAM9	P27929	232924	0.798324	0.414851	3	237710	0.807258	0.437688	3	240285	0.779494	0.357337	3	259917	0.87599	0.478745	3		0.980762	1.01119	0.519652	0.980769	0.50014	0.936423	0.965608	0.542192	0.936614	0.501214	0.794587	1.12379	0.458422	0.805184	0.521558	0.842414	1.09729	0.519652	0.846428	0.510479		0.386518	0.670294	0.519652	0.503557	0.608062	0.40886	0.675505	0.542192	0.513333	0.59739
CHO2	P05374	213929	0.587404	0.0989622	2	218439	0.602117	0.0642674	2	222886	0.608272	0.0501293	2	233660	0.629958	0.104442	2		0.878596	1.02505	0.168474	0.88057	0.506635	0.92521	1.01022	0.106736	0.92572	0.502763	0.82415	1.03565	0.0824126	0.846684	0.553491	0.716486	1.07245	0.168474	0.751124	0.552883			0.786465	0.168474		0.811307		0.749802	0.106736		0.982613
SEC28	P40509	269608	0.261215	0.11253	2	256712	0.251474	0.125335	2	254581	0.242698	0.106453	2	255705	0.247079	0.123303	2		0.942345	0.962711	0.430796	0.942668	0.502259	0.946864	0.9651	0.4984	0.947058	0.501479	0.973181	1.01805	0.438621	0.973215	0.500511	0.915702	0.945884	0.430796	0.916689	0.504745			0.608387	0.430796		0.696847		0.631104	0.4984		0.641077
MSN5	P52918				0				0				0				0
PRS1	P32895	109002	0.629202		1	116024	0.667279		1	130915	0.742384		1	131330	0.744223		1			1.06052					1.11255					1.00248					1.1828						1.5426					1.3151
EHT1	P38295	359027	0.543434	0.115522	3	389533	0.585512	0.102971	3	401941	0.603613	0.107033	3	409696	0.620909	0.147295	3		0.662521	1.07743	0.212578	0.691855	0.538532	0.843144	1.03092	0.175865	0.846672	0.509251	0.878011	1.02865	0.177321	0.880351	0.507828	0.5152	1.14257	0.212578	0.632191	0.619108		0.310409	0.831182	0.212578	0.484531	0.658649	0.321255	0.865382	0.175865	0.485009	0.649267
YLH47	Q06493	58533.9	0.900809	0.0800893	2	36100.1	0.552262	0.00670025	2	39954.7	0.603817	0.0435744	2	35123.3	0.531101	0.106988	2		0.100566	0.613074	0.0889082	0.995574	0.999996	0.337905	1.09335	0.0121324	1	1	0.505552	0.879572	0.072165	0.909904	0.908071	0.0672802	0.589582	0.0889082	0.992531	0.999999		0.142145	0.816452	0.0889082	0.756839	0.962844	0.247439	1.10355	0.0121324	1	1
YOL098C	Q12496	48599.9	0.786819	0.0841875	2	47552.8	0.775017	0.0378299	2	55414.2	0.888252	0.0582584	2	61160.5	1.0071	0.0760862	2		0.879299	0.985	0.106997	0.881046	0.505903	0.168153	1.14611	0.0488117	0.963383	0.997971	0.229975	1.1338	0.0655877	0.853734	0.960479	0.11224	1.27996	0.106997	0.856374	0.992461				0.106997					0.0488117
PUF6	Q04373	226798	0.890856	0.192389	2	220598	0.843257	0.142411	2	226935	0.798351	0.0208394	2	217199	0.767313	0.0274425	2		0.806933	0.946569	0.21596	0.815361	0.51816	0.73305	0.946748	0.168882	0.751243	0.529164	0.338473	0.961122	0.0261031	0.778303	0.870047	0.529042	0.861321	0.21596	0.635583	0.61038		0.608272	0.892316	0.21596	0.667756	0.569792	0.597338	0.910864	0.168882	0.664715	0.577516
FMP52	P40008	92660.2	0.613266		1	87908.4	0.580661		1	76451.5	0.498489		1	79839.1	0.52125		1			0.946833					0.858486					1.04566					0.849956						0.890109					0.987574
MYO4	P32492				0				0				0				0
ATP15	P21306	97977.1	0.250649	0.0853475	2	101022	0.262936	0.0731366	2	117775	0.297864	0.0976398	2	116267	0.296024	0.0916994	2		0.891627	1.04902	0.340506	0.893284	0.506223	0.727456	1.13284	0.278154	0.768107	0.564408	0.986274	0.993824	0.3278	0.986277	0.500107	0.659669	1.18103	0.340506	0.719525	0.578557		0.286242	1.46622	0.340506	0.689882	0.839748	0.439858	1.26748	0.278154	0.668335	0.714408
AHA1	Q12449	431154	0.623692	0.0592893	3	453070	0.653964	0.00685588	3	443091	0.630943	0.0153185	3	454397	0.647164	0.00731423	3		0.470247	1.04854	0.0950617	0.545279	0.572918	0.105161	0.964798	0.0104836	0.95777	0.999522	0.200682	1.02571	0.0242787	0.45968	0.74654	0.56457	1.03763	0.0950617	0.606186	0.545196		0.675261	1.03711	0.0950617	0.707685	0.544	0.587831	1.02823	0.0104836	0.996487	0.994142
SMC3	P47037				0				0				0				0
PCS60	P38137	116307	0.416286	0.10562	3	123398	0.426646	0.0794729	3	129190	0.428235	0.076771	3	134305	0.440407	0.0689233	3		0.899048	1.02489	0.253721	0.899769	0.502899	0.981327	1.00372	0.186274	0.981333	0.500121	0.848167	1.02842	0.179273	0.850954	0.507539	0.75961	1.05794	0.253721	0.76844	0.515514		0.422875	0.850936	0.253721	0.523207	0.594205	0.617861	0.936103	0.186274	0.646694	0.534327
PMT4	P46971	384401	0.749743	0.155949	3	420903	0.817207	0.163114	3	420433	0.803845	0.134775	3	424516	0.809976	0.141732	3		0.631973	1.08998	0.208003	0.67552	0.553487	0.918345	0.983649	0.1996	0.918753	0.502024	0.959309	1.00763	0.167663	0.959372	0.500625	0.64674	1.08034	0.208003	0.680775	0.543116		0.711762	0.946007	0.208003	0.7251	0.519953	0.998885	1.00019	0.1996	0.998885	0.5
YPK2	P18961	78206.5	0.838042		1	91867.4	0.978336		1	107640	1.13258		1	102736	1.08016		1			1.16741					1.15766					0.953711					1.2889
NUP133	P36161	145776	0.876815	0.124668	3	147505	0.917558	0.0238538	3	142361	0.893494	0.0259246	3	148196	0.923763	0.0447288	3		0.63076	1.04647	0.142183	0.656346	0.531258	0.302707	0.973775	0.0259971	0.561649	0.730077	0.380818	1.03388	0.0290149	0.697059	0.781207	0.590409	1.05354	0.142183	0.626684	0.541077			0.978045	0.142183		0.507153		0.938111	0.0259971		0.984369
MRD1	Q06106	34590.9	0.837166		1	34110.5	0.820433		1	27350.6	0.649966		1	31154.5	0.739798		1			0.980012					0.792223					1.13821					0.883694
AKL1	P38080	49674.3	0.626018		1	47724.8	0.599243		1	72237	0.894336		1	63524.3	0.785919		1			0.957231					1.49244					0.878774					1.25543
ECM16	Q04217				0				0				0				0
SSF1	P38789	74644.3	1.13181		1	76988.8	1.16014		1	62063.8	0.924039		1	71189.8	1.0591		1			1.02503					0.796491					1.14617					0.935756						1.12762					1.08103
PGM1	P33401	102095	1.13072		1	100859	1.11012		1	98827.7	1.07474		1	92886.7	1.00936		1			0.981782					0.968132					0.939167					0.892673						0.935748					0.890802
MYO5	Q04439	111306	0.872175	0.137162	2	107284	0.875572	0.0153554	2	114127	0.921406	0.0227968	2	120485	0.969577	0.00930755	2		0.977745	1.00389	0.157265	0.977755	0.500185	0.159903	1.05235	0.0175376	0.958799	0.997907	0.168806	1.05228	0.0247413	0.810602	0.967205	0.498162	1.11168	0.157265	0.629915	0.631478		0.953257	0.985755	0.157265	0.953544	0.502473	0.876639	0.968278	0.0175376	0.989098	0.93177
KRE2	P27809	211468	1.53753	0.10091	2	246751	1.77649	0.162422	2	247778	1.79807	0.02011	2	253782	1.83443	0.0153339	2		0.243145	1.15542	0.0656311	0.92752	0.983784	0.881947	1.01215	0.0914285	0.883483	0.505305	0.18789	1.02022	0.0111842	0.739576	0.931663	0.143313	1.1931	0.0656311	0.944665	0.99755		0.0655079	0.73936	0.0656311	0.967758	0.999972	0.0806655	0.705782	0.0914285	0.913228	0.99915
MCM7	P38132				0				0				0				0
PRE1	P22141	174772	0.80575	0.0496236	3	176708	0.804403	0.020504	3	196258	0.888322	0.0407898	3	198763	0.895182	0.021337	3		0.968398	0.998329	0.0615869	0.968415	0.500222	0.0511195	1.10432	0.0254897	0.957513	0.999985	0.812925	1.00772	0.0459178	0.81675	0.508473	0.07224	1.11099	0.0615869	0.484621	0.930764		0.366792	1.07505	0.0615869	0.704693	0.796833	0.654084	0.972298	0.0254897	0.845507	0.75559
NOP2	P40991	172941	0.93904	0.0195694	2	173868	0.945978	0.0365344	2	171552	0.920534	0.0310739	2	172631	0.926444	0.028241	2		0.840657	1.00739	0.0208398	0.854732	0.536578	0.533103	0.973103	0.0386208	0.655086	0.627155	0.860761	1.00642	0.0337564	0.864436	0.510814	0.661311	0.986587	0.0208398	0.744995	0.610834		0.361245	1.2254	0.0208398	1	1	0.907021	1.01974	0.0386208	0.923468	0.573058
STH1	P32597				0				0				0				0
SIN3	P22579	1.66607e+06	1.94301	0.316647	3	1.49102e+06	1.72418	0.214154	3	1.26237e+06	1.46034	0.130642	3	1.35901e+06	1.58777	0.129941	3		0.384704	0.887373	0.162967	0.521089	0.625481	0.157428	0.846978	0.124206	0.46409	0.800846	0.297109	1.08726	0.0894599	0.542142	0.719001	0.181881	0.817168	0.162967	0.458219	0.766843		0.400603	1.1195	0.162967	0.550974	0.638861	0.230248	1.1912	0.124206	0.694927	0.881518
PRE3	P38624	209883	1.09937	0.167308	3	193488	1.00313	0.0180011	3	219710	1.13032	0.0668165	3	222285	1.13328	0.0845944	3		0.42428	0.912464	0.152186	0.52074	0.590671	0.0721506	1.12679	0.0179449	0.999998	1	0.964491	1.00262	0.0591128	0.964543	0.500592	0.774812	1.03085	0.152186	0.781391	0.512264		0.879789	0.984361	0.152186	0.880727	0.503181	0.022858	0.928906	0.0179449	0.824578	0.99997
SLC1	P33333	365014	1.20988	0.387921	2	346343	1.08105	0.223403	2	351108	1.06484	0.184629	2	376590	1.11817	0.141791	2		0.73191	0.893518	0.320628	0.752091	0.532246	0.94439	0.985007	0.206655	0.944608	0.501588	0.778482	1.05008	0.173387	0.791442	0.524591	0.797459	0.924203	0.320628	0.805523	0.516606			0.929497	0.320628		0.5144		1.02929	0.206655		0.506034
DBP10	Q12389	108483	1.27945		1	82985.8	0.972675		1	86103.6	0.997139		1	78825.9	0.91216		1			0.760231					1.02515					0.914778					0.712933						1.29785					1.67398
LAP2	Q10740	100639	0.868761		1	95284.9	0.817452		1	101545	0.860733		1	97131.3	0.822688		1			0.94094					1.05295					0.955799					0.946967						1.02118					0.992247
RVB1	Q03940	193111	0.844412	0.11926	3	191693	0.8734	0.0702606	3	176528	0.80764	0.0830783	3	178700	0.836876	0.109133	3		0.739194	1.03433	0.141235	0.749934	0.517539	0.355771	0.924707	0.0804449	0.585173	0.705843	0.731947	1.0362	0.102866	0.754497	0.536062	0.939551	0.991075	0.141235	0.939731	0.501205		0.54376	0.930849	0.141235	0.60771	0.567466	0.556165	0.952479	0.0804449	0.644598	0.595136
PAT1	P25644	47541.7	1.21167		1	48374.8	1.22527		1	47182	1.18075		1	41729	1.04349		1			1.01123					0.963667					0.883749					0.861201
HMF1	P40037	728334	0.741854	0.0670916	3	750144	0.768304	0.0800618	3	889344	0.883812	0.0610342	3	855069	0.861928	0.0858997	3		0.684259	1.03566	0.0904378	0.71653	0.544841	0.122762	1.15034	0.104206	0.483312	0.85873	0.739113	0.975239	0.0690579	0.761925	0.537384	0.133197	1.16186	0.0904378	0.643273	0.928833		0.551221	1.05172	0.0904378	0.635263	0.589719	0.753672	1.02874	0.104206	0.766723	0.522459
ICL2	Q12031	79928.7	0.174057	0.036727	3	71298.8	0.155113	0.0236361	3	76699.6	0.163564	0.0234927	3	72362.6	0.157471	0.0471013	3		0.500931	0.891163	0.211006	0.575158	0.574302	0.683157	1.05449	0.15238	0.710031	0.537188	0.854154	0.962745	0.14363	0.86122	0.519923	0.657073	0.904711	0.211006	0.70168	0.558		0.862009	0.968145	0.211006	0.864315	0.506839	0.430728	1.1259	0.15238	0.611518	0.66923
DUG2	P38149	73765	0.894387	0.280288	2	67230	0.808798	0.149239	2	58307.2	0.685539	0.0361044	2	57992.7	0.686701	0.0805106	2		0.749438	0.904304	0.313386	0.765593	0.527401	0.44395	0.847603	0.18452	0.622828	0.669134	0.987458	1.00169	0.0526657	0.987468	0.500313	0.478164	0.767789	0.313386	0.62287	0.641338				0.313386					0.18452
PHO85	P17157	90605.3	1.00929	0.227485	2	85394.6	0.94825	0.217759	2	88759.9	0.927961	0.110991	2	85137.3	0.969427	0.302583	2		0.809741	0.939518	0.22539	0.819481	0.521294	0.920408	0.978604	0.229643	0.920922	0.502616	0.880396	1.04468	0.119607	0.892163	0.540455	0.896192	0.960501	0.22539	0.898537	0.509195		0.413557	0.800642	0.22539	0.617906	0.688642	0.315308	0.704152	0.229643	0.686443	0.817324
NIP7	Q08962	197883	0.835222	0.0651713	3	197027	0.833708	0.0679946	3	182263	0.749383	0.0310902	3	191644	0.805333	0.0786745	3		0.979126	0.998188	0.0780287	0.979134	0.500163	0.152252	0.898855	0.0815568	0.45845	0.803281	0.346096	1.07466	0.0414877	0.871523	0.930364	0.639864	0.964214	0.0780287	0.687616	0.559709		0.441784	1.1014	0.0780287	0.7867	0.820529	0.404259	1.09889	0.0815568	0.731708	0.795011
UBR1	P19812	48268.6	0.501252		1	76641.9	0.79298		1	56431.8	0.575707		1	59163.6	0.603156		1			1.582					0.726005					1.04768					1.2033
ETR1	P38071	137826	0.55012	0.0553993	3	139793	0.550342	0.105002	3	148422	0.574006	0.136219	3	161675	0.623686	0.166079	3		0.997617	1.0004	0.100704	0.997617	0.500005	0.824067	1.043	0.190795	0.830494	0.515115	0.709933	1.08655	0.237313	0.735811	0.538627	0.530241	1.13373	0.100704	0.843724	0.828503		0.0164332	0.569866	0.100704	0.81334	0.999994	0.0402009	0.557074	0.190795	0.518323	0.981443
LEU2	P04173	571495	1.03698	0.16958	3	537852	0.978185	0.106587	3	591143	1.06609	0.0558828	3	577090	1.04206	0.0485586	3		0.642603	0.943299	0.163533	0.670554	0.535046	0.294562	1.08987	0.108964	0.479407	0.668744	0.60447	0.977455	0.0524185	0.649969	0.552904	0.964226	1.00489	0.163533	0.96425	0.50027		0.00235892	1.87653	0.163533	0.538792	1	0.00156383	2.04468	0.108964	0.938987	1
SOP4	P39543	95664.7	1.0133	0.039058	2	85657.2	0.905059	0.0371383	2	100569	1.04729	0.039716	2	98666.5	1.0416	0.0934068	2		0.105136	0.893182	0.0385455	0.877275	0.995504	0.06638	1.15716	0.0410342	0.958852	0.999943	0.946866	0.994562	0.0379225	0.947677	0.506175	0.746357	1.02793	0.0385455	0.825642	0.636083			0.82395	0.0385455		0.999999		0.889765	0.0410342		0.994008
SEG1	Q04279				0				0				0				0
TIF4631	P39935	82343.3	1.66053		1	91730.5	1.84615		1	98643.9	1.95976		1	93492.8	1.85982		1			1.11179					1.06153					0.949004					1.12001
ENP1	P38333	354181	0.927727	0.087755	3	363724	0.956923	0.0542988	3	316992	0.822462	0.0551853	3	321628	0.848379	0.0522107	3		0.654561	1.03147	0.0945914	0.679687	0.532358	0.039634	0.859486	0.0567431	0.566756	0.988271	0.586467	1.03151	0.0670976	0.64186	0.56242	0.264321	0.91447	0.0945914	0.477038	0.695229		0.770678	1.02036	0.0945914	0.778204	0.513801	0.325172	1.05278	0.0567431	0.55296	0.703899
ECM14	P38836	174194	0.733525		1	173329	0.727203		1	193570	0.800766		1	173964	0.719157		1			0.991382					1.10116					0.898086					0.980413						1.02431					1.27147
UFD1	P53044	92082.1	0.723648	0.0671603	3	96259.1	0.758421	0.091498	3	116964	0.913283	0.166553	3	116292	0.903526	0.139436	3		0.626131	1.04805	0.0928081	0.687634	0.574824	0.249989	1.20419	0.120643	0.77073	0.912449	0.941835	0.989317	0.182368	0.941984	0.501036	0.141355	1.24857	0.0928081	0.90602	0.993845		0.543599	0.915604	0.0928081	0.72903	0.696951	0.777931	0.965235	0.120643	0.79086	0.524475
NAM7	P30771	95536.3	1.0222		1	93116.4	0.99265		1	94729.1	0.995717		1	95073.3	0.998637		1			0.971095					1.00309					1.00293					0.976952
RIX7	Q07844				0				0				0				0
CCT5	P40413	692215	0.973637	0.100385	3	706322	0.999473	0.130946	3	721748	0.958932	0.0256295	3	726486	0.980549	0.0468083	3		0.800506	1.02654	0.103103	0.809895	0.519621	0.647927	0.959438	0.131015	0.67013	0.528145	0.531955	1.02254	0.0267271	0.699722	0.674949	0.921135	1.0071	0.103103	0.921413	0.50143		0.390566	0.923697	0.103103	0.543981	0.641046	0.186285	0.851241	0.131015	0.470388	0.771136
SSQ1	Q05931				0				0				0				0
YLR179C	Q06252	291348	1.1419	0.212563	3	325859	1.26591	0.218719	3	325838	1.24942	0.221054	3	331615	1.28876	0.262236	3		0.52016	1.1086	0.186148	0.611015	0.593016	0.93126	0.986978	0.172777	0.931551	0.501713	0.852484	1.03148	0.176925	0.855891	0.509478	0.494736	1.12861	0.186148	0.620889	0.625415		0.215588	0.794587	0.186148	0.498447	0.760966	0.195764	0.79341	0.172777	0.509335	0.789876
RFC4	P40339				0				0				0				0
PRE8	P23639	603805	0.839857	0.110933	3	585907	0.823172	0.0265647	3	618094	0.856669	0.0259176	3	617382	0.858414	0.0316118	3		0.821484	0.980133	0.132085	0.824417	0.506789	0.193075	1.04069	0.0322711	0.532674	0.809402	0.944745	1.00204	0.030254	0.944933	0.501368	0.803414	1.02209	0.132085	0.80738	0.508384		0.6491	0.953997	0.132085	0.676885	0.535349	0.168523	0.941997	0.0322711	0.708161	0.93002
ENT1	Q12518	67230.2	1.04868		1	79171.5	1.23041		1	76988.2	1.17975		1	73209.6	1.12106		1			1.1733					0.958821					0.950256					1.06902
MIC60	P36112	46813.9	0.277434	0.039291	3	46404.3	0.276187	0.0273695	3	49273.5	0.30128	0.0418574	3	47190.7	0.288816	0.038062	3		0.966424	0.995504	0.141623	0.966449	0.500304	0.441137	1.09086	0.0990978	0.653136	0.699448	0.722345	0.958631	0.138932	0.739206	0.52609	0.736801	1.04103	0.141623	0.752046	0.524729		0.29997	0.805112	0.141623	0.705712	0.841593	0.0767413	0.788084	0.0990978	0.625126	0.969313
STE23	Q06010				0				0				0				0
INO80	P53115				0				0				0				0
HXT2	P23585				0				0				0				0
RPS29A	P41057	354226	1.408	0.185853	3	346017	1.37691	0.276972	3	343024	1.36767	0.168873	3	356434	1.41812	0.218975	3		0.880641	0.977921	0.131998	0.883094	0.508383	0.96349	0.993291	0.201155	0.963521	0.500336	0.768784	1.03689	0.123475	0.783174	0.526255	0.954328	1.00719	0.131998	0.95443	0.500895		0.0860953	1.63498	0.131998	0.997939	1	0.0649703	1.38855	0.201155	0.505271	0.948519
MRP13	P12686	105451	0.3735		1	98231	0.347235		1	93097.7	0.324857		1	86244.2	0.30133		1			0.929679					0.935552					0.927579					0.806774
FDH1	Q08911	134141	0.387245		1	149003	0.429294		1	135524	0.385438		1	136387	0.388393		1			1.10859					0.897841					1.00767					1.00296
YJL068C	P40363	67933.5	0.487532	0.0407593	2	76540	0.544446	0.14119	2	87069.5	0.613645	0.0838582	2	81114	0.57225	0.0590722	2		0.670185	1.11674	0.0836034	0.913915	0.846917	0.623418	1.1271	0.259328	0.679342	0.567595	0.631406	0.932543	0.136656	0.687133	0.568497	0.252278	1.17377	0.0836034	0.879451	0.96415			1.33019	0.0836034		0.999968		1.31538	0.259328		0.796079
NET1	P47035				0				0				0				0
XKS1	P42826				0				0				0				0
TOP2	P06786				0				0				0				0
YCF1	P39109	59615.9	0.96117	0.00147103	2	57999.5	0.891882	0.117878	2	59867.6	0.961763	0.0357173	2	68952.8	1.0976	0.0124427	2		0.558483	0.927913	0.00153046	1	1	0.552055	1.07835	0.132167	0.641596	0.595743	0.0887952	1.14124	0.0371373	0.976447	0.999935	0.0384598	1.14194	0.00153046	1	1			0.984185	0.00153046		1		1.03545	0.132167		0.521271
THO2	P53552				0				0				0				0
MYO3	P36006	60605.8	0.775186		1	69734.6	0.886429		1	74647.8	0.937526		1	77783.3	0.976158		1			1.14351					1.05764					1.04121					1.25926						1.54445					1.31012
RSP5	P39940	187017	0.621086	0.067159	3	205495	0.684549	0.0584157	3	217154	0.713486	0.0514283	3	221538	0.726846	0.0615006	3		0.285634	1.10218	0.108132	0.517387	0.708855	0.555191	1.04227	0.0853345	0.619474	0.568942	0.787613	1.01873	0.0720804	0.797752	0.519985	0.115135	1.17028	0.108132	0.519236	0.889234		0.532127	1.04702	0.108132	0.584162	0.55402	0.195288	1.09256	0.0853345	0.462632	0.754911
CET1	O13297				0				0				0				0
TRP3	P00937	234481	1.27106	0.0905961	3	225640	1.20977	0.0500149	3	240525	1.26698	0.0346547	3	265823	1.38853	0.0430093	3		0.377909	0.951779	0.071276	0.509482	0.620935	0.187445	1.04729	0.0413425	0.475589	0.773792	0.0205137	1.09594	0.0273522	0.698188	0.999749	0.140027	1.09242	0.071276	0.459118	0.819704		0.441209	0.902557	0.071276	0.807309	0.839195	0.264372	0.875864	0.0413425	0.98713	0.998041
PRO1	P32264	263636	0.951303	0.20004	3	270615	0.946026	0.10613	3	276507	0.947328	0.079013	3	284127	0.970539	0.0916666	3		0.970305	0.994453	0.21028	0.970321	0.50021	0.987277	1.00138	0.112185	0.987278	0.500046	0.756768	1.0245	0.0834061	0.771357	0.52541	0.889879	1.02022	0.21028	0.890633	0.502786		0.773171	0.959893	0.21028	0.779044	0.510872	0.273623	0.90401	0.112185	0.468394	0.679012
NUP2	P32499	396673	0.912483	0.041475	3	419132	0.932048	0.16771	3	428095	0.947761	0.132513	3	420525	0.926415	0.14967	3		0.860842	1.02144	0.0454529	0.881951	0.562948	0.905138	1.01686	0.179937	0.905756	0.502645	0.862394	0.977478	0.139817	0.865009	0.507779	0.889083	1.01527	0.0454529	0.898006	0.53297		0.746663	0.990078	0.0454529	0.755137	0.514194	0.81195	0.971769	0.179937	0.8153	0.507383
IML2	P47031	114464	0.918595	0.0302052	3	113188	0.905866	0.103616	3	141183	1.11364	0.0722758	3	130946	1.03535	0.0796762	3		0.85457	0.986142	0.032882	0.87244	0.550904	0.0530381	1.22936	0.114383	0.479519	0.956908	0.276616	0.929703	0.0649008	0.564133	0.754413	0.112943	1.1271	0.032882	0.988641	0.999952				0.032882					0.114383
GPA2	P10823	102742	0.730172		1	112942	0.797701		1	109534	0.764368		1	103148	0.719253		1			1.09248					0.958213					0.940977					0.985045
TPS3	P38426	53751.2	0.752289	0.0182809	2	56818.7	0.787172	0.0435019	2	68094.2	0.923741	0.169047	2	71808.4	0.9797	0.0797953	2		0.447996	1.04637	0.0243003	0.93256	0.945592	0.450534	1.17349	0.0552635	0.998319	0.998839	0.727127	1.06058	0.183003	0.747498	0.532044	0.140114	1.30229	0.0243003	1	1		0.287487	0.926739	0.0243003	0.989997	0.998128	0.890476	0.981255	0.0552635	0.899453	0.533591
UTP25	P40498				0				0				0				0
ARO7	P32178	362279	1.08934	0.179137	3	359035	1.06529	0.183695	3	332670	0.994159	0.0892896	3	332139	0.996091	0.115287	3		0.878922	0.977925	0.164446	0.88053	0.505415	0.590341	0.933229	0.172437	0.6286	0.543328	0.982854	1.00194	0.0898142	0.98286	0.500141	0.497297	0.914401	0.164446	0.573076	0.575561			0.819745	0.164446		0.758603		0.82511	0.172437		0.731877
COX13	P32799	420956	0.118901	0.0131976	3	411117	0.115065	0.0163424	3	457161	0.127224	0.00836158	3	370247	0.102592	0.0122463	3		0.768278	0.967741	0.110997	0.781948	0.524886	0.334987	1.10567	0.142027	0.491107	0.642319	0.0523808	0.806392	0.0657232	0.779242	0.997582	0.192143	0.862841	0.110997	0.520753	0.801949		0.0646765	0.696132	0.110997	0.772207	0.994956	0.170096	0.759003	0.142027	0.673434	0.91323
NUP170	P38181				0				0				0				0
GIM5	Q04493	170879	0.904909	0.226156	3	178357	0.908539	0.11635	3	177222	0.89583	0.142658	3	172735	0.861861	0.0709092	3		0.981838	1.00401	0.249921	0.981841	0.500078	0.910805	0.986012	0.128063	0.911595	0.503592	0.736954	0.962082	0.159247	0.747348	0.516843	0.778471	0.952428	0.249921	0.784195	0.510829			0.93784	0.249921		0.518349		1.04134	0.128063		0.530529
SKI3	P17883	53920.2	0.76827	0.0354264	2	52373.4	0.745138	0.0769259	2	51884.3	0.731285	0.125572	2	48087.2	0.679172	0.144987	2		0.749649	0.969891	0.0461119	0.815417	0.613668	0.908509	0.981409	0.103237	0.910693	0.509704	0.738477	0.928739	0.171714	0.76864	0.54944	0.541156	0.884029	0.0461119	0.991683	0.989591		0.44709	0.88182	0.0461119	0.987853	0.991046	0.9291	1.03008	0.103237	0.933458	0.525011
ECM29	P38737	1.06783e+06	1.45676	0.534442	3	952283	1.30037	0.470398	3	1.01169e+06	1.36113	0.482808	3	1.13508e+06	1.50708	0.627395	3		0.723239	0.892644	0.36687	0.739494	0.52522	0.88351	1.04672	0.361742	0.884944	0.505015	0.766446	1.10723	0.354712	0.781307	0.526871	0.92099	1.03454	0.36687	0.921511	0.502672		0.548418	1.16135	0.36687	0.600415	0.555181	0.417426	1.25235	0.361742	0.554156	0.62752
NUP57	P48837	68507.1	0.683927	0.127591	2	63950.3	0.631933	0.0162682	2	72249.2	0.705039	0.0200108	2	60181.9	0.586751	0.0381206	2		0.666949	0.923978	0.186556	0.702865	0.547757	0.0609143	1.11569	0.0257435	0.987057	0.999998	0.0924802	0.832225	0.0283825	0.999959	1	0.46858	0.857915	0.186556	0.621582	0.648018				0.186556					0.0257435
PMT1	P33775	527521	0.945389	0.0744577	3	604442	1.07162	0.0650113	3	635294	1.10559	0.0186645	3	629709	1.09814	0.0227495	3		0.0926661	1.13352	0.0787588	0.508921	0.912951	0.46465	1.03171	0.0606666	0.543354	0.57612	0.684192	0.993255	0.0168819	0.717293	0.545996	0.0602991	1.16157	0.0787588	0.529609	0.9616		0.501197	1.03779	0.0787588	0.566098	0.564983	0.0661415	1.12446	0.0606666	0.554135	0.961617
HEM1	P09950	356184	1.13481	0.148379	3	383374	1.21066	0.096408	3	385335	1.20674	0.0617148	3	384253	1.19743	0.133827	3		0.505324	1.06685	0.130753	0.577997	0.573095	0.955993	0.99676	0.0796323	0.956047	0.5005	0.920184	0.992283	0.0511417	0.921529	0.506832	0.616359	1.05518	0.130753	0.65928	0.551047		0.121027	1.26505	0.130753	0.704605	0.959186	0.0804614	1.26679	0.0796323	0.930564	0.999506
PAN6	P40459	96764.6	0.84978		1	105541	0.923452		1	110446	0.952857		1	107372	0.925689		1			1.08669					1.03184					0.971488					1.08933
YNL208W	P40159	571161	0.449827	0.0878412	3	561765	0.434883	0.0299951	3	844341	0.619292	0.120885	3	725668	0.548148	0.0608221	3		0.802107	0.966779	0.195278	0.806233	0.508669	0.110823	1.42404	0.0689728	0.999994	1	0.430644	0.88512	0.195199	0.53085	0.594498	0.194865	1.21858	0.195278	0.476284	0.766018		0.293753	0.841834	0.195278	0.472841	0.663856	0.0425355	0.834014	0.0689728	0.56203	0.985523
HCR1	Q05775	418489	1.01111	0.202569	3	420101	1.01125	0.212334	3	428698	1.02168	0.212785	3	431995	1.03334	0.190768	3		0.999369	1.00014	0.200343	0.999369	0.5	0.954956	1.01032	0.209972	0.955037	0.500729	0.947105	1.01141	0.208269	0.947224	0.500906	0.89665	1.02199	0.200343	0.897572	0.503626		0.373247	0.868156	0.200343	0.498613	0.61524	0.296648	0.831263	0.209972	0.473532	0.661766
CDC33	P07260	936960	0.93912	0.148025	3	1.09417e+06	1.10265	0.063937	3	984056	0.980791	0.0157075	3	934195	0.932464	0.0942425	3		0.186559	1.17413	0.157621	0.45817	0.76136	0.0732354	0.889489	0.0579851	0.527157	0.945299	0.46915	0.950726	0.0160151	0.998151	0.99852	0.951302	0.992912	0.157621	0.951376	0.500611		0.930063	1.00916	0.157621	0.930239	0.501019	0.814806	1.0119	0.0579851	0.820416	0.512557
SBA1	P28707	1.22607e+06	0.672013	0.0294738	3	1.22017e+06	0.671235	0.0291829	3	1.32767e+06	0.728898	0.015282	3	1.3754e+06	0.755397	0.0230873	3		0.975653	0.998843	0.043859	0.975666	0.50021	0.0557459	1.08591	0.0434765	0.481762	0.953707	0.183479	1.03636	0.0209659	0.70723	0.919746	0.020179	1.12408	0.043859	0.501933	0.996323		0.426798	0.963787	0.043859	0.607891	0.669052	0.193707	0.95295	0.0434765	0.459346	0.754104
SOD2	P00447	302769	0.150997	0.0625936	3	291889	0.146827	0.0728877	3	333162	0.165593	0.0784003	3	322553	0.161497	0.0912022	3		0.943759	0.972382	0.414534	0.943946	0.501339	0.77662	1.12781	0.496418	0.787059	0.519636	0.955849	0.975264	0.473451	0.95594	0.500824	0.878359	1.06953	0.414534	0.880871	0.50843		0.614294	1.14934	0.414534	0.646194	0.53773	0.561934	1.19917	0.496418	0.604794	0.546365
TFS1	P14306	338990	0.368512	0.0663066	3	331977	0.359958	0.0570988	3	1.17076e+06	1.26021	0.0419405	3	1.17492e+06	1.26556	0.107761	3		0.873936	0.976788	0.179931	0.875481	0.505003	4.92989e-05	3.50098	0.158626	0.633267	1	0.941848	1.00425	0.0332806	0.942553	0.504902	0.000695403	3.43424	0.179931	0.981638	1		0.644392	0.921723	0.179931	0.687227	0.554059	0.770618	0.93162	0.158626	0.799363	0.553133
RPP1A	P05318	2.14105e+06	2.23727	0.553375	3	1.7926e+06	1.88404	0.568394	3	1.73484e+06	1.76377	0.500922	3	1.79529e+06	1.76203	0.410281	3		0.483613	0.842112	0.247343	0.594743	0.609226	0.797173	0.936164	0.30169	0.803669	0.513348	0.996518	0.999014	0.284007	0.996518	0.500004	0.303252	0.787578	0.247343	0.501987	0.680071		0.382148	0.841101	0.247343	0.501976	0.610463	0.352653	0.790604	0.30169	0.490822	0.626414
GRX2	P17695	223295	0.323309	0.0338541	2	255529	0.356677	0.00226664	2	321502	0.441347	0.0029468	2	338554	0.455692	0.0311162	2		0.395359	1.10321	0.104711	0.640254	0.72241	0.00136716	1.23738	0.00635487	1	1	0.631921	1.0325	0.00667684	1	1	0.0560203	1.40946	0.104711	0.950787	0.999962		0.450319	1.1656	0.104711	0.870143	0.890653	0.80532	0.963474	0.00635487	1	1
TIM11	P81449	251562	0.174074	0.007043	2	243633	0.167292	0.0139266	2	269393	0.18524	0.00959925	2	257909	0.174851	0.0132909	2		0.619774	0.961042	0.0404599	0.795317	0.714832	0.287011	1.10728	0.0832475	0.659161	0.817453	0.47267	0.943918	0.0518206	0.735487	0.754121	0.950155	1.00447	0.0404599	0.950608	0.50367		0.133504	1.29843	0.0404599	1	1	0.065224	1.29674	0.0832475	0.931735	0.999805
RVS161	P25343	237254	1.08144	0.152513	3	200231	0.913949	0.181336	3	233847	1.04816	0.172367	3	252453	1.12896	0.195359	3		0.289832	0.845125	0.141029	0.5847	0.759261	0.405537	1.14685	0.19841	0.557991	0.641062	0.620026	1.07709	0.164448	0.671889	0.562216	0.757376	1.04395	0.141029	0.773695	0.528506		0.0261291	0.595258	0.141029	0.582085	0.996818	0.128881	0.712853	0.19841	0.498141	0.85985
UBC13	P52490	254937	1.03513	0.214235	2	286070	1.14616	0.276808	2	305495	1.21251	0.275796	2	316907	1.26738	0.241615	2		0.70006	1.10726	0.206965	0.751419	0.574956	0.832572	1.0579	0.24151	0.839491	0.517069	0.852319	1.04525	0.227457	0.856569	0.511816	0.417413	1.22437	0.206965	0.695274	0.754722		0.489505	1.15007	0.206965	0.627347	0.636244	0.517185	1.161	0.24151	0.632681	0.617873
NTF2	P33331	2.94106e+06	1.10478	0.0867659	3	2.90856e+06	1.08579	0.0955719	3	2.78825e+06	1.03247	0.0486093	3	2.72303e+06	1.01544	0.0692191	3		0.811492	0.982806	0.0785367	0.817975	0.514275	0.453052	0.9509	0.088021	0.542582	0.585766	0.746715	0.983501	0.0470805	0.767977	0.535773	0.239026	0.919131	0.0785367	0.497955	0.736974		0.201315	0.917052	0.0785367	0.459448	0.745652	0.205078	0.906917	0.088021	0.465198	0.746087
PBI2	P0CT04	982860	0.18247	0.0225735	3	1.06694e+06	0.197791	0.0187804	3	1.58212e+06	0.288374	0.0383512	3	1.55485e+06	0.283253	0.0367271	3		0.418829	1.08396	0.123711	0.549033	0.621611	0.0367829	1.45797	0.0949509	0.977072	1	0.875457	0.982241	0.132991	0.877092	0.505359	0.0223192	1.55233	0.123711	0.899035	0.999998		0.719742	0.970348	0.123711	0.730878	0.517062	0.947499	1.00418	0.0949509	0.947575	0.500584
GCV3	P39726	1.49678e+06	0.778272	0.0621111	3	1.50974e+06	0.781158	0.066218	3	1.36068e+06	0.697621	0.0639341	3	1.37034e+06	0.701404	0.0168879	3		0.958731	1.00371	0.0798064	0.958797	0.500652	0.191151	0.89306	0.084769	0.530087	0.809579	0.929129	1.00542	0.0916459	0.929314	0.501056	0.157911	0.901232	0.0798064	0.467207	0.802512		0.369827	1.06491	0.0798064	0.551263	0.664966	0.791263	1.01918	0.084769	0.798874	0.515232
YBR085C-A	O43137	57289.9	1.2503		1	41017.2	0.891878		1	86129.6	1.8466		1	85309.2	1.82774		1			0.713333					2.07047					0.989784					1.46184
NFS1	P25374	296099	0.796877	0.0524555	2	307678	0.825555	0.078937	2	339016	0.893895	0.0242309	2	347125	0.917988	0.0779148	2		0.715787	1.03599	0.0658263	0.769754	0.58268	0.425403	1.08278	0.0956169	0.621267	0.682384	0.738992	1.02695	0.0271071	0.870869	0.725284	0.227309	1.15198	0.0658263	0.908983	0.980761		0.326774	0.889571	0.0658263	0.828054	0.909711	0.309404	0.85156	0.0956169	0.776625	0.884407
TMA10	Q06177	197223	0.616054	0.116412	3	197684	0.623665	0.114733	3	302569	0.944107	0.0182967	3	310551	0.979126	0.0331103	3		0.939594	1.01235	0.188964	0.939787	0.50129	0.0372964	1.51381	0.183966	0.652172	0.995829	0.203787	1.03709	0.0193799	0.793439	0.946324	0.0253872	1.58935	0.188964	0.648134	0.998742		0.24544	0.789515	0.188964	0.540789	0.764291	0.202854	0.806867	0.183966	0.458991	0.74358
FMP41	P53889	123148	0.55655	0.0449591	3	133019	0.599297	0.0546712	3	132579	0.590002	0.104031	3	135412	0.594765	0.0831862	3		0.356634	1.07681	0.0807818	0.591825	0.710804	0.899642	0.98449	0.0912255	0.901778	0.508659	0.953727	1.00807	0.176322	0.953799	0.500633	0.533179	1.06866	0.0807818	0.702726	0.677131		0.0243356	1.26169	0.0807818	0.670932	0.999221	0.855797	0.965751	0.0912255	0.870051	0.540838
TIF34	P40217	513621	1.04607	0.238878	3	549545	1.03271	0.28271	3	524813	1.00002	0.265097	3	535777	0.998492	0.302532	3		0.95323	0.987229	0.228358	0.953339	0.500944	0.890959	0.968351	0.273756	0.892037	0.504022	0.995064	0.99847	0.265091	0.995064	0.50001	0.841719	0.954521	0.228358	0.846272	0.511842		0.212331	0.765719	0.228358	0.46211	0.735737	0.31542	0.790152	0.273756	0.479361	0.649621
PRO3	P32263	186514	1.40672	0.14251	3	163633	1.16997	0.0873615	3	166300	1.17057	0.124174	3	179358	1.26444	0.117543	3		0.0832788	0.831702	0.101307	0.467849	0.906654	0.994969	1.00051	0.0746696	0.994969	0.500014	0.395633	1.0802	0.106081	0.554463	0.646192	0.255449	0.898856	0.101307	0.504893	0.726638		0.215756	0.897412	0.101307	0.461242	0.731354	0.246645	0.930968	0.0746696	0.4644	0.702013
SHB17	P36136	334972	0.79587	0.111973	3	372137	0.878416	0.110279	3	373545	0.865751	0.0739364	3	370412	0.864212	0.120864	3		0.414436	1.10372	0.140693	0.56516	0.640121	0.877871	0.985582	0.125543	0.87906	0.50397	0.986074	0.998223	0.0854015	0.986079	0.500131	0.512427	1.08587	0.140693	0.611867	0.600868		0.824893	1.02238	0.140693	0.828111	0.50759	0.729391	1.04017	0.125543	0.74833	0.529999
MAP1	Q01662	548236	1.29101	0.0529888	3	562659	1.30387	0.0655346	3	547704	1.26193	0.0680549	3	557853	1.2864	0.0434644	3		0.805095	1.00996	0.0410444	0.813288	0.517496	0.484824	0.967828	0.0502614	0.596363	0.609759	0.631977	1.01939	0.0539294	0.662647	0.537595	0.91303	0.996428	0.0410444	0.91352	0.502284		0.205342	1.10689	0.0410444	0.941008	0.992155	0.200892	1.11548	0.0502614	0.888261	0.980142
SMT3	Q12306	1.12662e+06	1.10502	0.0770944	3	1.09904e+06	1.07545	0.0880699	3	1.27422e+06	1.2422	0.210724	3	1.27856e+06	1.23551	0.106678	3		0.684743	0.973248	0.0697677	0.715317	0.542522	0.304877	1.15505	0.081891	0.870467	0.94368	0.963965	0.99461	0.169638	0.963992	0.500305	0.168087	1.11809	0.0697677	0.668649	0.912465		0.803819	1.0142	0.0697677	0.809654	0.512369	0.573891	0.958314	0.081891	0.639553	0.572513
RBG2	P53295	146821	0.77307	0.183364	3	161650	0.846836	0.198565	3	158106	0.800994	0.10512	3	164560	0.838222	0.138404	3		0.661199	1.09542	0.237189	0.696748	0.546601	0.746881	0.945867	0.234479	0.756333	0.515849	0.73073	1.04648	0.131237	0.753646	0.536504	0.650839	1.08428	0.237189	0.679594	0.536737		0.427881	0.863175	0.237189	0.524658	0.591147	0.413027	0.853268	0.234479	0.526047	0.605452
PRE9	P23638	599019	0.908564	0.0997395	3	592853	0.896038	0.115926	3	627838	0.937608	0.138434	3	649040	0.968651	0.157708	3		0.89419	0.986214	0.109777	0.895424	0.504743	0.711035	1.04639	0.129376	0.736008	0.537392	0.810619	1.03311	0.147646	0.817444	0.514966	0.61187	1.06613	0.109777	0.695002	0.598545		0.341498	1.07954	0.109777	0.490585	0.636079	0.988775	0.998781	0.129376	0.988776	0.500027
BRX1	Q08235	164006	1.21251	0.428139	2	144430	1.05989	0.260033	2	129579	0.938168	0.193346	2	128471	0.931809	0.250279	2		0.71619	0.874125	0.3531	0.740499	0.536971	0.652178	0.885157	0.24534	0.700415	0.56204	0.980042	0.993222	0.206089	0.980058	0.500327	0.524281	0.768493	0.3531	0.635464	0.614489			1.28703	0.3531		0.664822		1.24629	0.24534		0.728451
RET3	P53600	270843	1.13886	0.129402	3	291921	1.27306	0.192488	3	302122	1.24435	0.1388	3	319761	1.39601	0.290817	3		0.380398	1.11784	0.113624	0.647035	0.739409	0.845192	0.977443	0.1512	0.847709	0.50668	0.477198	1.12188	0.111545	0.742139	0.757486	0.26349	1.22579	0.113624	0.866183	0.954964		0.749668	1.03193	0.113624	0.763405	0.523301	0.158867	0.806821	0.1512	0.485311	0.814257
RIP1	P08067	269525	0.094563	0.0179357	3	248306	0.0903484	0.0260775	3	315412	0.110673	0.0238008	3	298499	0.105615	0.0231857	3		0.830272	0.95543	0.189669	0.837013	0.516411	0.375579	1.22496	0.288633	0.544099	0.653817	0.805076	0.954298	0.215055	0.811387	0.513462	0.551462	1.11688	0.189669	0.647468	0.602607		0.23793	0.818081	0.189669	0.467756	0.713582	0.392688	0.818613	0.288633	0.507513	0.606247
TOM22	P49334	260466	0.857285	0.0794146	3	258804	0.845217	0.0983553	3	257060	0.831882	0.0856037	3	257898	0.838371	0.064415	3		0.877031	0.985923	0.092635	0.879119	0.506929	0.86816	0.984222	0.116367	0.869942	0.505524	0.921857	1.0078	0.102904	0.922192	0.501733	0.765372	0.977938	0.092635	0.77475	0.51685		0.831909	0.979209	0.092635	0.838012	0.514992	0.498464	0.939129	0.116367	0.574838	0.576248
MOT1	P32333				0				0				0				0
BI3	Q9ZZW7				0				0				0				0
URA1	P28272	421517	1.07445	0.114542	3	386427	0.983871	0.114441	3	398641	0.998795	0.0856903	3	392953	0.989083	0.0548355	3		0.387451	0.915699	0.106605	0.559504	0.657541	0.86597	1.01517	0.116317	0.867646	0.505112	0.878018	0.990277	0.0857936	0.879174	0.503866	0.331868	0.920551	0.106605	0.488398	0.642722		0.242794	1.10104	0.106605	0.469136	0.70981	0.839427	1.01765	0.116317	0.842123	0.506908
IDI1	P15496				0				0				0				0
RTC3	P38804	45210.8	1.25735	1.19887	3	30842.3	0.478406	0.0563388	3	93100.7	1.63176	0.545943	3	107119	1.63921	0.135629	3		0.377319	0.380489	0.953495	0.499741	0.612682	0.0657681	3.41082	0.117763	1	1	0.983574	1.00457	0.334573	0.983576	0.500056	0.637361	1.30371	0.953495	0.661371	0.52974		0.391635	0.403201	0.953495	0.505667	0.605491	0.204391	0.795587	0.117763	0.735551	0.920048
MET13	P53128	458488	1.27978	0.254895	3	452690	1.24071	0.192931	3	410726	1.09687	0.127869	3	412813	1.09564	0.108521	3		0.843415	0.96947	0.199171	0.846101	0.50705	0.350768	0.884063	0.155501	0.507502	0.642821	0.99055	0.998886	0.116576	0.990551	0.500028	0.341251	0.856118	0.199171	0.489548	0.635385		0.279766	0.830692	0.199171	0.473072	0.677156	0.266742	0.859963	0.155501	0.478357	0.694008
COX5A	P00424	115570	0.163671	0.0114487	3	111477	0.157696	0.0323937	3	117044	0.162216	0.0224247	3	113311	0.15754	0.00990115	3		0.786574	0.963492	0.0699495	0.824798	0.575933	0.853295	1.02867	0.205419	0.855388	0.50585	0.764608	0.97117	0.138239	0.771854	0.512971	0.52235	0.962539	0.0699495	0.599932	0.579616		0.167271	0.85652	0.0699495	0.790518	0.961576	0.855936	0.971925	0.205419	0.85791	0.505612
RPS30A	P0CX33	1.99007e+06	1.25794	0.223758	3	2.02111e+06	1.27034	0.209163	3	1.8244e+06	1.13415	0.205468	3	1.83832e+06	1.13937	0.180041	3		0.947457	1.00986	0.177876	0.947577	0.500928	0.4662	0.892792	0.164651	0.583188	0.613108	0.975238	1.0046	0.181165	0.97525	0.500195	0.515769	0.905741	0.177876	0.592472	0.578085		0.480903	1.09027	0.177876	0.554394	0.572103	0.745028	1.03647	0.164651	0.753801	0.514611
RPS30B	P0CX34	1.99007e+06	1.25794	0.223758	3	2.02111e+06	1.27034	0.209163	3	1.8244e+06	1.13415	0.205468	3	1.83832e+06	1.13937	0.180041	3		0.947457	1.00986	0.177876	0.947577	0.500928	0.4662	0.892792	0.164651	0.583188	0.613108	0.975238	1.0046	0.181165	0.97525	0.500195	0.515769	0.905741	0.177876	0.592472	0.578085		0.480903	1.09027	0.177876	0.554394	0.572103	0.745028	1.03647	0.164651	0.753801	0.514611
RFC3	P38629				0				0				0				0
SSF2	Q12153	74644.3	1.13181		1	76988.8	1.16014		1	62063.8	0.924039		1	71189.8	1.0591		1			1.02503					0.796491					1.14617					0.935756						1.12762					1.08103
YPT31	P38555	181044	1.0515	0.133297	3	184612	1.05515	0.0135602	3	183763	1.05298	0.0864487	3	196844	1.11335	0.0520569	3		0.966598	1.00347	0.126768	0.966617	0.500226	0.969516	0.997946	0.0128514	0.970094	0.50766	0.370328	1.05733	0.0820989	0.509734	0.62776	0.516048	1.05882	0.126768	0.575999	0.561032		0.430115	0.913206	0.126768	0.561449	0.623465	0.634375	0.958483	0.0128514	0.99969	0.999192
CWH41	P53008				0				0				0				0
CAB4	P53332	169273	0.748779	0.089925	2	170734	0.755882	0.0115826	2	175399	0.765377	0.0451358	2	175268	0.768289	0.0277129	2		0.929305	1.00949	0.120096	0.929634	0.501882	0.816997	1.01256	0.0153233	0.888048	0.667094	0.946364	1.0038	0.0589719	0.946531	0.501255	0.81224	1.02606	0.120096	0.818584	0.514023		0.722075	0.957142	0.120096	0.745989	0.537047	0.685713	1.06278	0.0153233	0.999997	0.999985
WRS1	Q12109	546089	0.970465	0.146109	3	551537	0.942042	0.0298466	3	537150	0.895919	0.0387584	3	521676	0.865717	0.0500232	3		0.770521	0.970712	0.150556	0.776693	0.511306	0.182411	0.951039	0.0316828	0.633525	0.882844	0.457603	0.96629	0.043261	0.618181	0.653757	0.341112	0.892064	0.150556	0.487425	0.633635		0.711128	0.940114	0.150556	0.741534	0.545607	0.975416	1.00405	0.0316828	0.975715	0.504917
ATP17	Q06405	227011	0.131211	0.035549	3	213244	0.122804	0.0363052	3	244342	0.138969	0.0393311	3	243016	0.138578	0.0295191	3		0.788664	0.935925	0.270929	0.797062	0.51662	0.628713	1.13163	0.295635	0.674995	0.556479	0.989723	0.997187	0.28302	0.989724	0.50003	0.796554	1.05615	0.270929	0.802807	0.51281		0.937167	0.984699	0.270929	0.937316	0.500963	0.556477	1.12308	0.295635	0.602825	0.549744
THO1	P40040	269479	0.768227	0.118895	2	278452	0.789862	0.113886	2	290741	0.814224	0.106952	2	285424	0.798635	0.115479	2		0.869737	1.02816	0.154766	0.872893	0.509906	0.846003	1.03084	0.144184	0.851108	0.513638	0.901509	0.980855	0.131354	0.903055	0.506378	0.819567	1.03958	0.154766	0.828001	0.519381			1.21617	0.154766		0.847023		1.11106	0.144184		0.650841
ALT1	P52893	111794	0.63652	0.0791432	2	103975	0.587104	0.036692	2	116104	0.634098	0.103721	2	110767	0.614641	0.0101198	2		0.535658	0.922367	0.124337	0.63616	0.605033	0.637074	1.08004	0.0624966	0.8802	0.815158	0.835028	0.969315	0.163572	0.839239	0.510521	0.762878	0.965628	0.124337	0.775546	0.522569		0.379414	0.798362	0.124337	0.844778	0.898936	0.384585	0.924843	0.0624966	0.71304	0.791972
POX1	P13711	85403	0.466524	0.208935	3	74118.5	0.397686	0.162232	3	74697.8	0.434717	0.226471	3	75573.5	0.450279	0.244881	3		0.676885	0.852444	0.447855	0.700232	0.531754	0.830309	1.09312	0.40794	0.836675	0.515499	0.9395	1.0358	0.520962	0.939713	0.501425	0.934644	0.965177	0.447855	0.934939	0.501823			0.375445	0.447855		0.846449		0.405208	0.40794		0.862507
VAR1	P02381				0				0				0				0
URB1	P34241				0				0				0				0
CPR5	P35176	273608	0.841478	0.0213644	2	318364	0.981304	0.0569506	2	338612	1.0388	0.0962313	2	361889	1.1017	0.0691602	2		0.145174	1.16617	0.0253891	1	1	0.557458	1.05859	0.0580357	0.769028	0.730319	0.537939	1.06056	0.0926373	0.646536	0.613895	0.0948241	1.30925	0.0253891	1	1		0.0480579	0.805264	0.0253891	0.999997	1	0.0340264	0.763223	0.0580357	0.911563	0.999984
HAP1	P0CE41	47760.1	1.0744		1	53012.9	1.18519		1	60111.9	1.32782		1	61241.8	1.35174		1			1.10312					1.12034					1.01802					1.25813
MRP20	P32387	96859.3	0.600208	0.236723	2	101605	0.594279	0.166784	2	123801	0.660686	0.0641838	2	119110	0.650534	0.100293	2		0.979789	0.990122	0.394401	0.979799	0.50019	0.67522	1.11174	0.280649	0.708887	0.545695	0.916722	0.984634	0.0971471	0.918263	0.507503	0.818331	1.08385	0.394401	0.82424	0.513473		0.946995	1.02414	0.394401	0.947144	0.50113	0.906647	0.970465	0.280649	0.907414	0.503335
DSK2	P48510	115478	1.26204		1	90402.7	0.981882		1	101793	1.09236		1	117695	1.26204		1			0.778011					1.11251					1.15534					1						1.54161					1.32786
CDC39	P25655				0				0				0				0
UTH1	P36135	366882	2.67433	0.903402	3	218094	1.64708	0.738594	3	244331	1.86751	0.975316	3	257138	1.95479	0.911648	3		0.204754	0.615886	0.337805	0.497655	0.771657	0.771663	1.13383	0.448425	0.785861	0.526205	0.915325	1.04674	0.522255	0.915829	0.502414	0.386517	0.730945	0.337805	0.560738	0.659417		0.0425464	1.73957	0.337805	0.487713	0.973205	0.543581	1.19361	0.448425	0.594141	0.553291
CTA1	P15202	476285	0.220727	0.0661974	3	518149	0.236971	0.0686296	3	522586	0.236028	0.0618252	3	488800	0.220065	0.0551614	3		0.782636	1.0736	0.299907	0.791903	0.51787	0.986744	0.99602	0.289612	0.986746	0.500057	0.755584	0.932371	0.26194	0.766983	0.519744	0.990054	0.997005	0.299907	0.990054	0.50003		0.832827	0.943322	0.299907	0.837154	0.510676	0.671108	0.895717	0.289612	0.699205	0.537691
PDX3	P38075	527123	0.566075	0.0878779	3	575228	0.619761	0.0392872	3	635774	0.679141	0.0463145	3	627285	0.668834	0.00835517	3		0.410648	1.09484	0.155241	0.518997	0.601037	0.167514	1.09581	0.063391	0.596296	0.875192	0.738928	0.984822	0.0681957	0.747971	0.514746	0.17904	1.18153	0.155241	0.473399	0.781755		0.659598	0.951455	0.155241	0.68163	0.528696	0.1858	0.92828	0.063391	0.467999	0.769856
MRP7	P12687				0				0				0				0
GLC3	P32775				0				0				0				0
NNR1	P40165	178964	0.624397	0.0671664	2	175713	0.636451	0.000862982	2	225514	0.810787	0.0124478	2	237222	0.870288	0.0574343	2		0.841769	1.0193	0.10757	0.845476	0.509638	0.03134	1.27392	0.00135593	1	1	0.373176	1.07339	0.0153528	0.999998	1	0.0612524	1.3938	0.10757	0.935483	0.999874				0.10757					0.00135593
PPN1	Q04119	66264.4	0.601756	0.0190159	2	68159	0.610113	0.0385485	2	76757.9	0.685555	0.0180767	2	70348.8	0.633438	0.00302239	2		0.817184	1.01389	0.0316007	0.84127	0.555114	0.178064	1.12365	0.0631825	0.775828	0.951552	0.1449	0.923979	0.0263679	0.938849	0.996965	0.248693	1.05265	0.0316007	0.760592	0.907568			0.82956	0.0316007		1		0.678924	0.0631825		1
MAS2	P11914	149659	0.647389	0.0222655	2	150003	0.654024	0.0628548	2	144639	0.622644	0.0592586	2	146357	0.638744	0.105786	2		0.907354	1.01025	0.0343928	0.913286	0.526127	0.658732	0.952021	0.0961047	0.71222	0.569949	0.872417	1.02586	0.0951724	0.879207	0.521815	0.927141	0.986646	0.0343928	0.934902	0.543556			1.03258	0.0343928		0.709598		1.03794	0.0961047		0.544961
IRC24	P40580	107484	0.634057		1	122145	0.719114		1	136481	0.79318		1	144143	0.838792		1			1.13415					1.103					1.05751					1.3229
HTL1	Q9URQ5	115940	1.41529	0.106401	2	111211	1.3566	0.115867	2	91454	1.08916	0.0320439	2	93255	1.15398	0.262012	2		0.650809	0.958535	0.0751795	0.716132	0.584018	0.168829	0.802855	0.0854094	0.860847	0.980728	0.785887	1.05952	0.0294208	0.988961	0.958761	0.373628	0.815367	0.0751795	0.974491	0.987518			1.00305	0.0751795		0.500498		0.737878	0.0854094		0.998476
TIM44	Q01852	227969	0.702913	0.160924	2	242206	0.735851	0.135575	2	232852	0.68139	0.0502501	2	246328	0.712941	0.0175734	2		0.84587	1.04686	0.228938	0.850554	0.512501	0.672395	0.925989	0.184242	0.706878	0.546473	0.532643	1.0463	0.0737464	0.634561	0.606083	0.944115	1.01427	0.228938	0.944277	0.501172		0.227401	0.572886	0.228938	0.803434	0.939964	0.120157	0.493154	0.184242	0.8948	0.995181
RKR1	Q04781	64696.2	0.987227		1	55455.2	0.84311		1	60706.1	0.910031		1	66411.3	0.994863		1			0.854019					1.07937					1.09322					1.00774						1.13174					1.14421
NAN1	Q02931	91721.2	0.976561	0.0281512	3	90341.9	1.00361	0.0996686	3	75727.8	0.79048	0.0172195	3	86901.6	0.935801	0.111552	3		0.689854	1.0277	0.0288269	0.836881	0.714194	0.0618686	0.787634	0.0993097	0.56785	0.969311	0.149716	1.18384	0.0217836	1	1	0.595697	0.958262	0.0288269	0.898159	0.86001		0.582656	1.08737	0.0288269	0.998989	0.998238	0.463352	0.928724	0.0993097	0.60232	0.633889
BI2	P03873				0				0				0				0
RLP7	P40693	296103	1.19928	0.596275	3	289194	1.11613	0.447953	3	253301	1.01879	0.529709	3	265223	1.06924	0.556217	3		0.856982	0.930671	0.497195	0.859021	0.505841	0.820245	0.912787	0.401343	0.826351	0.514067	0.914914	1.04952	0.519938	0.915488	0.502734	0.796138	0.891574	0.497195	0.803063	0.514166		0.5831	0.813648	0.497195	0.6195	0.540707	0.49398	0.8077	0.401343	0.559189	0.564803
SLA2	P33338	163729	0.779558	0.169901	3	169524	0.798395	0.108257	3	175970	0.831955	0.0680264	3	173835	0.810492	0.112801	3		0.880516	1.02416	0.217945	0.881601	0.5037	0.677115	1.04203	0.135593	0.697859	0.528216	0.794641	0.974202	0.081767	0.808966	0.529197	0.807584	1.03968	0.217945	0.81218	0.509917		0.443612	0.873609	0.217945	0.540366	0.592023	0.52392	0.937443	0.135593	0.582671	0.560377
GDH2	P33327	204862	0.370842	0.145466	3	215811	0.388542	0.137115	3	248936	0.44793	0.170488	3	248779	0.446172	0.172218	3		0.885559	1.04773	0.392259	0.88681	0.504454	0.663801	1.15285	0.352895	0.704395	0.553609	0.990578	0.996076	0.380614	0.990579	0.500032	0.594582	1.20313	0.392259	0.659984	0.574848		0.688792	0.882764	0.392259	0.707532	0.526279	0.532456	0.839686	0.352895	0.58892	0.558651
VAC8	P39968	138011	0.656271	0.0729083	3	136796	0.657742	0.0265343	3	183439	0.840366	0.136797	3	189041	0.862864	0.167363	3		0.976219	1.00224	0.111095	0.976226	0.500123	0.142347	1.27765	0.0403414	1	1	0.866026	1.02677	0.162783	0.868681	0.508107	0.153749	1.3148	0.111095	0.939076	0.996381		0.288379	0.894432	0.111095	0.522522	0.710616	0.840538	1.01608	0.0403414	0.858122	0.545765
CIS3	P47001	1.1779e+06	5.33157	1.37221	3	648631	2.92443	0.900315	3	791888	3.52662	1.12319	3	741834	3.30054	1.16622	3		0.0737389	0.548512	0.257374	0.471857	0.923134	0.510603	1.20592	0.30786	0.627707	0.618557	0.820815	0.935896	0.318489	0.826051	0.512093	0.124314	0.619057	0.257374	0.501764	0.867843		0.654855	1.09015	0.257374	0.682576	0.535742	0.364955	0.778923	0.30786	0.511511	0.634014
YPT6	Q99260				0				0				0				0
YLR413W	Q06689	91896.8	0.96697		1	98308	1.03064		1	83235.3	0.860412		1	67356.7	0.695787		1			1.06584					0.834835					0.808668					0.719554						1.57448					1.58982
PDX1	P16451	275695	0.634267	0.0770562	3	277062	0.631271	0.0522599	3	273095	0.616045	0.0728993	3	279226	0.613059	0.0582136	3		0.958561	0.995275	0.121489	0.958608	0.500457	0.784799	0.975881	0.0827853	0.797627	0.525005	0.95857	0.995153	0.118334	0.958622	0.500507	0.724368	0.966562	0.121489	0.738746	0.522377		0.552063	0.942489	0.121489	0.611428	0.563357	0.841704	0.988959	0.0827853	0.843763	0.505346
EDE1	P34216	74447	0.942452	0.376626	3	78001.4	0.928391	0.278456	3	82112.2	0.947677	0.277687	3	77123.9	0.921018	0.293946	3		0.961226	0.98508	0.399624	0.961266	0.500421	0.936389	1.02077	0.299935	0.936616	0.501447	0.914607	0.971869	0.293019	0.915192	0.502777	0.942	0.977256	0.399624	0.94214	0.500978		0.333983	0.707935	0.399624	0.485265	0.638086	0.293243	0.75675	0.299935	0.472694	0.664204
PRC1	P00729	159134	0.461358		1	136039	0.393617		1	222747	0.636208		1	225446	0.644748		1			0.85317					1.61632					1.01342					1.3975
VPS4	P52917				0				0				0				0
SDA1	P53313				0				0				0				0
OLE1	P21147	259439	2.24072	0.910201	2	317611	2.79639	1.31461	2	318208	2.69781	1.08385	2	346452	2.93851	1.1834	2		0.676948	1.24799	0.40621	0.750297	0.600914	0.942477	0.964748	0.47011	0.942719	0.501696	0.851803	1.08922	0.40175	0.857098	0.514682	0.580444	1.31141	0.40621	0.713555	0.649648		0.576308	0.776146	0.40621	0.651899	0.583888	0.585487	0.74758	0.47011	0.656483	0.579995
FSF1	Q12029	344574	0.86183	0.105896	3	350079	0.876553	0.0650585	3	357337	0.882734	0.0938274	3	342496	0.849414	0.00791904	3		0.849365	1.01708	0.122873	0.851497	0.505807	0.930327	1.00705	0.0742208	0.930796	0.50272	0.601573	0.962253	0.106292	0.633359	0.5367	0.858065	0.985593	0.122873	0.859499	0.504136		0.413282	0.919468	0.122873	0.536032	0.614417	0.207332	0.918755	0.0742208	0.483592	0.75812
VPS5	Q92331				0				0				0				0
NOP10	Q6Q547	204537	1.25368	0.133846	2	194583	1.20894	0.196493	2	187006	1.13639	0.15263	2	184916	1.1242	0.152797	2		0.817969	0.964313	0.106762	0.832255	0.532654	0.722196	0.939985	0.162533	0.747709	0.539556	0.943647	0.989273	0.134312	0.943915	0.501924	0.463888	0.896717	0.106762	0.689321	0.716341		0.638496	0.951437	0.106762	0.685664	0.558794	0.316394	0.797335	0.162533	0.671372	0.805277
SSS1	P35179	506977	1.16039	0.0364484	2	467943	1.06552	0.0445528	2	498936	1.1238	0.0347614	2	501643	1.12524	0.0887062	2		0.149988	0.918243	0.0314104	0.901478	0.99212	0.28895	1.0547	0.0418131	0.668781	0.822958	0.985794	1.00128	0.030932	0.985812	0.500515	0.67726	0.969704	0.0314104	0.830344	0.715376		0.0293904	1.13481	0.0314104	0.91715	0.999995	0.064278	1.14742	0.0418131	0.925329	0.999768
POM152	P39685				0				0				0				0
SPT6	P23615	89842	0.682162	0.0731789	3	96635.6	0.791325	0.129158	3	95372.8	0.724501	0.0385009	3	101057	0.805483	0.112859	3		0.288287	1.16002	0.107275	0.737475	0.870597	0.468988	0.915553	0.163217	0.545966	0.574724	0.34073	1.11178	0.0531413	0.928331	0.966373	0.199111	1.18078	0.107275	0.710697	0.911115		0.202168	1.12258	0.107275	0.496354	0.773411	0.960426	0.993672	0.163217	0.96047	0.500454
RET2	P43621	198897	1.07052		1	187803	1.0071		1	207556	1.09745		1	224569	1.18658		1			0.940759					1.08972					1.08121					1.10842						0.932032					0.924796
AIM10	P39965				0				0				0				0
CAR2	P07991	75570.2	0.73467		1	81830.3	0.790605		1	78255.1	0.747013		1	91073.5	0.868711		1			1.07614					0.944862					1.16291					1.18245						0.810786					0.871353
TIM23	P32897	145622	0.698023		1	150973	0.722238		1	148291	0.700282		1	142770	0.675079		1			1.03469					0.969601					0.96401					0.96713
PAN1	P32521	46714.4	0.697592	0.108696	2	50727.8	0.753335	0.183368	2	54816.8	0.805583	0.042698	2	56774.9	0.833527	0.0206049	2		0.754006	1.07991	0.155816	0.796231	0.573517	0.756792	1.06936	0.243409	0.770542	0.523943	0.519885	1.03469	0.0530026	0.631339	0.614124	0.319774	1.19486	0.155816	0.675965	0.806365				0.155816					0.243409
CYC8	P14922				0				0				0				0
MRPL11	P36521	133296	0.486388		1	156663	0.569555		1	171759	0.615704		1	153667	0.550465		1			1.17099					1.08103					0.894042					1.13174
UTP15	Q04305	134933	0.960238	0.239681	2	131761	0.934038	0.188016	2	120946	0.846472	0.0946233	2	113988	0.798079	0.0988437	2		0.914863	0.972715	0.249606	0.915619	0.503597	0.633537	0.906251	0.201294	0.683354	0.561455	0.666656	0.942829	0.111785	0.721488	0.573144	0.50715	0.831126	0.249606	0.627098	0.620941				0.249606					0.201294
GPA1	P08539	65187.6	1.27086		1	58172	1.12993		1	49253.9	0.943326		1	55192.2	1.05632		1			0.889106					0.834851					1.11978					0.831182						0.534785					0.71825
ALO1	P54783	499250	0.710913	0.129825	3	478086	0.691651	0.0900678	3	483931	0.691442	0.0521468	3	497718	0.716932	0.119243	3		0.84429	0.972905	0.182618	0.846794	0.506607	0.99743	0.999698	0.130221	0.99743	0.500002	0.758762	1.03687	0.0754174	0.796762	0.567262	0.955694	1.00847	0.182618	0.955765	0.500649		0.307505	0.85698	0.182618	0.477313	0.655047	0.269773	0.886908	0.130221	0.469084	0.683286
YHR112C	P38716				0				0				0				0
FRA1	Q07825				0				0				0				0
ARP2	P32381	64063.9	0.80221		1	67541.7	0.842657		1	68833.3	0.846759		1	71203	0.875299		1			1.05042					1.00487					1.03371					1.09111						0.933681					1.01763
RSM19	P53733	101886	0.568566	0.00264897	2	102113	0.587071	0.046495	2	117214	0.678934	0.0879028	2	103530	0.581877	0.030261	2		0.673584	1.03255	0.00465903	1	1	0.354677	1.15648	0.0791982	0.912285	0.953691	0.344343	0.857045	0.129472	0.641042	0.761174	0.645552	1.02341	0.00465903	1	1				0.00465903					0.0791982
AYR1	P40471	113048	1.2443	0.0896464	2	93085.2	1.02719	0.00582689	2	136575	1.48648	0.0157545	2	101433	1.10655	0.0187278	2		0.179541	0.825513	0.0720456	0.895115	0.986171	0.00664241	1.44714	0.00567267	1	1	0.00237754	0.744409	0.0105985	1	1	0.263683	0.889295	0.0720456	0.730095	0.880898		0.0597722	1.29143	0.0720456	0.966151	0.99998	0.00521645	0.898461	0.00567267	1	1
ARP7	Q12406	107985	0.908352	0.0870129	3	101886	0.883951	0.0556177	3	96123.1	0.822219	0.0426701	3	94544.1	0.800595	0.0563307	3		0.706791	0.973137	0.095792	0.722528	0.523209	0.206543	0.930164	0.0629194	0.488846	0.763028	0.6261	0.9737	0.0518962	0.68524	0.571918	0.158036	0.881371	0.095792	0.467752	0.802753		0.914634	0.986608	0.095792	0.915869	0.505871	0.70109	1.01864	0.0629194	0.718888	0.525828
IMA1	P53051				0				0				0				0
HEM12	P32347	1.98288e+06	0.873555	0.0716134	2	2.08424e+06	0.9197	0.0214198	2	1.96095e+06	0.855076	0.012592	2	1.90086e+06	0.824678	0.0429172	2		0.524566	1.05282	0.0819793	0.632382	0.611052	0.090938	0.929734	0.0232899	0.898929	0.998144	0.493092	0.96445	0.0147262	0.985318	0.985844	0.510946	0.944049	0.0819793	0.632176	0.622791		0.640893	1.04418	0.0819793	0.704984	0.580551	0.295195	1.08581	0.0232899	0.999019	0.999887
OAC1	P32332	385652	0.826796	0.0383517	3	400852	0.857272	0.0431631	3	416756	0.879493	0.0630433	3	431395	0.909062	0.0398407	3		0.413002	1.03686	0.046386	0.584388	0.658811	0.644167	1.02592	0.0503494	0.702702	0.574042	0.536456	1.03362	0.0716814	0.596082	0.562269	0.0616336	1.0995	0.046386	0.569214	0.969841		0.0578928	0.857925	0.046386	0.828762	0.99844	0.400969	0.917763	0.0503494	0.859332	0.901246
MAK5	P38112	55567.8	0.873126		1	67614.9	1.05584		1	64456.2	0.994473		1	67831.2	1.04574		1			1.20927					0.941874					1.05156					1.1977						0.98389					0.795286
YOL057W	Q08225	129560	0.869325	0.183745	3	136045	0.861705	0.037109	3	140135	0.885748	0.0736151	3	136682	0.878548	0.12273	3		0.949848	0.991235	0.211365	0.949912	0.500519	0.648732	1.0279	0.0430646	0.735959	0.612121	0.935624	0.991872	0.0831106	0.936083	0.502882	0.946317	1.01061	0.211365	0.946418	0.500761		0.495183	0.897743	0.211365	0.561495	0.56598	0.348819	0.868131	0.0430646	0.994982	0.998435
SDS22	P36047	192616	0.737277	0.100623	3	194129	0.739484	0.0925173	3	231187	0.879429	0.0829269	3	226755	0.875431	0.113764	3		0.979042	1.00299	0.136479	0.97905	0.500145	0.123665	1.18925	0.125111	0.513495	0.875466	0.963334	0.995454	0.0942962	0.963398	0.500702	0.19131	1.18738	0.136479	0.576732	0.84076			0.873537	0.136479		0.702719		0.861224	0.125111		0.762802
GCD2	P12754				0				0				0				0
GSH2	Q08220	164405	0.865919	0.115806	2	169804	0.912106	0.0517722	2	168079	0.892456	0.0487513	2	179046	0.975793	0.02396	2		0.67674	1.05334	0.133738	0.710381	0.545839	0.733792	0.978457	0.0567612	0.759676	0.541695	0.207719	1.09338	0.054626	0.730342	0.915474	0.401125	1.12689	0.133738	0.631224	0.710124				0.133738					0.0567612
NOG2	P53742				0				0				0				0
PHO3	P24031	202901	1.39201		1	165932	1.13421		1	182410	1.2294		1	178923	1.20506		1			0.814798					1.08393					0.980198					0.865695
PHO5	P00635	202901	1.39201		1	165932	1.13421		1	182410	1.2294		1	178923	1.20506		1			0.814798					1.08393					0.980198					0.865695
PHO11	P35842	270931	1.86238	0.66521	2	206004	1.41218	0.393109	2	233785	1.5814	0.497808	2	229394	1.55251	0.491371	2		0.513376	0.758263	0.357182	0.632499	0.621012	0.743937	1.11983	0.278371	0.775637	0.552993	0.958724	0.981727	0.314789	0.958828	0.501017	0.653101	0.833613	0.357182	0.700804	0.561479				0.357182					0.278371
PHO12	P38693	270931	1.86238	0.66521	2	206004	1.41218	0.393109	2	233785	1.5814	0.497808	2	229394	1.55251	0.491371	2		0.513376	0.758263	0.357182	0.632499	0.621012	0.743937	1.11983	0.278371	0.775637	0.552993	0.958724	0.981727	0.314789	0.958828	0.501017	0.653101	0.833613	0.357182	0.700804	0.561479				0.357182					0.278371
RPN5	Q12250	192913	0.872971	0.109596	3	183822	0.79957	0.0592617	3	197056	0.841951	0.0452891	3	191452	0.851036	0.104134	3		0.380939	0.915918	0.125544	0.510073	0.618827	0.384303	1.053	0.074117	0.529153	0.633073	0.899363	1.01079	0.0537907	0.902333	0.512014	0.813991	0.974873	0.125544	0.819356	0.511959		0.20511	1.13307	0.125544	0.466246	0.746885	0.724684	0.973412	0.074117	0.748638	0.537421
GSY2	P27472				0				0				0				0
ATP18	P81450	264852	0.329806	0.0268203	3	270740	0.332897	0.0247231	3	272742	0.331152	0.0219193	3	266743	0.32619	0.0430911	3		0.890471	1.00937	0.0813214	0.891547	0.503996	0.931553	0.994757	0.0742665	0.931808	0.501504	0.870352	0.985018	0.066191	0.875179	0.515244	0.908831	0.989035	0.0813214	0.910058	0.505463		0.23087	0.90055	0.0813214	0.568282	0.798128	0.372912	0.885306	0.0742665	0.819105	0.882623
MEX67	Q99257	195178	0.957881	0.0671036	3	190363	0.933717	0.115432	3	195510	0.948633	0.125609	3	203303	0.985047	0.110281	3		0.77319	0.974774	0.0700542	0.793438	0.537695	0.887007	1.01597	0.123626	0.8884	0.50502	0.725404	1.03839	0.132411	0.741256	0.524763	0.737602	1.02836	0.0700542	0.766474	0.547163				0.0700542					0.123626
YOP1	Q12402	347424	1.0472	0.142134	3	339292	1.04374	0.270059	3	363350	1.10953	0.282709	3	373980	1.13015	0.280429	3		0.985571	0.9967	0.135728	0.985577	0.500179	0.78522	1.06303	0.258741	0.794255	0.517616	0.932853	1.01858	0.2548	0.933119	0.501604	0.679087	1.07921	0.135728	0.746453	0.593081		0.45702	0.922446	0.135728	0.55028	0.58959	0.369208	0.827235	0.258741	0.497959	0.618201
RRP3	P38712	88676.3	0.93385		1	102304	1.07522		1	111687	1.15874		1	108834	1.13059		1			1.15139					1.07768					0.975706					1.21068						1.32515					1.08286
APM1	Q00776	578968	0.859587		1	787586	1.16208		1	677505	0.987694		1	781419	1.13831		1			1.35191					0.849933					1.15249					1.32425
PRS4	P38063				0				0				0				0
RAD51	P25454	96421.7	0.958567	0.245111	2	92472.8	0.939837	0.456697	2	95481.6	0.952455	0.416897	2	94422.5	0.943265	0.421394	2		0.965095	0.980461	0.255705	0.965247	0.501761	0.979619	1.01343	0.485932	0.979631	0.500231	0.984498	0.990351	0.437708	0.984504	0.500147	0.969471	0.984036	0.255705	0.96956	0.501176				0.255705					0.485932
MRPL23	Q12487				0				0				0				0
SIS2	P36024				0				0				0				0
CPA1	P07258	664638	1.83927	0.534198	3	684188	1.97314	0.831694	3	498526	1.35189	0.395737	3	491812	1.33312	0.40663	3		0.827924	1.07279	0.290441	0.835671	0.518624	0.330753	0.685148	0.421507	0.48789	0.643271	0.957047	0.986112	0.292728	0.957119	0.50068	0.266224	0.724811	0.290441	0.496646	0.709696		0.886908	1.02714	0.290441	0.887639	0.502631	0.930023	1.02472	0.421507	0.930202	0.501038
UGA1	P17649	397787	0.666494	0.077136	3	411567	0.686469	0.0801813	3	576406	0.935908	0.0989524	3	577657	0.942607	0.0846826	3		0.771391	1.02997	0.115734	0.782177	0.519858	0.0293232	1.36337	0.116803	0.683178	0.998703	0.933385	1.00716	0.105729	0.933613	0.501383	0.0142276	1.41428	0.115734	0.621855	0.999817		0.936734	1.00639	0.115734	0.936878	0.500922	0.813163	1.0205	0.116803	0.817318	0.509217
SEH1	P53011	162745	0.803714		1	183084	0.898562		1	169448	0.821685		1	186556	0.903954		1			1.11801					0.914444					1.10012					1.12472						1.12507					0.928932
SNF1	P06782	191034	0.684919	0.0324498	3	200308	0.712119	0.0749192	3	216214	0.766075	0.0593152	3	207396	0.732215	0.0447737	3		0.608105	1.03971	0.0473776	0.753972	0.673216	0.386155	1.07577	0.105206	0.532706	0.634677	0.477258	0.955801	0.0774274	0.568766	0.589437	0.21926	1.06905	0.0473776	0.649619	0.862375		0.768354	1.08765	0.0473776	0.980298	0.93778	0.567141	1.17253	0.105206	0.923485	0.90255
EMG1	Q06287	180997	0.927392	0.0618823	2	188287	0.952797	0.0304461	2	183508	0.914705	0.058717	2	180945	0.900287	0.078586	2		0.6705	1.02739	0.0667272	0.706601	0.548435	0.524295	0.960021	0.0319544	0.819929	0.806519	0.855934	0.984237	0.0641922	0.862209	0.517895	0.740224	0.970772	0.0667272	0.773397	0.554761		0.639917	1.06087	0.0667272	0.794927	0.697901	0.795474	0.987181	0.0319544	0.818043	0.546351
PUB1	P32588	540216	0.866296	0.24616	3	517106	0.817747	0.152473	3	552176	0.860464	0.161263	3	559968	0.870308	0.136688	3		0.788629	0.943958	0.284152	0.794507	0.511617	0.755639	1.05224	0.186455	0.769002	0.523166	0.939687	1.01144	0.187414	0.939855	0.501125	0.9818	1.00463	0.284152	0.981803	0.50008		0.972321	0.993557	0.284152	0.972332	0.500155	0.637543	1.06356	0.186455	0.664897	0.533915
YPD1	Q07688	78392.5	1.62121		1	61215.1	1.25813		1	60095.5	1.22034		1	64361.3	1.30596		1			0.776047					0.969959					1.07017					0.80555						0.64046					0.781717
TMA20	P89886				0				0				0				0
GRX4	P32642	292429	0.984679	0.0717558	2	298905	0.982709	0.0303766	2	276608	0.916694	0.0692834	2	299386	1.032	0.159042	2		0.976034	0.997999	0.0728723	0.976048	0.500228	0.387884	0.932823	0.0309111	0.951838	0.972018	0.483182	1.12579	0.0755797	0.901412	0.907231	0.751699	1.04806	0.0728723	0.8181	0.615681			1.07243	0.0728723		0.725138		1.00741	0.0309111		0.517087
GRX3	Q03835				0				0				0				0
MRI1	Q06489	145003	0.896172	0.205553	2	133378	0.810761	0.0651861	2	139839	0.837877	0.0479104	2	137505	0.822676	0.0307633	2		0.661901	0.904693	0.229367	0.699624	0.549558	0.685814	1.03345	0.0804012	0.721377	0.549663	0.747479	0.981858	0.0571808	0.764997	0.529517	0.701908	0.917989	0.229367	0.72742	0.537184		0.721926	0.924073	0.229367	0.74264	0.532045	0.246665	0.881844	0.0804012	0.687047	0.865311
RDL2	Q08742	200232	0.647064	0.0876417	2	178761	0.553898	0.0150089	2	200903	0.631357	0.0546677	2	210034	0.655538	0.0362772	2		0.368199	0.856017	0.135445	0.646396	0.747889	0.278054	1.13984	0.0270969	0.999998	1	0.660944	1.0383	0.0865875	0.70346	0.555777	0.915809	1.0131	0.135445	0.916394	0.502817		0.74597	1.04889	0.135445	0.768528	0.537868	0.0515843	1.17205	0.0270969	0.999818	1
PHB1	P40961	234737	0.480442	0.0700951	3	236431	0.517668	0.0142219	3	269625	0.551229	0.0508476	3	280030	0.586516	0.024041	3		0.456193	1.07748	0.145897	0.537806	0.578401	0.372272	1.06483	0.0274729	0.966957	0.983388	0.360407	1.06402	0.0922441	0.498466	0.626381	0.107735	1.22078	0.145897	0.477046	0.875613		0.147665	1.18879	0.145897	0.472217	0.818947	0.0499812	1.18986	0.0274729	0.999964	1
SHE10	P53075	304626	0.837576		1	316287	0.864258		1	310813	0.839133		1	310186	0.836798		1			1.03186					0.970929					0.997218					0.999071
AFG2	P32794				0				0				0				0
VMA7	P39111	312001	1.21533	0.123526	3	299236	1.15667	0.179194	3	300875	1.16186	0.017437	3	301553	1.17012	0.043527	3		0.667836	0.951737	0.10164	0.715534	0.56372	0.964641	1.00449	0.154922	0.964663	0.500253	0.782754	1.00711	0.0150078	0.815335	0.563482	0.599927	0.962807	0.10164	0.633691	0.538877		0.990675	1.00099	0.10164	0.990675	0.500029	0.976667	1.00324	0.154922	0.976675	0.500132
SFH5	P47008	136222	0.688432	0.088564	3	144149	0.723593	0.060197	3	136442	0.674405	0.0850329	3	134334	0.652813	0.108827	3		0.603817	1.05107	0.128646	0.642978	0.545443	0.464117	0.932022	0.0831917	0.636815	0.666226	0.800695	0.967984	0.126086	0.809831	0.51911	0.683754	0.94826	0.128646	0.71731	0.546578		0.656645	0.958406	0.128646	0.680309	0.530616	0.557514	1.03879	0.0831917	0.61478	0.561601
PLB1	P39105	125076	0.752296	0.0636718	3	121816	0.731181	0.0855198	3	132263	0.782327	0.0699848	3	133885	0.794543	0.10355	3		0.750195	0.971932	0.0846367	0.769084	0.532157	0.469306	1.06995	0.116961	0.56957	0.597268	0.874867	1.01561	0.0894571	0.877661	0.509121	0.585816	1.05616	0.0846367	0.68915	0.616905		0.0281643	0.768549	0.0846367	0.560038	0.994905	0.742249	0.958559	0.116961	0.764308	0.536539
YHI9	P38765	180121	0.765092		1	180480	0.765092		1	205032	0.857992		1	213949	0.896465		1			1					1.12142					1.04484					1.17171						1.16322					1.15663
SHS1	Q07657	235793	0.717966		1	218716	0.663527		1	210982	0.631112		1	211361	0.631805		1			0.924175					0.951148					1.0011					0.879992						0.754274					1.07253
AIM6	Q07716	21642.6	2.16661		1	18453.8	1.84372		1	11892.3	1.17287		1	13495.4	1.33269		1			0.85097					0.636146					1.13627					0.615107						0.294999					0.307994
OST3	P48439	140126	0.765481	0.102002	3	158839	0.847864	0.053723	3	167879	0.888405	0.0412876	3	168266	0.860796	0.096321	3		0.303064	1.10762	0.133252	0.481932	0.663097	0.362151	1.04782	0.0633628	0.522026	0.645753	0.682206	0.968923	0.0464739	0.766884	0.618507	0.304738	1.12452	0.133252	0.533644	0.705337		0.56498	1.05461	0.133252	0.609394	0.548275	0.601376	1.02705	0.0633628	0.646514	0.55218
HMO1	Q03973	45470.6	1.02801	0.22105	3	35619.3	0.753684	0.0180814	3	38414.9	0.836567	0.123651	3	39959.2	0.844089	0.0309496	3		0.163759	0.733152	0.215028	0.478482	0.803523	0.365326	1.10997	0.0239906	0.999993	0.999999	0.926982	1.00899	0.147807	0.927184	0.501117	0.285272	0.821095	0.215028	0.472117	0.671155		0.899707	0.976222	0.215028	0.900616	0.503681	0.929325	0.971708	0.0239906	0.975	0.784842
YTM1	Q12024	125427	0.902308	0.100892	2	136407	0.99192	0.0375123	2	124886	0.885043	0.0902787	2	129456	0.918436	0.0881455	2		0.414029	1.09931	0.111815	0.61969	0.689877	0.317606	0.892253	0.0378179	0.987443	0.996574	0.744172	1.03773	0.102005	0.767956	0.539687	0.880733	1.01787	0.111815	0.882973	0.507662		0.35036	1.2133	0.111815	0.897356	0.94552	0.959641	1.01497	0.0378179	0.964112	0.545201
UTR2	P32623	364429	1.89379	0.162309	3	372181	1.90716	0.390734	3	319888	1.6547	0.316232	3	317959	1.62669	0.340082	3		0.960181	1.00706	0.0857061	0.960383	0.502046	0.435432	0.867626	0.204878	0.553586	0.611582	0.921836	0.983069	0.191111	0.922292	0.502366	0.310764	0.858959	0.0857061	0.807343	0.903654		0.66531	1.05761	0.0857061	0.754584	0.61959	0.680024	0.93307	0.204878	0.702805	0.531235
SUR7	P54003	102498	0.460741		1	85377.6	0.383019		1	81990.2	0.363092		1	89812.5	0.398246		1			0.83131					0.947973					1.09682					0.864358
VIP1	Q06685	101372	1.1571		1	78545	0.894763		1	80398.1	0.904093		1	84303.3	0.949231		1			0.773282					1.01043					1.04993					0.820354
YMC1	P32331	88094.6	0.352164		1	80057.6	0.319399		1	75367.6	0.296821		1	79764.5	0.314542		1			0.906963					0.929309					1.0597					0.893171
COX6	P00427	427991	0.322191		1	495545	0.372304		1	608742	0.451466		1	628337	0.4666		1			1.15554					1.21263					1.03352					1.44821						1.68441					1.4406
HOC1	P47124	197500	1.05425		1	199886	1.06486		1	219607	1.15487		1	195585	1.02987		1			1.01007					1.08453					0.891763					0.976883
SPT15	P13393				0				0				0				0
SEC4	P07560	267234	0.859282	0.058976	3	275998	0.885465	0.15559	3	283189	0.904453	0.174466	3	285421	0.907125	0.122907	3		0.805645	1.03047	0.068634	0.831653	0.556168	0.895004	1.02144	0.175715	0.896161	0.50448	0.983846	1.00295	0.192897	0.983849	0.500071	0.587927	1.05568	0.068634	0.731883	0.664274		0.201383	0.927048	0.068634	0.462304	0.747851	0.807778	0.971157	0.175715	0.811519	0.508075
FOX2	Q02207	292709	0.303447	0.0486205	3	291932	0.309049	0.0420145	3	292187	0.306512	0.0583721	3	297900	0.31204	0.0563781	3		0.887426	1.01846	0.160227	0.888531	0.503996	0.954487	0.99179	0.135948	0.954611	0.501101	0.911779	1.01803	0.19044	0.912367	0.502702	0.851501	1.02832	0.160227	0.854883	0.509349		0.0929042	0.741053	0.160227	0.478747	0.897814	0.0825747	0.759882	0.135948	0.505897	0.925104
NDE1	P40215	156444	0.343294	0.0852765	3	152860	0.337261	0.0720225	3	172623	0.363534	0.158851	3	176653	0.371738	0.151051	3		0.930042	0.982428	0.248407	0.930303	0.50151	0.812229	1.0779	0.213551	0.829618	0.538645	0.951434	1.02257	0.436964	0.951531	0.500805	0.794008	1.08286	0.248407	0.809997	0.532519		0.0984508	0.614924	0.248407	0.468069	0.88391	0.0468577	0.552011	0.213551	0.480609	0.965884
BMS1	Q08965	182120	1.03411	0.288465	3	167219	0.984106	0.144153	3	148515	0.91089	0.0863838	3	151700	0.921596	0.074858	3		0.805984	0.951643	0.278949	0.810188	0.508999	0.501112	0.925601	0.146482	0.573241	0.572215	0.879143	1.01175	0.0948345	0.880512	0.50462	0.573248	0.891195	0.278949	0.613162	0.543935		0.236109	0.731362	0.278949	0.467086	0.714883	0.142293	0.809638	0.146482	0.464581	0.82054
FAA2	P39518	81619.1	0.232424		1	88177.2	0.249545		1	95657	0.267473		1	94040.6	0.262752		1			1.07366					1.07184					0.98235					1.13049						1.24177					1.46832
ARP4	P80428	98764.9	1.1475		1	88019.1	1.02062		1	85712.7	0.981092		1	99360.3	1.13877		1			0.889427					0.961271					1.16072					0.992395						1.03694					1.06312
FAA1	P30624	174248	0.295252	0.0246269	3	173244	0.304	0.0285601	3	171686	0.301104	0.0358208	3	175272	0.305888	0.0391856	3		0.708796	1.02963	0.0834098	0.733489	0.536721	0.918333	0.990473	0.0939479	0.918957	0.503097	0.883584	1.01589	0.118965	0.885116	0.505361	0.714504	1.03603	0.0834098	0.749643	0.553326		0.178705	1.21616	0.0834098	0.923362	0.991827	0.286809	1.17455	0.0939479	0.850132	0.938907
CIC1	P38779	111298	1.07879	0.327996	3	112768	1.08152	0.364514	3	98932.1	0.930837	0.277214	3	105666	1.00983	0.288766	3		0.992763	1.00253	0.304042	0.992763	0.500021	0.601262	0.860673	0.337038	0.643738	0.549076	0.749733	1.08486	0.297812	0.763845	0.523945	0.798344	0.936077	0.304042	0.804723	0.51318		0.782161	0.939023	0.304042	0.788408	0.512008	0.676648	0.897327	0.337038	0.696727	0.527273
TIM9	O74700	244171	0.62164	0.0519329	2	253492	0.649601	0.121125	2	262327	0.659133	0.076456	2	258816	0.647488	0.0450479	2		0.803636	1.04498	0.0835418	0.841014	0.580394	0.934967	1.01467	0.18646	0.935267	0.501868	0.873341	0.982333	0.115995	0.8755	0.506961	0.648999	1.04158	0.0835418	0.703421	0.569557				0.0835418					0.18646
SPC1	P46965	137845	0.709104		1	142599	0.730868		1	147910	0.747484		1	138328	0.698572		1			1.03069					1.02273					0.934565					0.985149						0.896842					1.03299
BPL1	P48445	131611	0.663609		1	146833	0.73578		1	159195	0.788175		1	140360	0.694393		1			1.10876					1.07121					0.881014					1.04639
LHP1	P33399	438191	1.12915	0.0644762	3	414684	1.05575	0.0112663	3	388673	0.995587	0.0860114	3	376615	0.955176	0.0384393	3		0.184181	0.934989	0.0571013	0.468512	0.772109	0.349142	0.943017	0.0106714	1	1	0.515499	0.95941	0.0863927	0.576901	0.56247	0.0236889	0.845922	0.0571013	0.503445	0.994242		0.415072	0.907986	0.0571013	0.860882	0.896859	0.596931	0.969858	0.0106714	0.99794	0.996265
ERG25	P53045	272180	0.896886	0.15746	3	316281	1.08054	0.26661	3	338381	1.19577	0.415898	3	367504	1.25736	0.345856	3		0.374686	1.20477	0.175563	0.691571	0.780821	0.710243	1.10665	0.246739	0.74589	0.553402	0.8536	1.0515	0.347806	0.85595	0.506581	0.205536	1.40191	0.175563	0.890202	0.979663		0.361777	0.880538	0.175563	0.495072	0.622152	0.221842	0.755226	0.246739	0.460804	0.724529
DID2	P69771				0				0				0				0
RER1	P25560	224415	0.698097	0.197693	3	220624	0.689027	0.178676	3	222801	0.6812	0.175799	3	230873	0.708763	0.20215	3		0.955843	0.987007	0.283189	0.955912	0.500636	0.959463	0.988641	0.259316	0.959521	0.500579	0.867384	1.04046	0.258072	0.869775	0.507373	0.951043	1.01528	0.283189	0.95115	0.500879			0.720188	0.283189		0.723214		0.73031	0.259316		0.740361
VPS21	P36017	187917	0.678014	0.13628	3	198041	0.717355	0.0742282	3	231000	0.836269	0.0581537	3	230782	0.827006	0.0915297	3		0.689485	1.05802	0.200999	0.706971	0.52456	0.0981932	1.16577	0.103475	0.487721	0.894938	0.890753	0.988923	0.0695394	0.892794	0.507608	0.201043	1.21975	0.200999	0.47431	0.757684		0.741722	1.04856	0.200999	0.752241	0.517328	0.356654	1.11787	0.103475	0.665816	0.772306
CMK2	P22517	200376	0.936087	0.205225	2	195499	0.928378	0.0506742	2	230751	1.06466	0.201179	2	237369	1.10567	0.126168	2		0.96649	0.991765	0.219237	0.966525	0.500426	0.509004	1.1468	0.0545835	0.994378	0.994068	0.833547	1.03852	0.18896	0.838551	0.512401	0.44207	1.18116	0.219237	0.62137	0.669276				0.219237					0.0545835
SRP68	P38687	307241	0.754021	0.0443365	3	309666	0.763971	0.00984852	3	317137	0.77617	0.0413792	3	320480	0.78368	0.0598633	3		0.737933	1.0132	0.0588001	0.747155	0.514989	0.664142	1.01597	0.0128912	0.88285	0.802825	0.867847	1.00968	0.053312	0.871031	0.509855	0.531388	1.03933	0.0588001	0.645451	0.618581		0.770451	1.01902	0.0588001	0.787122	0.530648	0.0315446	1.10062	0.0128912	0.99997	1
UBP1	P25037	108073	0.679242	0.104858	3	120848	0.760026	0.122151	3	119602	0.741792	0.138948	3	131037	0.812208	0.232057	3		0.434846	1.11893	0.154374	0.595264	0.650883	0.87287	0.976009	0.160719	0.874952	0.506688	0.680279	1.09493	0.187313	0.732353	0.571919	0.437108	1.19576	0.154374	0.773566	0.811483			0.90196	0.154374		0.608244		0.763087	0.160719		0.866397
TMA7	Q3E764				0				0				0				0
YCK3	P39962				0				0				0				0
DAL2	P25335				0				0				0				0
DBP3	P20447	390306	1.13243	0.0416258	3	354883	1.01946	0.0323535	3	336079	0.959855	0.0308823	3	311432	0.889719	0.0332208	3		0.0228995	0.900241	0.036758	0.499518	0.994536	0.0823361	0.941533	0.031736	0.534191	0.936694	0.055641	0.926931	0.0321739	0.586636	0.978594	0.00169634	0.785673	0.036758	0.536189	1		0.114552	1.08404	0.036758	0.774784	0.979486	0.00856029	1.14357	0.031736	0.710675	0.999999
BIO2	P32451	191818	0.868784	0.0258239	3	165630	0.7341	0.0908695	3	175304	0.771447	0.0552212	3	172357	0.755432	0.0462104	3		0.114895	0.844974	0.0297241	0.999825	1	0.582304	1.05087	0.123783	0.625735	0.548537	0.72026	0.979241	0.0715814	0.736384	0.524781	0.0315564	0.869528	0.0297241	0.936033	0.999997		0.108566	1.08015	0.0297241	0.867633	0.994207	0.0698011	1.2233	0.123783	0.476415	0.931035
RPB4	P20433	199261	0.712659		1	204104	0.727302		1	208343	0.732021		1	213076	0.748129		1			1.02055					1.00649					1.022					1.04977						1.08535					1.11925
IMG1	P25626				0				0				0				0
TOM1	Q03280	51043.3	0.606311		1	54184.7	0.639643		1	68623.5	0.800394		1	65713	0.765861		1			1.05497					1.25131					0.956856					1.26315						0.961064					0.889467
MRC1	P25588	189108	0.362811		1	200050	0.381429		1	502251	0.946164		1	486398	0.9156		1			1.05131					2.48058					0.967697					2.52363						0.710613					0.578641
YAR1	P46683	168291	1.41872	0.197477	2	148421	1.24577	0.120276	2	153886	1.27519	0.0843618	2	157628	1.30645	0.0738898	2		0.420283	0.878096	0.139193	0.620527	0.685733	0.806375	1.02361	0.096547	0.814635	0.517749	0.732044	1.02452	0.0661564	0.756926	0.539833	0.56572	0.920864	0.139193	0.64707	0.588779			0.988373	0.139193		0.502104		1.09155	0.096547		0.709943
VMA8	P32610	427867	1.13399	0.180589	3	449803	1.18511	0.184348	3	441755	1.14458	0.239955	3	428789	1.11353	0.198571	3		0.748767	1.04509	0.159252	0.762751	0.523645	0.828616	0.965795	0.155553	0.834589	0.5144	0.871597	0.972877	0.209645	0.873179	0.505032	0.90142	0.981963	0.159252	0.902357	0.503861			1.23602	0.159252		0.868301		1.11723	0.155553		0.645423
HXT5	P38695				0				0				0				0
DAP1	Q12091	238621	1.27459	0.275215	3	237654	1.26517	0.167779	3	312624	1.63647	0.20641	3	310438	1.62392	0.161435	3		0.96256	0.992614	0.215925	0.962593	0.500353	0.075609	1.29348	0.132613	0.647493	0.974872	0.938047	0.992325	0.126131	0.938219	0.501117	0.147591	1.27407	0.215925	0.462008	0.811838		0.158443	1.26295	0.215925	0.460007	0.796582	0.0641645	1.24841	0.132613	0.48045	0.940998
MDG1	P53885				0				0				0				0
SCJ1	P25303				0				0				0				0
SUI3	P09064	121836	1.26471		1	112737	1.16794		1	117219	1.19875		1	117665	1.20486		1			0.923481					1.02638					1.0051					0.952675
GPT2	P36148	61333.5	0.482276	0.053977	2	65507.2	0.511379	0.00548698	2	71060.1	0.549064	0.0764156	2	77952.3	0.600965	0.0354783	2		0.584752	1.06035	0.111921	0.656377	0.580607	0.612106	1.07369	0.0107298	1	1	0.50643	1.09453	0.139174	0.627292	0.62176	0.140713	1.2461	0.111921	0.795529	0.973886		0.282026	0.851289	0.111921	0.669883	0.828722	0.221771	0.669056	0.0107298	1	1
TUB3	P09734				0				0				0				0
RRP6	Q12149				0				0				0				0
NUP145	P49687				0				0				0				0
RSM28	Q03430	135584	0.383424		1	139780	0.394502		1	134717	0.375323		1	126272	0.352249		1			1.02889					0.951383					0.938523					0.918694						1.13563					1.19723
TSR1	Q07381				0				0				0				0
TIF35	Q04067	179240	1.06858	0.0628298	3	149754	0.898115	0.0572915	3	150412	0.884309	0.0387511	3	152416	0.866814	0.0489052	3		0.0258757	0.840475	0.0587975	0.531021	0.994521	0.749243	0.984628	0.0637908	0.759436	0.517243	0.653871	0.980216	0.0438208	0.698795	0.557974	0.0134198	0.811182	0.0587975	0.506722	0.999127		0.571035	0.915077	0.0587975	0.888488	0.859129	0.651378	0.91998	0.0637908	0.880705	0.807488
DOP1	Q03921				0				0				0				0
PUS1	Q12211	284391	1.07902	0.349939	3	259316	0.974306	0.147583	3	252613	0.934246	0.0824366	3	250727	0.927667	0.0820776	3		0.669047	0.902953	0.324311	0.688819	0.526342	0.707908	0.958884	0.151475	0.722629	0.521777	0.926674	0.992957	0.0882386	0.927023	0.501921	0.535028	0.85973	0.324311	0.58634	0.553468		0.829653	0.953141	0.324311	0.832243	0.506269	0.82893	0.976599	0.151475	0.8319	0.50716
YGP1	P38616	198243	0.503154	0.283771	2	171557	0.470651	0.320879	2	416695	0.813715	0.111766	2	436327	0.838261	0.0866481	2		0.924469	0.935402	0.563984	0.925206	0.503948	0.354229	1.72891	0.681776	0.636267	0.749874	0.830236	1.03017	0.137353	0.83614	0.514365	0.326795	1.66601	0.563984	0.655142	0.785334		0.908655	1.06234	0.563984	0.909483	0.503679	0.796766	1.15993	0.681776	0.804735	0.516355
SLF1	Q12034				0				0				0				0
CHD1	P32657				0				0				0				0
NOP12	Q08208	335207	1.04215	0.0494454	3	313574	0.969708	0.0344851	3	285152	0.866882	0.034848	3	281588	0.863568	0.0717584	3		0.114126	0.930485	0.0474455	0.473028	0.864241	0.0221109	0.893962	0.0355624	0.571629	0.997882	0.947313	0.996177	0.0401992	0.947668	0.502726	0.0289996	0.828638	0.0474455	0.8045	0.999842		0.136321	0.93759	0.0474455	0.459628	0.825013	0.0364917	1.08381	0.0355624	0.5051	0.983244
HHO1	P53551				0				0				0				0
FET5	P43561				0				0				0				0
KRE5	P22023	61510.8	0.782482		1	63404.1	0.804965		1	83814.1	1.0504		1	82787.8	1.03888		1			1.02873					1.3049					0.989031					1.32767
BBC1	P47068	185103	0.628278	0.0880306	3	187343	0.640523	0.0423136	3	224924	0.757732	0.0631053	3	223816	0.758355	0.079096	3		0.842575	1.01949	0.140114	0.844802	0.505812	0.0641975	1.18299	0.066061	0.779232	0.995485	0.992028	1.00082	0.0832819	0.992029	0.500029	0.130488	1.20704	0.140114	0.513818	0.867247		0.68014	0.954353	0.140114	0.702794	0.53107	0.0620049	1.13804	0.066061	0.550821	0.965154
GCD6	P32501	31186.2	1.11447		1	32288.7	1.15158		1	27088.4	0.953684		1	28404.7	1.00132		1			1.03329					0.828154					1.04994					0.898465						0.774177					0.949885
SGV1	P23293				0				0				0				0
CAB1	Q04430	102095	0.627329		1	132512	0.809193		1	135064	0.814907		1	145182	0.87528		1			1.2899					1.00706					1.07409					1.39525						1.13118					0.980768
NOP4	P37838				0				0				0				0
MSB1	P21339				0				0				0				0
EMC2	P47133				0				0				0				0
NAP1	P25293	457171	0.93831	0.094534	3	462244	0.942229	0.0938684	3	558416	1.1492	0.220441	3	551446	1.14163	0.243047	3		0.961805	1.00418	0.100749	0.961855	0.500519	0.241072	1.21967	0.0996238	0.898315	0.974313	0.970052	0.993411	0.191821	0.970078	0.500356	0.282692	1.21669	0.100749	0.91154	0.970297		0.815696	0.978981	0.100749	0.821468	0.512981	0.743049	0.968951	0.0996238	0.76024	0.528511
SPA2	P23201				0				0				0				0
PUP3	P25451	241024	0.551319	0.0281966	2	259518	0.594328	0.00415162	2	260831	0.59285	0.03564	2	248479	0.562065	0.000393977	2		0.270706	1.07801	0.0511439	0.732954	0.878366	0.96276	0.997513	0.00698539	0.966134	0.536886	0.436692	0.948072	0.0601164	0.630222	0.68173	0.6853	1.01949	0.0511439	0.715474	0.542027			0.758386	0.0511439		1		0.68813	0.00698539		1
SVF1	Q05515				0				0				0				0
CAJ1	P39101				0				0				0				0
TIF6	Q12522	55936.3	1.1265		1	73195.5	1.47116		1	74216.5	1.47249		1	78816.4	1.56577		1			1.30595					1.00091					1.06335					1.38994						0.957905					0.625795
COX1	P00401				0				0				0				0
UBC4	P15731	200510	1.08631		1	207129	1.11522		1	218368	1.16166		1	224593	1.19387		1			1.02662					1.04164					1.02772					1.09901						0.977607					1.08027
RPL39	P04650	3.50477e+06	0.995278	0.136167	3	4.00537e+06	1.13242	0.0841318	3	3.49818e+06	0.958622	0.0760286	3	3.50814e+06	0.975754	0.0980971	3		0.225597	1.1378	0.136813	0.471808	0.729548	0.0573009	0.846523	0.0742936	0.521405	0.962972	0.823483	1.01787	0.0793103	0.829929	0.51511	0.851066	0.980383	0.136813	0.853308	0.506174		0.142836	1.17648	0.136813	0.461673	0.81779	0.0684656	1.14885	0.0742936	0.545654	0.956733
HSP12	P22943	335884	0.220123	0.0288076	3	286678	0.187623	0.0275301	3	642756	0.407722	0.0333154	3	647432	0.416596	0.0480379	3		0.230754	0.852356	0.13087	0.528513	0.768835	0.00106697	2.17309	0.146731	0.735455	1	0.807116	1.02176	0.0817111	0.816841	0.520985	0.00692638	1.89256	0.13087	0.953899	1		0.310336	0.891973	0.13087	0.496458	0.66898	0.572935	1.06239	0.146731	0.619964	0.551772
EMC4	P53073				0				0				0				0
MRH1	Q12117				0				0				0				0
NMT1	P14743	69889.8	0.901453	0.0711472	3	76153.1	1.00711	0.0872689	3	72434.7	1.05249	0.271854	3	78910.8	1.08203	0.19903	3		0.182287	1.11721	0.0789251	0.60912	0.869027	0.804969	1.04506	0.0866525	0.839849	0.575419	0.887308	1.02806	0.258295	0.888292	0.503553	0.252543	1.20031	0.0789251	0.953265	0.990314		0.298149	0.931205	0.0789251	0.501603	0.684351	0.26649	0.886399	0.0866525	0.646444	0.823772
MSP1	P28737				0				0				0				0
TWF1	P53250	249621	1.08492	0.22859	2	262286	1.0995	0.346072	2	282527	1.23234	0.187785	2	266464	1.15765	0.193315	2		0.965462	1.01344	0.210698	0.965568	0.501228	0.692157	1.12081	0.314754	0.722179	0.542606	0.732984	0.939398	0.152382	0.761343	0.545593	0.7647	1.06704	0.210698	0.78122	0.529682		0.218732	0.585995	0.210698	0.823841	0.95246	0.388709	0.686646	0.314754	0.63828	0.725696
TUB1	P09733	164966	0.800854	0.109231	2	160084	0.81309	0.00516287	2	143751	0.731036	0.0354681	2	151048	0.770401	0.0422374	2		0.899997	1.01528	0.136393	0.900927	0.503777	0.182542	0.899084	0.00634968	1	1	0.421764	1.05385	0.0485176	0.708016	0.763009	0.764202	0.961975	0.136393	0.777015	0.522945		0.248388	0.789368	0.136393	0.717098	0.882613	0.0297267	0.816208	0.00634968	1	1
LSM5	P40089				0				0				0				0
RPA49	Q01080	603199	0.951523	0.15168	3	589111	0.924865	0.0942561	3	512083	0.793556	0.0497931	3	519323	0.804657	0.112978	3		0.811087	0.971984	0.159407	0.8153	0.509247	0.121541	0.858024	0.101913	0.460722	0.846074	0.886965	1.01399	0.0627468	0.891062	0.514797	0.255206	0.845652	0.159407	0.492281	0.716625		0.495193	1.07639	0.159407	0.560336	0.564818	0.33356	1.07424	0.101913	0.483978	0.637332
RIM1	P32445	423319	0.917541	0.143477	3	389183	0.835515	0.0596194	3	456688	0.971584	0.0980381	3	458342	0.971248	0.0259079	3		0.435384	0.910602	0.156372	0.530163	0.589678	0.123902	1.16286	0.0713564	0.791381	0.979259	0.995883	0.999654	0.100905	0.995883	0.500004	0.585239	1.05853	0.156372	0.62142	0.540607		0.354372	0.891829	0.156372	0.491712	0.625686	0.0516583	0.85587	0.0713564	0.478005	0.958442
YMR31	P19955				0				0				0				0
SFM1	Q12314	372983	0.924101		1	335873	0.830505		1	322011	0.785988		1	326822	0.798759		1			0.898717					0.946397					1.01625					0.864363						1.40253					1.26154
ZPR1	P53303	228514	0.997617		1	214059	0.931082		1	181438	0.778153		1	187635	0.804171		1			0.933307					0.835751					1.03344					0.806092
ATF2	P53296	173863	0.972547	0.309864	3	191496	1.08989	0.306129	3	181978	1.00706	0.301968	3	176138	0.970336	0.350697	3		0.665076	1.12065	0.318611	0.696473	0.541517	0.755415	0.924003	0.280882	0.767912	0.52164	0.897465	0.963535	0.299851	0.898587	0.504449	0.993869	0.997727	0.318611	0.993869	0.500015		0.699445	0.91624	0.318611	0.71362	0.520455	0.717256	0.931379	0.280882	0.728906	0.517715
SMI1	P32566	221008	0.788012	0.063657	3	226744	0.804624	0.0836917	3	224115	0.78236	0.0260708	3	225722	0.791216	0.0686453	3		0.798826	1.02108	0.0807819	0.808548	0.520162	0.696731	0.972331	0.104013	0.711348	0.520934	0.849992	1.01132	0.0333233	0.862228	0.533684	0.955583	1.00407	0.0807819	0.955667	0.500765		0.926408	1.00575	0.0807819	0.926686	0.501528	0.78242	0.967076	0.104013	0.797634	0.529381
GDI1	P39958	393793	0.899898	0.0449709	3	394084	0.895019	0.0136947	3	451059	1.01137	0.0334085	3	452180	1.01576	0.0557383	3		0.871576	0.994578	0.0499733	0.872691	0.503544	0.0156176	1.13	0.015301	0.999797	1	0.913786	1.00433	0.0330329	0.914887	0.505176	0.0512047	1.12874	0.0499733	0.666855	0.991419		0.821613	1.03033	0.0499733	0.863784	0.599858	0.763203	1.02305	0.015301	0.953618	0.873959
TDA3	P38758	164701	0.681231	0.0642608	2	168915	0.691792	0.0791955	2	174840	0.711075	0.0644196	2	183129	0.752845	0.0369736	2		0.897505	1.0155	0.0943304	0.899545	0.508094	0.815307	1.02787	0.114479	0.82314	0.517598	0.527504	1.05874	0.0905947	0.636094	0.612283	0.332747	1.10512	0.0943304	0.634327	0.764464		0.783429	0.973382	0.0943304	0.795557	0.523493	0.607777	0.943033	0.114479	0.667097	0.56953
TRM112	P53738				0				0				0				0
FPR2	P32472	333370	1.07255	0.42357	3	315630	1.02952	0.211471	3	377179	1.20856	0.32642	3	353894	1.14538	0.243746	3		0.885118	0.959887	0.394919	0.885995	0.503108	0.476842	1.1739	0.205406	0.65748	0.676003	0.802546	0.947729	0.270091	0.807859	0.51119	0.812045	1.06791	0.394919	0.81606	0.508855				0.394919					0.205406
MSC7	P38694	167654	1.12838	0.107379	3	168881	1.12806	0.0600676	3	198005	1.30264	0.141929	3	205491	1.35361	0.113004	3		0.99671	0.999719	0.0951622	0.99671	0.500003	0.154899	1.15476	0.0532484	0.948236	0.997209	0.653233	1.03912	0.108955	0.682414	0.537491	0.0667493	1.1996	0.0951622	0.57327	0.965856		0.857138	0.97101	0.0951622	0.866602	0.527274	0.188058	0.897134	0.0532484	0.780576	0.948543
FOL2	P51601				0				0				0				0
RIB4	P50861	119093	1.26915	0.0528765	2	112116	1.13006	0.125603	2	129259	1.26204	0.210195	2	131490	1.29907	0.173865	2		0.338494	0.890404	0.0416629	0.980062	0.992797	0.540512	1.1168	0.111148	0.770602	0.743905	0.866027	1.02934	0.166551	0.86907	0.509292	0.8496	1.02358	0.0416629	0.881238	0.588047		0.624151	1.13525	0.0416629	0.99969	0.999242	0.538563	1.10724	0.111148	0.742807	0.715498
COB	P00163				0				0				0				0
RPN7	Q06103	420211	0.717309	0.0449937	3	431729	0.746469	0.0344227	3	438653	0.749506	0.0407466	3	437045	0.747502	0.0399436	3		0.426227	1.04065	0.0627256	0.545707	0.612184	0.92631	1.00407	0.046114	0.926737	0.502347	0.954395	0.997325	0.0543645	0.954477	0.500731	0.434438	1.04209	0.0627256	0.560859	0.619228		0.249878	1.05786	0.0627256	0.467461	0.701343	0.895459	1.00553	0.046114	0.896573	0.504331
TSC13	Q99190	22273.6	1.16599		1	16839.8	0.878304		1	18592.9	0.95618		1	19741.3	1.01453		1			0.753268					1.08867					1.06102					0.870098						0.602573					0.835531
GRX8	Q05926	457520	0.853786		1	485363	0.903944		1	431665	0.793596		1	434244	0.799368		1			1.05875					0.877926					1.00727					0.936263
ADD66	P36040	122007	1.09026	0.17151	3	136051	1.21117	0.151433	3	133248	1.16749	0.0967334	3	136594	1.1942	0.143017	3		0.412539	1.1109	0.157312	0.552175	0.629853	0.698943	0.963933	0.125031	0.71595	0.524525	0.803671	1.02288	0.0828561	0.814283	0.52253	0.466677	1.09534	0.157312	0.569601	0.599611			1.08465	0.157312		0.580321		0.894159	0.125031		0.675977
TSR4	P25040	103452	0.743137		1	117988	0.844444		1	123135	0.868954		1	107650	0.75915		1			1.13632					1.02902					0.873637					1.02155
MRPL38	P35996				0				0				0				0
YGL242C	P53066				0				0				0				0
PTC3	P34221	89903.5	0.844164	0.172172	3	88334	0.832947	0.210757	3	91271	0.797224	0.0417654	3	92873.7	0.836949	0.0656154	3		0.946646	0.986713	0.203956	0.946815	0.501281	0.798698	0.957112	0.253026	0.802861	0.508606	0.434583	1.04983	0.0523886	0.660251	0.710919	0.95085	0.991453	0.203956	0.950914	0.50053		0.52046	0.907739	0.203956	0.577319	0.558184	0.482176	0.872919	0.253026	0.554181	0.570732
ZEO1	Q08245	1.20148e+06	0.430566	0.0200288	2	1.0511e+06	0.374276	0.0107204	2	767064	0.271011	0.016372	2	669081	0.238955	0.0308529	2		0.105304	0.869265	0.0465173	0.885077	0.996075	0.0259329	0.724093	0.028643	1	1	0.356688	0.881718	0.0604109	0.909853	0.951657	0.0268412	0.554978	0.0465173	1	1				0.0465173					0.028643
VMA6	P32366	411810	1.18876	0.0316723	3	416216	1.19194	0.0911001	3	418473	1.18645	0.052303	3	414142	1.17427	0.0466885	3		0.958752	1.00267	0.0266432	0.959063	0.503035	0.933299	0.995397	0.0764304	0.933479	0.501095	0.778681	0.989735	0.0440837	0.787184	0.516119	0.682466	0.987814	0.0266432	0.72532	0.559406		0.0121254	0.72969	0.0266432	0.999984	1	0.0200867	0.784172	0.0764304	0.499176	0.996255
TAF9	Q05027				0				0				0				0
NMD3	P38861	80357.3	0.740468	0.158534	2	81416.1	0.74633	0.193945	2	72284.1	0.654228	0.0626252	2	80793.2	0.730684	0.0954999	2		0.976711	1.00792	0.2141	0.976734	0.500413	0.622495	0.876594	0.259865	0.675348	0.563733	0.456958	1.11686	0.0957237	0.771041	0.797505	0.948489	0.986787	0.2141	0.948636	0.501149		0.689859	1.0877	0.2141	0.724027	0.54823	0.875194	1.0367	0.259865	0.877025	0.505989
DCP2	P53550	222464	0.808835		1	234491	0.85087		1	216319	0.774833		1	215666	0.773494		1			1.05197					0.910636					0.998272					0.956306						0.933604					0.996864
ELO3	P40319	160772	1.0756	0.215149	3	175861	1.21164	0.295508	3	163547	1.15915	0.367457	3	175481	1.24713	0.420847	3		0.557393	1.12648	0.200027	0.656963	0.607405	0.856924	0.956681	0.243891	0.860219	0.509442	0.798774	1.0759	0.317006	0.806992	0.517027	0.574519	1.15948	0.200027	0.717886	0.659676		0.176852	1.23429	0.200027	0.470826	0.782367	0.382985	1.22518	0.243891	0.605439	0.701611
MAM33	P40513	176865	0.441019	0.057007	2	160496	0.398518	0.0589979	2	200618	0.493454	0.00173444	2	201827	0.495556	0.0496177	2		0.540085	0.903629	0.129262	0.675651	0.642812	0.263337	1.23822	0.148043	0.755408	0.896399	0.96191	1.00426	0.0035149	0.987326	0.794809	0.416569	1.12366	0.129262	0.647372	0.712761		0.868194	0.972133	0.129262	0.872652	0.513849	0.782439	0.94689	0.148043	0.801782	0.537423
HYR1	P40581	337124	0.816144	0.0764164	2	373442	0.902692	0.0527568	2	404829	0.968289	0.0351063	2	426812	1.01811	0.0560795	2		0.331861	1.10604	0.093631	0.640719	0.77023	0.297912	1.07267	0.0584439	0.652087	0.804233	0.416053	1.05145	0.036256	0.808071	0.852802	0.10506	1.24746	0.093631	0.850047	0.993083		0.895745	1.01354	0.093631	0.897354	0.506276	0.728933	1.02247	0.0584439	0.75588	0.542723
ARC18	Q05933	273717	0.927931	0.0782711	3	291767	1.02359	0.176801	3	308196	1.06909	0.139595	3	308798	1.07804	0.158223	3		0.459565	1.10308	0.0843501	0.773122	0.797878	0.744967	1.04446	0.172728	0.75674	0.519624	0.945005	1.00837	0.130574	0.945174	0.501241	0.239471	1.16177	0.0843501	0.829663	0.946817		0.175436	0.901208	0.0843501	0.468576	0.782336	0.343446	0.876196	0.172728	0.489716	0.633586
RSM26	P47141	164436	1.03764		1	146325	0.921515		1	146415	0.910223		1	143054	0.890474		1			0.888088					0.987746					0.978303					0.858173
YPL245W	Q12179				0				0				0				0
PEX6	P33760	44911.1	0.747765		1	66121.6	1.09688		1	74501.5	1.2186		1	72069.6	1.178		1			1.46688					1.11097					0.966683					1.57536
NMA111	P53920	233999	0.849666	0.137867	2	241145	0.871923	0.0574662	2	249004	0.88765	0.0194306	2	242584	0.865788	0.0661424	2		0.860639	1.02619	0.162261	0.863298	0.507813	0.767091	1.01804	0.0659075	0.779311	0.522128	0.722623	0.975371	0.02189	0.886635	0.767864	0.899653	1.01897	0.162261	0.90067	0.504115		0.595828	1.08432	0.162261	0.661504	0.575335	0.239507	1.10592	0.0659075	0.730397	0.895977
CDC73	Q06697	260650	0.787576	0.114602	3	240776	0.739608	0.0467399	3	245970	0.748629	0.0264254	3	240794	0.724999	0.067591	3		0.555913	0.939094	0.145512	0.602769	0.550248	0.789106	1.0122	0.0631955	0.794726	0.511131	0.61775	0.968436	0.0352984	0.77576	0.691889	0.470861	0.920545	0.145512	0.55573	0.582492		0.615131	0.949387	0.145512	0.644903	0.53526	0.953354	0.997189	0.0631955	0.953424	0.500597
ARC15	P40518	336281	1.09071	0.233342	2	356492	1.13754	0.0767018	2	385817	1.21627	0.0868999	2	383956	1.20958	0.0738488	2		0.826	1.04294	0.213937	0.831064	0.512027	0.439451	1.06921	0.0674277	0.691476	0.735906	0.94164	0.994502	0.0714478	0.941898	0.501786	0.600704	1.10899	0.213937	0.663473	0.572625		0.886759	0.971173	0.213937	0.888276	0.505456	0.5796	0.936507	0.0674277	0.763587	0.707746
PAM18	Q07914				0				0				0				0
YML6	P51998	152993	0.401919	0.122565	3	147839	0.394241	0.0772392	3	156766	0.422022	0.0208402	3	156367	0.420334	0.0207895	3		0.932048	0.980897	0.304949	0.932247	0.501184	0.601733	1.07047	0.195919	0.634295	0.53761	0.925659	0.996	0.0493818	0.926022	0.501978	0.820326	1.04582	0.304949	0.823271	0.506775			1.30315	0.304949		0.725212		1.25179	0.195919		0.816434
COX20	Q04935				0				0				0				0
DLD1	P32891	75233.2	0.454069	0.0362112	3	77450.2	0.46438	0.0760648	3	80169.7	0.473389	0.0927668	3	74096.5	0.440683	0.0284702	3		0.846307	1.02271	0.0797482	0.855219	0.523911	0.903023	1.0194	0.163798	0.904031	0.50422	0.610115	0.930912	0.195963	0.640965	0.53619	0.642567	0.97052	0.0797482	0.674169	0.539643				0.0797482					0.163798
YGL039W	P53183	214567	1.46394	0.467033	3	197703	1.27429	0.202809	3	209820	1.3325	0.160238	3	217900	1.38516	0.232618	3		0.568957	0.870456	0.319025	0.612334	0.547437	0.717401	1.04568	0.159154	0.733342	0.52428	0.764868	1.03952	0.120254	0.782437	0.531601	0.810968	0.946187	0.319025	0.814854	0.508524		0.869779	1.03501	0.319025	0.870935	0.503625	0.106208	1.24316	0.159154	0.479065	0.878928
CPS1	P27614	561321	0.789213	0.0200985	3	542675	0.760827	0.0476604	3	591614	0.821174	0.0546094	3	588743	0.819021	0.0562842	3		0.419215	0.964032	0.0254665	0.807912	0.85106	0.223993	1.07932	0.062643	0.577517	0.810934	0.964366	0.997379	0.0665016	0.964407	0.500469	0.462486	1.03777	0.0254665	0.85133	0.868556		0.593952	1.01643	0.0254665	0.690987	0.611336	0.958489	1.00266	0.062643	0.958545	0.500543
BNA1	P47096				0				0				0				0
MRP1	P10662	143228	0.650067		1	130276	0.590107		1	142207	0.635862		1	140627	0.629612		1			0.907763					1.07754					0.990171					0.968535						0.739483					0.839818
TAF14	P35189	312946	0.629199	0.0536378	2	319559	0.646703	0.0211657	2	335877	0.667193	0.0158617	2	333687	0.667752	0.0403724	2		0.727854	1.02782	0.0852477	0.747629	0.531173	0.395163	1.03168	0.0327286	0.633381	0.716558	0.987846	1.00084	0.0237738	0.987857	0.500375	0.507582	1.06127	0.0852477	0.64062	0.634225		0.17442	1.16178	0.0852477	0.751641	0.944254	0.130916	1.10095	0.0327286	0.95122	0.998563
AIM19	P40502				0				0				0				0
ADE8	P04161	100944	0.694809	0.0672909	2	108823	0.74245	0.115015	2	99251.6	0.670993	0.0777865	2	100499	0.676369	0.116619	2		0.673617	1.06857	0.096848	0.76902	0.630796	0.551341	0.903756	0.154912	0.648762	0.60411	0.962308	1.00801	0.115927	0.962442	0.501441	0.868146	0.97346	0.096848	0.875276	0.522187				0.096848					0.154912
ERG28	P40030	170867	0.971648	0.0359721	3	172252	0.98093	0.0933319	3	220959	1.24122	0.120198	3	237744	1.34458	0.23614	3		0.884035	1.00955	0.0370218	0.889629	0.519723	0.0446584	1.26535	0.0951463	0.697223	0.995769	0.548127	1.08327	0.0968384	0.716995	0.680432	0.10851	1.38381	0.0370218	1	1			1.10495	0.0370218		0.996396		1.21202	0.0951463		0.975902
CUE5	Q08412				0				0				0				0
MRPL10	P36520	122977	0.490167		1	111704	0.44435		1	113137	0.444262		1	121957	0.479513		1			0.906527					0.999802					1.07935					0.978263
SCS7	Q03529	182961	1.08972	0.357688	3	203850	1.19856	0.295933	3	198314	1.15083	0.256186	3	205647	1.19001	0.269338	3		0.706174	1.09987	0.328237	0.724645	0.527211	0.843273	0.960183	0.246908	0.846246	0.507796	0.86405	1.03404	0.222609	0.866381	0.507017	0.719238	1.09203	0.328237	0.734388	0.523202		0.492303	0.841432	0.328237	0.55863	0.565802	0.584636	0.896702	0.246908	0.629377	0.550204
FMP10	P40098	146900	0.52025	0.0502026	3	147907	0.524071	0.049339	3	171725	0.598328	0.0663055	3	164160	0.570611	0.0290919	3		0.929623	1.00734	0.0964971	0.929927	0.501747	0.20041	1.14169	0.0941457	0.643519	0.873712	0.558764	0.953676	0.110818	0.605309	0.550126	0.224054	1.0968	0.0964971	0.468183	0.728214		0.514887	0.899717	0.0964971	0.75023	0.74011	0.306289	0.924734	0.0941457	0.482217	0.660397
MNN1	P39106	94007.9	0.938257		1	103585	1.02744		1	99568.9	0.975787		1	103189	1.01049		1			1.09505					0.949725					1.03557					1.07699						1.02759					1.02512
MRPL8	P22353	164952	0.91354		1	167568	0.926183		1	192175	1.04853		1	189912	1.03752		1			1.01384					1.1321					0.989498					1.13571						0.869707					0.823231
PET123	P17558	129362	0.517661	0.056268	2	127679	0.505796	0.0280914	2	141049	0.549589	0.00964596	2	138675	0.541235	0.023224	2		0.822223	0.97708	0.108697	0.827919	0.513257	0.245806	1.08658	0.055539	0.719713	0.885825	0.703696	0.984799	0.0175512	0.824815	0.682503	0.661506	1.04554	0.108697	0.699854	0.550337		0.292379	0.863273	0.108697	0.652313	0.808505	0.221714	0.891847	0.055539	0.821756	0.950411
PAP1	P29468	64624.9	0.753205		1	70967.3	0.822008		1	65576.3	0.750471		1	63182.7	0.722526		1			1.09135					0.912974					0.962763					0.959269						1.10997					0.865119
KRE33	P53914	173904	0.682427	0.125269	3	166091	0.67357	0.165639	3	164829	0.665829	0.184953	3	168795	0.687918	0.211312	3		0.944909	0.987021	0.183564	0.945114	0.501508	0.959551	0.988507	0.245912	0.959617	0.50066	0.898323	1.03317	0.277778	0.899397	0.504291	0.971377	1.00805	0.183564	0.971418	0.50058		0.221031	1.18246	0.183564	0.460537	0.725167	0.155359	1.31453	0.245912	0.479809	0.81466
APD1	P38281				0				0				0				0
GET4	Q12125	98757.2	0.965229		1	92792.2	0.903602		1	99045.1	0.951		1	98150.3	0.941752		1			0.936153					1.05246					0.990275					0.975677
PRS5	Q12265	270616	0.945743	0.0749747	3	252426	0.884034	0.0549414	3	270487	0.932825	0.0786329	3	269420	0.92793	0.0480937	3		0.319613	0.934751	0.079276	0.505188	0.668188	0.433531	1.05519	0.0621485	0.636347	0.689829	0.931996	0.994752	0.0842955	0.932192	0.50117	0.74937	0.981165	0.079276	0.75928	0.516769		0.667939	0.962609	0.079276	0.715035	0.562925	0.153132	0.887751	0.0621485	0.686448	0.931365
MDY2	Q12285				0				0				0				0
MRPS35	P53292				0				0				0				0
PRP19	P32523	208266	0.816044	0.0985855	2	204678	0.858529	0.0690203	2	204744	0.828164	0.0124962	2	198615	0.829321	0.0834564	2		0.672129	1.05206	0.120809	0.711516	0.553101	0.645114	0.964632	0.0803937	0.688786	0.555214	0.987556	1.0014	0.015089	0.987635	0.502583	0.89807	1.01627	0.120809	0.899437	0.50545		0.73223	0.961603	0.120809	0.750754	0.529616	0.981177	0.997243	0.0803937	0.981194	0.500355
RKI1	Q12189	139378	0.471147	0.018272	3	144727	0.497869	0.0150956	3	152459	0.52677	0.046399	3	155541	0.527138	0.0182428	3		0.125082	1.05672	0.0387819	0.496278	0.863586	0.396417	1.05805	0.0303204	0.917254	0.946397	0.990704	1.0007	0.0880822	0.990704	0.500019	0.0198437	1.11884	0.0387819	0.567373	0.998448		0.814619	0.983113	0.0387819	0.838605	0.55415	0.183665	0.910891	0.0303204	0.96531	0.99752
ALD3	P54114	81151.2	0.53243	0.0783456	3	80399.9	0.516594	0.0188216	3	123908	0.786381	0.0202303	3	121331	0.770782	0.0738499	3		0.762979	0.970258	0.147147	0.769835	0.512194	7.43333e-05	1.52224	0.0364341	0.641899	1	0.753982	0.980164	0.0257258	0.839276	0.65109	0.0186674	1.44767	0.147147	0.54484	0.998313			0.9912	0.147147		0.501079		1.01502	0.0364341		0.548796
RPB11	P38902	239262	0.790742	0.155735	3	256233	0.849644	0.119815	3	251690	0.830252	0.0873705	3	245843	0.810062	0.0649941	3		0.632715	1.07449	0.196948	0.666436	0.54142	0.832889	0.977176	0.141018	0.836073	0.507853	0.765448	0.975683	0.105234	0.774284	0.515878	0.856902	1.02443	0.196948	0.85852	0.504629		0.938098	0.988835	0.196948	0.938246	0.50097	0.690288	0.958169	0.141018	0.708681	0.525898
YNR021W	P53723	151838	1.01205	0.0726993	2	145018	0.964109	0.0726791	2	135388	0.8808	0.0129538	2	147777	0.95912	0.0411525	2		0.577354	0.952631	0.0718338	0.681098	0.615647	0.345464	0.913589	0.0753847	0.65864	0.774546	0.202189	1.08892	0.0147068	1	1	0.485477	0.947702	0.0718338	0.62487	0.637187				0.0718338					0.0753847
CSR1	Q06705	352189	1.18179	0.0464324	3	355971	1.17316	0.0667627	3	359150	1.17018	0.0289048	3	359862	1.1656	0.06942	3		0.864196	0.992701	0.03929	0.867619	0.51032	0.948269	0.997457	0.0569083	0.948347	0.500603	0.92338	0.996085	0.0247012	0.924804	0.507531	0.756249	0.986301	0.03929	0.776586	0.535424		0.870906	0.993836	0.03929	0.873239	0.507383	0.752845	1.01526	0.0569083	0.765248	0.521274
YRB1	P41920	204717	0.703008	0.13573	3	220976	0.747782	0.161298	3	224370	0.747415	0.192659	3	217443	0.724767	0.156184	3		0.73212	1.06369	0.193071	0.752027	0.531829	0.998106	0.999509	0.215702	0.998106	0.500002	0.882301	0.969698	0.257767	0.883502	0.504158	0.864496	1.03095	0.193071	0.867048	0.507706		0.691967	1.05281	0.193071	0.707603	0.522103	0.89649	0.98106	0.215702	0.897082	0.502324
TAF6	P53040	72198.1	0.860116		1	68518.1	0.811224		1	75232.6	0.880058		1	80981.2	0.94658		1			0.943156					1.08485					1.07559					1.10053						0.911139					0.590569
ASP1	P38986	212693	0.937121	0.0467733	3	236119	1.02101	0.0319769	3	234179	1.01475	0.0474472	3	233399	1.02042	0.0933489	3		0.0704063	1.08952	0.0499117	0.474712	0.929422	0.860119	0.993867	0.031319	0.864028	0.511453	0.931188	1.00559	0.0467576	0.93192	0.504304	0.262526	1.08889	0.0499117	0.810042	0.927457		0.145392	1.31172	0.0499117	0.999999	1	0.465912	1.1369	0.031319	0.999995	0.999997
SEC66	P33754	100477	0.939864		1	125351	1.16528		1	123411	1.13351		1	133149	1.22201		1			1.23984					0.972736					1.07808					1.3002
BUR6	P40096	116556	0.972971	0.117359	2	112267	0.931061	0.165604	2	125556	1.02977	0.151687	2	113877	0.938454	0.0535556	2		0.80042	0.956926	0.12062	0.818107	0.537095	0.598029	1.10602	0.177865	0.681797	0.596688	0.54669	0.911321	0.147302	0.63945	0.598424	0.75456	0.964524	0.12062	0.769304	0.52547				0.12062					0.177865
PAF1	P38351	133788	0.87853		1	120928	0.792505		1	111441	0.720938		1	114604	0.74236		1			0.902081					0.909696					1.02971					0.845002
SFB3	P38810	57500.2	1.09365	0.476939	2	68963.9	1.34823	0.668694	2	74217.4	1.45439	0.760089	2	70365.8	1.30533	0.550378	2		0.707896	1.23277	0.436098	0.76084	0.579131	0.895901	1.07874	0.495981	0.897835	0.507558	0.844898	0.897507	0.522617	0.84923	0.511488	0.721611	1.19355	0.436098	0.75777	0.556134			1.27773	0.436098		0.608777		0.929056	0.495981		0.506144
FDH2	P0CF35	134141	0.387245		1	149003	0.429294		1	135524	0.385438		1	136387	0.388393		1			1.10859					0.897841					1.00767					1.00296
YAT2	P40017	341618	0.291308	0.0090515	3	349262	0.296134	0.0257854	3	357132	0.299183	0.0192299	3	345758	0.289872	0.0179767	3		0.783496	1.01657	0.0310719	0.82375	0.578957	0.878132	1.0103	0.0870737	0.87939	0.504209	0.573346	0.968876	0.0642747	0.633276	0.566091	0.909565	0.99507	0.0310719	0.911247	0.50755		0.305551	1.03332	0.0310719	0.590483	0.750868	0.676894	1.02464	0.0870737	0.694288	0.523629
LSG1	P53145	52959.8	0.851847		1	55690	0.890219		1	47910.8	0.756699		1	53914.7	0.850871		1			1.04505					0.850015					1.12445					0.998855						1.36673					1.2336
COX9	P07255	219628	0.302992	0.0148062	3	216267	0.296302	0.0383297	3	223330	0.303513	0.0388379	3	219273	0.295863	0.0331689	3		0.798994	0.977921	0.0488668	0.826731	0.558054	0.830191	1.02434	0.12936	0.834545	0.51058	0.808407	0.974795	0.127961	0.813754	0.511587	0.758055	0.976471	0.0488668	0.795114	0.565395			1.16675	0.0488668		0.99962		1.07655	0.12936		0.595427
FIS1	P40515				0				0				0				0
UTR4	P32626	110545	0.714568	0.222671	2	132330	0.846162	0.302654	2	133799	0.849367	0.264739	2	134399	0.861837	0.189501	2		0.67324	1.18416	0.311616	0.74318	0.595208	0.992047	1.00379	0.357679	0.992047	0.500034	0.962174	1.01468	0.31169	0.962237	0.50067	0.551805	1.20609	0.311616	0.660429	0.616247				0.311616					0.357679
HDA2	Q06629	137992	0.938264		1	100946	0.685009		1	119297	0.799119		1	110812	0.743241		1			0.730082					1.16658					0.930075					0.792145
SEC18	P18759	209912	0.855578	0.0539418	3	218485	0.878845	0.098016	3	243276	0.972013	0.0441016	3	244121	0.974573	0.0809612	3		0.741778	1.02719	0.0630472	0.773837	0.553191	0.237231	1.10601	0.111528	0.463425	0.710715	0.964584	1.00263	0.0453714	0.964673	0.501017	0.111721	1.13908	0.0630472	0.744192	0.974385		0.0932117	1.25205	0.0630472	0.986515	0.999975	0.0695102	1.21362	0.111528	0.516938	0.946503
MDJ1	P35191	77596	0.537864		1	93405.3	0.643442		1	86309.5	0.587444		1	89837.2	0.610987		1			1.19629					0.912972					1.04008					1.13595						0.900669					0.849167
HEM14	P40012				0				0				0				0
MCX1	P38323	32629.5	0.70715		1	30193.2	0.653048		1	28463.7	0.607724		1	33107.7	0.707788		1			0.923494					0.930596					1.16465					1.0009						1.35866					1.43105
HRB1	P38922	112403	0.831282		1	116441	0.859438		1	114550	0.834604		1	105586	0.770286		1			1.03387					0.971104					0.922936					0.926625						0.808446					0.913576
MDM1	Q01846	86719.6	1.06784		1	96070.6	1.17865		1	91964.5	1.11249		1	91787.7	1.10957		1			1.10377					0.943869					0.997382					1.03908
DHH1	P39517	358347	0.901979	0.151808	3	368705	0.918664	0.0786809	3	395366	0.976065	0.099399	3	399731	0.973907	0.0487255	3		0.87653	1.0185	0.168305	0.877631	0.503637	0.478886	1.06248	0.0856471	0.619715	0.637666	0.975255	0.99779	0.101836	0.975264	0.500142	0.504071	1.07975	0.168305	0.567259	0.563464		0.289981	1.14437	0.168305	0.487317	0.67972	0.826651	1.01586	0.0856471	0.830953	0.510249
TCB2	P48231	100495	0.995045		1	101230	0.998649		1	109103	1.06126		1	107975	1.04955		1			1.00362					1.0627					0.988964					1.05478						0.769172					0.838743
SDH8	P38345				0				0				0				0
DBP9	Q06218	292322	0.974168	0.0755106	2	287972	0.975504	0.131901	2	259236	0.829406	0.000563992	2	269584	0.889206	0.0821346	2		0.991459	1.00137	0.0775129	0.991461	0.500095	0.361705	0.850233	0.135213	0.658021	0.762293	0.490695	1.0721	0.000679995	1	1	0.394829	0.912785	0.0775129	0.692547	0.767882		0.490903	1.12728	0.0775129	0.89974	0.902948	0.960182	0.993913	0.135213	0.960242	0.500612
CMD1	P06787	244520	1.03552	0.0591331	3	234595	0.981594	0.0637548	3	253153	1.04316	0.0737066	3	254118	1.06352	0.0527679	3		0.343558	0.947924	0.0571048	0.56398	0.697815	0.336485	1.06272	0.0649502	0.578407	0.715782	0.719141	1.01951	0.0706568	0.733849	0.522515	0.574127	1.02703	0.0571048	0.631526	0.563367		0.474831	0.937405	0.0571048	0.741673	0.758605	0.240726	0.894455	0.0649502	0.738112	0.899599
SEC16	P48415	84326.8	0.760544	0.19843	2	93268.8	0.823445	0.170928	2	107470	0.909021	0.110375	2	104926	0.920231	0.207006	2		0.767093	1.08271	0.260905	0.783339	0.529465	0.621044	1.10392	0.207576	0.679484	0.570318	0.953894	1.01233	0.121422	0.954249	0.503107	0.513599	1.20996	0.260905	0.673049	0.662139		0.269128	1.36558	0.260905	0.68487	0.848176	0.749909	1.06086	0.207576	0.764817	0.525318
CIR2	Q08822				0				0				0				0
GCN20	P43535	169159	0.980429	0.198093	2	171111	0.991389	0.022734	2	172090	0.985242	0.0590108	2	172628	0.988212	0.0354003	2		0.950365	1.01118	0.202047	0.950478	0.500924	0.908944	0.993799	0.0229314	0.913774	0.521617	0.957937	1.00301	0.0598947	0.958016	0.500765	0.964805	1.00794	0.202047	0.964846	0.500466		0.505767	0.859705	0.202047	0.631432	0.626505	0.0603945	0.913863	0.0229314	0.943862	0.999919
MNN2	P38069				0				0				0				0
AFG1	P32317	115363	0.682317		1	111099	0.655793		1	107262	0.625		1	107617	0.627875		1			0.961126					0.953045					1.0046					0.920209						0.809858					0.750963
GDB1	Q06625	81614.3	0.861954		1	74988.5	0.790403		1	110843	1.15329		1	116918	1.21807		1			0.91699					1.45912					1.05617					1.41316						0.684917					0.806799
CLP1	Q08685				0				0				0				0
GIN4	Q12263				0				0				0				0
CUB1	Q08977	196337	0.732341	0.0393668	3	195976	0.732937	0.0475215	3	210822	0.796889	0.108509	3	219307	0.824436	0.0963974	3		0.987493	1.00081	0.0537548	0.987495	0.500069	0.424607	1.08725	0.0648371	0.790572	0.833412	0.759068	1.03457	0.136165	0.769954	0.519102	0.234663	1.12575	0.0537548	0.918531	0.982375		0.855538	1.02582	0.0537548	0.878162	0.565091	0.855146	1.01503	0.0648371	0.86078	0.515977
MSS116	P15424	203068	0.688524	0.129429	3	187905	0.649009	0.111092	3	211228	0.716052	0.115709	3	204115	0.699816	0.103006	3		0.709189	0.94261	0.18798	0.727616	0.52739	0.509247	1.1033	0.171172	0.607069	0.598853	0.864894	0.977326	0.161593	0.866848	0.505914	0.911849	1.0164	0.18798	0.912348	0.502295		0.534304	0.91612	0.18798	0.58877	0.556708	0.562911	0.926959	0.171172	0.611	0.552119
GOS1	P38736	181079	0.881994		1	158566	0.770803		1	180739	0.867288		1	188120	0.903874		1			0.873932					1.12517					1.04218					1.02481
IFA38	P38286	120856	0.733317		1	138859	0.837341		1	122382	0.729146		1	158740	0.945044		1			1.14185					0.870788					1.2961					1.28873						1.06781					0.983937
MNN10	P50108				0				0				0				0
GOR1	P53839	71216.5	0.653181		1	68443.7	0.626503		1	85331.4	0.771039		1	79398.7	0.718357		1			0.959156					1.2307					0.931675					1.09978						0.855519					0.965925
PAM16	P42949	200078	0.430996		1	214200	0.460501		1	241135	0.511739		1	232612	0.494289		1			1.06846					1.11126					0.965902					1.14685						1.24099					1.11101
QCR10	P37299				0				0				0				0
URA4	P20051	128174	0.848501		1	129542	0.852248		1	128188	0.833244		1	137022	0.889989		1			1.00442					0.977701					1.0681					1.0489
IKI3	Q06706	175582	0.707392	0.0498646	3	162896	0.700019	0.028636	3	152454	0.693652	0.0993948	3	156962	0.68158	0.0494538	3		0.837726	0.989578	0.0704908	0.840314	0.506562	0.923584	0.990905	0.0409075	0.926354	0.514717	0.862883	0.982596	0.143292	0.86437	0.504437	0.559006	0.963512	0.0704908	0.628318	0.574788		0.490754	1.13571	0.0704908	0.945687	0.947726	0.540224	1.11006	0.0409075	0.995337	0.994088
DEF1	P35732	195381	0.802421	0.0864052	3	188093	0.827382	0.171904	3	204599	0.867465	0.239296	3	206415	0.910319	0.284032	3		0.836868	1.03111	0.107681	0.846575	0.524595	0.826407	1.04845	0.207768	0.833191	0.516162	0.851612	1.0494	0.275856	0.855081	0.509597	0.584438	1.13447	0.107681	0.849657	0.805817		0.0764983	0.814603	0.107681	0.469032	0.917634	0.460898	0.890363	0.207768	0.541262	0.577486
PEP1	P32319	87740.7	1.11459		1	78685.3	0.993374		1	75142	0.937285		1	74243.4	0.925369		1			0.891244					0.943537					0.987286					0.83023
ABP140	Q08641	83705.7	0.828378		1	103145	1.01873		1	119640	1.16645		1	106967	1.04424		1			1.22979					1.145					0.895227					1.26058
[truncated: 514 more rows]
[truncated: 10 more columns]
