# Supplementary material for: Proteome Dynamics During Transition From Exponential to Stationary Phase Under Aerobic and Anaerobic Conditions in Yeast
Source: Mol Cell Proteomics. 2023 Apr 17;22(6):100552. doi: 10.1016/j.mcpro.2023.100552 (PMC10227427; doi:10.1016/j.mcpro.2023.100552)
Supplement: Supplementary Table S14 [file mmc15.xlsx]

## Sheet: proteins_TMT01
Protein Group	Protein ID	Accession	Significance	-10lgP	Intensity TMT10-126	Intensity TMT10-127N	Intensity TMT10-127C	Intensity TMT10-128N	Intensity TMT10-128C	Intensity TMT10-129N	Intensity TMT10-129C	Intensity TMT10-130N	Intensity TMT10-130C	Intensity TMT10-131	Ratio TMT10-126	Ratio TMT10-127N	Ratio TMT10-127C	Ratio TMT10-128N	Ratio TMT10-128C	Ratio TMT10-129N	Ratio TMT10-129C	Ratio TMT10-130N	Ratio TMT10-130C	Ratio TMT10-131	Intensity Group 1(TMT10-126; TMT10-127N)	Intensity Group 2(TMT10-127C; TMT10-128N)	Intensity Group 3(TMT10-128C; TMT10-129N)	Intensity Group 4(TMT10-129C; TMT10-130N)	Intensity Group 5(TMT10-130C; TMT10-131)	Ratio Group 1(TMT10-126; TMT10-127N)	Ratio Group 2(TMT10-127C; TMT10-128N)	Ratio Group 3(TMT10-128C; TMT10-129N)	Ratio Group 4(TMT10-129C; TMT10-130N)	Ratio Group 5(TMT10-130C; TMT10-131)	Coverage (%)	#Peptides	#Unique	PTM	Avg. Mass	Description
2	3	P05694|METE_YEAST	32.07	370.87	45780000	45620000	40200000	40090000	35250000	35780000	35720000	35360000	41390000	43160000	1	1	0.88	0.88	0.77	0.78	0.78	0.77	0.9	0.94	45710000	40150000	35510000	35550000	42280000	1	0.88	0.78	0.78	0.93	65	43	43	Acrylamide; TMT10plex; Oxidation (M); Deamidation (NQ)	85860	5-methyltetrahydropteroyltriglutamate--homocysteine methyltransferase OS=Saccharomyces cerevisiae (strain ATCC 204508 / S288c) OX=559292 GN=MET6 PE=1 SV=4
11	4	P07259|PYR1_YEAST	36.42	366.6	9564000	9609000	8306000	8323000	7307000	7443000	7456000	7462000	8216000	8335000	1	1	0.87	0.87	0.76	0.78	0.78	0.78	0.86	0.87	9586000	8317000	7375000	7461000	8279000	1	0.87	0.77	0.78	0.86	31	59	58	Acrylamide; TMT10plex; Oxidation (M); Deamidation (NQ)	245038	Protein URA2 OS=Saccharomyces cerevisiae (strain ATCC 204508 / S288c) OX=559292 GN=URA2 PE=1 SV=5
13	9	P07149|FAS1_YEAST	21.37	364.94	7567000	7406000	7074000	7145000	7884000	7944000	8124000	8210000	7309000	7172000	1	0.98	0.93	0.94	1.04	1.05	1.07	1.09	0.97	0.95	7501000	7112000	7914000	8167000	7241000	1	0.95	1.06	1.09	0.97	33	56	56	Acrylamide; TMT10plex; Oxidation (M); Deamidation (NQ)	228689	Fatty acid synthase subunit beta OS=Saccharomyces cerevisiae (strain ATCC 204508 / S288c) OX=559292 GN=FAS1 PE=1 SV=2
1	1	P00925|ENO2_YEAST	19.1	363.54	26450000	27190000	27290000	27600000	26150000	26140000	26750000	26950000	11480000	10640000	1	1.03	1.03	1.04	0.99	0.99	1.01	1.02	0.43	0.4	26820000	27450000	26150000	26850000	11060000	1	1.02	0.97	1	0.41	35	35	16	TMT10plex; Oxidation (M); Deamidation (NQ)	46914	Enolase 2 OS=Saccharomyces cerevisiae (strain ATCC 204508 / S288c) OX=559292 GN=ENO2 PE=1 SV=2
5	10	P06169|PDC1_YEAST	17.71	352.69	34170000	33080000	34280000	35470000	34440000	34380000	34470000	35000000	15390000	14200000	1	0.97	1	1.04	1.01	1.01	1.01	1.02	0.45	0.42	33640000	34880000	34410000	34740000	14810000	1	1.04	1.02	1.03	0.44	52	30	24	Acrylamide; TMT10plex; Oxidation (M); Deamidation (NQ)	61495	Pyruvate decarboxylase isozyme 1 OS=Saccharomyces cerevisiae (strain ATCC 204508 / S288c) OX=559292 GN=PDC1 PE=1 SV=7
3	2	P00560|PGK_YEAST	23.16	346.39	77640000	79050000	86860000	88520000	102200000	98960000	99100000	100300000	41370000	36330000	1	1.02	1.12	1.14	1.32	1.27	1.28	1.29	0.53	0.47	78370000	87700000	100600000	99690000	38860000	1	1.12	1.28	1.27	0.5	81	34	34	Acrylamide; TMT10plex; Oxidation (M); Deamidation (NQ)	44738	Phosphoglycerate kinase OS=Saccharomyces cerevisiae (strain ATCC 204508 / S288c) OX=559292 GN=PGK1 PE=1 SV=2
6	6	P00549|KPYK1_YEAST	40.57	343.76	46840000	47570000	53520000	52890000	58590000	57930000	59630000	58700000	26420000	26330000	1	1.02	1.14	1.13	1.25	1.24	1.27	1.25	0.56	0.56	47210000	53210000	58260000	59160000	26380000	1	1.13	1.23	1.25	0.56	81	39	39	Acrylamide; TMT10plex; Oxidation (M); Deamidation (NQ)	54545	Pyruvate kinase 1 OS=Saccharomyces cerevisiae (strain ATCC 204508 / S288c) OX=559292 GN=CDC19 PE=1 SV=2
15	11	P19097|FAS2_YEAST	14.57	339.95	6942000	6847000	6518000	6637000	7552000	7422000	7345000	7649000	6701000	6692000	1	0.99	0.94	0.96	1.09	1.07	1.06	1.1	0.97	0.96	6901000	6593000	7488000	7498000	6700000	1	0.96	1.09	1.09	0.97	31	53	53	Acrylamide; TMT10plex; Oxidation (M); Deamidation (NQ)	206945	Fatty acid synthase subunit alpha OS=Saccharomyces cerevisiae (strain ATCC 204508 / S288c) OX=559292 GN=FAS2 PE=1 SV=2
12	15	P32324|EF2_YEAST	28.46	335.57	18440000	18380000	18420000	18570000	18030000	17730000	17990000	17840000	14630000	14500000	1	1	1	1.01	0.98	0.96	0.98	0.97	0.79	0.79	18410000	18500000	17880000	17920000	14570000	1	1	0.97	0.97	0.79	41	36	36	Acrylamide; TMT10plex; Oxidation (M); Deamidation (NQ)	93289	Elongation factor 2 OS=Saccharomyces cerevisiae (strain ATCC 204508 / S288c) OX=559292 GN=EFT1 PE=1 SV=1
4	14	P00359|G3P3_YEAST	25.52	330.6	46500000	45050000	46800000	44060000	52120000	52120000	53690000	51540000	22610000	21890000	1	0.97	1.01	0.95	1.12	1.12	1.15	1.11	0.49	0.47	45780000	45440000	52120000	52620000	22260000	1	0.99	1.14	1.15	0.49	81	33	33	Acrylamide; TMT10plex; Oxidation (M); Deamidation (NQ)	35747	Glyceraldehyde-3-phosphate dehydrogenase 3 OS=Saccharomyces cerevisiae (strain ATCC 204508 / S288c) OX=559292 GN=TDH3 PE=1 SV=3
22	16	Q00955|ACAC_YEAST	16.58	328.79	5391000	5440000	4826000	4714000	4871000	4939000	4913000	5127000	5193000	5309000	1	1.01	0.9	0.87	0.9	0.92	0.91	0.95	0.96	0.98	5416000	4770000	4905000	5020000	5251000	1	0.88	0.91	0.93	0.97	23	47	47	TMT10plex; Oxidation (M); Deamidation (NQ)	250351	Acetyl-CoA carboxylase OS=Saccharomyces cerevisiae (strain ATCC 204508 / S288c) OX=559292 GN=ACC1 PE=1 SV=2
9	7	P10592|HSP72_YEAST	50.57	326.99	1111000	1145000	1092000	1091000	889600	890200	937900	964400	608500	569100	1	1.03	0.98	0.98	0.8	0.8	0.84	0.87	0.55	0.51	1128000	1091000	889900	951100	588800	1	0.97	0.79	0.84	0.52	7	35	4	TMT10plex; Oxidation (M)	69470	Heat shock protein SSA2 OS=Saccharomyces cerevisiae (strain ATCC 204508 / S288c) OX=559292 GN=SSA2 PE=1 SV=3
29	12	P03965|CARB_YEAST	30.8	324.49	6782000	6857000	4902000	4945000	4507000	4656000	4682000	4620000	5733000	5833000	1	1.01	0.72	0.73	0.66	0.69	0.69	0.68	0.85	0.86	6829000	4924000	4584000	4651000	5783000	1	0.72	0.67	0.68	0.85	34	36	35	Acrylamide; TMT10plex; Oxidation (M)	123915	Carbamoyl-phosphate synthase arginine-specific large chain OS=Saccharomyces cerevisiae (strain ATCC 204508 / S288c) OX=559292 GN=CPA2 PE=1 SV=1
7	8	P10591|HSP71_YEAST	21.27	322.63	484400	512500	520900	506800	723100	747800	715400	717000	868700	890800	1	1.06	1.08	1.05	1.49	1.54	1.48	1.48	1.79	1.84	502900	515200	735400	716200	881800	1	1.02	1.46	1.42	1.75	13	35	6	TMT10plex; Oxidation (M); Deamidation (NQ)	69657	Heat shock protein SSA1 OS=Saccharomyces cerevisiae (strain ATCC 204508 / S288c) OX=559292 GN=SSA1 PE=1 SV=4
20	21	P11484|SSB1_YEAST	26.24	317.92	541800	543200	493100	443200	364700	373000	390400	371800	299500	291100	1	1	0.91	0.82	0.67	0.69	0.72	0.69	0.55	0.54	545300	474300	370400	381100	297000	1	0.87	0.68	0.7	0.54	6	27	3	Acrylamide; TMT10plex	66602	Ribosome-associated molecular chaperone SSB1 OS=Saccharomyces cerevisiae (strain ATCC 204508 / S288c) OX=559292 GN=SSB1 PE=1 SV=3
95	37	P04147|PABP_YEAST	22.14	316.42	6142000	6079000	5569000	5562000	4849000	5027000	5081000	4939000	5791000	5810000	1	0.99	0.91	0.91	0.79	0.82	0.83	0.8	0.94	0.95	6114000	5566000	4938000	5010000	5801000	1	0.91	0.81	0.82	0.95	39	23	23	Acrylamide; TMT10plex; Deamidation (NQ)	64344	Polyadenylate-binding protein cytoplasmic and nuclear OS=Saccharomyces cerevisiae (strain ATCC 204508 / S288c) OX=559292 GN=PAB1 PE=1 SV=4
18	5	P07262|DHE4_YEAST	23.36	315.81	8412000	8271000	8706000	8609000	9881000	9812000	9712000	9970000	5710000	5339000	1	0.98	1.03	1.02	1.17	1.17	1.15	1.19	0.68	0.63	8341000	8658000	9847000	9841000	5528000	1	1.04	1.18	1.18	0.66	49	25	16	Acrylamide; TMT10plex; Oxidation (M); Deamidation (NQ)	49570	NADP-specific glutamate dehydrogenase 1 OS=Saccharomyces cerevisiae (strain ATCC 204508 / S288c) OX=559292 GN=GDH1 PE=1 SV=2
10	25	P02994|EF1A_YEAST	5.51	312.39	42220000	42900000	44100000	43260000	42030000	41230000	43350000	43080000	43430000	42960000	1	1.02	1.04	1.02	1	0.98	1.03	1.02	1.03	1.02	42570000	43690000	41630000	43220000	43200000	1	1.03	0.98	1.02	1.01	56	25	25	Acrylamide; TMT10plex; Oxidation (M); Deamidation (NQ)	50033	Elongation factor 1-alpha OS=Saccharomyces cerevisiae (strain ATCC 204508 / S288c) OX=559292 GN=TEF1 PE=1 SV=1
64	20	P16861|PFKA1_YEAST	31.32	308.78	4517000	4590000	4708000	4707000	4672000	4774000	4782000	4747000	3651000	3669000	1	1.02	1.04	1.04	1.03	1.06	1.06	1.05	0.81	0.81	4553000	4708000	4723000	4764000	3660000	1	1.03	1.04	1.05	0.8	29	27	26	TMT10plex	107970	ATP-dependent 6-phosphofructokinase subunit alpha OS=Saccharomyces cerevisiae (strain ATCC 204508 / S288c) OX=559292 GN=PFK1 PE=1 SV=1
37	48	P17255|VATA_YEAST	33.11	308.66	4907000	4874000	5095000	5121000	5297000	5294000	5330000	5460000	4357000	4372000	1	0.99	1.04	1.04	1.08	1.08	1.09	1.11	0.89	0.89	4894000	5114000	5297000	5395000	4367000	1	1.04	1.08	1.1	0.89	31	32	32	Acrylamide; TMT10plex; Oxidation (M); Deamidation (NQ)	118637	V-type proton ATPase catalytic subunit A OS=Saccharomyces cerevisiae (strain ATCC 204508 / S288c) OX=559292 GN=VMA1 PE=1 SV=3
21	38	P06168|ILV5_YEAST	18.68	308.12	11140000	11380000	10180000	9713000	8790000	9095000	9031000	8815000	10450000	10690000	1	1.02	0.91	0.87	0.79	0.82	0.81	0.79	0.94	0.96	11260000	9952000	8943000	8925000	10570000	1	0.88	0.79	0.79	0.94	57	20	20	TMT10plex; Deamidation (NQ)	44369	Ketol-acid reductoisomerase mitochondrial OS=Saccharomyces cerevisiae (strain ATCC 204508 / S288c) OX=559292 GN=ILV5 PE=1 SV=1
19	17	P40150|SSB2_YEAST	12.54	307.49	701000	790500	646200	668200	552500	561300	554700	556900	502200	539700	1	1.13	0.92	0.95	0.79	0.8	0.79	0.79	0.72	0.77	749600	663100	556900	555800	522500	1	0.88	0.74	0.74	0.7	6	27	3	TMT10plex	66595	Ribosome-associated molecular chaperone SSB2 OS=Saccharomyces cerevisiae (strain ATCC 204508 / S288c) OX=559292 GN=SSB2 PE=1 SV=2
17	18	P15108|HSC82_YEAST	16.64	306.79	2754000	2708000	2497000	2542000	2285000	2327000	2604000	2472000	2620000	2751000	1	0.98	0.91	0.92	0.83	0.84	0.95	0.9	0.95	1	2734000	2519000	2309000	2539000	2688000	1	0.92	0.84	0.93	0.98	12	35	7	TMT10plex	80900	ATP-dependent molecular chaperone HSC82 OS=Saccharomyces cerevisiae (strain ATCC 204508 / S288c) OX=559292 GN=HSC82 PE=1 SV=4
96	51	P38009|PUR92_YEAST	5.18	303.23	1521000	1557000	1596000	1584000	1549000	1590000	1604000	1512000	1622000	1657000	1	1.02	1.05	1.04	1.02	1.05	1.05	0.99	1.07	1.09	1539000	1590000	1570000	1558000	1639000	1	1.03	1.02	1.01	1.07	33	21	15	Acrylamide; TMT10plex; Oxidation (M); Deamidation (NQ)	65263	Bifunctional purine biosynthesis protein ADE17 OS=Saccharomyces cerevisiae (strain ATCC 204508 / S288c) OX=559292 GN=ADE17 PE=1 SV=2
35	36	P38720|6PGD1_YEAST	15.34	302.45	6730000	7037000	7197000	6986000	6596000	6617000	7041000	6942000	5239000	5030000	1	1.05	1.07	1.04	0.98	0.98	1.05	1.03	0.78	0.75	6887000	7099000	6611000	6994000	5137000	1	1.03	0.96	1.02	0.75	45	27	21	TMT10plex; Oxidation (M); Deamidation (NQ)	53543	6-phosphogluconate dehydrogenase decarboxylating 1 OS=Saccharomyces cerevisiae (strain ATCC 204508 / S288c) OX=559292 GN=GND1 PE=1 SV=1
56	13	P39692|MET10_YEAST	22.64	300.7	2952000	2918000	2657000	2729000	2572000	2591000	2644000	2631000	2465000	2484000	1	0.99	0.9	0.92	0.87	0.88	0.9	0.89	0.84	0.84	2935000	2700000	2586000	2639000	2477000	1	0.92	0.88	0.9	0.84	42	30	30	TMT10plex; Oxidation (M); Deamidation (NQ)	114829	Sulfite reductase [NADPH] flavoprotein component OS=Saccharomyces cerevisiae (strain ATCC 204508 / S288c) OX=559292 GN=MET10 PE=1 SV=2
8	101	P14540|ALF_YEAST	45.2	297.08	30490000	30850000	36420000	36600000	37750000	36870000	35750000	34810000	16030000	15990000	1	1.01	1.19	1.2	1.24	1.21	1.17	1.14	0.53	0.52	30690000	36550000	37320000	35300000	16030000	1	1.19	1.22	1.15	0.52	42	18	18	Acrylamide; TMT10plex; Oxidation (M); Deamidation (NQ)	39621	Fructose-bisphosphate aldolase OS=Saccharomyces cerevisiae (strain ATCC 204508 / S288c) OX=559292 GN=FBA1 PE=1 SV=3
25	54	P37291|GLYC_YEAST	15.86	295.44	10570000	10440000	12070000	11760000	10470000	10510000	10820000	10820000	10400000	9839000	1	0.99	1.14	1.11	0.99	0.99	1.02	1.02	0.98	0.93	10510000	11920000	10490000	10820000	10120000	1	1.13	1	1.03	0.96	53	25	24	Acrylamide; TMT10plex; Oxidation (M); Deamidation (NQ)	52219	Serine hydroxymethyltransferase cytosolic OS=Saccharomyces cerevisiae (strain ATCC 204508 / S288c) OX=559292 GN=SHM2 PE=1 SV=2
26	19	P02829|HSP82_YEAST	21.37	295.07	153900	139100	132200	140800	159100	148100	157000	165300	247000	255100	1	0.9	0.86	0.91	1.03	0.96	1.02	1.07	1.6	1.66	146500	136500	153600	161100	251100	1	0.93	1.05	1.1	1.71	5	30	2	TMT10plex	81406	ATP-dependent molecular chaperone HSP82 OS=Saccharomyces cerevisiae (strain ATCC 204508 / S288c) OX=559292 GN=HSP82 PE=1 SV=1
76	28	P07251|ATPA_YEAST	33.83	292.86	2524000	2589000	2258000	2227000	2492000	2558000	2439000	2503000	10590000	11030000	1	1.03	0.89	0.88	0.99	1.01	0.97	0.99	4.2	4.37	2558000	2242000	2525000	2473000	10810000	1	0.88	0.99	0.97	4.23	48	23	23	Acrylamide; TMT10plex	58608	ATP synthase subunit alpha mitochondrial OS=Saccharomyces cerevisiae (strain ATCC 204508 / S288c) OX=559292 GN=ATP1 PE=1 SV=5
14	29	P00330|ADH1_YEAST	27.08	291.79	39850000	40290000	44600000	45920000	56180000	54620000	55530000	55480000	18120000	15380000	1	1.01	1.12	1.15	1.41	1.37	1.39	1.39	0.45	0.39	40070000	45260000	55400000	55500000	16760000	1	1.13	1.38	1.39	0.42	54	22	20	Acrylamide; TMT10plex; Oxidation (M); Deamidation (NQ)	36849	Alcohol dehydrogenase 1 OS=Saccharomyces cerevisiae (strain ATCC 204508 / S288c) OX=559292 GN=ADH1 PE=1 SV=5
33	26	P19414|ACON_YEAST	33.8	290.19	5228000	5096000	5342000	5311000	5146000	5128000	5061000	5092000	20990000	21750000	1	0.97	1.02	1.02	0.98	0.98	0.97	0.97	4.01	4.16	5165000	5330000	5140000	5079000	21370000	1	1.03	1	0.98	4.14	37	28	28	TMT10plex; Oxidation (M); Deamidation (NQ)	85368	Aconitate hydratase mitochondrial OS=Saccharomyces cerevisiae (strain ATCC 204508 / S288c) OX=559292 GN=ACO1 PE=1 SV=2
59	66	P30952|MLS1_YEAST	43.84	290.03	1591000	1622000	1554000	1430000	1514000	1622000	1327000	1165000	24780000	25160000	1	1.02	0.98	0.9	0.95	1.02	0.83	0.73	15.58	15.82	1615000	1502000	1576000	1255000	24970000	1	0.93	0.98	0.78	15.46	43	20	20	Acrylamide; TMT10plex; Oxidation (M); Deamidation (NQ)	62791	Malate synthase 1 OS=Saccharomyces cerevisiae (strain ATCC 204508 / S288c) OX=559292 GN=MLS1 PE=1 SV=1
44	40	P47169|MET5_YEAST	23.38	289.32	4058000	4160000	3955000	4039000	3968000	3930000	3980000	4020000	3520000	3513000	1	1.02	0.97	1	0.98	0.97	0.98	0.99	0.87	0.87	4121000	3997000	3953000	4002000	3520000	1	0.97	0.96	0.97	0.85	35	37	36	Acrylamide; TMT10plex; Oxidation (M); Deamidation (NQ)	161218	Sulfite reductase [NADPH] subunit beta OS=Saccharomyces cerevisiae (strain ATCC 204508 / S288c) OX=559292 GN=MET5 PE=1 SV=1
47	98	P10664|RL4A_YEAST	15.81	288.68	341600	329200	385100	367000	409200	404700	381000	419100	254000	233300	1	0.96	1.13	1.07	1.2	1.18	1.12	1.23	0.74	0.68	335400	376100	407000	400100	243600	1	1.12	1.21	1.19	0.73	4	17	2	TMT10plex	39092	60S ribosomal protein L4-A OS=Saccharomyces cerevisiae (strain ATCC 204508 / S288c) OX=559292 GN=RPL4A PE=1 SV=4
40	27	P23254|TKT1_YEAST	27.69	288.5	6731000	6753000	6498000	6392000	6164000	6140000	6163000	6277000	5966000	5924000	1	1	0.97	0.95	0.92	0.91	0.92	0.93	0.89	0.88	6745000	6447000	6152000	6220000	5947000	1	0.96	0.91	0.92	0.88	38	25	25	TMT10plex; Oxidation (M); Deamidation (NQ)	73806	Transketolase 1 OS=Saccharomyces cerevisiae (strain ATCC 204508 / S288c) OX=559292 GN=TKL1 PE=1 SV=4
65	105	P10963|PCKA_YEAST	32.85	287.19	1112000	1071000	1092000	993800	978700	1039000	940800	931100	7737000	8075000	1	0.96	0.98	0.89	0.88	0.93	0.85	0.84	6.96	7.26	1118000	1051000	1013000	941500	7906000	1	0.94	0.91	0.84	7.07	56	22	22	Acrylamide; TMT10plex; Oxidation (M); Deamidation (NQ)	60983	Phosphoenolpyruvate carboxykinase (ATP) OS=Saccharomyces cerevisiae (strain ATCC 204508 / S288c) OX=559292 GN=PCK1 PE=1 SV=2
32	33	P54115|ALDH6_YEAST	29.06	286.75	6507000	6469000	5961000	6032000	4959000	5162000	4937000	4867000	14460000	15110000	1	0.99	0.92	0.93	0.76	0.79	0.76	0.75	2.22	2.32	6488000	5997000	5061000	4902000	14790000	1	0.92	0.78	0.76	2.28	48	23	23	Acrylamide; TMT10plex; Oxidation (M); Deamidation (NQ)	54414	Magnesium-activated aldehyde dehydrogenase cytosolic OS=Saccharomyces cerevisiae (strain ATCC 204508 / S288c) OX=559292 GN=ALD6 PE=1 SV=4
30	23	P16521|EF3A_YEAST	30.43	286.57	5920000	5758000	5506000	5669000	4986000	4935000	4999000	5010000	3756000	3783000	1	0.97	0.93	0.96	0.84	0.83	0.84	0.85	0.63	0.64	5842000	5591000	4963000	5006000	3769000	1	0.96	0.85	0.86	0.65	25	31	25	Acrylamide; TMT10plex; Oxidation (M); Deamidation (NQ)	115945	Elongation factor 3A OS=Saccharomyces cerevisiae (strain ATCC 204508 / S288c) OX=559292 GN=YEF3 PE=1 SV=4
53	24	P39976|DLD3_YEAST	34.93	286.34	4097000	4203000	4103000	4039000	3449000	3546000	3557000	3535000	2530000	2546000	1	1.03	1	0.99	0.84	0.87	0.87	0.86	0.62	0.62	4150000	4071000	3501000	3547000	2541000	1	0.98	0.84	0.85	0.61	54	21	21	Acrylamide; TMT10plex; Oxidation (M); Deamidation (NQ)	55225	D-2-hydroxyglutarate--pyruvate transhydrogenase DLD3 OS=Saccharomyces cerevisiae (strain ATCC 204508 / S288c) OX=559292 GN=DLD3 PE=1 SV=1
27	32	P06106|CYSD_YEAST	19.61	285.77	12290000	12240000	12670000	12860000	14390000	14160000	14990000	14560000	13390000	13680000	1	1	1.03	1.05	1.17	1.15	1.22	1.18	1.09	1.11	12270000	12770000	14280000	14780000	13540000	1	1.04	1.16	1.2	1.1	56	19	19	Acrylamide; TMT10plex; Oxidation (M); Deamidation (NQ)	48672	Homocysteine/cysteine synthase OS=Saccharomyces cerevisiae (strain ATCC 204508 / S288c) OX=559292 GN=MET17 PE=1 SV=3
69	74	P46367|ALDH4_YEAST	42.57	284.78	2075000	1978000	1500000	1507000	2306000	2316000	2077000	2026000	18420000	19010000	1	0.95	0.72	0.73	1.11	1.12	1	0.98	8.88	9.16	2032000	1514000	2311000	2052000	18710000	1	0.75	1.14	1.01	9.21	48	19	19	TMT10plex; Oxidation (M); Deamidation (NQ)	56724	Potassium-activated aldehyde dehydrogenase mitochondrial OS=Saccharomyces cerevisiae (strain ATCC 204508 / S288c) OX=559292 GN=ALD4 PE=1 SV=2
38	62	P17076|RL8A_YEAST	16.35	284.44	259300	255700	268900	265800	262300	260300	228400	247300	335900	324600	1	0.99	1.04	1.03	1.01	1	0.88	0.95	1.3	1.25	257500	267300	261300	237800	330300	1	1.04	1.01	0.92	1.28	5	18	2	TMT10plex	28125	60S ribosomal protein L8-A OS=Saccharomyces cerevisiae (strain ATCC 204508 / S288c) OX=559292 GN=RPL8A PE=1 SV=4
80	117	Q03558|OYE2_YEAST	26.66	284.44	6077000	5973000	5937000	5909000	6162000	6266000	6507000	6152000	4367000	4423000	1	0.98	0.98	0.97	1.01	1.03	1.07	1.01	0.72	0.73	6025000	5923000	6214000	6329000	4395000	1	0.98	1.03	1.05	0.73	52	20	20	TMT10plex	45011	NADPH dehydrogenase 2 OS=Saccharomyces cerevisiae (strain ATCC 204508 / S288c) OX=559292 GN=OYE2 PE=1 SV=3
39	76	P29453|RL8B_YEAST	13.11	283.74	216800	213000	193600	196700	171100	198600	172000	184400	188600	181400	1	0.98	0.89	0.91	0.79	0.92	0.79	0.85	0.87	0.84	214900	195200	184900	178200	185000	1	0.91	0.86	0.83	0.86	9	19	3	TMT10plex; Oxidation (M)	28112	60S ribosomal protein L8-B OS=Saccharomyces cerevisiae (strain ATCC 204508 / S288c) OX=559292 GN=RPL8B PE=1 SV=3
83	53	P22515|UBA1_YEAST	32.07	281.96	2759000	2786000	2683000	2679000	2722000	2807000	2870000	2866000	3634000	3710000	1	1.01	0.97	0.97	0.99	1.02	1.04	1.04	1.32	1.34	2773000	2681000	2764000	2868000	3672000	1	0.97	1	1.03	1.32	30	27	27	Acrylamide; TMT10plex; Deamidation (NQ)	114266	Ubiquitin-activating enzyme E1 1 OS=Saccharomyces cerevisiae (strain ATCC 204508 / S288c) OX=559292 GN=UBA1 PE=1 SV=2
67	126	P19358|METK2_YEAST	15.45	279.83	2108000	2029000	1992000	2048000	2088000	2098000	2095000	2195000	1813000	1778000	1	0.96	0.95	0.97	0.99	1	0.99	1.04	0.86	0.84	2068000	2020000	2093000	2145000	1795000	1	0.98	1.01	1.04	0.87	17	16	6	Acrylamide; TMT10plex	42256	S-adenosylmethionine synthase 2 OS=Saccharomyces cerevisiae (strain ATCC 204508 / S288c) OX=559292 GN=SAM2 PE=1 SV=3
42	79	Q12680|GLT1_YEAST	26.62	278.71	3472000	3451000	3832000	3756000	3580000	3745000	3741000	3774000	4405000	4455000	1	0.99	1.1	1.08	1.03	1.08	1.08	1.09	1.27	1.28	3462000	3794000	3663000	3758000	4430000	1	1.1	1.06	1.09	1.28	18	35	35	TMT10plex; Oxidation (M); Deamidation (NQ)	238100	Glutamate synthase [NADH] OS=Saccharomyces cerevisiae (strain ATCC 204508 / S288c) OX=559292 GN=GLT1 PE=1 SV=2
24	214	P00942|TPIS_YEAST	18.3	278.5	28470000	27920000	29830000	31590000	30210000	29880000	30580000	31140000	20260000	19230000	1	0.98	1.05	1.11	1.06	1.05	1.07	1.09	0.71	0.68	28200000	30710000	30040000	30860000	19750000	1	1.09	1.07	1.09	0.7	61	15	15	Acrylamide; TMT10plex; Deamidation (NQ)	26795	Triosephosphate isomerase OS=Saccharomyces cerevisiae (strain ATCC 204508 / S288c) OX=559292 GN=TPI1 PE=1 SV=2
71	82	P00830|ATPB_YEAST	36.81	278.12	2027000	1983000	1747000	1753000	1978000	1881000	1817000	1729000	12240000	12510000	1	0.98	0.86	0.86	0.98	0.93	0.9	0.85	6.04	6.17	2010000	1762000	1931000	1774000	12370000	1	0.88	0.96	0.88	6.16	48	18	18	TMT10plex; Oxidation (M); Deamidation (NQ)	54794	ATP synthase subunit beta mitochondrial OS=Saccharomyces cerevisiae (strain ATCC 204508 / S288c) OX=559292 GN=ATP2 PE=1 SV=2
108	119	P23641|MPCP_YEAST	32.1	278.12	1537000	1585000	1439000	1405000	1458000	1522000	1472000	1407000	7509000	7917000	1	1.03	0.94	0.91	0.95	0.99	0.96	0.92	4.89	5.15	1570000	1426000	1490000	1446000	7716000	1	0.91	0.95	0.92	4.91	67	17	17	Acrylamide; TMT10plex; Oxidation (M); Deamidation (NQ)	32812	Mitochondrial phosphate carrier protein OS=Saccharomyces cerevisiae (strain ATCC 204508 / S288c) OX=559292 GN=MIR1 PE=1 SV=1
140	43	P16140|VATB_YEAST	21.86	277.53	2593000	2694000	2594000	2585000	2618000	2671000	2675000	2682000	2016000	1961000	1	1.04	1	1	1.01	1.03	1.03	1.03	0.78	0.76	2643000	2591000	2645000	2679000	1992000	1	0.98	1	1.01	0.75	47	19	19	TMT10plex; Oxidation (M); Deamidation (NQ)	57749	V-type proton ATPase subunit B OS=Saccharomyces cerevisiae (strain ATCC 204508 / S288c) OX=559292 GN=VMA2 PE=1 SV=2
23	94	P00950|PMG1_YEAST	22.94	277.27	25310000	25770000	26400000	26500000	26980000	26610000	25820000	24810000	11000000	10440000	1	1.02	1.04	1.05	1.07	1.05	1.02	0.98	0.43	0.41	25540000	26450000	26790000	25320000	10730000	1	1.04	1.05	0.99	0.42	72	16	16	TMT10plex; Oxidation (M); Deamidation (NQ)	27609	Phosphoglycerate mutase 1 OS=Saccharomyces cerevisiae (strain ATCC 204508 / S288c) OX=559292 GN=GPM1 PE=1 SV=3
63	46	P00815|HIS2_YEAST	25.23	277.11	2390000	2395000	2619000	2641000	3055000	3123000	3073000	3121000	3040000	3153000	1	1	1.1	1.1	1.28	1.31	1.29	1.31	1.27	1.32	2398000	2635000	3090000	3098000	3099000	1	1.1	1.29	1.29	1.29	37	26	26	Acrylamide; TMT10plex; Oxidation (M); Deamidation (NQ)	87721	Histidine biosynthesis trifunctional protein OS=Saccharomyces cerevisiae (strain ATCC 204508 / S288c) OX=559292 GN=HIS4 PE=1 SV=3
75	39	P00890|CISY1_YEAST	44.34	277	1753000	1724000	1617000	1576000	1780000	1874000	1752000	1707000	11470000	11650000	1	0.98	0.92	0.9	1.02	1.07	1	0.97	6.54	6.65	1741000	1604000	1827000	1729000	11560000	1	0.92	1.05	0.99	6.64	46	23	23	TMT10plex; Oxidation (M); Deamidation (NQ)	53360	Citrate synthase mitochondrial OS=Saccharomyces cerevisiae (strain ATCC 204508 / S288c) OX=559292 GN=CIT1 PE=1 SV=2
36	78	P04840|VDAC1_YEAST	32.52	276.95	3428000	3602000	2782000	2847000	3968000	3996000	3987000	3966000	11820000	12200000	1	1.05	0.81	0.83	1.16	1.17	1.16	1.16	3.45	3.56	3519000	2824000	3982000	3977000	12010000	1	0.8	1.13	1.13	3.41	65	16	16	Acrylamide; TMT10plex; Oxidation (M); Deamidation (NQ)	30428	Mitochondrial outer membrane protein porin 1 OS=Saccharomyces cerevisiae (strain ATCC 204508 / S288c) OX=559292 GN=POR1 PE=1 SV=4
57	133	P05750|RS3_YEAST	21.01	276.55	7577000	7025000	7316000	7271000	6191000	6385000	6424000	6515000	5170000	4992000	1	0.93	0.97	0.96	0.82	0.84	0.85	0.86	0.68	0.66	7301000	7296000	6288000	6469000	5084000	1	1	0.86	0.89	0.7	74	22	22	Acrylamide; TMT10plex; Oxidation (M); Deamidation (NQ)	26503	40S ribosomal protein S3 OS=Saccharomyces cerevisiae (strain ATCC 204508 / S288c) OX=559292 GN=RPS3 PE=1 SV=5
43	81	P07245|C1TC_YEAST	6.57	276.16	3163000	2897000	3024000	2850000	2858000	2994000	2964000	2935000	3029000	3023000	1	0.92	0.96	0.9	0.9	0.95	0.94	0.93	0.96	0.96	3040000	2939000	2926000	2950000	3026000	1	0.97	0.96	0.97	1	34	25	23	Acrylamide; TMT10plex; Oxidation (M)	102205	C-1-tetrahydrofolate synthase cytoplasmic OS=Saccharomyces cerevisiae (strain ATCC 204508 / S288c) OX=559292 GN=ADE3 PE=1 SV=1
116	35	P32589|HSP7F_YEAST	20.58	275.65	3017000	3049000	2683000	2750000	2625000	2585000	2526000	2573000	2899000	3016000	1	1.01	0.89	0.91	0.87	0.86	0.84	0.85	0.96	1	3033000	2716000	2605000	2554000	2958000	1	0.9	0.86	0.84	0.98	29	20	16	TMT10plex; Oxidation (M)	77367	Heat shock protein homolog SSE1 OS=Saccharomyces cerevisiae (strain ATCC 204508 / S288c) OX=559292 GN=SSE1 PE=1 SV=4
34	41	P0CS90|HSP77_YEAST	26.52	274.72	5641000	5559000	5728000	5431000	6217000	6310000	6234000	6059000	13250000	13870000	1	0.99	1.02	0.96	1.1	1.12	1.11	1.07	2.35	2.46	5602000	5579000	6265000	6148000	13560000	1	1	1.12	1.1	2.42	30	18	18	TMT10plex; Oxidation (M); Deamidation (NQ)	70628	Import motor subunit mitochondrial OS=Saccharomyces cerevisiae (strain ATCC 204508 / S288c) OX=559292 GN=SSC1 PE=1 SV=1
78	73	P10081|IF4A_YEAST	18.3	273.99	4102000	4185000	3881000	3914000	3672000	3699000	3591000	3793000	3264000	3348000	1	1.02	0.95	0.95	0.9	0.9	0.88	0.92	0.8	0.82	4152000	3898000	3686000	3692000	3306000	1	0.94	0.89	0.89	0.8	53	18	18	TMT10plex; Oxidation (M); Deamidation (NQ)	44697	ATP-dependent RNA helicase eIF4A OS=Saccharomyces cerevisiae (strain ATCC 204508 / S288c) OX=559292 GN=TIF1 PE=1 SV=3
87	59	P25694|CDC48_YEAST	18.56	272.56	3025000	3163000	3022000	3003000	3303000	3379000	3429000	3347000	4008000	4150000	1	1.05	1	0.99	1.09	1.12	1.13	1.11	1.33	1.37	3098000	3015000	3343000	3388000	4079000	1	0.97	1.08	1.09	1.32	33	22	22	Acrylamide; TMT10plex; Oxidation (M); Deamidation (NQ)	91996	Cell division control protein 48 OS=Saccharomyces cerevisiae (strain ATCC 204508 / S288c) OX=559292 GN=CDC48 PE=1 SV=3
103	61	P09436|SYIC_YEAST	5.35	271.97	2366000	2272000	2165000	2200000	2090000	2146000	2095000	2169000	2187000	2259000	1	0.96	0.91	0.93	0.88	0.91	0.89	0.92	0.92	0.95	2321000	2182000	2120000	2132000	2223000	1	0.94	0.91	0.92	0.96	25	24	24	TMT10plex; Oxidation (M); Deamidation (NQ)	122983	Isoleucine--tRNA ligase cytoplasmic OS=Saccharomyces cerevisiae (strain ATCC 204508 / S288c) OX=559292 GN=ILS1 PE=1 SV=1
119	47	P08566|ARO1_YEAST	19.7	271.86	2288000	2339000	2302000	2316000	2396000	2374000	2350000	2534000	2967000	3043000	1	1.02	1.01	1.01	1.05	1.04	1.03	1.11	1.3	1.33	2314000	2314000	2385000	2442000	3005000	1	1	1.03	1.06	1.3	20	26	26	TMT10plex; Oxidation (M); Deamidation (NQ)	174754	Pentafunctional AROM polypeptide OS=Saccharomyces cerevisiae (strain ATCC 204508 / S288c) OX=559292 GN=ARO1 PE=1 SV=1
104	30	P19882|HSP60_YEAST	20.31	270.12	3194000	3100000	3055000	3249000	3308000	3285000	3056000	3202000	6088000	6393000	1	0.97	0.96	1.02	1.04	1.03	0.96	1	1.91	2	3153000	3161000	3297000	3131000	6243000	1	1	1.05	0.99	1.98	42	24	24	TMT10plex; Oxidation (M)	60752	Heat shock protein 60 mitochondrial OS=Saccharomyces cerevisiae (strain ATCC 204508 / S288c) OX=559292 GN=HSP60 PE=1 SV=1
121	58	P07244|PUR2_YEAST	5.07	269.43	1784000	1753000	1784000	1697000	1593000	1668000	1643000	1700000	1717000	1726000	1	0.98	1	0.95	0.89	0.94	0.92	0.95	0.96	0.97	1768000	1741000	1630000	1671000	1722000	1	0.98	0.92	0.95	0.97	36	20	20	Acrylamide; TMT10plex; Oxidation (M); Deamidation (NQ)	86068	Bifunctional purine biosynthetic protein ADE5 7 OS=Saccharomyces cerevisiae (strain ATCC 204508 / S288c) OX=559292 GN=ADE5 7 PE=1 SV=1
28	22	P12709|G6PI_YEAST	18.36	268.95	12680000	12930000	12790000	12480000	12420000	12800000	12990000	13240000	7395000	6876000	1	1.02	1.01	0.98	0.98	1.01	1.02	1.04	0.58	0.54	12810000	12640000	12610000	13110000	7138000	1	0.99	0.98	1.02	0.56	47	18	18	TMT10plex; Oxidation (M); Deamidation (NQ)	61299	Glucose-6-phosphate isomerase OS=Saccharomyces cerevisiae (strain ATCC 204508 / S288c) OX=559292 GN=PGI1 PE=1 SV=3
122	75	P31116|DHOM_YEAST	13.58	268.09	3266000	3069000	3103000	3101000	3103000	3133000	3205000	3235000	3481000	3411000	1	0.94	0.95	0.95	0.95	0.96	0.98	0.99	1.07	1.04	3171000	3107000	3118000	3226000	3446000	1	0.98	0.98	1.02	1.09	70	19	19	TMT10plex; Oxidation (M); Deamidation (NQ)	38502	Homoserine dehydrogenase OS=Saccharomyces cerevisiae (strain ATCC 204508 / S288c) OX=559292 GN=HOM6 PE=1 SV=1
82	106	P10659|METK1_YEAST	12.35	267.69	504500	515600	456400	489900	429800	446100	447600	430400	455400	469100	1	1.02	0.9	0.97	0.85	0.88	0.89	0.85	0.9	0.93	510100	473100	438000	439000	462200	1	0.93	0.86	0.86	0.91	10	15	5	TMT10plex	41818	S-adenosylmethionine synthase 1 OS=Saccharomyces cerevisiae (strain ATCC 204508 / S288c) OX=559292 GN=SAM1 PE=1 SV=2
54	102	P0CX36|RS4B_YEAST	30.27	267.34	9779000	9939000	9629000	9439000	8207000	8292000	8735000	8654000	7013000	7063000	1	1.02	0.98	0.97	0.84	0.85	0.89	0.88	0.72	0.72	9863000	9538000	8250000	8697000	7040000	1	0.97	0.84	0.88	0.71	54	18	18	TMT10plex; Deamidation (NQ)	29410	40S ribosomal protein S4-B OS=Saccharomyces cerevisiae (strain ATCC 204508 / S288c) OX=559292 GN=RPS4B PE=1 SV=1
54	103	P0CX35|RS4A_YEAST	30.27	267.34	9779000	9939000	9629000	9439000	8207000	8292000	8735000	8654000	7013000	7063000	1	1.02	0.98	0.97	0.84	0.85	0.89	0.88	0.72	0.72	9863000	9538000	8250000	8697000	7040000	1	0.97	0.84	0.88	0.71	54	18	18	TMT10plex; Deamidation (NQ)	29410	40S ribosomal protein S4-A OS=Saccharomyces cerevisiae (strain ATCC 204508 / S288c) OX=559292 GN=RPS4A PE=1 SV=1
46	52	P05030|PMA1_YEAST	33.98	267.05	9173000	9237000	11440000	11470000	10350000	9918000	10450000	10440000	7393000	7300000	1	1.01	1.25	1.25	1.13	1.08	1.14	1.14	0.81	0.8	9208000	11460000	10140000	10450000	7349000	1	1.24	1.1	1.13	0.8	21	19	19	Acrylamide; TMT10plex; Oxidation (M); Deamidation (NQ)	99619	Plasma membrane ATPase 1 OS=Saccharomyces cerevisiae (strain ATCC 204508 / S288c) OX=559292 GN=PMA1 PE=1 SV=2
110	44	P46655|SYEC_YEAST	17.48	266.38	3126000	3129000	3027000	3043000	2859000	2944000	3022000	3002000	3415000	3473000	1	1	0.97	0.97	0.91	0.94	0.97	0.96	1.09	1.11	3127000	3035000	2901000	3012000	3444000	1	0.97	0.93	0.96	1.1	28	19	19	Acrylamide; TMT10plex; Deamidation (NQ)	80843	Glutamate--tRNA ligase cytoplasmic OS=Saccharomyces cerevisiae (strain ATCC 204508 / S288c) OX=559292 GN=GUS1 PE=1 SV=3
145	336	P11412|G6PD_YEAST	19.69	265.19	1464000	1478000	1459000	1443000	1621000	1651000	1714000	1758000	1632000	1665000	1	1.01	1	0.99	1.11	1.13	1.17	1.2	1.12	1.14	1477000	1451000	1636000	1736000	1649000	1	0.98	1.11	1.18	1.12	39	17	17	TMT10plex; Deamidation (NQ)	57522	Glucose-6-phosphate 1-dehydrogenase OS=Saccharomyces cerevisiae (strain ATCC 204508 / S288c) OX=559292 GN=ZWF1 PE=1 SV=4
73	84	P36008|EF1G2_YEAST	18.65	264.08	4803000	4922000	4816000	4862000	4446000	4379000	4402000	4394000	4023000	3924000	1	1.02	1	1.01	0.93	0.91	0.92	0.91	0.84	0.82	4862000	4839000	4412000	4398000	3973000	1	1	0.91	0.9	0.82	47	17	15	TMT10plex; Oxidation (M); Deamidation (NQ)	46520	Elongation factor 1-gamma 2 OS=Saccharomyces cerevisiae (strain ATCC 204508 / S288c) OX=559292 GN=TEF4 PE=1 SV=1
111	71	P15019|TAL1_YEAST	14.55	264.01	2759000	2837000	2467000	2495000	2401000	2387000	2424000	2396000	2404000	2336000	1	1.03	0.89	0.9	0.87	0.87	0.88	0.87	0.87	0.85	2798000	2481000	2396000	2411000	2371000	1	0.89	0.86	0.86	0.85	55	19	19	TMT10plex; Oxidation (M)	37036	Transaldolase OS=Saccharomyces cerevisiae (strain ATCC 204508 / S288c) OX=559292 GN=TAL1 PE=1 SV=4
130	104	P40069|IMB4_YEAST	20.44	260.86	1707000	1730000	1414000	1503000	1216000	1261000	1240000	1301000	1483000	1511000	1	1.01	0.83	0.88	0.71	0.74	0.73	0.76	0.87	0.89	1718000	1460000	1238000	1271000	1497000	1	0.85	0.72	0.74	0.87	20	17	17	Acrylamide; TMT10plex; Oxidation (M); Deamidation (NQ)	122601	Importin subunit beta-4 OS=Saccharomyces cerevisiae (strain ATCC 204508 / S288c) OX=559292 GN=KAP123 PE=1 SV=1
157	92	P38788|SSZ1_YEAST	16.98	260.6	2796000	2756000	2530000	2604000	2471000	2443000	2491000	2455000	2346000	2463000	1	0.99	0.9	0.93	0.88	0.87	0.89	0.88	0.84	0.88	2781000	2567000	2463000	2473000	2410000	1	0.92	0.89	0.89	0.87	40	17	17	TMT10plex	58238	Ribosome-associated complex subunit SSZ1 OS=Saccharomyces cerevisiae (strain ATCC 204508 / S288c) OX=559292 GN=SSZ1 PE=1 SV=2
156	109	P00931|TRP_YEAST	4.44	259.1	2689000	2587000	2607000	2721000	2675000	2651000	2731000	2828000	2742000	2708000	1	0.96	0.97	1.01	0.99	0.99	1.02	1.05	1.02	1.01	2638000	2664000	2663000	2779000	2725000	1	1.01	1.01	1.05	1.03	26	16	16	TMT10plex; Deamidation (NQ)	76626	Tryptophan synthase OS=Saccharomyces cerevisiae (strain ATCC 204508 / S288c) OX=559292 GN=TRP5 PE=1 SV=1
85	64	P16862|PFKA2_YEAST	18.03	259.1	3040000	2787000	3192000	3222000	3314000	3318000	3322000	3431000	2430000	2502000	1	0.92	1.05	1.06	1.09	1.09	1.09	1.13	0.8	0.82	2913000	3213000	3316000	3382000	2467000	1	1.1	1.14	1.16	0.85	27	22	21	Acrylamide; TMT10plex; Oxidation (M); Deamidation (NQ)	104618	ATP-dependent 6-phosphofructokinase subunit beta OS=Saccharomyces cerevisiae (strain ATCC 204508 / S288c) OX=559292 GN=PFK2 PE=1 SV=4
79	77	P16474|BIP_YEAST	15.53	259.09	2503000	2508000	2487000	2390000	2886000	2754000	2708000	2788000	1985000	1917000	1	1	0.99	0.95	1.15	1.1	1.08	1.11	0.79	0.77	2505000	2442000	2820000	2748000	1953000	1	0.97	1.13	1.1	0.78	30	23	20	TMT10plex; Oxidation (M)	74468	Endoplasmic reticulum chaperone BiP OS=Saccharomyces cerevisiae (strain ATCC 204508 / S288c) OX=559292 GN=KAR2 PE=1 SV=1
55	70	P39954|SAHH_YEAST	10.69	258.4	8427000	8278000	7848000	7728000	7747000	7842000	8185000	7812000	8071000	8113000	1	0.98	0.93	0.92	0.92	0.93	0.97	0.93	0.96	0.96	8353000	7788000	7795000	8000000	8095000	1	0.93	0.93	0.96	0.97	35	18	18	Acrylamide; TMT10plex; Oxidation (M); Deamidation (NQ)	49126	Adenosylhomocysteinase OS=Saccharomyces cerevisiae (strain ATCC 204508 / S288c) OX=559292 GN=SAH1 PE=1 SV=1
113	96	P08536|MET3_YEAST	29.8	258.23	3008000	2826000	3021000	3009000	3176000	3154000	3168000	3164000	2495000	2478000	1	0.94	1	1	1.06	1.05	1.05	1.05	0.83	0.82	2917000	3017000	3165000	3169000	2488000	1	1.03	1.09	1.09	0.85	42	21	21	TMT10plex; Oxidation (M); Deamidation (NQ)	57725	Sulfate adenylyltransferase OS=Saccharomyces cerevisiae (strain ATCC 204508 / S288c) OX=559292 GN=MET3 PE=1 SV=2
190	158	P21954|IDHP_YEAST	23.27	257.59	1463000	1556000	1383000	1329000	1242000	1306000	1281000	1290000	2871000	3000000	1	1.06	0.94	0.91	0.85	0.89	0.88	0.88	1.96	2.05	1510000	1356000	1274000	1285000	2935000	1	0.9	0.84	0.85	1.94	41	16	14	TMT10plex; Oxidation (M)	48190	Isocitrate dehydrogenase [NADP] mitochondrial OS=Saccharomyces cerevisiae (strain ATCC 204508 / S288c) OX=559292 GN=IDP1 PE=1 SV=1
31	180	P22202|HSP74_YEAST	16.93	257.36	53940	63720	58690	44010	73490	82290	76480	70310	149600	164900	1	1.18	1.09	0.82	1.36	1.53	1.42	1.3	2.77	3.06	58830	51350	77890	73400	157300	1	0.87	1.32	1.25	2.67	4	19	2	TMT10plex	69651	Heat shock protein SSA4 OS=Saccharomyces cerevisiae (strain ATCC 204508 / S288c) OX=559292 GN=SSA4 PE=1 SV=3
61	63	P18239|ADT2_YEAST	33.14	256.34	1579000	1580000	1461000	1445000	1519000	1571000	1465000	1495000	10620000	10950000	1	1	0.93	0.91	0.96	0.99	0.93	0.95	6.72	6.93	1587000	1456000	1547000	1483000	10780000	1	0.92	0.97	0.93	6.79	37	21	16	Acrylamide; TMT10plex; Oxidation (M); Deamidation (NQ)	34426	ADP ATP carrier protein 2 OS=Saccharomyces cerevisiae (strain ATCC 204508 / S288c) OX=559292 GN=PET9 PE=1 SV=2
161	68	Q01217|ARG56_YEAST	26.52	253.77	1661000	1627000	1544000	1583000	1483000	1471000	1428000	1488000	2970000	3067000	1	0.98	0.93	0.95	0.89	0.89	0.86	0.9	1.79	1.85	1649000	1565000	1477000	1458000	3022000	1	0.95	0.9	0.88	1.83	23	16	16	Acrylamide; TMT10plex; Deamidation (NQ)	94869	Protein ARG5 6 mitochondrial OS=Saccharomyces cerevisiae (strain ATCC 204508 / S288c) OX=559292 GN=ARG5 6 PE=1 SV=1
136	107	P39522|ILV3_YEAST	23.63	253.69	2102000	2088000	1945000	1966000	1901000	1927000	1912000	1976000	1854000	1863000	1	0.99	0.93	0.94	0.9	0.92	0.91	0.94	0.88	0.89	2095000	1956000	1914000	1944000	1858000	1	0.93	0.91	0.93	0.89	34	16	16	TMT10plex; Oxidation (M); Deamidation (NQ)	62861	Dihydroxy-acid dehydratase mitochondrial OS=Saccharomyces cerevisiae (strain ATCC 204508 / S288c) OX=559292 GN=ILV3 PE=1 SV=2
74	86	Q12213|RL7B_YEAST	36.36	253.6	13080000	13290000	12590000	12420000	10470000	10500000	10580000	10490000	8434000	8467000	1	1.02	0.96	0.95	0.8	0.8	0.81	0.8	0.64	0.65	13180000	12510000	10490000	10530000	8453000	1	0.95	0.8	0.8	0.64	53	15	15	TMT10plex; Deamidation (NQ)	27696	60S ribosomal protein L7-B OS=Saccharomyces cerevisiae (strain ATCC 204508 / S288c) OX=559292 GN=RPL7B PE=1 SV=3
74	83	P05737|RL7A_YEAST	36.36	253.6	13080000	13290000	12590000	12420000	10470000	10500000	10580000	10490000	8434000	8467000	1	1.02	0.96	0.95	0.8	0.8	0.81	0.8	0.64	0.65	13180000	12510000	10490000	10530000	8453000	1	0.95	0.8	0.8	0.64	53	15	15	TMT10plex; Deamidation (NQ)	27638	60S ribosomal protein L7-A OS=Saccharomyces cerevisiae (strain ATCC 204508 / S288c) OX=559292 GN=RPL7A PE=1 SV=3
68	69	P14126|RL3_YEAST	21.17	253.47	8165000	8223000	8376000	8311000	7297000	6942000	7483000	7265000	6547000	6403000	1	1.01	1.03	1.02	0.89	0.85	0.92	0.89	0.8	0.78	8198000	8343000	7120000	7374000	6475000	1	1.02	0.87	0.9	0.79	41	23	23	Acrylamide; TMT10plex; Oxidation (M); Deamidation (NQ)	43758	60S ribosomal protein L3 OS=Saccharomyces cerevisiae (strain ATCC 204508 / S288c) OX=559292 GN=RPL3 PE=1 SV=4
154	344	P22137|CLH_YEAST	21.62	250.4	944300	928600	846100	900500	950300	979700	905400	969500	1224000	1248000	1	0.98	0.9	0.95	1.01	1.04	0.96	1.03	1.3	1.32	939100	873300	967800	937500	1243000	1	0.93	1.03	1	1.32	18	21	21	TMT10plex; Deamidation (NQ)	187233	Clathrin heavy chain OS=Saccharomyces cerevisiae (strain ATCC 204508 / S288c) OX=559292 GN=CHC1 PE=1 SV=1
81	97	P23248|RS3A2_YEAST	19.46	250.02	2186000	2021000	1940000	1952000	1702000	1675000	1691000	1628000	1527000	1573000	1	0.92	0.89	0.89	0.78	0.77	0.77	0.74	0.7	0.72	2104000	1946000	1689000	1660000	1550000	1	0.92	0.8	0.79	0.74	17	19	6	TMT10plex	28812	40S ribosomal protein S1-B OS=Saccharomyces cerevisiae (strain ATCC 204508 / S288c) OX=559292 GN=RPS1B PE=1 SV=3
202	178	P38999|LYS9_YEAST	23.11	249.6	3226000	3231000	2975000	2913000	2470000	2572000	2574000	2542000	3140000	3214000	1	1	0.92	0.9	0.77	0.8	0.8	0.79	0.97	1	3229000	2944000	2521000	2558000	3177000	1	0.91	0.78	0.79	0.98	32	12	12	TMT10plex; Oxidation (M)	48918	Saccharopine dehydrogenase [NADP(+) L-glutamate-forming] OS=Saccharomyces cerevisiae (strain ATCC 204508 / S288c) OX=559292 GN=LYS9 PE=1 SV=1
133	93	P13663|DHAS_YEAST	19.92	249.5	2118000	2034000	2121000	2133000	2160000	2166000	2231000	2225000	2374000	2423000	1	0.96	1	1.01	1.02	1.02	1.05	1.05	1.12	1.14	2082000	2131000	2163000	2228000	2399000	1	1.02	1.04	1.07	1.15	43	18	18	Acrylamide; TMT10plex	39544	Aspartate-semialdehyde dehydrogenase OS=Saccharomyces cerevisiae (strain ATCC 204508 / S288c) OX=559292 GN=HOM2 PE=1 SV=1
168	131	P07257|QCR2_YEAST	43.52	249.19	892700	958100	821400	780700	883900	898800	835200	835300	6433000	6495000	1	1.07	0.92	0.87	0.99	1.01	0.94	0.94	7.21	7.28	925400	804000	891300	835200	6464000	1	0.87	0.96	0.9	6.99	49	16	16	TMT10plex	40478	Cytochrome b-c1 complex subunit 2 mitochondrial OS=Saccharomyces cerevisiae (strain ATCC 204508 / S288c) OX=559292 GN=QCR2 PE=1 SV=1
155	166	P22768|ASSY_YEAST	26.65	247.24	2119000	2091000	2362000	2502000	2764000	2835000	2717000	2760000	3212000	3292000	1	0.99	1.11	1.18	1.3	1.34	1.28	1.3	1.52	1.55	2113000	2432000	2801000	2740000	3255000	1	1.15	1.33	1.3	1.54	45	16	16	Acrylamide; TMT10plex; Oxidation (M); Deamidation (NQ)	46928	Argininosuccinate synthase OS=Saccharomyces cerevisiae (strain ATCC 204508 / S288c) OX=559292 GN=ARG1 PE=1 SV=3
58	49	P11154|PYC1_YEAST	22.12	247.19	335900	334400	296000	313900	311500	315700	286200	312200	470300	481600	1	1	0.88	0.93	0.93	0.94	0.85	0.93	1.4	1.43	335100	305000	313600	299200	476000	1	0.91	0.94	0.89	1.42	8	29	7	TMT10plex; Oxidation (M); Deamidation (NQ)	130099	Pyruvate carboxylase 1 OS=Saccharomyces cerevisiae (strain ATCC 204508 / S288c) OX=559292 GN=PYC1 PE=1 SV=2
94	45	P04807|HXKB_YEAST	39.14	246.55	2237000	2133000	2046000	2140000	2288000	2280000	2326000	2344000	1537000	1537000	1	0.95	0.91	0.96	1.02	1.02	1.04	1.05	0.69	0.69	2189000	2096000	2284000	2337000	1544000	1	0.96	1.04	1.07	0.71	53	18	17	TMT10plex; Oxidation (M); Deamidation (NQ)	53943	Hexokinase-2 OS=Saccharomyces cerevisiae (strain ATCC 204508 / S288c) OX=559292 GN=HXK2 PE=1 SV=4
128	100	P17967|PDI_YEAST	26.71	245.34	3171000	3159000	2966000	2991000	3625000	3578000	3233000	3219000	2028000	1966000	1	1	0.94	0.94	1.14	1.13	1.02	1.01	0.64	0.62	3165000	2978000	3602000	3226000	1998000	1	0.94	1.14	1.02	0.63	37	18	18	TMT10plex; Oxidation (M); Deamidation (NQ)	58227	Protein disulfide-isomerase OS=Saccharomyces cerevisiae (strain ATCC 204508 / S288c) OX=559292 GN=PDI1 PE=1 SV=2
99	125	P33442|RS3A1_YEAST	11.47	245.25	733100	705900	739000	707300	637900	644500	685300	600200	585400	604600	1	0.96	1.01	0.96	0.87	0.88	0.93	0.82	0.8	0.82	719500	723100	641200	642700	595000	1	1.01	0.89	0.89	0.83	16	17	4	TMT10plex	28743	40S ribosomal protein S1-A OS=Saccharomyces cerevisiae (strain ATCC 204508 / S288c) OX=559292 GN=RPS1A PE=1 SV=2
142	90	Q01574|ACS1_YEAST	37.93	243.51	1632000	1609000	1848000	1746000	1716000	1744000	1489000	1577000	12880000	13330000	1	0.99	1.13	1.07	1.05	1.07	0.91	0.97	7.9	8.17	1634000	1805000	1734000	1536000	13110000	1	1.1	1.06	0.94	8.02	31	19	19	Acrylamide; TMT10plex; Deamidation (NQ)	79141	Acetyl-coenzyme A synthetase 1 OS=Saccharomyces cerevisiae (strain ATCC 204508 / S288c) OX=559292 GN=ACS1 PE=1 SV=2
84	120	P25443|RS2_YEAST	17.2	243.42	6044000	6121000	6428000	6418000	5814000	5634000	5912000	5769000	5044000	4869000	1	1.01	1.06	1.06	0.96	0.93	0.98	0.95	0.83	0.81	6087000	6431000	5727000	5845000	4957000	1	1.06	0.94	0.96	0.81	72	16	16	Acrylamide; TMT10plex; Oxidation (M); Deamidation (NQ)	27450	40S ribosomal protein S2 OS=Saccharomyces cerevisiae (strain ATCC 204508 / S288c) OX=559292 GN=RPS2 PE=1 SV=3
70	55	P32316|ACH1_YEAST	35.68	243.25	1701000	1748000	1721000	1606000	1769000	1928000	1712000	1593000	16950000	17710000	1	1.03	1.01	0.94	1.04	1.13	1.01	0.94	9.96	10.41	1741000	1669000	1853000	1669000	17330000	1	0.96	1.06	0.96	9.95	33	16	16	TMT10plex; Oxidation (M); Deamidation (NQ)	58712	Acetyl-CoA hydrolase OS=Saccharomyces cerevisiae (strain ATCC 204508 / S288c) OX=559292 GN=ACH1 PE=1 SV=2
152	201	P38891|BCA1_YEAST	33.94	242.49	2235000	2144000	2161000	2228000	2510000	2545000	2589000	2583000	2165000	2166000	1	0.96	0.97	1	1.12	1.14	1.16	1.16	0.97	0.97	2189000	2198000	2529000	2586000	2168000	1	1	1.16	1.18	0.99	44	15	12	Acrylamide; TMT10plex; Oxidation (M); Deamidation (NQ)	43596	Branched-chain-amino-acid aminotransferase mitochondrial OS=Saccharomyces cerevisiae (strain ATCC 204508 / S288c) OX=559292 GN=BAT1 PE=1 SV=1
132	118	P11353|HEM6_YEAST	23.33	242.38	5150000	5131000	5584000	5933000	10590000	10040000	9700000	10160000	1156000	892300	1	1	1.08	1.15	2.06	1.95	1.88	1.97	0.22	0.17	5141000	5759000	10320000	9928000	1083000	1	1.12	2.01	1.93	0.21	46	14	14	TMT10plex; Oxidation (M)	37712	Oxygen-dependent coproporphyrinogen-III oxidase OS=Saccharomyces cerevisiae (strain ATCC 204508 / S288c) OX=559292 GN=HEM13 PE=1 SV=2
72	362	P14832|CYPH_YEAST	23.1	242.06	7035000	7431000	7889000	8073000	8237000	8147000	7813000	7536000	5666000	5529000	1	1.06	1.12	1.15	1.17	1.16	1.11	1.07	0.81	0.79	7233000	7981000	8192000	7674000	5603000	1	1.1	1.13	1.06	0.77	51	11	11	TMT10plex; Oxidation (M); Deamidation (NQ)	17391	Peptidyl-prolyl cis-trans isomerase OS=Saccharomyces cerevisiae (strain ATCC 204508 / S288c) OX=559292 GN=CPR1 PE=1 SV=3
106	170	P48570|HOSC_YEAST	14.63	241.75	422200	404100	380700	389800	333600	314000	305800	323000	337500	336600	1	0.96	0.9	0.92	0.79	0.74	0.72	0.77	0.8	0.8	413100	385200	323800	314400	337100	1	0.93	0.78	0.76	0.82	20	21	5	TMT10plex; Oxidation (M); Deamidation (NQ)	47099	Homocitrate synthase cytosolic isozyme OS=Saccharomyces cerevisiae (strain ATCC 204508 / S288c) OX=559292 GN=LYS20 PE=1 SV=1
211	110	P07342|ILVB_YEAST	25.33	241.69	1772000	1691000	1548000	1620000	1706000	1742000	1771000	1748000	2342000	2378000	1	0.95	0.87	0.91	0.96	0.98	1	0.99	1.32	1.34	1732000	1584000	1724000	1759000	2360000	1	0.91	1	1.02	1.36	24	14	14	TMT10plex; Oxidation (M)	74937	Acetolactate synthase catalytic subunit mitochondrial OS=Saccharomyces cerevisiae (strain ATCC 204508 / S288c) OX=559292 GN=ILV2 PE=1 SV=1
117	65	P38972|PUR4_YEAST	15.56	241.69	1994000	1948000	1861000	1904000	1712000	1682000	1652000	1746000	2052000	1978000	1	0.98	0.93	0.95	0.86	0.84	0.83	0.88	1.03	0.99	1976000	1883000	1697000	1699000	2015000	1	0.95	0.86	0.86	1.02	21	22	22	TMT10plex; Oxidation (M); Deamidation (NQ)	148904	Phosphoribosylformylglycinamidine synthase OS=Saccharomyces cerevisiae (strain ATCC 204508 / S288c) OX=559292 GN=ADE6 PE=1 SV=2
178	215	P53090|ARO8_YEAST	22.21	241.65	1426000	1392000	1249000	1284000	1295000	1293000	1318000	1330000	1564000	1582000	1	0.98	0.88	0.9	0.91	0.91	0.92	0.93	1.1	1.11	1409000	1267000	1294000	1324000	1573000	1	0.9	0.92	0.94	1.12	32	12	12	TMT10plex; Oxidation (M)	56178	Aromatic/aminoadipate aminotransferase 1 OS=Saccharomyces cerevisiae (strain ATCC 204508 / S288c) OX=559292 GN=ARO8 PE=1 SV=1
45	156	P26783|RS5_YEAST	27.85	241.55	4629000	4689000	4928000	4899000	4221000	4195000	3949000	4016000	3120000	2980000	1	1.01	1.06	1.06	0.91	0.91	0.85	0.87	0.67	0.64	4664000	4918000	4209000	3984000	3059000	1	1.05	0.9	0.85	0.66	56	15	15	TMT10plex; Oxidation (M); Deamidation (NQ)	25039	40S ribosomal protein S5 OS=Saccharomyces cerevisiae (strain ATCC 204508 / S288c) OX=559292 GN=RPS5 PE=1 SV=3
147	95	P26637|SYLC_YEAST	8.86	240.51	1696000	1711000	1606000	1520000	1564000	1641000	1668000	1614000	1873000	1816000	1	1.01	0.95	0.9	0.92	0.97	0.98	0.95	1.1	1.07	1711000	1563000	1605000	1644000	1845000	1	0.91	0.94	0.96	1.08	21	19	19	Acrylamide; TMT10plex; Oxidation (M); Deamidation (NQ)	124141	Leucine--tRNA ligase cytoplasmic OS=Saccharomyces cerevisiae (strain ATCC 204508 / S288c) OX=559292 GN=CDC60 PE=1 SV=1
141	80	Q05911|PUR8_YEAST	15.28	240.31	2276000	2318000	2213000	2288000	2063000	2129000	2063000	2057000	2464000	2380000	1	1.02	0.97	1.01	0.91	0.94	0.91	0.9	1.08	1.05	2297000	2250000	2096000	2060000	2425000	1	0.98	0.91	0.9	1.06	37	17	17	TMT10plex; Oxidation (M)	54511	Adenylosuccinate lyase OS=Saccharomyces cerevisiae (strain ATCC 204508 / S288c) OX=559292 GN=ADE13 PE=1 SV=1
88	67	P31539|HS104_YEAST	38.72	240.24	1277000	1221000	1258000	1270000	2460000	2406000	2521000	2564000	3308000	3258000	1	0.96	0.99	0.99	1.93	1.88	1.97	2.01	2.59	2.55	1249000	1271000	2433000	2545000	3283000	1	1.02	1.95	2.04	2.63	25	22	22	TMT10plex; Oxidation (M)	102035	Heat shock protein 104 OS=Saccharomyces cerevisiae (strain ATCC 204508 / S288c) OX=559292 GN=HSP104 PE=1 SV=2
115	34	P28240|ACEA_YEAST	33.34	238.72	704400	751300	656600	661100	657600	679800	589800	616600	7185000	7497000	1	1.07	0.93	0.94	0.93	0.96	0.84	0.88	10.2	10.64	747900	667600	671600	609100	7341000	1	0.89	0.9	0.81	9.82	41	18	18	TMT10plex; Oxidation (M); Deamidation (NQ)	62409	Isocitrate lyase OS=Saccharomyces cerevisiae (strain ATCC 204508 / S288c) OX=559292 GN=ICL1 PE=1 SV=1
126	293	P07170|KAD2_YEAST	27.44	238.6	2768000	2901000	2734000	2722000	2636000	2668000	2361000	2526000	4308000	4236000	1	1.05	0.99	0.98	0.95	0.96	0.85	0.91	1.56	1.53	2839000	2728000	2654000	2445000	4272000	1	0.96	0.93	0.86	1.5	61	13	13	TMT10plex; Oxidation (M); Deamidation (NQ)	24255	Adenylate kinase OS=Saccharomyces cerevisiae (strain ATCC 204508 / S288c) OX=559292 GN=ADK1 PE=1 SV=2
201	162	P23542|AATC_YEAST	20.43	238.46	1155000	1086000	1160000	1117000	1211000	1205000	1202000	1228000	2128000	2223000	1	0.94	1	0.97	1.05	1.04	1.04	1.06	1.84	1.92	1121000	1141000	1208000	1215000	2176000	1	1.02	1.08	1.08	1.94	41	13	13	Acrylamide; TMT10plex; Deamidation (NQ)	46058	Aspartate aminotransferase cytoplasmic OS=Saccharomyces cerevisiae (strain ATCC 204508 / S288c) OX=559292 GN=AAT2 PE=1 SV=3
118	85	P49723|RIR4_YEAST	29.11	238.36	3476000	3277000	3219000	3331000	3743000	3674000	3641000	3779000	2073000	2067000	1	0.94	0.93	0.96	1.08	1.06	1.05	1.09	0.6	0.59	3377000	3275000	3709000	3710000	2075000	1	0.97	1.1	1.1	0.61	50	16	16	Acrylamide; TMT10plex; Oxidation (M); Deamidation (NQ)	40055	Ribonucleoside-diphosphate reductase small chain 2 OS=Saccharomyces cerevisiae (strain ATCC 204508 / S288c) OX=559292 GN=RNR4 PE=1 SV=1
127	60	P32582|CBS_YEAST	26.22	237.87	2344000	2300000	2313000	2395000	2061000	2135000	1978000	1990000	2774000	2817000	1	0.98	0.99	1.02	0.88	0.91	0.84	0.85	1.18	1.2	2325000	2358000	2102000	1984000	2799000	1	1.01	0.9	0.85	1.2	50	20	20	TMT10plex; Oxidation (M); Deamidation (NQ)	56022	Cystathionine beta-synthase OS=Saccharomyces cerevisiae (strain ATCC 204508 / S288c) OX=559292 GN=CYS4 PE=1 SV=1
135	132	Q12122|HOSM_YEAST	5.97	237.71	509400	540100	517100	481300	475700	525500	526000	551300	588100	631600	1	1.06	1.02	0.94	0.93	1.03	1.03	1.08	1.15	1.24	524800	499200	500600	538600	609800	1	0.95	0.95	1.03	1.16	8	19	3	TMT10plex; Oxidation (M)	48594	Homocitrate synthase mitochondrial OS=Saccharomyces cerevisiae (strain ATCC 204508 / S288c) OX=559292 GN=LYS21 PE=1 SV=1
311	317	P54113|PUR91_YEAST	27.95	236.78	104300	101900	112900	118000	121900	129800	136000	133300	182500	183400	1	0.98	1.08	1.13	1.17	1.24	1.3	1.28	1.75	1.76	103100	115400	125800	134700	182900	1	1.12	1.22	1.31	1.77	6	9	3	TMT10plex	65283	Bifunctional purine biosynthesis protein ADE16 OS=Saccharomyces cerevisiae (strain ATCC 204508 / S288c) OX=559292 GN=ADE16 PE=1 SV=1
149	57	P80210|PURA_YEAST	4.1	236.01	1791000	1751000	1776000	1706000	1670000	1722000	1670000	1724000	1693000	1707000	1	0.98	0.99	0.95	0.93	0.96	0.93	0.96	0.95	0.95	1771000	1744000	1698000	1697000	1702000	1	0.98	0.96	0.96	0.96	35	14	14	TMT10plex; Deamidation (NQ)	48279	Adenylosuccinate synthetase OS=Saccharomyces cerevisiae (strain ATCC 204508 / S288c) OX=559292 GN=ADE12 PE=1 SV=3
92	87	P0CX46|RL2B_YEAST	19.99	235.91	9765000	10070000	9202000	8853000	7625000	8083000	8187000	7722000	6714000	6906000	1	1.03	0.94	0.91	0.78	0.83	0.84	0.79	0.69	0.71	9916000	9027000	7854000	7955000	6810000	1	0.91	0.79	0.8	0.69	67	18	18	TMT10plex; Oxidation (M)	27408	60S ribosomal protein L2-B OS=Saccharomyces cerevisiae (strain ATCC 204508 / S288c) OX=559292 GN=RPL2B PE=1 SV=1
92	88	P0CX45|RL2A_YEAST	19.99	235.91	9765000	10070000	9202000	8853000	7625000	8083000	8187000	7722000	6714000	6906000	1	1.03	0.94	0.91	0.78	0.83	0.84	0.79	0.69	0.71	9916000	9027000	7854000	7955000	6810000	1	0.91	0.79	0.8	0.69	67	18	18	TMT10plex; Oxidation (M)	27408	60S ribosomal protein L2-A OS=Saccharomyces cerevisiae (strain ATCC 204508 / S288c) OX=559292 GN=RPL2A PE=1 SV=1
200	114	P07806|SYV_YEAST	19.77	235.38	1584000	1605000	1450000	1469000	1404000	1423000	1349000	1411000	1630000	1655000	1	1.01	0.91	0.93	0.89	0.9	0.85	0.89	1.03	1.04	1595000	1459000	1414000	1380000	1643000	1	0.92	0.89	0.87	1.03	17	16	16	Acrylamide; TMT10plex	125770	Valine--tRNA ligase mitochondrial OS=Saccharomyces cerevisiae (strain ATCC 204508 / S288c) OX=559292 GN=VAS1 PE=1 SV=2
159	261	P0CX43|RL1A_YEAST	41.29	235.22	7484000	7376000	7659000	7653000	6165000	5965000	6163000	6180000	4689000	4669000	1	0.99	1.02	1.02	0.82	0.8	0.82	0.83	0.63	0.62	7430000	7656000	6065000	6171000	4679000	1	1.03	0.82	0.83	0.63	36	10	10	TMT10plex; Oxidation (M); Deamidation (NQ)	24486	60S ribosomal protein L1-A OS=Saccharomyces cerevisiae (strain ATCC 204508 / S288c) OX=559292 GN=RPL1A PE=1 SV=1
159	262	P0CX44|RL1B_YEAST	41.29	235.22	7484000	7376000	7659000	7653000	6165000	5965000	6163000	6180000	4689000	4669000	1	0.99	1.02	1.02	0.82	0.8	0.82	0.83	0.63	0.62	7430000	7656000	6065000	6171000	4679000	1	1.03	0.82	0.83	0.63	36	10	10	TMT10plex; Oxidation (M); Deamidation (NQ)	24486	60S ribosomal protein L1-B OS=Saccharomyces cerevisiae (strain ATCC 204508 / S288c) OX=559292 GN=RPL1B PE=1 SV=1
77	50	P32327|PYC2_YEAST	5.58	234.97	75450	57700	69120	65120	61940	64350	62360	58740	59530	57210	1	0.76	0.92	0.86	0.82	0.85	0.83	0.78	0.79	0.76	66580	67120	63140	60550	58370	1	1.01	0.95	0.91	0.88	2	24	2	TMT10plex	130167	Pyruvate carboxylase 2 OS=Saccharomyces cerevisiae (strain ATCC 204508 / S288c) OX=559292 GN=PYC2 PE=1 SV=2
125	192	P06105|SC160_YEAST	20.4	234.54	1865000	1849000	1869000	1848000	1772000	1783000	1836000	1903000	1650000	1633000	1	0.99	1	0.99	0.95	0.96	0.98	1.02	0.88	0.88	1857000	1862000	1781000	1871000	1645000	1	1	0.96	1.01	0.89	25	27	27	TMT10plex; Oxidation (M)	134809	Protein SCP160 OS=Saccharomyces cerevisiae (strain ATCC 204508 / S288c) OX=559292 GN=SCP160 PE=1 SV=3
120	274	P0CX83|RL19B_YEAST	16.79	234.24	5529000	5651000	5773000	5615000	4935000	4798000	4897000	5041000	4413000	4223000	1	1.02	1.04	1.02	0.89	0.87	0.89	0.91	0.8	0.76	5590000	5700000	4866000	4969000	4321000	1	1.02	0.87	0.89	0.77	40	13	13	TMT10plex	21704	60S ribosomal protein L19-B OS=Saccharomyces cerevisiae (strain ATCC 204508 / S288c) OX=559292 GN=RPL19B PE=1 SV=1
120	275	P0CX82|RL19A_YEAST	16.79	234.24	5529000	5651000	5773000	5615000	4935000	4798000	4897000	5041000	4413000	4223000	1	1.02	1.04	1.02	0.89	0.87	0.89	0.91	0.8	0.76	5590000	5700000	4866000	4969000	4321000	1	1.02	0.87	0.89	0.77	40	13	13	TMT10plex	21704	60S ribosomal protein L19-A OS=Saccharomyces cerevisiae (strain ATCC 204508 / S288c) OX=559292 GN=RPL19A PE=1 SV=1
109	279	P0CX32|RS24B_YEAST	21.38	234.1	13700000	12600000	12090000	12220000	10430000	10220000	10480000	10030000	9570000	9374000	1	0.92	0.88	0.89	0.76	0.75	0.77	0.73	0.7	0.68	13150000	12150000	10320000	10260000	9472000	1	0.92	0.79	0.78	0.72	52	10	10	TMT10plex; Deamidation (NQ)	15329	40S ribosomal protein S24-B OS=Saccharomyces cerevisiae (strain ATCC 204508 / S288c) OX=559292 GN=RPS24B PE=1 SV=1
109	280	P0CX31|RS24A_YEAST	21.38	234.1	13700000	12600000	12090000	12220000	10430000	10220000	10480000	10030000	9570000	9374000	1	0.92	0.88	0.89	0.76	0.75	0.77	0.73	0.7	0.68	13150000	12150000	10320000	10260000	9472000	1	0.92	0.79	0.78	0.72	52	10	10	TMT10plex; Deamidation (NQ)	15329	40S ribosomal protein S24-A OS=Saccharomyces cerevisiae (strain ATCC 204508 / S288c) OX=559292 GN=RPS24A PE=1 SV=1
98	172	P41277|GPP1_YEAST	27.95	233.86	5089000	4985000	5068000	4802000	3899000	3837000	3839000	3689000	1079000	1004000	1	0.98	1	0.94	0.77	0.75	0.75	0.72	0.21	0.2	5037000	4937000	3868000	3764000	1041000	1	0.98	0.77	0.75	0.21	52	15	10	TMT10plex; Deamidation (NQ)	27947	Glycerol-1-phosphate phosphohydrolase 1 OS=Saccharomyces cerevisiae (strain ATCC 204508 / S288c) OX=559292 GN=GPP1 PE=1 SV=3
139	161	P05317|RLA0_YEAST	26.01	233.67	6657000	6540000	6461000	6486000	5672000	5369000	5688000	5719000	5063000	4693000	1	0.98	0.97	0.97	0.85	0.81	0.85	0.86	0.76	0.7	6599000	6473000	5520000	5704000	4878000	1	0.98	0.84	0.86	0.74	41	13	13	TMT10plex; Oxidation (M)	33717	60S acidic ribosomal protein P0 OS=Saccharomyces cerevisiae (strain ATCC 204508 / S288c) OX=559292 GN=RPP0 PE=1 SV=2
210	200	P38708|YHI0_YEAST	11.11	233.44	1772000	1846000	1894000	1861000	1761000	1822000	1813000	1745000	1990000	2029000	1	1.04	1.07	1.05	0.99	1.03	1.02	0.99	1.12	1.15	1812000	1880000	1792000	1779000	2011000	1	1.04	0.99	0.98	1.11	25	15	15	TMT10plex	77386	Putative proline--tRNA ligase YHR020W OS=Saccharomyces cerevisiae (strain ATCC 204508 / S288c) OX=559292 GN=YHR020W PE=1 SV=1
91	72	P40510|SER33_YEAST	13.04	233.33	424600	445900	396000	360400	384100	408900	413400	388900	319500	302700	1	1.05	0.93	0.85	0.9	0.96	0.97	0.92	0.75	0.71	439100	378200	396500	403300	312900	1	0.86	0.9	0.92	0.71	19	13	5	TMT10plex; Oxidation (M)	51188	D-3-phosphoglycerate dehydrogenase 2 OS=Saccharomyces cerevisiae (strain ATCC 204508 / S288c) OX=559292 GN=SER33 PE=1 SV=1
90	112	P26786|RS7A_YEAST	15.61	233.07	5011000	4992000	4900000	4725000	3774000	4129000	3972000	4121000	4409000	4507000	1	1	0.98	0.94	0.75	0.82	0.79	0.82	0.88	0.9	5002000	4813000	3953000	4049000	4458000	1	0.96	0.79	0.81	0.89	36	15	6	TMT10plex; Deamidation (NQ)	21622	40S ribosomal protein S7-A OS=Saccharomyces cerevisiae (strain ATCC 204508 / S288c) OX=559292 GN=RPS7A PE=1 SV=4
177	252	P0CX54|RL12B_YEAST	21.25	232.71	3845000	3880000	4238000	4020000	3755000	3792000	3789000	3702000	2324000	2422000	1	1.01	1.1	1.05	0.98	0.99	0.99	0.96	0.6	0.63	3862000	4129000	3773000	3746000	2375000	1	1.07	0.98	0.97	0.61	64	9	9	Acrylamide; TMT10plex	17823	60S ribosomal protein L12-B OS=Saccharomyces cerevisiae (strain ATCC 204508 / S288c) OX=559292 GN=RPL12B PE=1 SV=1
177	253	P0CX53|RL12A_YEAST	21.25	232.71	3845000	3880000	4238000	4020000	3755000	3792000	3789000	3702000	2324000	2422000	1	1.01	1.1	1.05	0.98	0.99	0.99	0.96	0.6	0.63	3862000	4129000	3773000	3746000	2375000	1	1.07	0.98	0.97	0.61	64	9	9	Acrylamide; TMT10plex	17823	60S ribosomal protein L12-A OS=Saccharomyces cerevisiae (strain ATCC 204508 / S288c) OX=559292 GN=RPL12A PE=1 SV=1
144	210	P41940|MPG1_YEAST	10.09	232.31	2025000	2098000	2046000	1975000	1943000	1952000	2042000	2016000	1841000	1885000	1	1.04	1.01	0.97	0.96	0.96	1.01	1	0.91	0.93	2062000	2013000	1948000	2029000	1863000	1	0.98	0.94	0.98	0.9	40	12	12	Acrylamide; TMT10plex; Oxidation (M); Deamidation (NQ)	39566	Mannose-1-phosphate guanyltransferase OS=Saccharomyces cerevisiae (strain ATCC 204508 / S288c) OX=559292 GN=PSA1 PE=1 SV=2
249	256	P33303|SFC1_YEAST	33.57	231.61	816800	841000	773900	765700	714800	781300	695300	710900	3531000	3659000	1	1.03	0.95	0.94	0.88	0.96	0.85	0.87	4.32	4.48	828900	771500	748100	703100	3595000	1	0.93	0.9	0.85	4.34	38	14	14	TMT10plex	35340	Succinate/fumarate mitochondrial transporter OS=Saccharomyces cerevisiae (strain ATCC 204508 / S288c) OX=559292 GN=SFC1 PE=1 SV=2
105	127	P40054|SERA_YEAST	5.88	231.39	218500	200700	195000	210700	216900	240800	228200	245300	185800	200500	1	0.92	0.89	0.96	0.99	1.1	1.04	1.12	0.85	0.92	215000	202900	228900	238600	195700	1	0.94	1.06	1.11	0.91	14	13	5	TMT10plex	51193	D-3-phosphoglycerate dehydrogenase 1 OS=Saccharomyces cerevisiae (strain ATCC 204508 / S288c) OX=559292 GN=SER3 PE=1 SV=1
163	203	P00817|IPYR_YEAST	20.69	231.3	3650000	3735000	3285000	3262000	3095000	3283000	3200000	3144000	3952000	3888000	1	1.02	0.9	0.89	0.85	0.9	0.88	0.86	1.08	1.07	3696000	3275000	3189000	3175000	3924000	1	0.89	0.86	0.86	1.06	46	12	11	TMT10plex; Oxidation (M)	32300	Inorganic pyrophosphatase OS=Saccharomyces cerevisiae (strain ATCC 204508 / S288c) OX=559292 GN=IPP1 PE=1 SV=4
146	208	P40825|SYA_YEAST	21.82	231.21	1554000	1565000	1428000	1362000	1294000	1385000	1388000	1378000	1703000	1776000	1	1.01	0.92	0.88	0.83	0.89	0.89	0.89	1.1	1.14	1559000	1395000	1340000	1383000	1740000	1	0.89	0.86	0.89	1.12	25	20	20	Acrylamide; TMT10plex	110059	Alanine--tRNA ligase mitochondrial OS=Saccharomyces cerevisiae (strain ATCC 204508 / S288c) OX=559292 GN=ALA1 PE=1 SV=3
215	233	P17505|MDHM_YEAST	32.8	230.32	1071000	1077000	911300	961500	1081000	1074000	1052000	1074000	5161000	5380000	1	1.01	0.85	0.9	1.01	1	0.98	1	4.82	5.03	1081000	941900	1080000	1063000	5270000	1	0.87	1	0.98	4.87	47	12	12	TMT10plex	35650	Malate dehydrogenase mitochondrial OS=Saccharomyces cerevisiae (strain ATCC 204508 / S288c) OX=559292 GN=MDH1 PE=1 SV=2
153	353	P0CX85|RL35B_YEAST	28.65	230.1	8232000	8018000	8855000	8733000	7831000	7323000	7471000	7616000	5949000	5878000	1	0.97	1.08	1.06	0.95	0.89	0.91	0.93	0.72	0.71	8125000	8794000	7577000	7544000	5913000	1	1.08	0.93	0.93	0.73	46	11	11	Acrylamide; TMT10plex	13910	60S ribosomal protein L35-B OS=Saccharomyces cerevisiae (strain ATCC 204508 / S288c) OX=559292 GN=RPL35B PE=1 SV=1
153	354	P0CX84|RL35A_YEAST	28.65	230.1	8232000	8018000	8855000	8733000	7831000	7323000	7471000	7616000	5949000	5878000	1	0.97	1.08	1.06	0.95	0.89	0.91	0.93	0.72	0.71	8125000	8794000	7577000	7544000	5913000	1	1.08	0.93	0.93	0.73	46	11	11	Acrylamide; TMT10plex	13910	60S ribosomal protein L35-A OS=Saccharomyces cerevisiae (strain ATCC 204508 / S288c) OX=559292 GN=RPL35A PE=1 SV=1
250	375	P47143|ADK_YEAST	15	229.68	1046000	1109000	1090000	1175000	1037000	1110000	1056000	1019000	1300000	1333000	1	1.06	1.04	1.12	0.99	1.06	1.01	0.97	1.24	1.27	1077000	1132000	1074000	1038000	1317000	1	1.05	1	0.96	1.22	41	9	9	Acrylamide; TMT10plex; Oxidation (M); Deamidation (NQ)	36372	Adenosine kinase OS=Saccharomyces cerevisiae (strain ATCC 204508 / S288c) OX=559292 GN=ADO1 PE=1 SV=1
181	113	P52910|ACS2_YEAST	20.63	228.51	1341000	1377000	1326000	1294000	1476000	1522000	1478000	1398000	2188000	2300000	1	1.03	0.99	0.97	1.1	1.13	1.1	1.04	1.63	1.72	1363000	1310000	1499000	1440000	2244000	1	0.96	1.1	1.06	1.65	34	18	18	Acrylamide; TMT10plex; Oxidation (M)	75492	Acetyl-coenzyme A synthetase 2 OS=Saccharomyces cerevisiae (strain ATCC 204508 / S288c) OX=559292 GN=ACS2 PE=1 SV=1
143	471	P14127|RS17B_YEAST	18.52	228.32	7053000	7204000	6644000	6146000	5638000	5821000	5793000	5590000	4738000	5007000	1	1.02	0.94	0.87	0.8	0.83	0.82	0.79	0.67	0.71	7133000	6395000	5730000	5692000	4873000	1	0.9	0.8	0.8	0.68	58	10	10	Acrylamide; TMT10plex; Oxidation (M); Deamidation (NQ)	15803	40S ribosomal protein S17-B OS=Saccharomyces cerevisiae (strain ATCC 204508 / S288c) OX=559292 GN=RPS17B PE=1 SV=1
143	472	P02407|RS17A_YEAST	18.52	228.32	7053000	7204000	6644000	6146000	5638000	5821000	5793000	5590000	4738000	5007000	1	1.02	0.94	0.87	0.8	0.83	0.82	0.79	0.67	0.71	7133000	6395000	5730000	5692000	4873000	1	0.9	0.8	0.8	0.68	58	10	10	Acrylamide; TMT10plex; Oxidation (M); Deamidation (NQ)	15788	40S ribosomal protein S17-A OS=Saccharomyces cerevisiae (strain ATCC 204508 / S288c) OX=559292 GN=RPS17A PE=1 SV=1
131	177	P39708|DHE5_YEAST	13.29	227.81	40680	38000	60740	47230	58800	68100	65170	72590	76760	62670	1	0.93	1.49	1.16	1.45	1.67	1.6	1.78	1.89	1.54	39340	53980	63450	68880	69710	1	1.37	1.61	1.75	1.77	6	11	2	TMT10plex	49627	NADP-specific glutamate dehydrogenase 2 OS=Saccharomyces cerevisiae (strain ATCC 204508 / S288c) OX=559292 GN=GDH3 PE=3 SV=1
89	121	P07264|LEUC_YEAST	33.2	227.31	4211000	4323000	4777000	4796000	5738000	5959000	6016000	6023000	4138000	3998000	1	1.03	1.13	1.14	1.36	1.42	1.43	1.43	0.98	0.95	4267000	4787000	5849000	6020000	4068000	1	1.12	1.37	1.41	0.95	35	25	25	Acrylamide; TMT10plex; Oxidation (M); Deamidation (NQ)	85794	3-isopropylmalate dehydratase OS=Saccharomyces cerevisiae (strain ATCC 204508 / S288c) OX=559292 GN=LEU1 PE=1 SV=3
66	197	P05739|RL6B_YEAST	14.84	227.14	592300	603800	605200	591100	547300	585800	572700	571300	457600	471600	1	1.02	1.02	1	0.92	0.99	0.97	0.96	0.77	0.8	598100	598200	566500	572000	464600	1	1	0.95	0.96	0.78	31	15	7	TMT10plex; Deamidation (NQ)	19986	60S ribosomal protein L6-B OS=Saccharomyces cerevisiae (strain ATCC 204508 / S288c) OX=559292 GN=RPL6B PE=1 SV=4
184	130	P39676|FHP_YEAST	29.95	226.12	1074000	1044000	995300	1013000	903000	958900	836100	912600	3021000	3139000	1	0.97	0.93	0.94	0.84	0.89	0.78	0.85	2.81	2.92	1061000	1004000	930900	874300	3080000	1	0.95	0.88	0.82	2.9	43	11	11	Acrylamide; TMT10plex; Oxidation (M)	44646	Flavohemoprotein OS=Saccharomyces cerevisiae (strain ATCC 204508 / S288c) OX=559292 GN=YHB1 PE=1 SV=2
162	259	P38011|GBLP_YEAST	24.39	225.02	4429000	4591000	4877000	4743000	4349000	4315000	4348000	4242000	3757000	3769000	1	1.04	1.1	1.07	0.98	0.97	0.98	0.96	0.85	0.85	4510000	4810000	4332000	4295000	3763000	1	1.07	0.96	0.95	0.83	38	10	10	Acrylamide; TMT10plex; Oxidation (M)	34805	Guanine nucleotide-binding protein subunit beta-like protein OS=Saccharomyces cerevisiae (strain ATCC 204508 / S288c) OX=559292 GN=ASC1 PE=1 SV=4
102	301	P02406|RL28_YEAST	25.74	224.21	10720000	10590000	10240000	10390000	8529000	8489000	8528000	8513000	7794000	7432000	1	0.99	0.96	0.97	0.8	0.79	0.8	0.79	0.73	0.69	10650000	10320000	8509000	8520000	7613000	1	0.97	0.8	0.8	0.71	52	9	9	TMT10plex; Oxidation (M); Deamidation (NQ)	16722	60S ribosomal protein L28 OS=Saccharomyces cerevisiae (strain ATCC 204508 / S288c) OX=559292 GN=RPL28 PE=1 SV=3
220	387	P49090|ASNS2_YEAST	19.31	223.98	756800	722600	702400	728900	683400	732500	745700	699300	1008000	983000	1	0.95	0.93	0.96	0.9	0.97	0.99	0.92	1.33	1.3	739700	715600	707900	722500	995500	1	0.97	0.96	0.98	1.35	17	13	8	TMT10plex; Deamidation (NQ)	64593	Asparagine synthetase [glutamine-hydrolyzing] 2 OS=Saccharomyces cerevisiae (strain ATCC 204508 / S288c) OX=559292 GN=ASN2 PE=1 SV=2
97	212	P41805|RL10_YEAST	28.88	223.87	13800000	13720000	13780000	14080000	12120000	11810000	11970000	12020000	11450000	11470000	1	0.99	1	1.02	0.88	0.86	0.87	0.87	0.83	0.83	13760000	13930000	11960000	12000000	11460000	1	1.01	0.87	0.87	0.83	48	13	13	TMT10plex; Oxidation (M)	25361	60S ribosomal protein L10 OS=Saccharomyces cerevisiae (strain ATCC 204508 / S288c) OX=559292 GN=RPL10 PE=1 SV=1
295	157	Q03195|RLI1_YEAST	5.33	223.72	1230000	1212000	1170000	1192000	1154000	1181000	1131000	1182000	1181000	1210000	1	0.99	0.95	0.97	0.94	0.96	0.92	0.96	0.96	0.98	1221000	1181000	1167000	1156000	1195000	1	0.97	0.96	0.95	0.98	17	12	12	TMT10plex; Deamidation (NQ)	68340	Translation initiation factor RLI1 OS=Saccharomyces cerevisiae (strain ATCC 204508 / S288c) OX=559292 GN=RLI1 PE=1 SV=1
208	255	P38219|OLA1_YEAST	24.74	223.21	2484000	2513000	2523000	2631000	2281000	2321000	2311000	2292000	2081000	2075000	1	1.01	1.02	1.06	0.92	0.93	0.93	0.92	0.84	0.84	2499000	2577000	2301000	2301000	2078000	1	1.03	0.92	0.92	0.83	25	11	11	TMT10plex; Deamidation (NQ)	44174	Obg-like ATPase 1 OS=Saccharomyces cerevisiae (strain ATCC 204508 / S288c) OX=559292 GN=OLA1 PE=1 SV=1
180	99	P31373|CYS3_YEAST	10.27	222.48	2354000	2547000	2562000	2472000	2538000	2705000	2697000	2593000	2220000	2287000	1	1.08	1.09	1.05	1.08	1.15	1.15	1.1	0.94	0.97	2454000	2519000	2624000	2650000	2259000	1	1.03	1.07	1.08	0.92	34	9	9	TMT10plex; Oxidation (M); Deamidation (NQ)	42542	Cystathionine gamma-lyase OS=Saccharomyces cerevisiae (strain ATCC 204508 / S288c) OX=559292 GN=CYS3 PE=1 SV=2
272	219	P25087|ERG6_YEAST	23	222.41	1292000	1322000	1301000	1306000	1528000	1501000	1556000	1579000	1050000	1025000	1	1.02	1.01	1.01	1.18	1.16	1.2	1.22	0.81	0.79	1307000	1304000	1515000	1567000	1038000	1	1	1.16	1.2	0.79	39	12	12	Acrylamide; TMT10plex; Oxidation (M)	43431	Sterol 24-C-methyltransferase OS=Saccharomyces cerevisiae (strain ATCC 204508 / S288c) OX=559292 GN=ERG6 PE=1 SV=4
222	269	Q12118|SGT2_YEAST	12.46	222.24	1637000	1646000	1625000	1549000	1581000	1619000	1586000	1604000	1267000	1188000	1	1.01	0.99	0.95	0.97	0.99	0.97	0.98	0.77	0.73	1642000	1587000	1600000	1595000	1227000	1	0.97	0.97	0.97	0.75	31	10	10	TMT10plex; Deamidation (NQ)	37218	Small glutamine-rich tetratricopeptide repeat-containing protein 2 OS=Saccharomyces cerevisiae (strain ATCC 204508 / S288c) OX=559292 GN=SGT2 PE=1 SV=1
199	258	Q05506|SYRC_YEAST	18.78	221.54	1529000	1556000	1341000	1353000	1342000	1380000	1369000	1311000	1674000	1727000	1	1.02	0.88	0.88	0.88	0.9	0.9	0.86	1.1	1.13	1542000	1347000	1361000	1340000	1701000	1	0.87	0.88	0.87	1.1	24	15	15	TMT10plex; Oxidation (M)	69525	Arginine--tRNA ligase cytoplasmic OS=Saccharomyces cerevisiae (strain ATCC 204508 / S288c) OX=559292 GN=YDR341C PE=1 SV=1
328	620	P07267|CARP_YEAST	32.29	221.53	1067000	1095000	1009000	1015000	1314000	1328000	1318000	1352000	2268000	2323000	1	1.03	0.95	0.95	1.23	1.24	1.24	1.27	2.12	2.18	1081000	1012000	1321000	1335000	2295000	1	0.94	1.22	1.24	2.12	24	9	9	TMT10plex; Deamidation (NQ)	44499	Saccharopepsin OS=Saccharomyces cerevisiae (strain ATCC 204508 / S288c) OX=559292 GN=PEP4 PE=1 SV=1
150	350	P38249|EIF3A_YEAST	12.27	220.51	1735000	1726000	1656000	1626000	1527000	1589000	1558000	1603000	1778000	1821000	1	0.99	0.95	0.94	0.88	0.92	0.9	0.92	1.02	1.05	1733000	1641000	1560000	1582000	1803000	1	0.95	0.9	0.91	1.04	21	21	21	TMT10plex	110344	Eukaryotic translation initiation factor 3 subunit A OS=Saccharomyces cerevisiae (strain ATCC 204508 / S288c) OX=559292 GN=RPG1 PE=1 SV=1
224	373	P26263|PDC6_YEAST	1.75	220.19	228200	254200	226800	234700	225200	228000	219800	231900	189200	216400	1	1.11	0.99	1.03	0.99	1	0.96	1.02	0.83	0.95	241200	230800	226600	225900	202800	1	0.96	0.94	0.94	0.84	9	8	4	TMT10plex; Deamidation (NQ)	61581	Pyruvate decarboxylase isozyme 3 OS=Saccharomyces cerevisiae (strain ATCC 204508 / S288c) OX=559292 GN=PDC6 PE=1 SV=3
176	231	P04802|SYDC_YEAST	19.78	219.95	1835000	1764000	1782000	1730000	1714000	1746000	1715000	1793000	2093000	2121000	1	0.96	0.97	0.94	0.93	0.95	0.93	0.98	1.14	1.16	1799000	1756000	1730000	1754000	2107000	1	0.98	0.96	0.98	1.17	27	14	14	Acrylamide; TMT10plex; Oxidation (M)	63516	Aspartate--tRNA ligase cytoplasmic OS=Saccharomyces cerevisiae (strain ATCC 204508 / S288c) OX=559292 GN=DPS1 PE=1 SV=3
165	249	P05738|RL9A_YEAST	9.39	219.16	50990	65180	51940	50530	49310	45820	50980	49250	45650	46590	1	1.28	1.02	0.99	0.97	0.9	1	0.97	0.9	0.91	58080	51240	47560	50120	46120	1	0.88	0.82	0.86	0.79	14	10	2	TMT10plex	21569	60S ribosomal protein L9-A OS=Saccharomyces cerevisiae (strain ATCC 204508 / S288c) OX=559292 GN=RPL9A PE=1 SV=2
232	163	P00958|SYMC_YEAST	7.97	219.02	942600	920100	920600	865400	808100	875800	916800	902900	864000	876500	1	0.98	0.98	0.92	0.86	0.93	0.97	0.96	0.92	0.93	931300	893000	842000	909900	873200	1	0.96	0.9	0.98	0.94	23	15	15	TMT10plex; Deamidation (NQ)	85678	Methionine--tRNA ligase cytoplasmic OS=Saccharomyces cerevisiae (strain ATCC 204508 / S288c) OX=559292 GN=MES1 PE=1 SV=4
86	235	Q02326|RL6A_YEAST	21.12	219.01	750000	776700	764400	788000	670200	671900	707100	680900	567800	574400	1	1.04	1.02	1.05	0.89	0.9	0.94	0.91	0.76	0.77	766900	776200	671100	694000	572300	1	1.01	0.88	0.9	0.75	22	13	5	TMT10plex	19961	60S ribosomal protein L6-A OS=Saccharomyces cerevisiae (strain ATCC 204508 / S288c) OX=559292 GN=RPL6A PE=1 SV=2
179	276	P38754|RL14B_YEAST	12.43	218.63	5023000	4936000	5432000	5159000	4348000	4488000	4590000	4622000	4693000	4557000	1	0.98	1.08	1.03	0.87	0.89	0.91	0.92	0.93	0.91	4980000	5297000	4418000	4608000	4626000	1	1.06	0.89	0.93	0.93	62	12	12	Acrylamide; TMT10plex; Oxidation (M); Deamidation (NQ)	15153	60S ribosomal protein L14-B OS=Saccharomyces cerevisiae (strain ATCC 204508 / S288c) OX=559292 GN=RPL14B PE=1 SV=1
100	175	P0CX38|RS6B_YEAST	11.53	218.61	7423000	7897000	6915000	7270000	6372000	6196000	6173000	5961000	6072000	6045000	1	1.06	0.93	0.98	0.86	0.83	0.83	0.8	0.82	0.81	7660000	7093000	6284000	6067000	6058000	1	0.93	0.82	0.79	0.79	34	10	10	Acrylamide; TMT10plex; Deamidation (NQ)	26996	40S ribosomal protein S6-B OS=Saccharomyces cerevisiae (strain ATCC 204508 / S288c) OX=559292 GN=RPS6B PE=1 SV=1
100	176	P0CX37|RS6A_YEAST	11.53	218.61	7423000	7897000	6915000	7270000	6372000	6196000	6173000	5961000	6072000	6045000	1	1.06	0.93	0.98	0.86	0.83	0.83	0.8	0.82	0.81	7660000	7093000	6284000	6067000	6058000	1	0.93	0.82	0.79	0.79	34	10	10	Acrylamide; TMT10plex; Deamidation (NQ)	26996	40S ribosomal protein S6-A OS=Saccharomyces cerevisiae (strain ATCC 204508 / S288c) OX=559292 GN=RPS6A PE=1 SV=1
123	116	P48164|RS7B_YEAST	15.87	218.46	1197000	1199000	1083000	1152000	1052000	1077000	1041000	985600	887500	842400	1	1	0.9	0.96	0.88	0.9	0.87	0.82	0.74	0.7	1198000	1117000	1064000	1013000	864900	1	0.93	0.89	0.85	0.72	25	13	4	TMT10plex	21634	40S ribosomal protein S7-B OS=Saccharomyces cerevisiae (strain ATCC 204508 / S288c) OX=559292 GN=RPS7B PE=1 SV=1
255	239	P21264|PUR6_YEAST	15.94	218.29	916600	929400	869200	872600	789200	817200	790400	806300	1072000	1127000	1	1.01	0.95	0.95	0.86	0.89	0.86	0.88	1.17	1.23	923000	870900	803200	798300	1100000	1	0.94	0.87	0.86	1.19	21	11	11	TMT10plex; Oxidation (M); Deamidation (NQ)	62339	Phosphoribosylaminoimidazole carboxylase OS=Saccharomyces cerevisiae (strain ATCC 204508 / S288c) OX=559292 GN=ADE2 PE=1 SV=1
332	622	Q03690|CLU_YEAST	34.81	218.07	715000	726000	641600	630600	616500	635700	613400	606200	1023000	1033000	1	1.02	0.9	0.88	0.86	0.89	0.86	0.85	1.43	1.44	725900	640100	626100	609800	1028000	1	0.88	0.86	0.84	1.42	13	13	13	TMT10plex; Oxidation (M)	145165	Clustered mitochondria protein 1 OS=Saccharomyces cerevisiae (strain ATCC 204508 / S288c) OX=559292 GN=CLU1 PE=1 SV=1
138	171	P15705|STI1_YEAST	16.35	217.99	2312000	2359000	2438000	2372000	2325000	2348000	2184000	2184000	2199000	2195000	1	1.02	1.05	1.03	1.01	1.02	0.94	0.94	0.95	0.95	2336000	2407000	2336000	2184000	2200000	1	1.03	1	0.93	0.94	29	18	18	Acrylamide; TMT10plex; Deamidation (NQ)	66265	Heat shock protein STI1 OS=Saccharomyces cerevisiae (strain ATCC 204508 / S288c) OX=559292 GN=STI1 PE=1 SV=1
169	292	Q12460|NOP56_YEAST	25.65	217.28	2265000	2220000	1851000	1946000	1544000	1549000	1572000	1643000	1945000	1920000	1	0.98	0.82	0.86	0.68	0.68	0.69	0.73	0.86	0.85	2242000	1899000	1546000	1607000	1932000	1	0.85	0.69	0.72	0.86	29	15	14	TMT10plex	56864	Nucleolar protein 56 OS=Saccharomyces cerevisiae (strain ATCC 204508 / S288c) OX=559292 GN=NOP56 PE=1 SV=1
194	165	P20967|ODO1_YEAST	30.54	216.08	982300	1007000	838200	842000	880100	874000	823400	860500	3015000	3140000	1	1.03	0.85	0.86	0.9	0.89	0.84	0.88	3.07	3.2	994700	840100	877100	843000	3078000	1	0.84	0.88	0.85	3.09	20	17	17	Acrylamide; TMT10plex; Oxidation (M); Deamidation (NQ)	114416	2-oxoglutarate dehydrogenase mitochondrial OS=Saccharomyces cerevisiae (strain ATCC 204508 / S288c) OX=559292 GN=KGD1 PE=1 SV=2
167	169	P38088|SYG_YEAST	18.6	215.84	1990000	2017000	1837000	1855000	1745000	1863000	1820000	1797000	2353000	2449000	1	1.01	0.92	0.93	0.88	0.94	0.91	0.9	1.18	1.23	2006000	1846000	1804000	1808000	2401000	1	0.92	0.9	0.9	1.2	27	17	17	TMT10plex; Oxidation (M)	78184	Glycine--tRNA ligase 1 mitochondrial OS=Saccharomyces cerevisiae (strain ATCC 204508 / S288c) OX=559292 GN=GRS1 PE=1 SV=3
185	123	P39533|ACON2_YEAST	26.43	215.05	3038000	3020000	2989000	2897000	2633000	2642000	2639000	2616000	2323000	2416000	1	0.99	0.98	0.95	0.87	0.87	0.87	0.86	0.76	0.8	3029000	2943000	2638000	2628000	2370000	1	0.97	0.87	0.87	0.78	19	15	15	TMT10plex; Deamidation (NQ)	86583	Homocitrate dehydratase mitochondrial OS=Saccharomyces cerevisiae (strain ATCC 204508 / S288c) OX=559292 GN=ACO2 PE=1 SV=1
313	273	P36013|MAOM_YEAST	11.42	214.81	602600	587900	533500	525300	502200	550800	543400	531400	547700	564300	1	0.98	0.89	0.87	0.83	0.91	0.9	0.88	0.91	0.94	595300	529400	526500	537400	556000	1	0.89	0.88	0.9	0.93	28	11	11	Acrylamide; TMT10plex	74376	NAD-dependent malic enzyme mitochondrial OS=Saccharomyces cerevisiae (strain ATCC 204508 / S288c) OX=559292 GN=MAE1 PE=1 SV=1
270	309	P15303|SEC23_YEAST	9.89	214.63	628800	647200	629700	607900	650200	690000	652700	690100	735700	772500	1	1.03	1	0.97	1.03	1.1	1.04	1.1	1.17	1.23	643100	618800	670100	671400	754100	1	0.96	1.04	1.04	1.17	25	13	13	Acrylamide; TMT10plex; Oxidation (M); Deamidation (NQ)	85385	Protein transport protein SEC23 OS=Saccharomyces cerevisiae (strain ATCC 204508 / S288c) OX=559292 GN=SEC23 PE=1 SV=1
197	115	P27616|PUR7_YEAST	19.51	214.03	3620000	3846000	3108000	3080000	2649000	2708000	2519000	2416000	3703000	3826000	1	1.06	0.86	0.85	0.73	0.75	0.7	0.67	1.02	1.06	3733000	3094000	2678000	2468000	3764000	1	0.83	0.72	0.66	1.01	40	13	13	TMT10plex	34603	Phosphoribosylaminoimidazole-succinocarboxamide synthase OS=Saccharomyces cerevisiae (strain ATCC 204508 / S288c) OX=559292 GN=ADE1 PE=1 SV=2
339	179	P07256|QCR1_YEAST	34.6	213.98	928000	908400	776300	833000	888800	885300	863400	867500	5249000	5457000	1	0.98	0.84	0.9	0.96	0.95	0.93	0.93	5.66	5.88	918200	804600	887000	865500	5353000	1	0.88	0.97	0.94	5.83	21	8	8	TMT10plex	50228	Cytochrome b-c1 complex subunit 1 mitochondrial OS=Saccharomyces cerevisiae (strain ATCC 204508 / S288c) OX=559292 GN=COR1 PE=1 SV=1
195	205	Q12428|PRPD_YEAST	36.96	213.77	622800	647200	588100	530200	624300	680800	626800	586400	5767000	5962000	1	1.04	0.94	0.85	1	1.09	1.01	0.94	9.26	9.57	641800	568200	652500	606600	5864000	1	0.89	1.02	0.95	9.14	28	13	13	Acrylamide; TMT10plex; Oxidation (M); Deamidation (NQ)	57684	Probable 2-methylcitrate dehydratase OS=Saccharomyces cerevisiae (strain ATCC 204508 / S288c) OX=559292 GN=PDH1 PE=1 SV=1
230	238	P53334|SCW4_YEAST	25.96	212.86	1645000	1563000	925000	913600	1108000	1162000	1178000	1167000	567000	524300	1	0.95	0.56	0.56	0.67	0.71	0.72	0.71	0.34	0.32	1604000	919300	1135000	1172000	553400	1	0.57	0.71	0.73	0.34	35	11	11	Acrylamide; TMT10plex; Deamidation (NQ)	40173	Probable family 17 glucosidase SCW4 OS=Saccharomyces cerevisiae (strain ATCC 204508 / S288c) OX=559292 GN=SCW4 PE=1 SV=1
285	323	P15703|BGL2_YEAST	35.68	212.84	2203000	2193000	1897000	1892000	2100000	2091000	2003000	1846000	1289000	1274000	1	1	0.86	0.86	0.95	0.95	0.91	0.84	0.59	0.58	2198000	1894000	2096000	1924000	1281000	1	0.86	0.95	0.88	0.58	24	7	7	TMT10plex; Deamidation (NQ)	34119	Glucan 1 3-beta-glucosidase OS=Saccharomyces cerevisiae (strain ATCC 204508 / S288c) OX=559292 GN=BGL2 PE=1 SV=1
242	328	P32377|MVD1_YEAST	27.89	211.64	722700	671700	666700	668900	699400	701600	687100	746700	1070000	1049000	1	0.93	0.92	0.93	0.97	0.97	0.95	1.03	1.48	1.45	697200	667800	700500	716900	1059000	1	0.96	1	1.03	1.52	41	11	11	Acrylamide; TMT10plex; Deamidation (NQ)	44116	Diphosphomevalonate decarboxylase OS=Saccharomyces cerevisiae (strain ATCC 204508 / S288c) OX=559292 GN=MVD1 PE=1 SV=2
112	234	P60010|ACT_YEAST	24.83	210.51	3617000	3600000	3659000	3463000	3709000	3676000	3852000	3875000	5254000	5126000	1	1	1.01	0.96	1.03	1.02	1.07	1.07	1.45	1.42	3612000	3561000	3693000	3864000	5193000	1	0.99	1.02	1.07	1.44	40	13	13	TMT10plex; Oxidation (M); Deamidation (NQ)	41690	Actin OS=Saccharomyces cerevisiae (strain ATCC 204508 / S288c) OX=559292 GN=ACT1 PE=1 SV=1
191	194	P10869|AK_YEAST	15.63	210.42	1555000	1531000	1588000	1612000	1738000	1703000	1714000	1710000	1638000	1596000	1	0.98	1.02	1.04	1.12	1.09	1.1	1.1	1.05	1.03	1554000	1609000	1722000	1716000	1619000	1	1.04	1.11	1.1	1.04	23	12	12	Acrylamide; TMT10plex; Deamidation (NQ)	58110	Aspartokinase OS=Saccharomyces cerevisiae (strain ATCC 204508 / S288c) OX=559292 GN=HOM3 PE=1 SV=2
283	213	P15624|SYFB_YEAST	28.45	210.26	1183000	1187000	1121000	1124000	1033000	1068000	1043000	1067000	1200000	1202000	1	1	0.95	0.95	0.87	0.9	0.88	0.9	1.01	1.02	1185000	1123000	1050000	1055000	1201000	1	0.95	0.89	0.89	1.01	21	10	10	TMT10plex	67365	Phenylalanine--tRNA ligase beta subunit OS=Saccharomyces cerevisiae (strain ATCC 204508 / S288c) OX=559292 GN=FRS1 PE=1 SV=3
268	623	P32368|SAC1_YEAST	14.68	209.82	456500	478000	498900	475200	504500	517600	503600	609500	430000	432000	1	1.05	1.09	1.04	1.11	1.13	1.1	1.34	0.94	0.95	467300	487000	511000	556600	431000	1	1.04	1.09	1.19	0.92	29	14	14	TMT10plex; Deamidation (NQ)	71125	Phosphatidylinositol-3-phosphatase SAC1 OS=Saccharomyces cerevisiae (strain ATCC 204508 / S288c) OX=559292 GN=SAC1 PE=1 SV=1
315	729	P12695|ODP2_YEAST	19.55	209.17	851600	823100	816000	791200	833900	900900	891700	904700	1127000	1157000	1	0.97	0.96	0.93	0.98	1.06	1.05	1.06	1.32	1.36	837300	803600	867400	898200	1142000	1	0.96	1.04	1.07	1.36	24	11	11	TMT10plex; Deamidation (NQ)	51818	Dihydrolipoyllysine-residue acetyltransferase component of pyruvate dehydrogenase complex mitochondrial OS=Saccharomyces cerevisiae (strain ATCC 204508 / S288c) OX=559292 GN=LAT1 PE=1 SV=1
227	307	P0CX40|RS8B_YEAST	21.17	208.84	3925000	3920000	3909000	3739000	3333000	3214000	3496000	3260000	2892000	2949000	1	1	1	0.95	0.85	0.82	0.89	0.83	0.74	0.75	3923000	3824000	3273000	3378000	2920000	1	0.97	0.83	0.86	0.74	42	7	7	Acrylamide; TMT10plex; Deamidation (NQ)	22490	40S ribosomal protein S8-B OS=Saccharomyces cerevisiae (strain ATCC 204508 / S288c) OX=559292 GN=RPS8B PE=1 SV=1
227	308	P0CX39|RS8A_YEAST	21.17	208.84	3925000	3920000	3909000	3739000	3333000	3214000	3496000	3260000	2892000	2949000	1	1	1	0.95	0.85	0.82	0.89	0.83	0.74	0.75	3923000	3824000	3273000	3378000	2920000	1	0.97	0.83	0.86	0.74	42	7	7	Acrylamide; TMT10plex; Deamidation (NQ)	22490	40S ribosomal protein S8-A OS=Saccharomyces cerevisiae (strain ATCC 204508 / S288c) OX=559292 GN=RPS8A PE=1 SV=1
182	322	P53252|PIL1_YEAST	20.33	208.55	1575000	1519000	1554000	1473000	1826000	1891000	1830000	1699000	2212000	2265000	1	0.96	0.99	0.94	1.16	1.2	1.16	1.08	1.4	1.44	1547000	1514000	1859000	1765000	2239000	1	0.98	1.2	1.14	1.45	40	11	9	TMT10plex; Deamidation (NQ)	38349	Sphingolipid long chain base-responsive protein PIL1 OS=Saccharomyces cerevisiae (strain ATCC 204508 / S288c) OX=559292 GN=PIL1 PE=1 SV=1
234	314	P33330|SERC_YEAST	19.99	208.09	1854000	1886000	1761000	1755000	1553000	1575000	1534000	1584000	2153000	2219000	1	1.02	0.95	0.95	0.84	0.85	0.83	0.85	1.16	1.2	1870000	1758000	1566000	1559000	2186000	1	0.94	0.84	0.83	1.17	34	11	11	TMT10plex; Oxidation (M)	43416	Phosphoserine aminotransferase OS=Saccharomyces cerevisiae (strain ATCC 204508 / S288c) OX=559292 GN=SER1 PE=1 SV=1
320	389	P32340|NDI1_YEAST	44.67	207.89	534900	527400	488900	523100	587600	604900	558300	595400	3847000	3891000	1	0.99	0.91	0.98	1.1	1.13	1.04	1.11	7.19	7.27	531100	506000	596200	576800	3869000	1	0.95	1.12	1.09	7.28	36	12	12	TMT10plex	57250	Rotenone-insensitive NADH-ubiquinone oxidoreductase mitochondrial OS=Saccharomyces cerevisiae (strain ATCC 204508 / S288c) OX=559292 GN=NDI1 PE=1 SV=1
221	378	P08524|FPPS_YEAST	24.97	207.85	2466000	2397000	2374000	2348000	2478000	2461000	2550000	2573000	3467000	3548000	1	0.97	0.96	0.95	1	1	1.03	1.04	1.41	1.44	2431000	2361000	2469000	2561000	3507000	1	0.97	1.02	1.05	1.44	26	12	12	Acrylamide; TMT10plex; Oxidation (M)	40483	Farnesyl pyrophosphate synthase OS=Saccharomyces cerevisiae (strain ATCC 204508 / S288c) OX=559292 GN=ERG20 PE=1 SV=2
93	129	Q12690|RL13A_YEAST	29.49	206.85	8525000	8503000	8228000	7930000	6633000	6704000	6875000	6793000	6552000	6628000	1	1	0.97	0.93	0.78	0.79	0.81	0.8	0.77	0.78	8514000	8079000	6668000	6834000	6593000	1	0.95	0.78	0.8	0.77	54	13	13	TMT10plex; Deamidation (NQ)	22554	60S ribosomal protein L13-A OS=Saccharomyces cerevisiae (strain ATCC 204508 / S288c) OX=559292 GN=RPL13A PE=1 SV=1
93	124	P40212|RL13B_YEAST	29.49	206.85	8525000	8503000	8228000	7930000	6633000	6704000	6875000	6793000	6552000	6628000	1	1	0.97	0.93	0.78	0.79	0.81	0.8	0.77	0.78	8514000	8079000	6668000	6834000	6593000	1	0.95	0.78	0.8	0.77	54	13	13	TMT10plex; Deamidation (NQ)	22525	60S ribosomal protein L13-B OS=Saccharomyces cerevisiae (strain ATCC 204508 / S288c) OX=559292 GN=RPL13B PE=1 SV=1
276	254	P32614|FRDS_YEAST	37.59	205.69	1023000	993300	984900	962900	975500	1007000	1020000	1021000	759400	761700	1	0.97	0.96	0.94	0.95	0.98	1	1	0.74	0.74	1008000	973900	991000	1020000	760500	1	0.97	0.98	1.01	0.75	20	9	9	TMT10plex	50844	Fumarate reductase 1 OS=Saccharomyces cerevisiae (strain ATCC 204508 / S288c) OX=559292 GN=FRD1 PE=1 SV=1
271	321	P41939|IDHC_YEAST	36.7	205.44	612100	556500	543400	581900	532200	545500	506300	520000	4089000	4251000	1	0.91	0.89	0.95	0.87	0.89	0.83	0.85	6.68	6.94	584300	565900	540800	518500	4170000	1	0.97	0.93	0.89	7.14	26	12	11	TMT10plex; Oxidation (M)	46562	Isocitrate dehydrogenase [NADP] cytoplasmic OS=Saccharomyces cerevisiae (strain ATCC 204508 / S288c) OX=559292 GN=IDP2 PE=1 SV=2
212	267	Q04728|ARGJ_YEAST	27.71	205.23	887700	873300	980600	928000	1043000	1047000	1032000	1016000	1193000	1200000	1	0.98	1.1	1.05	1.18	1.18	1.16	1.15	1.34	1.35	880500	954300	1045000	1024000	1196000	1	1.08	1.19	1.16	1.36	29	12	12	TMT10plex; Oxidation (M)	47849	Arginine biosynthesis bifunctional protein ArgJ mitochondrial OS=Saccharomyces cerevisiae (strain ATCC 204508 / S288c) OX=559292 GN=ARG7 PE=1 SV=1
300	284	P53622|COPA_YEAST	19.45	204.79	647000	715600	705600	697000	658200	711500	649000	704100	849700	837600	1	1.11	1.09	1.08	1.02	1.1	1	1.09	1.31	1.29	681300	704000	684900	676600	843600	1	1.03	1.01	0.99	1.24	12	12	12	TMT10plex	135607	Coatomer subunit alpha OS=Saccharomyces cerevisiae (strain ATCC 204508 / S288c) OX=559292 GN=COP1 PE=1 SV=2
213	89	P40495|LYS12_YEAST	18.13	204.12	1758000	1710000	1670000	1652000	1509000	1510000	1531000	1539000	1388000	1434000	1	0.97	0.95	0.94	0.86	0.86	0.87	0.88	0.79	0.82	1734000	1663000	1511000	1535000	1413000	1	0.96	0.87	0.89	0.82	32	10	10	TMT10plex; Oxidation (M); Deamidation (NQ)	40069	Homoisocitrate dehydrogenase mitochondrial OS=Saccharomyces cerevisiae (strain ATCC 204508 / S288c) OX=559292 GN=LYS12 PE=1 SV=1
240	246	P08679|CISY2_YEAST	24.94	203.51	591300	631900	623300	596600	487100	518800	455900	453500	1756000	1867000	1	1.07	1.05	1.01	0.82	0.88	0.77	0.77	2.97	3.16	611600	611700	504500	456000	1813000	1	1	0.82	0.75	2.96	28	11	10	TMT10plex	51413	Citrate synthase peroxisomal OS=Saccharomyces cerevisiae (strain ATCC 204508 / S288c) OX=559292 GN=CIT2 PE=1 SV=1
124	298	P32471|EF1B_YEAST	30.52	203.21	11470000	11490000	10130000	10490000	9332000	9257000	7905000	7797000	5806000	5621000	1	1	0.88	0.91	0.81	0.81	0.69	0.68	0.51	0.49	11480000	10310000	9295000	7851000	5714000	1	0.9	0.81	0.68	0.5	53	9	9	TMT10plex; Oxidation (M); Deamidation (NQ)	22627	Elongation factor 1-beta OS=Saccharomyces cerevisiae (strain ATCC 204508 / S288c) OX=559292 GN=EFB1 PE=1 SV=4
209	283	P39015|STM1_YEAST	19.66	203.08	1010000	979900	880000	924000	867800	829800	871900	875000	672300	657500	1	0.97	0.87	0.91	0.86	0.82	0.86	0.87	0.67	0.65	995100	903800	851200	875200	666000	1	0.91	0.86	0.88	0.67	36	9	9	TMT10plex; Deamidation (NQ)	29995	Suppressor protein STM1 OS=Saccharomyces cerevisiae (strain ATCC 204508 / S288c) OX=559292 GN=STM1 PE=1 SV=3
233	167	P29547|EF1G1_YEAST	11.57	202.75	717200	735900	779800	732800	713800	719900	730300	745300	856600	895700	1	1.03	1.09	1.02	1	1	1.02	1.04	1.19	1.25	729100	756300	716900	737800	876100	1	1.04	0.98	1.01	1.2	25	12	10	TMT10plex	47088	Elongation factor 1-gamma 1 OS=Saccharomyces cerevisiae (strain ATCC 204508 / S288c) OX=559292 GN=CAM1 PE=1 SV=2
316	498	P53141|MLC1_YEAST	25.15	202.65	1691000	1718000	1596000	1655000	1785000	1735000	1689000	1731000	1327000	1318000	1	1.02	0.94	0.98	1.06	1.03	1	1.02	0.78	0.78	1704000	1625000	1760000	1710000	1322000	1	0.95	1.03	1	0.78	62	11	11	TMT10plex; Oxidation (M)	16444	Myosin light chain 1 OS=Saccharomyces cerevisiae (strain ATCC 204508 / S288c) OX=559292 GN=MLC1 PE=1 SV=1
310	376	P16120|THRC_YEAST	15.82	202.61	901900	946600	868200	833100	794000	782800	847100	822200	884100	886100	1	1.05	0.96	0.92	0.88	0.87	0.94	0.91	0.98	0.98	924300	850700	788400	834700	885100	1	0.92	0.85	0.9	0.96	24	10	10	TMT10plex; Oxidation (M)	57474	Threonine synthase OS=Saccharomyces cerevisiae (strain ATCC 204508 / S288c) OX=559292 GN=THR4 PE=1 SV=1
217	220	Q12363|WTM1_YEAST	20.78	202.42	1754000	1681000	1655000	1725000	2556000	2526000	2580000	2572000	2282000	2182000	1	0.96	0.94	0.98	1.46	1.44	1.47	1.47	1.3	1.24	1720000	1693000	2541000	2576000	2232000	1	0.98	1.48	1.5	1.3	23	9	9	Acrylamide; TMT10plex; Deamidation (NQ)	48383	Transcriptional modulator WTM1 OS=Saccharomyces cerevisiae (strain ATCC 204508 / S288c) OX=559292 GN=WTM1 PE=1 SV=1
189	91	P04801|SYTC_YEAST	18.53	202.42	1811000	1800000	1726000	1783000	1648000	1669000	1695000	1723000	1975000	2009000	1	0.99	0.95	0.98	0.91	0.92	0.94	0.95	1.09	1.11	1806000	1755000	1659000	1709000	1992000	1	0.97	0.92	0.95	1.1	21	15	15	TMT10plex; Oxidation (M); Deamidation (NQ)	84520	Threonine--tRNA ligase cytoplasmic OS=Saccharomyces cerevisiae (strain ATCC 204508 / S288c) OX=559292 GN=THS1 PE=1 SV=2
312	277	P09624|DLDH_YEAST	30.32	201.39	634600	672700	642100	616100	663500	696700	657800	695600	1605000	1636000	1	1.06	1.01	0.97	1.05	1.1	1.04	1.1	2.53	2.58	653700	629100	680100	676700	1621000	1	0.96	1.04	1.04	2.48	19	7	7	TMT10plex; Oxidation (M)	54010	Dihydrolipoyl dehydrogenase mitochondrial OS=Saccharomyces cerevisiae (strain ATCC 204508 / S288c) OX=559292 GN=LPD1 PE=1 SV=1
265	420	P02309|H4_YEAST	22.19	201.25	3189000	3171000	2887000	3028000	2770000	2628000	2728000	2683000	3882000	3959000	1	0.99	0.91	0.95	0.87	0.82	0.86	0.84	1.22	1.24	3180000	2957000	2699000	2705000	3920000	1	0.93	0.85	0.85	1.23	50	8	8	TMT10plex	11368	Histone H4 OS=Saccharomyces cerevisiae (strain ATCC 204508 / S288c) OX=559292 GN=HHF1 PE=1 SV=2
101	217	P05756|RS13_YEAST	29.83	200.95	10720000	10650000	9990000	10140000	8422000	8502000	8592000	8698000	8161000	8024000	1	0.99	0.93	0.95	0.79	0.79	0.8	0.81	0.76	0.75	10680000	10060000	8462000	8645000	8092000	1	0.94	0.79	0.81	0.76	47	8	8	TMT10plex	17029	40S ribosomal protein S13 OS=Saccharomyces cerevisiae (strain ATCC 204508 / S288c) OX=559292 GN=RPS13 PE=1 SV=3
198	423	P38879|NACA_YEAST	32.84	200.38	2981000	3162000	3286000	3290000	3191000	3174000	2666000	2688000	1774000	1797000	1	1.06	1.1	1.1	1.07	1.06	0.89	0.9	0.6	0.6	3074000	3293000	3188000	2677000	1791000	1	1.07	1.04	0.87	0.58	47	7	7	TMT10plex; Oxidation (M); Deamidation (NQ)	18709	Nascent polypeptide-associated complex subunit alpha OS=Saccharomyces cerevisiae (strain ATCC 204508 / S288c) OX=559292 GN=EGD2 PE=1 SV=3
284	251	P38988|GGC1_YEAST	29.52	199.92	1042000	1018000	996300	966600	949400	993700	943400	1001000	2394000	2477000	1	0.98	0.96	0.93	0.91	0.95	0.91	0.96	2.3	2.38	1030000	984100	971500	972000	2436000	1	0.96	0.94	0.94	2.37	38	10	10	TMT10plex; Deamidation (NQ)	33215	Mitochondrial GTP/GDP carrier protein 1 OS=Saccharomyces cerevisiae (strain ATCC 204508 / S288c) OX=559292 GN=GGC1 PE=1 SV=1
248	243	Q05022|RRP5_YEAST	11.31	198.98	868600	933600	785400	786700	726400	814500	735300	819400	873100	855600	1	1.07	0.9	0.91	0.84	0.94	0.85	0.94	1.01	0.98	904600	787700	770500	779100	866200	1	0.87	0.85	0.86	0.96	11	17	17	TMT10plex; Deamidation (NQ)	193133	rRNA biogenesis protein RRP5 OS=Saccharomyces cerevisiae (strain ATCC 204508 / S288c) OX=559292 GN=RRP5 PE=1 SV=1
219	221	P07702|LYS2_YEAST	6.23	198.97	1356000	1420000	1415000	1389000	1340000	1345000	1357000	1390000	1331000	1391000	1	1.05	1.04	1.02	0.99	0.99	1	1.02	0.98	1.03	1388000	1402000	1343000	1373000	1361000	1	1.01	0.97	0.99	0.98	9	13	13	TMT10plex	155345	L-2-aminoadipate reductase OS=Saccharomyces cerevisiae (strain ATCC 204508 / S288c) OX=559292 GN=LYS2 PE=1 SV=2
114	168	P26785|RL16B_YEAST	32.44	198.86	3052000	3037000	2702000	2843000	2449000	2441000	2487000	2456000	1841000	1767000	1	1	0.89	0.93	0.8	0.8	0.81	0.8	0.6	0.58	3044000	2772000	2445000	2471000	1804000	1	0.91	0.8	0.81	0.59	26	14	7	TMT10plex	22249	60S ribosomal protein L16-B OS=Saccharomyces cerevisiae (strain ATCC 204508 / S288c) OX=559292 GN=RPL16B PE=1 SV=3
187	437	P38013|AHP1_YEAST	29.42	198.27	2064000	2035000	1909000	1929000	2905000	2864000	2849000	2719000	2233000	2175000	1	0.99	0.92	0.93	1.41	1.39	1.38	1.32	1.08	1.05	2049000	1919000	2884000	2784000	2204000	1	0.94	1.41	1.36	1.08	69	9	9	Acrylamide; TMT10plex; Oxidation (M); Deamidation (NQ)	19115	Peroxiredoxin AHP1 OS=Saccharomyces cerevisiae (strain ATCC 204508 / S288c) OX=559292 GN=AHP1 PE=1 SV=4
251	325	P28834|IDH1_YEAST	41.12	198.15	1387000	1453000	1360000	1396000	1307000	1319000	1348000	1405000	4907000	4912000	1	1.05	0.98	1.01	0.94	0.95	0.97	1.01	3.54	3.54	1420000	1378000	1313000	1377000	4910000	1	0.97	0.92	0.97	3.46	26	10	10	TMT10plex	39324	Isocitrate dehydrogenase [NAD] subunit 1 mitochondrial OS=Saccharomyces cerevisiae (strain ATCC 204508 / S288c) OX=559292 GN=IDH1 PE=1 SV=2
297	409	P30902|ATP7_YEAST	30.39	198.13	761900	775700	766500	660500	730200	806200	737700	727300	2550000	2657000	1	1.02	1.01	0.87	0.96	1.06	0.97	0.95	3.35	3.49	768800	713500	768200	732500	2604000	1	0.93	1	0.95	3.39	39	9	9	TMT10plex	19810	ATP synthase subunit d mitochondrial OS=Saccharomyces cerevisiae (strain ATCC 204508 / S288c) OX=559292 GN=ATP7 PE=1 SV=2
203	326	P35691|TCTP_YEAST	35.28	198	7625000	7602000	7946000	7906000	6522000	6515000	6082000	5963000	5499000	5444000	1	1	1.04	1.04	0.86	0.85	0.8	0.78	0.72	0.71	7613000	7926000	6518000	6022000	5472000	1	1.04	0.86	0.79	0.72	43	9	9	TMT10plex	18741	Translationally-controlled tumor protein homolog OS=Saccharomyces cerevisiae (strain ATCC 204508 / S288c) OX=559292 GN=TMA19 PE=1 SV=1
186	198	P0CX52|RS16B_YEAST	14.19	197.54	5550000	5095000	5319000	5428000	4811000	4928000	4816000	4813000	3803000	3585000	1	0.92	0.96	0.98	0.87	0.89	0.87	0.87	0.69	0.65	5323000	5373000	4870000	4814000	3694000	1	1.01	0.91	0.9	0.69	73	12	12	TMT10plex; Deamidation (NQ)	15847	40S ribosomal protein S16-B OS=Saccharomyces cerevisiae (strain ATCC 204508 / S288c) OX=559292 GN=RPS16B PE=1 SV=1
186	199	P0CX51|RS16A_YEAST	14.19	197.54	5550000	5095000	5319000	5428000	4811000	4928000	4816000	4813000	3803000	3585000	1	0.92	0.96	0.98	0.87	0.89	0.87	0.87	0.69	0.65	5323000	5373000	4870000	4814000	3694000	1	1.01	0.91	0.9	0.69	73	12	12	TMT10plex; Deamidation (NQ)	15847	40S ribosomal protein S16-A OS=Saccharomyces cerevisiae (strain ATCC 204508 / S288c) OX=559292 GN=RPS16A PE=1 SV=1
409	405	P32563|VPH1_YEAST	13.21	197.53	917400	895100	819000	844100	768700	785700	808500	798500	790100	816900	1	0.98	0.89	0.92	0.84	0.86	0.88	0.87	0.86	0.89	906300	831600	777200	803500	803500	1	0.92	0.86	0.89	0.89	13	9	9	TMT10plex	95529	V-type proton ATPase subunit a vacuolar isoform OS=Saccharomyces cerevisiae (strain ATCC 204508 / S288c) OX=559292 GN=VPH1 PE=1 SV=3
243	271	P26321|RL5_YEAST	14.69	197.46	2061000	1981000	1803000	1799000	1551000	1434000	1489000	1550000	1993000	2040000	1	0.96	0.87	0.87	0.75	0.7	0.72	0.75	0.97	0.99	2023000	1801000	1493000	1519000	2016000	1	0.89	0.74	0.75	1	30	9	9	TMT10plex	33715	60S ribosomal protein L5 OS=Saccharomyces cerevisiae (strain ATCC 204508 / S288c) OX=559292 GN=RPL5 PE=1 SV=4
262	257	P28241|IDH2_YEAST	28.7	197.35	1062000	1097000	1064000	1061000	1131000	1221000	1157000	1127000	4635000	4822000	1	1.03	1	1	1.07	1.15	1.09	1.06	4.36	4.54	1080000	1062000	1176000	1142000	4728000	1	0.98	1.09	1.06	4.38	24	8	8	TMT10plex	39739	Isocitrate dehydrogenase [NAD] subunit 2 mitochondrial OS=Saccharomyces cerevisiae (strain ATCC 204508 / S288c) OX=559292 GN=IDH2 PE=1 SV=1
216	446	P07280|RS19A_YEAST	20.06	197.08	3389000	3304000	3294000	3438000	2870000	2803000	2616000	2637000	1955000	1816000	1	0.97	0.97	1.01	0.85	0.83	0.77	0.78	0.58	0.54	3347000	3366000	2837000	2627000	1886000	1	1.01	0.85	0.78	0.56	40	7	7	TMT10plex; Deamidation (NQ)	15917	40S ribosomal protein S19-A OS=Saccharomyces cerevisiae (strain ATCC 204508 / S288c) OX=559292 GN=RPS19A PE=1 SV=2
216	447	P07281|RS19B_YEAST	20.06	197.08	3389000	3304000	3294000	3438000	2870000	2803000	2616000	2637000	1955000	1816000	1	0.97	0.97	1.01	0.85	0.83	0.77	0.78	0.58	0.54	3347000	3366000	2837000	2627000	1886000	1	1.01	0.85	0.78	0.56	40	7	7	TMT10plex; Deamidation (NQ)	15891	40S ribosomal protein S19-B OS=Saccharomyces cerevisiae (strain ATCC 204508 / S288c) OX=559292 GN=RPS19B PE=1 SV=2
134	295	P46654|RSSA2_YEAST	34.33	197.04	7013000	7114000	7087000	7866000	5937000	5909000	5247000	5393000	4570000	4579000	1	1.01	1.01	1.12	0.85	0.84	0.75	0.77	0.65	0.65	7064000	7477000	5923000	5320000	4577000	1	1.06	0.84	0.75	0.65	38	7	7	TMT10plex; Oxidation (M); Deamidation (NQ)	27962	40S ribosomal protein S0-B OS=Saccharomyces cerevisiae (strain ATCC 204508 / S288c) OX=559292 GN=RPS0B PE=1 SV=2
327	296	P38625|GUAA_YEAST	28.44	196.81	1105000	1111000	995100	1020000	889100	939400	909200	913600	959300	1034000	1	1.01	0.9	0.92	0.8	0.85	0.82	0.83	0.87	0.94	1108000	1007000	916400	911400	996700	1	0.91	0.83	0.82	0.9	20	9	9	TMT10plex; Oxidation (M)	58482	GMP synthase [glutamine-hydrolyzing] OS=Saccharomyces cerevisiae (strain ATCC 204508 / S288c) OX=559292 GN=GUA1 PE=1 SV=4
148	453	P48589|RS12_YEAST	30.71	196.56	6144000	6067000	6785000	6596000	5733000	5601000	5352000	5022000	3896000	3884000	1	0.99	1.1	1.07	0.93	0.91	0.87	0.82	0.63	0.63	6105000	6690000	5670000	5187000	3892000	1	1.1	0.93	0.85	0.64	47	6	6	TMT10plex; Deamidation (NQ)	15472	40S ribosomal protein S12 OS=Saccharomyces cerevisiae (strain ATCC 204508 / S288c) OX=559292 GN=RPS12 PE=1 SV=1
235	404	P50095|IMDH3_YEAST	14.17	196.18	776500	766400	747900	727500	713600	704100	727700	751500	777300	768400	1	0.99	0.96	0.94	0.92	0.91	0.94	0.97	1	0.99	771400	737700	708900	739600	772800	1	0.96	0.92	0.96	1	22	9	9	TMT10plex; Deamidation (NQ)	56585	Inosine-5'-monophosphate dehydrogenase 3 OS=Saccharomyces cerevisiae (strain ATCC 204508 / S288c) OX=559292 GN=IMD3 PE=1 SV=1
252	250	P40106|GPP2_YEAST	25.13	196.05	133000	129000	150400	134100	212300	220400	189600	202200	100500	104200	1	0.97	1.13	1.01	1.6	1.66	1.43	1.52	0.76	0.78	131000	142300	216400	195900	102300	1	1.09	1.65	1.5	0.78	12	8	3	TMT10plex; Deamidation (NQ)	27814	Glycerol-1-phosphate phosphohydrolase 2 OS=Saccharomyces cerevisiae (strain ATCC 204508 / S288c) OX=559292 GN=GPP2 PE=1 SV=1
238	319	P13188|SYQ_YEAST	14.46	195.78	1357000	1341000	1295000	1272000	1242000	1211000	1255000	1336000	1390000	1391000	1	0.99	0.95	0.94	0.91	0.89	0.93	0.98	1.02	1.03	1352000	1286000	1226000	1295000	1391000	1	0.95	0.91	0.96	1.03	18	13	13	TMT10plex	93133	Glutamine--tRNA ligase OS=Saccharomyces cerevisiae (strain ATCC 204508 / S288c) OX=559292 GN=GLN4 PE=1 SV=2
228	303	P06634|DED1_YEAST	17.59	195.55	982500	947600	1019000	1038000	1023000	986900	1008000	987700	704200	735600	1	0.96	1.04	1.06	1.04	1	1.03	1.01	0.72	0.75	978600	1035000	1005000	997800	726000	1	1.06	1.03	1.02	0.74	24	13	13	TMT10plex; Oxidation (M); Deamidation (NQ)	65553	ATP-dependent RNA helicase DED1 OS=Saccharomyces cerevisiae (strain ATCC 204508 / S288c) OX=559292 GN=DED1 PE=1 SV=2
225	299	P54839|HMCS_YEAST	28.21	195.5	1360000	1406000	1285000	1286000	1354000	1423000	1385000	1355000	2299000	2337000	1	1.03	0.94	0.95	1	1.05	1.02	1	1.69	1.72	1383000	1285000	1389000	1370000	2318000	1	0.93	1	0.99	1.68	31	11	11	Acrylamide; TMT10plex; Oxidation (M); Deamidation (NQ)	55014	Hydroxymethylglutaryl-CoA synthase OS=Saccharomyces cerevisiae (strain ATCC 204508 / S288c) OX=559292 GN=ERG13 PE=1 SV=1
382	433	P80235|CACM_YEAST	27.63	195.1	403900	441200	411600	416200	364200	390300	357500	407100	1523000	1460000	1	1.09	1.02	1.03	0.9	0.97	0.89	1.01	3.77	3.62	422500	413900	377200	382300	1492000	1	0.98	0.89	0.9	3.53	18	10	10	TMT10plex; Deamidation (NQ)	77766	Putative mitochondrial carnitine O-acetyltransferase OS=Saccharomyces cerevisiae (strain ATCC 204508 / S288c) OX=559292 GN=YAT1 PE=1 SV=2
348	193	P33734|HIS5_YEAST	5.83	194.87	959400	900400	787400	845600	911800	919200	874200	901100	1014000	961500	1	0.94	0.82	0.88	0.95	0.96	0.91	0.94	1.06	1	929900	816500	915500	887700	987600	1	0.88	0.98	0.95	1.06	22	11	11	TMT10plex	61068	Imidazole glycerol phosphate synthase hisHF OS=Saccharomyces cerevisiae (strain ATCC 204508 / S288c) OX=559292 GN=HIS7 PE=1 SV=2
192	174	P15180|SYKC_YEAST	23.53	194.82	1947000	1933000	1873000	1830000	1721000	1698000	1709000	1677000	1717000	1707000	1	0.99	0.96	0.94	0.88	0.87	0.88	0.86	0.88	0.88	1943000	1852000	1710000	1693000	1712000	1	0.95	0.88	0.87	0.88	25	17	17	TMT10plex; Oxidation (M)	67959	Lysine--tRNA ligase cytoplasmic OS=Saccharomyces cerevisiae (strain ATCC 204508 / S288c) OX=559292 GN=KRS1 PE=1 SV=2
188	386	P49089|ASNS1_YEAST	9.58	194.49	1211000	1180000	1212000	1184000	1075000	1099000	1203000	1092000	1191000	1120000	1	0.97	1	0.98	0.89	0.91	0.99	0.9	0.98	0.92	1196000	1198000	1087000	1147000	1155000	1	1	0.91	0.96	0.97	16	15	10	TMT10plex; Oxidation (M)	64470	Asparagine synthetase [glutamine-hydrolyzing] 1 OS=Saccharomyces cerevisiae (strain ATCC 204508 / S288c) OX=559292 GN=ASN1 PE=1 SV=2
137	202	P26784|RL16A_YEAST	15.28	194.26	1095000	1047000	955800	1025000	909500	922900	962800	939400	860300	866800	1	0.96	0.87	0.94	0.83	0.84	0.88	0.86	0.79	0.79	1071000	990600	916200	951100	863600	1	0.92	0.86	0.89	0.81	20	13	6	TMT10plex	22201	60S ribosomal protein L16-A OS=Saccharomyces cerevisiae (strain ATCC 204508 / S288c) OX=559292 GN=RPL16A PE=1 SV=3
347	369	P32449|AROG_YEAST	26.72	193.9	630500	635900	554500	557200	548500	558000	584100	587600	709800	721600	1	1.01	0.88	0.88	0.87	0.88	0.93	0.93	1.13	1.14	633200	555900	556200	588800	719300	1	0.88	0.88	0.93	1.14	29	7	6	Acrylamide; TMT10plex; Oxidation (M); Deamidation (NQ)	39749	Phospho-2-dehydro-3-deoxyheptonate aldolase tyrosine-inhibited OS=Saccharomyces cerevisiae (strain ATCC 204508 / S288c) OX=559292 GN=ARO4 PE=1 SV=2
324	364	P12385|ERF1_YEAST	11.89	193.39	989100	914200	864600	857000	794300	823500	783000	834500	897500	892000	1	0.92	0.87	0.87	0.8	0.83	0.79	0.84	0.91	0.9	951700	860800	808900	808800	894700	1	0.9	0.85	0.85	0.94	23	9	9	TMT10plex	49006	Eukaryotic peptide chain release factor subunit 1 OS=Saccharomyces cerevisiae (strain ATCC 204508 / S288c) OX=559292 GN=SUP45 PE=1 SV=2
258	427	P32481|IF2G_YEAST	22.74	193.19	857100	853500	877400	884600	765800	808200	802500	803000	852200	817100	1	1	1.02	1.03	0.89	0.94	0.94	0.94	0.99	0.95	859500	881000	787000	802700	834700	1	1.03	0.92	0.93	0.97	25	10	10	TMT10plex; Deamidation (NQ)	57866	Eukaryotic translation initiation factor 2 subunit gamma OS=Saccharomyces cerevisiae (strain ATCC 204508 / S288c) OX=559292 GN=GCD11 PE=1 SV=1
342	380	P47120|DOHH_YEAST	21.67	192.67	1131000	1146000	1326000	1305000	1181000	1220000	1104000	1163000	651600	609800	1	1.01	1.17	1.15	1.04	1.08	0.98	1.03	0.58	0.54	1138000	1315000	1200000	1134000	630700	1	1.16	1.05	1	0.55	43	9	9	TMT10plex	36165	Deoxyhypusine hydroxylase OS=Saccharomyces cerevisiae (strain ATCC 204508 / S288c) OX=559292 GN=LIA1 PE=1 SV=1
304	406	P31787|ACBP_YEAST	22.39	192.49	3719000	3970000	3462000	3437000	4338000	4117000	4066000	4110000	3163000	3007000	1	1.07	0.93	0.92	1.17	1.11	1.09	1.1	0.85	0.81	3844000	3449000	4227000	4088000	3085000	1	0.9	1.1	1.06	0.8	91	8	8	TMT10plex; Oxidation (M)	10061	Acyl-CoA-binding protein OS=Saccharomyces cerevisiae (strain ATCC 204508 / S288c) OX=559292 GN=ACB1 PE=1 SV=3
433	621	P40093|YEY6_YEAST	17.37	191.88	513800	492000	451400	432500	388400	402400	421200	420800	527300	515300	1	0.96	0.88	0.84	0.76	0.78	0.82	0.82	1.03	1	502900	442000	395400	421000	521300	1	0.88	0.79	0.84	1.04	22	7	7	Acrylamide; TMT10plex; Deamidation (NQ)	38174	MYG1 protein YER156C OS=Saccharomyces cerevisiae (strain ATCC 204508 / S288c) OX=559292 GN=YER156C PE=1 SV=1
354	356	P32861|UGPA1_YEAST	17.11	191.82	526400	498500	539800	566700	847400	794600	799600	864300	637500	614200	1	0.95	1.03	1.08	1.61	1.51	1.52	1.64	1.21	1.17	512500	553300	821000	832000	625900	1	1.08	1.6	1.62	1.22	20	10	10	TMT10plex; Deamidation (NQ)	55988	UTP--glucose-1-phosphate uridylyltransferase OS=Saccharomyces cerevisiae (strain ATCC 204508 / S288c) OX=559292 GN=UGP1 PE=1 SV=1
151	281	P0CX24|RL20B_YEAST	24.6	191.04	6299000	6362000	6435000	6269000	5155000	5165000	5435000	5500000	5155000	5299000	1	1.01	1.02	1	0.82	0.82	0.86	0.87	0.82	0.84	6330000	6352000	5160000	5468000	5227000	1	1	0.82	0.86	0.83	44	9	9	TMT10plex; Oxidation (M); Deamidation (NQ)	20437	60S ribosomal protein L20-B OS=Saccharomyces cerevisiae (strain ATCC 204508 / S288c) OX=559292 GN=RPL20B PE=1 SV=1
151	282	P0CX23|RL20A_YEAST	24.6	191.04	6299000	6362000	6435000	6269000	5155000	5165000	5435000	5500000	5155000	5299000	1	1.01	1.02	1	0.82	0.82	0.86	0.87	0.82	0.84	6330000	6352000	5160000	5468000	5227000	1	1	0.82	0.86	0.83	44	9	9	TMT10plex; Oxidation (M); Deamidation (NQ)	20437	60S ribosomal protein L20-A OS=Saccharomyces cerevisiae (strain ATCC 204508 / S288c) OX=559292 GN=RPL20A PE=1 SV=1
323	381	P11986|INO1_YEAST	36.15	190.59	568600	486400	491100	456700	492500	507000	449600	500300	2963000	3034000	1	0.86	0.86	0.8	0.87	0.89	0.79	0.88	5.21	5.34	533000	477200	499800	474900	2998000	1	0.9	0.94	0.89	5.63	25	10	10	Acrylamide; TMT10plex; Oxidation (M)	59642	Inositol-3-phosphate synthase OS=Saccharomyces cerevisiae (strain ATCC 204508 / S288c) OX=559292 GN=INO1 PE=1 SV=3
288	247	P06103|EIF3B_YEAST	27.9	190.4	999300	1066000	1045000	971000	915100	923100	988700	999900	1198000	1209000	1	1.07	1.05	0.97	0.92	0.92	0.99	1	1.2	1.21	1033000	1008000	919100	994300	1204000	1	0.98	0.89	0.96	1.17	13	12	12	Acrylamide; TMT10plex; Oxidation (M)	88130	Eukaryotic translation initiation factor 3 subunit B OS=Saccharomyces cerevisiae (strain ATCC 204508 / S288c) OX=559292 GN=PRT1 PE=1 SV=1
245	372	P0C2H9|RL31B_YEAST	25.11	190.12	3062000	3319000	3077000	3076000	2544000	2565000	2616000	2533000	2340000	2408000	1	1.08	1.01	1	0.83	0.84	0.85	0.83	0.76	0.79	3190000	3077000	2554000	2574000	2374000	1	0.96	0.8	0.81	0.74	54	8	8	TMT10plex; Oxidation (M)	12967	60S ribosomal protein L31-B OS=Saccharomyces cerevisiae (strain ATCC 204508 / S288c) OX=559292 GN=RPL31B PE=1 SV=1
107	265	P05755|RS9B_YEAST	24.5	189.64	9720000	10240000	9422000	9094000	8025000	8138000	8466000	8275000	6682000	6612000	1	1.05	0.97	0.94	0.83	0.84	0.87	0.85	0.69	0.68	9979000	9258000	8081000	8371000	6647000	1	0.93	0.81	0.84	0.67	39	11	11	TMT10plex; Oxidation (M); Deamidation (NQ)	22299	40S ribosomal protein S9-B OS=Saccharomyces cerevisiae (strain ATCC 204508 / S288c) OX=559292 GN=RPS9B PE=1 SV=4
107	266	O13516|RS9A_YEAST	24.5	189.64	9720000	10240000	9422000	9094000	8025000	8138000	8466000	8275000	6682000	6612000	1	1.05	0.97	0.94	0.83	0.84	0.87	0.85	0.69	0.68	9979000	9258000	8081000	8371000	6647000	1	0.93	0.81	0.84	0.67	39	11	11	TMT10plex; Oxidation (M); Deamidation (NQ)	22443	40S ribosomal protein S9-A OS=Saccharomyces cerevisiae (strain ATCC 204508 / S288c) OX=559292 GN=RPS9A PE=1 SV=3
226	240	P0CX48|RS11B_YEAST	21.16	189.3	3544000	3527000	3923000	3980000	3552000	3501000	3558000	3702000	2474000	2390000	1	1	1.11	1.12	1	0.99	1	1.04	0.7	0.67	3536000	3951000	3526000	3633000	2432000	1	1.12	1	1.03	0.69	58	10	10	Acrylamide; TMT10plex; Deamidation (NQ)	17749	40S ribosomal protein S11-B OS=Saccharomyces cerevisiae (strain ATCC 204508 / S288c) OX=559292 GN=RPS11B PE=1 SV=1
226	241	P0CX47|RS11A_YEAST	21.16	189.3	3544000	3527000	3923000	3980000	3552000	3501000	3558000	3702000	2474000	2390000	1	1	1.11	1.12	1	0.99	1	1.04	0.7	0.67	3536000	3951000	3526000	3633000	2432000	1	1.12	1	1.03	0.69	58	10	10	Acrylamide; TMT10plex; Deamidation (NQ)	17749	40S ribosomal protein S11-A OS=Saccharomyces cerevisiae (strain ATCC 204508 / S288c) OX=559292 GN=RPS11A PE=1 SV=1
278	478	P40024|ARB1_YEAST	24.61	189	895000	864000	804300	801900	708200	738300	749700	738500	897800	903200	1	0.97	0.9	0.9	0.79	0.82	0.84	0.83	1	1.01	879500	803100	723200	744100	900500	1	0.91	0.82	0.85	1.02	15	8	8	TMT10plex; Deamidation (NQ)	68377	ABC transporter ATP-binding protein ARB1 OS=Saccharomyces cerevisiae (strain ATCC 204508 / S288c) OX=559292 GN=ARB1 PE=1 SV=1
321	248	P16603|NCPR_YEAST	4.49	188.24	610400	657500	676800	639200	637900	608100	660900	673000	635800	605200	1	1.08	1.11	1.05	1.04	1	1.08	1.1	1.04	0.99	633900	658000	626300	667000	622200	1	1.04	0.99	1.05	0.98	25	11	11	TMT10plex; Oxidation (M)	76772	NADPH--cytochrome P450 reductase OS=Saccharomyces cerevisiae (strain ATCC 204508 / S288c) OX=559292 GN=NCP1 PE=1 SV=3
275	302	P32497|EIF3C_YEAST	12.75	188.11	1418000	1495000	1436000	1394000	1328000	1291000	1287000	1306000	1412000	1396000	1	1.05	1.01	0.98	0.94	0.91	0.91	0.92	1	0.98	1456000	1415000	1309000	1297000	1404000	1	0.97	0.9	0.89	0.96	16	12	12	TMT10plex; Deamidation (NQ)	93204	Eukaryotic translation initiation factor 3 subunit C OS=Saccharomyces cerevisiae (strain ATCC 204508 / S288c) OX=559292 GN=NIP1 PE=1 SV=2
281	122	P10614|CP51_YEAST	25.33	187.84	1357000	1362000	1516000	1495000	1643000	1659000	1606000	1708000	827900	762400	1	1	1.12	1.1	1.21	1.22	1.18	1.26	0.61	0.56	1363000	1506000	1651000	1657000	795100	1	1.1	1.21	1.22	0.58	20	8	8	Acrylamide; TMT10plex; Oxidation (M); Deamidation (NQ)	60720	Lanosterol 14-alpha demethylase OS=Saccharomyces cerevisiae (strain ATCC 204508 / S288c) OX=559292 GN=ERG11 PE=1 SV=1
231	467	P00498|HIS1_YEAST	18.95	187.84	1803000	1869000	1890000	1912000	1767000	1782000	1851000	1809000	1661000	1677000	1	1.04	1.05	1.06	0.98	0.99	1.03	1	0.92	0.93	1836000	1901000	1775000	1830000	1669000	1	1.04	0.97	1	0.91	38	10	10	Acrylamide; TMT10plex; Deamidation (NQ)	32266	ATP phosphoribosyltransferase OS=Saccharomyces cerevisiae (strain ATCC 204508 / S288c) OX=559292 GN=HIS1 PE=1 SV=1
446	515	P50085|PHB2_YEAST	27.3	187.82	362600	417500	359600	351100	390000	366500	356200	392000	727200	727700	1	1.15	0.99	0.97	1.08	1.01	0.98	1.08	2.01	2.01	390100	357500	378200	374100	727500	1	0.92	0.97	0.96	1.86	28	7	7	TMT10plex	34407	Prohibitin-2 OS=Saccharomyces cerevisiae (strain ATCC 204508 / S288c) OX=559292 GN=PHB2 PE=1 SV=2
333	475	P37012|PGM2_YEAST	24.85	187.78	347800	317700	283400	303900	1076000	1087000	1066000	1137000	877800	804200	1	0.91	0.81	0.87	3.09	3.13	3.07	3.27	2.52	2.31	337300	293600	1081000	1102000	841000	1	0.87	3.21	3.27	2.49	14	9	7	TMT10plex; Deamidation (NQ)	63089	Phosphoglucomutase 2 OS=Saccharomyces cerevisiae (strain ATCC 204508 / S288c) OX=559292 GN=PGM2 PE=1 SV=1
301	260	P21576|VPS1_YEAST	17.61	187.68	673700	640500	621500	611000	581300	639700	638900	612900	862200	832500	1	0.95	0.92	0.91	0.86	0.95	0.95	0.91	1.28	1.24	657100	616300	610500	625900	847300	1	0.94	0.93	0.95	1.29	18	12	10	TMT10plex	78736	Vacuolar protein sorting-associated protein 1 OS=Saccharomyces cerevisiae (strain ATCC 204508 / S288c) OX=559292 GN=VPS1 PE=1 SV=2
371	342	Q07478|SUB2_YEAST	12.85	187.27	778500	836300	727800	749700	712900	713800	706100	729500	757000	749700	1	1.07	0.93	0.96	0.92	0.92	0.91	0.94	0.97	0.96	810400	741200	713300	717800	753300	1	0.91	0.88	0.89	0.93	24	9	9	TMT10plex	50309	ATP-dependent RNA helicase SUB2 OS=Saccharomyces cerevisiae (strain ATCC 204508 / S288c) OX=559292 GN=SUB2 PE=1 SV=1
544	512	P15454|KGUA_YEAST	21.94	187.16	298600	288100	259600	261800	239600	241000	221500	218200	348400	378700	1	0.96	0.87	0.88	0.8	0.81	0.74	0.73	1.17	1.27	293400	260700	240300	219800	363600	1	0.89	0.82	0.75	1.24	41	6	6	TMT10plex; Deamidation (NQ)	20637	Guanylate kinase OS=Saccharomyces cerevisiae (strain ATCC 204508 / S288c) OX=559292 GN=GUK1 PE=1 SV=2
403	419	P14742|GFA1_YEAST	6.55	186.37	638000	679200	651300	610200	665200	670200	660000	662300	742900	795600	1	1.06	1.02	0.96	1.04	1.05	1.03	1.04	1.16	1.25	658600	634200	667700	661200	769300	1	0.96	1.01	1	1.17	15	10	10	TMT10plex	80047	Glutamine--fructose-6-phosphate aminotransferase [isomerizing] OS=Saccharomyces cerevisiae (strain ATCC 204508 / S288c) OX=559292 GN=GFA1 PE=1 SV=4
166	382	P0C0W1|RS22A_YEAST	20.59	186.35	6259000	6200000	6288000	6180000	5692000	5608000	5527000	5630000	4738000	4881000	1	0.99	1	0.99	0.91	0.9	0.88	0.9	0.76	0.78	6230000	6234000	5650000	5578000	4809000	1	1	0.91	0.9	0.77	55	8	8	Acrylamide; TMT10plex; Oxidation (M); Deamidation (NQ)	14626	40S ribosomal protein S22-A OS=Saccharomyces cerevisiae (strain ATCC 204508 / S288c) OX=559292 GN=RPS22A PE=1 SV=2
166	383	Q3E7Y3|RS22B_YEAST	20.59	186.35	6259000	6200000	6288000	6180000	5692000	5608000	5527000	5630000	4738000	4881000	1	0.99	1	0.99	0.91	0.9	0.88	0.9	0.76	0.78	6230000	6234000	5650000	5578000	4809000	1	1	0.91	0.9	0.77	55	8	8	Acrylamide; TMT10plex; Oxidation (M); Deamidation (NQ)	14626	40S ribosomal protein S22-B OS=Saccharomyces cerevisiae (strain ATCC 204508 / S288c) OX=559292 GN=RPS22B PE=1 SV=3
183	334	P0C2H6|RL27A_YEAST	24.85	186.2	7096000	6831000	6749000	6779000	5447000	5284000	5599000	5895000	6100000	6070000	1	0.96	0.95	0.96	0.77	0.74	0.79	0.83	0.86	0.86	6964000	6764000	5366000	5747000	6085000	1	0.97	0.77	0.83	0.87	52	7	7	TMT10plex; Deamidation (NQ)	15531	60S ribosomal protein L27-A OS=Saccharomyces cerevisiae (strain ATCC 204508 / S288c) OX=559292 GN=RPL27A PE=1 SV=1
183	335	P0C2H7|RL27B_YEAST	24.85	186.2	7096000	6831000	6749000	6779000	5447000	5284000	5599000	5895000	6100000	6070000	1	0.96	0.95	0.96	0.77	0.74	0.79	0.83	0.86	0.86	6964000	6764000	5366000	5747000	6085000	1	0.97	0.77	0.83	0.87	52	7	7	TMT10plex; Deamidation (NQ)	15505	60S ribosomal protein L27-B OS=Saccharomyces cerevisiae (strain ATCC 204508 / S288c) OX=559292 GN=RPL27B PE=1 SV=1
351	718	P49095|GCSP_YEAST	21.42	185.92	662600	705600	708100	639700	556800	605300	620200	612100	754400	756900	1	1.06	1.07	0.97	0.84	0.91	0.94	0.92	1.14	1.14	684100	673900	581000	616200	755700	1	0.99	0.85	0.9	1.1	9	7	7	TMT10plex; Deamidation (NQ)	114451	Glycine dehydrogenase (decarboxylating) mitochondrial OS=Saccharomyces cerevisiae (strain ATCC 204508 / S288c) OX=559292 GN=GCV2 PE=1 SV=1
273	444	Q04013|YHM2_YEAST	22.89	185.31	863700	858800	883500	872000	776100	788000	784700	801100	1500000	1570000	1	0.99	1.02	1.01	0.9	0.91	0.91	0.93	1.74	1.82	861300	877700	782100	792900	1535000	1	1.02	0.91	0.92	1.78	24	6	6	TMT10plex; Deamidation (NQ)	34185	Citrate/oxoglutarate carrier protein OS=Saccharomyces cerevisiae (strain ATCC 204508 / S288c) OX=559292 GN=YHM2 PE=1 SV=1
261	417	P38431|IF5_YEAST	12.94	184.91	1162000	1111000	1097000	1085000	1005000	1062000	985100	965400	1009000	1048000	1	0.96	0.94	0.93	0.86	0.91	0.85	0.83	0.87	0.9	1137000	1091000	1033000	975200	1029000	1	0.96	0.91	0.86	0.91	25	11	11	TMT10plex; Oxidation (M)	45261	Eukaryotic translation initiation factor 5 OS=Saccharomyces cerevisiae (strain ATCC 204508 / S288c) OX=559292 GN=TIF5 PE=1 SV=1
299	352	P37292|GLYM_YEAST	8.11	184.75	956500	1038000	851000	852000	776500	834300	801900	836300	963300	1025000	1	1.08	0.89	0.89	0.81	0.87	0.84	0.87	1.01	1.07	997100	851500	805400	819100	994100	1	0.85	0.81	0.82	1	20	10	9	TMT10plex	53686	Serine hydroxymethyltransferase mitochondrial OS=Saccharomyces cerevisiae (strain ATCC 204508 / S288c) OX=559292 GN=SHM1 PE=1 SV=2
236	290	P07246|ADH3_YEAST	20.96	184.26	1357000	1326000	1318000	1371000	1446000	1405000	1467000	1401000	1736000	1712000	1	0.98	0.97	1.01	1.07	1.04	1.08	1.03	1.28	1.26	1342000	1345000	1426000	1434000	1724000	1	1	1.06	1.07	1.28	15	7	5	TMT10plex	40370	Alcohol dehydrogenase 3 mitochondrial OS=Saccharomyces cerevisiae (strain ATCC 204508 / S288c) OX=559292 GN=ADH3 PE=1 SV=2
171	278	P29311|BMH1_YEAST	20.86	184.21	213600	203600	224100	228700	285500	273900	273100	275000	74090	63300	1	0.95	1.05	1.07	1.34	1.28	1.28	1.29	0.35	0.3	208600	226400	279700	274100	68690	1	1.09	1.34	1.31	0.33	10	10	3	TMT10plex	30091	Protein BMH1 OS=Saccharomyces cerevisiae (strain ATCC 204508 / S288c) OX=559292 GN=BMH1 PE=1 SV=4
286	366	Q07551|KAR_YEAST	40.89	183.34	705100	669200	722100	717700	1256000	1250000	1238000	1229000	856500	881400	1	0.95	1.02	1.02	1.78	1.77	1.76	1.74	1.21	1.25	687200	719900	1253000	1233000	868900	1	1.05	1.82	1.79	1.26	33	9	9	TMT10plex	35561	NADPH-dependent alpha-keto amide reductase OS=Saccharomyces cerevisiae (strain ATCC 204508 / S288c) OX=559292 GN=YDL124W PE=1 SV=1
253	209	P08417|FUMH_YEAST	34.16	183.12	458700	471800	460800	458900	465200	457600	447800	496100	2120000	2174000	1	1.03	1	1	1.01	1	0.98	1.08	4.62	4.74	465200	462800	461400	472000	2147000	1	0.99	0.99	1.01	4.61	23	10	10	TMT10plex; Oxidation (M)	53152	Fumarate hydratase mitochondrial OS=Saccharomyces cerevisiae (strain ATCC 204508 / S288c) OX=559292 GN=FUM1 PE=1 SV=2
314	388	P32454|APE2_YEAST	14.94	182.86	392200	362500	344400	345800	342000	361100	366200	358800	537900	575300	1	0.92	0.88	0.88	0.87	0.92	0.93	0.91	1.37	1.47	377400	345100	351500	362500	556600	1	0.91	0.93	0.96	1.47	10	10	8	TMT10plex; Oxidation (M)	107755	Aminopeptidase 2 mitochondrial OS=Saccharomyces cerevisiae (strain ATCC 204508 / S288c) OX=559292 GN=APE2 PE=1 SV=4
193	237	P32527|ZUO1_YEAST	11.39	182.7	1228000	1251000	1244000	1127000	1048000	1131000	1086000	1127000	1129000	1135000	1	1.02	1.01	0.92	0.85	0.92	0.88	0.92	0.92	0.92	1240000	1188000	1089000	1106000	1135000	1	0.96	0.88	0.89	0.92	21	11	11	TMT10plex; Oxidation (M)	49020	Zuotin OS=Saccharomyces cerevisiae (strain ATCC 204508 / S288c) OX=559292 GN=ZUO1 PE=1 SV=1
375	393	P32473|ODPB_YEAST	31.14	182.39	576300	508900	542700	524800	532100	563300	573500	577500	759900	763200	1	0.88	0.94	0.91	0.92	0.98	1	1	1.32	1.32	542600	533800	547700	578300	764200	1	0.98	1.01	1.07	1.41	27	8	8	TMT10plex	40054	Pyruvate dehydrogenase E1 component subunit beta mitochondrial OS=Saccharomyces cerevisiae (strain ATCC 204508 / S288c) OX=559292 GN=PDB1 PE=1 SV=2
290	449	P32565|RPN2_YEAST	13.49	182.34	843000	833000	856000	823400	866600	887700	914200	891600	979200	1013000	1	0.99	1.02	0.98	1.03	1.05	1.08	1.06	1.16	1.2	838000	839700	877200	902900	996200	1	1	1.05	1.08	1.19	12	12	11	TMT10plex	104232	26S proteasome regulatory subunit RPN2 OS=Saccharomyces cerevisiae (strain ATCC 204508 / S288c) OX=559292 GN=RPN2 PE=1 SV=4
424	348	P25294|SIS1_YEAST	19.56	181.9	460300	483700	464200	419200	452300	456500	440300	461000	668500	691100	1	1.05	1.01	0.91	0.98	0.99	0.96	1	1.45	1.5	472000	444600	455500	452200	679800	1	0.94	0.97	0.96	1.44	30	8	8	TMT10plex; Oxidation (M); Deamidation (NQ)	37590	Protein SIS1 OS=Saccharomyces cerevisiae (strain ATCC 204508 / S288c) OX=559292 GN=SIS1 PE=1 SV=1
352	612	P31412|VATC_YEAST	15.79	181.4	742500	762000	686600	700400	722400	722300	747900	723800	667200	673300	1	1.03	0.92	0.94	0.97	0.97	1.01	0.97	0.9	0.91	752200	693500	722400	735800	670300	1	0.92	0.96	0.98	0.89	32	11	11	TMT10plex; Oxidation (M)	44189	V-type proton ATPase subunit C OS=Saccharomyces cerevisiae (strain ATCC 204508 / S288c) OX=559292 GN=VMA5 PE=1 SV=4
289	399	P32074|COPG_YEAST	8.54	181.34	532900	606400	518500	496000	531800	539900	551800	562900	659600	739400	1	1.14	0.97	0.93	1	1.01	1.04	1.06	1.24	1.39	569700	507300	535900	560000	699500	1	0.89	0.94	0.98	1.23	18	12	12	TMT10plex; Deamidation (NQ)	104831	Coatomer subunit gamma OS=Saccharomyces cerevisiae (strain ATCC 204508 / S288c) OX=559292 GN=SEC21 PE=1 SV=2
322	351	P24280|SEC14_YEAST	14.09	181.31	1354000	1378000	1319000	1370000	1279000	1249000	1263000	1314000	1130000	1091000	1	1.02	0.97	1.01	0.94	0.92	0.93	0.97	0.84	0.81	1366000	1349000	1264000	1288000	1114000	1	0.99	0.93	0.94	0.82	38	10	10	TMT10plex; Oxidation (M)	34901	SEC14 cytosolic factor OS=Saccharomyces cerevisiae (strain ATCC 204508 / S288c) OX=559292 GN=SEC14 PE=1 SV=3
362	320	Q04409|EMI2_YEAST	32.46	181.27	519800	539500	544500	541700	936200	954800	972700	988000	594500	608500	1	1.04	1.05	1.04	1.8	1.84	1.87	1.9	1.14	1.17	529600	543100	945500	980400	601500	1	1.03	1.79	1.85	1.14	19	9	9	TMT10plex; Oxidation (M)	55921	Putative glucokinase-2 OS=Saccharomyces cerevisiae (strain ATCC 204508 / S288c) OX=559292 GN=EMI2 PE=1 SV=1
505	1693	Q05775|EIF3J_YEAST	11.51	181.19	402700	399200	386900	396300	387300	371500	376500	368900	338000	316700	1	0.99	0.96	0.98	0.96	0.92	0.94	0.92	0.84	0.79	400900	391600	379400	372700	327300	1	0.98	0.95	0.93	0.82	19	5	5	TMT10plex	29564	Eukaryotic translation initiation factor 3 subunit J OS=Saccharomyces cerevisiae (strain ATCC 204508 / S288c) OX=559292 GN=HCR1 PE=1 SV=1
338	486	P40047|ALDH5_YEAST	10.22	181.08	910400	871100	793500	776800	802700	829100	829000	839900	762500	729400	1	0.96	0.87	0.85	0.88	0.91	0.91	0.92	0.84	0.8	890800	787600	815900	834500	748700	1	0.88	0.92	0.94	0.84	17	9	9	TMT10plex; Deamidation (NQ)	56693	Aldehyde dehydrogenase 5 mitochondrial OS=Saccharomyces cerevisiae (strain ATCC 204508 / S288c) OX=559292 GN=ALD5 PE=1 SV=4
293	377	P38707|SYNC_YEAST	22.21	180.93	947600	945300	858300	907700	890300	886900	881000	855300	895400	858700	1	1	0.91	0.96	0.94	0.94	0.93	0.9	0.94	0.91	946400	883000	888600	868100	877100	1	0.93	0.94	0.92	0.93	16	9	9	Acrylamide; TMT10plex; Oxidation (M)	62207	Asparagine--tRNA ligase cytoplasmic OS=Saccharomyces cerevisiae (strain ATCC 204508 / S288c) OX=559292 GN=DED81 PE=1 SV=1
239	384	Q3E757|RL11B_YEAST	22.41	180.77	3751000	3943000	3848000	3885000	3254000	3256000	3481000	3349000	2908000	2797000	1	1.05	1.03	1.04	0.87	0.87	0.93	0.89	0.78	0.75	3847000	3866000	3255000	3415000	2853000	1	1	0.85	0.89	0.74	39	6	6	TMT10plex; Oxidation (M)	19750	60S ribosomal protein L11-B OS=Saccharomyces cerevisiae (strain ATCC 204508 / S288c) OX=559292 GN=RPL11B PE=1 SV=3
239	385	P0C0W9|RL11A_YEAST	22.41	180.77	3751000	3943000	3848000	3885000	3254000	3256000	3481000	3349000	2908000	2797000	1	1.05	1.03	1.04	0.87	0.87	0.93	0.89	0.78	0.75	3847000	3866000	3255000	3415000	2853000	1	1	0.85	0.89	0.74	39	6	6	TMT10plex; Oxidation (M)	19720	60S ribosomal protein L11-A OS=Saccharomyces cerevisiae (strain ATCC 204508 / S288c) OX=559292 GN=RPL11A PE=1 SV=2
246	242	P07283|PMM_YEAST	22.03	180.68	1986000	1975000	2043000	1968000	1733000	1758000	1617000	1706000	1239000	1191000	1	0.99	1.03	0.99	0.87	0.89	0.81	0.86	0.62	0.6	1980000	2005000	1748000	1662000	1215000	1	1.01	0.88	0.84	0.61	45	11	11	Acrylamide; TMT10plex; Oxidation (M)	29063	Phosphomannomutase OS=Saccharomyces cerevisiae (strain ATCC 204508 / S288c) OX=559292 GN=SEC53 PE=1 SV=1
343	324	P27476|NSR1_YEAST	25.54	180.55	1160000	1174000	1035000	1020000	831400	849600	857500	885000	899800	918500	1	1.01	0.89	0.88	0.72	0.73	0.74	0.76	0.78	0.79	1167000	1028000	840500	871300	912300	1	0.88	0.72	0.75	0.78	20	9	9	TMT10plex; Oxidation (M)	44535	Nuclear localization sequence-binding protein OS=Saccharomyces cerevisiae (strain ATCC 204508 / S288c) OX=559292 GN=NSR1 PE=1 SV=1
334	477	P00927|THDH_YEAST	24.17	180.42	933000	938500	926000	941400	850500	854500	871200	909400	1049000	1069000	1	1.01	0.99	1.01	0.91	0.92	0.93	0.97	1.12	1.15	935800	933700	852500	890300	1059000	1	1	0.91	0.95	1.13	19	9	9	Acrylamide; TMT10plex; Oxidation (M)	63831	Threonine dehydratase mitochondrial OS=Saccharomyces cerevisiae (strain ATCC 204508 / S288c) OX=559292 GN=ILV1 PE=1 SV=2
341	442	P53341|MAL12_YEAST	41.15	180.36	258000	283000	215400	213700	746900	755000	762600	705200	695500	819800	1	1.1	0.83	0.83	2.89	2.93	2.96	2.73	2.7	3.18	270500	216600	751000	733900	757600	1	0.8	2.78	2.71	2.8	14	10	6	TMT10plex; Deamidation (NQ)	68094	Alpha-glucosidase MAL12 OS=Saccharomyces cerevisiae (strain ATCC 204508 / S288c) OX=559292 GN=MAL12 PE=1 SV=1
341	443	P38158|MAL32_YEAST	41.15	180.36	258000	283000	215400	213700	746900	755000	762600	705200	695500	819800	1	1.1	0.83	0.83	2.89	2.93	2.96	2.73	2.7	3.18	270500	216600	751000	733900	757600	1	0.8	2.78	2.71	2.8	14	10	6	TMT10plex; Deamidation (NQ)	68142	Alpha-glucosidase MAL32 OS=Saccharomyces cerevisiae (strain ATCC 204508 / S288c) OX=559292 GN=MAL32 PE=1 SV=1
302	111	P49367|LYS4_YEAST	40.8	179.76	732000	702100	623700	625100	1240000	1214000	1221000	1306000	1080000	1085000	1	0.96	0.85	0.85	1.69	1.66	1.67	1.78	1.48	1.48	717100	624400	1229000	1266000	1083000	1	0.87	1.71	1.77	1.51	24	12	12	Acrylamide; TMT10plex; Deamidation (NQ)	75151	Homoaconitase mitochondrial OS=Saccharomyces cerevisiae (strain ATCC 204508 / S288c) OX=559292 GN=LYS4 PE=1 SV=1
207	216	P34167|IF4B_YEAST	7.85	179.66	1398000	1297000	1313000	1397000	1333000	1303000	1281000	1282000	1113000	1161000	1	0.93	0.94	1	0.95	0.93	0.92	0.92	0.8	0.83	1347000	1355000	1318000	1282000	1137000	1	1.01	0.98	0.95	0.84	28	12	12	TMT10plex; Deamidation (NQ)	48522	Eukaryotic translation initiation factor 4B OS=Saccharomyces cerevisiae (strain ATCC 204508 / S288c) OX=559292 GN=TIF3 PE=1 SV=1
392	528	Q05905|HRI1_YEAST	19.5	179.43	1154000	1221000	1172000	1238000	1265000	1267000	1386000	1282000	739500	769200	1	1.06	1.01	1.07	1.1	1.1	1.2	1.11	0.64	0.67	1188000	1205000	1266000	1334000	757700	1	1.01	1.07	1.12	0.64	35	7	7	TMT10plex	27501	Protein HRI1 OS=Saccharomyces cerevisiae (strain ATCC 204508 / S288c) OX=559292 GN=HRI1 PE=1 SV=1
241	522	Q12230|LSP1_YEAST	30.89	179.29	907600	958100	852600	913000	1050000	1047000	1009000	1080000	1994000	2022000	1	1.06	0.94	1.01	1.16	1.15	1.11	1.19	2.2	2.23	932900	882800	1048000	1045000	2008000	1	0.95	1.12	1.12	2.15	20	9	7	TMT10plex; Oxidation (M)	38071	Sphingolipid long chain base-responsive protein LSP1 OS=Saccharomyces cerevisiae (strain ATCC 204508 / S288c) OX=559292 GN=LSP1 PE=1 SV=1
292	245	P04046|PUR1_YEAST	18.23	179.09	1175000	1163000	1192000	1152000	1084000	1046000	1062000	1071000	1319000	1277000	1	0.99	1.01	0.98	0.92	0.89	0.9	0.91	1.12	1.09	1169000	1172000	1065000	1067000	1298000	1	1	0.91	0.91	1.11	22	12	12	Acrylamide; TMT10plex; Oxidation (M)	56719	Amidophosphoribosyltransferase OS=Saccharomyces cerevisiae (strain ATCC 204508 / S288c) OX=559292 GN=ADE4 PE=1 SV=2
389	402	P32558|SPT16_YEAST	12.31	179.06	490800	499900	473900	446900	469800	469400	442400	465300	577900	555900	1	1.02	0.97	0.91	0.96	0.96	0.9	0.95	1.18	1.13	500300	462900	471400	455400	568700	1	0.93	0.94	0.91	1.14	13	11	11	TMT10plex	118630	FACT complex subunit SPT16 OS=Saccharomyces cerevisiae (strain ATCC 204508 / S288c) OX=559292 GN=SPT16 PE=1 SV=1
364	306	P32191|GPDM_YEAST	32.09	178.93	561200	504900	496200	464800	492500	477400	476000	508400	2005000	2084000	1	0.9	0.88	0.83	0.88	0.85	0.85	0.91	3.57	3.71	533000	480500	485000	492200	2044000	1	0.9	0.91	0.92	3.84	14	8	8	TMT10plex; Oxidation (M)	72389	Glycerol-3-phosphate dehydrogenase mitochondrial OS=Saccharomyces cerevisiae (strain ATCC 204508 / S288c) OX=559292 GN=GUT2 PE=1 SV=2
218	460	P34760|TSA1_YEAST	37.28	178.39	1779000	1732000	1541000	1526000	2366000	2312000	2220000	2181000	3412000	3421000	1	0.97	0.87	0.86	1.33	1.3	1.25	1.23	1.92	1.92	1755000	1533000	2339000	2203000	3416000	1	0.87	1.33	1.26	1.95	67	8	8	Acrylamide; TMT10plex; Deamidation (NQ)	21590	Peroxiredoxin TSA1 OS=Saccharomyces cerevisiae (strain ATCC 204508 / S288c) OX=559292 GN=TSA1 PE=1 SV=3
484	933	Q00055|GPD1_YEAST	7.05	178.35	176500	203100	180900	153100	207000	249900	224600	214300	191900	195600	1	1.15	1.02	0.87	1.17	1.42	1.27	1.21	1.09	1.11	189800	167000	228500	219500	193800	1	0.88	1.2	1.16	1.02	20	6	5	Acrylamide; TMT10plex; Deamidation (NQ)	42869	Glycerol-3-phosphate dehydrogenase [NAD(+)] 1 OS=Saccharomyces cerevisiae (strain ATCC 204508 / S288c) OX=559292 GN=GPD1 PE=1 SV=4
237	341	P38061|RL32_YEAST	14.58	177.93	4366000	4203000	4384000	4627000	3941000	3847000	3821000	4092000	3566000	3489000	1	0.96	1	1.06	0.9	0.88	0.87	0.94	0.82	0.8	4285000	4505000	3894000	3956000	3527000	1	1.05	0.91	0.92	0.82	48	9	9	TMT10plex	14771	60S ribosomal protein L32 OS=Saccharomyces cerevisiae (strain ATCC 204508 / S288c) OX=559292 GN=RPL32 PE=1 SV=1
373	416	P25605|ILV6_YEAST	18.17	177.67	380700	361200	353200	356200	368300	370400	366300	385000	452800	441700	1	0.95	0.93	0.94	0.97	0.97	0.96	1.01	1.19	1.16	371000	354700	369400	375600	447300	1	0.96	1	1.01	1.21	31	7	7	Acrylamide; TMT10plex; Oxidation (M)	33987	Acetolactate synthase small subunit mitochondrial OS=Saccharomyces cerevisiae (strain ATCC 204508 / S288c) OX=559292 GN=ILV6 PE=1 SV=2
401	554	P39076|TCPB_YEAST	8.85	177.57	606200	583100	581600	546900	543000	574400	542300	561000	526300	527500	1	0.96	0.96	0.9	0.9	0.95	0.89	0.93	0.87	0.87	594700	564300	558700	551700	526900	1	0.95	0.94	0.93	0.89	22	9	9	TMT10plex	57203	T-complex protein 1 subunit beta OS=Saccharomyces cerevisiae (strain ATCC 204508 / S288c) OX=559292 GN=CCT2 PE=1 SV=1
318	289	P09457|ATPO_YEAST	32.07	177.37	482600	495800	467700	469400	466000	468000	420700	460200	1366000	1408000	1	1.03	0.97	0.97	0.97	0.97	0.87	0.95	2.83	2.92	489200	472000	467000	440500	1387000	1	0.96	0.95	0.9	2.83	48	9	9	TMT10plex; Deamidation (NQ)	22814	ATP synthase subunit 5 mitochondrial OS=Saccharomyces cerevisiae (strain ATCC 204508 / S288c) OX=559292 GN=ATP5 PE=1 SV=1
170	395	P04456|RL25_YEAST	34.2	177.11	1947000	1958000	2264000	2257000	2164000	2173000	2208000	2188000	1394000	1375000	1	1.01	1.16	1.16	1.11	1.12	1.13	1.12	0.72	0.71	1953000	2261000	2169000	2198000	1385000	1	1.16	1.11	1.13	0.71	49	7	7	TMT10plex; Oxidation (M); Deamidation (NQ)	15758	60S ribosomal protein L25 OS=Saccharomyces cerevisiae (strain ATCC 204508 / S288c) OX=559292 GN=RPL25 PE=1 SV=4
464	520	Q02196|KAPS_YEAST	27.37	176.92	434300	423400	427200	424600	429300	433200	394100	397100	278800	284900	1	0.98	0.98	0.98	0.99	1	0.91	0.91	0.64	0.66	428900	425900	431200	395600	281800	1	0.99	1.01	0.92	0.66	34	5	5	Acrylamide; TMT10plex	23060	Adenylyl-sulfate kinase OS=Saccharomyces cerevisiae (strain ATCC 204508 / S288c) OX=559292 GN=MET14 PE=1 SV=1
366	603	P06738|PHSG_YEAST	36.32	176.6	413300	392500	339600	343800	802700	773900	815900	813600	700300	694500	1	0.95	0.82	0.83	1.94	1.87	1.97	1.97	1.69	1.68	402900	341700	788300	814800	697400	1	0.85	1.96	2.02	1.73	15	11	11	TMT10plex; Deamidation (NQ)	103275	Glycogen phosphorylase OS=Saccharomyces cerevisiae (strain ATCC 204508 / S288c) OX=559292 GN=GPH1 PE=1 SV=4
358	397	P36010|NDK_YEAST	25.88	176.34	730200	743100	715100	728000	885900	887600	875800	897000	2273000	2376000	1	1.02	0.98	1	1.21	1.22	1.2	1.23	3.11	3.25	739700	721600	886800	886400	2325000	1	0.98	1.2	1.2	3.14	43	6	6	TMT10plex	17167	Nucleoside diphosphate kinase OS=Saccharomyces cerevisiae (strain ATCC 204508 / S288c) OX=559292 GN=YNK1 PE=1 SV=1
335	415	P07284|SYSC_YEAST	19.81	175.55	958700	953600	949600	958900	835200	865300	818900	847500	1245000	1213000	1	0.99	0.99	1	0.87	0.9	0.85	0.88	1.3	1.27	956200	954200	850300	833200	1229000	1	1	0.89	0.87	1.29	19	8	8	TMT10plex; Oxidation (M); Deamidation (NQ)	53310	Serine--tRNA ligase cytoplasmic OS=Saccharomyces cerevisiae (strain ATCC 204508 / S288c) OX=559292 GN=SES1 PE=1 SV=2
214	349	P39003|HXT6_YEAST	34.9	175.23	449900	445300	380800	427500	1247000	1214000	1237000	1320000	1316000	1285000	1	0.99	0.85	0.95	2.77	2.7	2.75	2.93	2.92	2.86	447600	404200	1231000	1279000	1300000	1	0.9	2.75	2.86	2.9	8	7	6	TMT10plex; Deamidation (NQ)	62705	High-affinity hexose transporter HXT6 OS=Saccharomyces cerevisiae (strain ATCC 204508 / S288c) OX=559292 GN=HXT6 PE=1 SV=2
214	357	P39004|HXT7_YEAST	34.9	175.23	449900	445300	380800	427500	1247000	1214000	1237000	1320000	1316000	1285000	1	0.99	0.85	0.95	2.77	2.7	2.75	2.93	2.92	2.86	447600	404200	1231000	1279000	1300000	1	0.9	2.75	2.86	2.9	8	7	6	TMT10plex; Deamidation (NQ)	62735	High-affinity hexose transporter HXT7 OS=Saccharomyces cerevisiae (strain ATCC 204508 / S288c) OX=559292 GN=HXT7 PE=1 SV=1
303	367	P32288|GLNA_YEAST	16.94	175.04	961000	917300	1041000	1079000	1103000	1062000	1123000	1173000	715200	669200	1	0.95	1.08	1.12	1.15	1.1	1.17	1.22	0.74	0.7	939200	1060000	1083000	1148000	692200	1	1.13	1.15	1.22	0.74	28	9	9	Acrylamide; TMT10plex; Oxidation (M)	41766	Glutamine synthetase OS=Saccharomyces cerevisiae (strain ATCC 204508 / S288c) OX=559292 GN=GLN1 PE=1 SV=4
444	270	P35844|KES1_YEAST	9.04	174.78	879100	952800	850400	830200	799000	829800	833400	840400	884800	902100	1	1.08	0.97	0.94	0.91	0.94	0.95	0.96	1.01	1.03	915900	840300	814400	836900	893500	1	0.92	0.89	0.91	0.98	16	7	7	TMT10plex	49492	Oxysterol-binding protein homolog 4 OS=Saccharomyces cerevisiae (strain ATCC 204508 / S288c) OX=559292 GN=KES1 PE=1 SV=1
472	531	Q12335|PST2_YEAST	34.33	174.73	405400	406700	386600	415500	590200	586000	580100	596200	927600	954700	1	1	0.95	1.02	1.46	1.45	1.43	1.47	2.29	2.35	412000	401100	588100	588100	941100	1	0.97	1.43	1.43	2.28	32	6	5	TMT10plex	20966	Protoplast secreted protein 2 OS=Saccharomyces cerevisiae (strain ATCC 204508 / S288c) OX=559292 GN=PST2 PE=1 SV=1
229	505	P02294|H2B2_YEAST	33.96	173.17	3726000	3712000	3227000	3304000	2977000	2932000	2996000	2983000	4738000	4652000	1	1	0.87	0.89	0.8	0.79	0.8	0.8	1.27	1.25	3722000	3266000	2955000	2989000	4700000	1	0.88	0.79	0.8	1.26	40	6	6	TMT10plex; Oxidation (M)	14237	Histone H2B.2 OS=Saccharomyces cerevisiae (strain ATCC 204508 / S288c) OX=559292 GN=HTB2 PE=1 SV=2
229	527	P02293|H2B1_YEAST	33.96	173.17	3726000	3712000	3227000	3304000	2977000	2932000	2996000	2983000	4738000	4652000	1	1	0.87	0.89	0.8	0.79	0.8	0.8	1.27	1.25	3722000	3266000	2955000	2989000	4700000	1	0.88	0.79	0.8	1.26	40	6	6	TMT10plex; Oxidation (M)	14252	Histone H2B.1 OS=Saccharomyces cerevisiae (strain ATCC 204508 / S288c) OX=559292 GN=HTB1 PE=1 SV=2
429	934	P32419|MDHP_YEAST	16.49	173.13	386600	377100	370700	370500	348000	361900	365200	381900	726000	784200	1	0.98	0.96	0.96	0.9	0.94	0.94	0.99	1.88	2.03	381800	370600	355000	373500	755100	1	0.97	0.93	0.98	1.98	34	8	8	TMT10plex	37186	Malate dehydrogenase peroxisomal OS=Saccharomyces cerevisiae (strain ATCC 204508 / S288c) OX=559292 GN=MDH3 PE=1 SV=3
244	268	P15992|HSP26_YEAST	31.21	172.75	423800	403000	368400	381000	1050000	1054000	904400	960000	1756000	1725000	1	0.95	0.87	0.9	2.48	2.49	2.13	2.26	4.14	4.07	420500	377400	1052000	932200	1741000	1	0.9	2.5	2.22	4.14	50	8	8	TMT10plex; Deamidation (NQ)	23880	Heat shock protein 26 OS=Saccharomyces cerevisiae (strain ATCC 204508 / S288c) OX=559292 GN=HSP26 PE=1 SV=3
388	574	Q00764|TPS1_YEAST	21.17	172.61	390800	382300	354600	384200	538500	537400	531100	541300	550800	514100	1	0.98	0.91	0.98	1.38	1.38	1.36	1.39	1.41	1.32	386600	371600	537900	536200	532500	1	0.96	1.39	1.39	1.38	24	8	8	TMT10plex; Deamidation (NQ)	56148	Alpha alpha-trehalose-phosphate synthase [UDP-forming] 56 kDa subunit OS=Saccharomyces cerevisiae (strain ATCC 204508 / S288c) OX=559292 GN=TPS1 PE=1 SV=2
305	555	P05743|RL26A_YEAST	15.66	172.38	1339000	1229000	1192000	1161000	972000	985500	1007000	1035000	1225000	1095000	1	0.92	0.89	0.87	0.73	0.74	0.75	0.77	0.92	0.82	1284000	1176000	978700	1021000	1160000	1	0.92	0.76	0.8	0.9	9	8	2	TMT10plex	14234	60S ribosomal protein L26-A OS=Saccharomyces cerevisiae (strain ATCC 204508 / S288c) OX=559292 GN=RPL26A PE=1 SV=3
405	424	P40327|PRS4_YEAST	11.88	172.33	518700	534000	532900	566800	551000	577800	542500	570000	614100	602900	1	1.03	1.03	1.09	1.06	1.11	1.05	1.1	1.18	1.16	526400	549900	564400	556200	608500	1	1.04	1.07	1.06	1.16	19	9	9	Acrylamide; TMT10plex; Oxidation (M); Deamidation (NQ)	48828	26S proteasome regulatory subunit 4 homolog OS=Saccharomyces cerevisiae (strain ATCC 204508 / S288c) OX=559292 GN=RPT2 PE=1 SV=3
430	645	Q04636|POB3_YEAST	12.84	171.96	423100	414000	411300	415900	433700	460200	434400	467300	504700	487500	1	0.98	0.97	0.98	1.03	1.09	1.03	1.1	1.19	1.15	420900	413600	446900	450900	496100	1	0.98	1.06	1.07	1.18	16	9	9	TMT10plex; Deamidation (NQ)	62994	FACT complex subunit POB3 OS=Saccharomyces cerevisiae (strain ATCC 204508 / S288c) OX=559292 GN=POB3 PE=1 SV=1
325	316	P47039|BNA3_YEAST	16.99	171.79	690500	679300	651200	668500	702500	711800	704600	753900	820400	841000	1	0.98	0.94	0.97	1.02	1.03	1.02	1.09	1.19	1.22	684900	659900	707100	729200	830700	1	0.96	1.03	1.06	1.21	17	7	7	TMT10plex; Deamidation (NQ)	50082	Probable kynurenine--oxoglutarate transaminase BNA3 OS=Saccharomyces cerevisiae (strain ATCC 204508 / S288c) OX=559292 GN=BNA3 PE=1 SV=1
257	310	P38968|SEC31_YEAST	14.55	171.6	644500	627800	644900	676600	726800	704900	739200	783400	747200	759600	1	0.97	1	1.05	1.13	1.09	1.15	1.22	1.16	1.18	639900	660700	715900	761300	753400	1	1.03	1.12	1.19	1.18	11	14	14	TMT10plex	138717	Protein transport protein SEC31 OS=Saccharomyces cerevisiae (strain ATCC 204508 / S288c) OX=559292 GN=SEC31 PE=1 SV=3
450	470	Q05016|YM71_YEAST	15.58	171.58	525300	567900	564800	541300	535900	565300	570800	573900	763600	793300	1	1.08	1.08	1.03	1.02	1.08	1.09	1.09	1.45	1.51	546600	553000	550600	572400	778400	1	1.01	1.01	1.05	1.42	23	6	6	TMT10plex	29158	NADP-dependent 3-hydroxy acid dehydrogenase OS=Saccharomyces cerevisiae (strain ATCC 204508 / S288c) OX=559292 GN=YMR226C PE=1 SV=1
361	358	P38764|RPN1_YEAST	17.43	171.46	466600	530400	449800	442400	464200	474400	474800	491000	595500	617800	1	1.14	0.96	0.95	0.99	1.02	1.02	1.05	1.28	1.32	498500	446100	471400	482900	606700	1	0.89	0.95	0.97	1.22	12	10	10	TMT10plex; Oxidation (M); Deamidation (NQ)	109492	26S proteasome regulatory subunit RPN1 OS=Saccharomyces cerevisiae (strain ATCC 204508 / S288c) OX=559292 GN=RPN1 PE=1 SV=3
280	474	P20081|FKBP_YEAST	15.27	171.16	1777000	1705000	1529000	1514000	1690000	1758000	1553000	1511000	1772000	1822000	1	0.96	0.86	0.85	0.95	0.99	0.87	0.85	1	1.03	1741000	1525000	1724000	1532000	1797000	1	0.88	0.99	0.88	1.03	58	5	5	Acrylamide; TMT10plex	12158	FK506-binding protein 1 OS=Saccharomyces cerevisiae (strain ATCC 204508 / S288c) OX=559292 GN=FPR1 PE=1 SV=2
649	697	Q12447|PAA1_YEAST	13.01	171.11	327200	362600	302300	265500	290400	320300	279300	297000	391900	384800	1	1.11	0.92	0.81	0.89	0.98	0.85	0.91	1.2	1.18	344900	283900	305400	288100	388400	1	0.82	0.89	0.84	1.13	20	4	4	TMT10plex	21947	Polyamine N-acetyltransferase 1 OS=Saccharomyces cerevisiae (strain ATCC 204508 / S288c) OX=559292 GN=PAA1 PE=1 SV=1
287	568	P11076|ARF1_YEAST	20.37	170.38	738500	689000	694300	702400	611600	638100	644900	694000	811300	811000	1	0.93	0.94	0.95	0.83	0.86	0.87	0.94	1.1	1.1	713700	698300	624900	669500	811100	1	0.98	0.88	0.94	1.14	13	7	2	TMT10plex; Deamidation (NQ)	20529	ADP-ribosylation factor 1 OS=Saccharomyces cerevisiae (strain ATCC 204508 / S288c) OX=559292 GN=ARF1 PE=1 SV=3
383	438	P16387|ODPA_YEAST	6.64	170.27	1787000	983300	1232000	1112000	1172000	1246000	1256000	1217000	1084000	1123000	1	0.55	0.69	0.62	0.66	0.7	0.7	0.68	0.61	0.63	1385000	1172000	1209000	1237000	1104000	1	0.85	0.87	0.89	0.8	20	9	9	Acrylamide; TMT10plex; Oxidation (M); Deamidation (NQ)	46343	Pyruvate dehydrogenase E1 component subunit alpha mitochondrial OS=Saccharomyces cerevisiae (strain ATCC 204508 / S288c) OX=559292 GN=PDA1 PE=1 SV=2
380	514	P29509|TRXB1_YEAST	22.92	169.83	572500	612800	546100	542900	602700	661500	610400	610500	478700	509700	1	1.07	0.95	0.95	1.05	1.16	1.07	1.07	0.84	0.89	596100	555100	632100	614300	496600	1	0.93	1.06	1.03	0.83	52	9	9	Acrylamide; TMT10plex; Oxidation (M)	34238	Thioredoxin reductase 1 OS=Saccharomyces cerevisiae (strain ATCC 204508 / S288c) OX=559292 GN=TRR1 PE=1 SV=3
515	422	Q04491|SEC13_YEAST	19.72	169.64	370400	391700	365500	357700	398500	407900	393600	381100	454300	452100	1	1.06	0.99	0.97	1.08	1.1	1.06	1.03	1.23	1.22	381000	361600	403200	387400	453200	1	0.95	1.06	1.02	1.19	29	7	7	TMT10plex	33043	Protein transport protein SEC13 OS=Saccharomyces cerevisiae (strain ATCC 204508 / S288c) OX=559292 GN=SEC13 PE=1 SV=1
404	756	P33416|HSP78_YEAST	17.57	169.39	271600	287400	264100	231300	306300	313200	309100	326200	454800	478400	1	1.06	0.97	0.85	1.13	1.15	1.14	1.2	1.67	1.76	279500	247700	311000	318900	466600	1	0.89	1.11	1.14	1.67	14	10	10	TMT10plex	91336	Heat shock protein 78 mitochondrial OS=Saccharomyces cerevisiae (strain ATCC 204508 / S288c) OX=559292 GN=HSP78 PE=1 SV=2
266	390	P09938|RIR2_YEAST	30.66	169.35	1693000	1717000	1398000	1537000	1802000	1825000	1784000	1897000	1054000	1036000	1	1.01	0.83	0.91	1.06	1.08	1.05	1.12	0.62	0.61	1705000	1468000	1814000	1841000	1045000	1	0.86	1.06	1.08	0.61	25	10	10	Acrylamide; TMT10plex	46147	Ribonucleoside-diphosphate reductase small chain 1 OS=Saccharomyces cerevisiae (strain ATCC 204508 / S288c) OX=559292 GN=RNR2 PE=1 SV=2
160	332	P0CX56|RS18B_YEAST	29.11	169.26	7017000	7049000	6988000	7174000	6013000	5816000	6137000	6049000	8080000	8041000	1	1	1	1.02	0.86	0.83	0.87	0.86	1.15	1.15	7033000	7081000	5914000	6093000	8061000	1	1.01	0.84	0.87	1.15	46	7	7	Acrylamide; TMT10plex; Oxidation (M); Deamidation (NQ)	17038	40S ribosomal protein S18-B OS=Saccharomyces cerevisiae (strain ATCC 204508 / S288c) OX=559292 GN=RPS18B PE=1 SV=1
160	333	P0CX55|RS18A_YEAST	29.11	169.26	7017000	7049000	6988000	7174000	6013000	5816000	6137000	6049000	8080000	8041000	1	1	1	1.02	0.86	0.83	0.87	0.86	1.15	1.15	7033000	7081000	5914000	6093000	8061000	1	1.01	0.84	0.87	1.15	46	7	7	Acrylamide; TMT10plex; Oxidation (M); Deamidation (NQ)	17038	40S ribosomal protein S18-A OS=Saccharomyces cerevisiae (strain ATCC 204508 / S288c) OX=559292 GN=RPS18A PE=1 SV=1
393	517	P53598|SUCA_YEAST	28.27	169.1	519700	488900	460600	483000	461700	490500	492900	482400	1752000	1848000	1	0.94	0.89	0.93	0.89	0.94	0.95	0.93	3.37	3.56	504300	474500	477800	489400	1800000	1	0.94	0.95	0.97	3.57	22	6	6	TMT10plex; Deamidation (NQ)	35032	Succinate--CoA ligase [ADP-forming] subunit alpha mitochondrial OS=Saccharomyces cerevisiae (strain ATCC 204508 / S288c) OX=559292 GN=LSC1 PE=1 SV=1
481	542	P25491|MAS5_YEAST	18.68	168.37	759200	720200	701300	713200	647600	625700	605500	603400	801200	845300	1	0.95	0.92	0.94	0.85	0.82	0.8	0.79	1.06	1.11	739700	707300	636700	604400	823300	1	0.96	0.86	0.82	1.11	15	6	6	TMT10plex	44671	Mitochondrial protein import protein MAS5 OS=Saccharomyces cerevisiae (strain ATCC 204508 / S288c) OX=559292 GN=YDJ1 PE=1 SV=1
449	374	P39683|NPT1_YEAST	12.75	168.26	518100	501500	498400	510100	542500	544700	560700	566400	528900	514400	1	0.97	0.96	0.98	1.05	1.05	1.08	1.09	1.02	0.99	509800	504200	543600	563600	521700	1	0.99	1.07	1.11	1.02	17	7	7	TMT10plex; Oxidation (M)	49019	Nicotinate phosphoribosyltransferase OS=Saccharomyces cerevisiae (strain ATCC 204508 / S288c) OX=559292 GN=NPT1 PE=1 SV=3
370	429	Q01532|BLH1_YEAST	18.29	168.18	750500	822700	792200	786700	844500	845500	810200	860600	1123000	1185000	1	1.1	1.06	1.05	1.13	1.13	1.08	1.15	1.5	1.58	786600	789500	845000	835400	1154000	1	1	1.07	1.06	1.47	23	10	10	Acrylamide; TMT10plex; Deamidation (NQ)	55483	Cysteine proteinase 1 mitochondrial OS=Saccharomyces cerevisiae (strain ATCC 204508 / S288c) OX=559292 GN=LAP3 PE=1 SV=3
254	630	P02400|RLA4_YEAST	40.25	167.37	1461000	1440000	1381000	1379000	1306000	1334000	1208000	1203000	776900	772400	1	0.99	0.95	0.94	0.89	0.91	0.83	0.82	0.53	0.53	1450000	1383000	1320000	1205000	774600	1	0.95	0.91	0.83	0.53	42	4	4	TMT10plex; Deamidation (NQ)	11050	60S acidic ribosomal protein P2-beta OS=Saccharomyces cerevisiae (strain ATCC 204508 / S288c) OX=559292 GN=RPP2B PE=1 SV=2
412	476	Q12458|YPR1_YEAST	18.18	167.34	232600	238000	241700	228600	266900	281800	285000	289000	254300	258100	1	1.02	1.04	0.98	1.15	1.21	1.23	1.24	1.09	1.11	240600	235200	274400	287000	256200	1	0.98	1.14	1.19	1.06	24	7	6	TMT10plex	34755	Putative reductase 1 OS=Saccharomyces cerevisiae (strain ATCC 204508 / S288c) OX=559292 GN=YPR1 PE=1 SV=1
204	434	O14455|RL36B_YEAST	28	167.07	125200	133500	132700	135200	129200	134800	144300	137000	79130	77630	1	1.07	1.06	1.08	1.03	1.08	1.15	1.09	0.63	0.62	129400	133900	132000	140700	80260	1	1.04	1.02	1.09	0.62	10	8	2	TMT10plex; Oxidation (M)	11135	60S ribosomal protein L36-B OS=Saccharomyces cerevisiae (strain ATCC 204508 / S288c) OX=559292 GN=RPL36B PE=1 SV=3
386	567	P09201|F16P_YEAST	28.16	166.78	269500	277300	269600	263600	241700	267400	236400	263600	1222000	1303000	1	1.03	1	0.98	0.9	0.99	0.88	0.98	4.53	4.84	273400	268900	254500	250800	1263000	1	0.98	0.93	0.92	4.62	42	11	11	Acrylamide; TMT10plex	38263	Fructose-1 6-bisphosphatase OS=Saccharomyces cerevisiae (strain ATCC 204508 / S288c) OX=559292 GN=FBP1 PE=1 SV=2
356	440	O14467|MBF1_YEAST	19.63	166.78	624600	586300	726900	726100	863500	851400	832000	880300	581700	553800	1	0.94	1.16	1.16	1.38	1.36	1.33	1.41	0.93	0.89	605400	726500	857400	856200	569800	1	1.2	1.42	1.41	0.94	39	7	7	TMT10plex	16404	Multiprotein-bridging factor 1 OS=Saccharomyces cerevisiae (strain ATCC 204508 / S288c) OX=559292 GN=MBF1 PE=1 SV=2
369	525	P05319|RLA2_YEAST	34.36	166.4	1397000	1404000	1491000	1469000	1375000	1388000	1362000	1207000	656300	645800	1	1	1.07	1.05	0.98	0.99	0.97	0.86	0.47	0.46	1401000	1480000	1382000	1284000	651100	1	1.06	0.99	0.92	0.46	53	4	4	TMT10plex	10746	60S acidic ribosomal protein P2-alpha OS=Saccharomyces cerevisiae (strain ATCC 204508 / S288c) OX=559292 GN=RPP2A PE=1 SV=1
344	483	P02557|TBB_YEAST	17.14	166.06	700400	728000	676700	617300	591300	628500	600100	649200	888200	885400	1	1.04	0.97	0.88	0.84	0.9	0.86	0.93	1.27	1.26	716500	650500	610900	626500	888700	1	0.91	0.85	0.87	1.24	23	7	7	TMT10plex; Deamidation (NQ)	50923	Tubulin beta chain OS=Saccharomyces cerevisiae (strain ATCC 204508 / S288c) OX=559292 GN=TUB2 PE=1 SV=2
345	576	P36421|SYYC_YEAST	4.69	165.61	709100	684800	745200	733200	722100	754500	742600	736300	760500	805500	1	0.97	1.05	1.03	1.02	1.06	1.05	1.04	1.07	1.14	697000	739200	738300	739400	783000	1	1.06	1.06	1.06	1.12	21	8	8	TMT10plex	44020	Tyrosine--tRNA ligase cytoplasmic OS=Saccharomyces cerevisiae (strain ATCC 204508 / S288c) OX=559292 GN=TYS1 PE=1 SV=3
397	343	P32835|GSP1_YEAST	11.58	165.35	1440000	1460000	1486000	1516000	1401000	1416000	1401000	1376000	1372000	1345000	1	1.01	1.03	1.05	0.97	0.98	0.97	0.96	0.95	0.93	1450000	1501000	1409000	1389000	1359000	1	1.04	0.97	0.96	0.94	19	4	4	TMT10plex; Deamidation (NQ)	24810	GTP-binding nuclear protein GSP1/CNR1 OS=Saccharomyces cerevisiae (strain ATCC 204508 / S288c) OX=559292 GN=GSP1 PE=1 SV=1
397	347	P32836|GSP2_YEAST	11.58	165.35	1440000	1460000	1486000	1516000	1401000	1416000	1401000	1376000	1372000	1345000	1	1.01	1.03	1.05	0.97	0.98	0.97	0.96	0.95	0.93	1450000	1501000	1409000	1389000	1359000	1	1.04	0.97	0.96	0.94	19	4	4	TMT10plex; Deamidation (NQ)	24991	GTP-binding nuclear protein GSP2/CNR2 OS=Saccharomyces cerevisiae (strain ATCC 204508 / S288c) OX=559292 GN=GSP2 PE=1 SV=1
376	272	P41338|THIL_YEAST	23.44	165.33	1159000	1207000	1148000	1164000	1260000	1334000	1408000	1315000	1528000	1551000	1	1.04	0.99	1	1.09	1.15	1.22	1.13	1.32	1.34	1183000	1156000	1297000	1362000	1539000	1	0.98	1.1	1.15	1.3	20	6	6	TMT10plex	41729	Acetyl-CoA acetyltransferase OS=Saccharomyces cerevisiae (strain ATCC 204508 / S288c) OX=559292 GN=ERG10 PE=1 SV=3
206	211	P32476|ERG1_YEAST	32.26	165.28	1323000	1447000	1626000	1600000	1970000	2102000	2115000	1986000	795800	807100	1	1.09	1.23	1.21	1.49	1.59	1.6	1.5	0.6	0.61	1385000	1613000	2036000	2050000	802200	1	1.16	1.47	1.48	0.58	26	9	9	Acrylamide; TMT10plex; Oxidation (M)	55126	Squalene monooxygenase OS=Saccharomyces cerevisiae (strain ATCC 204508 / S288c) OX=559292 GN=ERG1 PE=1 SV=2
568	327	P43588|RPN11_YEAST	1.49	164.74	166800	175700	166900	177300	165000	175200	168200	192100	177300	187500	1	1.05	1	1.06	0.99	1.05	1.01	1.15	1.06	1.12	171200	172100	170100	180200	182400	1	1	0.99	1.05	1.07	22	6	6	TMT10plex	34398	Ubiquitin carboxyl-terminal hydrolase RPN11 OS=Saccharomyces cerevisiae (strain ATCC 204508 / S288c) OX=559292 GN=RPN11 PE=1 SV=1
331	634	P40185|MMF1_YEAST	13.52	164.3	671400	660500	659800	657000	720200	710500	693200	739400	694700	646300	1	0.98	0.98	0.98	1.07	1.06	1.03	1.1	1.03	0.96	670200	658400	715300	716300	670500	1	0.98	1.07	1.07	1	59	6	6	TMT10plex; Oxidation (M); Deamidation (NQ)	15908	Protein MMF1 mitochondrial OS=Saccharomyces cerevisiae (strain ATCC 204508 / S288c) OX=559292 GN=MMF1 PE=1 SV=1
349	315	P53852|SYC_YEAST	4.09	164.27	596300	578000	579700	556500	561200	579300	574400	584500	546900	560800	1	0.97	0.97	0.93	0.94	0.97	0.96	0.98	0.92	0.94	587100	569500	570200	579400	553800	1	0.97	0.97	0.99	0.94	14	11	11	TMT10plex	87530	Cysteine--tRNA ligase OS=Saccharomyces cerevisiae (strain ATCC 204508 / S288c) OX=559292 GN=YNL247W PE=1 SV=1
407	360	Q12499|NOP58_YEAST	22.31	164.25	492000	498200	419300	427400	386400	421500	408800	420700	402000	396500	1	1.01	0.85	0.87	0.79	0.86	0.83	0.86	0.82	0.81	495100	426600	403900	416500	399300	1	0.86	0.82	0.84	0.81	11	6	5	TMT10plex	56956	Nucleolar protein 58 OS=Saccharomyces cerevisiae (strain ATCC 204508 / S288c) OX=559292 GN=NOP58 PE=1 SV=1
363	425	P33892|GCN1_YEAST	13.67	164.04	540500	528800	503800	505300	464900	484200	460600	506200	583100	599200	1	0.98	0.93	0.93	0.86	0.9	0.85	0.94	1.08	1.11	537100	504500	474500	483400	591200	1	0.94	0.88	0.9	1.1	5	11	11	TMT10plex; Deamidation (NQ)	296697	eIF-2-alpha kinase activator GCN1 OS=Saccharomyces cerevisiae (strain ATCC 204508 / S288c) OX=559292 GN=GCN1 PE=1 SV=1
259	435	P05745|RL36A_YEAST	11.44	164.04	28510	24930	29000	24380	21340	29790	28450	29010	19500	17890	1	0.87	1.02	0.86	0.75	1.05	1	1.02	0.68	0.63	26720	26690	25570	28730	18690	1	1	0.96	1.08	0.7	10	8	2	TMT10plex; Oxidation (M)	11124	60S ribosomal protein L36-A OS=Saccharomyces cerevisiae (strain ATCC 204508 / S288c) OX=559292 GN=RPL36A PE=1 SV=3
346	550	P14120|RL30_YEAST	43.67	163.94	1509000	1552000	1573000	1579000	1384000	1373000	1409000	1399000	1011000	1014000	1	1.03	1.04	1.05	0.92	0.91	0.93	0.93	0.67	0.67	1530000	1576000	1378000	1404000	1013000	1	1.03	0.9	0.92	0.66	43	5	5	TMT10plex; Oxidation (M)	11415	60S ribosomal protein L30 OS=Saccharomyces cerevisiae (strain ATCC 204508 / S288c) OX=559292 GN=RPL30 PE=1 SV=3
298	414	P41807|VATH_YEAST	18.14	163.93	1265000	1265000	1293000	1236000	1291000	1306000	1299000	1305000	1008000	980000	1	1	1.02	0.98	1.02	1.03	1.03	1.03	0.8	0.77	1265000	1265000	1299000	1302000	994000	1	1	1.03	1.03	0.79	22	10	10	TMT10plex	54416	V-type proton ATPase subunit H OS=Saccharomyces cerevisiae (strain ATCC 204508 / S288c) OX=559292 GN=VMA13 PE=1 SV=1
557	365	Q08971|YP225_YEAST	8.59	163.77	812800	738700	725400	728400	747300	791400	725000	774200	999100	919900	1	0.91	0.89	0.9	0.92	0.97	0.89	0.95	1.23	1.13	775800	726900	769300	749600	959500	1	0.94	0.99	0.97	1.24	30	6	6	TMT10plex	17445	Protein PBDC1 homolog OS=Saccharomyces cerevisiae (strain ATCC 204508 / S288c) OX=559292 GN=YPL225W PE=1 SV=1
279	521	P33298|PRS6B_YEAST	8.36	163.41	922400	927700	949100	898500	835200	904500	923900	850900	1079000	1037000	1	1.01	1.03	0.97	0.91	0.98	1	0.92	1.17	1.12	925000	923800	869800	887400	1058000	1	1	0.94	0.96	1.14	13	7	6	TMT10plex; Oxidation (M)	47894	26S proteasome regulatory subunit 6B homolog OS=Saccharomyces cerevisiae (strain ATCC 204508 / S288c) OX=559292 GN=RPT3 PE=1 SV=2
459	563	P35197|GCS1_YEAST	14.35	163.29	294200	285200	299100	293200	265800	264000	248700	271500	300800	314700	1	0.97	1.02	1	0.9	0.9	0.85	0.92	1.02	1.07	289700	296100	264900	260100	307800	1	1.02	0.91	0.9	1.06	24	5	5	TMT10plex	39296	ADP-ribosylation factor GTPase-activating protein GCS1 OS=Saccharomyces cerevisiae (strain ATCC 204508 / S288c) OX=559292 GN=GCS1 PE=1 SV=1
511	534	P05373|HEM2_YEAST	25.48	163.28	549100	582300	541700	566700	599100	626500	651000	605000	1046000	1070000	1	1.06	0.99	1.03	1.09	1.14	1.19	1.1	1.91	1.95	565700	554200	612800	628000	1058000	1	0.98	1.08	1.11	1.87	16	5	5	TMT10plex	37740	Delta-aminolevulinic acid dehydratase OS=Saccharomyces cerevisiae (strain ATCC 204508 / S288c) OX=559292 GN=HEM2 PE=1 SV=2
263	392	P38701|RS20_YEAST	28.22	162.64	2012000	1990000	2009000	1968000	1914000	1953000	1982000	1853000	1173000	1147000	1	0.99	1	0.98	0.95	0.97	0.99	0.92	0.58	0.57	2001000	1988000	1933000	1917000	1160000	1	0.99	0.97	0.96	0.58	46	6	6	TMT10plex; Oxidation (M)	13907	40S ribosomal protein S20 OS=Saccharomyces cerevisiae (strain ATCC 204508 / S288c) OX=559292 GN=RPS20 PE=1 SV=3
337	441	P39986|SPF1_YEAST	10.06	162.49	700800	703700	801100	746400	753600	773400	791500	852900	793500	745200	1	1	1.14	1.07	1.08	1.1	1.13	1.22	1.13	1.06	702200	773700	763500	822200	769400	1	1.1	1.09	1.17	1.1	9	12	12	TMT10plex; Oxidation (M); Deamidation (NQ)	135268	Endoplasmic reticulum transmembrane helix translocase OS=Saccharomyces cerevisiae (strain ATCC 204508 / S288c) OX=559292 GN=SPF1 PE=1 SV=1
528	758	P28777|AROC_YEAST	19.09	162.3	218400	211400	188600	198600	160300	158100	164200	172800	201500	194000	1	0.97	0.86	0.91	0.73	0.72	0.75	0.79	0.92	0.89	214900	193600	160700	168500	202200	1	0.9	0.75	0.78	0.94	26	6	6	Acrylamide; TMT10plex; Oxidation (M)	40838	Chorismate synthase OS=Saccharomyces cerevisiae (strain ATCC 204508 / S288c) OX=559292 GN=ARO2 PE=1 SV=1
536	1848	P38075|PDX3_YEAST	20.28	162.19	454900	483400	457500	468900	472600	493200	454300	481400	696400	722800	1	1.06	1.01	1.03	1.04	1.08	1	1.06	1.53	1.59	469200	463200	482900	467900	709600	1	0.99	1.03	1	1.51	25	5	5	TMT10plex	26908	Pyridoxamine 5'-phosphate oxidase OS=Saccharomyces cerevisiae (strain ATCC 204508 / S288c) OX=559292 GN=PDX3 PE=1 SV=1
359	637	P19146|ARF2_YEAST	21.61	162.15	184800	191300	208300	182600	201100	196500	229400	209000	352400	369700	1	1.04	1.13	0.99	1.09	1.06	1.24	1.13	1.91	2	188100	195400	198800	219200	361100	1	1.04	1.06	1.17	1.92	13	7	2	TMT10plex; Deamidation (NQ)	20658	ADP-ribosylation factor 2 OS=Saccharomyces cerevisiae (strain ATCC 204508 / S288c) OX=559292 GN=ARF2 PE=1 SV=3
494	1039	P33767|OSTB_YEAST	15.34	162.07	371900	385600	348400	344800	342900	363400	347000	352400	389100	396300	1	1.04	0.94	0.93	0.92	0.98	0.93	0.95	1.05	1.07	380300	346600	354900	349700	392700	1	0.91	0.93	0.92	1.03	17	6	6	TMT10plex	49392	Dolichyl-diphosphooligosaccharide--protein glycosyltransferase subunit WBP1 OS=Saccharomyces cerevisiae (strain ATCC 204508 / S288c) OX=559292 GN=WBP1 PE=1 SV=1
480	506	P38115|ARA1_YEAST	25.41	161.83	338500	319400	349100	356500	412100	430700	443000	457000	528700	537300	1	0.94	1.03	1.05	1.22	1.27	1.31	1.35	1.56	1.59	328900	352800	421400	450000	533000	1	1.07	1.28	1.37	1.62	18	6	6	TMT10plex	38884	D-arabinose dehydrogenase [NAD(P)+] heavy chain OS=Saccharomyces cerevisiae (strain ATCC 204508 / S288c) OX=559292 GN=ARA1 PE=1 SV=1
205	462	P0CX49|RL18A_YEAST	17.2	161.49	4102000	4089000	4184000	4181000	3796000	4017000	4165000	4013000	2380000	2180000	1	1	1.02	1.02	0.93	0.98	1.02	0.98	0.58	0.53	4096000	4185000	3906000	4090000	2280000	1	1.02	0.95	1	0.56	36	8	8	TMT10plex; Oxidation (M)	20563	60S ribosomal protein L18-A OS=Saccharomyces cerevisiae (strain ATCC 204508 / S288c) OX=559292 GN=RPL18A PE=1 SV=1
205	463	P0CX50|RL18B_YEAST	17.2	161.49	4102000	4089000	4184000	4181000	3796000	4017000	4165000	4013000	2380000	2180000	1	1	1.02	1.02	0.93	0.98	1.02	0.98	0.58	0.53	4096000	4185000	3906000	4090000	2280000	1	1.02	0.95	1	0.56	36	8	8	TMT10plex; Oxidation (M)	20563	60S ribosomal protein L18-B OS=Saccharomyces cerevisiae (strain ATCC 204508 / S288c) OX=559292 GN=RPL18B PE=1 SV=1
330	855	Q02642|NACB1_YEAST	35.72	161.37	815900	793500	925500	894000	871300	897200	799700	817600	353300	358300	1	0.97	1.13	1.1	1.07	1.1	0.98	1	0.43	0.44	813500	918500	884200	810400	357500	1	1.13	1.09	1	0.44	42	5	5	TMT10plex; Oxidation (M); Deamidation (NQ)	17020	Nascent polypeptide-associated complex subunit beta-1 OS=Saccharomyces cerevisiae (strain ATCC 204508 / S288c) OX=559292 GN=EGD1 PE=1 SV=2
423	557	P05626|ATPF_YEAST	26.97	160.5	402000	389400	375500	384500	423400	437900	386900	398600	1128000	1195000	1	0.97	0.93	0.96	1.05	1.09	0.96	0.99	2.81	2.97	395700	382200	432500	397100	1161000	1	0.97	1.09	1	2.94	31	7	7	TMT10plex; Deamidation (NQ)	26925	ATP synthase subunit 4 mitochondrial OS=Saccharomyces cerevisiae (strain ATCC 204508 / S288c) OX=559292 GN=ATP4 PE=1 SV=2
453	529	P13298|PYRE_YEAST	7.11	160.17	498300	480800	507100	490800	432600	456500	430300	461900	497800	512500	1	0.96	1.02	0.98	0.87	0.92	0.86	0.93	1	1.03	492100	498900	444500	446100	508000	1	1.01	0.9	0.91	1.03	23	5	5	TMT10plex	24664	Orotate phosphoribosyltransferase 1 OS=Saccharomyces cerevisiae (strain ATCC 204508 / S288c) OX=559292 GN=URA5 PE=1 SV=2
384	448	P53549|PRS10_YEAST	17.43	159.96	248800	260600	229400	251500	259100	282400	245400	267200	408600	433300	1	1.05	0.92	1.01	1.04	1.14	0.99	1.07	1.64	1.74	254700	240500	270800	256300	421000	1	0.94	1.06	1.01	1.65	17	6	5	TMT10plex; Deamidation (NQ)	49408	26S proteasome subunit RPT4 OS=Saccharomyces cerevisiae (strain ATCC 204508 / S288c) OX=559292 GN=RPT4 PE=1 SV=4
372	330	P36060|MCR1_YEAST	27.64	159.72	356800	393600	335600	356300	505800	546800	528500	536700	1556000	1624000	1	1.1	0.94	1	1.42	1.53	1.48	1.5	4.36	4.55	375200	345900	526300	532600	1590000	1	0.92	1.4	1.42	4.24	38	10	10	TMT10plex; Oxidation (M)	34138	NADH-cytochrome b5 reductase 2 OS=Saccharomyces cerevisiae (strain ATCC 204508 / S288c) OX=559292 GN=MCR1 PE=1 SV=1
499	594	P0CX25|RL43A_YEAST	23.03	159.64	679800	702000	602800	728200	670100	623500	616400	651800	428700	420800	1	1.03	0.89	1.07	0.99	0.92	0.91	0.96	0.63	0.62	690900	665500	648900	634100	427100	1	0.96	0.94	0.92	0.62	38	4	4	TMT10plex	10091	60S ribosomal protein L43-A OS=Saccharomyces cerevisiae (strain ATCC 204508 / S288c) OX=559292 GN=RPL43A PE=1 SV=1
499	595	P0CX26|RL43B_YEAST	23.03	159.64	679800	702000	602800	728200	670100	623500	616400	651800	428700	420800	1	1.03	0.89	1.07	0.99	0.92	0.91	0.96	0.63	0.62	690900	665500	648900	634100	427100	1	0.96	0.94	0.92	0.62	38	4	4	TMT10plex	10091	60S ribosomal protein L43-B OS=Saccharomyces cerevisiae (strain ATCC 204508 / S288c) OX=559292 GN=RPL43B PE=1 SV=1
661	535	P38715|GRE3_YEAST	20.95	159.5	112400	131600	110500	107600	136900	151800	147000	157400	162600	162000	1	1.17	0.98	0.96	1.22	1.35	1.31	1.4	1.45	1.44	122000	109100	144300	152200	162300	1	0.89	1.18	1.25	1.33	17	5	5	TMT10plex	37119	NADPH-dependent aldose reductase GRE3 OS=Saccharomyces cerevisiae (strain ATCC 204508 / S288c) OX=559292 GN=GRE3 PE=1 SV=1
355	465	Q3E792|RS25A_YEAST	19.15	159.41	1647000	1699000	1900000	1857000	1913000	1935000	1946000	1947000	1421000	1381000	1	1.03	1.15	1.13	1.16	1.17	1.18	1.18	0.86	0.84	1673000	1879000	1924000	1946000	1401000	1	1.12	1.15	1.16	0.84	46	6	6	TMT10plex	12039	40S ribosomal protein S25-A OS=Saccharomyces cerevisiae (strain ATCC 204508 / S288c) OX=559292 GN=RPS25A PE=1 SV=1
355	466	P0C0T4|RS25B_YEAST	19.15	159.41	1647000	1699000	1900000	1857000	1913000	1935000	1946000	1947000	1421000	1381000	1	1.03	1.15	1.13	1.16	1.17	1.18	1.18	0.86	0.84	1673000	1879000	1924000	1946000	1401000	1	1.12	1.15	1.16	0.84	46	6	6	TMT10plex	12009	40S ribosomal protein S25-B OS=Saccharomyces cerevisiae (strain ATCC 204508 / S288c) OX=559292 GN=RPS25B PE=1 SV=1
477	974	P12945|NAT1_YEAST	23.61	158.66	534400	510300	432000	507600	505800	498200	502100	513400	645100	642700	1	0.95	0.81	0.95	0.95	0.93	0.94	0.96	1.21	1.2	522400	469800	502000	507800	643900	1	0.9	0.96	0.97	1.23	8	7	7	TMT10plex	98905	N-terminal acetyltransferase A complex subunit NAT1 OS=Saccharomyces cerevisiae (strain ATCC 204508 / S288c) OX=559292 GN=NAT1 PE=1 SV=2
533	2123	P40961|PHB1_YEAST	28.04	158.08	308900	305800	278300	290500	329200	360400	354100	340300	560500	572800	1	0.99	0.9	0.94	1.07	1.17	1.15	1.1	1.81	1.85	307300	284400	344800	347200	566600	1	0.93	1.12	1.13	1.84	33	8	8	TMT10plex	31427	Prohibitin-1 OS=Saccharomyces cerevisiae (strain ATCC 204508 / S288c) OX=559292 GN=PHB1 PE=1 SV=2
482	432	P22147|XRN1_YEAST	10.88	158.04	414900	446900	412400	444600	439600	435800	432500	421200	551500	585600	1	1.08	0.99	1.07	1.06	1.05	1.04	1.02	1.33	1.41	430900	428500	437700	426900	568600	1	0.99	1.02	0.99	1.32	5	8	8	TMT10plex	175459	5'-3' exoribonuclease 1 OS=Saccharomyces cerevisiae (strain ATCC 204508 / S288c) OX=559292 GN=XRN1 PE=1 SV=1
360	456	Q03048|COFI_YEAST	13	157.81	1139000	1099000	1031000	999800	1096000	1026000	1021000	1055000	1239000	1202000	1	0.96	0.91	0.88	0.96	0.9	0.9	0.93	1.09	1.06	1121000	1018000	1061000	1038000	1223000	1	0.91	0.95	0.93	1.09	35	5	5	TMT10plex; Oxidation (M); Deamidation (NQ)	15901	Cofilin OS=Saccharomyces cerevisiae (strain ATCC 204508 / S288c) OX=559292 GN=COF1 PE=1 SV=1
492	1707	P39726|GCSH_YEAST	13.44	157.48	1049000	1081000	1071000	1046000	968700	992300	847000	887800	1216000	1326000	1	1.03	1.02	1	0.92	0.95	0.81	0.85	1.16	1.26	1065000	1059000	980500	867400	1271000	1	0.99	0.92	0.81	1.19	22	4	4	TMT10plex; Deamidation (NQ)	18793	Glycine cleavage system H protein mitochondrial OS=Saccharomyces cerevisiae (strain ATCC 204508 / S288c) OX=559292 GN=GCV3 PE=1 SV=3
399	518	P32599|FIMB_YEAST	5.4	157.27	476900	435200	415300	460200	485300	506100	499300	501000	530800	515800	1	0.91	0.87	0.97	1.02	1.06	1.05	1.05	1.11	1.08	456100	437700	495700	500200	523300	1	0.96	1.09	1.1	1.15	10	7	7	TMT10plex	71773	Fimbrin OS=Saccharomyces cerevisiae (strain ATCC 204508 / S288c) OX=559292 GN=SAC6 PE=1 SV=1
428	655	P22855|MAN1_YEAST	29.58	156.86	225700	222000	210200	222400	350300	342000	336000	359500	371100	376000	1	0.98	0.93	0.99	1.55	1.52	1.49	1.59	1.64	1.67	225800	216300	346100	347800	373500	1	0.96	1.53	1.54	1.65	10	9	9	TMT10plex	124499	Alpha-mannosidase OS=Saccharomyces cerevisiae (strain ATCC 204508 / S288c) OX=559292 GN=AMS1 PE=1 SV=2
747	524	Q04178|HPRT_YEAST	22.07	156.5	443300	456100	437800	443200	359000	354600	372100	373200	479700	456800	1	1.03	0.99	1	0.81	0.8	0.84	0.84	1.08	1.03	449700	440500	356800	372700	468300	1	0.98	0.79	0.83	1.04	20	4	4	TMT10plex	25191	Hypoxanthine-guanine phosphoribosyltransferase OS=Saccharomyces cerevisiae (strain ATCC 204508 / S288c) OX=559292 GN=HPT1 PE=1 SV=1
470	676	P16622|HEMH_YEAST	17.64	156.5	431000	437000	415000	390300	500700	519700	502300	493500	667800	742300	1	1.01	0.96	0.91	1.16	1.21	1.17	1.14	1.55	1.72	434000	402600	510200	497900	705100	1	0.93	1.18	1.15	1.62	22	7	7	TMT10plex; Deamidation (NQ)	44596	Ferrochelatase mitochondrial OS=Saccharomyces cerevisiae (strain ATCC 204508 / S288c) OX=559292 GN=HEM15 PE=1 SV=1
378	578	P39990|SNU13_YEAST	25.92	156.44	623500	570400	625100	657700	572500	596500	555300	561300	433300	431900	1	0.91	1	1.05	0.92	0.96	0.89	0.9	0.69	0.69	600100	644300	586700	558300	432600	1	1.07	0.98	0.93	0.72	56	5	5	Acrylamide; TMT10plex; Deamidation (NQ)	13569	13 kDa ribonucleoprotein-associated protein OS=Saccharomyces cerevisiae (strain ATCC 204508 / S288c) OX=559292 GN=SNU13 PE=1 SV=1
256	291	P38934|BFR1_YEAST	21.87	156.26	1223000	1232000	1385000	1309000	1371000	1368000	1294000	1342000	1176000	1247000	1	1.01	1.13	1.07	1.12	1.12	1.06	1.1	0.96	1.02	1229000	1347000	1369000	1320000	1211000	1	1.1	1.11	1.07	0.99	30	13	13	TMT10plex	54639	Nuclear segregation protein BFR1 OS=Saccharomyces cerevisiae (strain ATCC 204508 / S288c) OX=559292 GN=BFR1 PE=1 SV=1
513	454	Q00711|SDHA_YEAST	31.67	156.22	145200	152100	135700	136900	173300	172800	146200	170200	1315000	1387000	1	1.05	0.93	0.94	1.19	1.19	1.01	1.17	9.05	9.55	152300	136300	173000	158200	1351000	1	0.9	1.14	1.04	8.87	10	5	5	TMT10plex	70229	Succinate dehydrogenase [ubiquinone] flavoprotein subunit mitochondrial OS=Saccharomyces cerevisiae (strain ATCC 204508 / S288c) OX=559292 GN=SDH1 PE=1 SV=1
413	285	Q02486|ABF2_YEAST	17.88	156	657600	686000	728200	769000	900600	887800	776100	775600	773700	776100	1	1.04	1.11	1.17	1.37	1.35	1.18	1.18	1.18	1.18	671800	748600	894200	775900	774900	1	1.11	1.33	1.15	1.15	32	7	7	TMT10plex	21562	ARS-binding factor 2 mitochondrial OS=Saccharomyces cerevisiae (strain ATCC 204508 / S288c) OX=559292 GN=ABF2 PE=1 SV=1
317	346	P39730|IF2P_YEAST	13.81	155.92	1195000	1153000	1008000	978000	976600	993300	945100	1008000	1141000	1194000	1	0.97	0.84	0.82	0.82	0.83	0.79	0.84	0.95	1	1174000	993200	987600	979200	1168000	1	0.85	0.84	0.83	0.99	10	11	11	TMT10plex; Oxidation (M); Deamidation (NQ)	112268	Eukaryotic translation initiation factor 5B OS=Saccharomyces cerevisiae (strain ATCC 204508 / S288c) OX=559292 GN=FUN12 PE=1 SV=2
260	439	P05759|RS31_YEAST	18.51	155.8	3851000	3679000	3852000	3900000	3041000	2896000	3063000	2949000	3066000	2947000	1	0.96	1	1.01	0.79	0.75	0.8	0.77	0.8	0.77	3765000	3876000	2968000	3006000	3006000	1	1.03	0.79	0.8	0.8	21	7	3	Acrylamide; TMT10plex	17216	Ubiquitin-40S ribosomal protein S31 OS=Saccharomyces cerevisiae (strain ATCC 204508 / S288c) OX=559292 GN=RPS31 PE=1 SV=3
488	839	P43603|LSB3_YEAST	24.09	155.53	239000	245900	251400	249100	270800	273100	270800	300600	306400	310000	1	1.03	1.05	1.04	1.13	1.14	1.13	1.26	1.28	1.3	242500	254700	271900	285700	311200	1	1.05	1.12	1.18	1.28	17	7	5	TMT10plex; Deamidation (NQ)	49344	LAS seventeen-binding protein 3 OS=Saccharomyces cerevisiae (strain ATCC 204508 / S288c) OX=559292 GN=LSB3 PE=1 SV=3
475	368	Q04947|RTN1_YEAST	13.78	155.27	586200	565700	631700	687600	702100	751000	718700	709100	799700	880800	1	0.97	1.08	1.17	1.2	1.28	1.23	1.21	1.36	1.5	577400	659600	726600	713900	843300	1	1.14	1.26	1.24	1.46	19	6	6	TMT10plex	32916	Reticulon-like protein 1 OS=Saccharomyces cerevisiae (strain ATCC 204508 / S288c) OX=559292 GN=RTN1 PE=1 SV=1
414	651	P24000|RL24B_YEAST	21.06	154.75	201100	206600	225500	236400	212600	221400	241500	222000	159700	162000	1	1.03	1.12	1.18	1.06	1.1	1.2	1.1	0.79	0.81	203800	231000	217000	231700	160800	1	1.13	1.06	1.14	0.79	8	6	2	TMT10plex	17547	60S ribosomal protein L24-B OS=Saccharomyces cerevisiae (strain ATCC 204508 / S288c) OX=559292 GN=RPL24B PE=1 SV=1
487	408	P15646|FBRL_YEAST	22.57	154.58	449500	439400	395700	384800	372400	349900	359800	367400	314100	314900	1	0.98	0.88	0.86	0.83	0.78	0.8	0.82	0.7	0.7	444400	390300	361100	363600	314500	1	0.88	0.81	0.82	0.71	20	5	5	TMT10plex; Oxidation (M)	34465	rRNA 2'-O-methyltransferase fibrillarin OS=Saccharomyces cerevisiae (strain ATCC 204508 / S288c) OX=559292 GN=NOP1 PE=1 SV=1
269	313	P06208|LEU1_YEAST	31.45	154.11	1813000	1826000	1775000	1757000	2022000	2026000	2061000	2003000	6504000	6321000	1	1.01	0.98	0.97	1.12	1.12	1.14	1.1	3.59	3.49	1822000	1766000	2024000	2032000	6412000	1	0.97	1.11	1.12	3.52	15	11	11	TMT10plex	68409	2-isopropylmalate synthase OS=Saccharomyces cerevisiae (strain ATCC 204508 / S288c) OX=559292 GN=LEU4 PE=1 SV=1
455	654	P21524|RIR1_YEAST	16.59	153.93	349500	351300	367800	370600	345400	334500	362000	360600	248500	271300	1	1.01	1.05	1.06	0.99	0.96	1.04	1.03	0.71	0.78	350400	369200	339900	361300	259900	1	1.05	0.97	1.03	0.74	13	10	10	TMT10plex; Oxidation (M)	99561	Ribonucleoside-diphosphate reductase large chain 1 OS=Saccharomyces cerevisiae (strain ATCC 204508 / S288c) OX=559292 GN=RNR1 PE=1 SV=2
462	537	P42943|TCPH_YEAST	24.19	153.91	367700	376800	322200	337300	316400	329300	315900	308600	459100	457200	1	1.02	0.88	0.92	0.86	0.9	0.86	0.84	1.25	1.24	372300	329800	322900	312300	458100	1	0.89	0.87	0.84	1.23	10	6	6	TMT10plex	59736	T-complex protein 1 subunit eta OS=Saccharomyces cerevisiae (strain ATCC 204508 / S288c) OX=559292 GN=CCT7 PE=1 SV=1
467	779	P40850|MKT1_YEAST	6.14	153.81	277400	239200	228900	241700	245400	238300	256000	253900	339900	284400	1	0.86	0.83	0.87	0.88	0.86	0.92	0.92	1.23	1.03	261300	236800	241800	254900	312200	1	0.91	0.93	0.98	1.19	15	8	8	TMT10plex; Deamidation (NQ)	94494	Post-transcriptional regulator MKT1 OS=Saccharomyces cerevisiae (strain ATCC 204508 / S288c) OX=559292 GN=MKT1 PE=1 SV=2
394	566	P07143|CY1_YEAST	25.08	153.75	365400	394400	360300	338400	344400	328400	328900	329100	1441000	1530000	1	1.08	0.99	0.93	0.94	0.9	0.9	0.9	3.94	4.19	379900	349400	336400	329500	1486000	1	0.92	0.89	0.87	3.91	18	5	5	TMT10plex; Deamidation (NQ)	34055	Cytochrome c1 heme protein mitochondrial OS=Saccharomyces cerevisiae (strain ATCC 204508 / S288c) OX=559292 GN=CYT1 PE=1 SV=1
483	482	P32796|CACP_YEAST	35.87	153.71	258200	267400	257200	246400	278800	281200	217600	237500	1846000	1898000	1	1.04	1	0.95	1.08	1.09	0.84	0.92	7.15	7.35	262800	251800	280000	227500	1872000	1	0.96	1.07	0.87	7.12	8	5	5	TMT10plex	77242	Carnitine O-acetyltransferase mitochondrial OS=Saccharomyces cerevisiae (strain ATCC 204508 / S288c) OX=559292 GN=CAT2 PE=1 SV=2
377	436	P20606|SAR1_YEAST	10.44	153.69	787700	769000	806800	797000	824000	784500	782400	791200	710700	686100	1	0.98	1.02	1.01	1.05	1	0.99	1	0.9	0.87	778300	801900	804300	786800	698400	1	1.03	1.03	1.01	0.9	32	5	5	TMT10plex	21451	Small COPII coat GTPase SAR1 OS=Saccharomyces cerevisiae (strain ATCC 204508 / S288c) OX=559292 GN=SAR1 PE=1 SV=1
402	485	P18238|ADT3_YEAST	9.28	153.5	92350	110800	117900	121100	118500	126500	132500	122700	64020	75450	1	1.2	1.28	1.31	1.28	1.37	1.44	1.33	0.69	0.82	101600	119500	122500	127600	69740	1	1.18	1.21	1.26	0.69	7	7	2	TMT10plex; Deamidation (NQ)	33313	ADP ATP carrier protein 3 OS=Saccharomyces cerevisiae (strain ATCC 204508 / S288c) OX=559292 GN=AAC3 PE=1 SV=1
427	403	P38998|LYS1_YEAST	14.84	152.91	724300	588900	599600	631800	638300	654100	606800	631900	891500	848300	1	0.81	0.83	0.87	0.88	0.9	0.84	0.87	1.23	1.17	659300	619500	646200	619300	869900	1	0.94	0.98	0.94	1.32	13	6	6	TMT10plex	41465	Saccharopine dehydrogenase [NAD(+) L-lysine-forming] OS=Saccharomyces cerevisiae (strain ATCC 204508 / S288c) OX=559292 GN=LYS1 PE=1 SV=3
390	500	P39939|RS26B_YEAST	22.77	152.72	782900	829900	944200	790000	850000	848900	905100	811400	555900	567900	1	1.06	1.21	1.01	1.09	1.08	1.16	1.04	0.71	0.73	806400	867100	849400	858300	561900	1	1.08	1.05	1.06	0.7	40	6	6	TMT10plex	13447	40S ribosomal protein S26-B OS=Saccharomyces cerevisiae (strain ATCC 204508 / S288c) OX=559292 GN=RPS26B PE=1 SV=1
490	450	P21801|SDHB_YEAST	34.73	152.36	218900	263300	206200	188400	246300	216900	212300	220900	1629000	1665000	1	1.2	0.94	0.86	1.12	0.99	0.97	1.01	7.44	7.61	241100	197300	231600	216600	1647000	1	0.82	0.96	0.9	6.83	17	5	5	TMT10plex; Oxidation (M)	30231	Succinate dehydrogenase [ubiquinone] iron-sulfur subunit mitochondrial OS=Saccharomyces cerevisiae (strain ATCC 204508 / S288c) OX=559292 GN=SDH2 PE=1 SV=1
552	912	P47117|ARP3_YEAST	10.34	151.77	388200	414600	394800	376900	405700	423700	418900	396200	555000	617100	1	1.07	1.02	0.97	1.04	1.09	1.08	1.02	1.43	1.59	401400	385800	414700	407500	586100	1	0.96	1.03	1.02	1.46	20	7	7	TMT10plex	49542	Actin-related protein 3 OS=Saccharomyces cerevisiae (strain ATCC 204508 / S288c) OX=559292 GN=ARP3 PE=1 SV=1
456	877	P38205|NCL1_YEAST	9.5	151.76	455700	436600	416800	394500	371100	346700	387800	372100	374700	399700	1	0.96	0.91	0.87	0.81	0.76	0.85	0.82	0.82	0.88	446100	405700	358900	379900	387200	1	0.91	0.8	0.85	0.87	16	8	8	Acrylamide; TMT10plex; Deamidation (NQ)	77879	Multisite-specific tRNA:(cytosine-C(5))-methyltransferase OS=Saccharomyces cerevisiae (strain ATCC 204508 / S288c) OX=559292 GN=NCL1 PE=1 SV=1
521	1407	P04173|LEU3_YEAST	15.94	151.38	432000	373200	376200	375200	430100	413600	409900	405400	394100	401600	1	0.86	0.87	0.87	1	0.96	0.95	0.94	0.91	0.93	402600	375700	421800	407700	397800	1	0.93	1.05	1.01	0.99	12	5	5	TMT10plex	38953	3-isopropylmalate dehydrogenase OS=Saccharomyces cerevisiae (strain ATCC 204508 / S288c) OX=559292 GN=LEU2 PE=1 SV=4
436	502	P29952|MPI_YEAST	3.59	151.15	685400	645500	615800	584400	598700	604500	608600	587300	589700	626700	1	0.94	0.9	0.85	0.87	0.88	0.89	0.86	0.86	0.91	665500	600100	603800	599600	610300	1	0.9	0.91	0.9	0.92	19	6	6	TMT10plex	48189	Mannose-6-phosphate isomerase OS=Saccharomyces cerevisiae (strain ATCC 204508 / S288c) OX=559292 GN=PMI40 PE=1 SV=4
425	1996	P32332|OAC1_YEAST	15.52	151.11	262500	256500	245100	248100	240000	252600	268700	264500	299800	310800	1	0.98	0.93	0.95	0.91	0.96	1.02	1.01	1.14	1.18	264600	250500	249700	266600	306900	1	0.95	0.94	1.01	1.16	26	6	6	TMT10plex; Oxidation (M); Deamidation (NQ)	35153	Mitochondrial oxaloacetate transport protein OS=Saccharomyces cerevisiae (strain ATCC 204508 / S288c) OX=559292 GN=OAC1 PE=1 SV=1
465	426	P25719|CYPC_YEAST	21.5	151.1	472200	458400	497200	519400	535500	506600	470600	522400	696300	693700	1	0.97	1.05	1.1	1.13	1.07	1	1.11	1.47	1.47	465300	508300	521000	496500	695000	1	1.09	1.12	1.07	1.49	25	4	4	TMT10plex; Deamidation (NQ)	19919	Peptidyl-prolyl cis-trans isomerase C mitochondrial OS=Saccharomyces cerevisiae (strain ATCC 204508 / S288c) OX=559292 GN=CPR3 PE=1 SV=1
129	636	P49167|RL38_YEAST	28.34	151.07	5084000	5034000	4720000	4674000	4018000	4028000	4126000	4102000	3757000	3911000	1	0.99	0.93	0.92	0.79	0.79	0.81	0.81	0.74	0.77	5059000	4697000	4023000	4114000	3834000	1	0.93	0.8	0.81	0.76	42	4	4	TMT10plex; Deamidation (NQ)	8827	60S ribosomal protein L38 OS=Saccharomyces cerevisiae (strain ATCC 204508 / S288c) OX=559292 GN=RPL38 PE=1 SV=1
501	916	Q12289|CRC1_YEAST	32.59	150.94	387500	410600	373900	378500	391200	397300	368200	386400	1332000	1378000	1	1.06	0.97	0.98	1.01	1.03	0.95	1	3.44	3.56	399000	376200	394200	377300	1355000	1	0.94	0.99	0.95	3.4	20	7	7	TMT10plex; Oxidation (M)	34754	Mitochondrial carnitine carrier OS=Saccharomyces cerevisiae (strain ATCC 204508 / S288c) OX=559292 GN=CRC1 PE=1 SV=1
953	2378	P38616|YGP1_YEAST	37.01	150.76	165900	205900	150300	149300	447100	455900	482300	472700	573300	655800	1	1.24	0.91	0.9	2.69	2.75	2.91	2.85	3.46	3.95	185900	149800	451500	477500	614500	1	0.81	2.43	2.57	3.31	11	3	3	TMT10plex	37328	Protein YGP1 OS=Saccharomyces cerevisiae (strain ATCC 204508 / S288c) OX=559292 GN=YGP1 PE=1 SV=2
495	459	P43616|DUG1_YEAST	17.61	150.44	574000	548300	569000	564500	548400	593500	596100	603700	818700	859400	1	0.96	0.99	0.98	0.96	1.03	1.04	1.05	1.43	1.5	561200	566700	571000	599900	839100	1	1.01	1.02	1.07	1.5	18	7	6	TMT10plex; Oxidation (M)	52871	Cys-Gly metallodipeptidase DUG1 OS=Saccharomyces cerevisiae (strain ATCC 204508 / S288c) OX=559292 GN=DUG1 PE=1 SV=1
559	7334	Q04894|ADH6_YEAST	0.83	150.43	184200	235100	216000	202700	193300	216500	218400	198300	227400	214500	1	1.28	1.17	1.1	1.05	1.18	1.19	1.08	1.23	1.16	214900	214400	207300	208300	221000	1	1	0.96	0.97	1.03	18	4	4	TMT10plex; Deamidation (NQ)	39618	NADP-dependent alcohol dehydrogenase 6 OS=Saccharomyces cerevisiae (strain ATCC 204508 / S288c) OX=559292 GN=ADH6 PE=1 SV=1
468	329	P04076|ARLY_YEAST	16.3	150.27	594700	596300	612500	598800	683500	698600	646000	671700	842100	906100	1	1	1.03	1.01	1.15	1.17	1.09	1.13	1.42	1.52	595500	605700	691100	658900	874100	1	1.02	1.16	1.11	1.47	21	8	8	TMT10plex	51989	Argininosuccinate lyase OS=Saccharomyces cerevisiae (strain ATCC 204508 / S288c) OX=559292 GN=ARG4 PE=1 SV=2
506	361	P14904|AMPL_YEAST	27.9	150.26	363500	323100	346300	411800	854300	815500	875900	865500	583000	583800	1	0.89	0.95	1.13	2.35	2.24	2.41	2.38	1.6	1.61	343300	379100	834900	870700	583400	1	1.1	2.43	2.54	1.7	16	8	8	Acrylamide; TMT10plex; Deamidation (NQ)	57093	Vacuolar aminopeptidase 1 OS=Saccharomyces cerevisiae (strain ATCC 204508 / S288c) OX=559292 GN=APE1 PE=1 SV=2
329	452	Q12672|RL21B_YEAST	14	150.11	1634000	1585000	1795000	1898000	1927000	1849000	1827000	1929000	1331000	1232000	1	0.97	1.1	1.16	1.18	1.13	1.12	1.18	0.81	0.75	1610000	1848000	1888000	1879000	1282000	1	1.15	1.17	1.17	0.8	44	8	8	Acrylamide; TMT10plex	18274	60S ribosomal protein L21-B OS=Saccharomyces cerevisiae (strain ATCC 204508 / S288c) OX=559292 GN=RPL21B PE=1 SV=1
329	398	Q02753|RL21A_YEAST	14	150.11	1634000	1585000	1795000	1898000	1927000	1849000	1827000	1929000	1331000	1232000	1	0.97	1.1	1.16	1.18	1.13	1.12	1.18	0.81	0.75	1610000	1848000	1888000	1879000	1282000	1	1.15	1.17	1.17	0.8	44	8	8	Acrylamide; TMT10plex	18242	60S ribosomal protein L21-A OS=Saccharomyces cerevisiae (strain ATCC 204508 / S288c) OX=559292 GN=RPL21A PE=1 SV=1
422	480	Q12074|SPEE_YEAST	7.5	150.01	881600	897600	820500	876600	894500	852800	859800	915700	977900	1020000	1	1.02	0.93	0.99	1.01	0.97	0.98	1.04	1.11	1.16	889600	848600	873700	887700	998800	1	0.95	0.98	1	1.12	12	5	5	TMT10plex	33324	Spermidine synthase OS=Saccharomyces cerevisiae (strain ATCC 204508 / S288c) OX=559292 GN=SPE3 PE=3 SV=1
539	2193	Q02207|FOX2_YEAST	29.47	149.9	242300	239600	210800	216200	182100	207000	181700	221500	745200	773100	1	0.99	0.87	0.89	0.75	0.85	0.75	0.91	3.08	3.19	241000	213500	194600	201600	759200	1	0.89	0.81	0.84	3.15	10	6	6	TMT10plex	98703	Peroxisomal hydratase-dehydrogenase-epimerase OS=Saccharomyces cerevisiae (strain ATCC 204508 / S288c) OX=559292 GN=FOX2 PE=2 SV=1
306	370	P22203|VATE_YEAST	28.94	149.35	1474000	1545000	1671000	1649000	1612000	1692000	1481000	1544000	1088000	1082000	1	1.05	1.13	1.12	1.09	1.15	1	1.05	0.74	0.73	1509000	1660000	1652000	1512000	1085000	1	1.1	1.09	1	0.72	36	7	7	TMT10plex; Oxidation (M)	26471	V-type proton ATPase subunit E OS=Saccharomyces cerevisiae (strain ATCC 204508 / S288c) OX=559292 GN=VMA4 PE=1 SV=4
438	829	P17423|KHSE_YEAST	34.1	149.01	361500	349200	350700	380900	362900	356400	361600	385200	827200	836900	1	0.97	0.97	1.05	1	0.99	1	1.07	2.29	2.31	359100	365800	359700	373400	832100	1	1.02	1	1.04	2.32	19	5	5	TMT10plex	38712	Homoserine kinase OS=Saccharomyces cerevisiae (strain ATCC 204508 / S288c) OX=559292 GN=THR1 PE=1 SV=4
308	532	P49166|RL37A_YEAST	10.8	148.79	1752000	1678000	1628000	1770000	1743000	1837000	1742000	1731000	1073000	953500	1	0.96	0.93	1.01	1	1.05	0.99	0.99	0.61	0.54	1715000	1699000	1790000	1736000	1013000	1	0.99	1.04	1.01	0.59	35	8	5	Acrylamide; TMT10plex; Deamidation (NQ)	9850	60S ribosomal protein L37-A OS=Saccharomyces cerevisiae (strain ATCC 204508 / S288c) OX=559292 GN=RPL37A PE=1 SV=2
282	556	P53221|RL26B_YEAST	21.25	148.69	1432000	1308000	1427000	1394000	1133000	1176000	1157000	1216000	829100	792400	1	0.91	1	0.97	0.79	0.82	0.81	0.85	0.58	0.55	1370000	1411000	1155000	1186000	810700	1	1.03	0.84	0.87	0.59	9	8	2	TMT10plex	14235	60S ribosomal protein L26-B OS=Saccharomyces cerevisiae (strain ATCC 204508 / S288c) OX=559292 GN=RPL26B PE=1 SV=2
385	548	P47079|TCPQ_YEAST	4.31	148.45	659600	645500	681400	658900	665600	645700	624100	663800	692500	724300	1	0.98	1.03	1	1.01	0.98	0.95	1.01	1.05	1.1	652600	670200	655700	643900	708400	1	1.03	1	0.99	1.09	14	7	7	Acrylamide; TMT10plex; Oxidation (M); Deamidation (NQ)	61662	T-complex protein 1 subunit theta OS=Saccharomyces cerevisiae (strain ATCC 204508 / S288c) OX=559292 GN=CCT8 PE=1 SV=1
555	586	Q12462|PEX11_YEAST	28.61	147.92	420800	412800	402400	393900	446900	460700	444100	479600	927900	961700	1	0.98	0.96	0.94	1.06	1.09	1.06	1.14	2.21	2.29	416800	398200	453800	461800	944800	1	0.96	1.09	1.11	2.27	25	5	5	TMT10plex	26875	Peroxisomal membrane protein PMP27 OS=Saccharomyces cerevisiae (strain ATCC 204508 / S288c) OX=559292 GN=PEX11 PE=1 SV=2
580	734	P22336|RFA1_YEAST	24.72	147.92	322800	298100	297600	320400	336700	292900	296100	296600	468100	459500	1	0.92	0.92	0.99	1.04	0.91	0.92	0.92	1.45	1.42	310400	309000	314800	296400	463800	1	1	1.01	0.95	1.49	12	6	6	TMT10plex	70348	Replication factor A protein 1 OS=Saccharomyces cerevisiae (strain ATCC 204508 / S288c) OX=559292 GN=RFA1 PE=1 SV=1
368	817	P38248|ECM33_YEAST	25.7	147.23	1061000	1161000	1132000	1066000	1056000	1082000	1046000	1037000	1270000	1275000	1	1.09	1.07	1	1	1.02	0.99	0.98	1.2	1.2	1111000	1099000	1069000	1042000	1273000	1	0.99	0.96	0.94	1.15	10	4	4	Acrylamide; TMT10plex; Deamidation (NQ)	43769	Cell wall protein ECM33 OS=Saccharomyces cerevisiae (strain ATCC 204508 / S288c) OX=559292 GN=ECM33 PE=1 SV=3
291	331	P09440|C1TM_YEAST	4.14	147.12	178000	177200	181700	185000	162500	178900	160800	185700	177500	200000	1	1	1.02	1.04	0.91	1.01	0.9	1.04	1	1.12	177600	183400	170700	173200	188800	1	1.03	0.96	0.98	1.06	5	7	4	TMT10plex	106217	C-1-tetrahydrofolate synthase mitochondrial OS=Saccharomyces cerevisiae (strain ATCC 204508 / S288c) OX=559292 GN=MIS1 PE=1 SV=1
534	1974	P54783|ALO_YEAST	20.07	146.9	483800	491700	406300	423200	381000	415900	397400	423300	582300	593900	1	1.02	0.84	0.87	0.79	0.86	0.82	0.87	1.2	1.23	487700	414700	398500	410400	588100	1	0.85	0.82	0.84	1.21	12	5	5	TMT10plex	59494	D-arabinono-1 4-lactone oxidase OS=Saccharomyces cerevisiae (strain ATCC 204508 / S288c) OX=559292 GN=ALO1 PE=1 SV=1
629	726	Q08686|THTR_YEAST	15.82	146.88	223600	247100	215800	230300	224900	240900	198900	218900	309500	319100	1	1.1	0.97	1.03	1.01	1.08	0.89	0.98	1.38	1.43	235400	223100	232900	208900	314300	1	0.95	0.99	0.89	1.34	19	5	5	TMT10plex	34219	Thiosulfate sulfurtransferase TUM1 OS=Saccharomyces cerevisiae (strain ATCC 204508 / S288c) OX=559292 GN=TUM1 PE=1 SV=1
452	2795	P40017|YAT2_YEAST	32.72	146.84	245200	246900	249900	248900	259200	242800	237600	241400	843300	868300	1	1.01	1.02	1.02	1.06	0.99	0.97	0.98	3.44	3.54	246000	249400	251000	239500	855800	1	1.01	1.02	0.97	3.48	11	7	7	TMT10plex; Oxidation (M)	103334	Carnitine O-acetyltransferase YAT2 OS=Saccharomyces cerevisiae (strain ATCC 204508 / S288c) OX=559292 GN=YAT2 PE=1 SV=1
264	379	P29704|FDFT_YEAST	21.37	146.7	882900	890500	983400	1003000	1200000	1258000	1240000	1203000	814800	843500	1	1.01	1.11	1.14	1.36	1.42	1.4	1.36	0.92	0.96	886700	993400	1229000	1222000	829100	1	1.12	1.39	1.38	0.94	17	7	7	TMT10plex	51720	Squalene synthase OS=Saccharomyces cerevisiae (strain ATCC 204508 / S288c) OX=559292 GN=ERG9 PE=1 SV=2
396	413	P46672|ARC1_YEAST	9.53	146.69	1217000	1173000	1209000	1133000	1181000	1176000	1167000	1185000	1370000	1324000	1	0.96	0.99	0.93	0.97	0.97	0.96	0.97	1.13	1.09	1195000	1171000	1179000	1176000	1347000	1	0.98	0.99	0.98	1.13	18	7	7	Acrylamide; TMT10plex	42084	tRNA-aminoacylation cofactor ARC1 OS=Saccharomyces cerevisiae (strain ATCC 204508 / S288c) OX=559292 GN=ARC1 PE=1 SV=2
420	577	P22133|MDHC_YEAST	30.4	146.56	295400	324800	312600	308900	341900	367400	342300	334200	1673000	1759000	1	1.1	1.06	1.05	1.16	1.24	1.16	1.13	5.67	5.96	310100	310700	354700	338200	1716000	1	1	1.14	1.09	5.54	15	5	5	TMT10plex	40731	Malate dehydrogenase cytoplasmic OS=Saccharomyces cerevisiae (strain ATCC 204508 / S288c) OX=559292 GN=MDH2 PE=1 SV=2
517	552	P09232|PRTB_YEAST	26.07	146.37	380500	325700	318300	333200	491100	506900	501900	474700	824800	798200	1	0.86	0.84	0.88	1.29	1.33	1.32	1.25	2.17	2.1	356800	325800	499000	488300	811500	1	0.91	1.4	1.37	2.27	10	7	7	TMT10plex; Deamidation (NQ)	69621	Cerevisin OS=Saccharomyces cerevisiae (strain ATCC 204508 / S288c) OX=559292 GN=PRB1 PE=1 SV=1
508	1843	P15202|CATA_YEAST	35.82	146.27	339700	328300	362000	372300	333300	352500	312300	322300	1195000	1203000	1	0.97	1.07	1.1	0.98	1.04	0.92	0.95	3.52	3.54	334000	370200	346500	317300	1199000	1	1.11	1.04	0.95	3.59	15	7	7	TMT10plex; Deamidation (NQ)	58556	Peroxisomal catalase A OS=Saccharomyces cerevisiae (strain ATCC 204508 / S288c) OX=559292 GN=CTA1 PE=1 SV=1
415	484	P53235|EIF2A_YEAST	23.36	146.08	511200	555700	530600	537800	486700	477300	500500	519300	637100	645400	1	1.09	1.04	1.05	0.95	0.93	0.98	1.02	1.25	1.26	533400	534200	482000	509900	641200	1	1	0.9	0.96	1.2	12	6	6	TMT10plex; Oxidation (M); Deamidation (NQ)	71305	Eukaryotic translation initiation factor 2A OS=Saccharomyces cerevisiae (strain ATCC 204508 / S288c) OX=559292 GN=YGR054W PE=1 SV=1
350	575	P33299|PRS7_YEAST	7.43	145.79	415400	425700	393900	386400	392700	409900	377800	413100	461200	425700	1	1.02	0.95	0.93	0.95	0.99	0.91	0.99	1.11	1.02	420500	390200	401300	395500	443400	1	0.93	0.95	0.94	1.05	13	6	5	TMT10plex; Oxidation (M)	51983	26S proteasome regulatory subunit 7 homolog OS=Saccharomyces cerevisiae (strain ATCC 204508 / S288c) OX=559292 GN=RPT1 PE=1 SV=1
538	854	P36015|YKT6_YEAST	4.62	145.68	348800	338300	325300	330700	336700	341400	338100	357300	332800	342300	1	0.97	0.93	0.95	0.97	0.98	0.97	1.02	0.95	0.98	343500	328000	339100	347700	337600	1	0.95	0.99	1.01	0.98	46	7	7	Acrylamide; TMT10plex	22707	Synaptobrevin homolog YKT6 OS=Saccharomyces cerevisiae (strain ATCC 204508 / S288c) OX=559292 GN=YKT6 PE=1 SV=1
535	464	P23180|AIM17_YEAST	24.32	145.66	234000	232900	227000	203900	529900	570700	575000	528800	820400	885600	1	1	0.97	0.87	2.26	2.44	2.46	2.26	3.51	3.78	233500	215400	550300	551900	853000	1	0.92	2.36	2.36	3.65	10	4	4	TMT10plex	53135	Probable oxidoreductase AIM17 OS=Saccharomyces cerevisiae (strain ATCC 204508 / S288c) OX=559292 GN=AIM17 PE=1 SV=2
357	493	P0CX29|RS23A_YEAST	33.63	145.43	8882000	8830000	7662000	7235000	6407000	6732000	6995000	6264000	6239000	6275000	1	0.99	0.86	0.81	0.72	0.76	0.79	0.71	0.7	0.71	8856000	7449000	6570000	6630000	6257000	1	0.84	0.74	0.75	0.71	29	6	6	TMT10plex	16038	40S ribosomal protein S23-A OS=Saccharomyces cerevisiae (strain ATCC 204508 / S288c) OX=559292 GN=RPS23A PE=1 SV=1
357	494	P0CX30|RS23B_YEAST	33.63	145.43	8882000	8830000	7662000	7235000	6407000	6732000	6995000	6264000	6239000	6275000	1	0.99	0.86	0.81	0.72	0.76	0.79	0.71	0.7	0.71	8856000	7449000	6570000	6630000	6257000	1	0.84	0.74	0.75	0.71	29	6	6	TMT10plex	16038	40S ribosomal protein S23-B OS=Saccharomyces cerevisiae (strain ATCC 204508 / S288c) OX=559292 GN=RPS23B PE=1 SV=1
553	932	P53199|ERG26_YEAST	14.63	145.33	406100	423900	443400	465600	590500	548900	542600	574600	412300	387300	1	1.04	1.09	1.15	1.45	1.35	1.34	1.41	1.02	0.95	415000	454500	569700	558600	399800	1	1.1	1.37	1.35	0.96	28	6	6	TMT10plex	38706	Sterol-4-alpha-carboxylate 3-dehydrogenase decarboxylating OS=Saccharomyces cerevisiae (strain ATCC 204508 / S288c) OX=559292 GN=ERG26 PE=1 SV=1
426	560	P41911|GPD2_YEAST	5.01	145.27	261900	297100	205100	245200	243600	231200	225700	237800	218500	201300	1	1.13	0.78	0.94	0.93	0.88	0.86	0.91	0.83	0.77	279500	225200	237400	231800	209900	1	0.81	0.85	0.83	0.75	13	5	4	TMT10plex; Oxidation (M)	49422	Glycerol-3-phosphate dehydrogenase [NAD(+)] 2 mitochondrial OS=Saccharomyces cerevisiae (strain ATCC 204508 / S288c) OX=559292 GN=GPD2 PE=1 SV=2
537	593	P41811|COPB2_YEAST	1.99	145.06	389000	346800	359700	334700	356100	380100	349000	359400	417800	374900	1	0.89	0.92	0.86	0.92	0.98	0.9	0.92	1.07	0.96	367900	347200	368100	354200	396400	1	0.94	1	0.96	1.08	9	7	7	TMT10plex	99445	Coatomer subunit beta' OS=Saccharomyces cerevisiae (strain ATCC 204508 / S288c) OX=559292 GN=SEC27 PE=1 SV=1
564	738	P14906|SEC63_YEAST	18.8	144.88	217300	213400	188300	190000	172700	175900	175800	180200	221800	209600	1	0.98	0.87	0.87	0.8	0.81	0.81	0.83	1.02	0.96	217700	191600	174300	178000	215700	1	0.88	0.8	0.82	0.99	11	5	5	TMT10plex	75345	Protein translocation protein SEC63 OS=Saccharomyces cerevisiae (strain ATCC 204508 / S288c) OX=559292 GN=SEC63 PE=1 SV=2
367	553	P04449|RL24A_YEAST	30.15	144.64	200600	207300	216700	226000	208000	202600	222600	219900	126400	124100	1	1.03	1.08	1.13	1.04	1.01	1.11	1.1	0.63	0.62	203900	221400	205300	221200	125300	1	1.09	1.01	1.08	0.61	13	7	3	TMT10plex; Oxidation (M)	17614	60S ribosomal protein L24-A OS=Saccharomyces cerevisiae (strain ATCC 204508 / S288c) OX=559292 GN=RPL24A PE=1 SV=1
474	491	P23644|TOM40_YEAST	33.06	144.41	357600	359300	315000	308700	299500	310600	293300	309000	610000	616800	1	1	0.88	0.86	0.84	0.87	0.82	0.86	1.71	1.72	358400	314000	305000	301100	613400	1	0.88	0.85	0.84	1.71	17	6	6	TMT10plex	42038	Mitochondrial import receptor subunit TOM40 OS=Saccharomyces cerevisiae (strain ATCC 204508 / S288c) OX=559292 GN=TOM40 PE=1 SV=1
457	761	P07213|TOM70_YEAST	22.89	144.14	413000	417800	413200	380700	409000	429800	415200	439300	595400	583100	1	1.01	1	0.92	0.99	1.04	1.01	1.06	1.44	1.41	415400	396900	419400	427200	592900	1	0.96	1.01	1.03	1.43	13	6	6	Acrylamide; TMT10plex; Deamidation (NQ)	70123	Mitochondrial import receptor subunit TOM70 OS=Saccharomyces cerevisiae (strain ATCC 204508 / S288c) OX=559292 GN=TOM70 PE=1 SV=2
365	544	P00044|CYC1_YEAST	38.45	143.82	301800	304300	323000	308000	364400	352400	310300	333600	1771000	1735000	1	1.01	1.07	1.02	1.21	1.17	1.03	1.11	5.87	5.75	303100	315500	358400	322000	1753000	1	1.04	1.18	1.06	5.78	34	8	6	TMT10plex; Oxidation (M)	12182	Cytochrome c isoform 1 OS=Saccharomyces cerevisiae (strain ATCC 204508 / S288c) OX=559292 GN=CYC1 PE=1 SV=2
309	643	P19211|IF5A2_YEAST	11.12	143.61	341000	343100	463400	405000	366000	337400	360600	350100	82140	56320	1	1.01	1.36	1.19	1.07	0.99	1.06	1.03	0.24	0.17	342000	434200	351700	355400	70750	1	1.27	1.03	1.04	0.21	8	5	2	TMT10plex	17131	Eukaryotic translation initiation factor 5A-2 OS=Saccharomyces cerevisiae (strain ATCC 204508 / S288c) OX=559292 GN=ANB1 PE=1 SV=3
570	339	P15891|ABP1_YEAST	16.05	143.54	388500	361000	353300	343600	392900	405500	394700	409800	456300	443300	1	0.93	0.91	0.88	1.01	1.04	1.02	1.05	1.17	1.14	374700	350400	399200	402200	452100	1	0.94	1.07	1.07	1.21	13	6	6	TMT10plex; Deamidation (NQ)	65576	Actin-binding protein OS=Saccharomyces cerevisiae (strain ATCC 204508 / S288c) OX=559292 GN=ABP1 PE=1 SV=4
507	507	Q08409|AUS1_YEAST	29.96	143.45	575400	585700	706900	718200	484800	495800	494000	539300	438800	444000	1	1.02	1.23	1.25	0.84	0.86	0.86	0.94	0.76	0.77	580600	712600	490300	516700	441400	1	1.23	0.84	0.89	0.76	6	7	7	TMT10plex; Deamidation (NQ)	157750	ATP-dependent permease AUS1 OS=Saccharomyces cerevisiae (strain ATCC 204508 / S288c) OX=559292 GN=AUS1 PE=3 SV=1
768	569	P40893|REE1_YEAST	21.89	143.4	130700	125900	138400	135200	142800	148700	143400	148800	260000	275400	1	0.96	1.06	1.03	1.09	1.14	1.1	1.14	1.99	2.11	128300	136800	145800	146100	267700	1	1.07	1.14	1.14	2.09	29	4	4	TMT10plex; Oxidation (M)	21967	Regulation of enolase protein 1 OS=Saccharomyces cerevisiae (strain ATCC 204508 / S288c) OX=559292 GN=REE1 PE=1 SV=1
395	355	P14020|DPM1_YEAST	15.59	143.09	1073000	1092000	1079000	1086000	1120000	1081000	1082000	1100000	1195000	1213000	1	1.02	1.01	1.01	1.04	1.01	1.01	1.03	1.11	1.13	1082000	1083000	1101000	1091000	1204000	1	1	1.02	1.01	1.11	32	8	8	TMT10plex; Oxidation (M)	30362	Dolichol-phosphate mannosyltransferase OS=Saccharomyces cerevisiae (strain ATCC 204508 / S288c) OX=559292 GN=DPM1 PE=1 SV=3
577	551	P53312|SUCB_YEAST	30.88	142.59	250400	240300	265400	255700	308100	282800	288000	314100	774300	766400	1	0.96	1.06	1.02	1.23	1.13	1.15	1.25	3.09	3.06	245300	260600	295500	301100	770400	1	1.06	1.2	1.23	3.14	13	6	6	TMT10plex	46901	Succinate--CoA ligase [ADP-forming] subunit beta mitochondrial OS=Saccharomyces cerevisiae (strain ATCC 204508 / S288c) OX=559292 GN=LSC2 PE=1 SV=1
451	613	P54885|PROA_YEAST	5.32	142.14	380700	363600	377300	364000	357400	361200	354500	369300	386700	406200	1	0.96	0.99	0.96	0.94	0.95	0.93	0.97	1.02	1.07	372200	370700	359300	361900	396500	1	1	0.97	0.97	1.07	21	7	7	Acrylamide; TMT10plex	49741	Gamma-glutamyl phosphate reductase OS=Saccharomyces cerevisiae (strain ATCC 204508 / S288c) OX=559292 GN=PRO2 PE=1 SV=1
545	633	P38689|KPR3_YEAST	14.95	142.1	179800	211700	199800	195600	169500	193600	173400	203300	342900	371600	1	1.18	1.11	1.09	0.94	1.08	0.96	1.13	1.91	2.07	195700	197700	181500	188400	357300	1	1.01	0.93	0.96	1.83	10	4	4	TMT10plex	35124	Ribose-phosphate pyrophosphokinase 3 OS=Saccharomyces cerevisiae (strain ATCC 204508 / S288c) OX=559292 GN=PRS3 PE=1 SV=1
563	3401	P27810|KTR1_YEAST	27.84	141.86	379900	379300	349700	350800	347500	382100	369200	370900	238100	247000	1	1	0.92	0.92	0.91	1.01	0.97	0.98	0.63	0.65	379600	350200	364800	370100	242500	1	0.92	0.96	0.97	0.64	13	5	5	TMT10plex	46022	Alpha-1 2 mannosyltransferase KTR1 OS=Saccharomyces cerevisiae (strain ATCC 204508 / S288c) OX=559292 GN=KTR1 PE=1 SV=1
406	401	P38264|PHO88_YEAST	22.4	141.64	884500	898600	844300	895200	815100	869800	921100	920100	696300	685400	1	1.02	0.95	1.01	0.92	0.98	1.04	1.04	0.79	0.77	891600	869800	842500	920600	690800	1	0.98	0.94	1.03	0.77	33	5	5	TMT10plex; Oxidation (M); Deamidation (NQ)	21137	SRP-independent targeting protein 3 OS=Saccharomyces cerevisiae (strain ATCC 204508 / S288c) OX=559292 GN=PHO88 PE=1 SV=1
510	571	P33201|MRT4_YEAST	8.87	141.56	372300	401300	376800	379700	352700	361600	357700	342100	322100	341200	1	1.08	1.01	1.02	0.95	0.97	0.96	0.92	0.87	0.92	386800	378300	357100	349900	331600	1	0.98	0.92	0.9	0.86	23	5	5	TMT10plex	27058	Ribosome assembly factor MRT4 OS=Saccharomyces cerevisiae (strain ATCC 204508 / S288c) OX=559292 GN=MRT4 PE=1 SV=1
432	727	P38631|FKS1_YEAST	19.79	141.21	609100	599800	607400	608000	466900	493300	469100	478200	552000	584600	1	0.98	1	1	0.77	0.81	0.77	0.79	0.91	0.96	604400	610200	480100	473600	569600	1	1.01	0.79	0.78	0.94	5	8	8	TMT10plex	214849	1 3-beta-glucan synthase component FKS1 OS=Saccharomyces cerevisiae (strain ATCC 204508 / S288c) OX=559292 GN=FKS1 PE=1 SV=2
566	1697	P14306|CPYI_YEAST	40.85	140.38	292900	290900	273700	284400	807900	801100	883900	840100	656800	655400	1	0.99	0.93	0.97	2.76	2.74	3.02	2.87	2.24	2.24	291900	279000	804500	862000	656100	1	0.96	2.76	2.95	2.25	16	4	4	TMT10plex	24357	Carboxypeptidase Y inhibitor OS=Saccharomyces cerevisiae (strain ATCC 204508 / S288c) OX=559292 GN=TFS1 PE=1 SV=2
294	488	P39516|RS14B_YEAST	29.69	140.17	1178000	1191000	1361000	1328000	1367000	1438000	1368000	1396000	718100	733100	1	1.01	1.16	1.13	1.16	1.22	1.16	1.19	0.61	0.62	1187000	1347000	1405000	1382000	728400	1	1.13	1.18	1.16	0.61	41	5	5	TMT10plex; Oxidation (M); Deamidation (NQ)	14650	40S ribosomal protein S14-B OS=Saccharomyces cerevisiae (strain ATCC 204508 / S288c) OX=559292 GN=RPS14B PE=1 SV=2
294	487	P06367|RS14A_YEAST	29.69	140.17	1178000	1191000	1361000	1328000	1367000	1438000	1368000	1396000	718100	733100	1	1.01	1.16	1.13	1.16	1.22	1.16	1.19	0.61	0.62	1187000	1347000	1405000	1382000	728400	1	1.13	1.18	1.16	0.61	42	5	5	TMT10plex; Oxidation (M); Deamidation (NQ)	14537	40S ribosomal protein S14-A OS=Saccharomyces cerevisiae (strain ATCC 204508 / S288c) OX=559292 GN=RPS14A PE=1 SV=5
527	660	P00175|CYB2_YEAST	30.79	140.15	209300	189800	217500	209100	194900	218600	200600	191300	950600	1000000	1	0.91	1.04	1	0.93	1.04	0.96	0.91	4.54	4.78	199600	213300	206700	195900	975500	1	1.07	1.04	0.98	4.89	14	6	6	Acrylamide; TMT10plex	65540	Cytochrome b2 mitochondrial OS=Saccharomyces cerevisiae (strain ATCC 204508 / S288c) OX=559292 GN=CYB2 PE=1 SV=1
418	582	P40531|GVP36_YEAST	19.4	140.09	423100	419800	459700	471400	472700	467700	481000	461400	570400	607800	1	0.99	1.09	1.11	1.12	1.11	1.14	1.09	1.35	1.44	421500	469100	470200	471200	589100	1	1.11	1.12	1.12	1.4	17	5	5	TMT10plex	36670	Protein GVP36 OS=Saccharomyces cerevisiae (strain ATCC 204508 / S288c) OX=559292 GN=GVP36 PE=1 SV=1
458	1480	P23639|PSA2_YEAST	6.84	139.68	548400	562400	507200	472900	492900	525000	496500	525000	559100	589000	1	1.03	0.92	0.86	0.9	0.96	0.91	0.96	1.02	1.07	555400	490100	509000	510800	574000	1	0.88	0.92	0.92	1.03	28	6	6	TMT10plex	27162	Proteasome subunit alpha type-2 OS=Saccharomyces cerevisiae (strain ATCC 204508 / S288c) OX=559292 GN=PRE8 PE=1 SV=1
447	430	P54861|DNM1_YEAST	18.59	139.38	253100	295100	223800	231200	200000	228200	184800	204400	514900	561900	1	1.17	0.88	0.91	0.79	0.9	0.73	0.81	2.03	2.22	274100	227500	214100	194600	538400	1	0.83	0.78	0.71	1.96	7	7	5	TMT10plex	84972	Dynamin-related protein DNM1 OS=Saccharomyces cerevisiae (strain ATCC 204508 / S288c) OX=559292 GN=DNM1 PE=1 SV=1
497	646	P32467|HXT4_YEAST	26.53	139.25	287000	299400	478400	467300	654900	595400	616100	642600	224900	213100	1	1.04	1.67	1.63	2.28	2.07	2.15	2.24	0.78	0.74	293200	472900	625100	629400	219000	1	1.61	2.13	2.15	0.75	7	5	4	TMT10plex	63910	Low-affinity glucose transporter HXT4 OS=Saccharomyces cerevisiae (strain ATCC 204508 / S288c) OX=559292 GN=HXT4 PE=1 SV=1
623	564	P53278|YG3A_YEAST	10.96	139.25	237000	241100	261400	229500	251600	268800	277200	251300	362000	402900	1	1.02	1.1	0.97	1.06	1.13	1.17	1.06	1.53	1.7	239000	245500	260200	264300	382500	1	1.03	1.09	1.11	1.6	5	4	4	TMT10plex	92698	Uncharacterized protein YGR130C OS=Saccharomyces cerevisiae (strain ATCC 204508 / S288c) OX=559292 GN=YGR130C PE=1 SV=1
247	591	P23301|IF5A1_YEAST	29.39	139.19	529600	575000	449700	417600	367600	347000	328400	346300	1109000	1080000	1	1.09	0.85	0.79	0.69	0.66	0.62	0.65	2.09	2.04	552300	433700	357300	337400	1095000	1	0.79	0.65	0.61	1.98	8	5	2	TMT10plex	17114	Eukaryotic translation initiation factor 5A-1 OS=Saccharomyces cerevisiae (strain ATCC 204508 / S288c) OX=559292 GN=HYP2 PE=1 SV=3
599	2263	P20447|DBP3_YEAST	13.12	139.14	234200	243700	192700	205600	180400	208400	176000	183500	185300	219600	1	1.04	0.82	0.88	0.77	0.89	0.75	0.78	0.79	0.94	239000	199200	194400	179700	202400	1	0.83	0.81	0.75	0.85	16	6	6	TMT10plex; Deamidation (NQ)	58827	ATP-dependent RNA helicase DBP3 OS=Saccharomyces cerevisiae (strain ATCC 204508 / S288c) OX=559292 GN=DBP3 PE=1 SV=2
663	893	Q03161|YMY9_YEAST	30.15	138.93	245000	266100	218700	226000	211700	243400	221800	226700	441300	434100	1	1.09	0.89	0.92	0.86	0.99	0.91	0.93	1.8	1.77	258200	222400	227600	224200	437700	1	0.86	0.88	0.87	1.7	18	4	4	TMT10plex	33956	Glucose-6-phosphate 1-epimerase OS=Saccharomyces cerevisiae (strain ATCC 204508 / S288c) OX=559292 GN=YMR099C PE=1 SV=1
717	490	P40202|CCS1_YEAST	13.47	138.84	179500	178200	172200	172600	184300	162500	170200	184000	122700	111100	1	0.99	0.96	0.96	1.03	0.91	0.95	1.03	0.68	0.62	178800	172400	173400	177100	116900	1	0.96	0.97	0.99	0.65	17	3	3	TMT10plex; Deamidation (NQ)	27330	Superoxide dismutase 1 copper chaperone OS=Saccharomyces cerevisiae (strain ATCC 204508 / S288c) OX=559292 GN=CCS1 PE=1 SV=1
326	709	P38910|CH10_YEAST	25.35	138.37	589700	591800	613500	608400	645800	650700	621500	636100	949400	979900	1	1	1.04	1.03	1.1	1.1	1.05	1.08	1.61	1.66	590800	611000	648300	628800	964600	1	1.03	1.1	1.06	1.63	51	4	4	TMT10plex; Oxidation (M); Deamidation (NQ)	11372	10 kDa heat shock protein mitochondrial OS=Saccharomyces cerevisiae (strain ATCC 204508 / S288c) OX=559292 GN=HSP10 PE=1 SV=1
485	730	P07263|SYH_YEAST	7.32	138.23	547100	560700	547200	538800	510500	526000	496000	520800	572300	603500	1	1.02	1	0.98	0.93	0.96	0.91	0.95	1.05	1.1	553900	544700	518300	510400	587900	1	0.98	0.94	0.92	1.06	15	8	8	TMT10plex; Oxidation (M)	59953	Histidine--tRNA ligase mitochondrial OS=Saccharomyces cerevisiae (strain ATCC 204508 / S288c) OX=559292 GN=HTS1 PE=1 SV=2
319	641	P0CX42|RL23B_YEAST	12.75	138.07	2897000	2783000	2809000	2657000	2137000	2298000	2238000	2348000	2315000	2175000	1	0.96	0.97	0.92	0.74	0.79	0.77	0.81	0.8	0.75	2840000	2733000	2218000	2293000	2245000	1	0.96	0.78	0.81	0.79	52	7	7	Acrylamide; TMT10plex; Oxidation (M)	14473	60S ribosomal protein L23-B OS=Saccharomyces cerevisiae (strain ATCC 204508 / S288c) OX=559292 GN=RPL23B PE=1 SV=1
319	642	P0CX41|RL23A_YEAST	12.75	138.07	2897000	2783000	2809000	2657000	2137000	2298000	2238000	2348000	2315000	2175000	1	0.96	0.97	0.92	0.74	0.79	0.77	0.81	0.8	0.75	2840000	2733000	2218000	2293000	2245000	1	0.96	0.78	0.81	0.79	52	7	7	Acrylamide; TMT10plex; Oxidation (M)	14473	60S ribosomal protein L23-A OS=Saccharomyces cerevisiae (strain ATCC 204508 / S288c) OX=559292 GN=RPL23A PE=1 SV=1
391	599	P0CH09|RL40B_YEAST	23.53	138.01	57480	82500	123400	111100	148700	144700	135500	147100	88180	89020	1	1.44	2.15	1.93	2.59	2.52	2.36	2.56	1.53	1.55	69990	117300	146700	141300	88600	1	1.68	2.1	2.02	1.27	9	6	2	Acrylamide; TMT10plex	14554	Ubiquitin-60S ribosomal protein L40 OS=Saccharomyces cerevisiae (strain ATCC 204508 / S288c) OX=559292 GN=RPL40B PE=1 SV=1
391	600	P0CH08|RL40A_YEAST	23.53	138.01	57480	82500	123400	111100	148700	144700	135500	147100	88180	89020	1	1.44	2.15	1.93	2.59	2.52	2.36	2.56	1.53	1.55	69990	117300	146700	141300	88600	1	1.68	2.1	2.02	1.27	9	6	2	Acrylamide; TMT10plex	14554	Ubiquitin-60S ribosomal protein L40 OS=Saccharomyces cerevisiae (strain ATCC 204508 / S288c) OX=559292 GN=RPL40A PE=1 SV=1
434	549	P00724|INV2_YEAST	35.73	137.99	216000	201800	173300	171900	683900	712400	733600	698700	260400	262800	1	0.93	0.8	0.8	3.17	3.3	3.4	3.24	1.21	1.22	212900	172600	698100	716100	261600	1	0.81	3.28	3.36	1.23	10	6	6	TMT10plex; Deamidation (NQ)	60639	Invertase 2 OS=Saccharomyces cerevisiae (strain ATCC 204508 / S288c) OX=559292 GN=SUC2 PE=1 SV=1
530	391	Q12159|YRA1_YEAST	6.74	137.87	488400	453400	476800	489800	464200	505200	483300	487000	437300	417200	1	0.93	0.98	1	0.95	1.03	0.99	1	0.9	0.85	470900	483300	484700	485100	427200	1	1.03	1.03	1.03	0.91	22	5	5	TMT10plex	24956	RNA annealing protein YRA1 OS=Saccharomyces cerevisiae (strain ATCC 204508 / S288c) OX=559292 GN=YRA1 PE=1 SV=2
503	1016	P38791|DHYS_YEAST	27.36	137.7	628500	629200	561000	597300	563000	538500	572100	665600	553200	555500	1	1	0.89	0.95	0.9	0.86	0.91	1.06	0.88	0.88	628900	579100	550700	618800	554400	1	0.92	0.88	0.98	0.88	16	5	5	Acrylamide; TMT10plex	42892	Deoxyhypusine synthase OS=Saccharomyces cerevisiae (strain ATCC 204508 / S288c) OX=559292 GN=DYS1 PE=1 SV=1
525	1644	P32799|COX13_YEAST	34.65	137.62	314300	296900	235300	268500	271100	288200	208500	227700	2306000	2405000	1	0.94	0.75	0.85	0.86	0.92	0.66	0.72	7.34	7.65	305600	254300	279700	218100	2356000	1	0.83	0.92	0.71	7.71	23	4	4	TMT10plex	15021	Cytochrome c oxidase subunit 13 mitochondrial OS=Saccharomyces cerevisiae (strain ATCC 204508 / S288c) OX=559292 GN=COX13 PE=1 SV=1
435	504	P15625|SYFA_YEAST	5.98	137.58	644500	655300	637200	634800	612200	579200	551000	626800	599800	569500	1	1.02	0.99	0.98	0.95	0.9	0.85	0.97	0.93	0.88	649900	636000	595700	588900	584600	1	0.98	0.92	0.91	0.9	14	8	8	TMT10plex; Oxidation (M)	57512	Phenylalanine--tRNA ligase alpha subunit OS=Saccharomyces cerevisiae (strain ATCC 204508 / S288c) OX=559292 GN=FRS2 PE=1 SV=3
454	614	P32466|HXT3_YEAST	17.64	137.2	265700	296800	351000	371500	297600	289300	291700	275700	92600	78290	1	1.12	1.32	1.4	1.12	1.09	1.1	1.04	0.35	0.29	281300	361300	293400	283700	85450	1	1.28	1.04	1.01	0.3	11	5	4	TMT10plex; Oxidation (M)	62558	Low-affinity glucose transporter HXT3 OS=Saccharomyces cerevisiae (strain ATCC 204508 / S288c) OX=559292 GN=HXT3 PE=1 SV=1
500	658	P00899|TRPE_YEAST	4.39	137.2	541100	495200	523300	506500	501100	542400	594900	561100	528100	565800	1	0.92	0.97	0.94	0.93	1	1.1	1.04	0.98	1.05	518200	514900	521700	578000	546900	1	0.99	1.01	1.12	1.06	16	7	7	TMT10plex; Deamidation (NQ)	56768	Anthranilate synthase component 1 OS=Saccharomyces cerevisiae (strain ATCC 204508 / S288c) OX=559292 GN=TRP2 PE=1 SV=4
529	1136	Q03640|TCB3_YEAST	20.17	137.08	232300	234600	266000	246400	247200	251600	234800	250900	313000	321400	1	1.01	1.15	1.06	1.06	1.08	1.01	1.08	1.35	1.38	233500	256200	249400	242900	317200	1	1.1	1.07	1.04	1.36	6	7	7	TMT10plex	171075	Tricalbin-3 OS=Saccharomyces cerevisiae (strain ATCC 204508 / S288c) OX=559292 GN=TCB3 PE=1 SV=1
518	543	P38152|TXTP_YEAST	15.5	136.98	498300	457300	461100	463700	404100	396300	402200	433400	419700	432300	1	0.92	0.93	0.93	0.81	0.8	0.81	0.87	0.84	0.87	477800	464100	401600	417800	426000	1	0.97	0.84	0.87	0.89	27	6	6	Acrylamide; TMT10plex; Oxidation (M)	32173	Tricarboxylate transport protein OS=Saccharomyces cerevisiae (strain ATCC 204508 / S288c) OX=559292 GN=CTP1 PE=2 SV=3
460	428	P07172|HIS8_YEAST	11.54	136.65	474500	453000	458200	451300	416500	424700	431000	427600	492800	538900	1	0.95	0.97	0.95	0.88	0.9	0.91	0.9	1.04	1.14	463700	454700	420600	429300	515800	1	0.98	0.91	0.93	1.11	13	4	4	TMT10plex	42646	Histidinol-phosphate aminotransferase OS=Saccharomyces cerevisiae (strain ATCC 204508 / S288c) OX=559292 GN=HIS5 PE=3 SV=2
411	516	P40482|SEC24_YEAST	13.24	135.87	390600	395300	404100	408600	437200	455600	490400	429900	453900	441800	1	1.01	1.03	1.05	1.12	1.17	1.26	1.1	1.16	1.13	392900	406300	446400	460100	447800	1	1.03	1.14	1.17	1.14	9	7	7	TMT10plex	103635	Protein transport protein SEC24 OS=Saccharomyces cerevisiae (strain ATCC 204508 / S288c) OX=559292 GN=SEC24 PE=1 SV=1
471	492	Q12305|RDL1_YEAST	24.54	135.47	407300	422000	425700	463200	597900	599800	554800	562100	515000	519400	1	1.04	1.05	1.14	1.47	1.47	1.36	1.38	1.26	1.28	414700	444500	598800	558500	517200	1	1.07	1.44	1.35	1.25	51	5	5	TMT10plex; Oxidation (M); Deamidation (NQ)	15413	Thiosulfate:glutathione sulfurtransferase OS=Saccharomyces cerevisiae (strain ATCC 204508 / S288c) OX=559292 GN=RDL1 PE=1 SV=1
408	587	Q01939|PRS8_YEAST	20.92	135.44	179600	168500	151700	132300	149100	146400	144100	154300	209500	215000	1	0.94	0.84	0.74	0.83	0.82	0.8	0.86	1.17	1.2	174100	144300	149900	151700	212200	1	0.83	0.86	0.87	1.22	11	4	3	TMT10plex	45272	26S proteasome regulatory subunit 8 homolog OS=Saccharomyces cerevisiae (strain ATCC 204508 / S288c) OX=559292 GN=RPT6 PE=1 SV=4
493	562	Q3E841|YN034_YEAST	27.82	135.16	272800	265500	251400	239200	461300	460200	472100	474400	324000	313000	1	0.97	0.92	0.88	1.69	1.69	1.73	1.74	1.19	1.15	269100	245300	460800	473300	318500	1	0.91	1.71	1.76	1.18	45	4	4	TMT10plex	10781	Uncharacterized protein YNR034W-A OS=Saccharomyces cerevisiae (strain ATCC 204508 / S288c) OX=559292 GN=YNR034W-A PE=1 SV=1
512	588	Q04697|GSF2_YEAST	14.32	134.84	730800	721100	689100	738200	774400	737100	716600	719200	973400	1022000	1	0.99	0.94	1.01	1.06	1.01	0.98	0.98	1.33	1.4	729500	713700	758500	717900	997600	1	0.98	1.04	0.98	1.37	14	6	6	TMT10plex; Deamidation (NQ)	45870	Glucose-signaling factor 2 OS=Saccharomyces cerevisiae (strain ATCC 204508 / S288c) OX=559292 GN=GSF2 PE=1 SV=1
592	2088	P07258|CARA_YEAST	27.87	134.69	275900	278900	330300	335200	199700	210400	202400	206600	119500	107400	1	1.01	1.2	1.21	0.72	0.76	0.73	0.75	0.43	0.39	277400	332800	205000	204500	116500	1	1.2	0.74	0.74	0.42	12	5	5	TMT10plex	45362	Carbamoyl-phosphate synthase arginine-specific small chain OS=Saccharomyces cerevisiae (strain ATCC 204508 / S288c) OX=559292 GN=CPA1 PE=1 SV=1
336	911	Q01855|RS15_YEAST	23.29	134.57	770700	772000	694500	662800	633600	657500	651000	706600	517500	506800	1	1	0.9	0.86	0.82	0.85	0.84	0.92	0.67	0.66	771300	678600	645500	678800	512100	1	0.88	0.84	0.88	0.66	38	4	4	TMT10plex; Oxidation (M); Deamidation (NQ)	16002	40S ribosomal protein S15 OS=Saccharomyces cerevisiae (strain ATCC 204508 / S288c) OX=559292 GN=RPS15 PE=1 SV=1
486	869	P39077|TCPG_YEAST	19.12	134.25	277100	299200	280000	272300	290700	276900	264400	267400	236600	236700	1	1.08	1.01	0.98	1.05	1	0.95	0.96	0.85	0.85	288100	276100	283800	265900	236700	1	0.96	0.99	0.92	0.82	12	6	6	Acrylamide; TMT10plex	58814	T-complex protein 1 subunit gamma OS=Saccharomyces cerevisiae (strain ATCC 204508 / S288c) OX=559292 GN=CCT3 PE=1 SV=2
604	538	P00410|COX2_YEAST	38.03	134.06	426200	413300	356400	361700	303700	319100	307700	290900	1752000	1794000	1	0.97	0.84	0.85	0.71	0.75	0.72	0.68	4.11	4.21	419700	359000	311400	299300	1773000	1	0.86	0.74	0.71	4.22	19	4	4	TMT10plex	28567	Cytochrome c oxidase subunit 2 OS=Saccharomyces cerevisiae (strain ATCC 204508 / S288c) OX=559292 GN=COX2 PE=1 SV=1
641	652	P40010|NUG1_YEAST	17.12	134	236600	265900	238900	219900	190600	198600	187500	185700	338700	317700	1	1.12	1.01	0.93	0.81	0.84	0.79	0.78	1.43	1.34	251300	229400	195600	188900	328200	1	0.91	0.78	0.75	1.31	18	6	6	TMT10plex	57709	Nuclear GTP-binding protein NUG1 OS=Saccharomyces cerevisiae (strain ATCC 204508 / S288c) OX=559292 GN=NUG1 PE=1 SV=1
799	7358	Q05359|ERP1_YEAST	16.4	133.84	247100	229100	231200	226600	241700	260600	239200	231300	268300	269100	1	0.93	0.94	0.92	0.98	1.05	0.97	0.94	1.09	1.09	238100	228900	251100	235200	268700	1	0.96	1.05	0.99	1.13	20	4	4	Acrylamide; TMT10plex	24723	Protein ERP1 OS=Saccharomyces cerevisiae (strain ATCC 204508 / S288c) OX=559292 GN=ERP1 PE=1 SV=1
496	509	P33297|PRS6A_YEAST	17.64	133.23	517500	534400	539900	516100	608700	596800	571100	535800	500000	496300	1	1.03	1.04	1	1.18	1.15	1.1	1.04	0.97	0.96	529000	528000	605800	553400	499500	1	1	1.15	1.05	0.94	23	8	8	TMT10plex; Oxidation (M); Deamidation (NQ)	48256	26S proteasome regulatory subunit 6A OS=Saccharomyces cerevisiae (strain ATCC 204508 / S288c) OX=559292 GN=RPT5 PE=1 SV=3
540	400	Q04062|RPN9_YEAST	20.97	133.21	540200	532700	484500	457200	443100	450500	432100	446800	565000	579600	1	0.99	0.9	0.85	0.82	0.83	0.8	0.83	1.05	1.07	536400	470800	446800	439500	572300	1	0.88	0.83	0.82	1.07	18	6	6	TMT10plex	45783	26S proteasome regulatory subunit RPN9 OS=Saccharomyces cerevisiae (strain ATCC 204508 / S288c) OX=559292 GN=RPN9 PE=1 SV=1
387	340	Q08972|NEW1_YEAST	19	132.77	419300	412000	406500	398200	403900	370500	349800	382000	347400	347400	1	0.98	0.97	0.95	0.96	0.88	0.83	0.91	0.83	0.83	420500	402400	387200	368000	347400	1	0.96	0.92	0.88	0.83	10	10	10	TMT10plex; Oxidation (M)	134331	[NU+] prion formation protein 1 OS=Saccharomyces cerevisiae (strain ATCC 204508 / S288c) OX=559292 GN=NEW1 PE=1 SV=1
379	523	P22217|TRX1_YEAST	8.92	132.63	414400	392300	387300	402300	437400	414800	483000	429400	302700	266700	1	0.95	0.93	0.97	1.06	1	1.17	1.04	0.73	0.64	403400	394800	426100	456200	284700	1	0.98	1.06	1.13	0.71	24	3	2	TMT10plex; Oxidation (M); Deamidation (NQ)	11235	Thioredoxin-1 OS=Saccharomyces cerevisiae (strain ATCC 204508 / S288c) OX=559292 GN=TRX1 PE=1 SV=3
633	2528	P22943|HSP12_YEAST	45.93	132.56	247000	244900	197300	201400	529100	501600	463300	474200	1153000	1157000	1	0.99	0.8	0.82	2.14	2.03	1.88	1.92	4.67	4.69	245900	199400	515400	468800	1155000	1	0.81	2.1	1.91	4.7	24	3	3	TMT10plex	11693	12 kDa heat shock protein OS=Saccharomyces cerevisiae (strain ATCC 204508 / S288c) OX=559292 GN=HSP12 PE=1 SV=1
602	755	P21965|MCK1_YEAST	20.13	132.4	336400	315800	284300	294600	251600	275200	262000	267300	452500	476100	1	0.94	0.85	0.88	0.75	0.82	0.78	0.79	1.35	1.42	326100	289400	263400	264700	464300	1	0.89	0.81	0.81	1.42	16	5	5	TMT10plex	43136	Protein kinase MCK1 OS=Saccharomyces cerevisiae (strain ATCC 204508 / S288c) OX=559292 GN=MCK1 PE=1 SV=1
657	2903	P06787|CALM_YEAST	4.76	132.36	219800	215800	206700	237200	241200	224800	247100	231700	210400	215900	1	0.98	0.94	1.08	1.1	1.02	1.12	1.05	0.96	0.98	217800	222000	233000	239400	213100	1	1.02	1.07	1.1	0.98	56	5	5	TMT10plex; Oxidation (M); Deamidation (NQ)	16135	Calmodulin OS=Saccharomyces cerevisiae (strain ATCC 204508 / S288c) OX=559292 GN=CMD1 PE=1 SV=1
759	2557	P32472|FKBP2_YEAST	26.25	132.25	345300	357000	288700	287500	333800	383200	323400	322000	233100	220000	1	1.03	0.84	0.83	0.97	1.11	0.94	0.93	0.68	0.64	351200	288100	358500	322700	226600	1	0.82	1.02	0.92	0.65	19	3	3	TMT10plex	14487	Peptidyl-prolyl cis-trans isomerase FPR2 OS=Saccharomyces cerevisiae (strain ATCC 204508 / S288c) OX=559292 GN=FPR2 PE=1 SV=1
569	2627	P27614|CBPS_YEAST	22.52	131.85	299000	299900	287100	312800	326200	328800	320100	331400	367500	373900	1	1	0.96	1.05	1.09	1.1	1.07	1.11	1.23	1.25	299500	299900	327500	325800	370700	1	1	1.09	1.09	1.24	10	6	6	Acrylamide; TMT10plex	64597	Carboxypeptidase S OS=Saccharomyces cerevisiae (strain ATCC 204508 / S288c) OX=559292 GN=CPS1 PE=1 SV=2
582	706	P32598|PP12_YEAST	10.18	131.08	395200	402900	388200	391800	423100	407800	388800	412800	471100	500900	1	1.02	0.98	0.99	1.07	1.03	0.98	1.04	1.19	1.27	399000	390000	415400	400800	486000	1	0.98	1.04	1	1.22	12	3	3	Acrylamide; TMT10plex	35907	Serine/threonine-protein phosphatase PP1-2 OS=Saccharomyces cerevisiae (strain ATCC 204508 / S288c) OX=559292 GN=GLC7 PE=1 SV=1
565	1694	P07260|IF4E_YEAST	9.25	131.03	818000	857500	894600	847800	737600	754700	740000	679400	733100	776300	1	1.05	1.09	1.04	0.9	0.92	0.9	0.83	0.9	0.95	837700	871200	746100	709700	754700	1	1.04	0.89	0.85	0.9	22	4	4	TMT10plex	24254	Eukaryotic translation initiation factor 4E OS=Saccharomyces cerevisiae (strain ATCC 204508 / S288c) OX=559292 GN=CDC33 PE=1 SV=1
699	546	P15873|PCNA_YEAST	20.81	130.14	422800	420700	390900	388200	345800	358900	314500	328100	395900	407800	1	1	0.92	0.92	0.82	0.85	0.74	0.78	0.94	0.96	421800	389600	352400	321300	401900	1	0.92	0.84	0.76	0.95	16	4	4	TMT10plex	28916	Proliferating cell nuclear antigen OS=Saccharomyces cerevisiae (strain ATCC 204508 / S288c) OX=559292 GN=POL30 PE=1 SV=1
664	696	P39926|SSO2_YEAST	18.05	129.86	530100	582800	479000	494700	460300	473600	468600	437600	325200	339200	1	1.1	0.9	0.93	0.87	0.89	0.88	0.83	0.61	0.64	556500	486900	466900	453100	332200	1	0.87	0.84	0.81	0.6	17	4	4	TMT10plex	33734	Protein SSO2 OS=Saccharomyces cerevisiae (strain ATCC 204508 / S288c) OX=559292 GN=SSO2 PE=1 SV=2
520	489	P37302|APE3_YEAST	3.77	129.7	601400	664400	534900	565000	620700	583700	589400	605700	575900	588400	1	1.1	0.89	0.94	1.03	0.97	0.98	1.01	0.96	0.98	632900	550000	602200	597600	582100	1	0.87	0.95	0.94	0.92	11	4	4	TMT10plex; Deamidation (NQ)	60138	Aminopeptidase Y OS=Saccharomyces cerevisiae (strain ATCC 204508 / S288c) OX=559292 GN=APE3 PE=1 SV=1
868	774	P47160|ENT3_YEAST	11.47	129.54	171900	184300	149100	166200	175700	172500	134100	180300	145000	150000	1	1.07	0.87	0.97	1.02	1	0.78	1.05	0.84	0.87	178100	157700	174100	157200	147500	1	0.89	0.98	0.88	0.83	7	3	3	TMT10plex	45091	Epsin-3 OS=Saccharomyces cerevisiae (strain ATCC 204508 / S288c) OX=559292 GN=ENT3 PE=1 SV=1
473	707	P48015|GCST_YEAST	14.37	129.39	507900	553400	518900	536600	474300	499100	499600	472800	618800	638600	1	1.09	1.02	1.06	0.93	0.98	0.98	0.93	1.22	1.26	530700	527800	486700	486200	628700	1	0.99	0.92	0.92	1.18	10	4	4	TMT10plex; Deamidation (NQ)	44469	Aminomethyltransferase mitochondrial OS=Saccharomyces cerevisiae (strain ATCC 204508 / S288c) OX=559292 GN=GCV1 PE=1 SV=2
782	783	P38732|EFM1_YEAST	14.03	129.24	133500	158900	113800	107900	97560	102200	93520	97450	153700	170200	1	1.19	0.85	0.81	0.73	0.77	0.7	0.73	1.15	1.28	146200	112500	99870	95490	161900	1	0.77	0.68	0.65	1.11	11	4	4	TMT10plex	67453	Protein-lysine N-methyltransferase EFM1 OS=Saccharomyces cerevisiae (strain ATCC 204508 / S288c) OX=559292 GN=EFM1 PE=1 SV=1
554	468	P14907|NSP1_YEAST	8.66	129.22	310900	312300	300500	295400	269900	288800	306900	316700	360200	337900	1	1	0.97	0.95	0.87	0.93	0.99	1.02	1.16	1.09	311600	298000	279400	311800	349100	1	0.96	0.9	1	1.12	8	5	5	TMT10plex	86516	Nucleoporin NSP1 OS=Saccharomyces cerevisiae (strain ATCC 204508 / S288c) OX=559292 GN=NSP1 PE=1 SV=1
571	1725	P23638|PSA3_YEAST	12.42	129.18	425300	437300	430900	434000	450800	476300	475200	484600	432800	415200	1	1.03	1.01	1.02	1.06	1.12	1.12	1.14	1.02	0.98	431300	432400	463600	479900	424000	1	1	1.07	1.11	0.98	22	5	5	TMT10plex	28714	Proteasome subunit alpha type-3 OS=Saccharomyces cerevisiae (strain ATCC 204508 / S288c) OX=559292 GN=PRE9 PE=1 SV=1
562	673	P38077|ATPG_YEAST	38.09	128.92	219200	210400	162200	167600	186200	177800	182600	170700	1430000	1382000	1	0.96	0.74	0.76	0.85	0.81	0.83	0.78	6.53	6.3	218400	168300	185100	183000	1406000	1	0.77	0.85	0.84	6.44	25	6	6	TMT10plex	34351	ATP synthase subunit gamma mitochondrial OS=Saccharomyces cerevisiae (strain ATCC 204508 / S288c) OX=559292 GN=ATP3 PE=1 SV=1
445	540	P10964|RPA1_YEAST	20.74	127.58	333900	332400	291500	301900	280600	298800	294300	291500	328600	336400	1	1	0.87	0.9	0.84	0.89	0.88	0.87	0.98	1.01	333200	298600	289700	294900	332500	1	0.9	0.87	0.88	1	7	10	10	TMT10plex	186431	DNA-directed RNA polymerase I subunit RPA190 OS=Saccharomyces cerevisiae (strain ATCC 204508 / S288c) OX=559292 GN=RPA190 PE=1 SV=2
421	609	P22803|TRX2_YEAST	14.81	127.56	201300	211500	182600	200900	276000	257500	258400	269400	197400	206200	1	1.05	0.91	1	1.37	1.28	1.28	1.34	0.98	1.02	212500	191700	266700	263900	201800	1	0.9	1.26	1.24	0.95	24	3	2	TMT10plex; Oxidation (M)	11204	Thioredoxin-2 OS=Saccharomyces cerevisiae (strain ATCC 204508 / S288c) OX=559292 GN=TRX2 PE=1 SV=3
754	1474	Q06252|YL179_YEAST	10.11	127.53	167200	142500	179800	174900	175900	186100	167300	195900	133300	122500	1	0.85	1.08	1.05	1.05	1.11	1	1.17	0.8	0.73	154800	177400	181000	181600	127900	1	1.15	1.17	1.17	0.83	19	3	3	Acrylamide; TMT10plex	22151	Uncharacterized protein YLR179C OS=Saccharomyces cerevisiae (strain ATCC 204508 / S288c) OX=559292 GN=YLR179C PE=1 SV=1
718	2583	P32366|VA0D_YEAST	11.96	127.47	314300	322600	362500	300900	318300	331200	308600	325800	266400	255400	1	1.03	1.15	0.96	1.01	1.05	0.98	1.04	0.85	0.81	318500	331700	324700	317200	260900	1	1.04	1.02	1	0.82	11	3	3	TMT10plex	39791	V-type proton ATPase subunit d OS=Saccharomyces cerevisiae (strain ATCC 204508 / S288c) OX=559292 GN=VMA6 PE=1 SV=2
589	2186	P07560|SEC4_YEAST	21.42	127.37	202000	205200	192500	182500	174100	189100	200200	193500	254600	259000	1	1.02	0.95	0.9	0.86	0.94	0.99	0.96	1.26	1.28	203600	187500	181600	196900	256800	1	0.92	0.89	0.97	1.26	30	6	5	TMT10plex	23506	Ras-related protein SEC4 OS=Saccharomyces cerevisiae (strain ATCC 204508 / S288c) OX=559292 GN=SEC4 PE=1 SV=1
626	2537	Q01080|RPA49_YEAST	15.43	127.24	476600	475800	421200	409000	334600	361800	372200	349200	419000	433200	1	1	0.88	0.86	0.7	0.76	0.78	0.73	0.88	0.91	476200	415100	348200	360700	426100	1	0.87	0.73	0.76	0.89	11	4	4	TMT10plex	46651	DNA-directed RNA polymerase I subunit RPA49 OS=Saccharomyces cerevisiae (strain ATCC 204508 / S288c) OX=559292 GN=RPA49 PE=1 SV=2
656	1183	P38295|MCFS2_YEAST	25.05	127.05	355000	332600	355500	373300	344100	343000	362800	359500	636700	619100	1	0.94	1	1.05	0.97	0.97	1.02	1.01	1.79	1.74	343800	364400	343500	361200	627900	1	1.06	1	1.05	1.83	10	5	5	TMT10plex	51255	Medium-chain fatty acid ethyl ester synthase/esterase 2 OS=Saccharomyces cerevisiae (strain ATCC 204508 / S288c) OX=559292 GN=EHT1 PE=1 SV=1
701	2517	P25451|PSB3_YEAST	28.43	126.94	187700	192300	189000	208300	186200	191400	180900	192800	331400	333800	1	1.02	1.01	1.11	0.99	1.02	0.96	1.03	1.77	1.78	190000	198600	188800	186900	332600	1	1.05	0.99	0.98	1.75	12	3	3	TMT10plex	22605	Proteasome subunit beta type-3 OS=Saccharomyces cerevisiae (strain ATCC 204508 / S288c) OX=559292 GN=PUP3 PE=1 SV=1
400	533	P51402|RL37B_YEAST	22.55	126.92	543300	541500	597300	611300	668600	593100	595700	613900	334300	324600	1	1	1.1	1.13	1.23	1.09	1.1	1.13	0.62	0.6	542400	604300	630800	604800	329400	1	1.11	1.16	1.12	0.61	20	5	2	TMT10plex; Deamidation (NQ)	9868	60S ribosomal protein L37-B OS=Saccharomyces cerevisiae (strain ATCC 204508 / S288c) OX=559292 GN=RPL37B PE=1 SV=2
631	1901	P39968|VAC8_YEAST	17.39	126.43	156700	162600	156800	145800	215100	221000	238600	216500	221100	220400	1	1.04	1	0.93	1.37	1.41	1.52	1.38	1.41	1.41	159600	151300	218100	227500	220700	1	0.95	1.37	1.43	1.38	7	3	3	TMT10plex	63208	Vacuolar protein 8 OS=Saccharomyces cerevisiae (strain ATCC 204508 / S288c) OX=559292 GN=VAC8 PE=1 SV=3
740	1924	Q12029|FSF1_YEAST	9.21	126.37	299000	294300	294200	276200	247800	260300	243300	268500	296700	306500	1	0.98	0.98	0.92	0.83	0.87	0.81	0.9	0.99	1.03	296700	285200	254100	255900	301600	1	0.96	0.86	0.86	1.02	14	4	4	TMT10plex	35414	Sideroflexin FSF1 OS=Saccharomyces cerevisiae (strain ATCC 204508 / S288c) OX=559292 GN=FSF1 PE=1 SV=1
680	1065	P38886|RPN10_YEAST	12.98	126.31	132100	145500	114100	136400	135300	126600	113700	132400	177200	178600	1	1.1	0.86	1.03	1.02	0.96	0.86	1	1.34	1.35	138800	126600	131000	124500	179200	1	0.91	0.94	0.9	1.29	15	4	4	TMT10plex; Deamidation (NQ)	29747	26S proteasome regulatory subunit RPN10 OS=Saccharomyces cerevisiae (strain ATCC 204508 / S288c) OX=559292 GN=RPN10 PE=1 SV=3
662	717	P53261|PESC_YEAST	4.92	126.23	332300	354100	298500	312200	305700	289600	310200	319400	326400	315500	1	1.07	0.9	0.94	0.92	0.87	0.93	0.96	0.98	0.95	343200	305300	297700	314800	320900	1	0.89	0.87	0.92	0.94	10	5	5	TMT10plex; Deamidation (NQ)	69877	Pescadillo homolog OS=Saccharomyces cerevisiae (strain ATCC 204508 / S288c) OX=559292 GN=NOP7 PE=1 SV=1
463	1605	P32499|NUP2_YEAST	11.08	126.21	200500	175700	142400	179700	164500	177500	168600	170200	214200	204900	1	0.88	0.71	0.9	0.82	0.89	0.84	0.85	1.07	1.02	190900	165000	171000	169400	209500	1	0.86	0.9	0.89	1.1	14	6	6	TMT10plex	77881	Nucleoporin NUP2 OS=Saccharomyces cerevisiae (strain ATCC 204508 / S288c) OX=559292 GN=NUP2 PE=1 SV=2
584	618	P16550|APA1_YEAST	14.69	126.08	251000	269400	238200	265200	269700	274700	265900	266800	162300	173100	1	1.07	0.95	1.06	1.07	1.09	1.06	1.06	0.65	0.69	260200	251700	272200	266400	167700	1	0.97	1.05	1.02	0.64	16	5	5	TMT10plex; Oxidation (M)	36493	Protein APA1 OS=Saccharomyces cerevisiae (strain ATCC 204508 / S288c) OX=559292 GN=APA1 PE=1 SV=4
587	648	P33322|CBF5_YEAST	13.83	125.85	362200	351900	306800	339200	280700	266400	267300	284600	261400	293200	1	0.97	0.85	0.94	0.78	0.74	0.74	0.79	0.72	0.81	357100	323000	273600	275900	277300	1	0.9	0.77	0.77	0.78	10	3	3	TMT10plex	54705	H/ACA ribonucleoprotein complex subunit CBF5 OS=Saccharomyces cerevisiae (strain ATCC 204508 / S288c) OX=559292 GN=CBF5 PE=1 SV=1
416	732	P87262|RL34A_YEAST	16.42	125.43	1959000	1923000	1958000	2139000	1762000	1930000	1922000	1894000	1383000	1319000	1	0.98	1	1.09	0.9	0.99	0.98	0.97	0.71	0.67	1941000	2049000	1846000	1908000	1351000	1	1.06	0.95	0.98	0.7	39	5	5	Acrylamide; TMT10plex	13639	60S ribosomal protein L34-A OS=Saccharomyces cerevisiae (strain ATCC 204508 / S288c) OX=559292 GN=RPL34A PE=1 SV=1
416	733	P40525|RL34B_YEAST	16.42	125.43	1959000	1923000	1958000	2139000	1762000	1930000	1922000	1894000	1383000	1319000	1	0.98	1	1.09	0.9	0.99	0.98	0.97	0.71	0.67	1941000	2049000	1846000	1908000	1351000	1	1.06	0.95	0.98	0.7	39	5	5	Acrylamide; TMT10plex	13641	60S ribosomal protein L34-B OS=Saccharomyces cerevisiae (strain ATCC 204508 / S288c) OX=559292 GN=RPL34B PE=1 SV=1
627	2211	P30624|LCF1_YEAST	31.5	124.98	177600	197500	173200	172500	154500	175000	166300	168800	624700	642700	1	1.11	0.98	0.97	0.87	0.99	0.94	0.95	3.52	3.62	187600	172800	164800	167600	633700	1	0.92	0.88	0.89	3.38	10	6	6	TMT10plex; Deamidation (NQ)	77866	Long-chain-fatty-acid--CoA ligase 1 OS=Saccharomyces cerevisiae (strain ATCC 204508 / S288c) OX=559292 GN=FAA1 PE=1 SV=1
770	2050	Q99257|MEX67_YEAST	7.43	124.98	137100	145200	130500	126200	124900	120600	129600	134600	144100	161400	1	1.06	0.95	0.92	0.91	0.88	0.95	0.98	1.05	1.18	141200	128400	122800	132100	152800	1	0.91	0.87	0.94	1.08	9	4	4	TMT10plex	67352	mRNA export factor MEX67 OS=Saccharomyces cerevisiae (strain ATCC 204508 / S288c) OX=559292 GN=MEX67 PE=1 SV=1
676	1355	P40037|HMF1_YEAST	6.08	124.8	328700	389500	391000	385700	389800	428500	399900	462200	439200	469200	1	1.18	1.19	1.17	1.19	1.3	1.22	1.41	1.34	1.43	359100	388400	409100	431000	454200	1	1.08	1.14	1.2	1.26	44	4	4	TMT10plex	13906	Protein HMF1 OS=Saccharomyces cerevisiae (strain ATCC 204508 / S288c) OX=559292 GN=HMF1 PE=1 SV=1
720	882	P53731|ARPC2_YEAST	14.5	124.74	303200	288600	306500	292800	306900	326500	322700	308900	435500	466200	1	0.95	1.01	0.97	1.01	1.08	1.06	1.02	1.44	1.54	295900	299600	316700	315800	450800	1	1.01	1.07	1.07	1.52	15	5	5	TMT10plex; Oxidation (M)	39566	Actin-related protein 2/3 complex subunit 2 OS=Saccharomyces cerevisiae (strain ATCC 204508 / S288c) OX=559292 GN=ARC35 PE=1 SV=1
813	1732	P49334|TOM22_YEAST	2	124.5	268500	298900	285800	284900	270300	283200	258300	279300	289800	311100	1	1.11	1.06	1.06	1.01	1.05	0.96	1.04	1.08	1.16	283700	285300	276700	268800	300500	1	1.01	0.98	0.95	1.06	26	3	3	TMT10plex; Deamidation (NQ)	16790	Mitochondrial import receptor subunit TOM22 OS=Saccharomyces cerevisiae (strain ATCC 204508 / S288c) OX=559292 GN=TOM22 PE=1 SV=3
685	1301	P40991|NOP2_YEAST	4.61	124.34	135100	129800	127500	128300	122300	127500	118200	133800	142300	135700	1	0.96	0.94	0.95	0.9	0.94	0.88	0.99	1.05	1	132500	127900	124900	126000	139000	1	0.97	0.94	0.95	1.05	7	4	4	TMT10plex	69812	25S rRNA (cytosine(2870)-C(5))-methyltransferase OS=Saccharomyces cerevisiae (strain ATCC 204508 / S288c) OX=559292 GN=NOP2 PE=1 SV=1
738	1771	P38555|YPT31_YEAST	11.75	124.25	166200	141200	155100	138100	124200	148800	157900	161900	139300	136200	1	0.85	0.93	0.83	0.75	0.89	0.95	0.97	0.84	0.82	153700	146600	136500	159900	137800	1	0.95	0.89	1.04	0.9	21	4	4	TMT10plex	24469	GTP-binding protein YPT31/YPT8 OS=Saccharomyces cerevisiae (strain ATCC 204508 / S288c) OX=559292 GN=YPT31 PE=1 SV=3
774	802	P49435|APT1_YEAST	10.51	124.01	240200	215600	208300	212800	173900	210700	179800	186500	179800	165800	1	0.9	0.87	0.89	0.72	0.88	0.75	0.78	0.75	0.69	227900	210600	192300	183100	172800	1	0.92	0.84	0.8	0.76	12	3	3	TMT10plex	20587	Adenine phosphoribosyltransferase 1 OS=Saccharomyces cerevisiae (strain ATCC 204508 / S288c) OX=559292 GN=APT1 PE=1 SV=3
581	781	P39936|IF4F2_YEAST	2.24	123.85	58940	71650	55710	61020	48390	56360	66710	57310	62410	61440	1	1.22	0.95	1.04	0.82	0.96	1.13	0.97	1.06	1.04	65300	58360	52380	62010	61930	1	0.89	0.8	0.95	0.95	3	4	2	TMT10plex	103899	Eukaryotic initiation factor 4F subunit p130 OS=Saccharomyces cerevisiae (strain ATCC 204508 / S288c) OX=559292 GN=TIF4632 PE=1 SV=1
431	848	P23776|EXG1_YEAST	44.16	123.69	624000	620800	558800	522400	482100	515900	467400	461100	273900	272500	1	0.99	0.9	0.84	0.77	0.83	0.75	0.74	0.44	0.44	624700	543000	499000	464200	273200	1	0.87	0.8	0.74	0.44	10	4	4	Acrylamide; TMT10plex; Oxidation (M)	51311	Glucan 1 3-beta-glucosidase I/II OS=Saccharomyces cerevisiae (strain ATCC 204508 / S288c) OX=559292 GN=EXG1 PE=1 SV=1
704	1894	P33338|SLA2_YEAST	8.86	123.56	107600	123700	96570	107100	102700	107900	97080	116600	122200	125600	1	1.15	0.9	1	0.95	1	0.9	1.08	1.14	1.17	118800	105700	105300	108800	130000	1	0.89	0.89	0.92	1.09	8	5	5	TMT10plex	108911	Protein SLA2 OS=Saccharomyces cerevisiae (strain ATCC 204508 / S288c) OX=559292 GN=SLA2 PE=1 SV=5
439	590	Q12154|GET3_YEAST	15.36	123.42	967800	880400	883100	915800	893200	896400	912100	923800	982100	970800	1	0.91	0.91	0.95	0.92	0.93	0.94	0.95	1.01	1	924100	899400	894800	918000	976400	1	0.97	0.97	0.99	1.06	13	5	5	TMT10plex	39354	ATPase GET3 OS=Saccharomyces cerevisiae (strain ATCC 204508 / S288c) OX=559292 GN=GET3 PE=1 SV=1
608	1692	P40159|YNU8_YEAST	29.3	123.31	351300	346000	298000	279800	330500	355000	314100	310600	656600	639700	1	0.98	0.85	0.8	0.94	1.01	0.89	0.88	1.87	1.82	348700	288900	342800	312400	648100	1	0.83	0.98	0.9	1.86	17	2	2	TMT10plex	20151	Uncharacterized protein YNL208W OS=Saccharomyces cerevisiae (strain ATCC 204508 / S288c) OX=559292 GN=YNL208W PE=1 SV=2
687	776	P22138|RPA2_YEAST	26.01	123.3	279600	243200	273000	275500	255300	261100	253500	252000	220500	218600	1	0.87	0.98	0.99	0.91	0.93	0.91	0.9	0.79	0.78	261400	274200	258200	252700	219600	1	1.05	0.99	0.97	0.84	4	5	5	TMT10plex	135742	DNA-directed RNA polymerase I subunit RPA135 OS=Saccharomyces cerevisiae (strain ATCC 204508 / S288c) OX=559292 GN=RPA135 PE=1 SV=1
974	27420	P39515|TIM17_YEAST	10.44	123.15	37600	42950	27110	26370	27840	26150	27230	25570	35530	40560	1	1.14	0.72	0.7	0.74	0.7	0.72	0.68	0.94	1.08	40280	26740	27000	26400	38040	1	0.66	0.67	0.66	0.94	28	3	3	Acrylamide; TMT10plex	16584	Mitochondrial import inner membrane translocase subunit TIM17 OS=Saccharomyces cerevisiae (strain ATCC 204508 / S288c) OX=559292 GN=TIM17 PE=1 SV=1
448	2839	P18759|SEC18_YEAST	5.27	123.11	113500	130100	118900	109000	134300	134000	120800	147700	135600	138500	1	1.15	1.05	0.96	1.18	1.18	1.06	1.3	1.19	1.22	121800	113900	134100	134200	137000	1	0.94	1.1	1.1	1.13	4	4	3	TMT10plex	84056	Vesicular-fusion protein SEC18 OS=Saccharomyces cerevisiae (strain ATCC 204508 / S288c) OX=559292 GN=SEC18 PE=1 SV=2
646	539	P25349|YCP4_YEAST	19.76	122.92	117800	133100	115000	107900	109700	144000	125300	141600	249500	235700	1	1.13	0.98	0.92	0.93	1.22	1.06	1.2	2.12	2	125500	111500	126900	133400	242600	1	0.89	1.01	1.06	1.93	15	4	3	TMT10plex	26350	Flavoprotein-like protein YCP4 OS=Saccharomyces cerevisiae (strain ATCC 204508 / S288c) OX=559292 GN=YCP4 PE=1 SV=1
531	371	Q06151|DCPS_YEAST	34.18	122.7	323200	325900	309900	291900	350200	397600	349700	366400	519700	522700	1	1.01	0.96	0.9	1.08	1.23	1.08	1.13	1.61	1.62	324600	300900	373900	358100	521200	1	0.93	1.15	1.1	1.61	10	3	3	TMT10plex	40770	m7GpppX diphosphatase OS=Saccharomyces cerevisiae (strain ATCC 204508 / S288c) OX=559292 GN=DCS1 PE=1 SV=1
590	653	P05453|ERF3_YEAST	16.24	122.54	332300	338900	370700	396900	389300	394800	386600	384200	406500	397900	1	1.02	1.12	1.19	1.17	1.19	1.16	1.16	1.22	1.2	335600	383800	392100	385400	402200	1	1.14	1.17	1.15	1.2	9	7	7	TMT10plex; Oxidation (M)	76551	Eukaryotic peptide chain release factor GTP-binding subunit OS=Saccharomyces cerevisiae (strain ATCC 204508 / S288c) OX=559292 GN=SUP35 PE=1 SV=1
635	754	P14843|AROF_YEAST	18.65	122.37	128100	142400	119200	109500	112900	105600	109500	119200	215400	231500	1	1.11	0.93	0.85	0.88	0.82	0.85	0.93	1.68	1.81	135300	114300	109200	114400	223400	1	0.84	0.81	0.85	1.65	5	3	2	TMT10plex	41070	Phospho-2-dehydro-3-deoxyheptonate aldolase phenylalanine-inhibited OS=Saccharomyces cerevisiae (strain ATCC 204508 / S288c) OX=559292 GN=ARO3 PE=1 SV=1
541	598	P43567|AGX1_YEAST	29.1	122.21	181200	233900	188200	188300	186000	228300	216900	197700	834300	866200	1	1.29	1.04	1.04	1.03	1.26	1.2	1.09	4.6	4.78	207600	188200	207100	208600	850200	1	0.91	1	1.01	4.1	23	6	6	TMT10plex; Oxidation (M); Deamidation (NQ)	41907	Alanine--glyoxylate aminotransferase 1 OS=Saccharomyces cerevisiae (strain ATCC 204508 / S288c) OX=559292 GN=AGX1 PE=1 SV=1
683	559	P38260|FES1_YEAST	7.65	122.17	260700	238100	182300	229100	214800	197000	192900	200900	182600	192500	1	0.91	0.7	0.88	0.82	0.76	0.74	0.77	0.7	0.74	249400	207800	205900	199100	187600	1	0.83	0.83	0.8	0.75	12	3	3	TMT10plex	32604	Hsp70 nucleotide exchange factor FES1 OS=Saccharomyces cerevisiae (strain ATCC 204508 / S288c) OX=559292 GN=FES1 PE=1 SV=1
677	2103	P32588|PUB1_YEAST	5.13	121.95	422700	380600	340100	349200	370000	360500	350100	364400	341900	356600	1	0.9	0.8	0.83	0.88	0.85	0.83	0.86	0.81	0.84	401700	344700	365200	357200	349200	1	0.86	0.91	0.89	0.87	7	3	3	TMT10plex	50763	Nuclear and cytoplasmic polyadenylated RNA-binding protein PUB1 OS=Saccharomyces cerevisiae (strain ATCC 204508 / S288c) OX=559292 GN=PUB1 PE=1 SV=4
615	644	P21734|UBC1_YEAST	2.51	121.94	366300	339800	345600	364800	355900	377100	333600	353400	389400	367800	1	0.93	0.94	1	0.97	1.03	0.91	0.96	1.06	1	353000	355200	366500	343500	378600	1	1.01	1.04	0.97	1.07	18	4	4	TMT10plex	24178	Ubiquitin-conjugating enzyme E2 1 OS=Saccharomyces cerevisiae (strain ATCC 204508 / S288c) OX=559292 GN=UBC1 PE=1 SV=1
519	632	P41058|RS29B_YEAST	21.22	121.78	239400	244600	294600	290300	345300	335200	306200	346900	471100	515100	1	1.02	1.23	1.21	1.44	1.4	1.28	1.45	1.97	2.15	242000	292500	340200	326500	493100	1	1.21	1.41	1.35	2.04	50	5	4	Acrylamide; TMT10plex	6728	40S ribosomal protein S29-B OS=Saccharomyces cerevisiae (strain ATCC 204508 / S288c) OX=559292 GN=RPS29B PE=1 SV=3
514	786	P32496|RPN12_YEAST	13.31	121.58	471500	472000	517800	531400	486800	474600	458100	484300	611600	582800	1	1	1.1	1.13	1.03	1.01	0.97	1.03	1.3	1.24	471700	524600	480700	471200	597200	1	1.11	1.02	1	1.27	18	5	5	TMT10plex; Oxidation (M)	31919	26S proteasome regulatory subunit RPN12 OS=Saccharomyces cerevisiae (strain ATCC 204508 / S288c) OX=559292 GN=RPN12 PE=1 SV=3
671	2326	P32610|VATD_YEAST	26.63	121.11	335800	323900	359600	377600	375800	393900	365600	366700	280000	277300	1	0.96	1.07	1.12	1.12	1.17	1.09	1.09	0.83	0.83	329900	368600	384900	366200	278700	1	1.12	1.17	1.11	0.84	12	4	4	TMT10plex	29194	V-type proton ATPase subunit D OS=Saccharomyces cerevisiae (strain ATCC 204508 / S288c) OX=559292 GN=VMA8 PE=1 SV=1
605	1689	P09950|HEM1_YEAST	29.12	121.07	272600	274900	269700	288000	267300	250500	283300	286700	211000	211000	1	1.01	0.99	1.06	0.98	0.92	1.04	1.05	0.77	0.77	273700	278800	258900	285000	211000	1	1.02	0.95	1.04	0.77	6	3	3	TMT10plex	59362	5-aminolevulinate synthase mitochondrial OS=Saccharomyces cerevisiae (strain ATCC 204508 / S288c) OX=559292 GN=HEM1 PE=1 SV=1
684	1896	P33327|DHE2_YEAST	26.35	121.05	188500	172400	193600	183600	204100	192900	192400	216100	489300	470300	1	0.91	1.03	0.97	1.08	1.02	1.02	1.15	2.6	2.5	180500	188600	198500	204300	479800	1	1.05	1.1	1.13	2.66	4	5	5	TMT10plex	124332	NAD-specific glutamate dehydrogenase OS=Saccharomyces cerevisiae (strain ATCC 204508 / S288c) OX=559292 GN=GDH2 PE=1 SV=1
509	602	P02992|EFTU_YEAST	34.28	120.92	296300	316800	317400	329800	396800	391900	383500	372400	706400	711300	1	1.07	1.07	1.11	1.34	1.32	1.29	1.26	2.38	2.4	306500	323600	395900	377900	708800	1	1.06	1.29	1.23	2.31	13	5	5	TMT10plex	47972	Elongation factor Tu mitochondrial OS=Saccharomyces cerevisiae (strain ATCC 204508 / S288c) OX=559292 GN=TUF1 PE=1 SV=1
498	585	P07703|RPAC1_YEAST	14.38	120.85	332300	319300	297800	276100	257400	248200	253200	257000	262200	272800	1	0.96	0.9	0.83	0.77	0.75	0.76	0.77	0.79	0.82	325800	289100	252800	257400	267500	1	0.89	0.78	0.79	0.82	20	5	5	TMT10plex	37687	DNA-directed RNA polymerases I and III subunit RPAC1 OS=Saccharomyces cerevisiae (strain ATCC 204508 / S288c) OX=559292 GN=RPC40 PE=1 SV=1
516	7305	P40506|PPCS_YEAST	11.27	120.78	329100	311100	292500	306200	316300	305000	294500	316600	449500	414000	1	0.95	0.89	0.93	0.96	0.93	0.9	0.96	1.37	1.26	320100	299400	310600	305500	431800	1	0.94	0.97	0.95	1.35	18	6	6	TMT10plex	41867	Phosphopantothenate--cysteine ligase CAB2 OS=Saccharomyces cerevisiae (strain ATCC 204508 / S288c) OX=559292 GN=CAB2 PE=1 SV=2
546	1042	P43635|CISY3_YEAST	32.41	120.51	61070	51380	51280	52240	54260	56650	49970	54220	354800	371800	1	0.84	0.84	0.86	0.89	0.93	0.82	0.89	5.81	6.09	59770	51760	55450	52100	363300	1	0.87	0.93	0.87	6.08	6	4	3	TMT10plex	53811	Citrate synthase 3 mitochondrial OS=Saccharomyces cerevisiae (strain ATCC 204508 / S288c) OX=559292 GN=CIT3 PE=1 SV=1
916	4664	P52553|PFD6_YEAST	19.72	120.2	69330	69050	55920	54830	53200	55290	50620	72370	70530	72610	1	1	0.81	0.79	0.77	0.8	0.73	1.04	1.02	1.05	71700	55380	54240	61490	73080	1	0.77	0.76	0.86	1.02	37	3	3	TMT10plex	13284	Prefoldin subunit 6 OS=Saccharomyces cerevisiae (strain ATCC 204508 / S288c) OX=559292 GN=YKE2 PE=1 SV=1
542	604	P07278|KAPR_YEAST	25.21	119.12	292900	300200	261100	298300	368200	353400	354400	367800	471400	476800	1	1.02	0.89	1.02	1.26	1.21	1.21	1.26	1.61	1.63	296500	282100	360800	361100	474100	1	0.95	1.22	1.22	1.6	16	5	5	TMT10plex	47219	cAMP-dependent protein kinase regulatory subunit OS=Saccharomyces cerevisiae (strain ATCC 204508 / S288c) OX=559292 GN=BCY1 PE=1 SV=4
658	2553	P39958|GDI1_YEAST	10.3	119.01	287900	275000	300900	282700	325400	336300	316000	327200	335900	327800	1	0.96	1.05	0.98	1.13	1.17	1.1	1.14	1.17	1.14	281500	291800	330800	321600	331900	1	1.04	1.18	1.14	1.18	11	5	5	TMT10plex	51206	Rab GDP-dissociation inhibitor OS=Saccharomyces cerevisiae (strain ATCC 204508 / S288c) OX=559292 GN=GDI1 PE=1 SV=1
689	1702	P25343|RV161_YEAST	16.73	118.98	163300	170300	122600	123200	160100	175800	199500	181800	159400	182600	1	1.04	0.75	0.75	0.98	1.08	1.22	1.11	0.98	1.12	166800	122900	168000	190600	171000	1	0.74	1.01	1.14	1.02	14	3	3	TMT10plex	30250	Reduced viability upon starvation protein 161 OS=Saccharomyces cerevisiae (strain ATCC 204508 / S288c) OX=559292 GN=RVS161 PE=1 SV=1
601	451	P22146|GAS1_YEAST	25.9	118.83	336500	318800	343300	338300	354700	398600	346000	341400	430000	432900	1	0.95	1.02	1.01	1.05	1.18	1.03	1.01	1.28	1.29	331400	340800	376600	343700	433200	1	1.03	1.14	1.04	1.31	11	6	6	Acrylamide; TMT10plex	59582	1 3-beta-glucanosyltransferase GAS1 OS=Saccharomyces cerevisiae (strain ATCC 204508 / S288c) OX=559292 GN=GAS1 PE=1 SV=2
700	2236	P36017|VPS21_YEAST	10.89	118.82	166400	151500	154000	150000	178000	170000	173600	181900	184300	202000	1	0.91	0.93	0.9	1.07	1.02	1.04	1.09	1.11	1.21	158900	152000	174000	177700	193100	1	0.96	1.1	1.12	1.22	29	4	4	TMT10plex	23081	Vacuolar protein sorting-associated protein 21 OS=Saccharomyces cerevisiae (strain ATCC 204508 / S288c) OX=559292 GN=VPS21 PE=1 SV=1
469	626	P17555|CAP_YEAST	1.31	118.39	316400	277500	284900	293700	296600	277100	279100	323000	310900	297000	1	0.88	0.9	0.93	0.94	0.88	0.88	1.02	0.98	0.94	297000	289300	289200	301100	304000	1	0.97	0.97	1.01	1.02	17	7	7	TMT10plex; Deamidation (NQ)	57522	Adenylyl cyclase-associated protein OS=Saccharomyces cerevisiae (strain ATCC 204508 / S288c) OX=559292 GN=SRV2 PE=1 SV=1
547	473	P05150|OTC_YEAST	21.66	118.39	473200	483400	520300	539900	447000	441800	463400	460700	636500	654100	1	1.02	1.1	1.14	0.94	0.93	0.98	0.97	1.35	1.38	478300	530100	444400	462000	645300	1	1.11	0.93	0.97	1.35	16	4	4	TMT10plex; Oxidation (M)	37845	Ornithine carbamoyltransferase OS=Saccharomyces cerevisiae (strain ATCC 204508 / S288c) OX=559292 GN=ARG3 PE=1 SV=1
598	699	P12612|TCPA_YEAST	14.27	118.07	282500	263300	300000	303500	284400	276800	272300	294500	256200	262500	1	0.93	1.06	1.07	1.01	0.98	0.96	1.04	0.91	0.93	272900	301700	280600	283400	259400	1	1.11	1.03	1.04	0.95	11	6	6	TMT10plex	60481	T-complex protein 1 subunit alpha OS=Saccharomyces cerevisiae (strain ATCC 204508 / S288c) OX=559292 GN=TCP1 PE=1 SV=2
600	836	P32474|EUG1_YEAST	8.8	117.75	179600	178500	184700	156900	207300	199800	174300	179100	155300	176800	1	0.99	1.03	0.87	1.15	1.11	0.97	1	0.86	0.98	179100	170800	203600	176700	168800	1	0.95	1.14	0.99	0.94	12	5	5	TMT10plex; Oxidation (M)	58982	Protein disulfide-isomerase EUG1 OS=Saccharomyces cerevisiae (strain ATCC 204508 / S288c) OX=559292 GN=EUG1 PE=1 SV=1
624	412	P20449|DBP5_YEAST	7.14	117.56	233800	229100	247500	218500	202600	227000	220900	202100	254500	246900	1	0.98	1.06	0.93	0.87	0.97	0.95	0.86	1.09	1.06	231500	233000	214800	211500	250700	1	1.01	0.93	0.91	1.08	9	4	4	TMT10plex	53874	ATP-dependent RNA helicase DBP5 OS=Saccharomyces cerevisiae (strain ATCC 204508 / S288c) OX=559292 GN=DBP5 PE=1 SV=2
710	788	P25340|ERG4_YEAST	21.59	117.39	298200	302000	258500	267700	239100	234500	249300	242400	379200	352300	1	1.01	0.87	0.9	0.8	0.79	0.84	0.81	1.27	1.18	300100	263100	236800	245900	365800	1	0.88	0.79	0.82	1.22	5	3	3	TMT10plex	56040	Delta(24(24(1)))-sterol reductase OS=Saccharomyces cerevisiae (strain ATCC 204508 / S288c) OX=559292 GN=ERG4 PE=1 SV=2
532	957	P40053|AIM9_YEAST	26.47	117.09	335800	388500	337000	336100	329800	329400	350600	374000	631300	650100	1	1.16	1	1	0.98	0.98	1.04	1.11	1.88	1.94	362200	336500	329600	362300	640700	1	0.93	0.91	1	1.77	8	6	6	TMT10plex	72414	Altered inheritance of mitochondria protein 9 mitochondrial OS=Saccharomyces cerevisiae (strain ATCC 204508 / S288c) OX=559292 GN=AIM9 PE=1 SV=1
593	547	P01120|RAS2_YEAST	1.18	117	113900	127100	124300	115700	117500	128500	126300	127200	122300	135600	1	1.12	1.09	1.02	1.03	1.13	1.11	1.12	1.07	1.19	120500	120000	123000	128100	129000	1	1	1.02	1.06	1.07	21	5	4	TMT10plex; Deamidation (NQ)	34705	Ras-like protein 2 OS=Saccharomyces cerevisiae (strain ATCC 204508 / S288c) OX=559292 GN=RAS2 PE=1 SV=4
579	691	Q01560|NOP3_YEAST	11.24	116.75	329800	310900	269200	261600	273400	247400	254100	263000	344400	387700	1	0.94	0.82	0.79	0.83	0.75	0.77	0.8	1.04	1.18	320400	265400	260400	258600	366000	1	0.83	0.81	0.81	1.14	11	3	3	TMT10plex; Deamidation (NQ)	45407	Nucleolar protein 3 OS=Saccharomyces cerevisiae (strain ATCC 204508 / S288c) OX=559292 GN=NPL3 PE=1 SV=1
504	583	P11745|RNA1_YEAST	16.1	116.7	538900	548900	498100	523400	444400	480400	456300	464600	547600	580300	1	1.02	0.92	0.97	0.82	0.89	0.85	0.86	1.02	1.08	543900	510800	462400	460400	564000	1	0.94	0.85	0.85	1.04	10	5	5	TMT10plex; Deamidation (NQ)	45816	Ran GTPase-activating protein 1 OS=Saccharomyces cerevisiae (strain ATCC 204508 / S288c) OX=559292 GN=RNA1 PE=1 SV=2
650	1197	P21306|ATP5E_YEAST	19.14	116.61	115300	106100	114200	109800	127600	133600	127900	129000	339600	372300	1	0.92	0.99	0.95	1.11	1.16	1.11	1.12	2.94	3.23	114500	113900	132000	128400	356000	1	1	1.15	1.12	3.11	71	4	4	TMT10plex	6743	ATP synthase subunit epsilon mitochondrial OS=Saccharomyces cerevisiae (strain ATCC 204508 / S288c) OX=559292 GN=ATP15 PE=1 SV=2
818	1782	Q12109|SYWC_YEAST	20.09	116.58	250500	257500	207300	219800	184200	196200	179500	182100	207300	239600	1	1.03	0.83	0.88	0.74	0.78	0.72	0.73	0.83	0.96	254000	213600	190200	180800	223400	1	0.84	0.75	0.71	0.88	9	3	3	TMT10plex	49350	Tryptophan--tRNA ligase cytoplasmic OS=Saccharomyces cerevisiae (strain ATCC 204508 / S288c) OX=559292 GN=WRS1 PE=1 SV=1
675	777	P23292|KC12_YEAST	13.03	116.54	130400	134000	106000	113500	118100	122500	106000	124200	107800	103400	1	1.03	0.81	0.87	0.91	0.94	0.81	0.95	0.83	0.79	132200	111900	124300	117300	105600	1	0.85	0.94	0.89	0.8	9	5	4	TMT10plex	62079	Casein kinase I homolog 2 OS=Saccharomyces cerevisiae (strain ATCC 204508 / S288c) OX=559292 GN=YCK2 PE=1 SV=1
410	1695	P28707|SBA1_YEAST	17.22	116.47	1294000	1355000	1297000	1302000	1365000	1336000	1431000	1373000	1841000	1915000	1	1.05	1	1.01	1.06	1.03	1.11	1.06	1.42	1.48	1324000	1299000	1351000	1402000	1878000	1	0.98	1.02	1.06	1.42	13	3	3	TMT10plex; Deamidation (NQ)	24082	Co-chaperone protein SBA1 OS=Saccharomyces cerevisiae (strain ATCC 204508 / S288c) OX=559292 GN=SBA1 PE=1 SV=3
526	501	Q12452|ERG27_YEAST	10.96	116.35	130400	143700	133100	139000	157900	165400	163600	146600	113900	102200	1	1.1	1.02	1.07	1.21	1.27	1.25	1.12	0.87	0.78	137100	137600	161700	157700	108100	1	1	1.18	1.15	0.79	17	6	6	TMT10plex; Deamidation (NQ)	39725	3-keto-steroid reductase OS=Saccharomyces cerevisiae (strain ATCC 204508 / S288c) OX=559292 GN=ERG27 PE=1 SV=1
417	584	P08518|RPB2_YEAST	5.52	116.26	507600	487500	511800	502200	471400	482900	511500	467000	499500	514300	1	0.96	1.01	0.99	0.93	0.95	1.01	0.92	0.98	1.01	497600	507000	477100	489200	506900	1	1.02	0.96	0.98	1.02	5	7	7	TMT10plex; Deamidation (NQ)	138751	DNA-directed RNA polymerase II subunit RPB2 OS=Saccharomyces cerevisiae (strain ATCC 204508 / S288c) OX=559292 GN=RPB2 PE=1 SV=2
575	830	P43582|WWM1_YEAST	28.22	116.24	294000	298700	325500	328900	378700	376300	315500	345100	205300	211700	1	1.02	1.11	1.12	1.29	1.28	1.07	1.17	0.7	0.72	296300	327200	377500	330300	208500	1	1.1	1.27	1.11	0.7	17	3	3	TMT10plex	22655	WW domain-containing protein WWM1 OS=Saccharomyces cerevisiae (strain ATCC 204508 / S288c) OX=559292 GN=WWM1 PE=1 SV=1
549	853	P40303|PSA4_YEAST	9.54	116.21	285700	276800	285100	240700	260000	289400	267100	299900	366600	344900	1	0.97	1	0.84	0.91	1.01	0.93	1.05	1.28	1.21	281200	262900	274700	283500	355700	1	0.93	0.98	1.01	1.26	18	4	4	TMT10plex	28439	Proteasome subunit alpha type-4 OS=Saccharomyces cerevisiae (strain ATCC 204508 / S288c) OX=559292 GN=PRE6 PE=1 SV=1
585	2566	Q06103|RPN7_YEAST	16.24	116.12	352300	371300	396400	372400	368200	387200	385700	376300	520400	545400	1	1.05	1.13	1.06	1.05	1.1	1.09	1.07	1.48	1.55	361800	384400	377700	381000	532900	1	1.06	1.04	1.05	1.47	7	4	4	TMT10plex	48959	26S proteasome regulatory subunit RPN7 OS=Saccharomyces cerevisiae (strain ATCC 204508 / S288c) OX=559292 GN=RPN7 PE=1 SV=3
543	5126	Q02046|MTD1_YEAST	10.2	115.92	227800	237500	209400	247900	199100	223300	211600	202600	262600	251500	1	1.04	0.92	1.09	0.87	0.98	0.93	0.89	1.15	1.1	232600	228700	211200	207100	257100	1	0.98	0.91	0.89	1.1	18	5	5	Acrylamide; TMT10plex; Deamidation (NQ)	36240	Methylenetetrahydrofolate dehydrogenase [NAD(+)] OS=Saccharomyces cerevisiae (strain ATCC 204508 / S288c) OX=559292 GN=MTD1 PE=1 SV=1
628	3038	P39007|STT3_YEAST	10.82	115.81	296400	304500	296200	318300	315500	327900	318100	334100	261900	272500	1	1.03	1	1.07	1.06	1.11	1.07	1.13	0.88	0.92	300500	307200	321700	326100	267200	1	1.02	1.07	1.09	0.89	8	5	5	TMT10plex; Deamidation (NQ)	81529	Dolichyl-diphosphooligosaccharide--protein glycosyltransferase subunit STT3 OS=Saccharomyces cerevisiae (strain ATCC 204508 / S288c) OX=559292 GN=STT3 PE=1 SV=2
591	570	P06101|CDC37_YEAST	10.72	115.42	285100	283800	277000	283700	309300	316100	291900	312200	273100	250100	1	1	0.97	1	1.09	1.11	1.02	1.1	0.96	0.88	284400	280300	312700	302000	261600	1	0.99	1.1	1.06	0.92	11	5	5	TMT10plex	58385	Hsp90 co-chaperone Cdc37 OS=Saccharomyces cerevisiae (strain ATCC 204508 / S288c) OX=559292 GN=CDC37 PE=1 SV=2
714	1235	P46971|PMT4_YEAST	2.52	115.38	248400	272900	284800	280200	277100	265000	283800	258000	280700	288800	1	1.1	1.15	1.13	1.12	1.07	1.14	1.04	1.13	1.16	260600	282500	271100	270900	284700	1	1.08	1.04	1.04	1.09	6	5	5	TMT10plex; Deamidation (NQ)	87966	Dolichyl-phosphate-mannose--protein mannosyltransferase 4 OS=Saccharomyces cerevisiae (strain ATCC 204508 / S288c) OX=559292 GN=PMT4 PE=1 SV=1
548	1420	P39935|IF4F1_YEAST	12.7	115.22	51340	60480	62280	62040	67310	64660	60010	65230	31860	35480	1	1.18	1.21	1.21	1.31	1.26	1.17	1.27	0.62	0.69	55910	62160	65980	62620	36660	1	1.11	1.18	1.12	0.66	2	4	2	TMT10plex; Deamidation (NQ)	107101	Eukaryotic initiation factor 4F subunit p150 OS=Saccharomyces cerevisiae (strain ATCC 204508 / S288c) OX=559292 GN=TIF4631 PE=1 SV=2
621	1749	P00424|COX5A_YEAST	30.52	115.2	73970	79920	61780	57760	71910	61490	78810	69900	469000	499500	1	1.08	0.84	0.78	0.97	0.83	1.07	0.94	6.34	6.75	83330	61420	71670	76170	484200	1	0.74	0.86	0.91	5.81	19	3	3	TMT10plex	17140	Cytochrome c oxidase subunit 5A mitochondrial OS=Saccharomyces cerevisiae (strain ATCC 204508 / S288c) OX=559292 GN=COX5A PE=1 SV=1
777	794	P38787|PANE_YEAST	4.25	115.04	136200	160000	167000	159900	152500	153100	154100	156900	133200	151700	1	1.17	1.23	1.17	1.12	1.12	1.13	1.15	0.98	1.11	148100	163400	152800	155500	142500	1	1.1	1.03	1.05	0.96	10	3	3	TMT10plex	42821	2-dehydropantoate 2-reductase OS=Saccharomyces cerevisiae (strain ATCC 204508 / S288c) OX=559292 GN=PAN5 PE=1 SV=1
574	1520	P41057|RS29A_YEAST	17.47	114.96	154000	161200	192700	174000	193300	200400	206200	202900	128000	136100	1	1.05	1.25	1.13	1.26	1.3	1.34	1.32	0.83	0.88	157600	183300	196800	204500	132000	1	1.16	1.25	1.3	0.84	50	5	4	Acrylamide; TMT10plex	6661	40S ribosomal protein S29-A OS=Saccharomyces cerevisiae (strain ATCC 204508 / S288c) OX=559292 GN=RPS29A PE=1 SV=3
668	789	P35843|HES1_YEAST	13.43	114.92	348300	325500	306400	316200	349100	359100	369900	353300	163500	193600	1	0.93	0.88	0.91	1	1.03	1.06	1.01	0.47	0.56	336900	311300	354100	361600	178600	1	0.92	1.05	1.07	0.53	7	3	3	TMT10plex	49505	Protein HES1 OS=Saccharomyces cerevisiae (strain ATCC 204508 / S288c) OX=559292 GN=HES1 PE=1 SV=1
437	1206	Q12449|AHA1_YEAST	27.31	114.73	332300	326400	312400	310200	318200	303400	314100	311100	475500	485100	1	0.98	0.94	0.93	0.96	0.91	0.95	0.94	1.43	1.46	329400	311300	312100	314900	480300	1	0.95	0.95	0.96	1.46	18	6	6	TMT10plex	39436	Hsp90 co-chaperone AHA1 OS=Saccharomyces cerevisiae (strain ATCC 204508 / S288c) OX=559292 GN=AHA1 PE=1 SV=1
672	1341	Q03940|RUVB1_YEAST	12.17	114.73	240500	253900	244100	223700	217300	196200	208400	196400	267800	280200	1	1.06	1.01	0.93	0.9	0.82	0.87	0.82	1.11	1.17	247200	233900	206800	202400	274000	1	0.95	0.84	0.82	1.11	8	3	3	TMT10plex	50453	RuvB-like protein 1 OS=Saccharomyces cerevisiae (strain ATCC 204508 / S288c) OX=559292 GN=RVB1 PE=1 SV=1
682	1783	Q06405|ATPK_YEAST	42.42	114.53	131800	141800	121300	116800	132600	134500	140000	134400	1185000	1161000	1	1.08	0.92	0.89	1.01	1.02	1.06	1.02	8.99	8.81	140200	119000	133600	137200	1173000	1	0.85	0.95	0.98	8.37	21	3	3	TMT10plex	11312	ATP synthase subunit f mitochondrial OS=Saccharomyces cerevisiae (strain ATCC 204508 / S288c) OX=559292 GN=ATP17 PE=1 SV=1
741	723	P34160|NCBP1_YEAST	22.13	114.45	242800	269900	232100	231500	248500	243700	257300	255800	272800	320500	1	1.11	0.96	0.95	1.02	1	1.06	1.05	1.12	1.32	256400	231800	246100	256500	296700	1	0.9	0.96	1	1.16	4	4	4	TMT10plex	100017	Nuclear cap-binding protein complex subunit 1 OS=Saccharomyces cerevisiae (strain ATCC 204508 / S288c) OX=559292 GN=STO1 PE=1 SV=2
619	640	Q12233|ATPN_YEAST	43.82	114.38	276000	322800	278200	253000	256400	253300	270700	242900	1581000	1569000	1	1.17	1.01	0.92	0.93	0.92	0.98	0.88	5.73	5.68	299400	265600	254800	256800	1575000	1	0.89	0.85	0.86	5.26	23	3	3	TMT10plex	12921	ATP synthase subunit g mitochondrial OS=Saccharomyces cerevisiae (strain ATCC 204508 / S288c) OX=559292 GN=ATP20 PE=1 SV=1
419	782	Q02821|IMA1_YEAST	5.17	114.16	349100	395600	381500	363700	357300	394100	401500	372000	418300	406300	1	1.13	1.09	1.04	1.02	1.13	1.15	1.07	1.2	1.16	372400	372600	375700	386700	412300	1	1	1.01	1.04	1.11	12	5	5	Acrylamide; TMT10plex; Deamidation (NQ)	60441	Importin subunit alpha OS=Saccharomyces cerevisiae (strain ATCC 204508 / S288c) OX=559292 GN=SRP1 PE=1 SV=1
398	1751	P0CX33|RS30A_YEAST	29.57	114.06	1352000	1262000	1303000	1312000	1206000	1154000	1171000	1161000	859700	872000	1	0.93	0.96	0.97	0.89	0.85	0.87	0.86	0.64	0.64	1307000	1307000	1180000	1166000	865800	1	1	0.9	0.89	0.66	17	2	2	TMT10plex; Deamidation (NQ)	7118	40S ribosomal protein S30-A OS=Saccharomyces cerevisiae (strain ATCC 204508 / S288c) OX=559292 GN=RPS30A PE=1 SV=1
398	1752	P0CX34|RS30B_YEAST	29.57	114.06	1352000	1262000	1303000	1312000	1206000	1154000	1171000	1161000	859700	872000	1	0.93	0.96	0.97	0.89	0.85	0.87	0.86	0.64	0.64	1307000	1307000	1180000	1166000	865800	1	1	0.9	0.89	0.66	17	2	2	TMT10plex; Deamidation (NQ)	7118	40S ribosomal protein S30-B OS=Saccharomyces cerevisiae (strain ATCC 204508 / S288c) OX=559292 GN=RPS30B PE=1 SV=1
638	33414	P53184|PNC1_YEAST	17.4	114.03	51170	46140	39450	56670	117500	110000	103800	110500	54960	71590	1	0.9	0.77	1.11	2.3	2.15	2.03	2.16	1.07	1.4	48660	49750	113800	107200	63270	1	1.02	2.34	2.2	1.3	27	4	4	TMT10plex	24993	Nicotinamidase OS=Saccharomyces cerevisiae (strain ATCC 204508 / S288c) OX=559292 GN=PNC1 PE=1 SV=1
610	541	Q08723|RPN8_YEAST	15.55	113.97	341900	347600	328700	310100	301400	310500	329600	306700	369400	365900	1	1.02	0.96	0.91	0.88	0.91	0.96	0.9	1.08	1.07	344700	319400	305900	318100	367700	1	0.93	0.89	0.92	1.07	20	6	6	TMT10plex; Deamidation (NQ)	38313	26S proteasome regulatory subunit RPN8 OS=Saccharomyces cerevisiae (strain ATCC 204508 / S288c) OX=559292 GN=RPN8 PE=1 SV=3
644	2199	P40215|NDH1_YEAST	29.26	113.95	110900	114400	109800	103100	99060	85820	93340	112800	316700	318500	1	1.03	0.99	0.93	0.89	0.77	0.84	1.02	2.86	2.87	114900	106400	92470	105400	317600	1	0.93	0.8	0.92	2.76	9	4	4	TMT10plex	62774	External NADH-ubiquinone oxidoreductase 1 mitochondrial OS=Saccharomyces cerevisiae (strain ATCC 204508 / S288c) OX=559292 GN=NDE1 PE=1 SV=1
778	7377	Q05029|BCH1_YEAST	23.29	113.81	129000	117800	88810	113100	97510	92190	97980	88630	212600	218500	1	0.91	0.69	0.88	0.76	0.71	0.76	0.69	1.65	1.69	127300	102900	94850	94520	215500	1	0.81	0.75	0.74	1.69	6	4	4	TMT10plex	82049	Protein BCH1 OS=Saccharomyces cerevisiae (strain ATCC 204508 / S288c) OX=559292 GN=BCH1 PE=1 SV=1
1036	724	P53691|PPID_YEAST	28.04	113.73	201600	228100	222200	199600	170100	201900	188200	185400	298100	296400	1	1.13	1.1	0.99	0.84	1	0.93	0.92	1.48	1.47	214800	210900	186000	186800	297300	1	0.98	0.87	0.87	1.38	7	2	2	TMT10plex	42072	Peptidyl-prolyl cis-trans isomerase CPR6 OS=Saccharomyces cerevisiae (strain ATCC 204508 / S288c) OX=559292 GN=CPR6 PE=1 SV=1
616	2229	P33399|LHP1_YEAST	8.79	113.73	356500	388800	343000	350400	323100	291700	290000	305300	317200	331600	1	1.09	0.96	0.98	0.91	0.82	0.81	0.86	0.89	0.93	372700	346700	307400	297700	324400	1	0.93	0.82	0.8	0.87	16	5	5	TMT10plex	32104	La protein homolog OS=Saccharomyces cerevisiae (strain ATCC 204508 / S288c) OX=559292 GN=LHP1 PE=1 SV=2
612	530	P23724|PSB6_YEAST	10.09	113.64	209800	197200	208800	222600	228700	246100	257400	250300	248600	220900	1	0.94	0.99	1.06	1.09	1.17	1.23	1.19	1.18	1.05	203500	215700	237400	253800	234800	1	1.06	1.17	1.25	1.15	21	5	5	TMT10plex	26871	Proteasome subunit beta type-6 OS=Saccharomyces cerevisiae (strain ATCC 204508 / S288c) OX=559292 GN=PRE7 PE=1 SV=1
722	1735	P28272|PYRD_YEAST	8.47	113.6	324400	336500	268600	303400	309000	333700	272800	298000	292800	292700	1	1.04	0.83	0.94	0.95	1.03	0.84	0.92	0.9	0.9	330500	286000	321400	285400	292700	1	0.87	0.97	0.86	0.89	16	4	4	TMT10plex; Deamidation (NQ)	34801	Dihydroorotate dehydrogenase (fumarate) OS=Saccharomyces cerevisiae (strain ATCC 204508 / S288c) OX=559292 GN=URA1 PE=1 SV=1
848	1295	P22141|PSB4_YEAST	5.9	113.12	105800	132100	128800	113000	122900	145800	128500	136400	156300	147900	1	1.25	1.22	1.07	1.16	1.38	1.21	1.29	1.48	1.4	118900	120900	134400	132500	152100	1	1.02	1.13	1.11	1.28	13	2	2	TMT10plex	22517	Proteasome subunit beta type-4 OS=Saccharomyces cerevisiae (strain ATCC 204508 / S288c) OX=559292 GN=PRE1 PE=1 SV=2
491	4577	P21243|PSA1_YEAST	18.84	113.11	370600	354100	344300	353500	395600	387600	386300	365100	482900	498300	1	0.96	0.93	0.95	1.07	1.05	1.04	0.99	1.3	1.34	362300	348900	391600	375700	490600	1	0.96	1.08	1.04	1.35	13	3	3	TMT10plex	28001	Proteasome subunit alpha type-1 OS=Saccharomyces cerevisiae (strain ATCC 204508 / S288c) OX=559292 GN=SCL1 PE=1 SV=1
698	2374	Q12211|PUS1_YEAST	10.86	112.99	233800	255400	178800	199000	177000	161800	173400	162200	163900	166300	1	1.09	0.76	0.85	0.76	0.69	0.74	0.69	0.7	0.71	244600	188900	169400	167800	165100	1	0.77	0.69	0.69	0.67	8	4	4	TMT10plex	62143	tRNA pseudouridine synthase 1 OS=Saccharomyces cerevisiae (strain ATCC 204508 / S288c) OX=559292 GN=PUS1 PE=1 SV=1
595	572	P04912|H2A2_YEAST	18.7	112.99	528500	503900	480000	499400	485300	499000	501000	487700	650800	671500	1	0.95	0.91	0.95	0.92	0.94	0.95	0.92	1.23	1.27	516200	489700	492200	494400	661200	1	0.95	0.95	0.96	1.28	35	4	4	TMT10plex	13989	Histone H2A.2 OS=Saccharomyces cerevisiae (strain ATCC 204508 / S288c) OX=559292 GN=HTA2 PE=1 SV=2
595	573	P04911|H2A1_YEAST	18.7	112.99	528500	503900	480000	499400	485300	499000	501000	487700	650800	671500	1	0.95	0.91	0.95	0.92	0.94	0.95	0.92	1.23	1.27	516200	489700	492200	494400	661200	1	0.95	0.95	0.96	1.28	35	4	4	TMT10plex	13989	Histone H2A.1 OS=Saccharomyces cerevisiae (strain ATCC 204508 / S288c) OX=559292 GN=HTA1 PE=1 SV=2
651	908	P53633|PRA1_YEAST	7.3	111.91	400700	415900	397000	359200	390200	407100	401500	400800	311300	280400	1	1.04	0.99	0.9	0.97	1.02	1	1	0.78	0.7	408300	378100	398600	401200	295900	1	0.93	0.98	0.98	0.72	21	4	4	TMT10plex	19412	Prenylated Rab acceptor 1 OS=Saccharomyces cerevisiae (strain ATCC 204508 / S288c) OX=559292 GN=YIP3 PE=1 SV=2
712	597	P38996|NAB3_YEAST	11.11	111.8	212900	199600	206500	179800	187400	209900	196000	212900	273300	259300	1	0.94	0.97	0.84	0.88	0.99	0.92	1	1.28	1.22	206200	193100	198700	204400	266300	1	0.94	0.96	0.99	1.29	5	4	4	TMT10plex	90439	Nuclear polyadenylated RNA-binding protein 3 OS=Saccharomyces cerevisiae (strain ATCC 204508 / S288c) OX=559292 GN=NAB3 PE=1 SV=1
659	997	P18544|ARGD_YEAST	28.27	111.79	275200	280200	257900	262900	267200	261400	252100	290300	469800	458500	1	1.02	0.94	0.96	0.97	0.95	0.92	1.05	1.71	1.67	277700	260400	264300	271200	464100	1	0.94	0.95	0.98	1.67	13	5	5	Acrylamide; TMT10plex	46681	Acetylornithine aminotransferase mitochondrial OS=Saccharomyces cerevisiae (strain ATCC 204508 / S288c) OX=559292 GN=ARG8 PE=1 SV=1
802	513	P54838|DAK1_YEAST	11.51	111.73	132000	137200	130400	116000	145000	157500	156800	156400	148700	151200	1	1.04	0.99	0.88	1.1	1.19	1.19	1.18	1.13	1.15	134600	127900	151300	156600	152800	1	0.95	1.12	1.16	1.14	8	4	4	TMT10plex	62207	Dihydroxyacetone kinase 1 OS=Saccharomyces cerevisiae (strain ATCC 204508 / S288c) OX=559292 GN=DAK1 PE=1 SV=1
461	639	P38911|FKBP3_YEAST	44.86	111.68	687300	654700	577000	628800	551500	549500	578800	580300	953000	953300	1	0.95	0.84	0.91	0.8	0.8	0.84	0.84	1.39	1.39	671000	602900	550500	579600	953200	1	0.9	0.82	0.86	1.42	6	4	4	TMT10plex; Deamidation (NQ)	46553	FK506-binding nuclear protein OS=Saccharomyces cerevisiae (strain ATCC 204508 / S288c) OX=559292 GN=FPR3 PE=1 SV=2
572	7408	Q04225|RRB1_YEAST	20.64	111.5	195600	169200	148000	165900	147800	151200	151900	168900	232700	240600	1	0.86	0.76	0.85	0.76	0.77	0.78	0.86	1.19	1.23	182400	156900	149500	160400	236700	1	0.86	0.82	0.88	1.3	16	6	6	TMT10plex	57261	Ribosome assembly protein RRB1 OS=Saccharomyces cerevisiae (strain ATCC 204508 / S288c) OX=559292 GN=RRB1 PE=1 SV=1
748	1336	P33333|PLSC_YEAST	9.55	111.27	377100	349000	362100	354300	354600	370500	389900	400100	392700	383400	1	0.93	0.96	0.94	0.94	0.98	1.03	1.06	1.04	1.02	363000	358200	362500	395000	388000	1	0.99	1	1.09	1.07	13	3	3	TMT10plex	33887	1-acyl-sn-glycerol-3-phosphate acyltransferase OS=Saccharomyces cerevisiae (strain ATCC 204508 / S288c) OX=559292 GN=SLC1 PE=1 SV=1
607	662	P21242|PSA7_YEAST	12.81	110.85	367200	385800	364400	382400	369400	388100	362000	381900	437600	433400	1	1.05	0.99	1.04	1.01	1.06	0.99	1.04	1.19	1.18	376500	373400	378700	372000	435500	1	0.99	1.01	0.99	1.16	11	3	3	TMT10plex	31536	Probable proteasome subunit alpha type-7 OS=Saccharomyces cerevisiae (strain ATCC 204508 / S288c) OX=559292 GN=PRE10 PE=1 SV=2
617	2179	P00427|COX6_YEAST	23.51	110.84	286700	294500	328500	343100	383800	430600	421700	420000	877300	926600	1	1.03	1.15	1.2	1.34	1.5	1.47	1.47	3.06	3.23	292800	335800	407200	420900	901900	1	1.15	1.39	1.44	3.08	24	4	4	TMT10plex	17342	Cytochrome c oxidase subunit 6 mitochondrial OS=Saccharomyces cerevisiae (strain ATCC 204508 / S288c) OX=559292 GN=COX6 PE=1 SV=1
586	611	P38427|TSL1_YEAST	26.34	110.49	102900	105000	99760	111100	191900	171400	173900	189300	175900	172800	1	1.02	0.97	1.08	1.87	1.67	1.69	1.84	1.71	1.68	103900	105400	181700	181600	174400	1	1.01	1.75	1.75	1.68	4	5	4	TMT10plex	123018	Trehalose synthase complex regulatory subunit TSL1 OS=Saccharomyces cerevisiae (strain ATCC 204508 / S288c) OX=559292 GN=TSL1 PE=1 SV=1
794	1720	P36136|SHB17_YEAST	16.42	110.45	229800	234000	223600	225600	228900	216600	217500	221500	260700	255800	1	1.02	0.97	0.98	1	0.94	0.95	0.96	1.13	1.11	231900	224600	222700	219500	258200	1	0.97	0.96	0.95	1.11	10	3	3	TMT10plex	31022	Sedoheptulose 1 7-bisphosphatase OS=Saccharomyces cerevisiae (strain ATCC 204508 / S288c) OX=559292 GN=SHB17 PE=1 SV=1
756	2569	Q05926|GLRX8_YEAST	11.03	110.27	319200	302100	348200	309600	277300	300200	296300	285400	355400	372300	1	0.95	1.09	0.97	0.87	0.94	0.93	0.89	1.11	1.17	310700	328900	288700	290800	363900	1	1.06	0.93	0.94	1.17	28	3	3	TMT10plex; Deamidation (NQ)	12519	Glutaredoxin-8 OS=Saccharomyces cerevisiae (strain ATCC 204508 / S288c) OX=559292 GN=GRX8 PE=1 SV=1
648	671	Q12464|RUVB2_YEAST	2.94	110.26	160700	154800	177300	154000	154900	161900	171000	185300	157500	162600	1	0.96	1.1	0.96	0.96	1.01	1.06	1.15	0.98	1.01	157800	165600	158400	178100	160000	1	1.05	1	1.13	1.01	8	3	3	TMT10plex	51612	RuvB-like protein 2 OS=Saccharomyces cerevisiae (strain ATCC 204508 / S288c) OX=559292 GN=RVB2 PE=1 SV=1
606	1088	P20459|IF2A_YEAST	17.43	110.03	309400	309600	298800	302900	302600	282800	293400	311600	394200	404200	1	1	0.97	0.98	0.98	0.91	0.95	1.01	1.27	1.31	309500	300800	292700	302500	399200	1	0.97	0.95	0.98	1.29	11	3	3	TMT10plex	34718	Eukaryotic translation initiation factor 2 subunit alpha OS=Saccharomyces cerevisiae (strain ATCC 204508 / S288c) OX=559292 GN=SUI2 PE=1 SV=1
522	2496	P25293|NAP1_YEAST	3.79	109.98	392700	367500	415800	398600	394600	422200	386200	404600	472800	431900	1	0.94	1.06	1.01	1	1.07	0.98	1.03	1.2	1.1	380100	407200	408400	396500	453800	1	1.07	1.07	1.04	1.19	12	4	4	TMT10plex; Deamidation (NQ)	47885	Nucleosome assembly protein OS=Saccharomyces cerevisiae (strain ATCC 204508 / S288c) OX=559292 GN=NAP1 PE=1 SV=2
727	565	Q99383|HRP1_YEAST	14.85	109.96	178200	168700	162500	177400	164200	172300	162500	166700	215500	224900	1	0.95	0.91	1	0.92	0.97	0.91	0.94	1.21	1.26	173400	170000	168200	164600	220200	1	0.98	0.97	0.95	1.27	8	3	3	TMT10plex	59650	Nuclear polyadenylated RNA-binding protein 4 OS=Saccharomyces cerevisiae (strain ATCC 204508 / S288c) OX=559292 GN=HRP1 PE=1 SV=1
560	510	P30656|PSB5_YEAST	21	109.82	270000	246100	287800	302700	289900	286500	297900	334900	351500	347300	1	0.91	1.07	1.12	1.07	1.06	1.1	1.24	1.3	1.29	258000	295300	288200	316400	349400	1	1.14	1.12	1.23	1.35	11	3	3	TMT10plex	31637	Proteasome subunit beta type-5 OS=Saccharomyces cerevisiae (strain ATCC 204508 / S288c) OX=559292 GN=PRE2 PE=1 SV=3
603	345	Q03532|HAS1_YEAST	14.5	109.65	414300	410200	412700	414300	378200	366300	370900	417100	485300	500400	1	0.99	1	1	0.91	0.88	0.9	1.01	1.17	1.21	412200	413500	372200	394000	492900	1	1	0.9	0.96	1.2	8	4	4	TMT10plex	56718	ATP-dependent RNA helicase HAS1 OS=Saccharomyces cerevisiae (strain ATCC 204508 / S288c) OX=559292 GN=HAS1 PE=1 SV=1
832	2122	Q08742|RDL2_YEAST	15.87	109.6	158300	180000	167300	159100	162500	180200	184800	179400	299400	278800	1	1.14	1.06	1	1.03	1.14	1.17	1.13	1.89	1.76	169200	163200	171400	182100	289100	1	0.96	1.01	1.08	1.71	26	3	3	TMT10plex	16697	Thiosulfate sulfurtransferase RDL2 mitochondrial OS=Saccharomyces cerevisiae (strain ATCC 204508 / S288c) OX=559292 GN=RDL2 PE=1 SV=1
723	1366	P17157|PHO85_YEAST	1.75	109.56	28280	38910	31010	32280	30320	27470	37630	30320	30740	26680	1	1.38	1.1	1.14	1.07	0.97	1.33	1.07	1.09	0.94	33600	31640	28890	33980	28710	1	0.94	0.86	1.01	0.85	10	3	2	TMT10plex	34906	Cyclin-dependent protein kinase PHO85 OS=Saccharomyces cerevisiae (strain ATCC 204508 / S288c) OX=559292 GN=PHO85 PE=1 SV=2
441	1706	P0CT04|IPB2_YEAST	34.61	109.52	539000	579400	623300	570400	795900	797400	788500	809900	3139000	3198000	1	1.07	1.16	1.06	1.48	1.48	1.46	1.5	5.82	5.93	559200	596900	796700	799200	3168000	1	1.07	1.42	1.43	5.67	25	5	5	TMT10plex	8590	Protease B inhibitor 2 OS=Saccharomyces cerevisiae (strain ATCC 204508 / S288c) OX=559292 GN=PBI2 PE=1 SV=1
655	715	P36114|YKR18_YEAST	10.69	109.52	282900	314600	275700	279200	272400	285200	284400	293900	343300	363800	1	1.11	0.97	0.99	0.96	1.01	1.01	1.04	1.21	1.29	300400	279500	281500	289100	355700	1	0.93	0.94	0.96	1.18	8	5	5	TMT10plex; Deamidation (NQ)	81754	IML2-like protein YKR018C OS=Saccharomyces cerevisiae (strain ATCC 204508 / S288c) OX=559292 GN=YKR018C PE=1 SV=1
679	795	P17891|CLC1_YEAST	7.65	109.41	327800	316400	310000	323700	324500	341100	321300	315300	279100	262400	1	0.97	0.95	0.99	0.99	1.04	0.98	0.96	0.85	0.8	322100	316800	332800	318300	270700	1	0.98	1.03	0.99	0.84	15	3	3	TMT10plex	26532	Clathrin light chain OS=Saccharomyces cerevisiae (strain ATCC 204508 / S288c) OX=559292 GN=CLC1 PE=1 SV=1
611	710	P25375|PRTD_YEAST	6.14	108.42	177800	190200	158800	183500	205200	206000	184000	202500	170600	188400	1	1.07	0.89	1.03	1.15	1.16	1.03	1.14	0.96	1.06	184000	173600	205600	193200	179500	1	0.94	1.12	1.05	0.98	9	6	6	TMT10plex	81934	Saccharolysin OS=Saccharomyces cerevisiae (strain ATCC 204508 / S288c) OX=559292 GN=PRD1 PE=1 SV=1
561	4741	P40016|RPN3_YEAST	7.45	108.18	249000	242800	264200	264000	261200	289500	267000	284100	253200	260500	1	0.98	1.06	1.06	1.05	1.16	1.07	1.14	1.02	1.05	245900	264100	275300	275600	256900	1	1.07	1.12	1.12	1.04	11	7	7	Acrylamide; TMT10plex; Deamidation (NQ)	60393	26S proteasome regulatory subunit RPN3 OS=Saccharomyces cerevisiae (strain ATCC 204508 / S288c) OX=559292 GN=RPN3 PE=1 SV=5
791	1696	P00447|SODM_YEAST	41.95	108.13	181800	168000	156200	135500	162700	164400	151200	134300	1816000	1851000	1	0.92	0.86	0.75	0.89	0.9	0.83	0.74	9.99	10.18	174900	145800	163500	142700	1834000	1	0.83	0.93	0.82	10.48	10	2	2	TMT10plex	25774	Superoxide dismutase [Mn] mitochondrial OS=Saccharomyces cerevisiae (strain ATCC 204508 / S288c) OX=559292 GN=SOD2 PE=1 SV=1
779	579	Q99297|ODC2_YEAST	5.97	107.99	127400	137300	140700	118900	126800	134100	144800	161000	145000	150300	1	1.08	1.1	0.93	0.99	1.05	1.14	1.26	1.14	1.18	132300	129800	130400	152900	147600	1	0.98	0.99	1.16	1.12	12	3	3	TMT10plex; Deamidation (NQ)	34007	Mitochondrial 2-oxodicarboxylate carrier 2 OS=Saccharomyces cerevisiae (strain ATCC 204508 / S288c) OX=559292 GN=ODC2 PE=1 SV=1
440	1721	Q01662|MAP1_YEAST	15.98	107.86	463700	439500	450700	483100	432300	444900	436800	473300	369000	365300	1	0.95	0.97	1.04	0.93	0.96	0.94	1.02	0.8	0.79	451600	466900	438600	455100	367200	1	1.03	0.97	1.01	0.81	10	4	4	Acrylamide; TMT10plex	43373	Methionine aminopeptidase 1 OS=Saccharomyces cerevisiae (strain ATCC 204508 / S288c) OX=559292 GN=MAP1 PE=1 SV=2
632	843	P28007|GAR1_YEAST	16.21	107.74	604700	569400	535800	517700	501000	497600	491100	493700	884100	976000	1	0.94	0.89	0.86	0.83	0.82	0.81	0.82	1.46	1.61	587000	526800	499300	492400	930000	1	0.9	0.85	0.84	1.58	14	3	3	TMT10plex	21480	H/ACA ribonucleoprotein complex subunit GAR1 OS=Saccharomyces cerevisiae (strain ATCC 204508 / S288c) OX=559292 GN=GAR1 PE=1 SV=1
686	1033	P15565|TRM1_YEAST	17.81	107.44	248500	255400	209000	244400	191100	193900	190400	214000	240500	226100	1	1.03	0.84	0.98	0.77	0.78	0.77	0.86	0.97	0.91	252000	226700	192500	202200	233300	1	0.9	0.76	0.8	0.93	5	3	3	TMT10plex	64052	tRNA (guanine(26)-N(2))-dimethyltransferase mitochondrial OS=Saccharomyces cerevisiae (strain ATCC 204508 / S288c) OX=559292 GN=TRM1 PE=1 SV=1
804	6998	Q12480|ETFA_YEAST	22.36	107.34	90430	94720	82230	84690	88740	101500	97100	100300	124900	123700	1	1.05	0.91	0.94	0.98	1.12	1.07	1.11	1.38	1.37	92570	83460	95130	98720	124300	1	0.9	1.03	1.07	1.34	12	3	3	TMT10plex	36803	Probable electron transfer flavoprotein subunit alpha mitochondrial OS=Saccharomyces cerevisiae (strain ATCC 204508 / S288c) OX=559292 GN=AIM45 PE=1 SV=1
642	649	P24276|SSD1_YEAST	8.08	107.27	169300	142700	142500	153400	153800	170100	148700	150700	200800	223900	1	0.84	0.84	0.91	0.91	1	0.88	0.89	1.19	1.32	156000	147900	161900	149700	212400	1	0.95	1.04	0.96	1.36	5	5	5	TMT10plex	139954	Protein SSD1 OS=Saccharomyces cerevisiae (strain ATCC 204508 / S288c) OX=559292 GN=SSD1 PE=1 SV=1
716	661	P32915|SC61A_YEAST	16.12	107.06	125000	142300	161100	169400	176600	182600	189900	199200	132400	125800	1	1.14	1.29	1.35	1.41	1.46	1.52	1.59	1.06	1.01	133700	165200	179600	194500	129100	1	1.24	1.34	1.46	0.97	6	3	3	TMT10plex	52937	Protein transport protein SEC61 OS=Saccharomyces cerevisiae (strain ATCC 204508 / S288c) OX=559292 GN=SEC61 PE=1 SV=1
812	708	Q86ZR7|YKD3A_YEAST	0.23	106.29	313100	358200	335600	310900	320600	336900	327400	301200	299000	347100	1	1.14	1.07	0.99	1.02	1.08	1.05	0.96	0.95	1.11	335600	323300	328800	314300	323000	1	0.96	0.98	0.94	0.96	12	3	3	TMT10plex	26170	Uncharacterized hydrolase YKL033W-A OS=Saccharomyces cerevisiae (strain ATCC 204508 / S288c) OX=559292 GN=YKL033W-A PE=3 SV=2
596	1592	P00937|TRPG_YEAST	7.41	106.27	158000	162700	161900	149000	181700	168200	201400	174800	139400	128800	1	1.03	1.02	0.94	1.15	1.06	1.27	1.11	0.88	0.81	160400	155400	175000	188100	134100	1	0.97	1.09	1.17	0.84	6	3	3	TMT10plex	53489	Multifunctional tryptophan biosynthesis protein OS=Saccharomyces cerevisiae (strain ATCC 204508 / S288c) OX=559292 GN=TRP3 PE=1 SV=2
654	1635	P32178|CHMU_YEAST	11.63	106.18	376300	393100	385800	375800	320800	333500	316500	347200	285300	311500	1	1.04	1.03	1	0.85	0.89	0.84	0.92	0.76	0.83	384700	380800	327200	331900	298400	1	0.99	0.85	0.86	0.78	18	5	5	TMT10plex	29747	Chorismate mutase OS=Saccharomyces cerevisiae (strain ATCC 204508 / S288c) OX=559292 GN=ARO7 PE=1 SV=1
951	5224	P38197|PLPHP_YEAST	13.41	105.76	161100	158100	161900	183800	181500	174600	179900	177100	161600	164900	1	0.98	1	1.14	1.13	1.08	1.12	1.1	1	1.02	159600	172800	178000	178500	163200	1	1.08	1.12	1.12	1.02	16	3	3	TMT10plex	29123	Pyridoxal phosphate homeostasis protein OS=Saccharomyces cerevisiae (strain ATCC 204508 / S288c) OX=559292 GN=YBL036C PE=1 SV=1
906	33417	P46956|PHO86_YEAST	23.79	105.7	345100	329600	284700	268200	282500	294400	296000	279600	471300	478500	1	0.96	0.82	0.78	0.82	0.85	0.86	0.81	1.37	1.39	337400	276400	288500	287800	474900	1	0.82	0.86	0.85	1.41	10	3	3	TMT10plex	34882	Inorganic phosphate transporter PHO86 OS=Saccharomyces cerevisiae (strain ATCC 204508 / S288c) OX=559292 GN=PHO86 PE=1 SV=1
647	1153	P27929|NAM9_YEAST	32.55	105.68	140300	121000	123500	116200	125600	135700	132300	130300	265600	267500	1	0.86	0.88	0.83	0.9	0.97	0.94	0.93	1.89	1.91	134500	121600	130600	131300	266600	1	0.9	0.97	0.98	1.98	8	4	4	TMT10plex	56356	37S ribosomal protein NAM9 mitochondrial OS=Saccharomyces cerevisiae (strain ATCC 204508 / S288c) OX=559292 GN=NAM9 PE=1 SV=2
750	7397	Q04773|YMW4_YEAST	18.12	105.64	134000	138600	125200	120800	120500	141100	123500	134500	101300	100700	1	1.03	0.93	0.9	0.9	1.05	0.92	1	0.76	0.75	136300	123000	130800	129000	101000	1	0.9	0.96	0.95	0.74	23	3	3	TMT10plex; Deamidation (NQ)	15977	Uncharacterized protein YMR074C OS=Saccharomyces cerevisiae (strain ATCC 204508 / S288c) OX=559292 GN=YMR074C PE=1 SV=1
757	659	P53834|HCH1_YEAST	15.41	105.58	208600	208700	182700	176400	171300	179600	182700	197900	176600	171300	1	1	0.88	0.85	0.82	0.86	0.88	0.95	0.85	0.82	208700	179500	175400	193100	173900	1	0.86	0.84	0.93	0.83	25	3	3	TMT10plex	17246	Hsp90 co-chaperone HCH1 OS=Saccharomyces cerevisiae (strain ATCC 204508 / S288c) OX=559292 GN=HCH1 PE=1 SV=1
887	605	P39078|TCPD_YEAST	8.63	105.55	97300	116700	110400	108200	120800	118200	113600	124200	113300	115400	1	1.2	1.13	1.11	1.24	1.21	1.17	1.28	1.16	1.19	107000	109300	119500	118900	114400	1	1.02	1.12	1.11	1.07	8	3	3	TMT10plex	57604	T-complex protein 1 subunit delta OS=Saccharomyces cerevisiae (strain ATCC 204508 / S288c) OX=559292 GN=CCT4 PE=1 SV=2
643	2721	Q12265|KPR5_YEAST	2.3	105.26	165200	127800	147100	153200	168900	157900	153500	162800	153500	169400	1	0.77	0.89	0.93	1.02	0.96	0.93	0.99	0.93	1.03	146500	150200	163400	158200	161500	1	1.02	1.12	1.08	1.1	12	5	5	TMT10plex	53505	Ribose-phosphate pyrophosphokinase 5 OS=Saccharomyces cerevisiae (strain ATCC 204508 / S288c) OX=559292 GN=PRS5 PE=1 SV=1
583	999	P07275|PUT2_YEAST	40.26	105.2	169600	170300	157800	131300	137300	146900	148100	146200	375700	378700	1	1	0.93	0.77	0.81	0.87	0.87	0.86	2.22	2.23	169900	144500	142100	147100	377200	1	0.85	0.84	0.87	2.22	5	3	3	TMT10plex	64435	Delta-1-pyrroline-5-carboxylate dehydrogenase mitochondrial OS=Saccharomyces cerevisiae (strain ATCC 204508 / S288c) OX=559292 GN=PUT2 PE=1 SV=2
776	6909	Q03769|ENT5_YEAST	2.72	104.88	154400	161900	153800	138800	145500	171100	165900	135700	144700	149000	1	1.05	1	0.9	0.94	1.11	1.07	0.88	0.94	0.96	158100	146300	158300	150800	146800	1	0.92	1	0.95	0.93	9	3	3	TMT10plex	47322	Epsin-5 OS=Saccharomyces cerevisiae (strain ATCC 204508 / S288c) OX=559292 GN=ENT5 PE=1 SV=1
613	2558	P38694|MSC7_YEAST	22.44	104.45	113800	118700	111600	145600	156500	159400	153000	164900	106500	109200	1	1.04	0.98	1.28	1.38	1.4	1.34	1.45	0.94	0.96	116200	128600	158000	158900	107800	1	1.11	1.36	1.37	0.93	9	5	5	TMT10plex	71321	Putative aldehyde dehydrogenase-like protein YHR039C OS=Saccharomyces cerevisiae (strain ATCC 204508 / S288c) OX=559292 GN=MSC7 PE=1 SV=1
763	1796	P13711|ACOX_YEAST	27.59	104.43	86610	102300	76780	79420	65840	77400	64700	74930	350700	371400	1	1.18	0.89	0.92	0.76	0.89	0.75	0.87	4.05	4.29	94470	78100	71620	69820	361000	1	0.83	0.76	0.74	3.82	4	3	3	TMT10plex	84042	Acyl-coenzyme A oxidase OS=Saccharomyces cerevisiae (strain ATCC 204508 / S288c) OX=559292 GN=POX1 PE=3 SV=2
625	1032	P37898|AAP1_YEAST	16.83	104.2	50850	49330	67800	53730	67140	69640	71310	76550	52770	60640	1	0.97	1.33	1.06	1.32	1.37	1.4	1.51	1.04	1.19	50090	60760	68390	73930	56710	1	1.21	1.37	1.48	1.13	2	4	2	TMT10plex	97663	Alanine/arginine aminopeptidase OS=Saccharomyces cerevisiae (strain ATCC 204508 / S288c) OX=559292 GN=AAP1 PE=1 SV=2
697	669	P47018|MTC1_YEAST	2.26	104.02	113100	97920	109800	105600	103100	100200	92520	112300	103000	102000	1	0.87	0.97	0.93	0.91	0.89	0.82	0.99	0.91	0.9	105500	107700	101600	102400	102500	1	1.02	0.96	0.97	0.97	9	4	4	TMT10plex	53477	Maintenance of telomere capping protein 1 OS=Saccharomyces cerevisiae (strain ATCC 204508 / S288c) OX=559292 GN=MTC1 PE=1 SV=1
653	608	P40302|PSA6_YEAST	8.73	103.72	267600	286200	267500	253400	283700	297700	283400	291600	306800	317000	1	1.07	1	0.95	1.06	1.11	1.06	1.09	1.15	1.18	276900	263200	292600	287500	311900	1	0.95	1.06	1.04	1.13	34	5	5	TMT10plex	25604	Proteasome subunit alpha type-6 OS=Saccharomyces cerevisiae (strain ATCC 204508 / S288c) OX=559292 GN=PRE5 PE=1 SV=1
665	7301	P00546|CDK1_YEAST	6.36	103.68	114600	105800	123100	133500	129500	129300	114100	129800	139600	149000	1	0.92	1.07	1.17	1.13	1.13	1	1.13	1.22	1.3	110200	128300	129400	121900	144300	1	1.16	1.17	1.11	1.31	15	4	3	TMT10plex	34061	Cyclin-dependent kinase 1 OS=Saccharomyces cerevisiae (strain ATCC 204508 / S288c) OX=559292 GN=CDC28 PE=1 SV=1
807	1191	P40008|FMP52_YEAST	8.72	103.67	67020	58810	58140	61000	45900	56380	58820	48130	93980	111200	1	0.88	0.87	0.91	0.68	0.84	0.88	0.72	1.4	1.66	62920	59570	51140	53480	102600	1	0.95	0.81	0.85	1.63	22	3	3	TMT10plex; Oxidation (M)	25086	Protein FMP52 mitochondrial OS=Saccharomyces cerevisiae (strain ATCC 204508 / S288c) OX=559292 GN=FMP52 PE=1 SV=1
705	1461	P40413|TCPE_YEAST	4.91	103.53	193700	189100	190700	214700	157600	187700	183400	180800	163900	188900	1	0.98	0.98	1.11	0.81	0.97	0.95	0.93	0.85	0.98	191400	202700	172700	182100	176400	1	1.06	0.9	0.95	0.92	7	5	5	TMT10plex	61914	T-complex protein 1 subunit epsilon OS=Saccharomyces cerevisiae (strain ATCC 204508 / S288c) OX=559292 GN=CCT5 PE=1 SV=3
863	837	P53254|UTP22_YEAST	18.44	103.51	234500	218500	231700	205800	206000	210400	197800	201400	249300	244500	1	0.93	0.99	0.88	0.88	0.9	0.84	0.86	1.06	1.04	226500	218700	208200	199600	246900	1	0.97	0.92	0.88	1.09	3	3	3	TMT10plex	140484	U3 small nucleolar RNA-associated protein 22 OS=Saccharomyces cerevisiae (strain ATCC 204508 / S288c) OX=559292 GN=UTP22 PE=1 SV=1
660	872	P19524|MYO2_YEAST	16.36	103.37	156200	154400	178900	165000	191200	204800	197600	206000	221900	207800	1	0.99	1.15	1.06	1.22	1.31	1.26	1.32	1.42	1.33	155300	172000	198000	201800	214800	1	1.11	1.28	1.3	1.38	3	5	5	TMT10plex; Deamidation (NQ)	180679	Myosin-2 OS=Saccharomyces cerevisiae (strain ATCC 204508 / S288c) OX=559292 GN=MYO2 PE=1 SV=1
713	1573	P39940|RSP5_YEAST	24.07	103.27	108900	138000	131000	137800	140000	144700	145500	140200	219000	215900	1	1.27	1.2	1.27	1.29	1.33	1.34	1.29	2.01	1.98	123500	134400	142300	142800	217400	1	1.09	1.15	1.16	1.76	5	4	4	TMT10plex	91816	E3 ubiquitin-protein ligase RSP5 OS=Saccharomyces cerevisiae (strain ATCC 204508 / S288c) OX=559292 GN=RSP5 PE=1 SV=1
721	725	Q02201|OSH6_YEAST	17.33	103.15	284900	270100	237000	242000	276300	279300	281300	283200	353200	382000	1	0.95	0.83	0.85	0.97	0.98	0.99	0.99	1.24	1.34	277500	239500	277800	282300	367600	1	0.86	1	1.02	1.32	12	4	4	TMT10plex; Deamidation (NQ)	51588	Oxysterol-binding protein homolog 6 OS=Saccharomyces cerevisiae (strain ATCC 204508 / S288c) OX=559292 GN=OSH6 PE=1 SV=1
636	2534	P53250|TWF1_YEAST	12.67	103.14	257600	284900	299600	285400	306000	288100	289900	273400	211600	223600	1	1.11	1.16	1.11	1.19	1.12	1.13	1.06	0.82	0.87	271300	292500	297100	281600	217600	1	1.08	1.1	1.04	0.8	14	4	4	TMT10plex; Deamidation (NQ)	37071	Twinfilin-1 OS=Saccharomyces cerevisiae (strain ATCC 204508 / S288c) OX=559292 GN=TWF1 PE=1 SV=1
442	1699	P05318|RLA1_YEAST	15.6	103.04	523300	548000	466600	483200	439800	434200	411300	418900	210600	163300	1	1.05	0.89	0.92	0.84	0.83	0.79	0.8	0.4	0.31	539400	483300	438400	417200	191000	1	0.9	0.81	0.77	0.35	28	2	2	TMT10plex; Deamidation (NQ)	10908	60S acidic ribosomal protein P1-alpha OS=Saccharomyces cerevisiae (strain ATCC 204508 / S288c) OX=559292 GN=RPP1A PE=1 SV=4
594	5269	P39744|NOC2_YEAST	17.71	102.74	274500	271700	235300	220600	230500	223700	207700	216500	268700	264300	1	0.99	0.86	0.8	0.84	0.82	0.76	0.79	0.98	0.96	273100	227900	227100	212100	266500	1	0.83	0.83	0.78	0.98	6	4	4	TMT10plex	81601	Nucleolar complex protein 2 OS=Saccharomyces cerevisiae (strain ATCC 204508 / S288c) OX=559292 GN=NOC2 PE=1 SV=2
733	2217	O74700|TIM9_YEAST	14	102.7	187400	172500	166200	180800	176500	195800	191400	187400	319800	295500	1	0.92	0.89	0.96	0.94	1.04	1.02	1	1.71	1.58	180000	175400	186200	189400	307600	1	0.97	1.03	1.05	1.71	25	2	2	TMT10plex	10202	Mitochondrial import inner membrane translocase subunit TIM9 OS=Saccharomyces cerevisiae (strain ATCC 204508 / S288c) OX=559292 GN=TIM9 PE=1 SV=1
614	2550	P53296|ATF2_YEAST	15.54	102.67	190000	195200	210600	202000	188500	203500	197800	199400	141800	148000	1	1.03	1.11	1.06	0.99	1.07	1.04	1.05	0.75	0.78	192600	206300	196000	198600	144900	1	1.07	1.02	1.03	0.75	12	4	4	TMT10plex	61898	Alcohol O-acetyltransferase 2 OS=Saccharomyces cerevisiae (strain ATCC 204508 / S288c) OX=559292 GN=ATF2 PE=1 SV=1
1105	606	P47119|ITPA_YEAST	8.42	102.31	103800	90260	125100	111700	119700	114200	113800	100900	99620	101600	1	0.87	1.2	1.08	1.15	1.1	1.1	0.97	0.96	0.98	97050	118400	117000	107400	100600	1	1.22	1.21	1.11	1.04	12	2	2	TMT10plex	22093	Inosine triphosphate pyrophosphatase OS=Saccharomyces cerevisiae (strain ATCC 204508 / S288c) OX=559292 GN=HAM1 PE=1 SV=1
830	780	Q05050|EIS1_YEAST	28.91	102.3	80430	85890	89070	76550	90890	94060	88790	88240	143300	141300	1	1.07	1.11	0.95	1.13	1.17	1.1	1.1	1.78	1.76	85840	82810	92470	88520	142300	1	0.96	1.08	1.03	1.66	5	4	4	TMT10plex	93345	Eisosome protein 1 OS=Saccharomyces cerevisiae (strain ATCC 204508 / S288c) OX=559292 GN=EIS1 PE=1 SV=1
634	760	P30822|XPO1_YEAST	12.29	102.01	130600	160100	145800	130500	146600	148300	127400	182800	183100	176700	1	1.23	1.12	1	1.12	1.14	0.98	1.4	1.4	1.35	145300	138100	147500	155100	179900	1	0.95	1.01	1.07	1.24	4	4	4	TMT10plex	124104	Exportin-1 OS=Saccharomyces cerevisiae (strain ATCC 204508 / S288c) OX=559292 GN=CRM1 PE=1 SV=1
550	867	P14065|GCY1_YEAST	10.4	101.98	81280	91800	91530	114600	115700	108600	108900	113600	123800	125200	1	1.13	1.13	1.41	1.42	1.34	1.34	1.4	1.52	1.54	86540	103100	112200	111200	124500	1	1.19	1.3	1.29	1.44	5	3	2	TMT10plex	35079	Glycerol 2-dehydrogenase (NADP(+)) OS=Saccharomyces cerevisiae (strain ATCC 204508 / S288c) OX=559292 GN=GCY1 PE=1 SV=1
801	1866	P11914|MPPA_YEAST	26.02	101.96	138700	113200	119600	123500	113400	118200	111100	113800	202100	196700	1	0.82	0.86	0.89	0.82	0.85	0.8	0.82	1.46	1.42	126000	121600	115800	112500	199400	1	0.97	0.92	0.89	1.58	10	4	4	TMT10plex	53338	Mitochondrial-processing peptidase subunit alpha OS=Saccharomyces cerevisiae (strain ATCC 204508 / S288c) OX=559292 GN=MAS2 PE=1 SV=1
618	2538	P32445|RIM1_YEAST	21.51	101.96	249800	254900	255100	249900	320100	320800	316800	307000	333300	325000	1	1.02	1.02	1	1.28	1.28	1.27	1.23	1.33	1.3	252400	252500	320500	311900	330500	1	1	1.27	1.24	1.31	32	3	3	TMT10plex; Deamidation (NQ)	15386	Single-stranded DNA-binding protein RIM1 mitochondrial OS=Saccharomyces cerevisiae (strain ATCC 204508 / S288c) OX=559292 GN=RIM1 PE=1 SV=1
901	1037	P32628|RAD23_YEAST	11.63	101.76	89560	91350	83730	79770	98340	96950	101200	88390	70210	86210	1	1.02	0.93	0.89	1.1	1.08	1.13	0.99	0.78	0.96	90450	81750	97640	94800	78210	1	0.9	1.08	1.05	0.86	13	3	3	TMT10plex	42367	UV excision repair protein RAD23 OS=Saccharomyces cerevisiae (strain ATCC 204508 / S288c) OX=559292 GN=RAD23 PE=1 SV=1
828	7560	P38328|ARPC1_YEAST	12.21	101.72	128000	121100	110500	117800	133300	158500	146300	142900	163900	177000	1	0.95	0.86	0.92	1.04	1.24	1.14	1.12	1.28	1.38	124500	114100	145900	144600	170500	1	0.92	1.17	1.16	1.37	10	4	4	TMT10plex	42475	Actin-related protein 2/3 complex subunit 1 OS=Saccharomyces cerevisiae (strain ATCC 204508 / S288c) OX=559292 GN=ARC40 PE=1 SV=1
902	1110	P32769|HBS1_YEAST	22.33	101.68	82420	88600	81530	86870	70510	70500	73600	74860	62590	62160	1	1.08	0.99	1.05	0.86	0.86	0.89	0.91	0.76	0.75	85510	84200	70500	74230	62380	1	0.98	0.82	0.87	0.73	7	3	3	TMT10plex	68730	Elongation factor 1 alpha-like protein OS=Saccharomyces cerevisiae (strain ATCC 204508 / S288c) OX=559292 GN=HBS1 PE=1 SV=2
381	631	P25373|GLRX1_YEAST	16.57	101.59	429700	447800	422200	395400	536100	571600	522600	522900	395100	409100	1	1.04	0.98	0.92	1.25	1.33	1.22	1.22	0.92	0.95	438700	408800	553800	522700	402100	1	0.93	1.26	1.19	0.92	29	3	3	TMT10plex; Oxidation (M); Deamidation (NQ)	12380	Glutaredoxin-1 OS=Saccharomyces cerevisiae (strain ATCC 204508 / S288c) OX=559292 GN=GRX1 PE=1 SV=1
735	763	P41810|COPB_YEAST	12.02	101.56	206000	220700	219300	211900	212200	220100	227800	229500	238700	236700	1	1.07	1.06	1.03	1.03	1.07	1.11	1.11	1.16	1.15	213400	215600	216200	228700	237700	1	1.01	1.01	1.07	1.11	5	5	5	Acrylamide; TMT10plex; Deamidation (NQ)	109019	Coatomer subunit beta OS=Saccharomyces cerevisiae (strain ATCC 204508 / S288c) OX=559292 GN=SEC26 PE=1 SV=2
975	2613	P40518|ARPC5_YEAST	6.65	101.48	247000	226400	221300	228000	233200	248500	244500	231200	197100	179900	1	0.92	0.9	0.92	0.94	1.01	0.99	0.94	0.8	0.73	236700	224700	240800	237900	188500	1	0.95	1.02	1	0.8	21	2	2	TMT10plex	17134	Actin-related protein 2/3 complex subunit 5 OS=Saccharomyces cerevisiae (strain ATCC 204508 / S288c) OX=559292 GN=ARC15 PE=1 SV=1
765	904	P35180|TOM20_YEAST	19.79	101.47	143500	128700	98520	112000	107600	127200	113900	112800	349900	382000	1	0.9	0.69	0.78	0.75	0.89	0.79	0.79	2.44	2.66	136100	105300	117400	113400	366000	1	0.77	0.86	0.83	2.69	15	2	2	TMT10plex	20317	Mitochondrial import receptor subunit TOM20 OS=Saccharomyces cerevisiae (strain ATCC 204508 / S288c) OX=559292 GN=TOM20 PE=1 SV=1
808	619	P25567|SRO9_YEAST	3.7	101.38	126500	97590	85200	87910	87780	81170	85990	87360	63660	75220	1	0.77	0.67	0.7	0.69	0.64	0.68	0.69	0.5	0.59	112000	86550	84470	86670	69440	1	0.77	0.75	0.77	0.62	10	3	3	TMT10plex; Oxidation (M); Deamidation (NQ)	48060	RNA-binding protein SRO9 OS=Saccharomyces cerevisiae (strain ATCC 204508 / S288c) OX=559292 GN=SRO9 PE=1 SV=2
918	838	Q06142|IMB1_YEAST	4.11	101.37	115800	122700	107800	98400	98810	110000	105300	83970	95210	140300	1	1.06	0.93	0.85	0.85	0.95	0.91	0.73	0.82	1.21	119300	103100	104400	95750	119500	1	0.86	0.88	0.8	1	5	3	3	TMT10plex	94776	Importin subunit beta-1 OS=Saccharomyces cerevisiae (strain ATCC 204508 / S288c) OX=559292 GN=KAP95 PE=1 SV=1
667	748	P0C0X0|RS28B_YEAST	26.12	101.31	741300	742100	717300	745800	721600	680900	712000	765800	430500	438700	1	1	0.97	1.01	0.97	0.92	0.96	1.03	0.58	0.59	741700	731500	701200	738900	434600	1	0.99	0.95	1	0.59	48	4	4	TMT10plex	7565	40S ribosomal protein S28-B OS=Saccharomyces cerevisiae (strain ATCC 204508 / S288c) OX=559292 GN=RPS28B PE=1 SV=1
667	749	Q3E7X9|RS28A_YEAST	26.12	101.31	741300	742100	717300	745800	721600	680900	712000	765800	430500	438700	1	1	0.97	1.01	0.97	0.92	0.96	1.03	0.58	0.59	741700	731500	701200	738900	434600	1	0.99	0.95	1	0.59	48	4	4	TMT10plex	7592	40S ribosomal protein S28-A OS=Saccharomyces cerevisiae (strain ATCC 204508 / S288c) OX=559292 GN=RPS28A PE=1 SV=1
597	2527	P04650|RL39_YEAST	9.43	101.26	2296000	2163000	2510000	2278000	1686000	1832000	1937000	1918000	1971000	1963000	1	0.94	1.09	0.99	0.73	0.8	0.84	0.84	0.86	0.85	2229000	2394000	1759000	1927000	1967000	1	1.07	0.79	0.86	0.88	22	2	2	TMT10plex	6342	60S ribosomal protein L39 OS=Saccharomyces cerevisiae (strain ATCC 204508 / S288c) OX=559292 GN=RPL39 PE=1 SV=3
912	2946	Q08977|CUB1_YEAST	5.78	101.22	66100	90240	75200	86010	95160	99880	90870	106600	109600	103700	1	1.37	1.14	1.3	1.44	1.51	1.37	1.61	1.66	1.57	78170	80610	97520	98750	106700	1	1.03	1.25	1.26	1.36	5	3	3	TMT10plex	62780	Cu(2+) suppressing and bleomycin sensitive protein 1 OS=Saccharomyces cerevisiae (strain ATCC 204508 / S288c) OX=559292 GN=CUB1 PE=1 SV=1
927	2148	P48439|OST3_YEAST	18.44	101.1	65840	66000	63540	71710	70190	69820	56150	77820	77680	71940	1	1	0.97	1.09	1.07	1.06	0.85	1.18	1.18	1.09	65920	67620	70000	66990	74810	1	1.03	1.06	1.02	1.13	7	2	2	TMT10plex	39483	Dolichyl-diphosphooligosaccharide--protein glycosyltransferase subunit 3 OS=Saccharomyces cerevisiae (strain ATCC 204508 / S288c) OX=559292 GN=OST3 PE=1 SV=1
871	3426	P38777|FSH1_YEAST	28.67	100.88	222300	224200	168500	201000	166600	167100	174900	172000	210000	239900	1	1.01	0.76	0.9	0.75	0.75	0.79	0.77	0.94	1.08	223300	184700	166900	173500	224900	1	0.83	0.75	0.78	1.01	15	2	2	TMT10plex; Deamidation (NQ)	27339	Family of serine hydrolases 1 OS=Saccharomyces cerevisiae (strain ATCC 204508 / S288c) OX=559292 GN=FSH1 PE=1 SV=1
806	2750	Q06705|CSR1_YEAST	5.1	100.87	153400	167600	145600	144700	145600	152100	133900	149800	126200	134200	1	1.09	0.95	0.94	0.95	0.99	0.87	0.98	0.82	0.87	160500	145100	148900	141800	130200	1	0.9	0.93	0.88	0.81	6	3	3	TMT10plex	47463	Phosphatidylinositol transfer protein CSR1 OS=Saccharomyces cerevisiae (strain ATCC 204508 / S288c) OX=559292 GN=CSR1 PE=1 SV=1
751	1718	P32263|P5CR_YEAST	15.36	100.46	174700	140000	146800	150800	153700	175200	161400	153300	124300	126100	1	0.8	0.84	0.86	0.88	1	0.92	0.88	0.71	0.72	157400	148800	164500	157400	125200	1	0.95	1.05	1	0.8	13	3	3	TMT10plex	30132	Pyrroline-5-carboxylate reductase OS=Saccharomyces cerevisiae (strain ATCC 204508 / S288c) OX=559292 GN=PRO3 PE=1 SV=1
551	469	P10080|SSBP1_YEAST	17.82	100.42	733500	831600	795300	812800	914500	956200	867000	848500	708800	693800	1	1.13	1.08	1.11	1.25	1.3	1.18	1.16	0.97	0.95	782500	804100	935400	857800	701300	1	1.03	1.2	1.1	0.9	7	2	2	TMT10plex; Deamidation (NQ)	32990	Single-stranded nucleic acid-binding protein OS=Saccharomyces cerevisiae (strain ATCC 204508 / S288c) OX=559292 GN=SBP1 PE=1 SV=2
959	3027	P32337|IMB3_YEAST	1.55	100.42	71290	77000	76680	78350	69530	76020	84250	70300	75970	69230	1	1.08	1.08	1.1	0.98	1.07	1.18	0.99	1.07	0.97	74150	77510	72770	77270	72600	1	1.05	0.98	1.04	0.98	4	3	3	TMT10plex	121030	Importin subunit beta-3 OS=Saccharomyces cerevisiae (strain ATCC 204508 / S288c) OX=559292 GN=PSE1 PE=1 SV=2
811	1422	P38333|ENP1_YEAST	9.67	100.39	275400	315600	294300	292300	212300	229400	257000	232800	300200	275300	1	1.15	1.07	1.06	0.77	0.83	0.93	0.85	1.09	1	295500	293300	220800	244900	287800	1	0.99	0.75	0.83	0.97	6	3	3	TMT10plex	55137	Essential nuclear protein 1 OS=Saccharomyces cerevisiae (strain ATCC 204508 / S288c) OX=559292 GN=ENP1 PE=1 SV=1
798	4378	P20676|NUP1_YEAST	21.03	100.25	121300	104100	86970	110500	84110	85730	74400	93710	116200	118500	1	0.86	0.72	0.91	0.69	0.71	0.61	0.77	0.96	0.98	112700	98740	84920	84060	117400	1	0.88	0.75	0.75	1.04	4	4	4	TMT10plex	113581	Nucleoporin NUP1 OS=Saccharomyces cerevisiae (strain ATCC 204508 / S288c) OX=559292 GN=NUP1 PE=1 SV=1
489	792	P00445|SODC_YEAST	39.46	100.04	1167000	1169000	997900	1063000	1010000	996500	905500	907800	4128000	4287000	1	1	0.86	0.91	0.86	0.85	0.78	0.78	3.54	3.67	1168000	1031000	1005000	908100	4207000	1	0.88	0.86	0.78	3.6	34	5	5	Acrylamide; TMT10plex; Oxidation (M)	15855	Superoxide dismutase [Cu-Zn] OS=Saccharomyces cerevisiae (strain ATCC 204508 / S288c) OX=559292 GN=SOD1 PE=1 SV=2
785	616	P32179|MET22_YEAST	35.56	99.95	178000	195400	185000	194800	201000	195400	191800	191500	171700	171900	1	1.1	1.04	1.09	1.13	1.1	1.08	1.08	0.96	0.97	186700	189900	198200	191700	171800	1	1.02	1.06	1.03	0.92	9	3	3	TMT10plex	39149	3'(2') 5'-bisphosphate nucleotidase OS=Saccharomyces cerevisiae (strain ATCC 204508 / S288c) OX=559292 GN=MET22 PE=1 SV=1
725	1045	P53299|TIM13_YEAST	22.16	99.72	220900	255100	258600	245900	262300	267500	248100	249600	369900	361100	1	1.15	1.17	1.11	1.19	1.21	1.12	1.13	1.67	1.63	241100	252300	264900	248900	365500	1	1.05	1.1	1.03	1.52	29	3	3	TMT10plex	11286	Mitochondrial import inner membrane translocase subunit TIM13 OS=Saccharomyces cerevisiae (strain ATCC 204508 / S288c) OX=559292 GN=TIM13 PE=1 SV=1
800	767	P27692|SPT5_YEAST	15.27	99.59	100200	94290	86870	88490	79500	93470	88390	76800	103000	101400	1	0.94	0.87	0.88	0.79	0.93	0.88	0.77	1.03	1.01	97240	87680	86480	82590	102200	1	0.9	0.89	0.85	1.05	4	4	4	TMT10plex	115650	Transcription elongation factor SPT5 OS=Saccharomyces cerevisiae (strain ATCC 204508 / S288c) OX=559292 GN=SPT5 PE=1 SV=1
688	820	P24783|DBP2_YEAST	19.22	99.58	172800	171600	170900	172600	161100	160700	144300	155300	142100	132200	1	0.99	0.99	1	0.93	0.93	0.84	0.9	0.82	0.77	174200	171800	160900	149800	137200	1	0.99	0.92	0.86	0.79	10	5	5	TMT10plex	60999	ATP-dependent RNA helicase DBP2 OS=Saccharomyces cerevisiae (strain ATCC 204508 / S288c) OX=559292 GN=DBP2 PE=1 SV=1
696	458	Q06440|CORO_YEAST	10.35	99.5	406300	396000	377600	372600	389900	383600	396000	394600	434800	483800	1	0.97	0.93	0.92	0.96	0.94	0.97	0.97	1.07	1.19	401200	375100	386800	395300	459300	1	0.94	0.96	0.99	1.14	5	4	4	TMT10plex	72553	Coronin-like protein OS=Saccharomyces cerevisiae (strain ATCC 204508 / S288c) OX=559292 GN=CRN1 PE=1 SV=1
749	2591	P40513|MAM33_YEAST	28.19	99.28	136300	133100	124900	121500	148200	127300	135900	161100	284100	275600	1	0.98	0.92	0.89	1.09	0.93	1	1.18	2.08	2.02	134700	123200	137800	148500	279800	1	0.91	1.02	1.1	2.08	19	3	3	TMT10plex	30132	Mitochondrial acidic protein MAM33 OS=Saccharomyces cerevisiae (strain ATCC 204508 / S288c) OX=559292 GN=MAM33 PE=1 SV=1
703	455	Q04660|ERB1_YEAST	13.34	99.26	170100	168300	154100	151600	141300	153000	144900	162800	181000	167800	1	0.99	0.91	0.89	0.83	0.9	0.85	0.96	1.06	0.99	169200	152900	147200	153900	174400	1	0.9	0.87	0.91	1.03	6	5	5	TMT10plex	91705	Ribosome biogenesis protein ERB1 OS=Saccharomyces cerevisiae (strain ATCC 204508 / S288c) OX=559292 GN=ERB1 PE=1 SV=1
837	3648	Q07938|MTAP_YEAST	9.25	99.25	211100	187100	155700	162700	147300	144800	139900	132700	154600	171500	1	0.89	0.74	0.77	0.7	0.69	0.66	0.63	0.73	0.81	199100	159200	146000	136300	163100	1	0.8	0.73	0.68	0.82	8	3	3	TMT10plex	37857	S-methyl-5'-thioadenosine phosphorylase OS=Saccharomyces cerevisiae (strain ATCC 204508 / S288c) OX=559292 GN=MEU1 PE=1 SV=1
930	2680	Q03529|SCS7_YEAST	7.32	99.03	149000	160600	155500	159100	147000	139100	137800	169000	116700	99950	1	1.08	1.04	1.07	0.99	0.93	0.93	1.13	0.78	0.67	154800	157300	143100	153400	108300	1	1.02	0.92	0.99	0.7	7	2	2	TMT10plex	44881	Ceramide very long chain fatty acid hydroxylase SCS7 OS=Saccharomyces cerevisiae (strain ATCC 204508 / S288c) OX=559292 GN=SCS7 PE=1 SV=1
840	1787	P52893|ALAM_YEAST	20.74	98.97	64880	81580	71480	58180	60610	57990	62440	69070	107100	104400	1	1.26	1.1	0.9	0.93	0.89	0.96	1.06	1.65	1.61	73230	64830	59300	65760	105800	1	0.89	0.81	0.9	1.44	8	3	3	TMT10plex	66422	Probable alanine aminotransferase mitochondrial OS=Saccharomyces cerevisiae (strain ATCC 204508 / S288c) OX=559292 GN=ALT1 PE=1 SV=1
958	5657	P43593|UBP6_YEAST	8.92	98.94	110400	104600	99900	105200	103900	114300	118200	119900	135600	123800	1	0.95	0.9	0.95	0.94	1.03	1.07	1.09	1.23	1.12	109200	102600	109100	119100	131000	1	0.94	1	1.09	1.2	7	3	3	TMT10plex	57111	Ubiquitin carboxyl-terminal hydrolase 6 OS=Saccharomyces cerevisiae (strain ATCC 204508 / S288c) OX=559292 GN=UBP6 PE=1 SV=1
706	1741	P53128|MTHR2_YEAST	12.09	98.89	205300	186800	180500	184200	148400	160300	158300	144100	119100	130100	1	0.91	0.88	0.9	0.72	0.78	0.77	0.7	0.58	0.63	196000	182300	154400	151200	124600	1	0.93	0.79	0.77	0.64	7	4	4	TMT10plex	68560	Methylenetetrahydrofolate reductase 2 OS=Saccharomyces cerevisiae (strain ATCC 204508 / S288c) OX=559292 GN=MET13 PE=1 SV=2
905	2637	P10662|RT01_YEAST	28.08	98.8	102100	92400	87340	89220	96130	94120	95540	92840	151100	148100	1	0.9	0.86	0.87	0.94	0.92	0.94	0.91	1.48	1.45	97250	88280	95130	94190	149600	1	0.91	0.98	0.97	1.54	10	3	3	TMT10plex	36729	37S ribosomal protein MRP1 mitochondrial OS=Saccharomyces cerevisiae (strain ATCC 204508 / S288c) OX=559292 GN=MRP1 PE=1 SV=2
739	1715	P40217|EIF3I_YEAST	5.21	98.76	78610	84640	64160	80640	76630	71710	71500	76310	70830	69850	1	1.08	0.82	1.03	0.97	0.91	0.91	0.97	0.9	0.89	81630	72400	74170	73900	70340	1	0.89	0.91	0.91	0.86	12	3	3	TMT10plex	38755	Eukaryotic translation initiation factor 3 subunit I OS=Saccharomyces cerevisiae (strain ATCC 204508 / S288c) OX=559292 GN=TIF34 PE=1 SV=1
844	7386	Q02784|GLRX5_YEAST	5.71	98.59	113700	96850	103000	107100	108700	114900	117200	125700	113800	120800	1	0.85	0.91	0.94	0.96	1.01	1.03	1.11	1	1.06	107300	105100	111800	121400	117300	1	0.98	1.04	1.13	1.09	25	3	3	TMT10plex	16931	Monothiol glutaredoxin-5 mitochondrial OS=Saccharomyces cerevisiae (strain ATCC 204508 / S288c) OX=559292 GN=GRX5 PE=1 SV=1
952	1190	Q04373|PUF6_YEAST	5.56	98.48	73860	62830	67630	58020	50670	57560	49480	55240	69370	63740	1	0.85	0.92	0.79	0.69	0.78	0.67	0.75	0.94	0.86	68340	62820	54120	52360	66560	1	0.92	0.79	0.77	0.97	6	3	3	TMT10plex	75106	Pumilio homology domain family member 6 OS=Saccharomyces cerevisiae (strain ATCC 204508 / S288c) OX=559292 GN=PUF6 PE=1 SV=1
1021	1447	P53044|UFD1_YEAST	5.41	98.48	49270	59610	56970	66760	75550	79450	61280	83860	81400	64890	1	1.21	1.16	1.36	1.53	1.61	1.24	1.7	1.65	1.32	54440	61870	77500	72570	73140	1	1.14	1.42	1.33	1.34	6	2	2	TMT10plex	39810	Ubiquitin fusion degradation protein 1 OS=Saccharomyces cerevisiae (strain ATCC 204508 / S288c) OX=559292 GN=UFD1 PE=1 SV=1
824	503	P34227|PRX1_YEAST	31.95	98.2	259500	247600	231000	207800	303600	333400	320800	327500	843800	865600	1	0.95	0.89	0.8	1.17	1.28	1.24	1.26	3.25	3.34	253500	219400	318500	324100	854700	1	0.87	1.26	1.28	3.37	9	2	2	TMT10plex	29496	Peroxiredoxin PRX1 mitochondrial OS=Saccharomyces cerevisiae (strain ATCC 204508 / S288c) OX=559292 GN=PRX1 PE=1 SV=1
673	1711	Q06177|TMA10_YEAST	17.18	98.13	215400	229800	207500	224100	330000	311200	337300	306200	336600	345700	1	1.07	0.96	1.04	1.53	1.44	1.57	1.42	1.56	1.6	222600	215800	320600	321700	341100	1	0.97	1.44	1.45	1.53	35	3	3	TMT10plex	9834	Translation machinery-associated protein 10 OS=Saccharomyces cerevisiae (strain ATCC 204508 / S288c) OX=559292 GN=TMA10 PE=1 SV=3
950	1686	P33775|PMT1_YEAST	8.8	97.88	315000	300500	325600	353700	348800	307800	334200	331200	303400	293500	1	0.95	1.03	1.12	1.11	0.98	1.06	1.05	0.96	0.93	307700	339700	328300	332700	298400	1	1.1	1.07	1.08	0.97	6	3	3	TMT10plex	92675	Dolichyl-phosphate-mannose--protein mannosyltransferase 1 OS=Saccharomyces cerevisiae (strain ATCC 204508 / S288c) OX=559292 GN=PMT1 PE=1 SV=1
708	1141	P32386|YBT1_YEAST	9.73	97.72	264500	291600	244800	262600	247500	251100	248600	271700	290500	303800	1	1.1	0.93	0.99	0.94	0.95	0.94	1.03	1.1	1.15	278100	253700	249300	260200	297100	1	0.91	0.9	0.94	1.07	2	4	4	TMT10plex	189161	ATP-dependent bile acid permease OS=Saccharomyces cerevisiae (strain ATCC 204508 / S288c) OX=559292 GN=YBT1 PE=1 SV=2
954	684	P38858|SOL3_YEAST	25.76	97.56	67730	68700	60430	57590	59460	61940	56840	52380	48920	49240	1	1.01	0.89	0.85	0.88	0.91	0.84	0.77	0.72	0.73	68220	59010	60700	54610	49080	1	0.86	0.89	0.8	0.72	12	3	3	TMT10plex	27784	6-phosphogluconolactonase 3 OS=Saccharomyces cerevisiae (strain ATCC 204508 / S288c) OX=559292 GN=SOL3 PE=1 SV=2
986	2369	Q04067|EIF3G_YEAST	4.08	97.53	60990	50210	50690	47230	41640	52770	39640	44110	49300	52780	1	0.82	0.83	0.77	0.68	0.87	0.65	0.72	0.81	0.87	57680	48960	47210	41870	51040	1	0.85	0.82	0.73	0.88	11	2	2	TMT10plex	30501	Eukaryotic translation initiation factor 3 subunit G OS=Saccharomyces cerevisiae (strain ATCC 204508 / S288c) OX=559292 GN=TIF35 PE=1 SV=1
1161	9006	P38885|AIM46_YEAST	8.48	97.4	24030	23430	16540	19560	14630	19010	23080	23970	27450	26050	1	0.98	0.69	0.81	0.61	0.79	0.96	1	1.14	1.08	23730	18050	16820	23520	26750	1	0.76	0.71	0.99	1.13	10	2	2	TMT10plex	34113	Altered inheritance of mitochondria protein 46 mitochondrial OS=Saccharomyces cerevisiae (strain ATCC 204508 / S288c) OX=559292 GN=AIM46 PE=1 SV=1
977	7632	P07277|KIME_YEAST	13.69	97.36	539100	533900	518000	550400	483100	464600	473600	503900	699200	740500	1	0.99	0.96	1.02	0.9	0.86	0.88	0.93	1.3	1.37	536500	534200	473800	488700	719900	1	1	0.88	0.91	1.34	8	2	2	TMT10plex	48460	Mevalonate kinase OS=Saccharomyces cerevisiae (strain ATCC 204508 / S288c) OX=559292 GN=ERG12 PE=1 SV=1
558	2878	P39517|DHH1_YEAST	2.73	97.17	249900	226400	222300	214200	227500	240900	211100	221500	218900	224500	1	0.91	0.89	0.86	0.91	0.96	0.84	0.89	0.88	0.9	238100	218200	234200	216300	221700	1	0.92	0.98	0.91	0.93	9	4	4	TMT10plex	57544	ATP-dependent RNA helicase DHH1 OS=Saccharomyces cerevisiae (strain ATCC 204508 / S288c) OX=559292 GN=DHH1 PE=1 SV=1
743	4622	P19454|CSK22_YEAST	4.5	96.88	270800	258600	257100	273400	281000	290800	275900	281700	298000	341400	1	0.95	0.95	1.01	1.04	1.07	1.02	1.04	1.1	1.26	264700	265200	285900	279900	321800	1	1	1.08	1.06	1.22	11	4	4	TMT10plex	39404	Casein kinase II subunit alpha' OS=Saccharomyces cerevisiae (strain ATCC 204508 / S288c) OX=559292 GN=CKA2 PE=1 SV=2
764	3045	P32892|DRS1_YEAST	3.89	96.86	144400	162700	175100	167300	175400	180600	179400	178600	183000	199300	1	1.13	1.21	1.16	1.21	1.25	1.24	1.24	1.27	1.38	153500	171200	178000	179000	191100	1	1.12	1.16	1.17	1.25	4	3	3	TMT10plex	84843	ATP-dependent RNA helicase DRS1 OS=Saccharomyces cerevisiae (strain ATCC 204508 / S288c) OX=559292 GN=DRS1 PE=1 SV=2
874	4629	Q12754|RRP12_YEAST	16.61	96.85	175300	169900	136800	117400	112400	101900	89290	120900	197800	201800	1	0.97	0.78	0.67	0.64	0.58	0.51	0.69	1.13	1.15	172600	127100	107100	105100	199800	1	0.74	0.62	0.61	1.16	4	3	3	TMT10plex	137508	Ribosomal RNA-processing protein 12 OS=Saccharomyces cerevisiae (strain ATCC 204508 / S288c) OX=559292 GN=RRP12 PE=1 SV=1
956	2119	Q06489|MTNA_YEAST	7.91	96.71	103400	102800	75470	94170	90020	82570	79780	87400	95580	102400	1	0.99	0.73	0.91	0.87	0.8	0.77	0.85	0.92	0.99	103100	84820	86290	83590	98980	1	0.82	0.84	0.81	0.96	9	3	3	TMT10plex	45020	Methylthioribose-1-phosphate isomerase OS=Saccharomyces cerevisiae (strain ATCC 204508 / S288c) OX=559292 GN=MRI1 PE=1 SV=1
957	1986	Q12406|ARP7_YEAST	21.6	96.65	124500	121600	106200	104000	98320	98730	97190	104000	128800	126100	1	0.98	0.85	0.84	0.79	0.79	0.78	0.84	1.03	1.01	123000	105100	98530	100600	127400	1	0.85	0.8	0.82	1.04	7	3	3	TMT10plex	53810	Actin-related protein 7 OS=Saccharomyces cerevisiae (strain ATCC 204508 / S288c) OX=559292 GN=ARP7 PE=1 SV=1
803	627	P38929|ATC2_YEAST	8.99	96.63	173300	167000	175900	200600	219500	202200	237900	214400	187600	170700	1	0.96	1.02	1.16	1.27	1.17	1.37	1.24	1.08	0.99	170100	188200	210900	226200	179200	1	1.11	1.24	1.33	1.05	3	3	3	TMT10plex	130861	Calcium-transporting ATPase 2 OS=Saccharomyces cerevisiae (strain ATCC 204508 / S288c) OX=559292 GN=PMC1 PE=1 SV=1
961	964	P53048|MAL11_YEAST	13.19	96.63	107400	91810	102500	90020	172100	165100	137500	153000	148700	158000	1	0.85	0.95	0.84	1.6	1.54	1.28	1.42	1.39	1.47	99600	96260	168600	145200	153400	1	0.97	1.69	1.46	1.54	6	3	3	TMT10plex	67980	General alpha-glucoside permease OS=Saccharomyces cerevisiae (strain ATCC 204508 / S288c) OX=559292 GN=MAL11 PE=1 SV=1
695	1278	Q04439|MYO5_YEAST	3.94	96.52	102100	117900	105400	90890	103600	101900	112300	106300	109500	117500	1	1.15	1.03	0.89	1.01	1	1.1	1.04	1.07	1.15	110000	98120	102800	109300	113500	1	0.89	0.93	0.99	1.03	3	4	4	TMT10plex	136899	Myosin-5 OS=Saccharomyces cerevisiae (strain ATCC 204508 / S288c) OX=559292 GN=MYO5 PE=1 SV=1
742	2238	P22517|KCC2_YEAST	14.51	96.29	178000	181500	165400	155200	201200	200100	195400	201900	172400	160100	1	1.02	0.93	0.87	1.13	1.12	1.1	1.13	0.97	0.9	179700	160300	200600	198600	166200	1	0.89	1.12	1.11	0.92	10	4	4	TMT10plex	50448	Calcium/calmodulin-dependent protein kinase II OS=Saccharomyces cerevisiae (strain ATCC 204508 / S288c) OX=559292 GN=CMK2 PE=1 SV=2
783	1080	P31382|PMT2_YEAST	20.13	96.17	61580	52130	62670	73720	73660	79830	67820	74050	36280	34810	1	0.85	1.02	1.2	1.2	1.3	1.1	1.2	0.59	0.57	56860	68200	76740	70930	35540	1	1.2	1.35	1.25	0.63	5	4	3	TMT10plex	86870	Dolichyl-phosphate-mannose--protein mannosyltransferase 2 OS=Saccharomyces cerevisiae (strain ATCC 204508 / S288c) OX=559292 GN=PMT2 PE=1 SV=2
726	6106	Q12176|MAK21_YEAST	11.54	95.92	242400	256600	214700	221000	179500	188300	211800	197700	192600	222100	1	1.06	0.89	0.91	0.74	0.78	0.87	0.82	0.79	0.92	249500	220800	183900	204800	209600	1	0.89	0.74	0.82	0.84	3	3	3	TMT10plex	116676	Ribosome biogenesis protein MAK21 OS=Saccharomyces cerevisiae (strain ATCC 204508 / S288c) OX=559292 GN=MAK21 PE=1 SV=1
724	2233	P25560|RER1_YEAST	11.56	95.87	272700	234700	249000	236000	250800	241600	250400	260300	279700	282300	1	0.86	0.91	0.87	0.92	0.89	0.92	0.95	1.03	1.04	253700	242500	246200	255400	281000	1	0.96	0.97	1.01	1.11	14	3	3	TMT10plex	22270	Protein RER1 OS=Saccharomyces cerevisiae (strain ATCC 204508 / S288c) OX=559292 GN=RER1 PE=1 SV=2
882	1228	P38137|FAT2_YEAST	11.86	95.7	65590	65990	62750	64570	61060	66150	68460	59240	115700	130800	1	1.01	0.96	0.98	0.93	1.01	1.04	0.9	1.76	1.99	65790	63660	63600	63850	123200	1	0.97	0.97	0.97	1.87	4	2	2	TMT10plex	60489	Oxalate--CoA ligase OS=Saccharomyces cerevisiae (strain ATCC 204508 / S288c) OX=559292 GN=PCS60 PE=1 SV=1
1164	2521	Q12522|IF6_YEAST	6.86	95.7	38310	37650	56080	43120	46590	52700	47220	58360	29050	38380	1	0.98	1.46	1.13	1.22	1.38	1.23	1.52	0.76	1	37980	49600	49650	52790	36370	1	1.31	1.31	1.39	0.96	13	2	2	TMT10plex	26458	Eukaryotic translation initiation factor 6 OS=Saccharomyces cerevisiae (strain ATCC 204508 / S288c) OX=559292 GN=TIF6 PE=1 SV=1
789	703	Q03103|ERO1_YEAST	25.03	95.49	101100	92000	107100	110300	148700	141400	127900	142100	64330	62270	1	0.91	1.06	1.09	1.47	1.4	1.27	1.41	0.64	0.62	96540	108700	145000	135000	63300	1	1.13	1.5	1.4	0.66	6	3	3	TMT10plex	65033	Endoplasmic oxidoreductin-1 OS=Saccharomyces cerevisiae (strain ATCC 204508 / S288c) OX=559292 GN=ERO1 PE=1 SV=1
904	3793	P43123|UAP1_YEAST	0.06	95.46	51600	63080	60420	44110	51390	65160	53010	57380	64280	51650	1	1.22	1.17	0.85	1	1.26	1.03	1.11	1.25	1	57340	52270	58270	55190	57970	1	0.91	1.02	0.96	1.01	7	3	3	TMT10plex	53476	UDP-N-acetylglucosamine pyrophosphorylase OS=Saccharomyces cerevisiae (strain ATCC 204508 / S288c) OX=559292 GN=QRI1 PE=1 SV=1
903	8079	Q03629|YMH9_YEAST	10.27	95.42	151600	144400	115400	134600	115100	122800	95050	106500	122300	124300	1	0.95	0.76	0.89	0.76	0.81	0.63	0.7	0.81	0.82	148000	125000	118900	100800	123300	1	0.84	0.8	0.68	0.83	20	3	3	TMT10plex	22461	Uncharacterized protein YML079W OS=Saccharomyces cerevisiae (strain ATCC 204508 / S288c) OX=559292 GN=YML079W PE=1 SV=1
771	1022	P31688|TPS2_YEAST	15.73	95.4	71360	69150	69750	72560	95320	91420	85200	96810	108000	96120	1	0.97	0.98	1.02	1.34	1.28	1.19	1.36	1.51	1.35	70250	71160	93370	91000	102100	1	1.01	1.33	1.3	1.45	4	3	3	Acrylamide; TMT10plex	102976	Trehalose-phosphatase OS=Saccharomyces cerevisiae (strain ATCC 204508 / S288c) OX=559292 GN=TPS2 PE=1 SV=3
769	711	P11075|SEC7_YEAST	2.43	95.08	122200	104700	107000	108200	104500	132100	111300	133200	108700	109900	1	0.86	0.88	0.89	0.85	1.08	0.91	1.09	0.89	0.9	113500	107600	118300	122200	109300	1	0.95	1.04	1.08	0.96	2	4	4	TMT10plex	226884	Protein transport protein SEC7 OS=Saccharomyces cerevisiae (strain ATCC 204508 / S288c) OX=559292 GN=SEC7 PE=1 SV=2
760	1860	P40165|NNRE_YEAST	25.84	95.02	193200	192600	182000	183100	234000	226500	236400	240000	281900	292300	1	1	0.94	0.95	1.21	1.17	1.22	1.24	1.46	1.51	192900	182500	230200	238200	287100	1	0.95	1.19	1.23	1.49	9	2	2	TMT10plex	27521	NAD(P)H-hydrate epimerase OS=Saccharomyces cerevisiae (strain ATCC 204508 / S288c) OX=559292 GN=NNR1 PE=1 SV=1
639	1305	P22579|SIN3_YEAST	29.54	95.01	649900	660600	575300	616400	532600	558100	620600	640500	388500	393800	1	1.02	0.89	0.95	0.82	0.86	0.96	0.99	0.6	0.61	655200	595800	545400	630600	391200	1	0.91	0.83	0.96	0.6	3	3	3	TMT10plex; Deamidation (NQ)	174838	Transcriptional regulatory protein SIN3 OS=Saccharomyces cerevisiae (strain ATCC 204508 / S288c) OX=559292 GN=SIN3 PE=1 SV=2
573	895	P35719|MRP8_YEAST	17.34	94.72	549900	545700	554600	569500	765700	802700	721900	770400	685700	646400	1	0.99	1.01	1.04	1.39	1.46	1.31	1.4	1.25	1.18	547800	562000	784200	746100	666000	1	1.03	1.43	1.36	1.22	20	5	5	TMT10plex	25097	Uncharacterized protein MRP8 OS=Saccharomyces cerevisiae (strain ATCC 204508 / S288c) OX=559292 GN=MRP8 PE=1 SV=1
917	1723	P53295|RBG2_YEAST	12.41	94.58	92050	87390	98350	97050	82600	85110	85120	94710	92820	89480	1	0.95	1.07	1.05	0.9	0.92	0.92	1.03	1.01	0.97	89720	97700	83850	89910	91150	1	1.09	0.93	1	1.02	8	3	3	TMT10plex	41006	Ribosome-interacting GTPase 2 OS=Saccharomyces cerevisiae (strain ATCC 204508 / S288c) OX=559292 GN=RBG2 PE=1 SV=1
630	1263	P36161|NU133_YEAST	1.12	94.56	171500	198300	174900	170100	144000	171300	173300	154400	170400	194700	1	1.16	1.02	0.99	0.84	1	1.01	0.9	0.99	1.14	184900	172500	157600	163800	182600	1	0.93	0.85	0.89	0.99	4	5	5	TMT10plex	133320	Nucleoporin NUP133 OS=Saccharomyces cerevisiae (strain ATCC 204508 / S288c) OX=559292 GN=NUP133 PE=1 SV=1
834	7526	Q06406|LSM6_YEAST	5.34	94.52	201800	209200	207800	183500	191100	188600	191600	170100	195400	221600	1	1.04	1.03	0.91	0.95	0.93	0.95	0.84	0.97	1.1	205500	195600	189900	180800	208500	1	0.95	0.92	0.88	1.01	42	3	3	TMT10plex	9398	U6 snRNA-associated Sm-like protein LSm6 OS=Saccharomyces cerevisiae (strain ATCC 204508 / S288c) OX=559292 GN=LSM6 PE=1 SV=2
1043	2137	P47008|SFH5_YEAST	7.24	94.45	62860	63950	61100	63830	48210	56830	46040	52550	100200	81740	1	1.02	0.97	1.02	0.77	0.9	0.73	0.84	1.59	1.3	63400	62470	52520	49300	90990	1	0.99	0.83	0.78	1.44	7	2	2	TMT10plex	34388	Phosphatidylinositol transfer protein SFH5 OS=Saccharomyces cerevisiae (strain ATCC 204508 / S288c) OX=559292 GN=SFH5 PE=1 SV=1
645	3827	P32477|GSH1_YEAST	16.35	94.39	162700	207500	163400	153200	188100	191900	170900	194200	141300	136100	1	1.28	1	0.94	1.16	1.18	1.05	1.19	0.87	0.84	185100	159800	190000	182600	138700	1	0.86	1.03	0.99	0.75	7	4	4	TMT10plex	78254	Glutamate--cysteine ligase OS=Saccharomyces cerevisiae (strain ATCC 204508 / S288c) OX=559292 GN=GSH1 PE=1 SV=1
640	714	P32353|ERG3_YEAST	14.93	94.27	266300	274500	276400	288900	339800	323700	322500	330000	215200	242900	1	1.03	1.04	1.09	1.28	1.22	1.21	1.24	0.81	0.91	270400	282700	331700	326300	229100	1	1.05	1.23	1.21	0.85	6	2	2	TMT10plex	42730	Delta(7)-sterol 5(6)-desaturase OS=Saccharomyces cerevisiae (strain ATCC 204508 / S288c) OX=559292 GN=ERG3 PE=1 SV=1
752	678	P38626|NCB5R_YEAST	6.32	94.11	257000	282000	261500	267400	253900	257100	274200	266900	285300	343300	1	1.1	1.02	1.04	0.99	1	1.07	1.04	1.11	1.34	269500	264500	255500	270600	314300	1	0.98	0.95	1	1.17	10	3	3	TMT10plex	31494	NADH-cytochrome b5 reductase 1 OS=Saccharomyces cerevisiae (strain ATCC 204508 / S288c) OX=559292 GN=CBR1 PE=1 SV=2
843	610	Q08162|RRP44_YEAST	10.94	94.04	115200	118100	103500	101800	109900	110100	117000	105400	109500	125500	1	1.03	0.9	0.88	0.95	0.96	1.02	0.92	0.95	1.09	116600	102700	110000	111200	117500	1	0.88	0.94	0.95	1.01	3	3	3	TMT10plex	113707	Exosome complex exonuclease DIS3 OS=Saccharomyces cerevisiae (strain ATCC 204508 / S288c) OX=559292 GN=DIS3 PE=1 SV=1
523	1705	P33331|NTF2_YEAST	16.58	93.58	2573000	2537000	2514000	2475000	2291000	2343000	2118000	1995000	2102000	2163000	1	0.99	0.98	0.96	0.89	0.91	0.82	0.78	0.82	0.84	2555000	2494000	2317000	2056000	2132000	1	0.98	0.91	0.8	0.83	26	3	3	TMT10plex; Oxidation (M)	14453	Nuclear transport factor 2 OS=Saccharomyces cerevisiae (strain ATCC 204508 / S288c) OX=559292 GN=NTF2 PE=1 SV=2
674	3546	P38620|KPR2_YEAST	8.52	93.47	171100	159100	138000	142600	150400	149400	143300	146000	187000	168100	1	0.93	0.81	0.83	0.88	0.87	0.84	0.85	1.09	0.98	165100	140300	149900	144600	177500	1	0.85	0.91	0.88	1.08	4	2	2	TMT10plex	34765	Ribose-phosphate pyrophosphokinase 2 OS=Saccharomyces cerevisiae (strain ATCC 204508 / S288c) OX=559292 GN=PRS2 PE=1 SV=1
795	511	P40032|TPA1_YEAST	15.01	93.43	193300	226100	160800	175000	141200	141100	146300	142100	235200	254000	1	1.17	0.83	0.91	0.73	0.73	0.76	0.74	1.22	1.31	209700	167900	141100	144200	244600	1	0.8	0.67	0.69	1.17	3	2	2	TMT10plex	74042	Prolyl 3 4-dihydroxylase TPA1 OS=Saccharomyces cerevisiae (strain ATCC 204508 / S288c) OX=559292 GN=TPA1 PE=1 SV=1
976	2540	Q12314|SFM1_YEAST	18.1	93.04	256100	250400	220900	234300	204200	226600	218500	219300	270600	277500	1	0.98	0.86	0.91	0.8	0.88	0.85	0.86	1.06	1.08	253300	227600	215400	218900	274000	1	0.9	0.85	0.86	1.08	12	2	2	TMT10plex	24744	Protein arginine N-methyltransferase SFM1 OS=Saccharomyces cerevisiae (strain ATCC 204508 / S288c) OX=559292 GN=SFM1 PE=1 SV=1
877	7303	Q12000|TMA46_YEAST	10.39	92.81	126200	115900	123800	109100	96380	91460	82360	95630	121000	131900	1	0.92	0.98	0.86	0.76	0.72	0.65	0.76	0.96	1.05	121100	116400	93920	89000	126500	1	0.96	0.78	0.74	1.04	7	2	2	TMT10plex	39514	Translation machinery-associated protein 46 OS=Saccharomyces cerevisiae (strain ATCC 204508 / S288c) OX=559292 GN=TMA46 PE=1 SV=2
850	2136	P39111|VATF_YEAST	13.71	92.67	266300	269000	290500	248500	224400	242900	240900	209500	193000	202600	1	1.01	1.09	0.93	0.84	0.91	0.9	0.79	0.72	0.76	267600	269500	233600	225200	197800	1	1.01	0.87	0.84	0.74	22	2	2	TMT10plex	13461	V-type proton ATPase subunit F OS=Saccharomyces cerevisiae (strain ATCC 204508 / S288c) OX=559292 GN=VMA7 PE=1 SV=1
766	2203	Q08965|BMS1_YEAST	20.89	92.59	242200	233600	201000	196000	152100	144300	159600	156000	182200	179800	1	0.96	0.83	0.81	0.63	0.6	0.66	0.64	0.75	0.74	237900	198500	148200	157800	181000	1	0.83	0.62	0.66	0.76	3	3	3	TMT10plex; Oxidation (M)	135571	Ribosome biogenesis protein BMS1 OS=Saccharomyces cerevisiae (strain ATCC 204508 / S288c) OX=559292 GN=BMS1 PE=1 SV=1
736	7007	Q03088|SVL3_YEAST	12.17	92.52	109400	117900	102800	104900	118600	121500	135500	113000	114800	130800	1	1.08	0.94	0.96	1.08	1.11	1.24	1.03	1.05	1.2	113700	103800	120100	124300	122800	1	0.91	1.06	1.09	1.08	8	5	5	TMT10plex	92144	Styryl dye vacuolar localization protein 3 OS=Saccharomyces cerevisiae (strain ATCC 204508 / S288c) OX=559292 GN=SVL3 PE=1 SV=1
910	2230	P53045|MSMO_YEAST	18.53	92.47	76530	74280	102200	92930	115300	120200	124700	108000	77940	62610	1	0.97	1.34	1.21	1.51	1.57	1.63	1.41	1.02	0.82	75400	97550	117800	116400	70280	1	1.29	1.56	1.54	0.93	11	3	3	Acrylamide; TMT10plex	36479	Methylsterol monooxygenase OS=Saccharomyces cerevisiae (strain ATCC 204508 / S288c) OX=559292 GN=ERG25 PE=1 SV=1
865	2604	P53920|NM111_YEAST	3.59	92.43	174400	173300	170800	164200	170900	160000	160100	174900	188000	179100	1	0.99	0.98	0.94	0.98	0.92	0.92	1	1.08	1.03	173800	167500	165400	167500	183600	1	0.96	0.95	0.96	1.06	3	3	3	TMT10plex	110881	Pro-apoptotic serine protease NMA111 OS=Saccharomyces cerevisiae (strain ATCC 204508 / S288c) OX=559292 GN=NMA111 PE=1 SV=1
931	2626	P53183|YGD9_YEAST	27.01	92.15	136700	138100	115800	94180	97790	97770	109400	120700	75400	63800	1	1.01	0.85	0.69	0.72	0.72	0.8	0.88	0.55	0.47	137400	107600	97780	115100	69600	1	0.78	0.71	0.84	0.51	9	2	2	TMT10plex	38260	Putative uncharacterized oxidoreductase YGL039W OS=Saccharomyces cerevisiae (strain ATCC 204508 / S288c) OX=559292 GN=YGL039W PE=1 SV=1
1089	698	P32939|YPT7_YEAST	8.55	92.14	149700	143800	144000	160700	120600	133800	129900	120000	155200	154500	1	0.96	0.96	1.07	0.81	0.89	0.87	0.8	1.04	1.03	146800	152300	127200	124900	154800	1	1.04	0.87	0.85	1.05	11	2	2	TMT10plex	23043	Ypt/Rab-type GTPase YPT7 OS=Saccharomyces cerevisiae (strain ATCC 204508 / S288c) OX=559292 GN=YPT7 PE=1 SV=1
728	1382	Q08962|NIP7_YEAST	9.33	91.99	209400	202800	212500	187700	174900	199500	181700	199200	262900	247000	1	0.97	1.01	0.9	0.84	0.95	0.87	0.95	1.26	1.18	206100	200100	187200	190400	254900	1	0.97	0.91	0.92	1.24	17	3	3	TMT10plex; Oxidation (M)	20381	60S ribosome subunit biogenesis protein NIP7 OS=Saccharomyces cerevisiae (strain ATCC 204508 / S288c) OX=559292 GN=NIP7 PE=1 SV=1
730	1722	Q12306|SMT3_YEAST	28.5	91.94	643900	645700	648100	628600	815000	806900	769000	708200	548800	544000	1	1	1.01	0.98	1.27	1.25	1.19	1.1	0.85	0.84	644800	638300	811000	738600	546400	1	0.99	1.26	1.15	0.85	18	2	2	TMT10plex	11597	Ubiquitin-like protein SMT3 OS=Saccharomyces cerevisiae (strain ATCC 204508 / S288c) OX=559292 GN=SMT3 PE=1 SV=1
678	2155	P32623|CRH2_YEAST	20.33	91.88	217900	224200	257200	261900	231500	231800	229900	226400	119400	113200	1	1.03	1.18	1.2	1.06	1.06	1.06	1.04	0.55	0.52	221100	259500	231700	228100	116300	1	1.17	1.05	1.03	0.53	6	3	3	TMT10plex; Deamidation (NQ)	49906	Probable glycosidase CRH2 OS=Saccharomyces cerevisiae (strain ATCC 204508 / S288c) OX=559292 GN=UTR2 PE=1 SV=3
788	7311	Q08645|FOLE_YEAST	1.28	91.7	186900	196900	200000	170100	172100	194800	185200	193000	194800	206100	1	1.05	1.07	0.91	0.92	1.04	0.99	1.03	1.04	1.1	191900	185000	183500	189100	200400	1	0.96	0.96	0.99	1.04	6	3	3	TMT10plex	62152	Folylpolyglutamate synthase OS=Saccharomyces cerevisiae (strain ATCC 204508 / S288c) OX=559292 GN=MET7 PE=1 SV=1
693	7005	P38129|TAF5_YEAST	12.08	91.69	157900	159700	139700	147500	156000	149900	145500	150300	186200	195300	1	1.01	0.88	0.93	0.99	0.95	0.92	0.95	1.18	1.24	158800	143600	152900	147900	190800	1	0.9	0.96	0.93	1.2	6	4	4	TMT10plex	88968	Transcription initiation factor TFIID subunit 5 OS=Saccharomyces cerevisiae (strain ATCC 204508 / S288c) OX=559292 GN=TAF5 PE=1 SV=1
955	4620	P25574|EMC1_YEAST	14.82	91.67	294700	304000	257800	258000	229500	236700	244600	236500	337600	320100	1	1.03	0.87	0.88	0.78	0.8	0.83	0.8	1.15	1.09	299400	257900	233100	240600	328800	1	0.86	0.78	0.8	1.1	6	3	3	TMT10plex; Oxidation (M)	87181	ER membrane protein complex subunit 1 OS=Saccharomyces cerevisiae (strain ATCC 204508 / S288c) OX=559292 GN=EMC1 PE=1 SV=1
847	7049	P40364|MPM1_YEAST	20.44	91.53	66990	67270	60430	63910	59930	57200	65980	70720	175700	164500	1	1	0.9	0.95	0.89	0.85	0.99	1.06	2.62	2.46	69040	62170	58560	68350	170100	1	0.9	0.85	0.99	2.46	19	3	3	TMT10plex	28470	Mitochondrial peculiar membrane protein 1 OS=Saccharomyces cerevisiae (strain ATCC 204508 / S288c) OX=559292 GN=MPM1 PE=1 SV=1
466	33418	P07274|PROF_YEAST	5.9	91.44	45590	67800	48960	40580	67990	63750	52290	59820	59500	51860	1	1.49	1.07	0.89	1.49	1.4	1.15	1.31	1.31	1.14	66810	54710	67030	66860	56970	1	0.82	1	1	0.85	26	2	2	TMT10plex; Deamidation (NQ)	13677	Profilin OS=Saccharomyces cerevisiae (strain ATCC 204508 / S288c) OX=559292 GN=PFY1 PE=1 SV=2
984	955	P46969|RPE_YEAST	13.52	91.24	198500	206100	198200	196600	184800	182800	180600	196300	175500	188600	1	1.04	1	0.99	0.93	0.92	0.91	0.99	0.88	0.95	202300	197400	183800	188500	182000	1	0.98	0.91	0.93	0.9	10	2	2	TMT10plex	25967	Ribulose-phosphate 3-epimerase OS=Saccharomyces cerevisiae (strain ATCC 204508 / S288c) OX=559292 GN=RPE1 PE=1 SV=1
729	665	P39079|TCPZ_YEAST	7.2	91.09	248400	242600	260100	253000	216400	230200	219500	242300	220900	234500	1	0.98	1.05	1.02	0.87	0.93	0.88	0.98	0.89	0.94	245500	258800	223300	232600	227700	1	1.05	0.91	0.95	0.93	7	3	3	TMT10plex; Deamidation (NQ)	59924	T-complex protein 1 subunit zeta OS=Saccharomyces cerevisiae (strain ATCC 204508 / S288c) OX=559292 GN=CCT6 PE=1 SV=1
1026	2996	Q06706|ELP1_YEAST	23.64	90.97	276900	239600	223800	228400	205300	186000	191900	229800	336700	338500	1	0.87	0.81	0.82	0.74	0.67	0.69	0.83	1.22	1.22	261500	226100	197400	210900	337600	1	0.86	0.75	0.81	1.29	2	2	2	TMT10plex	152990	Elongator complex protein 1 OS=Saccharomyces cerevisiae (strain ATCC 204508 / S288c) OX=559292 GN=IKI3 PE=1 SV=1
669	7355	P53875|RM19_YEAST	13	90.84	102000	116300	95080	95990	104500	116900	91780	105500	160400	147900	1	1.14	0.93	0.94	1.02	1.15	0.9	1.03	1.57	1.45	109200	95540	110700	98620	154200	1	0.88	1.01	0.9	1.41	30	3	3	TMT10plex	16670	54S ribosomal protein L19 mitochondrial OS=Saccharomyces cerevisiae (strain ATCC 204508 / S288c) OX=559292 GN=MRPL19 PE=1 SV=1
809	4712	P39013|END3_YEAST	0.72	90.81	104200	114600	105400	88880	93110	109600	106000	111400	99210	116000	1	1.1	1.01	0.85	0.89	1.05	1.02	1.07	0.95	1.11	109400	97130	101300	108700	107600	1	0.89	0.93	0.99	0.98	10	3	3	TMT10plex	40297	Actin cytoskeleton-regulatory complex protein END3 OS=Saccharomyces cerevisiae (strain ATCC 204508 / S288c) OX=559292 GN=END3 PE=1 SV=1
666	731	P38523|GRPE_YEAST	17.17	90.29	266100	278800	312600	291800	345900	375100	332700	312400	225000	224500	1	1.05	1.17	1.1	1.3	1.41	1.25	1.17	0.85	0.84	272400	302200	360500	322600	224800	1	1.11	1.32	1.18	0.82	15	4	4	TMT10plex	26066	GrpE protein homolog mitochondrial OS=Saccharomyces cerevisiae (strain ATCC 204508 / S288c) OX=559292 GN=MGE1 PE=1 SV=1
637	1006	P16547|OM45_YEAST	29.22	90.05	105100	94520	116400	101100	143800	149900	131400	120200	428100	441600	1	0.9	1.11	0.96	1.37	1.43	1.25	1.14	4.07	4.2	99860	111300	146800	125800	434800	1	1.11	1.47	1.26	4.35	17	5	5	TMT10plex	44580	Mitochondrial outer membrane protein OM45 OS=Saccharomyces cerevisiae (strain ATCC 204508 / S288c) OX=559292 GN=OM45 PE=1 SV=2
702	2444	P47068|BBC1_YEAST	25.39	90.02	153700	136300	125500	124400	148200	131700	133600	148400	196700	200600	1	0.89	0.82	0.81	0.96	0.86	0.87	0.97	1.28	1.3	145000	125000	140000	141000	198600	1	0.86	0.97	0.97	1.37	5	5	5	TMT10plex	128296	Myosin tail region-interacting protein MTI1 OS=Saccharomyces cerevisiae (strain ATCC 204508 / S288c) OX=559292 GN=BBC1 PE=1 SV=2
652	5353	P11632|NHP6A_YEAST	3.36	89.91	172400	161900	147600	156000	130300	146300	137400	170000	153000	154800	1	0.94	0.86	0.9	0.76	0.85	0.8	0.99	0.89	0.9	167200	151800	138300	153700	153900	1	0.91	0.83	0.92	0.92	30	3	3	TMT10plex; Oxidation (M)	10802	Non-histone chromosomal protein 6A OS=Saccharomyces cerevisiae (strain ATCC 204508 / S288c) OX=559292 GN=NHP6A PE=1 SV=1
911	1059	P30619|SEC1_YEAST	2.08	89.79	59390	53750	56600	55820	39230	51730	51590	59520	67890	59710	1	0.91	0.95	0.94	0.66	0.87	0.87	1	1.14	1.01	56570	56210	45480	55550	63800	1	0.99	0.8	0.98	1.13	6	3	3	TMT10plex; Deamidation (NQ)	83480	Protein transport protein SEC1 OS=Saccharomyces cerevisiae (strain ATCC 204508 / S288c) OX=559292 GN=SEC1 PE=1 SV=1
620	4099	P25613|ADY2_YEAST	29.53	89.55	43950	62840	54970	51760	55240	51480	58030	63000	212500	220400	1	1.43	1.25	1.18	1.26	1.17	1.32	1.43	4.83	5.01	60560	55220	53360	61770	216400	1	0.91	0.88	1.02	3.57	13	2	2	TMT10plex	30726	Accumulation of dyads protein 2 OS=Saccharomyces cerevisiae (strain ATCC 204508 / S288c) OX=559292 GN=ADY2 PE=1 SV=1
908	3297	P10507|MPPB_YEAST	18.06	89.4	290000	300300	230800	226100	226300	237800	229200	203600	336900	358900	1	1.04	0.8	0.78	0.78	0.82	0.79	0.7	1.16	1.24	295100	228400	232000	216400	347900	1	0.77	0.79	0.73	1.18	5	3	3	TMT10plex	51084	Mitochondrial-processing peptidase subunit beta OS=Saccharomyces cerevisiae (strain ATCC 204508 / S288c) OX=559292 GN=MAS1 PE=1 SV=1
692	596	Q04869|YM94_YEAST	19.85	89.02	119000	129700	106800	103000	153100	135500	152600	156300	155100	151900	1	1.09	0.9	0.87	1.29	1.14	1.28	1.31	1.3	1.28	124300	104900	144300	154500	153500	1	0.84	1.16	1.24	1.23	10	2	2	TMT10plex; Deamidation (NQ)	38216	Uncharacterized protein YMR315W OS=Saccharomyces cerevisiae (strain ATCC 204508 / S288c) OX=559292 GN=YMR315W PE=1 SV=1
744	5366	P38628|AGM1_YEAST	4.76	88.99	134200	147500	124400	132600	125600	126200	131300	127500	113200	101000	1	1.1	0.93	0.99	0.94	0.94	0.98	0.95	0.84	0.75	140900	128500	125900	129400	109500	1	0.91	0.89	0.92	0.78	7	4	4	TMT10plex	62067	Phosphoacetylglucosamine mutase OS=Saccharomyces cerevisiae (strain ATCC 204508 / S288c) OX=559292 GN=PCM1 PE=1 SV=2
913	5365	P38067|UGA2_YEAST	8.47	88.78	106100	114400	119300	122900	131700	124600	112600	132500	138700	146900	1	1.08	1.12	1.16	1.24	1.18	1.06	1.25	1.31	1.38	110300	121100	128200	122600	142800	1	1.1	1.16	1.11	1.3	7	3	3	TMT10plex	54189	Succinate-semialdehyde dehydrogenase [NADP(+)] OS=Saccharomyces cerevisiae (strain ATCC 204508 / S288c) OX=559292 GN=UGA2 PE=1 SV=2
681	2753	P41920|YRB1_YEAST	15.83	88.7	118500	118200	120800	121400	126900	120700	108900	122200	155600	149300	1	1	1.02	1.02	1.07	1.02	0.92	1.03	1.31	1.26	118300	121100	123800	115500	152500	1	1.02	1.05	0.98	1.29	20	2	2	Acrylamide; TMT10plex; Oxidation (M)	22953	Ran-specific GTPase-activating protein 1 OS=Saccharomyces cerevisiae (strain ATCC 204508 / S288c) OX=559292 GN=YRB1 PE=1 SV=1
829	681	P47912|LCF4_YEAST	5.45	88.65	79490	76900	77010	70040	76980	82320	80880	81880	62010	70270	1	0.97	0.97	0.88	0.97	1.04	1.02	1.03	0.78	0.88	78200	73530	79650	81380	66140	1	0.94	1.02	1.04	0.85	7	4	4	Acrylamide; TMT10plex	77267	Long-chain-fatty-acid--CoA ligase 4 OS=Saccharomyces cerevisiae (strain ATCC 204508 / S288c) OX=559292 GN=FAA4 PE=1 SV=1
443	638	P05749|RL22A_YEAST	19.44	87.94	3550000	3505000	3327000	3786000	2965000	2726000	2597000	2679000	1765000	1596000	1	0.99	0.94	1.07	0.84	0.77	0.73	0.75	0.5	0.45	3528000	3556000	2845000	2638000	1681000	1	1.01	0.81	0.75	0.48	24	2	2	TMT10plex; Deamidation (NQ)	13693	60S ribosomal protein L22-A OS=Saccharomyces cerevisiae (strain ATCC 204508 / S288c) OX=559292 GN=RPL22A PE=1 SV=3
1096	2056	P38712|RRP3_YEAST	13.64	87.86	59530	60890	73820	64830	77090	72330	71740	74050	67540	61410	1	1.02	1.24	1.09	1.29	1.21	1.21	1.24	1.13	1.03	60210	69320	74710	72900	64470	1	1.15	1.24	1.21	1.07	5	2	2	TMT10plex	55969	ATP-dependent rRNA helicase RRP3 OS=Saccharomyces cerevisiae (strain ATCC 204508 / S288c) OX=559292 GN=RRP3 PE=1 SV=2
694	2033	Q12250|RPN5_YEAST	3.55	87.81	217000	210100	211100	211100	234200	218600	205100	215600	254000	315800	1	0.97	0.97	0.97	1.08	1.01	0.95	0.99	1.17	1.46	213500	211100	226400	210300	284900	1	0.99	1.06	0.99	1.33	9	4	4	TMT10plex	51769	26S proteasome regulatory subunit RPN5 OS=Saccharomyces cerevisiae (strain ATCC 204508 / S288c) OX=559292 GN=RPN5 PE=1 SV=3
1176	1728	P53600|COPZ_YEAST	5.06	87.79	278700	328600	319200	306000	324000	345800	337500	302300	299500	294100	1	1.18	1.15	1.1	1.16	1.24	1.21	1.08	1.07	1.06	303700	312600	334900	319900	296800	1	1.03	1.1	1.05	0.98	9	2	2	TMT10plex	21688	Coatomer subunit zeta OS=Saccharomyces cerevisiae (strain ATCC 204508 / S288c) OX=559292 GN=RET3 PE=1 SV=1
835	4493	Q08444|NOB1_YEAST	18.96	87.72	110800	96830	107800	105000	72230	78540	78610	78090	90030	103100	1	0.87	0.97	0.95	0.65	0.71	0.71	0.71	0.81	0.93	103800	106400	75390	78350	96570	1	1.03	0.73	0.75	0.93	10	3	3	TMT10plex	51742	20S-pre-rRNA D-site endonuclease NOB1 OS=Saccharomyces cerevisiae (strain ATCC 204508 / S288c) OX=559292 GN=NOB1 PE=1 SV=1
746	2239	P38687|SRP68_YEAST	11.76	87.6	279900	255100	270900	229700	224500	259800	236500	245600	342700	322000	1	0.91	0.97	0.82	0.8	0.93	0.85	0.88	1.22	1.15	267500	250300	242100	241100	332300	1	0.94	0.91	0.9	1.24	8	4	4	TMT10plex	69006	Signal recognition particle subunit SRP68 OS=Saccharomyces cerevisiae (strain ATCC 204508 / S288c) OX=559292 GN=SRP68 PE=1 SV=1
914	2979	P53839|GOR1_YEAST	26.69	87.56	52100	44610	46820	45940	55790	58370	54810	51550	74460	73600	1	0.86	0.9	0.88	1.07	1.12	1.05	0.99	1.43	1.41	48350	46380	57080	53180	74030	1	0.96	1.18	1.1	1.53	9	3	3	TMT10plex	38831	Glyoxylate reductase 1 OS=Saccharomyces cerevisiae (strain ATCC 204508 / S288c) OX=559292 GN=GOR1 PE=1 SV=1
670	1087	P23291|KC11_YEAST	8.07	87.36	5607	7477	6087	11210	24480	12480	14640	18260	16990	13690	1	1.33	1.09	2	4.37	2.23	2.61	3.26	3.03	2.44	6575	12190	20600	16450	15340	1	1.85	3.13	2.5	2.33	6	3	2	TMT10plex	61715	Casein kinase I homolog 1 OS=Saccharomyces cerevisiae (strain ATCC 204508 / S288c) OX=559292 GN=YCK1 PE=1 SV=1
851	1701	P81449|ATPJ_YEAST	25.32	87.31	138300	140400	116300	143200	161500	155000	139700	133000	788500	859700	1	1.02	0.84	1.04	1.17	1.12	1.01	0.96	5.7	6.22	139400	129700	158200	136400	824100	1	0.93	1.14	0.98	5.91	19	2	2	TMT10plex	10876	ATP synthase subunit e mitochondrial OS=Saccharomyces cerevisiae (strain ATCC 204508 / S288c) OX=559292 GN=TIM11 PE=1 SV=2
524	716	P61830|H3_YEAST	23.61	87.27	1908000	2005000	2159000	2235000	2134000	2091000	2164000	2191000	2609000	2592000	1	1.05	1.13	1.17	1.12	1.1	1.13	1.15	1.37	1.36	1956000	2197000	2113000	2178000	2601000	1	1.12	1.08	1.11	1.33	19	3	3	TMT10plex	15356	Histone H3 OS=Saccharomyces cerevisiae (strain ATCC 204508 / S288c) OX=559292 GN=HHT1 PE=1 SV=2
909	6988	P54860|UFD2_YEAST	4.78	87.06	114900	105300	129200	126300	131300	124600	130400	136700	117800	136600	1	0.92	1.12	1.1	1.14	1.08	1.13	1.19	1.02	1.19	110100	127800	127900	133600	127200	1	1.16	1.16	1.21	1.16	3	3	3	TMT10plex	109916	E4 ubiquitin-protein ligase UFD2 OS=Saccharomyces cerevisiae (strain ATCC 204508 / S288c) OX=559292 GN=UFD2 PE=1 SV=3
839	8903	Q03124|RSC9_YEAST	5.53	87.04	103500	100800	92180	112400	87690	93550	77100	94350	113000	134000	1	0.97	0.89	1.09	0.85	0.9	0.74	0.91	1.09	1.29	102200	103600	90620	86720	123500	1	1.01	0.89	0.85	1.21	5	3	3	TMT10plex	65218	Chromatin structure-remodeling complex subunit RSC9 OS=Saccharomyces cerevisiae (strain ATCC 204508 / S288c) OX=559292 GN=RSC9 PE=1 SV=1
870	1947	P23615|SPT6_YEAST	7.45	86.79	76540	68280	65810	82060	59300	70030	67070	75390	90260	98650	1	0.89	0.86	1.07	0.77	0.91	0.88	0.99	1.18	1.29	72410	73940	64660	71230	94460	1	1.02	0.89	0.98	1.3	2	2	2	TMT10plex; Deamidation (NQ)	168291	Transcription elongation factor SPT6 OS=Saccharomyces cerevisiae (strain ATCC 204508 / S288c) OX=559292 GN=SPT6 PE=1 SV=1
814	2180	P47124|HOC1_YEAST	20.76	86.2	139000	129200	128500	142400	147000	146800	123800	138200	127800	126600	1	0.93	0.92	1.02	1.06	1.06	0.89	0.99	0.92	0.91	134100	135400	146900	131000	127200	1	1.01	1.1	0.98	0.95	7	3	3	TMT10plex	46297	Putative glycosyltransferase HOC1 OS=Saccharomyces cerevisiae (strain ATCC 204508 / S288c) OX=559292 GN=HOC1 PE=1 SV=3
1092	1540	P40363|SFGH_YEAST	15.67	86.18	40920	42680	38350	42680	47760	53270	47620	49060	85950	96300	1	1.04	0.94	1.04	1.17	1.3	1.16	1.2	2.1	2.35	41800	40520	50510	48340	91130	1	0.97	1.21	1.16	2.18	9	2	2	Acrylamide; TMT10plex	33934	S-formylglutathione hydrolase OS=Saccharomyces cerevisiae (strain ATCC 204508 / S288c) OX=559292 GN=YJL068C PE=1 SV=1
893	6567	Q12746|PGA3_YEAST	32.79	86.12	149400	143600	156900	128500	131200	118500	114100	115800	250600	247000	1	0.96	1.05	0.86	0.88	0.79	0.76	0.78	1.68	1.65	146500	142700	124900	114900	248800	1	0.97	0.85	0.78	1.7	7	2	2	TMT10plex	35287	Plasma membrane-associated coenzyme Q6 reductase PGA3 OS=Saccharomyces cerevisiae (strain ATCC 204508 / S288c) OX=559292 GN=PGA3 PE=1 SV=1
719	5261	Q12500|AVL9_YEAST	1.97	86.09	152500	135300	140400	127800	125600	141200	144500	153000	153600	137300	1	0.89	0.92	0.84	0.82	0.93	0.95	1	1.01	0.9	143900	134100	133400	148800	145500	1	0.93	0.93	1.03	1.01	5	4	4	TMT10plex	86426	Late secretory pathway protein AVL9 OS=Saccharomyces cerevisiae (strain ATCC 204508 / S288c) OX=559292 GN=AVL9 PE=1 SV=1
933	2387	Q08208|NOP12_YEAST	14.69	85.8	218900	230500	202300	210600	171800	167900	162300	179700	215000	194100	1	1.05	0.92	0.96	0.78	0.77	0.74	0.82	0.98	0.89	224700	206500	169800	171000	204600	1	0.92	0.76	0.76	0.91	5	2	2	TMT10plex	51942	Nucleolar protein 12 OS=Saccharomyces cerevisiae (strain ATCC 204508 / S288c) OX=559292 GN=NOP12 PE=1 SV=1
856	937	Q07505|DLHH_YEAST	7.91	85.7	46150	62670	48200	43140	49100	48890	46500	49280	89660	76070	1	1.36	1.04	0.93	1.06	1.06	1.01	1.07	1.94	1.65	54410	45670	48990	47890	82860	1	0.84	0.9	0.88	1.52	10	2	2	TMT10plex; Deamidation (NQ)	30837	Putative carboxymethylenebutenolidase OS=Saccharomyces cerevisiae (strain ATCC 204508 / S288c) OX=559292 GN=YDL086W PE=1 SV=1
793	1731	P08067|UCRI_YEAST	29.81	85.64	240100	272400	183100	221300	266600	285700	269000	227500	2678000	2700000	1	1.13	0.76	0.92	1.11	1.19	1.12	0.95	11.15	11.24	256200	202200	276100	248300	2689000	1	0.79	1.08	0.97	10.49	10	2	2	TMT10plex	23365	Cytochrome b-c1 complex subunit Rieske mitochondrial OS=Saccharomyces cerevisiae (strain ATCC 204508 / S288c) OX=559292 GN=RIP1 PE=1 SV=1
849	2535	P09733|TBA1_YEAST	18.95	85.45	172600	175300	159400	161300	137700	142000	143800	149600	201600	194600	1	1.02	0.92	0.93	0.8	0.82	0.83	0.87	1.17	1.13	173900	160300	139800	146700	198100	1	0.92	0.8	0.84	1.14	6	2	2	TMT10plex	49800	Tubulin alpha-1 chain OS=Saccharomyces cerevisiae (strain ATCC 204508 / S288c) OX=559292 GN=TUB1 PE=1 SV=2
842	558	P18562|UPP_YEAST	10.22	85.38	217900	211900	214100	223900	205500	199300	199300	195400	250500	283600	1	0.97	0.98	1.03	0.94	0.91	0.91	0.9	1.15	1.3	214900	219000	202400	197300	267000	1	1.02	0.94	0.92	1.24	16	3	3	TMT10plex	24594	Uracil phosphoribosyltransferase OS=Saccharomyces cerevisiae (strain ATCC 204508 / S288c) OX=559292 GN=FUR1 PE=1 SV=2
567	5342	P20435|RPAB2_YEAST	19.82	85.22	564000	676700	639000	596100	544000	579200	532300	471900	331400	327600	1	1.2	1.13	1.06	0.96	1.03	0.94	0.84	0.59	0.58	620300	617600	561600	502100	329500	1	1	0.91	0.81	0.53	22	3	3	TMT10plex; Oxidation (M); Deamidation (NQ)	17910	DNA-directed RNA polymerases I II and III subunit RPABC2 OS=Saccharomyces cerevisiae (strain ATCC 204508 / S288c) OX=559292 GN=RPO26 PE=1 SV=1
963	667	P31383|2AAA_YEAST	13.38	84.84	90000	99900	97840	95660	109600	107800	96990	98920	96720	104800	1	1.11	1.09	1.06	1.22	1.2	1.08	1.1	1.07	1.16	94970	96760	110500	99950	100800	1	1.02	1.16	1.05	1.06	7	3	3	TMT10plex	70907	Protein phosphatase PP2A regulatory subunit A OS=Saccharomyces cerevisiae (strain ATCC 204508 / S288c) OX=559292 GN=TPD3 PE=1 SV=3
711	5667	P16649|TUP1_YEAST	6.46	84.76	139600	151900	130400	141100	156300	180500	159700	176900	162800	163100	1	1.09	0.93	1.01	1.12	1.29	1.14	1.27	1.17	1.17	145800	135700	168400	168300	162900	1	0.93	1.16	1.15	1.12	10	5	5	TMT10plex	78308	General transcriptional corepressor TUP1 OS=Saccharomyces cerevisiae (strain ATCC 204508 / S288c) OX=559292 GN=TUP1 PE=1 SV=2
1101	3302	P42941|SERB_YEAST	1.35	84.59	47760	60800	42560	48150	53260	47610	37860	47410	45730	51660	1	1.27	0.89	1.01	1.12	1	0.79	0.99	0.96	1.08	54280	45350	50430	42630	48700	1	0.84	0.93	0.79	0.9	9	2	2	Acrylamide; TMT10plex	34207	Phosphoserine phosphatase OS=Saccharomyces cerevisiae (strain ATCC 204508 / S288c) OX=559292 GN=SER2 PE=1 SV=1
753	508	P01123|YPT1_YEAST	42.74	84.27	199900	208900	237300	237000	312200	293500	289400	311600	185200	185300	1	1.05	1.19	1.19	1.56	1.47	1.45	1.56	0.93	0.93	204400	237200	302800	300500	185300	1	1.16	1.48	1.47	0.91	8	3	2	TMT10plex	23214	GTP-binding protein YPT1 OS=Saccharomyces cerevisiae (strain ATCC 204508 / S288c) OX=559292 GN=YPT1 PE=1 SV=2
1180	4784	P38087|YMC2_YEAST	17.09	84.19	80120	85910	46350	47590	38550	50070	44240	50670	36880	39800	1	1.07	0.58	0.59	0.48	0.62	0.55	0.63	0.46	0.5	83020	46970	44310	47450	38340	1	0.57	0.53	0.57	0.46	9	2	2	TMT10plex	36555	Carrier protein YMC2 mitochondrial OS=Saccharomyces cerevisiae (strain ATCC 204508 / S288c) OX=559292 GN=YMC2 PE=1 SV=1
942	1874	Q01852|TIM44_YEAST	16.08	84.15	138300	122800	115500	150400	121500	107700	117200	114700	156800	162900	1	0.89	0.84	1.09	0.88	0.78	0.85	0.83	1.13	1.18	130500	132900	114600	116000	159900	1	1.02	0.88	0.89	1.22	5	2	2	TMT10plex	48854	Mitochondrial import inner membrane translocase subunit TIM44 OS=Saccharomyces cerevisiae (strain ATCC 204508 / S288c) OX=559292 GN=TIM44 PE=1 SV=1
831	3470	Q08548|ALE1_YEAST	11.51	84.11	140600	124600	130800	131700	136800	143900	137700	143000	95440	101800	1	0.89	0.93	0.94	0.97	1.02	0.98	1.02	0.68	0.72	132600	131300	140400	140400	98610	1	0.99	1.06	1.06	0.74	7	4	4	TMT10plex	72228	Lysophospholipid acyltransferase OS=Saccharomyces cerevisiae (strain ATCC 204508 / S288c) OX=559292 GN=ALE1 PE=1 SV=1
786	6795	P53297|PBP1_YEAST	10.57	84.07	162500	145500	126900	140500	140300	157100	155200	165800	187000	196800	1	0.9	0.78	0.86	0.86	0.97	0.96	1.02	1.15	1.21	154000	133700	148700	160500	191900	1	0.87	0.97	1.04	1.25	4	3	3	TMT10plex	78782	PAB1-binding protein 1 OS=Saccharomyces cerevisiae (strain ATCC 204508 / S288c) OX=559292 GN=PBP1 PE=1 SV=1
476	580	P35997|RS27A_YEAST	13.7	84.05	4208000	4163000	4068000	4150000	4200000	3916000	3750000	3863000	3056000	2848000	1	0.99	0.97	0.99	1	0.93	0.89	0.92	0.73	0.68	4186000	4109000	4058000	3806000	2952000	1	0.98	0.97	0.91	0.71	29	4	4	TMT10plex	8879	40S ribosomal protein S27-A OS=Saccharomyces cerevisiae (strain ATCC 204508 / S288c) OX=559292 GN=RPS27A PE=1 SV=1
476	581	P38711|RS27B_YEAST	13.7	84.05	4208000	4163000	4068000	4150000	4200000	3916000	3750000	3863000	3056000	2848000	1	0.99	0.97	0.99	1	0.93	0.89	0.92	0.73	0.68	4186000	4109000	4058000	3806000	2952000	1	0.98	0.97	0.91	0.71	29	4	4	TMT10plex	8865	40S ribosomal protein S27-B OS=Saccharomyces cerevisiae (strain ATCC 204508 / S288c) OX=559292 GN=RPS27B PE=1 SV=1
790	752	P41921|GSHR_YEAST	7.94	84.01	145000	151700	124000	132200	141500	139600	147900	143400	181500	164900	1	1.05	0.86	0.91	0.98	0.96	1.02	0.99	1.25	1.14	148300	128100	140600	145700	173200	1	0.86	0.95	0.98	1.17	10	3	3	TMT10plex; Deamidation (NQ)	53441	Glutathione reductase OS=Saccharomyces cerevisiae (strain ATCC 204508 / S288c) OX=559292 GN=GLR1 PE=1 SV=2
1103	675	P40462|TM108_YEAST	15.88	83.53	177100	172200	115800	135700	118100	124600	113300	123400	152500	126700	1	0.97	0.65	0.77	0.67	0.7	0.64	0.7	0.86	0.72	174600	125700	121300	118300	139600	1	0.72	0.69	0.68	0.8	3	2	2	TMT10plex	107723	Protein TMA108 OS=Saccharomyces cerevisiae (strain ATCC 204508 / S288c) OX=559292 GN=TMA108 PE=1 SV=1
1163	6252	P32907|ATO2_YEAST	38.55	83.28	39500	42230	37200	36880	41100	41750	37050	40310	173300	176900	1	1.07	0.94	0.93	1.04	1.06	0.94	1.02	4.39	4.48	40870	37040	41420	38680	175100	1	0.91	1.01	0.95	4.29	12	2	2	TMT10plex	30701	Ammonia transport outward protein 2 OS=Saccharomyces cerevisiae (strain ATCC 204508 / S288c) OX=559292 GN=ATO2 PE=1 SV=1
1168	1712	P53889|FMP41_YEAST	17.64	83.25	95690	80930	94390	80710	81540	67220	76080	77870	159300	148600	1	0.85	0.99	0.84	0.85	0.7	0.8	0.81	1.66	1.55	88310	87550	74380	76980	154000	1	0.99	0.84	0.87	1.74	12	2	2	TMT10plex	28792	Uncharacterized mitochondrial hydrolase FMP41 OS=Saccharomyces cerevisiae (strain ATCC 204508 / S288c) OX=559292 GN=FMP41 PE=1 SV=1
869	2359	Q03430|RSM28_YEAST	28.12	83.21	95360	88760	92440	97000	97780	82450	81980	87170	237200	243000	1	0.93	0.97	1.02	1.03	0.86	0.86	0.91	2.49	2.55	92060	94720	90110	84580	240100	1	1.03	0.98	0.92	2.61	8	3	3	TMT10plex	41216	37S ribosomal protein RSM28 mitochondrial OS=Saccharomyces cerevisiae (strain ATCC 204508 / S288c) OX=559292 GN=RSM28 PE=1 SV=2
805	33416	Q06146|YL257_YEAST	19.13	82.23	60690	67720	85960	76210	120600	121100	117600	112300	37930	42100	1	1.12	1.42	1.26	1.99	2	1.94	1.85	0.62	0.69	64200	81090	120800	115000	40010	1	1.26	1.88	1.79	0.62	11	3	3	Acrylamide; TMT10plex	35998	Uncharacterized protein YLR257W OS=Saccharomyces cerevisiae (strain ATCC 204508 / S288c) OX=559292 GN=YLR257W PE=1 SV=1
819	1887	Q02931|UTP17_YEAST	7.86	81.96	134500	115100	125900	108200	98760	104500	107600	120400	126500	136500	1	0.86	0.94	0.8	0.73	0.78	0.8	0.9	0.94	1.02	124800	117100	101600	114000	131500	1	0.94	0.81	0.91	1.05	6	3	3	TMT10plex	101237	NET1-associated nuclear protein 1 OS=Saccharomyces cerevisiae (strain ATCC 204508 / S288c) OX=559292 GN=NAN1 PE=1 SV=1
845	1842	P36135|UTH1_YEAST	27.02	81.86	166300	168200	111700	119300	139300	139200	136500	136500	51760	41950	1	1.01	0.67	0.72	0.84	0.84	0.82	0.82	0.31	0.25	167200	115500	139200	136500	46860	1	0.69	0.83	0.82	0.28	8	3	3	TMT10plex	36955	Probable secreted beta-glucosidase UTH1 OS=Saccharomyces cerevisiae (strain ATCC 204508 / S288c) OX=559292 GN=UTH1 PE=1 SV=2
907	1124	P45978|SCD6_YEAST	2.69	81.75	57270	68310	55540	59870	55000	70340	54060	54410	54870	57940	1	1.19	0.97	1.05	0.96	1.23	0.94	0.95	0.96	1.01	67190	57710	62670	54240	56410	1	0.86	0.93	0.81	0.84	11	3	3	TMT10plex	39190	Protein SCD6 OS=Saccharomyces cerevisiae (strain ATCC 204508 / S288c) OX=559292 GN=SCD6 PE=1 SV=1
960	2266	P32451|BIOB_YEAST	13.4	81.59	74310	85050	62750	56660	69400	64320	65850	69870	91560	97300	1	1.14	0.84	0.76	0.93	0.87	0.89	0.94	1.23	1.31	79680	59710	66860	67860	94430	1	0.75	0.84	0.85	1.19	9	3	3	TMT10plex	41884	Biotin synthase mitochondrial OS=Saccharomyces cerevisiae (strain ATCC 204508 / S288c) OX=559292 GN=BIO2 PE=1 SV=2
981	1982	P53733|RT19_YEAST	23.13	81.43	109900	104300	107900	100200	113400	118200	97860	112600	186400	189100	1	0.95	0.98	0.91	1.03	1.08	0.89	1.02	1.7	1.72	107100	104000	115800	105200	187800	1	0.97	1.08	0.98	1.75	21	2	2	TMT10plex	10275	37S ribosomal protein S19 mitochondrial OS=Saccharomyces cerevisiae (strain ATCC 204508 / S288c) OX=559292 GN=RSM19 PE=1 SV=1
833	2758	P38986|ASPG1_YEAST	2.41	81.01	84170	112400	103400	94810	102900	108600	107700	116800	103500	95590	1	1.34	1.23	1.13	1.22	1.29	1.28	1.39	1.23	1.14	98280	99120	105800	112200	99530	1	1.01	1.08	1.14	1.01	8	3	3	TMT10plex	41395	L-asparaginase 1 OS=Saccharomyces cerevisiae (strain ATCC 204508 / S288c) OX=559292 GN=ASP1 PE=1 SV=1
715	2709	P53914|NAT10_YEAST	20.26	80.61	170300	158800	128300	137200	125900	134100	118100	146000	234500	227000	1	0.93	0.75	0.81	0.74	0.79	0.69	0.86	1.38	1.33	164600	135600	130000	132000	233700	1	0.82	0.79	0.8	1.42	3	4	4	TMT10plex	119347	RNA cytidine acetyltransferase OS=Saccharomyces cerevisiae (strain ATCC 204508 / S288c) OX=559292 GN=KRE33 PE=1 SV=1
915	656	P0CX28|RL44B_YEAST	11.57	80.5	230200	223200	232900	246900	202700	221400	218400	215200	173700	162900	1	0.97	1.01	1.07	0.88	0.96	0.95	0.94	0.75	0.71	226700	239900	212000	216800	168300	1	1.06	0.94	0.96	0.74	22	3	3	TMT10plex	12212	60S ribosomal protein L42-B OS=Saccharomyces cerevisiae (strain ATCC 204508 / S288c) OX=559292 GN=RPL42B PE=1 SV=1
915	657	P0CX27|RL44A_YEAST	11.57	80.5	230200	223200	232900	246900	202700	221400	218400	215200	173700	162900	1	0.97	1.01	1.07	0.88	0.96	0.95	0.94	0.75	0.71	226700	239900	212000	216800	168300	1	1.06	0.94	0.96	0.74	22	3	3	TMT10plex	12212	60S ribosomal protein L42-A OS=Saccharomyces cerevisiae (strain ATCC 204508 / S288c) OX=559292 GN=RPL42A PE=1 SV=1
879	1910	P16451|ODPX_YEAST	24.63	80.31	243100	237500	236900	207400	193300	203700	193400	206900	364800	366000	1	0.98	0.97	0.85	0.8	0.84	0.8	0.85	1.5	1.51	240300	222100	198500	200100	365400	1	0.92	0.83	0.83	1.52	6	2	2	TMT10plex	45362	Pyruvate dehydrogenase complex protein X component mitochondrial OS=Saccharomyces cerevisiae (strain ATCC 204508 / S288c) OX=559292 GN=PDX1 PE=1 SV=1
943	7488	P08456|PSS_YEAST	8.82	80.29	33450	29210	36010	32930	37130	31590	39040	36140	41700	42870	1	0.87	1.08	0.98	1.11	0.94	1.17	1.08	1.25	1.28	31340	37480	34360	37590	42290	1	1.2	1.1	1.2	1.35	12	2	2	TMT10plex; Deamidation (NQ)	30805	CDP-diacylglycerol--serine O-phosphatidyltransferase OS=Saccharomyces cerevisiae (strain ATCC 204508 / S288c) OX=559292 GN=CHO1 PE=1 SV=3
966	5529	P89105|CTR9_YEAST	0.54	80.11	65590	66570	62490	77510	67840	85670	66790	64690	75530	62580	1	1.01	0.95	1.18	1.03	1.31	1.02	0.99	1.15	0.95	66080	70000	76760	65740	69050	1	1.06	1.16	0.99	1.05	3	3	3	TMT10plex	124709	RNA polymerase-associated protein CTR9 OS=Saccharomyces cerevisiae (strain ATCC 204508 / S288c) OX=559292 GN=CTR9 PE=1 SV=3
1165	7490	P20604|PP11_YEAST	15.2	79.83	122300	132200	114300	106500	115000	129400	120400	114400	183300	172300	1	1.08	0.93	0.87	0.94	1.06	0.98	0.94	1.5	1.41	127200	110400	122200	117400	177800	1	0.87	0.96	0.92	1.4	6	2	2	TMT10plex	35538	Serine/threonine-protein phosphatase PP1-1 OS=Saccharomyces cerevisiae (strain ATCC 204508 / S288c) OX=559292 GN=SIT4 PE=1 SV=1
690	647	P36775|LONM_YEAST	24.26	79.75	278900	256100	231900	210500	271700	260700	255400	275600	523200	543300	1	0.92	0.83	0.75	0.97	0.93	0.92	0.99	1.88	1.95	267500	221200	266200	265500	533300	1	0.83	1	0.99	1.99	2	3	3	TMT10plex	127112	Lon protease homolog mitochondrial OS=Saccharomyces cerevisiae (strain ATCC 204508 / S288c) OX=559292 GN=PIM1 PE=1 SV=2
1208	1620	P47031|IML2_YEAST	5.91	79.23	63800	76380	72810	66290	82940	85380	83470	79980	80280	70650	1	1.2	1.14	1.04	1.3	1.34	1.31	1.25	1.26	1.11	70090	69550	84160	81730	75470	1	0.99	1.2	1.17	1.08	3	2	2	TMT10plex	82536	Inclusion body clearance protein IML2 OS=Saccharomyces cerevisiae (strain ATCC 204508 / S288c) OX=559292 GN=IML2 PE=1 SV=1
1027	8056	P43609|RSC8_YEAST	15.77	79.12	104500	103400	98200	89270	87890	85570	91700	98160	135800	147400	1	0.99	0.94	0.85	0.84	0.82	0.88	0.94	1.3	1.41	103900	93730	86730	94930	141600	1	0.9	0.83	0.91	1.36	4	2	2	TMT10plex	63168	Chromatin structure-remodeling complex protein RSC8 OS=Saccharomyces cerevisiae (strain ATCC 204508 / S288c) OX=559292 GN=RSC8 PE=1 SV=1
1008	1913	P00729|CBPY_YEAST	18.42	78.94	107200	108900	97330	87040	144300	153700	161100	140900	224500	243900	1	1.02	0.91	0.81	1.35	1.43	1.5	1.31	2.09	2.27	108100	92180	149000	151000	234200	1	0.85	1.38	1.4	2.17	3	2	2	TMT10plex	59802	Carboxypeptidase Y OS=Saccharomyces cerevisiae (strain ATCC 204508 / S288c) OX=559292 GN=PRC1 PE=1 SV=1
934	881	P46680|AIP1_YEAST	15.89	78.93	78740	71440	77780	82640	93320	93750	102300	99880	131400	138400	1	0.91	0.99	1.05	1.19	1.19	1.3	1.27	1.67	1.76	79580	80210	93540	101100	134900	1	1.01	1.18	1.27	1.69	5	2	2	TMT10plex	67326	Actin-interacting protein 1 OS=Saccharomyces cerevisiae (strain ATCC 204508 / S288c) OX=559292 GN=AIP1 PE=1 SV=1
1162	628	P47154|STE24_YEAST	8.26	78.83	43420	49730	46790	46450	43350	53760	47960	54170	51160	49960	1	1.15	1.08	1.07	1	1.24	1.1	1.25	1.18	1.15	46570	46620	48550	51060	50560	1	1	1.04	1.1	1.09	5	2	2	TMT10plex	52324	CAAX prenyl protease 1 OS=Saccharomyces cerevisiae (strain ATCC 204508 / S288c) OX=559292 GN=STE24 PE=1 SV=1
894	2551	P32566|SMI1_YEAST	15.09	78.62	140900	141500	130600	164100	132200	134100	139800	145500	166000	161800	1	1	0.93	1.16	0.94	0.95	0.99	1.03	1.18	1.15	141200	147400	133200	142700	163900	1	1.04	0.94	1.01	1.16	3	2	2	TMT10plex	57079	Cell wall assembly regulator SMI1 OS=Saccharomyces cerevisiae (strain ATCC 204508 / S288c) OX=559292 GN=SMI1 PE=1 SV=1
773	2096	P06782|SNF1_YEAST	29.14	78.47	140600	144900	148200	148600	137800	148600	135600	152000	202700	204500	1	1.03	1.05	1.06	0.98	1.06	0.96	1.08	1.44	1.45	142800	148400	143200	143800	203600	1	1.04	1	1.01	1.43	5	2	2	TMT10plex	72045	Carbon catabolite-derepressing protein kinase OS=Saccharomyces cerevisiae (strain ATCC 204508 / S288c) OX=559292 GN=SNF1 PE=1 SV=1
895	1685	P48837|NUP57_YEAST	11.66	78.44	47040	54590	38790	42660	45160	45540	34320	39170	63090	68190	1	1.16	0.82	0.91	0.96	0.97	0.73	0.83	1.34	1.45	50820	40730	45350	36740	65640	1	0.8	0.89	0.72	1.29	5	2	2	TMT10plex; Deamidation (NQ)	57499	Nucleoporin NUP57 OS=Saccharomyces cerevisiae (strain ATCC 204508 / S288c) OX=559292 GN=NUP57 PE=1 SV=1
762	2648	P40030|ERG28_YEAST	32.72	78.24	101300	102500	109800	109300	137700	137700	160000	161000	112600	88650	1	1.01	1.08	1.08	1.36	1.36	1.58	1.59	1.11	0.88	101900	109500	137700	160500	103200	1	1.07	1.35	1.57	1.01	14	2	2	TMT10plex; Oxidation (M)	17135	Ergosterol biosynthetic protein 28 OS=Saccharomyces cerevisiae (strain ATCC 204508 / S288c) OX=559292 GN=ERG28 PE=1 SV=1
1111	2314	P46683|YAR1_YEAST	12.95	78.14	123100	125100	99160	112800	111900	100700	106100	110300	75630	83640	1	1.02	0.81	0.92	0.91	0.82	0.86	0.9	0.61	0.68	124100	106000	106300	108200	79640	1	0.85	0.86	0.87	0.64	8	2	2	TMT10plex	22356	Ankyrin repeat-containing protein YAR1 OS=Saccharomyces cerevisiae (strain ATCC 204508 / S288c) OX=559292 GN=YAR1 PE=1 SV=1
988	2973	P15424|MS116_YEAST	17.22	78.03	98930	112300	93050	99160	107200	106500	104600	113600	188500	178400	1	1.14	0.94	1	1.08	1.08	1.06	1.15	1.91	1.8	105600	96110	106900	109100	183400	1	0.91	1.01	1.03	1.74	4	2	2	TMT10plex	76269	ATP-dependent RNA helicase MSS116 mitochondrial OS=Saccharomyces cerevisiae (strain ATCC 204508 / S288c) OX=559292 GN=MSS116 PE=1 SV=1
982	37581	P41543|OST1_YEAST	9.66	77.94	55790	66560	41260	49800	51670	53340	50770	55100	37080	33190	1	1.19	0.74	0.89	0.93	0.96	0.91	0.99	0.66	0.59	63630	45530	54230	52930	35140	1	0.72	0.85	0.83	0.55	6	2	2	TMT10plex	54072	Dolichyl-diphosphooligosaccharide--protein glycosyltransferase subunit 1 OS=Saccharomyces cerevisiae (strain ATCC 204508 / S288c) OX=559292 GN=OST1 PE=1 SV=1
889	2532	P14743|NMT_YEAST	5.55	77.89	120800	105400	121700	120200	111900	105700	121900	121900	126700	138500	1	0.87	1.01	1	0.93	0.88	1.01	1.01	1.05	1.15	113100	120900	110700	125000	132600	1	1.07	0.98	1.11	1.17	7	3	3	TMT10plex	52838	Glycylpeptide N-tetradecanoyltransferase OS=Saccharomyces cerevisiae (strain ATCC 204508 / S288c) OX=559292 GN=NMT1 PE=1 SV=1
1227	7852	Q02772|PT191_YEAST	20.86	77.73	21930	22030	24790	25140	29770	31120	31190	33020	34380	31900	1	1	1.13	1.15	1.36	1.42	1.42	1.51	1.57	1.45	21980	24970	30440	32110	33140	1	1.14	1.39	1.46	1.51	11	2	2	TMT10plex	12394	Mitochondrial protein PET191 OS=Saccharomyces cerevisiae (strain ATCC 204508 / S288c) OX=559292 GN=PET191 PE=1 SV=1
820	728	P19262|ODO2_YEAST	31.14	77.73	65160	80680	77320	72940	98730	107600	97240	102600	464500	459600	1	1.24	1.19	1.12	1.52	1.65	1.49	1.57	7.13	7.05	79210	75130	103200	99910	462000	1	0.95	1.3	1.26	5.83	5	2	2	TMT10plex	50431	Dihydrolipoyllysine-residue succinyltransferase component of 2-oxoglutarate dehydrogenase complex mitochondrial OS=Saccharomyces cerevisiae (strain ATCC 204508 / S288c) OX=559292 GN=KGD2 PE=1 SV=2
1034	3951	P24279|MCM3_YEAST	2.78	77.56	78200	75390	74080	80800	66600	74750	73840	72520	73410	82470	1	0.96	0.95	1.03	0.85	0.96	0.94	0.93	0.94	1.05	76790	77440	70670	73180	77940	1	1.01	0.92	0.95	1.01	2	2	2	TMT10plex	107517	DNA replication licensing factor MCM3 OS=Saccharomyces cerevisiae (strain ATCC 204508 / S288c) OX=559292 GN=MCM3 PE=1 SV=1
864	9041	P53131|PRP43_YEAST	16.24	77.53	112400	113200	110500	112900	83970	86920	90670	99190	94120	103600	1	1.01	0.98	1	0.75	0.77	0.81	0.88	0.84	0.92	112800	111700	85450	94930	98850	1	0.99	0.76	0.84	0.88	3	2	2	TMT10plex	87562	Pre-mRNA-splicing factor ATP-dependent RNA helicase PRP43 OS=Saccharomyces cerevisiae (strain ATCC 204508 / S288c) OX=559292 GN=PRP43 PE=1 SV=1
1224	2618	P51998|RL4P_YEAST	20.88	77.52	177400	162800	163700	139000	137700	141300	137100	140300	302100	324300	1	0.92	0.92	0.78	0.78	0.8	0.77	0.79	1.7	1.83	170100	151300	139500	138700	313200	1	0.89	0.82	0.82	1.84	8	2	2	TMT10plex	31970	54S ribosomal protein YmL6 mitochondrial OS=Saccharomyces cerevisiae (strain ATCC 204508 / S288c) OX=559292 GN=YML6 PE=1 SV=1
888	33524	P00431|CCPR_YEAST	0.62	77.29	115100	106800	119400	105100	117900	108900	115200	115100	120500	115100	1	0.93	1.04	0.91	1.02	0.95	1	1	1.05	1	111000	112300	113400	115200	117800	1	1.01	1.02	1.04	1.06	8	3	3	TMT10plex; Deamidation (NQ)	40353	Cytochrome c peroxidase mitochondrial OS=Saccharomyces cerevisiae (strain ATCC 204508 / S288c) OX=559292 GN=CCP1 PE=1 SV=2
1100	1055	Q06505|IWS1_YEAST	11.5	77.29	37240	37360	24250	34230	29430	30810	25030	30720	33700	30670	1	1	0.65	0.92	0.79	0.83	0.67	0.83	0.91	0.82	37300	29240	30120	27880	32190	1	0.78	0.81	0.75	0.86	7	2	2	TMT10plex	46083	Transcription factor SPN1 OS=Saccharomyces cerevisiae (strain ATCC 204508 / S288c) OX=559292 GN=SPN1 PE=1 SV=1
737	3925	P47075|VTC4_YEAST	14.16	77.19	210100	203000	202200	205100	202100	199500	204600	196700	231100	237000	1	0.97	0.96	0.98	0.96	0.95	0.97	0.94	1.1	1.13	206500	203600	200800	200600	234100	1	0.99	0.97	0.97	1.13	6	5	5	TMT10plex	83155	Vacuolar transporter chaperone 4 OS=Saccharomyces cerevisiae (strain ATCC 204508 / S288c) OX=559292 GN=VTC4 PE=1 SV=2
822	929	P25586|KRR1_YEAST	11.13	77.09	94370	93740	103900	95200	87290	85570	95890	93460	80310	85550	1	0.99	1.1	1.01	0.93	0.91	1.02	0.99	0.85	0.91	94050	99530	86430	94670	82930	1	1.06	0.92	1.01	0.88	6	2	2	TMT10plex	37159	KRR1 small subunit processome component OS=Saccharomyces cerevisiae (strain ATCC 204508 / S288c) OX=559292 GN=KRR1 PE=1 SV=1
1166	4697	P36051|MCD4_YEAST	17.46	76.98	139100	136200	128200	154100	125300	132300	132800	136500	198100	208200	1	0.98	0.92	1.11	0.9	0.95	0.95	0.98	1.42	1.5	137700	141200	128800	134600	203200	1	1.03	0.94	0.98	1.48	2	2	2	TMT10plex	105693	GPI ethanolamine phosphate transferase 1 OS=Saccharomyces cerevisiae (strain ATCC 204508 / S288c) OX=559292 GN=MCD4 PE=1 SV=1
1060	1671	P17883|SKI3_YEAST	7.56	76.91	39980	35650	29750	40540	32430	32950	27230	31450	54950	46810	1	0.89	0.74	1.01	0.81	0.82	0.68	0.79	1.37	1.17	37810	35150	32690	29340	50880	1	0.93	0.86	0.78	1.35	2	2	2	TMT10plex	163725	Superkiller protein 3 OS=Saccharomyces cerevisiae (strain ATCC 204508 / S288c) OX=559292 GN=SKI3 PE=1 SV=2
761	1903	P47001|CIS3_YEAST	26.2	76.88	829000	757800	596600	553100	733600	712900	667300	683300	157100	144900	1	0.91	0.72	0.67	0.88	0.86	0.8	0.82	0.19	0.17	793400	574900	723300	675300	151000	1	0.72	0.91	0.85	0.19	8	2	2	TMT10plex	23242	Cell wall mannoprotein CIS3 OS=Saccharomyces cerevisiae (strain ATCC 204508 / S288c) OX=559292 GN=CIS3 PE=1 SV=1
1070	15001	Q07362|PBP4_YEAST	14.94	76.75	67910	62800	61040	57480	60190	65130	63230	58240	80460	81570	1	0.92	0.9	0.85	0.89	0.96	0.93	0.86	1.18	1.2	65360	59260	62660	60730	81020	1	0.91	0.96	0.93	1.24	11	2	2	TMT10plex	19881	Protein PBP4 OS=Saccharomyces cerevisiae (strain ATCC 204508 / S288c) OX=559292 GN=PBP4 PE=1 SV=1
1054	2216	P38779|CIC1_YEAST	10.74	76.57	108800	94570	96070	110300	91690	91470	92880	97170	132600	123200	1	0.87	0.88	1.01	0.84	0.84	0.85	0.89	1.22	1.13	101700	103200	91580	95030	127900	1	1.02	0.9	0.93	1.26	5	2	2	TMT10plex	42530	Proteasome-interacting protein CIC1 OS=Saccharomyces cerevisiae (strain ATCC 204508 / S288c) OX=559292 GN=CIC1 PE=1 SV=1
1175	3947	P38130|KTR3_YEAST	1.06	76.39	91880	81750	85130	88010	92980	85080	89010	89280	82720	91930	1	0.89	0.93	0.96	1.01	0.93	0.97	0.97	0.9	1	86820	86570	89030	89140	87330	1	1	1.03	1.03	1.01	4	2	2	TMT10plex	47482	Probable mannosyltransferase KTR3 OS=Saccharomyces cerevisiae (strain ATCC 204508 / S288c) OX=559292 GN=KTR3 PE=1 SV=1
758	2006	P36047|SDS22_YEAST	23.23	76.35	199900	180700	207000	173300	216700	209200	201300	202600	228900	229300	1	0.9	1.04	0.87	1.08	1.05	1.01	1.01	1.15	1.15	190300	190200	213000	202000	229100	1	1	1.12	1.06	1.2	7	3	3	TMT10plex	38887	Protein phosphatase 1 regulatory subunit SDS22 OS=Saccharomyces cerevisiae (strain ATCC 204508 / S288c) OX=559292 GN=SDS22 PE=1 SV=1
1051	969	P25039|EFGM_YEAST	18.79	76.28	85160	74090	66410	71180	66940	72330	63910	78750	122200	118900	1	0.87	0.78	0.84	0.79	0.85	0.75	0.92	1.44	1.4	79630	68800	69640	71330	120500	1	0.86	0.87	0.9	1.51	4	2	2	TMT10plex	84574	Elongation factor G mitochondrial OS=Saccharomyces cerevisiae (strain ATCC 204508 / S288c) OX=559292 GN=MEF1 PE=1 SV=2
962	22189	P21827|RCC1_YEAST	23.13	75.97	137400	135500	148300	135000	142600	147000	133400	143400	179600	177100	1	0.99	1.08	0.98	1.04	1.07	0.97	1.04	1.31	1.29	136500	141700	144800	138400	178400	1	1.04	1.06	1.01	1.31	6	3	3	TMT10plex	53014	Guanine nucleotide exchange factor SRM1 OS=Saccharomyces cerevisiae (strain ATCC 204508 / S288c) OX=559292 GN=SRM1 PE=1 SV=1
987	6674	P38698|PPX1_YEAST	5.78	75.96	106000	100300	108400	100300	99170	106500	98150	104200	110800	113300	1	0.95	1.02	0.95	0.94	1	0.93	0.98	1.04	1.07	103200	104300	102800	101200	112000	1	1.01	1	0.98	1.09	4	2	2	TMT10plex	45051	Exopolyphosphatase OS=Saccharomyces cerevisiae (strain ATCC 204508 / S288c) OX=559292 GN=PPX1 PE=1 SV=1
1189	2589	P40319|ELO3_YEAST	19.68	75.72	36480	40110	44730	50640	48490	45420	48050	49880	31750	31730	1	1.1	1.23	1.39	1.33	1.25	1.32	1.37	0.87	0.87	38290	47680	46950	48960	31740	1	1.25	1.23	1.28	0.83	8	2	2	TMT10plex	39465	Elongation of fatty acids protein 3 OS=Saccharomyces cerevisiae (strain ATCC 204508 / S288c) OX=559292 GN=ELO3 PE=1 SV=1
880	2873	P38922|HRB1_YEAST	20.92	75.41	66880	85760	84340	73470	76830	76420	69190	72250	92390	91230	1	1.28	1.26	1.1	1.15	1.14	1.03	1.08	1.38	1.36	76320	78910	76620	70720	91810	1	1.03	1	0.93	1.2	7	3	3	TMT10plex	52142	Protein HRB1 OS=Saccharomyces cerevisiae (strain ATCC 204508 / S288c) OX=559292 GN=HRB1 PE=1 SV=2
755	2681	P40098|FMP10_YEAST	27.74	75.41	113700	123800	116200	110300	129500	133300	125800	135100	244500	240400	1	1.09	1.02	0.97	1.14	1.17	1.11	1.19	2.15	2.12	118700	113200	131400	130500	242500	1	0.95	1.11	1.1	2.04	11	3	3	TMT10plex	27698	Uncharacterized mitochondrial membrane protein FMP10 OS=Saccharomyces cerevisiae (strain ATCC 204508 / S288c) OX=559292 GN=FMP10 PE=1 SV=1
1000	5845	P00128|QCR7_YEAST	25.54	75.33	33820	39340	34780	33670	40970	37240	35200	51610	209500	193000	1	1.16	1.03	1	1.21	1.1	1.04	1.53	6.19	5.71	36580	34220	41180	43400	201200	1	0.94	1.13	1.19	5.5	23	2	2	TMT10plex	14565	Cytochrome b-c1 complex subunit 7 mitochondrial OS=Saccharomyces cerevisiae (strain ATCC 204508 / S288c) OX=559292 GN=QCR7 PE=1 SV=2
1126	6322	Q02793|SKI8_YEAST	8.48	75.22	73800	71220	63500	64960	66470	76520	90110	73630	73350	94970	1	0.97	0.86	0.88	0.9	1.04	1.22	1	0.99	1.29	72510	64230	71490	81870	84160	1	0.89	0.99	1.13	1.16	4	2	2	TMT10plex	44232	Antiviral protein SKI8 OS=Saccharomyces cerevisiae (strain ATCC 204508 / S288c) OX=559292 GN=SKI8 PE=1 SV=1
899	1781	P53332|COAD_YEAST	9.07	75.2	132600	131500	129400	119000	124500	134700	115000	128400	157900	167200	1	0.99	0.98	0.9	0.94	1.02	0.87	0.97	1.19	1.26	132000	124200	129600	121700	162600	1	0.94	0.98	0.92	1.23	9	2	2	TMT10plex	34307	Phosphopantetheine adenylyltransferase OS=Saccharomyces cerevisiae (strain ATCC 204508 / S288c) OX=559292 GN=CAB4 PE=1 SV=1
836	3106	P38688|SRP72_YEAST	15.3	75.16	225400	227900	207400	207900	206100	210800	204300	191800	215600	227900	1	1.01	0.92	0.92	0.91	0.94	0.91	0.85	0.96	1.01	226600	207700	208500	198100	221800	1	0.92	0.92	0.87	0.98	5	3	3	TMT10plex	73541	Signal recognition particle subunit SRP72 OS=Saccharomyces cerevisiae (strain ATCC 204508 / S288c) OX=559292 GN=SRP72 PE=1 SV=2
1174	2869	P38323|CLPX_YEAST	4.93	74.95	23270	21040	17070	23850	18230	19850	21920	22430	26650	36010	1	0.9	0.73	1.02	0.78	0.85	0.94	0.96	1.15	1.55	22160	20460	19040	22170	31330	1	0.92	0.86	1	1.41	4	2	2	TMT10plex	57946	ATP-dependent clpX-like chaperone mitochondrial OS=Saccharomyces cerevisiae (strain ATCC 204508 / S288c) OX=559292 GN=MCX1 PE=1 SV=1
1171	2749	P53723|YN8B_YEAST	10.02	74.85	96190	94530	94180	87940	76240	80080	77660	89130	94170	85170	1	0.98	0.98	0.91	0.79	0.83	0.81	0.93	0.98	0.89	95360	91060	78160	83400	89670	1	0.95	0.82	0.87	0.94	6	2	2	TMT10plex	47093	UPF0674 endoplasmic reticulum membrane protein YNR021W OS=Saccharomyces cerevisiae (strain ATCC 204508 / S288c) OX=559292 GN=YNR021W PE=1 SV=3
1097	1409	P39543|SOP4_YEAST	1.55	74.75	39940	45540	39930	36550	50710	37600	48960	42000	41150	40970	1	1.14	1	0.92	1.27	0.94	1.23	1.05	1.03	1.03	42740	38240	44160	45480	41060	1	0.89	1.03	1.06	0.96	8	2	2	TMT10plex	26598	Protein SOP4 OS=Saccharomyces cerevisiae (strain ATCC 204508 / S288c) OX=559292 GN=SOP4 PE=1 SV=1
816	1119	P20485|KICH_YEAST	9.71	74.69	222900	246300	208600	198600	185300	177400	185400	192200	168000	155100	1	1.1	0.94	0.89	0.83	0.8	0.83	0.86	0.75	0.7	234600	203600	181400	188800	161600	1	0.87	0.77	0.8	0.69	4	3	3	TMT10plex	66317	Choline kinase OS=Saccharomyces cerevisiae (strain ATCC 204508 / S288c) OX=559292 GN=CKI1 PE=1 SV=1
854	497	Q99287|SEY1_YEAST	24.22	74.67	114400	103000	102500	106700	106200	97040	101300	102900	148500	151400	1	0.9	0.9	0.93	0.93	0.85	0.89	0.9	1.3	1.32	108700	104600	101600	102100	150000	1	0.96	0.93	0.94	1.38	3	3	3	TMT10plex	89433	Protein SEY1 OS=Saccharomyces cerevisiae (strain ATCC 204508 / S288c) OX=559292 GN=SEY1 PE=1 SV=1
1170	7509	P32864|RAEP_YEAST	13.01	74.39	50940	54740	67200	65200	52970	62780	64670	69980	47210	50230	1	1.07	1.32	1.28	1.04	1.23	1.27	1.37	0.93	0.99	52840	66200	57870	67330	48720	1	1.25	1.1	1.27	0.92	3	2	2	TMT10plex	67374	Rab proteins geranylgeranyltransferase component A OS=Saccharomyces cerevisiae (strain ATCC 204508 / S288c) OX=559292 GN=MRS6 PE=1 SV=2
1183	1361	P38149|DUG2_YEAST	10.08	74.07	54860	62210	46240	51730	33660	37060	35120	44560	58090	49060	1	1.13	0.84	0.94	0.61	0.68	0.64	0.81	1.06	0.89	58530	48980	35360	39840	53580	1	0.84	0.6	0.68	0.92	3	2	2	TMT10plex	98071	Probable di- and tripeptidase DUG2 OS=Saccharomyces cerevisiae (strain ATCC 204508 / S288c) OX=559292 GN=DUG2 PE=1 SV=1
862	2837	Q06629|HDA2_YEAST	7.96	74.01	99400	87990	74620	62190	83320	76280	70100	78340	95720	104000	1	0.89	0.75	0.63	0.84	0.77	0.71	0.79	0.96	1.05	93690	68410	79800	74220	99860	1	0.73	0.85	0.79	1.07	5	2	2	TMT10plex; Deamidation (NQ)	77059	HDA1 complex subunit 2 OS=Saccharomyces cerevisiae (strain ATCC 204508 / S288c) OX=559292 GN=HDA2 PE=1 SV=1
921	2598	P47141|RT26_YEAST	5.46	74.01	110500	112800	95010	103300	103400	92480	89330	102300	105900	109300	1	1.02	0.86	0.94	0.94	0.84	0.81	0.93	0.96	0.99	111600	99170	97960	95800	107600	1	0.89	0.88	0.86	0.96	15	3	3	TMT10plex	30224	37S ribosomal protein S26 mitochondrial OS=Saccharomyces cerevisiae (strain ATCC 204508 / S288c) OX=559292 GN=RSM26 PE=1 SV=1
1062	679	P46681|DLD2_YEAST	22.03	73.79	9940	17860	12850	12770	12440	14570	17880	15350	41670	44640	1	1.8	1.29	1.29	1.25	1.47	1.8	1.54	4.19	4.49	13900	12810	13500	17620	43160	1	0.92	0.97	1.27	3.1	7	2	2	TMT10plex	59269	D-2-hydroxyglutarate--pyruvate transhydrogenase DLD2 OS=Saccharomyces cerevisiae (strain ATCC 204508 / S288c) OX=559292 GN=DLD2 PE=1 SV=1
926	1727	Q08235|BRX1_YEAST	9.26	73.59	93950	81500	88210	80730	80470	74090	68350	77220	96690	96160	1	0.87	0.94	0.86	0.86	0.79	0.73	0.82	1.03	1.02	87720	84470	77280	72790	96420	1	0.96	0.88	0.83	1.1	8	2	2	TMT10plex	33531	Ribosome biogenesis protein BRX1 OS=Saccharomyces cerevisiae (strain ATCC 204508 / S288c) OX=559292 GN=BRX1 PE=1 SV=2
609	787	P04806|HXKA_YEAST	3.96	73.57	158500	167900	169500	189100	185900	178300	161500	188100	180700	181800	1	1.06	1.07	1.19	1.17	1.13	1.02	1.19	1.14	1.15	163200	179300	182100	174800	181200	1	1.1	1.12	1.07	1.11	4	3	2	TMT10plex; Oxidation (M)	53738	Hexokinase-1 OS=Saccharomyces cerevisiae (strain ATCC 204508 / S288c) OX=559292 GN=HXK1 PE=1 SV=2
838	2596	Q05933|ARPC3_YEAST	4.32	73.56	323800	301600	312100	306500	324700	316100	314900	320100	336600	368000	1	0.93	0.96	0.95	1	0.98	0.97	0.99	1.04	1.14	312700	309300	320400	317500	352300	1	0.99	1.02	1.02	1.13	13	3	3	TMT10plex	20579	Actin-related protein 2/3 complex subunit 3 OS=Saccharomyces cerevisiae (strain ATCC 204508 / S288c) OX=559292 GN=ARC18 PE=1 SV=1
1123	2002	Q08225|DPP3_YEAST	0.62	73.34	63420	49040	50030	44100	50510	50410	48870	57180	47040	57030	1	0.77	0.79	0.7	0.8	0.79	0.77	0.9	0.74	0.9	56230	47060	50460	53030	52030	1	0.84	0.9	0.94	0.93	3	2	2	TMT10plex	80510	Probable dipeptidyl peptidase 3 OS=Saccharomyces cerevisiae (strain ATCC 204508 / S288c) OX=559292 GN=YOL057W PE=1 SV=1
1124	1739	P38804|SDO1L_YEAST	15.89	72.97	20690	18340	3482	4511	16120	17300	11880	14620	6650	8125	1	0.89	0.17	0.22	0.78	0.84	0.57	0.71	0.32	0.39	19510	3996	19310	13250	7387	1	0.2	0.99	0.68	0.38	24	2	2	TMT10plex	12009	Restriction of telomere capping protein 3 OS=Saccharomyces cerevisiae (strain ATCC 204508 / S288c) OX=559292 GN=RTC3 PE=1 SV=1
1033	2014	Q08220|GSHB_YEAST	12.52	72.88	52670	49850	55890	58590	54760	57430	63520	66290	66560	64200	1	0.95	1.06	1.11	1.04	1.09	1.21	1.26	1.26	1.22	51260	57240	56090	64910	65380	1	1.12	1.09	1.27	1.28	4	2	2	TMT10plex	55815	Glutathione synthetase OS=Saccharomyces cerevisiae (strain ATCC 204508 / S288c) OX=559292 GN=GSH2 PE=1 SV=1
1193	2624	P32891|DLD1_YEAST	28.62	72.61	40410	42580	35780	41090	36760	37750	43660	39550	98750	102200	1	1.05	0.89	1.02	0.91	0.93	1.08	0.98	2.44	2.53	41500	38440	37250	41600	100500	1	0.93	0.9	1	2.42	5	2	2	TMT10plex	65293	D-lactate dehydrogenase [cytochrome] 1 mitochondrial OS=Saccharomyces cerevisiae (strain ATCC 204508 / S288c) OX=559292 GN=DLD1 PE=1 SV=2
1055	7441	P37303|GLY1_YEAST	2.19	72.5	99580	70780	70520	72510	73250	78940	78330	73730	74170	63410	1	0.71	0.71	0.73	0.74	0.79	0.79	0.74	0.74	0.64	85180	71520	76090	76030	68790	1	0.84	0.89	0.89	0.81	5	2	2	TMT10plex	42815	Low specificity L-threonine aldolase OS=Saccharomyces cerevisiae (strain ATCC 204508 / S288c) OX=559292 GN=GLY1 PE=1 SV=2
999	1667	Q04493|PFD5_YEAST	17.06	72.43	79150	80150	70930	71610	73800	70580	63080	65670	60950	76110	1	1.01	0.9	0.9	0.93	0.89	0.8	0.83	0.77	0.96	79650	71270	72190	64380	68530	1	0.89	0.91	0.81	0.86	15	2	2	TMT10plex	18356	Prefoldin subunit 5 OS=Saccharomyces cerevisiae (strain ATCC 204508 / S288c) OX=559292 GN=GIM5 PE=1 SV=1
1028	5820	P38822|BZZ1_YEAST	13.93	72.39	43660	43860	36830	51760	45580	44930	42560	42710	53510	45910	1	1	0.84	1.19	1.04	1.03	0.97	0.98	1.23	1.05	43760	44290	45250	42630	49710	1	1.01	1.03	0.97	1.14	3	2	2	TMT10plex	71171	Protein BZZ1 OS=Saccharomyces cerevisiae (strain ATCC 204508 / S288c) OX=559292 GN=BZZ1 PE=1 SV=1
853	990	P32795|YME1_YEAST	21.78	72.38	58120	58310	59430	66090	58780	72500	65420	53250	111000	107000	1	1	1.02	1.14	1.01	1.25	1.13	0.92	1.91	1.84	60670	62760	65640	59330	109000	1	1.03	1.08	0.98	1.8	3	2	2	TMT10plex	81772	Mitochondrial inner membrane i-AAA protease supercomplex subunit YME1 OS=Saccharomyces cerevisiae (strain ATCC 204508 / S288c) OX=559292 GN=YME1 PE=1 SV=1
1169	2248	P25037|UBP1_YEAST	17.33	72.38	64890	54720	61000	62080	57880	57640	53540	55020	96180	102400	1	0.84	0.94	0.96	0.89	0.89	0.83	0.85	1.48	1.58	63020	61540	57760	54280	99260	1	0.98	0.92	0.86	1.58	3	2	2	TMT10plex	92769	Ubiquitin carboxyl-terminal hydrolase 1 OS=Saccharomyces cerevisiae (strain ATCC 204508 / S288c) OX=559292 GN=UBP1 PE=1 SV=2
990	1873	Q9URQ5|HTL1_YEAST	8.48	72.35	90340	101100	86820	95280	76390	75970	67580	70810	67650	75210	1	1.12	0.96	1.05	0.85	0.84	0.75	0.78	0.75	0.83	95740	91050	76180	69190	71430	1	0.95	0.8	0.72	0.75	24	2	2	TMT10plex	9180	High temperature lethal protein 1 OS=Saccharomyces cerevisiae (strain ATCC 204508 / S288c) OX=559292 GN=HTL1 PE=1 SV=1
892	986	P32468|CDC12_YEAST	6.62	72.34	63900	76390	56300	55960	52240	58050	53930	50070	77910	94180	1	1.2	0.88	0.88	0.82	0.91	0.84	0.78	1.22	1.47	70140	56130	55140	52000	86040	1	0.8	0.79	0.74	1.23	6	2	2	TMT10plex	46668	Cell division control protein 12 OS=Saccharomyces cerevisiae (strain ATCC 204508 / S288c) OX=559292 GN=CDC12 PE=1 SV=1
946	7300	P23369|RM25_YEAST	15.92	72.18	38480	48340	52820	47080	43290	49210	44130	50860	86250	87390	1	1.26	1.37	1.22	1.13	1.28	1.15	1.32	2.24	2.27	43410	49950	46250	47500	86820	1	1.15	1.07	1.09	2	17	2	2	TMT10plex	18587	54S ribosomal protein L25 mitochondrial OS=Saccharomyces cerevisiae (strain ATCC 204508 / S288c) OX=559292 GN=MRPL25 PE=1 SV=2
852	1335	P38624|PSB1_YEAST	13.59	72.05	117800	125600	135500	132200	153400	156800	167100	152700	139600	127300	1	1.07	1.15	1.12	1.3	1.33	1.42	1.3	1.19	1.08	121700	133900	155100	159900	133500	1	1.1	1.27	1.31	1.1	9	2	2	TMT10plex	23548	Proteasome subunit beta type-1 OS=Saccharomyces cerevisiae (strain ATCC 204508 / S288c) OX=559292 GN=PRE3 PE=1 SV=2
928	1600	P32264|PROB_YEAST	4.43	72.02	127900	134600	113200	121400	120000	109100	109900	126100	103100	119100	1	1.05	0.89	0.95	0.94	0.85	0.86	0.99	0.81	0.93	131200	117300	114500	118000	111100	1	0.89	0.87	0.9	0.85	4	2	2	TMT10plex	47162	Glutamate 5-kinase OS=Saccharomyces cerevisiae (strain ATCC 204508 / S288c) OX=559292 GN=PRO1 PE=1 SV=2
797	2580	P34221|PP2C3_YEAST	1.79	71.88	80590	82590	90820	71400	82770	89720	81790	81320	113700	90390	1	1.02	1.13	0.89	1.03	1.11	1.01	1.01	1.41	1.12	81590	81110	86250	81560	102000	1	0.99	1.06	1	1.25	3	2	2	TMT10plex	51332	Protein phosphatase 2C homolog 3 OS=Saccharomyces cerevisiae (strain ATCC 204508 / S288c) OX=559292 GN=PTC3 PE=1 SV=4
1102	7452	P50086|PSD10_YEAST	12.42	71.6	106400	72520	97410	86310	87360	99500	91510	96400	121300	120200	1	0.68	0.92	0.81	0.82	0.94	0.86	0.91	1.14	1.13	89450	91860	93430	93960	120800	1	1.03	1.04	1.05	1.35	9	2	2	TMT10plex	25616	Probable 26S proteasome regulatory subunit p28 OS=Saccharomyces cerevisiae (strain ATCC 204508 / S288c) OX=559292 GN=NAS6 PE=1 SV=1
980	2981	P42949|TIM16_YEAST	20.42	71.54	141100	130600	147100	143200	160400	162200	153500	158100	305300	325100	1	0.93	1.04	1.01	1.14	1.15	1.09	1.12	2.16	2.3	135800	145100	161300	155800	315200	1	1.07	1.19	1.15	2.32	11	2	2	TMT10plex	16216	Mitochondrial import inner membrane translocase subunit TIM16 OS=Saccharomyces cerevisiae (strain ATCC 204508 / S288c) OX=559292 GN=PAM16 PE=1 SV=1
929	601	P28274|URA7_YEAST	16.11	71.5	295100	287300	259200	263200	229100	235700	223700	238200	280900	281300	1	0.97	0.88	0.89	0.78	0.8	0.76	0.81	0.95	0.95	291200	261200	232400	230900	281100	1	0.9	0.8	0.79	0.97	3	2	2	TMT10plex	64710	CTP synthase 1 OS=Saccharomyces cerevisiae (strain ATCC 204508 / S288c) OX=559292 GN=URA7 PE=1 SV=2
731	561	Q03028|ODC1_YEAST	33.43	71.47	92870	87110	91850	96030	76570	96550	84120	87590	396800	392000	1	0.94	0.99	1.03	0.82	1.04	0.91	0.94	4.27	4.22	92960	93940	86560	85850	394400	1	1.01	0.93	0.92	4.24	7	2	2	TMT10plex; Deamidation (NQ)	34206	Mitochondrial 2-oxodicarboxylate carrier 1 OS=Saccharomyces cerevisiae (strain ATCC 204508 / S288c) OX=559292 GN=ODC1 PE=1 SV=1
875	1491	P36112|MIC60_YEAST	17.96	71.37	14950	20320	14820	22460	22090	29660	23750	25900	70780	79150	1	1.36	0.99	1.5	1.48	1.98	1.59	1.73	4.73	5.29	17660	22750	25880	25900	74960	1	1.29	1.47	1.47	4.25	7	3	3	TMT10plex	61082	MICOS complex subunit MIC60 OS=Saccharomyces cerevisiae (strain ATCC 204508 / S288c) OX=559292 GN=MIC60 PE=1 SV=1
978	2139	P39105|PLB1_YEAST	7.92	71.33	82530	84450	75420	84200	89230	85500	87240	94420	98200	105200	1	1.02	0.91	1.02	1.08	1.04	1.06	1.14	1.19	1.27	86400	79810	87370	90830	101700	1	0.92	1.01	1.05	1.18	6	2	2	Acrylamide; TMT10plex	71667	Lysophospholipase 1 OS=Saccharomyces cerevisiae (strain ATCC 204508 / S288c) OX=559292 GN=PLB1 PE=1 SV=2
965	5355	P40075|SCS2_YEAST	0.46	71.29	16910	9592	15480	7917	20810	11310	17210	14760	22250	13370	1	0.57	0.92	0.47	1.23	0.67	1.02	0.87	1.32	0.79	13290	13800	19820	17670	21870	1	1.04	1.49	1.33	1.65	21	3	3	TMT10plex; Deamidation (NQ)	26926	Vesicle-associated membrane protein-associated protein SCS2 OS=Saccharomyces cerevisiae (strain ATCC 204508 / S288c) OX=559292 GN=SCS2 PE=1 SV=3
1112	481	P21375|OSM1_YEAST	7.49	71.15	78150	78200	71340	87310	74840	78460	82300	84020	79610	85080	1	1	0.91	1.12	0.96	1	1.05	1.08	1.02	1.09	78170	79320	76650	83160	82340	1	1.01	0.98	1.06	1.05	4	2	2	TMT10plex	55065	Fumarate reductase 2 OS=Saccharomyces cerevisiae (strain ATCC 204508 / S288c) OX=559292 GN=OSM1 PE=1 SV=3
826	2806	P07255|COX9_YEAST	31.56	71.14	179100	176600	183500	190400	185500	181800	177700	198900	583400	604800	1	0.99	1.02	1.06	1.04	1.01	0.99	1.11	3.26	3.38	177800	187000	183600	188300	594100	1	1.05	1.03	1.06	3.34	31	2	2	TMT10plex	6963	Cytochrome c oxidase subunit 9 mitochondrial OS=Saccharomyces cerevisiae (strain ATCC 204508 / S288c) OX=559292 GN=COX9 PE=1 SV=2
1185	4436	Q06523|YP148_YEAST	2.56	71.02	52250	63540	67320	60070	60890	53850	54790	48930	60680	57620	1	1.22	1.29	1.15	1.17	1.03	1.05	0.94	1.16	1.1	57890	63700	57370	51860	59150	1	1.1	0.99	0.9	1.02	6	2	2	TMT10plex	49279	Uncharacterized protein YPR148C OS=Saccharomyces cerevisiae (strain ATCC 204508 / S288c) OX=559292 GN=YPR148C PE=1 SV=1
937	909	P25043|PSB2_YEAST	3.64	70.74	73970	80480	72950	82220	83820	84990	75210	98070	93980	110500	1	1.09	0.99	1.11	1.13	1.15	1.02	1.33	1.27	1.49	77220	77590	84400	86640	102200	1	1	1.09	1.12	1.32	8	2	2	TMT10plex; Deamidation (NQ)	28268	Proteasome subunit beta type-2 OS=Saccharomyces cerevisiae (strain ATCC 204508 / S288c) OX=559292 GN=PUP1 PE=1 SV=1
1045	59286	Q03390|VPS60_YEAST	16.91	70.23	50220	50280	44330	61120	59290	52590	55680	66080	51480	51350	1	1	0.88	1.22	1.18	1.05	1.11	1.32	1.03	1.02	50250	52720	55940	60880	51420	1	1.05	1.11	1.21	1.02	12	2	2	TMT10plex	25862	Vacuolar protein-sorting-associated protein 60 OS=Saccharomyces cerevisiae (strain ATCC 204508 / S288c) OX=559292 GN=VPS60 PE=1 SV=2
1122	1961	P32897|TIM23_YEAST	5.51	70.15	103100	94650	99710	104900	100400	97990	98670	92580	129300	154000	1	0.92	0.97	1.02	0.97	0.95	0.96	0.9	1.25	1.49	98850	102300	99190	95620	141600	1	1.04	1	0.97	1.43	9	2	2	TMT10plex	23244	Mitochondrial import inner membrane translocase subunit TIM23 OS=Saccharomyces cerevisiae (strain ATCC 204508 / S288c) OX=559292 GN=TIM23 PE=1 SV=1
878	3122	Q04371|ARMT1_YEAST	3.98	70.09	23950	16800	28960	21550	28450	30570	31930	37010	29120	27070	1	0.7	1.21	0.9	1.19	1.28	1.33	1.55	1.22	1.13	22180	25260	29510	34470	28090	1	1.14	1.33	1.55	1.27	4	2	2	TMT10plex	54129	Damage-control phosphatase YMR027W OS=Saccharomyces cerevisiae (strain ATCC 204508 / S288c) OX=559292 GN=YMR027W PE=1 SV=1
876	1679	P38737|ECM29_YEAST	17.29	70.03	104400	115500	101000	100500	109100	101100	95590	118200	128600	132000	1	1.11	0.97	0.96	1.04	0.97	0.92	1.13	1.23	1.26	110000	100800	105100	106900	130300	1	0.92	0.96	0.97	1.18	2	3	3	TMT10plex	210430	Proteasome component ECM29 OS=Saccharomyces cerevisiae (strain ATCC 204508 / S288c) OX=559292 GN=ECM29 PE=1 SV=1
1057	2166	Q06685|VIP1_YEAST	5.63	69.99	74870	62790	59220	47230	52580	54980	51430	61500	58760	60210	1	0.84	0.79	0.63	0.7	0.73	0.69	0.82	0.78	0.8	68830	53230	53780	56460	59490	1	0.77	0.78	0.82	0.86	2	2	2	TMT10plex	129755	Inositol hexakisphosphate and diphosphoinositol-pentakisphosphate kinase OS=Saccharomyces cerevisiae (strain ATCC 204508 / S288c) OX=559292 GN=VIP1 PE=1 SV=1
823	2745	P38902|RPB11_YEAST	2.48	69.86	247300	211600	238000	223500	195200	221000	188900	221500	241000	232600	1	0.86	0.96	0.9	0.79	0.89	0.76	0.9	0.97	0.94	229500	230800	208100	205200	236800	1	1.01	0.91	0.89	1.03	13	3	3	TMT10plex	13616	DNA-directed RNA polymerase II subunit RPB11 OS=Saccharomyces cerevisiae (strain ATCC 204508 / S288c) OX=559292 GN=RPB11 PE=1 SV=1
969	3965	P36037|DOA1_YEAST	0.79	69.86	82800	91220	81490	61790	73800	86180	73510	89060	77150	91490	1	1.1	0.98	0.75	0.89	1.04	0.89	1.08	0.93	1.1	87010	71640	79990	81280	84320	1	0.82	0.92	0.93	0.97	5	3	3	TMT10plex	79506	Protein DOA1 OS=Saccharomyces cerevisiae (strain ATCC 204508 / S288c) OX=559292 GN=DOA1 PE=1 SV=1
1110	7498	Q6Q560|ISD11_YEAST	24.03	69.82	159700	158800	145800	157300	157000	146300	140000	151000	187300	185800	1	0.99	0.91	0.98	0.98	0.92	0.88	0.95	1.17	1.16	159200	151500	151700	145500	186500	1	0.95	0.95	0.91	1.17	19	2	2	TMT10plex	11266	Protein ISD11 OS=Saccharomyces cerevisiae (strain ATCC 204508 / S288c) OX=559292 GN=ISD11 PE=1 SV=1
923	7489	P27796|THIK_YEAST	20.39	69.74	50900	50540	48120	52580	51610	53250	55620	53870	94990	99820	1	0.99	0.95	1.03	1.01	1.05	1.09	1.06	1.87	1.96	50720	50350	52430	54750	97400	1	0.99	1.03	1.08	1.92	8	2	2	TMT10plex	44730	3-ketoacyl-CoA thiolase peroxisomal OS=Saccharomyces cerevisiae (strain ATCC 204508 / S288c) OX=559292 GN=POT1 PE=1 SV=1
1067	3406	P47077|NOP9_YEAST	0.63	69.54	57250	59250	52500	58390	54200	63200	54110	58540	58700	58510	1	1.04	0.92	1.02	0.95	1.1	0.95	1.02	1.03	1.02	58250	55440	58700	56320	58600	1	0.95	1.01	0.97	1.01	2	2	2	TMT10plex	77722	Nucleolar protein 9 OS=Saccharomyces cerevisiae (strain ATCC 204508 / S288c) OX=559292 GN=NOP9 PE=1 SV=1
1198	4972	P38089|PP2C4_YEAST	14.97	69	45880	53030	44080	39430	42800	58000	47890	45870	62510	62560	1	1.16	0.96	0.86	0.93	1.26	1.04	1	1.36	1.36	49460	43360	50400	48190	62540	1	0.88	1.02	0.97	1.26	6	2	2	TMT10plex	44176	Protein phosphatase 2C homolog 4 OS=Saccharomyces cerevisiae (strain ATCC 204508 / S288c) OX=559292 GN=PTC4 PE=1 SV=1
968	941	P33307|CSE1_YEAST	1.74	68.99	167700	166000	167500	162700	136000	156500	148700	168100	164200	177800	1	0.99	1	0.97	0.81	0.93	0.89	1	0.98	1.06	166900	166500	146200	158400	171000	1	1	0.88	0.95	1.02	3	3	3	TMT10plex	109356	Importin alpha re-exporter OS=Saccharomyces cerevisiae (strain ATCC 204508 / S288c) OX=559292 GN=CSE1 PE=1 SV=2
983	2331	Q12091|DAP1_YEAST	24.46	68.94	194600	210800	177900	189600	242500	235100	231600	229100	130500	126600	1	1.08	0.91	0.97	1.25	1.21	1.19	1.18	0.67	0.65	202700	183700	238800	230300	128600	1	0.91	1.18	1.14	0.63	14	2	2	TMT10plex	16758	Damage response protein 1 OS=Saccharomyces cerevisiae (strain ATCC 204508 / S288c) OX=559292 GN=DAP1 PE=1 SV=1
995	2075	P25454|RAD51_YEAST	11.07	68.82	69100	66500	72740	78540	69260	80160	79580	69120	59990	59810	1	0.96	1.05	1.14	1	1.16	1.15	1	0.87	0.87	67800	75640	74710	74350	59900	1	1.12	1.1	1.1	0.88	4	2	2	TMT10plex	42963	DNA repair protein RAD51 OS=Saccharomyces cerevisiae (strain ATCC 204508 / S288c) OX=559292 GN=RAD51 PE=1 SV=1
900	3193	P42838|LEM3_YEAST	8.49	68.69	115500	122200	140800	110500	111200	105800	101800	99730	68430	87340	1	1.06	1.22	0.96	0.96	0.92	0.88	0.86	0.59	0.76	118900	125700	108500	100800	77880	1	1.06	0.91	0.85	0.66	5	2	2	TMT10plex	47438	Alkylphosphocholine resistance protein LEM3 OS=Saccharomyces cerevisiae (strain ATCC 204508 / S288c) OX=559292 GN=LEM3 PE=1 SV=1
973	7369	P21560|CBP3_YEAST	20.29	68.66	76700	78780	64260	77530	73950	85610	78390	84610	178600	191500	1	1.03	0.84	1.01	0.96	1.12	1.02	1.1	2.33	2.5	77740	70900	79780	81500	185000	1	0.91	1.03	1.05	2.38	8	3	3	TMT10plex	39084	Protein CBP3 mitochondrial OS=Saccharomyces cerevisiae (strain ATCC 204508 / S288c) OX=559292 GN=CBP3 PE=1 SV=1
825	770	Q03862|ARX1_YEAST	21.89	68.4	129600	129300	135500	144400	109200	108100	106100	114100	146200	153400	1	1	1.05	1.11	0.84	0.83	0.82	0.88	1.13	1.18	129500	140000	108700	110100	149800	1	1.08	0.84	0.85	1.16	3	2	2	TMT10plex	65213	Probable metalloprotease ARX1 OS=Saccharomyces cerevisiae (strain ATCC 204508 / S288c) OX=559292 GN=ARX1 PE=1 SV=1
941	88821	P53305|RT27_YEAST	12.98	68.2	62260	58560	62280	43870	50210	52940	58820	59260	126800	111500	1	0.94	1	0.7	0.81	0.85	0.94	0.95	2.04	1.79	60410	53080	51580	59040	119200	1	0.88	0.85	0.98	1.97	26	2	2	TMT10plex	12393	Mitochondrial 37S ribosomal protein S27 OS=Saccharomyces cerevisiae (strain ATCC 204508 / S288c) OX=559292 GN=RSM27 PE=1 SV=1
1106	6865	P20434|RPAB1_YEAST	13.42	68.15	183400	178300	171600	175500	158100	150300	165500	167000	191600	198200	1	0.97	0.94	0.96	0.86	0.82	0.9	0.91	1.04	1.08	180900	173600	154200	166300	194900	1	0.96	0.85	0.92	1.08	9	2	2	TMT10plex	25079	DNA-directed RNA polymerases I II and III subunit RPABC1 OS=Saccharomyces cerevisiae (strain ATCC 204508 / S288c) OX=559292 GN=RPB5 PE=1 SV=1
1011	959	Q12019|MDN1_YEAST	6.71	68.11	70010	61660	66230	71240	63830	70630	58190	59260	62840	71780	1	0.88	0.95	1.02	0.91	1.01	0.83	0.85	0.9	1.03	65830	68740	67230	58720	67310	1	1.04	1.02	0.89	1.02	0	2	2	TMT10plex	559316	Midasin OS=Saccharomyces cerevisiae (strain ATCC 204508 / S288c) OX=559292 GN=MDN1 PE=1 SV=1
1093	1073	P36150|SUMT_YEAST	1.44	68.11	118600	145000	128200	108300	100100	114800	115400	108700	116700	116100	1	1.22	1.08	0.91	0.84	0.97	0.97	0.92	0.98	0.98	131800	118300	107400	112100	116400	1	0.9	0.82	0.85	0.88	4	2	2	TMT10plex	66125	Uroporphyrinogen-III C-methyltransferase OS=Saccharomyces cerevisiae (strain ATCC 204508 / S288c) OX=559292 GN=MET1 PE=1 SV=1
979	27417	P32803|EMP24_YEAST	7.42	67.96	97240	74000	81280	66210	84350	83440	85890	84500	70240	74430	1	0.76	0.84	0.68	0.87	0.86	0.88	0.87	0.72	0.77	85620	73750	83900	85190	72330	1	0.86	0.98	1	0.84	14	2	2	Acrylamide; TMT10plex	23332	Endosomal protein P24B OS=Saccharomyces cerevisiae (strain ATCC 204508 / S288c) OX=559292 GN=EMP24 PE=1 SV=1
994	2339	P09064|IF2B_YEAST	8.43	67.85	82030	83420	78660	74130	77260	79560	78710	78910	62170	68650	1	1.02	0.96	0.9	0.94	0.97	0.96	0.96	0.76	0.84	82720	76390	78410	78810	65410	1	0.92	0.95	0.95	0.79	7	2	2	TMT10plex	31574	Eukaryotic translation initiation factor 2 subunit beta OS=Saccharomyces cerevisiae (strain ATCC 204508 / S288c) OX=559292 GN=SUI3 PE=1 SV=2
972	6703	P43619|NADC_YEAST	8.26	67.82	133200	123100	117100	135800	137700	116500	126900	138100	154800	162100	1	0.92	0.88	1.02	1.03	0.87	0.95	1.04	1.16	1.22	128100	126400	127100	132500	158500	1	0.99	0.99	1.03	1.24	10	3	3	TMT10plex; Deamidation (NQ)	32365	Nicotinate-nucleotide pyrophosphorylase [carboxylating] OS=Saccharomyces cerevisiae (strain ATCC 204508 / S288c) OX=559292 GN=BNA6 PE=1 SV=1
1053	9132	P36018|YPT52_YEAST	18.38	67.75	96600	117000	98510	97150	113400	114000	104200	129500	122700	129100	1	1.21	1.02	1.01	1.17	1.18	1.08	1.34	1.27	1.34	106800	97830	113700	116800	125900	1	0.92	1.06	1.09	1.18	9	2	2	TMT10plex	26132	GTP-binding protein YPT52 OS=Saccharomyces cerevisiae (strain ATCC 204508 / S288c) OX=559292 GN=YPT52 PE=1 SV=1
855	7388	Q12270|RBD2_YEAST	8.19	67.64	188800	172600	208100	184400	160700	167400	157100	176200	207600	228300	1	0.91	1.1	0.98	0.85	0.89	0.83	0.93	1.1	1.21	180700	196200	164000	166700	218000	1	1.09	0.91	0.92	1.21	6	2	2	TMT10plex	29500	Rhomboid protein 2 OS=Saccharomyces cerevisiae (strain ATCC 204508 / S288c) OX=559292 GN=RBD2 PE=1 SV=1
1121	37751	P53121|FLC3_YEAST	15.46	67.57	70240	79070	69620	56710	61680	62830	63700	65030	88160	84100	1	1.13	0.99	0.81	0.88	0.89	0.91	0.93	1.26	1.2	74650	63160	62260	64360	86130	1	0.85	0.83	0.86	1.15	4	2	2	TMT10plex	90761	Putative flavin carrier protein 3 OS=Saccharomyces cerevisiae (strain ATCC 204508 / S288c) OX=559292 GN=FLC3 PE=1 SV=1
1187	52176	P17064|FCY2_YEAST	19.45	67.53	85150	80740	88150	107600	38080	34350	33650	46290	43250	42990	1	0.95	1.04	1.26	0.45	0.4	0.4	0.54	0.51	0.5	82940	97860	36220	39970	43120	1	1.18	0.44	0.48	0.52	4	2	2	TMT10plex	58201	Purine-cytosine permease FCY2 OS=Saccharomyces cerevisiae (strain ATCC 204508 / S288c) OX=559292 GN=FCY2 PE=1 SV=2
919	7584	Q04599|RM01_YEAST	15.92	67.5	54510	58210	56430	76540	81130	83130	84210	88250	91680	95350	1	1.07	1.04	1.4	1.49	1.53	1.55	1.62	1.68	1.75	56360	66490	82130	86230	93510	1	1.18	1.46	1.53	1.66	19	3	3	TMT10plex; Oxidation (M)	30996	54S ribosomal protein L1 mitochondrial OS=Saccharomyces cerevisiae (strain ATCC 204508 / S288c) OX=559292 GN=MRPL1 PE=1 SV=1
1058	4672	P42942|YG4I_YEAST	17.03	67.42	32560	31060	25900	30710	28650	30420	25380	28870	51640	55420	1	0.95	0.8	0.94	0.88	0.93	0.78	0.89	1.59	1.7	31810	28300	29540	27130	53530	1	0.89	0.93	0.85	1.68	6	2	2	TMT10plex	45214	Uncharacterized GTP-binding protein YGR210C OS=Saccharomyces cerevisiae (strain ATCC 204508 / S288c) OX=559292 GN=YGR210C PE=1 SV=1
859	536	Q02892|NOG1_YEAST	4.34	67.23	125000	132100	129400	117700	102200	115800	116000	97910	134700	159700	1	1.06	1.04	0.94	0.82	0.93	0.93	0.78	1.08	1.28	128600	123600	109000	107000	147200	1	0.96	0.85	0.83	1.14	3	2	2	TMT10plex	74410	Nucleolar GTP-binding protein 1 OS=Saccharomyces cerevisiae (strain ATCC 204508 / S288c) OX=559292 GN=NOG1 PE=1 SV=1
841	607	P38682|GLO3_YEAST	15.52	66.63	120400	129600	134300	137500	127600	125600	141500	139000	113700	117200	1	1.08	1.12	1.14	1.06	1.04	1.18	1.15	0.94	0.97	125000	135900	126600	140200	115400	1	1.09	1.01	1.12	0.92	6	3	3	TMT10plex	55094	ADP-ribosylation factor GTPase-activating protein GLO3 OS=Saccharomyces cerevisiae (strain ATCC 204508 / S288c) OX=559292 GN=GLO3 PE=1 SV=1
1173	1121	P07273|TFS2_YEAST	4.48	66.6	123400	95110	83250	104400	103100	96260	86490	98130	113700	108600	1	0.77	0.67	0.85	0.84	0.78	0.7	0.8	0.92	0.88	109300	93820	99680	92310	111200	1	0.86	0.91	0.84	1.02	6	2	2	TMT10plex	34843	Transcription elongation factor S-II OS=Saccharomyces cerevisiae (strain ATCC 204508 / S288c) OX=559292 GN=DST1 PE=1 SV=4
1007	6003	P38221|CDS1_YEAST	12.13	66.39	141700	158500	132200	142600	131700	128000	126400	137700	190700	177900	1	1.12	0.93	1.01	0.93	0.9	0.89	0.97	1.35	1.26	150100	137400	129900	132000	184300	1	0.92	0.87	0.88	1.23	2	2	2	TMT10plex	51823	Phosphatidate cytidylyltransferase OS=Saccharomyces cerevisiae (strain ATCC 204508 / S288c) OX=559292 GN=CDS1 PE=1 SV=1
846	4532	Q08193|GAS5_YEAST	19.41	66.38	104500	108400	84770	102000	86400	88440	74350	90610	115800	114100	1	1.04	0.81	0.98	0.83	0.85	0.71	0.87	1.11	1.09	106500	93370	87420	82480	115000	1	0.88	0.82	0.77	1.08	10	3	3	Acrylamide; TMT10plex	51870	1 3-beta-glucanosyltransferase GAS5 OS=Saccharomyces cerevisiae (strain ATCC 204508 / S288c) OX=559292 GN=GAS5 PE=1 SV=1
1035	4328	P34077|NIC96_YEAST	13.06	66.29	72950	79290	60020	80640	62050	68140	65400	69720	106300	116600	1	1.09	0.82	1.11	0.85	0.93	0.9	0.96	1.46	1.6	76120	70330	65100	67560	111500	1	0.92	0.86	0.89	1.46	2	2	2	TMT10plex	96174	Nucleoporin NIC96 OS=Saccharomyces cerevisiae (strain ATCC 204508 / S288c) OX=559292 GN=NIC96 PE=1 SV=2
821	2029	P35842|PPAB_YEAST	22.09	66.26	225000	235300	171900	161600	182100	199400	185800	189100	101100	96220	1	1.05	0.76	0.72	0.81	0.89	0.83	0.84	0.45	0.43	230200	166700	190800	187400	98670	1	0.72	0.83	0.81	0.43	3	2	2	TMT10plex	52758	Acid phosphatase PHO11 OS=Saccharomyces cerevisiae (strain ATCC 204508 / S288c) OX=559292 GN=PHO11 PE=1 SV=1
821	2030	P38693|PPAC_YEAST	22.09	66.26	225000	235300	171900	161600	182100	199400	185800	189100	101100	96220	1	1.05	0.76	0.72	0.81	0.89	0.83	0.84	0.45	0.43	230200	166700	190800	187400	98670	1	0.72	0.83	0.81	0.43	3	2	2	TMT10plex	52700	Acid phosphatase PHO12 OS=Saccharomyces cerevisiae (strain ATCC 204508 / S288c) OX=559292 GN=PHO12 PE=1 SV=1
1094	4636	P34223|UBX1_YEAST	4.63	66.22	35590	23210	42120	44160	44840	49750	38820	43150	55980	48750	1	0.65	1.18	1.24	1.26	1.4	1.09	1.21	1.57	1.37	29400	43140	47300	40990	52360	1	1.47	1.61	1.39	1.78	7	2	2	TMT10plex	46987	UBX domain-containing protein 1 OS=Saccharomyces cerevisiae (strain ATCC 204508 / S288c) OX=559292 GN=SHP1 PE=1 SV=1
1167	37733	Q08230|SDHF2_YEAST	4.43	66.06	109500	123100	91880	125400	105900	113000	113600	108000	156800	204900	1	1.12	0.84	1.15	0.97	1.03	1.04	0.99	1.43	1.87	116300	108600	109500	110800	180800	1	0.93	0.94	0.95	1.55	17	2	2	TMT10plex	19042	Succinate dehydrogenase assembly factor 2 mitochondrial OS=Saccharomyces cerevisiae (strain ATCC 204508 / S288c) OX=559292 GN=SDH5 PE=1 SV=1
922	4189	P32356|TREA_YEAST	15.33	65.89	54580	47640	40060	49800	70690	69470	69820	78590	54320	56140	1	0.87	0.73	0.91	1.3	1.27	1.28	1.44	1	1.03	51110	44930	70080	74200	55230	1	0.88	1.37	1.45	1.08	3	2	2	TMT10plex	85879	Cytosolic neutral trehalase OS=Saccharomyces cerevisiae (strain ATCC 204508 / S288c) OX=559292 GN=NTH1 PE=1 SV=3
1098	2571	P36040|POC2_YEAST	14.48	65.68	70610	72190	84980	83570	77800	90980	82290	77400	80020	73140	1	1.02	1.2	1.18	1.1	1.29	1.17	1.1	1.13	1.04	71400	84270	84390	79840	76580	1	1.18	1.18	1.12	1.07	6	2	2	TMT10plex	30739	Proteasome assembly chaperone 2 OS=Saccharomyces cerevisiae (strain ATCC 204508 / S288c) OX=559292 GN=ADD66 PE=1 SV=1
1066	942	P32611|RML2_YEAST	18.56	65.28	54880	62770	63960	58300	63610	58600	49220	71330	143100	131800	1	1.14	1.17	1.06	1.16	1.07	0.9	1.3	2.61	2.4	58830	61130	61100	60280	137400	1	1.04	1.04	1.02	2.34	5	2	2	TMT10plex	43786	54S ribosomal protein RML2 mitochondrial OS=Saccharomyces cerevisiae (strain ATCC 204508 / S288c) OX=559292 GN=RML2 PE=1 SV=1
944	2151	Q03973|HMO1_YEAST	6.02	65.15	28710	32800	20640	22520	22920	23780	21390	28510	31760	25150	1	1.14	0.72	0.78	0.8	0.83	0.75	0.99	1.11	0.88	30750	21580	23350	24950	28450	1	0.7	0.76	0.81	0.93	10	2	2	TMT10plex	27544	High mobility group protein 1 OS=Saccharomyces cerevisiae (strain ATCC 204508 / S288c) OX=559292 GN=HMO1 PE=1 SV=1
970	2561	P50861|RIB4_YEAST	27.16	65.06	119500	119400	124100	112300	129300	144300	130700	145100	96650	97300	1	1	1.04	0.94	1.08	1.21	1.09	1.21	0.81	0.81	119400	118200	136800	137900	96970	1	0.99	1.15	1.15	0.81	22	3	3	TMT10plex	18556	6 7-dimethyl-8-ribityllumazine synthase OS=Saccharomyces cerevisiae (strain ATCC 204508 / S288c) OX=559292 GN=RIB4 PE=1 SV=2
1181	2114	P32642|GLRX4_YEAST	14.15	64.75	63090	77820	73580	63080	64960	66460	77080	78670	67890	68200	1	1.23	1.17	1	1.03	1.05	1.22	1.25	1.08	1.08	70460	68330	65710	77880	68050	1	0.97	0.93	1.11	0.97	10	2	2	TMT10plex	27493	Monothiol glutaredoxin-4 OS=Saccharomyces cerevisiae (strain ATCC 204508 / S288c) OX=559292 GN=GRX4 PE=1 SV=1
1188	9194	P38081|YBQ6_YEAST	22.96	64.47	107800	105600	107400	93470	114600	130100	140700	129700	178200	173200	1	0.98	1	0.87	1.06	1.21	1.3	1.2	1.65	1.61	106700	100500	122300	135200	175700	1	0.94	1.15	1.27	1.65	4	2	2	TMT10plex	57822	Uncharacterized glycosyl hydrolase YBR056W OS=Saccharomyces cerevisiae (strain ATCC 204508 / S288c) OX=559292 GN=YBR056W PE=1 SV=1
873	2791	P0CF35|FDH2_YEAST	15.8	64.45	82700	99460	97040	104900	85970	95340	85040	97660	219600	250800	1	1.2	1.17	1.27	1.04	1.15	1.03	1.18	2.66	3.03	91080	101000	90650	91350	235200	1	1.11	1	1	2.58	18	3	3	TMT10plex; Deamidation (NQ)	26487	Truncated formate dehydrogenase 2 OS=Saccharomyces cerevisiae (strain ATCC 204508 / S288c) OX=559292 GN=FDH2 PE=5 SV=1
873	1534	Q08911|FDH1_YEAST	15.8	64.45	82700	99460	97040	104900	85970	95340	85040	97660	219600	250800	1	1.2	1.17	1.27	1.04	1.15	1.03	1.18	2.66	3.03	91080	101000	90650	91350	235200	1	1.11	1	1	2.58	11	3	3	TMT10plex; Deamidation (NQ)	41714	Formate dehydrogenase 1 OS=Saccharomyces cerevisiae (strain ATCC 204508 / S288c) OX=559292 GN=FDH1 PE=1 SV=1
1059	1922	P21147|ACO1_YEAST	20.29	64.37	141000	145500	195600	174500	175600	168500	183900	191100	53230	46100	1	1.03	1.39	1.24	1.25	1.19	1.3	1.36	0.38	0.33	143200	185100	172000	187500	49670	1	1.29	1.2	1.31	0.35	4	2	2	TMT10plex	58403	Acyl-CoA desaturase 1 OS=Saccharomyces cerevisiae (strain ATCC 204508 / S288c) OX=559292 GN=OLE1 PE=1 SV=2
1118	6553	Q03705|CG121_YEAST	5.15	64.29	55370	44530	36610	32720	29020	33180	39390	31240	42620	36730	1	0.8	0.66	0.59	0.52	0.6	0.71	0.56	0.77	0.66	49950	34660	31100	35320	39670	1	0.69	0.62	0.71	0.79	12	2	2	TMT10plex	20662	EKC/KEOPS complex subunit CGI121 OS=Saccharomyces cerevisiae (strain ATCC 204508 / S288c) OX=559292 GN=CGI121 PE=1 SV=1
1206	7530	P23595|PP2A2_YEAST	18.31	64.2	42850	39490	43670	45760	38990	51960	54590	50870	67300	66500	1	0.92	1.02	1.07	0.91	1.21	1.27	1.19	1.57	1.55	41170	44720	45480	52730	66900	1	1.09	1.1	1.28	1.62	7	2	2	TMT10plex	43047	Serine/threonine-protein phosphatase PP2A-2 catalytic subunit OS=Saccharomyces cerevisiae (strain ATCC 204508 / S288c) OX=559292 GN=PPH22 PE=1 SV=1
810	977	P15274|AMPD_YEAST	9.78	64.05	50540	54510	45700	50220	42900	46230	55790	51350	64340	71480	1	1.08	0.9	0.99	0.85	0.91	1.1	1.02	1.27	1.41	52520	47960	44560	53570	67910	1	0.91	0.85	1.02	1.29	6	3	3	TMT10plex; Deamidation (NQ)	93302	AMP deaminase OS=Saccharomyces cerevisiae (strain ATCC 204508 / S288c) OX=559292 GN=AMD1 PE=1 SV=2
1179	7295	P50264|FMS1_YEAST	11.74	64	27600	22830	23310	25220	33790	34800	33490	32840	26520	29890	1	0.83	0.84	0.91	1.22	1.26	1.21	1.19	0.96	1.08	25210	24270	34300	33160	28200	1	0.96	1.36	1.32	1.12	4	2	2	TMT10plex	57806	Polyamine oxidase FMS1 OS=Saccharomyces cerevisiae (strain ATCC 204508 / S288c) OX=559292 GN=FMS1 PE=1 SV=1
1213	6234	P40485|SLM1_YEAST	6.12	63.98	49580	40920	47950	38630	49540	43900	37290	35910	35900	37120	1	0.83	0.97	0.78	1	0.89	0.75	0.72	0.72	0.75	45250	43290	46720	36600	36510	1	0.96	1.03	0.81	0.81	5	2	2	TMT10plex	77995	Phosphatidylinositol 4 5-bisphosphate-binding protein SLM1 OS=Saccharomyces cerevisiae (strain ATCC 204508 / S288c) OX=559292 GN=SLM1 PE=1 SV=1
1172	7468	P38127|RIM2_YEAST	5.77	63.85	50310	52680	52800	46610	53110	49480	56140	59170	64230	85220	1	1.05	1.05	0.93	1.06	0.98	1.12	1.18	1.28	1.69	51490	49710	51290	57660	74730	1	0.97	1	1.12	1.45	6	2	2	TMT10plex	42102	Mitochondrial carrier protein RIM2 OS=Saccharomyces cerevisiae (strain ATCC 204508 / S288c) OX=559292 GN=RIM2 PE=1 SV=1
897	2097	Q06287|NEP1_YEAST	5.99	63.69	107300	121600	110900	108600	107400	98410	91800	107300	116100	119600	1	1.13	1.03	1.01	1	0.92	0.86	1	1.08	1.12	114400	109700	102900	99570	117800	1	0.96	0.9	0.87	1.03	8	2	2	TMT10plex	27895	Ribosomal RNA small subunit methyltransferase NEP1 OS=Saccharomyces cerevisiae (strain ATCC 204508 / S288c) OX=559292 GN=EMG1 PE=1 SV=1
967	2896	Q06218|DBP9_YEAST	20.79	63.69	302900	253800	272600	260800	260200	241500	251400	251100	300500	304100	1	0.84	0.9	0.86	0.86	0.8	0.83	0.83	0.99	1	278400	266700	250800	251300	302300	1	0.96	0.9	0.9	1.09	5	3	3	Acrylamide; TMT10plex	68060	ATP-dependent RNA helicase DBP9 OS=Saccharomyces cerevisiae (strain ATCC 204508 / S288c) OX=559292 GN=DBP9 PE=1 SV=1
796	2581	Q08245|ZEO1_YEAST	28.58	63.65	946600	980100	847000	849700	581700	618700	524100	480600	2281000	2346000	1	1.04	0.89	0.9	0.61	0.65	0.55	0.51	2.41	2.48	963300	848300	600200	502400	2314000	1	0.88	0.62	0.52	2.4	12	2	2	TMT10plex	12589	Protein ZEO1 OS=Saccharomyces cerevisiae (strain ATCC 204508 / S288c) OX=559292 GN=ZEO1 PE=1 SV=3
1192	1930	Q6Q547|NOP10_YEAST	11.76	63.45	96610	86560	101300	81810	79870	89170	81460	85940	68560	67290	1	0.9	1.05	0.85	0.83	0.92	0.84	0.89	0.71	0.7	91590	91570	84520	83700	67920	1	1	0.92	0.91	0.74	28	2	2	TMT10plex	6636	H/ACA ribonucleoprotein complex subunit NOP10 OS=Saccharomyces cerevisiae (strain ATCC 204508 / S288c) OX=559292 GN=NOP10 PE=1 SV=1
1178	2153	Q12024|YTM1_YEAST	14.22	62.97	56200	56180	62860	67700	52760	58300	54400	61380	68530	66710	1	1	1.12	1.2	0.94	1.04	0.97	1.09	1.22	1.19	56190	65280	55530	57890	67620	1	1.16	0.99	1.03	1.2	4	2	2	TMT10plex	51359	Ribosome biogenesis protein YTM1 OS=Saccharomyces cerevisiae (strain ATCC 204508 / S288c) OX=559292 GN=YTM1 PE=1 SV=1
1049	3016	Q99207|NOP14_YEAST	8.87	62.91	46960	60400	48540	41350	42240	44130	39120	41940	59820	54620	1	1.29	1.03	0.88	0.9	0.94	0.83	0.89	1.27	1.16	53680	44940	43180	40530	57220	1	0.84	0.8	0.76	1.07	3	2	2	TMT10plex	94302	Nucleolar complex protein 14 OS=Saccharomyces cerevisiae (strain ATCC 204508 / S288c) OX=559292 GN=NOP14 PE=1 SV=1
1201	6507	P27514|PHO91_YEAST	3.6	62.89	52740	55180	61990	50050	54540	58680	68550	60980	56790	63940	1	1.05	1.18	0.95	1.03	1.11	1.3	1.16	1.08	1.21	53960	56020	56610	64770	60370	1	1.04	1.05	1.2	1.12	2	2	2	TMT10plex	99490	Low-affinity phosphate transporter PHO91 OS=Saccharomyces cerevisiae (strain ATCC 204508 / S288c) OX=559292 GN=PHO91 PE=1 SV=2
1128	3354	P38169|KMO_YEAST	12.76	62.62	45540	49350	51790	58470	48830	62590	59610	62420	104600	92180	1	1.08	1.14	1.28	1.07	1.37	1.31	1.37	2.3	2.02	47440	55130	55710	61020	98380	1	1.16	1.17	1.29	2.07	4	2	2	TMT10plex	52430	Kynurenine 3-monooxygenase OS=Saccharomyces cerevisiae (strain ATCC 204508 / S288c) OX=559292 GN=BNA4 PE=1 SV=1
985	2055	Q12402|YOP1_YEAST	18.64	62.27	185200	175200	206600	198700	216600	216300	212600	220200	153400	148600	1	0.95	1.12	1.07	1.17	1.17	1.15	1.19	0.83	0.8	180200	202600	216500	216400	151000	1	1.12	1.2	1.2	0.84	9	2	2	TMT10plex	20270	Protein YOP1 OS=Saccharomyces cerevisiae (strain ATCC 204508 / S288c) OX=559292 GN=YOP1 PE=1 SV=3
1182	2974	P38736|GOSR1_YEAST	10.94	62.09	120500	125400	104900	110000	114600	127200	118000	134000	142700	136100	1	1.04	0.87	0.91	0.95	1.06	0.98	1.11	1.18	1.13	123000	107400	120900	126000	139400	1	0.87	0.98	1.03	1.13	8	2	2	TMT10plex	25395	Golgi SNAP receptor complex member 1 OS=Saccharomyces cerevisiae (strain ATCC 204508 / S288c) OX=559292 GN=GOS1 PE=1 SV=1
1117	1567	P39109|YCFI_YEAST	8.39	62.01	21390	20030	17170	17710	20230	22350	21290	26440	24110	19030	1	0.94	0.8	0.83	0.95	1.04	1	1.24	1.13	0.89	20710	17440	21290	23860	21570	1	0.84	1.03	1.15	1.04	2	2	2	TMT10plex	171120	Metal resistance protein YCF1 OS=Saccharomyces cerevisiae (strain ATCC 204508 / S288c) OX=559292 GN=YCF1 PE=1 SV=2
1127	1008	Q06336|GGA1_YEAST	2.93	61.94	49800	45680	45240	28220	48690	42440	50090	45270	52610	50530	1	0.92	0.91	0.57	0.98	0.85	1.01	0.91	1.06	1.01	47740	36730	45570	47680	51570	1	0.77	0.95	1	1.08	5	2	2	TMT10plex	62320	ADP-ribosylation factor-binding protein GGA1 OS=Saccharomyces cerevisiae (strain ATCC 204508 / S288c) OX=559292 GN=GGA1 PE=1 SV=1
1109	7520	P53111|ARI1_YEAST	5.63	61.76	66440	76420	54920	61720	65640	57600	59490	63640	40780	48620	1	1.15	0.83	0.93	0.99	0.87	0.9	0.96	0.61	0.73	71430	58320	61620	61560	48190	1	0.82	0.86	0.86	0.67	8	2	2	TMT10plex; Oxidation (M)	38083	NADPH-dependent aldehyde reductase ARI1 OS=Saccharomyces cerevisiae (strain ATCC 204508 / S288c) OX=559292 GN=ARI1 PE=1 SV=1
1073	14819	P45818|ROK1_YEAST	15.5	61.6	89510	96540	73410	86660	83050	66690	70410	71790	104000	98970	1	1.08	0.82	0.97	0.93	0.75	0.79	0.8	1.16	1.11	93020	80040	74870	71100	101500	1	0.86	0.8	0.76	1.09	3	2	2	TMT10plex	63653	ATP-dependent RNA helicase ROK1 OS=Saccharomyces cerevisiae (strain ATCC 204508 / S288c) OX=559292 GN=ROK1 PE=1 SV=1
772	885	P21304|PWP1_YEAST	27.71	61.56	166300	165000	144100	140200	125300	136100	125100	144500	296200	302600	1	0.99	0.87	0.84	0.75	0.82	0.75	0.87	1.78	1.82	165700	142200	130700	134800	299400	1	0.86	0.79	0.81	1.81	3	2	2	TMT10plex	63803	Periodic tryptophan protein 1 OS=Saccharomyces cerevisiae (strain ATCC 204508 / S288c) OX=559292 GN=PWP1 PE=1 SV=1
1071	1358	Q12031|ACEB_YEAST	21.67	61.36	50690	60030	42460	51310	54910	54790	45300	31120	346300	387100	1	1.18	0.84	1.01	1.08	1.08	0.89	0.61	6.83	7.64	55360	46890	54850	38210	366700	1	0.85	0.99	0.69	6.62	3	2	2	TMT10plex; Deamidation (NQ)	64976	Mitochondrial 2-methylisocitrate lyase OS=Saccharomyces cerevisiae (strain ATCC 204508 / S288c) OX=559292 GN=ICL2 PE=1 SV=1
1090	7411	P43585|VTC2_YEAST	4.39	61.25	81640	98790	82430	89640	87720	85000	87950	78760	92580	96800	1	1.21	1.01	1.1	1.07	1.04	1.08	0.96	1.13	1.19	90220	86030	86360	83360	94690	1	0.95	0.96	0.92	1.05	3	2	2	TMT10plex	95441	Vacuolar transporter chaperone 2 OS=Saccharomyces cerevisiae (strain ATCC 204508 / S288c) OX=559292 GN=VTC2 PE=1 SV=1
898	7657	P32857|PTM1_YEAST	7.54	61.06	153000	155500	148600	146900	142600	129000	138200	145700	161100	184400	1	1.02	0.97	0.96	0.93	0.84	0.9	0.95	1.05	1.2	154300	147800	135800	141900	172700	1	0.96	0.88	0.92	1.12	3	2	2	TMT10plex	60018	Membrane protein PTM1 OS=Saccharomyces cerevisiae (strain ATCC 204508 / S288c) OX=559292 GN=PTM1 PE=1 SV=2
1032	1911	P34216|EDE1_YEAST	12.36	60.93	53110	51950	47170	46740	48540	50770	45100	47420	43700	40590	1	0.98	0.89	0.88	0.91	0.96	0.85	0.89	0.82	0.76	54380	46960	49650	46260	44300	1	0.86	0.91	0.85	0.81	2	2	2	TMT10plex	150783	EH domain-containing and endocytosis protein 1 OS=Saccharomyces cerevisiae (strain ATCC 204508 / S288c) OX=559292 GN=EDE1 PE=1 SV=2
993	8478	P40078|NSA2_YEAST	5.24	60.83	113500	118700	142500	131500	115100	104200	109400	124800	121200	113700	1	1.05	1.26	1.16	1.01	0.92	0.96	1.1	1.07	1	116100	137000	109700	117100	117500	1	1.18	0.94	1.01	1.01	7	2	2	TMT10plex	29723	Ribosome biogenesis protein NSA2 OS=Saccharomyces cerevisiae (strain ATCC 204508 / S288c) OX=559292 GN=NSA2 PE=1 SV=1
784	2907	P48415|SEC16_YEAST	8.5	60.65	78870	70110	73790	94970	97700	101900	98410	87470	126400	113800	1	0.89	0.94	1.2	1.24	1.29	1.25	1.11	1.6	1.44	74490	84380	99820	92940	120100	1	1.13	1.34	1.25	1.61	2	4	4	TMT10plex	241694	COPII coat assembly protein SEC16 OS=Saccharomyces cerevisiae (strain ATCC 204508 / S288c) OX=559292 GN=SEC16 PE=1 SV=2
947	22236	Q12207|NCE2_YEAST	25.79	60.57	25530	16130	21960	21140	24260	25410	27060	23970	50920	52950	1	0.63	0.86	0.83	0.95	0.99	1.06	0.94	1.99	2.07	25750	24510	24830	25510	51940	1	0.95	0.96	0.99	2.02	12	2	2	TMT10plex	18967	Non-classical export protein 2 OS=Saccharomyces cerevisiae (strain ATCC 204508 / S288c) OX=559292 GN=NCE102 PE=1 SV=1
1186	22206	P32899|IMP3_YEAST	2.2	60.49	82510	95980	83620	73790	89020	86760	75570	92000	85460	81210	1	1.16	1.01	0.89	1.08	1.05	0.92	1.11	1.04	0.98	89250	78710	87890	83790	83330	1	0.88	0.98	0.94	0.93	8	2	2	TMT10plex	21885	U3 small nucleolar ribonucleoprotein protein IMP3 OS=Saccharomyces cerevisiae (strain ATCC 204508 / S288c) OX=559292 GN=IMP3 PE=1 SV=1
938	3260	Q04458|HFD1_YEAST	29.65	60.41	50830	61590	58420	48140	59760	60560	57230	69590	228900	221100	1	1.21	1.15	0.95	1.18	1.19	1.13	1.37	4.5	4.35	56210	53280	60160	63410	225000	1	0.95	1.07	1.13	4	4	2	2	TMT10plex	59979	Fatty aldehyde dehydrogenase HFD1 OS=Saccharomyces cerevisiae (strain ATCC 204508 / S288c) OX=559292 GN=HFD1 PE=1 SV=1
1039	2744	P54114|ALDH3_YEAST	31.48	60.3	52810	54030	43630	43060	67130	64960	63570	71920	87030	85380	1	1.02	0.83	0.82	1.27	1.23	1.2	1.36	1.65	1.62	53420	43340	66050	67750	86210	1	0.81	1.24	1.27	1.61	3	2	2	TMT10plex	55385	Aldehyde dehydrogenase [NAD(P)+] 2 OS=Saccharomyces cerevisiae (strain ATCC 204508 / S288c) OX=559292 GN=ALD3 PE=1 SV=1
1039	6929	P47771|ALDH2_YEAST	31.48	60.3	52810	54030	43630	43060	67130	64960	63570	71920	87030	85380	1	1.02	0.83	0.82	1.27	1.23	1.2	1.36	1.65	1.62	53420	43340	66050	67750	86210	1	0.81	1.24	1.27	1.61	3	2	2	TMT10plex	55188	Aldehyde dehydrogenase [NAD(P)+] 1 OS=Saccharomyces cerevisiae (strain ATCC 204508 / S288c) OX=559292 GN=ALD2 PE=1 SV=2
1091	6985	P25369|LSB5_YEAST	2.1	60.28	26160	37950	19420	29340	29070	26840	30590	24050	30380	33680	1	1.45	0.74	1.12	1.11	1.03	1.17	0.92	1.16	1.29	32050	24380	27950	27320	32030	1	0.76	0.87	0.85	1	8	2	2	TMT10plex	39872	LAS seventeen-binding protein 5 OS=Saccharomyces cerevisiae (strain ATCC 204508 / S288c) OX=559292 GN=LSB5 PE=1 SV=3
1099	8885	Q05123|ARP9_YEAST	12.53	59.87	34630	36890	26710	20060	23490	25570	18550	21830	20580	24520	1	1.07	0.77	0.58	0.68	0.74	0.54	0.63	0.59	0.71	35760	23380	24530	20190	22550	1	0.65	0.69	0.56	0.63	4	2	2	TMT10plex	53074	Actin-like protein ARP9 OS=Saccharomyces cerevisiae (strain ATCC 204508 / S288c) OX=559292 GN=ARP9 PE=1 SV=1
971	6955	P23337|GYS1_YEAST	14.57	59.75	28280	37310	40500	27010	57820	84000	74010	72240	47960	51000	1	1.32	1.43	0.96	2.04	2.97	2.62	2.55	1.7	1.8	32790	33760	70910	73130	49480	1	1.03	2.16	2.23	1.51	3	3	2	TMT10plex	80510	Glycogen [starch] synthase isoform 1 OS=Saccharomyces cerevisiae (strain ATCC 204508 / S288c) OX=559292 GN=GSY1 PE=1 SV=3
1125	52007	P52286|SKP1_YEAST	4.74	59.7	40130	39060	46270	39140	42200	55680	45930	41310	36060	37710	1	0.97	1.15	0.98	1.05	1.39	1.14	1.03	0.9	0.94	39600	42700	48940	43620	38610	1	1.08	1.24	1.1	0.98	14	2	2	TMT10plex	22330	Suppressor of kinetochore protein 1 OS=Saccharomyces cerevisiae (strain ATCC 204508 / S288c) OX=559292 GN=SKP1 PE=1 SV=2
1063	2940	Q06625|GDE_YEAST	10.32	59.68	58120	52710	54550	47080	73400	74890	74350	82270	61590	66990	1	0.91	0.94	0.81	1.26	1.29	1.28	1.42	1.06	1.15	55420	50820	74150	78310	64290	1	0.92	1.34	1.41	1.16	2	2	2	TMT10plex	174971	Glycogen debranching enzyme OS=Saccharomyces cerevisiae (strain ATCC 204508 / S288c) OX=559292 GN=GDB1 PE=1 SV=1
1190	6821	P38817|GGA2_YEAST	12.21	59.41	145800	123300	138300	145800	139300	141100	131300	131000	167900	199000	1	0.85	0.95	1	0.96	0.97	0.9	0.9	1.15	1.36	134500	142000	140200	131200	183400	1	1.06	1.04	0.97	1.36	4	2	2	TMT10plex	64347	ADP-ribosylation factor-binding protein GGA2 OS=Saccharomyces cerevisiae (strain ATCC 204508 / S288c) OX=559292 GN=GGA2 PE=1 SV=1
1040	773	P04050|RPB1_YEAST	8.68	59.34	83920	85340	92000	84850	81390	91470	90670	80000	75860	77880	1	1.02	1.1	1.01	0.97	1.09	1.08	0.95	0.9	0.93	84630	88420	86430	85330	76870	1	1.04	1.02	1.01	0.91	1	2	2	TMT10plex	191610	DNA-directed RNA polymerase II subunit RPB1 OS=Saccharomyces cerevisiae (strain ATCC 204508 / S288c) OX=559292 GN=RPO21 PE=1 SV=2
884	3893	P36016|LHS1_YEAST	10.55	59.27	84230	86070	89890	85000	92990	88460	101100	97610	72990	83980	1	1.02	1.07	1.01	1.1	1.05	1.2	1.16	0.87	1	85150	87440	90730	99360	78480	1	1.03	1.07	1.17	0.92	2	2	2	TMT10plex	99572	Heat shock protein 70 homolog LHS1 OS=Saccharomyces cerevisiae (strain ATCC 204508 / S288c) OX=559292 GN=LHS1 PE=1 SV=1
817	813	Q01477|UBP3_YEAST	14.05	59.21	147800	150400	164400	164500	148200	153800	154000	149500	178200	187300	1	1.02	1.11	1.11	1	1.04	1.04	1.01	1.21	1.27	149100	164500	151000	151700	182700	1	1.1	1.01	1.02	1.23	3	3	3	TMT10plex	101917	Ubiquitin carboxyl-terminal hydrolase 3 OS=Saccharomyces cerevisiae (strain ATCC 204508 / S288c) OX=559292 GN=UBP3 PE=1 SV=1
858	1112	P32335|MSS51_YEAST	28.21	59.14	140000	134200	127600	124800	130200	137400	142200	129500	226900	224900	1	0.96	0.91	0.89	0.93	0.98	1.02	0.93	1.62	1.61	137100	126200	133800	135900	225900	1	0.92	0.98	0.99	1.65	4	2	2	TMT10plex	50880	Protein MSS51 mitochondrial OS=Saccharomyces cerevisiae (strain ATCC 204508 / S288c) OX=559292 GN=MSS51 PE=1 SV=2
1197	2140	P38765|YHI9_YEAST	8.1	59.01	132300	112300	125600	119000	146200	128100	139700	146900	152400	167300	1	0.85	0.95	0.9	1.11	0.97	1.06	1.11	1.15	1.26	122300	122300	137200	143300	159800	1	1	1.12	1.17	1.31	5	2	2	TMT10plex	32563	Uncharacterized isomerase YHI9 OS=Saccharomyces cerevisiae (strain ATCC 204508 / S288c) OX=559292 GN=YHI9 PE=1 SV=1
1114	2449	P32501|EI2BE_YEAST	1.4	59	22350	20000	26150	17610	16590	19650	17840	20210	19330	18670	1	0.89	1.17	0.79	0.74	0.88	0.8	0.9	0.86	0.84	21170	21880	18120	19020	19000	1	1.03	0.86	0.9	0.9	3	2	2	TMT10plex	81161	Translation initiation factor eIF-2B subunit epsilon OS=Saccharomyces cerevisiae (strain ATCC 204508 / S288c) OX=559292 GN=GCD6 PE=1 SV=1
935	1280	P27809|KRE2_YEAST	15.47	58.46	95730	98920	117900	102700	119700	120900	115600	126500	70660	62100	1	1.03	1.23	1.07	1.25	1.26	1.21	1.32	0.74	0.65	97320	110300	120300	121100	66380	1	1.13	1.24	1.24	0.68	4	2	2	TMT10plex	51387	Glycolipid 2-alpha-mannosyltransferase OS=Saccharomyces cerevisiae (strain ATCC 204508 / S288c) OX=559292 GN=KRE2 PE=1 SV=1
1184	7141	P39966|PP2C2_YEAST	9.93	58.33	52340	54090	54240	60130	58280	49990	52160	61330	70090	66140	1	1.03	1.04	1.15	1.11	0.95	1	1.17	1.34	1.26	53210	57190	54130	56750	68120	1	1.07	1.02	1.07	1.28	6	2	2	TMT10plex	50388	Protein phosphatase 2C homolog 2 OS=Saccharomyces cerevisiae (strain ATCC 204508 / S288c) OX=559292 GN=PTC2 PE=1 SV=1
1001	1868	P40580|BZRD_YEAST	14.68	58.16	71600	74360	87930	77610	93200	89390	83190	109900	110700	119500	1	1.04	1.23	1.08	1.3	1.25	1.16	1.53	1.55	1.67	72980	82770	91290	99900	115100	1	1.13	1.25	1.37	1.58	8	2	2	TMT10plex	28804	Benzil reductase ((S)-benzoin forming) IRC24 OS=Saccharomyces cerevisiae (strain ATCC 204508 / S288c) OX=559292 GN=IRC24 PE=1 SV=1
1002	2606	Q06697|CDC73_YEAST	9.32	57.6	249100	295700	252700	217100	234200	228600	242200	234500	307500	286500	1	1.19	1.01	0.87	0.94	0.92	0.97	0.94	1.23	1.15	272400	234900	231400	238400	297000	1	0.86	0.85	0.88	1.09	8	2	2	TMT10plex	44456	Cell division control protein 73 OS=Saccharomyces cerevisiae (strain ATCC 204508 / S288c) OX=559292 GN=CDC73 PE=1 SV=1
992	737	P48606|TBCA_YEAST	21.12	56.98	245900	243400	228400	187500	208100	208200	202700	212900	181600	196700	1	0.99	0.93	0.76	0.85	0.85	0.82	0.87	0.74	0.8	244700	208000	208100	207800	189100	1	0.85	0.85	0.85	0.77	18	2	2	TMT10plex	12379	Tubulin-specific chaperone A OS=Saccharomyces cerevisiae (strain ATCC 204508 / S288c) OX=559292 GN=RBL2 PE=1 SV=1
936	2926	P43535|GCN20_YEAST	3.07	56.93	139800	128000	112000	121100	106000	119500	107500	122700	125800	113200	1	0.92	0.8	0.87	0.76	0.85	0.77	0.88	0.9	0.81	133900	116600	112800	115100	119500	1	0.87	0.84	0.86	0.89	3	2	2	TMT10plex	85028	Protein GCN20 OS=Saccharomyces cerevisiae (strain ATCC 204508 / S288c) OX=559292 GN=GCN20 PE=1 SV=1
1095	2177	P32331|YMC1_YEAST	35.82	56.91	53620	66010	52720	55780	49810	51020	53880	52970	169900	169800	1	1.23	0.98	1.04	0.93	0.95	1	0.99	3.17	3.17	59810	54250	50410	53430	169900	1	0.91	0.84	0.89	2.84	7	2	2	TMT10plex; Deamidation (NQ)	33376	Mitochondrial glycine transporter YMC1 OS=Saccharomyces cerevisiae (strain ATCC 204508 / S288c) OX=559292 GN=YMC1 PE=1 SV=2
1061	771	P42945|UTP10_YEAST	5.61	56.81	50550	59810	58790	49410	38120	40850	43760	43220	32480	45360	1	1.18	1.16	0.98	0.75	0.81	0.87	0.85	0.64	0.9	55180	54100	39480	43490	38920	1	0.98	0.72	0.79	0.71	1	2	2	TMT10plex	200080	U3 small nucleolar RNA-associated protein 10 OS=Saccharomyces cerevisiae (strain ATCC 204508 / S288c) OX=559292 GN=UTP10 PE=1 SV=1
1041	5462	P38883|RIX1_YEAST	3.31	56.73	48210	54660	53600	44800	45750	48530	52110	56100	45960	50530	1	1.13	1.11	0.93	0.95	1.01	1.08	1.16	0.95	1.05	51440	49200	47140	54110	48250	1	0.96	0.92	1.05	0.94	3	2	2	TMT10plex	86739	Pre-rRNA-processing protein RIX1 OS=Saccharomyces cerevisiae (strain ATCC 204508 / S288c) OX=559292 GN=RIX1 PE=1 SV=2
1107	2162	P54003|SUR7_YEAST	25.98	56.53	81530	57660	65170	50540	53540	56150	58070	62240	149900	152200	1	0.71	0.8	0.62	0.66	0.69	0.71	0.76	1.84	1.87	69600	57860	54840	60150	151100	1	0.83	0.79	0.86	2.17	6	2	2	TMT10plex	33830	Protein SUR7 OS=Saccharomyces cerevisiae (strain ATCC 204508 / S288c) OX=559292 GN=SUR7 PE=1 SV=1
920	1393	P38071|ETR1_YEAST	18.44	56.5	80340	71950	63740	62050	63930	64820	72140	66530	139000	151400	1	0.9	0.79	0.77	0.8	0.81	0.9	0.83	1.73	1.88	76150	62900	64370	69330	145200	1	0.83	0.85	0.91	1.91	11	3	3	TMT10plex	42067	Enoyl-[acyl-carrier-protein] reductase mitochondrial OS=Saccharomyces cerevisiae (strain ATCC 204508 / S288c) OX=559292 GN=ETR1 PE=1 SV=3
1044	3234	P48743|RFX1_YEAST	12.92	56.48	107800	84310	80590	90350	107600	90630	86980	87410	236600	203200	1	0.78	0.75	0.84	1	0.84	0.81	0.81	2.2	1.89	96030	85470	99130	87190	219900	1	0.89	1.03	0.91	2.29	2	2	2	TMT10plex; Deamidation (NQ)	90584	RFX-like DNA-binding protein RFX1 OS=Saccharomyces cerevisiae (strain ATCC 204508 / S288c) OX=559292 GN=RFX1 PE=1 SV=2
1248	6144	P32771|FADH_YEAST	7.22	56.11	54210	48220	55640	55910	56120	55740	45250	55490	65440	70700	1	0.89	1.03	1.03	1.04	1.03	0.83	1.02	1.21	1.3	51220	55770	55930	50370	68070	1	1.09	1.09	0.98	1.33	3	2	2	TMT10plex	41042	S-(hydroxymethyl)glutathione dehydrogenase OS=Saccharomyces cerevisiae (strain ATCC 204508 / S288c) OX=559292 GN=SFA1 PE=1 SV=1
939	921	Q06506|RRP9_YEAST	5.67	55.91	139100	150300	135900	124600	124400	133400	125000	130300	170700	150800	1	1.08	0.98	0.9	0.89	0.96	0.9	0.94	1.23	1.08	144700	130200	128900	127700	160700	1	0.9	0.89	0.88	1.11	3	2	2	TMT10plex	65054	Ribosomal RNA-processing protein 9 OS=Saccharomyces cerevisiae (strain ATCC 204508 / S288c) OX=559292 GN=RRP9 PE=1 SV=1
[truncated: 56 more rows]

## Sheet: proteins_TMT02
Protein Group	Protein ID	Accession	Significance	-10lgP	Intensity TMT10-126	Intensity TMT10-127N	Intensity TMT10-127C	Intensity TMT10-128N	Intensity TMT10-128C	Intensity TMT10-129N	Intensity TMT10-129C	Intensity TMT10-130N	Intensity TMT10-130C	Intensity TMT10-131	Ratio TMT10-126	Ratio TMT10-127N	Ratio TMT10-127C	Ratio TMT10-128N	Ratio TMT10-128C	Ratio TMT10-129N	Ratio TMT10-129C	Ratio TMT10-130N	Ratio TMT10-130C	Ratio TMT10-131	Intensity Group 1(TMT10-126; TMT10-127N)	Intensity Group 2(TMT10-127C; TMT10-128N)	Intensity Group 3(TMT10-128C; TMT10-129N)	Intensity Group 4(TMT10-129C; TMT10-130N)	Intensity Group 5(TMT10-130C; TMT10-131)	Ratio Group 1(TMT10-126; TMT10-127N)	Ratio Group 2(TMT10-127C; TMT10-128N)	Ratio Group 3(TMT10-128C; TMT10-129N)	Ratio Group 4(TMT10-129C; TMT10-130N)	Ratio Group 5(TMT10-130C; TMT10-131)	Coverage (%)	#Peptides	#Unique	PTM	Avg. Mass	Description
[truncated: 1,157 more rows]

[truncated: 12 more sheets: proteins_TMT03, proteins_TMT04, proteins_TMT05, proteins_TMT06, proteins_TMT07, proteins_TMT08, proteins_TMT09, proteins_TMT10, proteins_TMT11, proteins_TMT12, proteins_TMT13, proteins_TMT14]
